# Supplementary material for: AllCoPol: inferring allele co-ancestry in polyploids
Source: BMC Bioinformatics. 2020 Oct 7;21:441. doi: 10.1186/s12859-020-03750-9 (PMC7542712; doi:10.1186/s12859-020-03750-9)
Supplement: Supplementary file 2 — Additional file 2: Gene trees used in the example analysis. This file contains the data used in the example analysis comprising 10 markers with 18,000 gene trees each. [file 12859_2020_3750_MOESM2_ESM.zip]

Archive with 11 entries (10 files):
- gene_trees/
- gene_trees/D27.txt
- gene_trees/D23.txt
- gene_trees/D18.txt
- gene_trees/cp.txt
- gene_trees/C33.txt
- gene_trees/C20.txt
- gene_trees/C12.txt
- gene_trees/B20.txt
- gene_trees/B12.txt
- gene_trees/A39.txt
