# Supplementary material for: AllCoPol: inferring allele co-ancestry in polyploids
Source: BMC Bioinformatics. 2020 Oct 7;21:441. doi: 10.1186/s12859-020-03750-9 (PMC7542712; doi:10.1186/s12859-020-03750-9)
Supplement: Supplementary file 2 — Additional file 2: Gene trees used in the example analysis. This file contains the data used in the example analysis comprising 10 markers with 18,000 gene trees each. [file 12859_2020_3750_MOESM2_ESM.zip › gene_trees/D27.txt]

(((((((((icr1_1	ceb1_2)	vul2_1)	((vir1_1	gac1_2)	((bur2_1	lit1_1)	((icr2_1	vup1_1)	lai2_1))))	((gab2_1	vul3_1)	((hal1_1	(vir2_1	vul1_1))	hal2_1)))	((bur1_1	(lai1_1	(rot1_1	rot3_1)))	(gab1_1	((icr1_2	gab2_2)	gab1_2))))	lit2_1)	(((((((plu2_1	gal1_1)	((406.1_1	gra2_1)	plu1_1))	((366.1_1	((416.1_1	gac2_1)	icr2_3))	(((369.1_1	vup1_2)	gag2_1)	gag1_1)))	((((gac1_1	vel1_1)	vel2_2)	icr2_2)	(gac2_2	vel2_1)))	((gra1_1	ceb2_1)	gal2_1))	(ceb1_1	vup2_1))	((rot1_2
((((((((((((icr2_1	lai1_1)	vul3_1)	bur1_1)	(rot1_1	rot3_1))	(rot1_2	((gab1_1	lit1_1)	lit2_1)))	((((ceb1_2	vir1_1)	((gab2_2	icr1_2)	gab1_2))	((vul2_1	vup1_1)	lai2_1))	(tri1_1	tri2_1)))	rot2_1)	((gab2_1	hal2_1)	(icr1_1	vir2_1)))	bur2_1)	((((((416.1_1	icr2_3)	(plu1_1	plu2_1))	(gag1_1	vup1_2))	((gac2_1	gal1_1)	gra2_1))	(366.1_1	369.1_1))	(((406.1_1	vup2_1)	((ceb1_1	ceb2_1)	gal2_1))	((((gac1_1	(icr2_2	vel2_2))	vel1_1)	(gac2_2	vel2_1))	(gag2_1	gra1_1)))))
((((((((hal1_1	((gab1_2	icr1_2)	gab2_2))	(bur2_1	((ceb1_2	vul2_1)	lit1_1)))	(rot1_1	rot3_1))	((vul1_1	rot1_2)	icr1_1))	((((((((((gag2_1	gal1_1)	369.1_1)	(366.1_1	ceb1_1))	icr2_3)	(416.1_1	gac2_1))	((ceb2_1	vup2_1)	gra2_1))	(406.1_1	(plu2_1	plu1_1)))	((gag1_1	gra1_1)	gal2_1))	vup1_2)	((gac1_1	vel2_2)	((gac2_2	vel2_1)	(icr2_2	vel1_1)))))	((grm1_1	grm2_1)	vir1_2))	((((((bur1_1	lai2_1)	icr2_1)	vup1_1)	lai1_1)	((tri1_1	tri2_1)	rot2_1))	(((((gab2_1	vir2_1)
(((((((lai1_1	(bur2_1	(ceb1_2	icr2_1)))	(rot1_1	rot3_1))	((((((vir1_1	lit2_1)	bur1_1)	(gac1_2	rot1_2))	vul3_1)	(hal2_1	vul2_1))	((((vir2_1	((gab2_1	((icr1_1	vul1_1)	lai2_1))	(tri1_1	tri2_1)))	hal1_1)	vup1_1)	((lit1_1	gab1_1)	(gab2_2	(gab1_2	icr1_2))))))	rot2_1)	((grm1_1	grm2_1)	vir1_2))	(((((gal1_1	(ceb2_1	vup2_1))	((((366.1_1	gag1_1)	gal2_1)	(gra2_1	vup1_2))	ceb1_1))	((((406.1_1	gra1_1)	gac2_1)	icr2_3)	plu2_1))	(((gac1_1	vel2_2)	vel1_1)	((gac2_2
((((((((hal1_1	hal2_1)	(icr2_1	vul3_1))	ceb1_2)	(((gab1_1	vul2_1)	gab2_1)	(vir1_1	(icr1_1	vup1_1))))	((lai1_1	rot2_1)	vir2_1))	((((rot1_2	(((gac1_2	(tri1_1	tri2_1))	(lit1_1	vul1_1))	lit2_1))	(bur1_1	((bur2_1	lai2_1)	(rot1_1	rot3_1))))	((gab2_2	gab1_2)	icr1_2))	((((((icr2_3	vup1_2)	(ceb1_1	(ceb2_1	gra1_1)))	gra2_1)	((((gac1_1	icr2_2)	vel2_2)	vel1_1)	(gac2_2	vel2_1)))	(plu1_1	(gag1_1	gal2_1)))	(((366.1_1	gag2_1)	(gac2_1	plu2_1))	(((369.1_1	416.1_1)
(((((((((gac1_2	(vul2_1	icr2_1))	(tri1_1	tri2_1))	bur2_1)	((bur1_1	vul3_1)	((ceb1_2	vir1_1)	(((icr1_1	vup1_1)	(lit2_1	vul1_1))	((lai1_1	lit1_1)	vir2_1)))))	((hal2_1	rot1_2)	lai2_1))	((((gab1_2	gab2_2)	icr1_2)	((hal1_1	rot2_1)	(rot1_1	rot3_1)))	((gab1_1	gab2_1)	vir1_2)))	((((gal1_1	406.1_1)	(((366.1_1	(gac2_1	gag2_1))	vup2_1)	gag1_1))	(gra1_1	(icr2_3	plu1_1)))	((((369.1_1	gra2_1)	vup1_2)	((416.1_1	ceb2_1)	gal2_1))	((ceb1_1	plu2_1)	((gac1_1	((icr2_2
((((((((((bur2_1	lit2_1)	vir1_1)	vul3_1)	(((gab1_1	vir2_1)	rot1_2)	gac1_2))	((hal1_1	(rot1_1	rot3_1))	(icr2_1	(icr1_1	vul1_1))))	(bur1_1	((hal2_1	vul2_1)	vup1_1)))	((((((lai1_1	lit1_1)	vir1_2)	lai2_1)	((gab2_2	gab1_2)	icr1_2))	(ceb1_2	rot2_1))	(((gag1_1	gag2_1)	(((((((366.1_1	gac2_1)	369.1_1)	plu2_1)	((gra2_1	plu1_1)	vup2_1))	((416.1_1	icr2_3)	gra1_1))	(ceb1_1	gal2_1))	gal1_1))	(((406.1_1	ceb2_1)	vup1_2)	(((gac1_1	icr2_2)	(vel1_1	vel2_2))	(gac2_2
((((((((((((((rot1_2	vul2_1)	(gab1_1	gab2_1))	icr1_1)	((lit1_1	lit2_1)	vul3_1))	vul1_1)	(gac1_2	icr2_1))	lai2_1)	((bur1_1	rot2_1)	((((bur2_1	hal1_1)	vir2_1)	vup1_1)	vir1_2)))	((((((gra1_1	(gal2_1	gac2_1))	vup2_1)	(((369.1_1	416.1_1)	gag1_1)	((gac1_1	((gac2_2	vel2_1)	(icr2_2	vel2_2)))	vel1_1)))	((406.1_1	(gal1_1	gra2_1))	(plu1_1	plu2_1)))	(366.1_1	((ceb1_1	gag2_1)	(ceb2_1	icr2_3))))	vup1_2))	(tri1_1	tri2_1))	((ceb1_2	lai1_1)	((hal2_1	vir1_1)	(rot1_1
((((((((((lit1_1	lit2_1)	(bur1_1	(gab1_1	vul1_1)))	vup1_1)	((((bur2_1	((ceb1_2	rot1_2)	icr1_1))	(hal2_1	vir2_1))	(tri1_1	tri2_1))	lai2_1))	((gab2_1	vul2_1)	vir1_2))	(((icr2_1	lai1_1)	vir1_1)	(icr1_2	(gab1_2	gab2_2))))	((((((gag2_1	vup2_1)	(icr2_3	gac2_1))	gal2_1)	((406.1_1	(((gac1_1	icr2_2)	vel2_2)	((gac2_2	vel2_1)	vel1_1)))	((ceb1_1	plu2_1)	(gra1_1	vup1_2))))	(((((366.1_1	416.1_1)	plu1_1)	(369.1_1	gal1_1))	ceb2_1)	(gag1_1	gra2_1)))	(((gac1_2	hal1_1)
((((((((gab2_1	vul3_1)	bur1_1)	(vir2_1	lit1_1))	(rot1_1	rot3_1))	(((ceb1_2	gac1_2)	(((((vir1_1	vir1_2)	(bur2_1	lit2_1))	(((((icr2_1	(hal2_1	vul1_1))	gab1_1)	hal1_1)	vul2_1)	(tri1_1	tri2_1)))	(lai1_1	(icr1_1	rot1_2)))	(lai2_1	(rot2_1	vup1_1))))	(gab1_2	(gab2_2	icr1_2))))	((((((gra2_1	plu2_1)	gal2_1)	(((366.1_1	vup1_2)	(ceb1_1	gag2_1))	plu1_1))	(((369.1_1	(406.1_1	gac2_1))	((gra1_1	icr2_3)	vup2_1))	416.1_1))	((ceb2_1	gal1_1)	gag1_1))	(((gac1_1	icr2_2)
(((((((((((((icr2_1	vul1_1)	gab1_1)	(vir1_2	vir1_1))	gac1_2)	hal2_1)	((bur2_1	vir2_1)	vul3_1))	((bur1_1	(lai1_1	rot1_2))	(tri1_1	tri2_1)))	((((icr1_1	vul2_1)	gab2_1)	vup1_1)	(lit1_1	lit2_1)))	(((ceb1_2	hal1_1)	rot2_1)	lai2_1))	(rot1_1	rot3_1))	((((((gra1_1	vup1_2)	366.1_1)	gag1_1)	(gra2_1	plu1_1))	((((369.1_1	((416.1_1	ceb1_1)	vup2_1))	(gal2_1	gal1_1))	(((gac1_1	vel1_1)	((gac2_2	vel2_1)	icr2_2))	vel2_2))	((((406.1_1	icr2_3)	ceb2_1)	plu2_1)	(gac2_1
((((((((gab1_1	(tri1_1	tri2_1))	(icr1_2	(gab1_2	gab2_2)))	((gab2_1	hal2_1)	rot2_1))	(((bur1_1	bur2_1)	(((vul2_1	((lai1_1	lit1_1)	vul3_1))	((hal1_1	(icr2_1	vir1_1))	(vir1_2	vup1_1)))	vir2_1))	((ceb1_2	lit2_1)	(icr1_1	(rot1_1	rot3_1)))))	(((406.1_1	gac2_1)	(369.1_1	(ceb1_1	gra1_1)))	((((((366.1_1	(ceb2_1	gal2_1))	(plu1_1	vup1_2))	((416.1_1	gag2_1)	((gal1_1	vup2_1)	gag1_1)))	plu2_1)	(gra2_1	icr2_3))	(((gac1_1	(vel1_1	vel2_2))	icr2_2)	(gac2_2	vel2_1)))))
(((((((((icr2_1	lai2_1)	lit1_1)	lit2_1)	(((gac1_2	vir1_1)	(vup1_1	rot1_2))	rot2_1))	((tri1_1	tri2_1)	((((gab2_2	gab1_2)	icr1_2)	(hal2_1	(rot1_1	rot3_1)))	(gab1_1	(((gab2_1	vul3_1)	lai1_1)	(vir1_2	vul2_1))))))	(((bur1_1	hal1_1)	bur2_1)	(((ceb1_2	vir2_1)	icr1_1)	vul1_1)))	((((406.1_1	(ceb2_1	gal2_1))	((((366.1_1	gag1_1)	gra1_1)	(gac2_1	vup2_1))	((ceb1_1	(gra2_1	plu1_1))	(gag2_1	icr2_3))))	((gac1_1	(gac2_2	vel2_1))	((icr2_2	vel2_2)	vel1_1)))	(369.1_1
(((((((((((rot1_2	vul2_1)	(ceb1_2	lai2_1))	((gab1_1	vir1_1)	gab2_1))	((vup1_1	icr2_1)	lai1_1))	(lit1_1	rot2_1))	vul1_1)	(((((((bur1_1	icr1_1)	bur2_1)	vir2_1)	gac1_2)	((tri1_1	tri2_1)	vir1_2))	(gab2_2	(gab1_2	icr1_2)))	(rot1_1	rot3_1)))	(((hal1_1	vul3_1)	lit2_1)	hal2_1))	((((gal1_1	gra1_1)	(406.1_1	gac2_1))	((ceb2_1	plu2_1)	(gag2_1	gra2_1)))	((((366.1_1	(ceb1_1	gag1_1))	(369.1_1	gal2_1))	(416.1_1	plu1_1))	((vup2_1	icr2_3)	(((gac1_1	vel1_1)	((gac2_2
(((((((((ceb1_2	(gab2_1	gac1_2))	rot2_1)	(((ceb2_1	(((((((366.1_1	plu1_1)	((gac2_1	gag1_1)	gra2_1))	406.1_1)	gal2_1)	(369.1_1	((ceb1_1	gal1_1)	icr2_3)))	416.1_1)	(((((gac1_1	icr2_2)	vel1_1)	(gac2_2	vel2_1))	vel2_2)	(plu2_1	(((gag2_1	gra1_1)	vup2_1)	vup1_2)))))	rot1_2)	bur2_1))	vul2_1)	((((bur1_1	lit1_1)	((((((gab1_1	icr2_1)	vir2_1)	lai2_1)	((hal2_1	vir1_1)	lai1_1))	vul1_1)	hal1_1))	(tri1_1	tri2_1))	(vul3_1	vup1_1)))	((icr1_1	((icr1_2	gab1_2)	gab2_2))
(((((((((((gac1_2	vul1_1)	gab2_1)	((bur2_1	lit1_1)	(tri1_1	tri2_1)))	((((bur1_1	hal1_1)	vup1_1)	((lai1_1	vir1_1)	lai2_1))	(((ceb1_2	gab1_1)	vir2_1)	vul3_1)))	(((hal2_1	icr1_1)	(rot1_1	rot3_1))	vir1_2))	((icr2_1	rot1_2)	lit2_1))	((icr2_3	((((366.1_1	vup1_2)	406.1_1)	plu2_1)	(((369.1_1	gra1_1)	(vup2_1	plu1_1))	gal1_1)))	((((416.1_1	ceb1_1)	(((ceb2_1	gal2_1)	gra2_1)	gag1_1))	((gac1_1	(vel1_1	icr2_2))	((gac2_2	vel2_1)	vel2_2)))	(gag2_1	gac2_1))))	rot2_1)
(((((((((bur2_1	(lai1_1	lit1_1))	((gab2_2	icr1_2)	gab1_2))	(lai2_1	rot2_1))	((ceb1_2	gab1_1)	vir2_1))	vir1_2)	(((((gra1_1	plu1_1)	(((366.1_1	ceb1_1)	plu2_1)	vup2_1))	(((369.1_1	gag2_1)	ceb2_1)	icr2_3))	gal2_1)	((((406.1_1	gac2_1)	(gag1_1	vup1_2))	((((gac1_1	vel2_2)	(gac2_2	vel2_1))	icr2_2)	vel1_1))	((416.1_1	gra2_1)	gal1_1))))	(icr2_1	(((bur1_1	(((gac1_2	((hal2_1	rot1_2)	(lit2_1	vul3_1)))	vup1_1)	icr1_1))	((vir1_1	((rot1_1	rot3_1)	vul1_1))	hal1_1))
(((((((((((vul2_1	vir1_1)	bur2_1)	((icr1_2	gab2_2)	gab1_2))	(gac1_2	vul1_1))	(rot1_2	rot2_1))	(((gac1_1	vel2_2)	(((gac2_2	vel2_1)	icr2_2)	vel1_1))	((((((366.1_1	406.1_1)	icr2_3)	((369.1_1	vup2_1)	(416.1_1	gra1_1)))	((plu1_1	gal1_1)	plu2_1))	gag2_1)	(((ceb1_1	(gal2_1	gra2_1))	ceb2_1)	((gac2_1	vup1_2)	gag1_1)))))	((((bur1_1	(ceb1_2	vir2_1))	(gab1_1	vir1_2))	vup1_1)	lai2_1))	(rot1_1	rot3_1))	(((hal2_1	((icr1_1	vul3_1)	lai1_1))	(tri1_1	tri2_1))	((icr2_1
(((((((((((tri1_1	tri2_1)	vir1_1)	hal1_1)	rot2_1)	(((((hal2_1	(lai1_1	(lit1_1	vir1_2)))	vul3_1)	vul2_1)	((vup1_1	(icr2_1	vir2_1))	lai2_1))	bur2_1))	((ceb1_2	rot1_2)	lit2_1))	((bur1_1	(gab1_1	gac1_2))	gab2_1))	((((gab1_2	icr1_2)	gab2_2)	(rot1_1	rot3_1))	(icr1_1	vul1_1)))	(((((((366.1_1	(406.1_1	gag2_1))	ceb2_1)	gal2_1)	((369.1_1	(416.1_1	icr2_3))	vup2_1))	gra2_1)	((((ceb1_1	plu2_1)	(gag1_1	gra1_1))	((gal1_1	plu1_1)	vup1_2))	gac2_1))	(((gac1_1	vel1_1)
(((((((((((rot1_2	hal2_1)	gab2_1)	((ceb1_2	vul1_1)	(lit2_1	vul2_1)))	(((((lai1_1	(gab1_1	icr2_1))	bur1_1)	bur2_1)	(((hal1_1	vir1_1)	lit1_1)	vir1_2))	vir2_1))	(gac1_2	((rot1_1	rot3_1)	vup1_1)))	((icr1_1	rot2_1)	vul3_1))	(lai2_1	(tri1_1	tri2_1)))	((gab2_2	icr1_2)	gab1_2))	(((((gra1_1	((369.1_1	(gag2_1	gal2_1))	(416.1_1	gal1_1)))	(((((366.1_1	plu1_1)	gac2_1)	(ceb1_1	vup1_2))	gra2_1)	((icr2_3	plu2_1)	vup2_1)))	gag1_1)	(406.1_1	ceb2_1))	(((gac1_1	vel2_2)
(((((((((hal2_1	((lit1_1	vul1_1)	vul2_1))	((((hal1_1	lit2_1)	icr1_1)	lai1_1)	rot2_1))	(((((gac1_2	(rot1_1	rot3_1))	ceb1_2)	vul3_1)	(icr2_1	vup1_1))	((bur1_1	rot1_2)	vir1_1)))	vir1_2)	((((bur2_1	lai2_1)	(gab1_1	gab2_1))	(tri1_1	tri2_1))	((gab2_2	icr1_2)	gab1_2)))	vir2_1)	(((((((((gac2_1	icr2_3)	gal2_1)	gra2_1)	gra1_1)	vup2_1)	(ceb1_1	(plu1_1	vup1_2)))	366.1_1)	(((gac1_1	vel2_2)	(icr2_2	vel1_1))	(gac2_2	vel2_1)))	((((369.1_1	gag2_1)	406.1_1)	((ceb2_1
(((((((((vul3_1	lit2_1)	vir2_1)	((((bur2_1	icr1_1)	rot1_2)	vul1_1)	((lai1_1	vir1_1)	(rot1_1	rot3_1))))	ceb1_2)	hal1_1)	(((((369.1_1	416.1_1)	(ceb1_1	(ceb2_1	(gag2_1	gra2_1))))	((gac2_1	plu2_1)	icr2_3))	(((366.1_1	406.1_1)	gal1_1)	(gal2_1	gag1_1)))	(((((gac1_1	(gac2_2	vel2_1))	icr2_2)	vel2_2)	vel1_1)	((gra1_1	plu1_1)	(vup1_2	vup2_1)))))	((((((((gab2_1	(hal2_1	rot2_1))	((gab1_2	gab2_2)	icr1_2))	(gac1_2	icr2_1))	(gab1_1	vul2_1))	vup1_1)	((vir1_2	(tri1_1
(((((((((ceb1_2	vul1_1)	(icr2_1	lit2_1))	(hal2_1	vir2_1))	vir1_2)	((((((406.1_1	(gra2_1	plu1_1))	((gac2_1	gal1_1)	vup2_1))	(ceb2_1	gag2_1))	(366.1_1	416.1_1))	(((369.1_1	(((gag1_1	vup1_2)	gal2_1)	plu2_1))	(gra1_1	icr2_3))	ceb1_1))	((((gac1_1	vel2_2)	vel1_1)	icr2_2)	(gac2_2	vel2_1))))	(((((rot1_2	rot2_1)	(vul3_1	lai1_1))	((gac1_2	gab1_1)	(icr1_1	lit1_1)))	(lai2_1	vup1_1))	((((bur1_1	(tri1_1	tri2_1))	vul2_1)	gab2_1)	(rot1_1	rot3_1))))	(((hal1_1	vir1_1)
((((((((lit2_1	vul1_1)	vir1_2)	(hal1_1	(lit1_1	vir1_1)))	((gab1_1	gab2_1)	(rot1_1	rot3_1)))	((ceb1_2	vul3_1)	(hal2_1	icr2_1)))	(((((gra1_1	(gra2_1	plu1_1))	366.1_1)	(ceb2_1	vup1_2))	(((((369.1_1	vup2_1)	gag1_1)	(ceb1_1	plu2_1))	gac2_1)	((((406.1_1	(gag2_1	icr2_3))	(416.1_1	gal1_1))	gal2_1)	((((gac1_1	icr2_2)	vel2_2)	(gac2_2	vel2_1))	vel1_1))))	((((((((bur2_1	lai1_1)	(rot1_2	vup1_1))	rot2_1)	lai2_1)	gac1_2)	(((((gab1_2	icr1_2)	gab2_2)	icr1_1)	vir2_1)
((((((((rot1_2	vul3_1)	((gab1_1	vir2_1)	(tri1_1	tri2_1)))	lai2_1)	((gab1_2	icr1_2)	gab2_2))	((((((icr1_1	lit1_1)	((hal1_1	hal2_1)	vul1_1))	(rot1_1	rot3_1))	((lai1_1	rot2_1)	((ceb1_2	((vir1_1	vup1_1)	(icr2_1	vir1_2)))	vul2_1)))	bur1_1)	(((((369.1_1	(gac2_1	plu1_1))	(ceb2_1	gag1_1))	((gra1_1	vup2_1)	gal2_1))	gal1_1)	((((366.1_1	406.1_1)	(ceb1_1	gag2_1))	((416.1_1	vup1_2)	(gra2_1	(icr2_3	plu2_1))))	((((gac1_1	vel1_1)	icr2_2)	vel2_2)	(gac2_2	vel2_1))))))
((((((((ceb1_2	gab2_1)	(gab1_1	lit2_1))	((gac1_2	(icr1_1	rot1_2))	hal2_1))	((lai1_1	(tri1_1	tri2_1))	vir1_1))	(((((((((ceb2_1	((369.1_1	gag2_1)	(416.1_1	gag1_1)))	366.1_1)	plu2_1)	((406.1_1	(gal2_1	gra1_1))	(gac2_1	((gal1_1	(icr2_3	vup1_2))	vup2_1))))	(plu1_1	ceb1_1))	(((((gac1_1	icr2_2)	vel1_1)	vel2_2)	(gac2_2	vel2_1))	gra2_1))	(bur2_1	vup1_1))	((((((gab2_2	gab1_2)	icr1_2)	rot2_1)	vir2_1)	(icr2_1	lit1_1))	vir1_2))	(((bur1_1	(vul1_1	vul3_1))	(rot1_1
(((((((gab2_1	rot2_1)	icr1_1)	(lai1_1	vir2_1))	((((vir1_1	((ceb1_2	vul2_1)	hal2_1))	bur2_1)	((((gab1_2	(gab2_2	icr1_2))	vul3_1)	vup1_1)	((gab1_1	lit1_1)	lai2_1)))	(((bur1_1	((gac1_2	vul1_1)	(hal1_1	lit2_1)))	((tri1_1	tri2_1)	(rot1_1	rot3_1)))	((icr2_1	rot1_2)	vir1_2))))	(((((vup1_2	(gac2_1	gra2_1))	icr2_3)	(406.1_1	plu2_1))	(((gag1_1	gag2_1)	gra1_1)	plu1_1))	(((((366.1_1	(ceb1_1	gal1_1))	(369.1_1	416.1_1))	gal2_1)	ceb2_1)	(((gac1_1	((gac2_2	vel2_1)
((((((((vir2_1	bur2_1)	vul3_1)	(((lit1_1	gab2_1)	ceb1_2)	(((gac1_2	rot2_1)	lai2_1)	vul1_1)))	((vul2_1	lai1_1)	vir1_2))	((bur1_1	(gab1_1	rot1_2))	(((hal1_1	icr2_1)	icr1_1)	lit2_1)))	((406.1_1	((((((366.1_1	gal2_1)	(ceb1_1	(gal1_1	vup1_2)))	((416.1_1	(gag2_1	plu2_1))	ceb2_1))	(((gac2_1	gra1_1)	icr2_3)	((((gac1_1	vel1_1)	vel2_2)	icr2_2)	(gac2_2	vel2_1))))	369.1_1)	((plu1_1	gag1_1)	(gra2_1	vup2_1))))	((((gab1_2	icr1_2)	gab2_2)	(tri1_1	tri2_1))	((hal2_1
((((((((((lai1_1	hal2_1)	rot2_1)	gab2_1)	((bur1_1	(tri1_1	tri2_1))	vir1_2))	(gab1_2	(gab2_2	icr1_2)))	(((((icr2_1	vir2_1)	(rot1_1	rot3_1))	lai2_1)	(((vul2_1	(hal1_1	vul3_1))	lit2_1)	vul1_1))	(((ceb1_2	lit1_1)	vup1_1)	(icr1_1	rot1_2))))	(bur2_1	((gab1_1	vir1_1)	gac1_2)))	((((((ceb2_1	gal2_1)	((gac1_1	(vel2_2	(icr2_2	vel1_1)))	(gac2_2	vel2_1)))	(gra1_1	plu2_1))	(gag1_1	gal1_1))	((((366.1_1	gra2_1)	ceb1_1)	369.1_1)	gac2_1))	((406.1_1	vup2_1)	(((416.1_1
((((((((((vul2_1	((gac1_2	rot1_2)	vir1_2))	vul3_1)	gab1_1)	vir1_1)	((((vup2_1	icr2_3)	(((((366.1_1	plu2_1)	(ceb1_1	gag2_1))	gra2_1)	ceb2_1)	plu1_1))	((((369.1_1	406.1_1)	(((gac2_1	gra1_1)	gal1_1)	gal2_1))	vup1_2)	((416.1_1	gag1_1)	((((gac1_1	vel1_1)	vel2_2)	(gac2_2	vel2_1))	icr2_2))))	(((lit2_1	vir2_1)	vul1_1)	((icr1_1	lai1_1)	vup1_1))))	(((bur2_1	lit1_1)	(gab2_2	(gab1_2	icr1_2)))	(tri1_1	tri2_1)))	(bur1_1	(ceb1_2	((gab2_1	(lai2_1	rot2_1))	(hal1_1
(((((((((((gab1_1	icr1_1)	lai1_1)	icr2_1)	vul1_1)	((hal2_1	vir2_1)	vup1_1))	(gac1_2	rot1_2))	(((tri1_1	tri2_1)	((((ceb1_2	gab2_1)	lit2_1)	(lit1_1	vir1_2))	(rot2_1	lai2_1)))	((bur2_1	vir1_1)	hal1_1)))	(((bur1_1	vul2_1)	(vul3_1	(rot1_1	rot3_1)))	(icr1_2	(gab1_2	gab2_2))))	((((gra2_1	416.1_1)	((369.1_1	vup2_1)	gag1_1))	(((((366.1_1	(406.1_1	ceb1_1))	(gal1_1	vup1_2))	gal2_1)	gag2_1)	((ceb2_1	(gra1_1	(icr2_3	plu1_1)))	(gac2_1	plu2_1))))	(((gac1_1	(icr2_2
(((((((vul1_1	vup1_1)	((icr1_1	icr2_1)	rot2_1))	gac1_2)	(((((gab1_1	vir2_1)	lai2_1)	(bur1_1	((rot1_1	rot3_1)	vul3_1)))	bur2_1)	vir1_2))	(((((((((416.1_1	ceb1_1)	gac2_1)	(369.1_1	vup1_2))	gag1_1)	(((366.1_1	gal2_1)	gal1_1)	((((406.1_1	ceb2_1)	icr2_3)	vup2_1)	(gra2_1	plu1_1))))	((((gac1_1	vel1_1)	(gac2_2	vel2_1))	(icr2_2	vel2_2))	(gag2_1	gra1_1)))	plu2_1)	lit2_1)	(((((((ceb1_2	(tri1_1	tri2_1))	((hal1_1	rot1_2)	vul2_1))	hal2_1)	gab2_1)	lai1_1)	(icr1_2
(((((((((vul1_1	vir1_1)	((hal2_1	icr2_1)	vul3_1))	(rot1_2	icr1_1))	(vup1_1	lai1_1))	(bur2_1	(((gab2_1	hal1_1)	lit2_1)	((gac1_2	vul2_1)	rot2_1))))	((rot1_1	rot3_1)	((bur1_1	(((gab1_1	vir2_1)	lai2_1)	(tri1_1	tri2_1)))	(((ceb1_2	lit1_1)	vir1_2)	(icr1_2	(gab1_2	gab2_2))))))	(((((vup2_1	406.1_1)	ceb2_1)	gal2_1)	(((366.1_1	gal1_1)	((((369.1_1	gag2_1)	416.1_1)	gac2_1)	gra1_1))	((gra2_1	plu1_1)	(icr2_3	plu2_1))))	(((ceb1_1	vup1_2)	gag1_1)	(((gac1_1	(vel1_1
((((((((bur2_1	((rot1_1	rot3_1)	(tri1_1	tri2_1)))	(lit1_1	vir2_1))	(ceb1_2	lai1_1))	(gab1_1	(icr2_1	vul1_1)))	((gab1_2	icr1_2)	gab2_2))	((((gra2_1	(((366.1_1	ceb2_1)	((416.1_1	vup1_2)	(ceb1_1	plu2_1)))	(((369.1_1	icr2_3)	gal2_1)	((gac2_1	plu1_1)	gal1_1))))	vup2_1)	(((406.1_1	gag2_1)	gag1_1)	gra1_1))	((((gac1_1	icr2_2)	vel1_1)	vel2_2)	(gac2_2	vel2_1))))	(((gac1_2	vul2_1)	(((hal1_1	((grm1_1	grm2_1)	vir1_2))	lai2_1)	((lit2_1	vir1_1)	vul3_1)))	(((bur1_1
((((((((icr2_1	lai1_1)	vup1_1)	hal1_1)	((gac1_2	lit1_1)	rot1_2))	((((plu2_1	(416.1_1	(ceb2_1	icr2_3)))	(369.1_1	((gag2_1	gra2_1)	gag1_1)))	plu1_1)	(((((366.1_1	gac2_1)	gal2_1)	gra1_1)	((406.1_1	ceb1_1)	((gal1_1	vup1_2)	vup2_1)))	((gac1_1	(icr2_2	vel1_1))	((gac2_2	vel2_1)	vel2_2)))))	(((((bur1_1	hal2_1)	bur2_1)	((gab1_2	gab2_2)	icr1_2))	(((ceb1_2	((grm1_1	grm2_1)	vir1_2))	(gab1_1	(vir1_1	lai2_1)))	vul1_1))	((vir2_1	vul3_1)	(rot1_1	rot3_1))))	(((gab2_1
((((((((((icr1_1	lai1_1)	rot1_2)	(lit1_1	(rot1_1	rot3_1)))	(bur2_1	(lit2_1	vir1_1)))	(((grm1_1	grm2_1)	vir1_2)	((icr2_1	vir2_1)	lai2_1)))	((((tri1_1	tri2_1)	((gab1_1	hal2_1)	vul3_1))	vul2_1)	(gab2_1	gac1_2)))	((gab1_2	icr1_2)	gab2_2))	((((((((366.1_1	ceb2_1)	(gag1_1	gra2_1))	416.1_1)	(gac2_1	vup1_2))	((((gac1_1	icr2_2)	vel2_2)	vel1_1)	(gac2_2	vel2_1)))	((((369.1_1	(406.1_1	ceb1_1))	gal1_1)	plu2_1)	(((gal2_1	icr2_3)	plu1_1)	((gag2_1	vup2_1)	gra1_1))))
((((((((lai2_1	(gab1_1	vir2_1))	(((gab2_1	(rot1_1	rot3_1))	lit2_1)	rot1_2))	((hal1_1	rot2_1)	vir1_1))	((((bur1_1	vup1_1)	((bur2_1	vul2_1)	vul1_1))	gac1_2)	((ceb1_2	lit1_1)	hal2_1)))	(((tri1_1	tri2_1)	((icr2_1	icr1_1)	lai1_1))	((grm1_1	grm2_1)	vir1_2)))	(((((((((gal2_1	gac2_1)	icr2_3)	(ceb1_1	(ceb2_1	gag2_1)))	(366.1_1	vup2_1))	(((369.1_1	plu2_1)	vup1_2)	(406.1_1	(gal1_1	gra1_1))))	((416.1_1	plu1_1)	gag1_1))	gra2_1)	((((gac1_1	vel2_2)	icr2_2)	vel1_1)
(((((((icr1_1	((((lit2_1	vul2_1)	(bur1_1	vup1_1))	gac1_2)	(lit1_1	(vir2_1	vul3_1))))	((((gab2_1	(rot1_1	rot3_1))	hal2_1)	vul1_1)	((grm1_1	grm2_1)	vir1_2)))	(((((ceb2_1	icr2_3)	366.1_1)	((406.1_1	vup1_2)	gac2_1))	((369.1_1	((416.1_1	gag1_1)	plu2_1))	((gac1_1	(icr2_2	(vel1_1	vel2_2)))	(gac2_2	vel2_1))))	((((gag2_1	gra1_1)	gal2_1)	((ceb1_1	gal1_1)	(vup2_1	plu1_1)))	gra2_1)))	(tri1_1	tri2_1))	((((hal1_1	lai1_1)	((((ceb1_2	icr2_1)	rot1_2)	lai2_1)	vir1_1))
((((((((((vir1_1	vul1_1)	rot1_2)	icr2_1)	(gab1_1	(tri1_1	tri2_1)))	(((ceb1_2	vul3_1)	((hal1_1	vul2_1)	lit1_1))	vup1_1))	(gab2_1	((gab1_2	icr1_2)	gab2_2)))	(((((hal2_1	(rot1_1	rot3_1))	bur2_1)	(((gac1_2	rot2_1)	vir2_1)	lit2_1))	((grm1_1	grm2_1)	vir1_2))	bur1_1))	((((((gac2_1	((369.1_1	(416.1_1	vup1_2))	406.1_1))	((gac1_1	vel2_2)	((gac2_2	vel2_1)	(icr2_2	vel1_1))))	((gra2_1	icr2_3)	(ceb2_1	vup2_1)))	gag1_1)	plu2_1)	((366.1_1	gal1_1)	((ceb1_1	gal2_1)
(((((((((vul3_1	vul1_1)	(tri1_1	tri2_1))	lai1_1)	(icr1_1	rot2_1))	icr2_1)	((hal1_1	vir1_1)	(rot1_1	rot3_1)))	bur1_1)	((((((369.1_1	(gag1_1	gra1_1))	(gac2_1	plu2_1))	(406.1_1	ceb1_1))	(((gac1_1	vel2_2)	icr2_2)	((gac2_2	vel2_1)	vel1_1)))	((((366.1_1	icr2_3)	gra2_1)	((ceb2_1	gag2_1)	vup1_2))	((((416.1_1	vup2_1)	gal2_1)	gal1_1)	plu1_1)))	((((bur2_1	lit1_1)	((gab2_2	(gab1_2	icr1_2))	vir2_1))	(((((((ceb1_2	lit2_1)	(gab1_1	vul2_1))	gac1_2)	(hal2_1	rot1_2))
((((((((rot1_2	((vir2_1	(gab2_1	vul1_1))	hal2_1))	((icr2_1	vul3_1)	vup1_1))	rot2_1)	((((bur1_1	lai2_1)	(ceb1_2	(rot1_1	rot3_1)))	lai1_1)	(((bur2_1	lit1_1)	lit2_1)	((hal1_1	(vir1_1	vul2_1))	gac1_2))))	((grm1_1	grm2_1)	vir1_2))	(((((((406.1_1	416.1_1)	gra1_1)	((366.1_1	(gal1_1	plu1_1))	ceb1_1))	vup2_1)	((ceb2_1	gac2_1)	(gag2_1	plu2_1)))	((gac1_1	vel2_2)	((gac2_2	vel2_1)	(icr2_2	vel1_1))))	(((369.1_1	icr2_3)	((gag1_1	gra2_1)	gal2_1))	vup1_2)))	((gab1_1
(((((((bur2_1	(gab2_1	icr1_1))	((lit2_1	((grm1_1	grm2_1)	vir1_2))	(((((((bur1_1	icr2_1)	(rot1_2	vir2_1))	hal2_1)	(gab1_1	gac1_2))	((ceb1_2	lit1_1)	vul1_1))	(((vul2_1	vir1_1)	(rot1_1	rot3_1))	lai1_1))	vup1_1)))	((rot2_1	lai2_1)	vul3_1))	(tri1_1	tri2_1))	((icr1_2	gab2_2)	gab1_2))	(((((gra1_1	366.1_1)	ceb2_1)	(((406.1_1	((416.1_1	ceb1_1)	(gal2_1	vup1_2)))	(gag2_1	gra2_1))	(((gac1_1	icr2_2)	(((gac2_2	vel2_1)	vel1_1)	vel2_2))	(plu1_1	vup2_1))))	(((369.1_1
(((((((((rot1_2	(vul2_1	vul3_1))	((bur2_1	vup1_1)	(((grm1_1	grm2_1)	vir1_2)	icr1_1)))	hal1_1)	((ceb1_2	((((gab2_1	gac1_2)	lai1_1)	rot2_1)	lit1_1))	(tri1_1	tri2_1)))	bur1_1)	((((icr1_2	gab1_2)	gab2_2)	(((rot1_1	rot3_1)	icr2_1)	vul1_1))	(((gab1_1	vir1_1)	hal2_1)	(lit2_1	vir2_1))))	lai2_1)	(((((gal2_1	(ceb1_1	gra2_1))	((gac2_1	gag1_1)	(gag2_1	plu1_1)))	((gal1_1	vup2_1)	gra1_1))	(((gac1_1	vel1_1)	(gac2_2	vel2_1))	(icr2_2	vel2_2)))	(((366.1_1	406.1_1)
(((((lit2_1	rot1_2)	((gab1_2	(gab2_2	icr1_2))	vir2_1))	(((((((406.1_1	gag2_1)	gal2_1)	gra2_1)	(366.1_1	(vup1_2	(((ceb2_1	vup2_1)	gag1_1)	plu2_1))))	(gac2_1	gra1_1))	(((369.1_1	gal1_1)	(((416.1_1	ceb1_1)	plu1_1)	icr2_3))	(((gac1_1	vel1_1)	(gac2_2	vel2_1))	(icr2_2	vel2_2))))	(bur1_1	(vup1_1	rot2_1))))	(((((((((ceb1_2	hal2_1)	gab1_1)	vul2_1)	lai1_1)	(gab2_1	(tri1_1	tri2_1)))	(bur2_1	(((((grm1_1	grm2_1)	vir1_2)	vul3_1)	(rot1_1	rot3_1))	hal1_1)))	((gac1_2
(((((vul1_1	((grm1_1	grm2_1)	vir1_2))	(vup1_1	(vir2_1	vir1_1)))	((((bur1_1	rot1_2)	lit2_1)	(rot1_1	rot3_1))	((gab1_2	icr1_2)	gab2_2)))	(((((((gal1_1	gra2_1)	icr2_3)	(369.1_1	((416.1_1	gal2_1)	ceb2_1)))	(((406.1_1	vup2_1)	((gag1_1	gra1_1)	gag2_1))	gac2_1))	((((gac1_1	vel1_1)	icr2_2)	vel2_2)	(gac2_2	vel2_1)))	(((366.1_1	(plu1_1	vup1_2))	ceb1_1)	plu2_1))	(((((gab1_1	(gac1_2	((hal1_1	vul3_1)	lai1_1)))	ceb1_2)	(gab2_1	vul2_1))	rot2_1)	((bur2_1	((lit1_1
(((((((((icr1_1	vul1_1)	hal2_1)	((vul2_1	(gab1_1	rot1_2))	((gab2_1	((grm1_1	grm2_1)	vir1_2))	vul3_1)))	((bur1_1	vup1_1)	((gac1_2	icr2_1)	(hal1_1	lai1_1))))	lit2_1)	(((gab1_2	gab2_2)	icr1_2)	(vir2_1	(rot1_1	rot3_1))))	((bur2_1	(((ceb1_2	lit1_1)	vir1_1)	rot2_1))	(lai2_1	(tri1_1	tri2_1))))	(((((vup2_1	ceb1_1)	(406.1_1	gal1_1))	((((((366.1_1	((gac2_1	gra2_1)	gag2_1))	(((ceb2_1	vup1_2)	icr2_3)	plu1_1))	369.1_1)	plu2_1)	416.1_1)	(gag1_1	gra1_1)))	(((gac1_1
((((((((((hal2_1	lit1_1)	rot2_1)	bur2_1)	((rot1_2	vup1_1)	vul3_1))	(((((ceb1_2	hal1_1)	(icr1_1	vir1_2))	((gab2_1	vir2_1)	(lai2_1	(icr2_1	vul2_1))))	(tri1_1	tri2_1))	(bur1_1	gac1_2)))	(((gab1_1	vul1_1)	(lit2_1	vir1_1))	lai1_1))	(((((((((366.1_1	gra2_1)	(ceb2_1	icr2_3))	(gra1_1	plu1_1))	(369.1_1	plu2_1))	(406.1_1	((gag2_1	(gac2_1	(gag1_1	vup2_1)))	gal2_1)))	(((gac1_1	icr2_2)	(gac2_2	vel2_1))	(vel1_1	vel2_2)))	(ceb1_1	gal1_1))	(416.1_1	vup1_2))	(rot1_1
((((((vir1_1	vul2_1)	(((lit1_1	ceb1_2)	((bur1_1	((lit2_1	vir2_1)	(rot1_2	vup1_1)))	vir1_2))	(((((bur2_1	hal2_1)	lai2_1)	vul1_1)	((gab1_2	icr1_2)	gab2_2))	gab2_1)))	(((((icr1_1	hal1_1)	(tri1_1	tri2_1))	rot2_1)	((((gab1_1	gac1_2)	vul3_1)	lai1_1)	icr2_1))	(rot1_1	rot3_1)))	(((((((gac2_1	(gal1_1	gra1_1))	((ceb2_1	icr2_3)	plu1_1))	((366.1_1	gag2_1)	((ceb1_1	(gal2_1	gra2_1))	vup1_2)))	369.1_1)	(406.1_1	gag1_1))	(416.1_1	(vup2_1	plu2_1)))	((((gac1_1	icr2_2)
((((((hal2_1	vup1_1)	((vul3_1	vul1_1)	lai1_1))	((((((ceb1_2	(tri1_1	tri2_1))	icr1_1)	((((gac1_2	vir1_1)	vir1_2)	(gab2_1	vir2_1))	rot2_1))	(bur1_1	(lit1_1	lai2_1)))	(((vul2_1	gab1_1)	hal1_1)	(icr2_1	rot1_2)))	((bur2_1	lit2_1)	((gab1_2	(gab2_2	icr1_2))	(rot1_1	rot3_1)))))	((((ceb2_1	gag1_1)	((406.1_1	gra1_1)	gac2_1))	(((gac1_1	icr2_2)	vel2_2)	((gac2_2	vel2_1)	vel1_1)))	(((((366.1_1	(gal2_1	(gra2_1	vup1_2)))	icr2_3)	plu1_1)	((369.1_1	vup2_1)	((416.1_1
((((((((((vul1_1	vir1_1)	vul2_1)	(rot1_1	rot3_1))	(tri1_1	tri2_1))	(((gab2_1	vul3_1)	((hal2_1	rot1_2)	vup1_1))	vir1_2))	((((((((366.1_1	gag2_1)	(369.1_1	gal1_1))	plu1_1)	((416.1_1	vup2_1)	ceb2_1))	(((406.1_1	icr2_3)	gra1_1)	vup1_2))	(((gal2_1	gra2_1)	(((gac1_1	(vel2_2	vel1_1))	icr2_2)	(gac2_2	vel2_1)))	((gac2_1	gag1_1)	plu2_1)))	ceb1_1)	bur2_1))	((((ceb1_2	vir2_1)	(icr1_1	lit2_1))	rot2_1)	((gab1_2	(gab2_2	icr1_2))	((((gab1_1	hal1_1)	lai1_1)	lai2_1)
(((((((((gab1_1	lai2_1)	(vir1_1	vul1_1))	lit1_1)	(gab2_1	vir1_2))	(((((icr2_1	vul3_1)	(((bur1_1	ceb1_2)	vul2_1)	vir2_1))	(((bur2_1	(tri1_1	tri2_1))	((icr1_1	lai1_1)	rot1_2))	(rot1_1	rot3_1)))	vup1_1)	((gab2_2	icr1_2)	gab1_2)))	((((gac1_2	hal2_1)	hal1_1)	rot2_1)	lit2_1))	(((gra2_1	(((366.1_1	icr2_3)	416.1_1)	(369.1_1	gal1_1)))	plu1_1)	(((((406.1_1	gra1_1)	(gac2_1	gag1_1))	(gac1_1	((gac2_2	vel2_1)	(icr2_2	(vel1_1	vel2_2)))))	((vup1_2	gag2_1)	(gal2_1
(((((((((hal2_1	(rot1_1	rot3_1))	(((bur2_1	gac1_2)	rot2_1)	lit1_1))	(gab1_1	icr2_1))	ceb1_2)	((hal1_1	(tri1_1	tri2_1))	(icr1_1	vir1_2)))	(rot1_2	vup1_1))	(((((lai1_1	((vul3_1	vir1_1)	vul2_1))	lai2_1)	(gab2_2	(gab1_2	icr1_2)))	((vul1_1	(vir2_1	(gab2_1	lit2_1)))	bur1_1))	(((icr2_3	(((366.1_1	(ceb2_1	vup2_1))	(((gra2_1	plu1_1)	gac2_1)	gag2_1))	((369.1_1	(406.1_1	416.1_1))	((gag1_1	vup1_2)	(gal2_1	gra1_1)))))	(plu2_1	gal1_1))	(ceb1_1	((((gac1_1	vel1_1)
(((((hal2_1	rot2_1)	(((((416.1_1	((gac2_1	gra2_1)	icr2_3))	(((366.1_1	(((ceb2_1	vup1_2)	gag1_1)	plu1_1))	((((gac1_1	icr2_2)	vel2_2)	vel1_1)	(gac2_2	vel2_1)))	gag2_1))	406.1_1)	(((((369.1_1	gra1_1)	ceb1_1)	(gal1_1	vup2_1))	plu2_1)	gal2_1))	bur2_1))	((((((vir2_1	lai2_1)	((((((ceb1_2	rot1_2)	gac1_2)	lai1_1)	gab1_1)	((((gab2_1	lit1_1)	(icr2_1	vir1_1))	((hal1_1	lit2_1)	vul3_1))	icr1_1))	(vul1_1	vul2_1)))	((gab2_2	gab1_2)	icr1_2))	(rot1_1	rot3_1))	(vup1_1
((((((((((((bur2_1	ceb1_2)	vir2_1)	lit2_1)	(vul1_1	vul2_1))	(hal2_1	lai1_1))	((((gab1_2	gab2_2)	icr1_2)	gab2_1)	((lai2_1	rot1_2)	vir1_2)))	(tri1_1	tri2_1))	(((((((406.1_1	ceb2_1)	plu1_1)	(gal1_1	plu2_1))	(gag2_1	(icr2_3	vup2_1)))	(gra2_1	vup1_2))	416.1_1)	(((((366.1_1	ceb1_1)	(369.1_1	gag1_1))	gra1_1)	(gac2_1	gal2_1))	(((gac1_1	vel2_2)	icr2_2)	((gac2_2	vel2_1)	vel1_1)))))	(bur1_1	rot2_1))	(((((vir1_1	gab1_1)	(rot1_1	rot3_1))	(hal1_1	(icr1_1	lit1_1)))
((((((((((hal2_1	lit2_1)	(gac1_2	(tri1_1	tri2_1)))	((vir1_2	gab2_1)	(rot1_2	vul3_1)))	(rot1_1	rot3_1))	(((gab1_1	icr2_1)	lai2_1)	rot2_1))	((((vul1_1	vir1_1)	hal1_1)	(gab1_2	(gab2_2	icr1_2)))	((icr1_1	vup1_1)	(lai1_1	(lit1_1	vul2_1)))))	(((bur1_1	vir2_1)	bur2_1)	ceb1_2))	((((((369.1_1	((406.1_1	plu2_1)	(gra1_1	vup2_1)))	(416.1_1	gra2_1))	((gac2_1	plu1_1)	icr2_3))	((gac1_1	(icr2_2	(vel1_1	vel2_2)))	(gac2_2	vel2_1)))	gal2_1)	(((366.1_1	vup1_2)	(ceb1_1
((((((((gab2_1	hal1_1)	(vir1_2	rot1_2))	(rot1_1	rot3_1))	(lit1_1	((lai1_1	vul3_1)	lai2_1)))	((((gab1_1	(bur1_1	(vir1_1	vir2_1)))	(ceb1_2	icr2_1))	(((gac1_2	hal2_1)	vup1_1)	(icr1_1	vul1_1)))	(vul2_1	(tri1_1	tri2_1))))	((((((366.1_1	gac2_1)	gag1_1)	(406.1_1	416.1_1))	(((((369.1_1	gag2_1)	plu2_1)	((ceb2_1	gal2_1)	((gra2_1	vup1_2)	vup2_1)))	((gal1_1	gra1_1)	plu1_1))	(ceb1_1	icr2_3)))	((((gac1_1	vel1_1)	vel2_2)	(gac2_2	vel2_1))	icr2_2))	((bur2_1	(gab2_2
((((((((((ceb1_2	hal2_1)	gab2_1)	(icr1_1	lai2_1))	(vir1_2	(lit1_1	lit2_1)))	(gab1_1	vul2_1))	(vup1_1	((bur1_1	icr2_1)	(gac1_2	vir1_1))))	((((gal2_1	gag1_1)	(366.1_1	(((406.1_1	gag2_1)	plu1_1)	(plu2_1	vup2_1))))	(((369.1_1	vup1_2)	((416.1_1	gra2_1)	(((ceb1_1	gra1_1)	ceb2_1)	(gal1_1	icr2_3))))	gac2_1))	(((gac1_1	(icr2_2	vel1_1))	(gac2_2	vel2_1))	vel2_2)))	(((((((vir2_1	vul1_1)	rot1_2)	(lai1_1	vul3_1))	hal1_1)	bur2_1)	rot2_1)	((gab2_2	(gab1_2	icr1_2))
(((((((((((gab2_1	lai1_1)	icr2_1)	(gac1_2	rot1_2))	(hal2_1	lai2_1))	(((ceb1_2	vul1_1)	gab1_1)	(tri1_1	tri2_1)))	((lit1_1	(rot1_1	rot3_1))	vir1_2))	(((icr1_1	rot2_1)	(vul2_1	bur2_1))	(((hal1_1	(lit2_1	vul3_1))	vir1_1)	vup1_1)))	((((vup1_2	(((369.1_1	(gal1_1	vup2_1))	((406.1_1	gag1_1)	(ceb1_1	(gal2_1	plu2_1))))	(((gra1_1	gag2_1)	gac2_1)	gra2_1)))	((416.1_1	icr2_3)	plu1_1))	(366.1_1	ceb2_1))	((gac1_1	vel1_1)	((gac2_2	vel2_1)	(icr2_2	vel2_2)))))	((bur1_1
(((((((((vir1_1	(vir1_2	vir2_1))	(tri1_1	tri2_1))	(((((ceb1_2	lit1_1)	vul2_1)	hal2_1)	vup1_1)	lai1_1))	((gab1_2	icr1_2)	gab2_2))	(bur1_1	rot2_1))	(hal1_1	icr2_1))	(((((((366.1_1	ceb1_1)	(((369.1_1	(gra2_1	plu2_1))	(416.1_1	plu1_1))	(vup2_1	(gac2_1	gal2_1))))	(ceb2_1	gag2_1))	((gag1_1	gra1_1)	(gal1_1	icr2_3)))	(406.1_1	vup1_2))	((((gac1_1	vel1_1)	vel2_2)	icr2_2)	(gac2_2	vel2_1)))	((((bur2_1	gac1_2)	(vul1_1	vul3_1))	((rot1_1	rot3_1)	lai2_1))	((((icr1_1
((((((icr1_1	vup1_1)	gac1_2)	(lit2_1	vul2_1))	(((((((gab1_1	vir1_1)	vir2_1)	(lit1_1	((icr2_1	vul3_1)	vir1_2)))	((((bur1_1	rot1_2)	(((rot1_1	rot3_1)	((gab2_2	icr1_2)	gab1_2))	((gab2_1	hal1_1)	rot2_1)))	(vul1_1	hal2_1))	lai1_1))	((ceb1_2	(tri1_1	tri2_1))	lai2_1))	bur2_1)	((((((icr2_3	366.1_1)	gag2_1)	416.1_1)	(((ceb2_1	(gac2_1	gal2_1))	vup1_2)	vup2_1))	((((369.1_1	plu2_1)	gag1_1)	(gra1_1	(gra2_1	plu1_1)))	(406.1_1	(ceb1_1	gal1_1))))	(((gac1_1	icr2_2)
((((((hal1_1	(gab1_1	vul3_1))	((((((bur1_1	((hal2_1	icr2_1)	vir1_1))	lit2_1)	(icr1_1	vul2_1))	lai1_1)	lit1_1)	((((ceb1_2	vul1_1)	vir2_1)	rot1_2)	lai2_1)))	((((406.1_1	gac2_1)	((416.1_1	plu1_1)	(((gac1_1	icr2_2)	(gac2_2	vel2_1))	(vel1_1	vel2_2))))	(icr2_3	gag1_1))	(((((366.1_1	gal1_1)	(369.1_1	(ceb2_1	gal2_1)))	((ceb1_1	(gra2_1	plu2_1))	gag2_1))	vup2_1)	(gra1_1	vup1_2))))	(icr1_2	(gab1_2	gab2_2)))	((((rot2_1	((bur2_1	gac1_2)	(gab2_1	vup1_1)))	((grm1_1
(((((((((gab2_1	rot2_1)	(gab1_1	vup1_1))	(((bur2_1	(lai1_1	lit2_1))	icr1_1)	(rot1_1	rot3_1)))	lai2_1)	(gab2_2	(gab1_2	icr1_2)))	(tri1_1	tri2_1))	((((((((((plu1_1	gra1_1)	plu2_1)	gag2_1)	(366.1_1	gal2_1))	ceb2_1)	(((369.1_1	ceb1_1)	416.1_1)	gac2_1))	(vup1_2	gal1_1))	((((gac1_1	vel1_1)	vel2_2)	icr2_2)	(gac2_2	vel2_1)))	(((406.1_1	gra2_1)	vup2_1)	(gag1_1	icr2_3)))	hal2_1))	((((((icr2_1	bur1_1)	(ceb1_2	vir1_1))	(hal1_1	rot1_2))	vul1_1)	((((gac1_2	vul2_1)
((((((((bur2_1	lai1_1)	lai2_1)	((ceb1_2	(icr1_1	icr2_1))	hal2_1))	((((((vir2_1	gab1_1)	vul1_1)	bur1_1)	gab2_1)	((lit1_1	vul2_1)	rot2_1))	(((grm1_1	grm2_1)	vir1_2)	lit2_1)))	((vir1_1	vul3_1)	(tri1_1	tri2_1)))	(hal1_1	(rot1_1	rot3_1)))	(((((369.1_1	gal2_1)	((366.1_1	gra1_1)	(gac2_1	icr2_3)))	(((406.1_1	plu2_1)	(416.1_1	(ceb2_1	gag1_1)))	(((((vup1_2	gag2_1)	ceb1_1)	gal1_1)	(gra2_1	vup2_1))	plu1_1)))	(((gac1_1	vel1_1)	(icr2_2	vel2_2))	(gac2_2	vel2_1)))
((((vir1_1	bur1_1)	(((ceb1_2	hal2_1)	(rot1_1	rot3_1))	(gab1_2	(gab2_2	icr1_2))))	(((((rot1_2	lit1_1)	vul1_1)	(hal1_1	lit2_1))	((((((vul3_1	icr2_1)	(gab1_1	((gab2_1	(gac1_2	vir2_1))	lai1_1)))	lai2_1)	(icr1_1	rot2_1))	(bur2_1	((vul2_1	(tri1_1	tri2_1))	vup1_1)))	((grm1_1	grm2_1)	vir1_2)))	((((416.1_1	369.1_1)	(((((366.1_1	406.1_1)	(gag1_1	(plu2_1	vup1_2)))	gag2_1)	(gra1_1	vup2_1))	((((gac1_1	vel1_1)	icr2_2)	(gac2_2	vel2_1))	vel2_2)))	gal2_1)	(((((ceb1_1
((((((((((icr1_1	rot1_2)	vul2_1)	vir2_1)	gab1_1)	((bur1_1	vul1_1)	rot2_1))	vup1_1)	((gab1_2	(gab2_2	icr1_2))	(((bur2_1	vul3_1)	(hal2_1	lai1_1))	(lit1_1	vir1_1))))	((lit2_1	lai2_1)	((gab2_1	((grm1_1	grm2_1)	vir1_2))	icr2_1)))	(((((((gal2_1	(gra1_1	vup2_1))	(gag2_1	plu1_1))	plu2_1)	((((gac1_1	vel1_1)	icr2_2)	vel2_2)	(gac2_2	vel2_1)))	((406.1_1	icr2_3)	416.1_1))	((((366.1_1	ceb2_1)	((369.1_1	ceb1_1)	((gac2_1	gal1_1)	gra2_1)))	vup1_2)	gag1_1))	((ceb1_2
((((((((((lit2_1	vir1_1)	((icr1_1	vir2_1)	lai1_1))	(((vul2_1	(icr2_1	hal1_1))	bur2_1)	(lai2_1	rot2_1)))	(bur1_1	(((ceb1_2	rot1_2)	(gab2_1	lit1_1))	((grm1_1	grm2_1)	vir1_2))))	(((gab1_2	icr1_2)	gab2_2)	vup1_1))	((rot1_1	rot3_1)	vul1_1))	(tri1_1	tri2_1))	((gab1_1	gac1_2)	(hal2_1	vul3_1)))	((((((((416.1_1	gag2_1)	gal1_1)	(gag1_1	vup2_1))	(gra2_1	gra1_1))	(((369.1_1	plu2_1)	plu1_1)	icr2_3))	366.1_1)	(406.1_1	vup1_2))	((((ceb1_1	gal2_1)	gac2_1)	ceb2_1)
(((((((((lit2_1	(gac1_2	vul2_1))	(rot2_1	((grm1_1	grm2_1)	vir1_2)))	gab1_1)	((tri1_1	tri2_1)	vul1_1))	(bur1_1	bur2_1))	(((((rot1_2	lai2_1)	(gab2_1	hal1_1))	vir2_1)	lit1_1)	((ceb1_2	vup1_1)	((icr1_1	(((hal2_1	(vul3_1	lai1_1))	vir1_1)	(rot1_1	rot3_1)))	icr2_1))))	((((((406.1_1	369.1_1)	vup2_1)	((366.1_1	(ceb1_1	gra1_1))	((plu1_1	(ceb2_1	vup1_2))	((gal2_1	(gac2_1	gag2_1))	gal1_1))))	icr2_3)	(416.1_1	(gag1_1	(gra2_1	plu2_1))))	((((gac1_1	icr2_2)	vel1_1)
((((((lit2_1	gab2_1)	(rot1_1	rot3_1))	(icr1_1	(((gab1_1	vul2_1)	(gac1_2	rot1_2))	vir1_1)))	((((((hal1_1	icr2_1)	rot2_1)	(lit1_1	vup1_1))	((grm1_1	grm2_1)	vir1_2))	(((ceb1_2	vir2_1)	(hal2_1	((tri1_1	tri2_1)	(vul1_1	vul3_1))))	lai1_1))	lai2_1))	((((((vup1_2	366.1_1)	(((((406.1_1	ceb1_1)	gra1_1)	(gal1_1	icr2_3))	(gag2_1	gra2_1))	gag1_1))	((((369.1_1	plu2_1)	(ceb2_1	gal2_1))	(416.1_1	vup2_1))	(gac2_1	plu1_1)))	((((gac1_1	vel2_2)	vel1_1)	icr2_2)	(gac2_2
((((rot1_2	rot2_1)	((((plu1_1	(((gac1_1	vel1_1)	(icr2_2	vel2_2))	(gac2_2	vel2_1)))	(gra2_1	(((gac2_1	gra1_1)	icr1_1)	icr2_3)))	(((((366.1_1	gag2_1)	369.1_1)	(ceb1_1	(gal1_1	gal2_1)))	416.1_1)	(((406.1_1	gag1_1)	plu2_1)	(ceb2_1	(vup1_2	vup2_1)))))	(((bur2_1	lit2_1)	((gab2_1	hal1_1)	lai1_1))	lai2_1)))	((((lit1_1	icr2_1)	((grm1_1	grm2_1)	vir1_2))	((((bur1_1	vul3_1)	(hal2_1	vir2_1))	vup1_1)	(gab1_1	gac1_2)))	(((ceb1_2	vul2_1)	(tri1_1	tri2_1))	((vul1_1
((((((((((gab2_1	vir2_1)	vul1_1)	lai1_1)	bur2_1)	(((gab1_2	gab2_2)	icr1_2)	(lit2_1	rot2_1)))	(icr2_1	icr1_1))	ceb1_2)	(((bur1_1	vir1_1)	((((gab1_1	vup1_1)	hal1_1)	((grm1_1	grm2_1)	vir1_2))	(rot1_2	(tri1_1	tri2_1))))	(gac1_2	vul2_1)))	((((hal2_1	lit1_1)	lai2_1)	(vul3_1	(rot1_1	rot3_1)))	(((((((366.1_1	gal2_1)	(406.1_1	icr2_3))	((416.1_1	((gag1_1	vup2_1)	plu2_1))	ceb2_1))	((ceb1_1	gra2_1)	(gac2_1	gra1_1)))	((((gac1_1	vel2_2)	icr2_2)	vel1_1)	(gac2_2
(((((((bur1_1	vup1_1)	(rot2_1	((gac1_2	vir1_1)	rot1_2)))	(((gab2_2	icr1_2)	gab1_2)	((gab1_1	(vul2_1	vul3_1))	(hal1_1	vul1_1))))	(((((lai1_1	bur2_1)	hal2_1)	((gab2_1	((icr1_1	vir2_1)	lit1_1))	lai2_1))	((lit2_1	icr2_1)	(rot1_1	rot3_1)))	(ceb1_2	(tri1_1	tri2_1))))	((grm1_1	grm2_1)	vir1_2))	(((((416.1_1	gag2_1)	gal1_1)	((((366.1_1	ceb2_1)	gac2_1)	((gag1_1	gal2_1)	((gra1_1	icr2_3)	vup2_1)))	(406.1_1	((ceb1_1	plu1_1)	plu2_1))))	(369.1_1	(vup1_2	gra2_1)))
((((((hal2_1	vul1_1)	rot2_1)	(((grm1_1	grm2_1)	vir1_2)	rot1_2))	((((((bur1_1	((ceb1_2	icr2_1)	gab1_1))	(lit2_1	(tri1_1	tri2_1)))	(bur2_1	vir1_1))	(gab2_1	vul3_1))	((gac1_2	hal1_1)	((lit1_1	vup1_1)	lai1_1)))	((((rot1_1	rot3_1)	(lai2_1	vul2_1))	((gab1_2	gab2_2)	icr1_2))	(icr1_1	vir2_1))))	((((ceb1_1	((406.1_1	416.1_1)	gra1_1))	(((366.1_1	(((gra2_1	(((gal1_1	icr2_3)	vup1_2)	vup2_1))	gac2_1)	plu2_1))	(369.1_1	(gag1_1	gal2_1)))	(ceb2_1	gag2_1)))	plu1_1)
((((((icr1_1	(lit2_1	lit1_1))	((grm1_1	grm2_1)	vir1_2))	((((vir1_1	rot1_2)	(icr2_1	vul2_1))	hal1_1)	((((gab1_1	vup1_1)	lai2_1)	(vul3_1	lai1_1))	vul1_1)))	((gab1_2	icr1_2)	gab2_2))	(((((((gag2_1	icr2_3)	gra2_1)	((((366.1_1	plu2_1)	gra1_1)	gal1_1)	(ceb2_1	plu1_1)))	(((369.1_1	((416.1_1	vup2_1)	(gac2_1	gag1_1)))	(406.1_1	vup1_2))	gal2_1))	ceb1_1)	((((gac1_1	vel1_1)	vel2_2)	icr2_2)	(gac2_2	vel2_1)))	((((((bur1_1	hal2_1)	(bur2_1	gab2_1))	((rot1_1	rot3_1)
(((((((((hal2_1	vir1_1)	((ceb1_2	vul1_1)	icr2_1))	(vir2_1	(hal1_1	vup1_1)))	((gac1_2	lit1_1)	(rot1_2	vul2_1)))	((bur1_1	rot2_1)	bur2_1))	(tri1_1	tri2_1))	(((((((((((416.1_1	gal1_1)	plu1_1)	(406.1_1	plu2_1))	((366.1_1	ceb1_1)	(gag1_1	icr2_3)))	gra1_1)	(((ceb2_1	vup2_1)	vup1_2)	gag2_1))	((((gac1_1	vel1_1)	vel2_2)	icr2_2)	(gac2_2	vel2_1)))	gal2_1)	(gac2_1	gra2_1))	369.1_1)	icr1_1))	((((lit2_1	lai2_1)	((rot1_1	rot3_1)	vul3_1))	gab2_1)	((((icr1_2	(gab1_2
((((((((((vir1_1	rot1_2)	(icr2_1	lit1_1))	(rot1_1	rot3_1))	(lai1_1	(gab1_2	(gab2_2	icr1_2))))	(gab1_1	(hal1_1	(tri1_1	tri2_1))))	gac1_2)	(((((gac1_1	vel1_1)	((gac2_2	vel2_1)	(icr2_2	vel2_2)))	((((366.1_1	ceb2_1)	((((((369.1_1	vup2_1)	416.1_1)	ceb1_1)	(icr2_3	vup1_2))	gac2_1)	plu1_1))	(gag1_1	gal2_1))	((((406.1_1	gra1_1)	gra2_1)	gal1_1)	gag2_1)))	plu2_1)	vul3_1))	((bur1_1	(((ceb1_2	lit2_1)	(vir2_1	vup1_1))	(hal2_1	(icr1_1	lai2_1))))	((bur2_1	gab2_1)
((((((rot1_2	((bur2_1	vup1_1)	((hal1_1	lai1_1)	icr2_1)))	(((((((ceb1_2	gac1_2)	lit2_1)	(gab2_1	vul3_1))	gab1_1)	(lit1_1	vul2_1))	(icr1_1	lai2_1))	((((grm1_1	grm2_1)	vir1_2)	(hal2_1	vir1_1))	vul1_1)))	((bur1_1	(((gab1_2	icr1_2)	gab2_2)	(tri1_1	tri2_1)))	(rot2_1	vir2_1)))	(rot1_1	rot3_1))	((((gra1_1	plu1_1)	(gal1_1	vup2_1))	(((gac1_1	vel1_1)	(icr2_2	vel2_2))	(gac2_2	vel2_1)))	((((((366.1_1	gag2_1)	((gac2_1	gra2_1)	plu2_1))	406.1_1)	gal2_1)	(416.1_1
(((((((gab1_1	(rot1_2	vul2_1))	(bur2_1	gac1_2))	((icr2_1	vup1_1)	lai1_1))	((grm1_1	grm2_1)	vir1_2))	(((((vir2_1	hal1_1)	lai2_1)	(tri1_1	tri2_1))	((((bur1_1	gab2_1)	(ceb1_2	hal2_1))	((gab1_2	gab2_2)	icr1_2))	(((lit2_1	vul1_1)	((icr1_1	vul3_1)	rot2_1))	(vir1_1	lit1_1))))	(rot1_1	rot3_1)))	((((gac2_1	(gal1_1	plu1_1))	vup2_1)	((gag1_1	gag2_1)	icr2_3))	((((((366.1_1	ceb1_1)	gra2_1)	416.1_1)	gal2_1)	369.1_1)	(((((406.1_1	ceb2_1)	gra1_1)	vup1_2)	plu2_1)
(((((((rot1_2	(gac1_2	((hal2_1	lai2_1)	icr2_1)))	bur1_1)	(hal1_1	vir2_1))	rot2_1)	((gab1_1	vup1_1)	((gab2_1	lit2_1)	lai1_1)))	((((((((ceb2_1	plu2_1)	gal1_1)	gac2_1)	((((416.1_1	ceb1_1)	plu1_1)	gra2_1)	(((gal2_1	gra1_1)	vup1_2)	vup2_1)))	(gag2_1	icr2_3))	((366.1_1	406.1_1)	(369.1_1	gag1_1)))	((gac1_1	vel2_2)	((gac2_2	vel2_1)	(icr2_2	vel1_1))))	((((((rot1_1	rot3_1)	vir1_1)	((bur2_1	vul1_1)	(vul2_1	(lit1_1	vul3_1))))	((grm1_1	grm2_1)	vir1_2))	((gab2_2
((((((vul1_1	(tri1_1	tri2_1))	((rot1_1	rot3_1)	lit2_1))	(((vir2_1	hal1_1)	(((ceb1_2	(gab1_1	(gac1_2	icr1_1)))	vul3_1)	(gab1_2	(gab2_2	icr1_2))))	(((grm1_1	grm2_1)	vir1_2)	(hal2_1	lit1_1))))	(((((((((vup2_1	406.1_1)	ceb2_1)	416.1_1)	(gra2_1	plu1_1))	(gal1_1	vup1_2))	icr2_3)	(((((366.1_1	plu2_1)	gac2_1)	gag2_1)	(ceb1_1	gal2_1))	((gac1_1	vel1_1)	((gac2_2	vel2_1)	(icr2_2	vel2_2)))))	((369.1_1	gag1_1)	gra1_1))	(((bur1_1	((((gab2_1	icr2_1)	vir1_1)	rot2_1)
(((((((grm1_1	grm2_1)	vir1_2)	(lit1_1	vul3_1))	(tri1_1	tri2_1))	(hal2_1	(rot1_1	rot3_1)))	(((((gac1_2	(bur1_1	bur2_1))	lai2_1)	((rot2_1	(((((((ceb1_2	vir2_1)	(gab2_1	icr1_1))	icr2_1)	hal1_1)	(vul2_1	vul1_1))	vir1_1)	(lai1_1	lit2_1)))	((gab1_1	rot1_2)	vup1_1)))	(gab2_2	(gab1_2	icr1_2)))	((((((369.1_1	gra2_1)	gal2_1)	(icr2_3	plu1_1))	ceb2_1)	(((((366.1_1	gag1_1)	416.1_1)	(((406.1_1	(vup1_2	vup2_1))	gac2_1)	gra1_1))	((ceb1_1	gal1_1)	plu2_1))	gag2_1))
(((((((vir1_1	lai1_1)	(hal2_1	(vul3_1	icr2_1)))	(((gab2_2	icr1_2)	gab1_2)	(rot1_1	rot3_1)))	((bur1_1	((gab2_1	(((grm1_1	grm2_1)	vir1_2)	(icr1_1	vul1_1)))	gac1_2))	(lai2_1	rot1_2)))	(((((lit1_1	vir2_1)	((gab1_1	lit2_1)	vul2_1))	rot2_1)	(((ceb1_2	hal1_1)	(tri1_1	tri2_1))	vup1_1))	bur2_1))	((((((((366.1_1	(icr2_3	vup1_2))	(ceb2_1	gag2_1))	((406.1_1	gra2_1)	vup2_1))	gal1_1)	gra1_1)	((ceb1_1	plu1_1)	(gac2_1	(gal2_1	plu2_1))))	((((gac1_1	vel1_1)	vel2_2)
(((((((((vir2_1	(gab2_1	hal2_1))	((rot1_2	gac1_2)	vup1_1))	lai1_1)	(gab1_1	rot2_1))	(bur2_1	lai2_1))	((hal1_1	icr1_1)	bur1_1))	(ceb1_2	(icr2_1	lit1_1)))	(((((((416.1_1	(((366.1_1	gag1_1)	((gal2_1	icr2_3)	gra1_1))	gal1_1))	369.1_1)	((ceb2_1	gac2_1)	gag2_1))	((406.1_1	(gra2_1	(vup2_1	vup1_2)))	((gac1_1	((icr2_2	vel2_2)	vel1_1))	(gac2_2	vel2_1))))	((ceb1_1	plu2_1)	plu1_1))	(((icr1_2	(gab1_2	gab2_2))	(lit2_1	vul2_1))	((grm1_1	grm2_1)	vir1_2)))	(((rot1_1
(((((((rot1_1	rot3_1)	rot2_1)	vup1_1)	lai2_1)	((((ceb1_2	(gab2_1	(vul1_1	vir1_1)))	(gac1_2	gab1_1))	lai1_1)	(((((416.1_1	((((gac1_1	vel1_1)	vel2_2)	icr2_2)	(gac2_2	vel2_1)))	gac2_1)	((((((366.1_1	406.1_1)	icr2_3)	plu1_1)	((ceb1_1	vup1_2)	ceb2_1))	(369.1_1	(gra2_1	vup2_1)))	gal2_1))	((gag1_1	gra1_1)	((gag2_1	plu2_1)	gal1_1)))	((bur1_1	vir2_1)	icr1_1))))	(((((bur2_1	((grm1_1	grm2_1)	vir1_2))	hal1_1)	(tri1_1	tri2_1))	(hal2_1	icr2_1))	((((lit1_1	lit2_1)
((((lai2_1	lai1_1)	(((gab1_1	vir2_1)	(rot1_2	vul1_1))	(tri1_1	tri2_1)))	((((((((((hal1_1	((icr1_1	vul2_1)	(rot1_1	rot3_1)))	vup1_1)	(bur2_1	lit1_1))	((((ceb1_2	vul3_1)	vir1_1)	(gab2_1	hal2_1))	(gac1_2	lit2_1)))	icr2_1)	bur1_1)	((grm1_1	grm2_1)	vir1_2))	((gab1_2	icr1_2)	gab2_2))	rot2_1)	(((((plu1_1	((366.1_1	ceb2_1)	gag2_1))	((416.1_1	gal2_1)	((((gac1_1	icr2_2)	vel2_2)	vel1_1)	(gac2_2	vel2_1))))	(406.1_1	gra2_1))	((369.1_1	plu2_1)	(gac2_1	gal1_1)))
(((((((gab2_1	bur2_1)	((lit1_1	(((gab2_2	icr1_2)	gab1_2)	(((hal2_1	vul3_1)	icr1_1)	rot1_2)))	(hal1_1	vir2_1)))	((gab1_1	(icr2_1	vul1_1))	vup1_1))	(((((vup2_1	icr2_3)	gra2_1)	(((369.1_1	(gag2_1	plu1_1))	(406.1_1	((plu2_1	vup1_2)	(gac2_1	gra1_1))))	((416.1_1	(ceb2_1	gal2_1))	(ceb1_1	gal1_1))))	(366.1_1	gag1_1))	((gac1_1	((vel2_2	icr2_2)	vel1_1))	(gac2_2	vel2_1))))	(((rot2_1	(bur1_1	(ceb1_2	lai1_1)))	((((gac1_2	vir1_1)	lit2_1)	vul2_1)	(tri1_1	tri2_1)))
((((((bur1_1	vir1_1)	icr1_1)	gac1_2)	((((((416.1_1	gac2_1)	(369.1_1	(406.1_1	vup1_2)))	((ceb2_1	gag2_1)	gal1_1))	(gag1_1	icr2_3))	(((366.1_1	(gra2_1	(plu2_1	vup2_1)))	(ceb1_1	(gra1_1	plu1_1)))	gal2_1))	((((gac1_1	vel2_2)	vel1_1)	icr2_2)	(gac2_2	vel2_1))))	((((hal2_1	vul2_1)	lai2_1)	((((gab1_1	((hal1_1	(lai1_1	lit1_1))	(rot1_1	rot3_1)))	((bur2_1	rot1_2)	(((icr1_2	gab1_2)	gab2_2)	(tri1_1	tri2_1))))	((ceb1_2	vul3_1)	gab2_1))	((grm1_1	grm2_1)	vir1_2)))
((((((((((vup1_1	gab1_1)	(vir2_1	(vir1_1	lai1_1)))	(((gab2_1	(hal2_1	lit2_1))	icr1_1)	(gac1_2	vul1_1)))	(gab1_2	(gab2_2	icr1_2)))	lit1_1)	(tri1_1	tri2_1))	((((vul3_1	((rot1_1	rot3_1)	vir1_2))	lai2_1)	(bur2_1	(hal1_1	rot1_2)))	icr2_1))	(((((gal1_1	(gra1_1	ceb2_1))	((ceb1_1	gal2_1)	(gac2_1	gra2_1)))	((369.1_1	gag1_1)	(plu1_1	plu2_1)))	((((366.1_1	406.1_1)	vup1_2)	vup2_1)	((416.1_1	gag2_1)	icr2_3)))	(gac1_1	(((gac2_2	vel2_1)	vel2_2)	(icr2_2	vel1_1)))))
(((((((vir1_1	bur1_1)	(icr2_1	rot1_2))	((hal1_1	(rot1_1	rot3_1))	(gab1_2	(gab2_2	icr1_2))))	(((lai2_1	(rot2_1	vul2_1))	(gab1_1	(gab2_1	vul3_1)))	vul1_1))	((grm1_1	grm2_1)	icr1_1))	((((plu2_1	gal2_1)	((gac1_1	((gac2_2	vel2_1)	vel1_1))	(icr2_2	vel2_2)))	((((((366.1_1	gra1_1)	((gac2_1	vup2_1)	(gra2_1	icr2_3)))	406.1_1)	(369.1_1	416.1_1))	gal1_1)	((gag1_1	(ceb1_1	(ceb2_1	plu1_1)))	(gag2_1	vup1_2))))	((bur2_1	(lai1_1	lit2_1))	(((ceb1_2	((hal2_1	vir2_1)
(((((((vul3_1	(ceb1_2	(gab2_1	hal2_1)))	icr2_1)	(hal1_1	(lai2_1	lai1_1)))	(((icr1_1	(tri1_1	tri2_1))	(rot1_1	rot3_1))	vir1_2))	(((((vir1_1	lit1_1)	((((lit2_1	vul1_1)	vup1_1)	(gab1_1	gac1_2))	((bur2_1	rot1_2)	rot2_1)))	(bur1_1	vul2_1))	((gab2_2	(gab1_2	icr1_2))	vir2_1))	(((gal1_1	(plu2_1	(((gac1_1	(vel1_1	vel2_2))	(gac2_2	vel2_1))	icr2_2)))	(((366.1_1	gac2_1)	(ceb2_1	(gra1_1	gra2_1)))	((((369.1_1	416.1_1)	((406.1_1	gag2_1)	(gag1_1	icr2_3)))	(vup2_1
(((((((lai2_1	lit2_1)	icr2_1)	((((((bur1_1	vup1_1)	(gac1_2	lai1_1))	(gab2_1	vir1_2))	((tri1_1	tri2_1)	vul1_1))	(bur2_1	vul3_1))	(hal1_1	(lit1_1	vir2_1))))	((ceb1_2	icr1_1)	rot2_1))	((((((ceb1_1	416.1_1)	(366.1_1	369.1_1))	vup2_1)	(((406.1_1	gag2_1)	(((ceb2_1	gal2_1)	gal1_1)	plu1_1))	(((gac2_1	(gra1_1	gra2_1))	plu2_1)	gag1_1)))	((icr2_3	vup1_2)	(((gac1_1	(icr2_2	vel2_2))	vel1_1)	(gac2_2	vel2_1))))	(((gab1_2	gab2_2)	icr1_2)	(((gab1_1	vul2_1)	(hal2_1
((((((((((gab2_2	icr1_2)	gab1_2)	(gab1_1	lit1_1))	((((rot1_2	lai2_1)	hal1_1)	(hal2_1	vul1_1))	((gab2_1	(vir1_1	(lai1_1	(tri1_1	tri2_1))))	rot2_1)))	(vir2_1	vul2_1))	(vir1_2	(gac1_2	icr1_1)))	(((((((vup1_2	icr2_3)	(gac2_1	gra1_1))	(((416.1_1	vup2_1)	gal1_1)	(ceb2_1	gal2_1)))	((366.1_1	(gag1_1	(gag2_1	plu2_1)))	(gra2_1	plu1_1)))	((369.1_1	406.1_1)	ceb1_1))	((gac1_1	((icr2_2	vel1_1)	vel2_2))	(gac2_2	vel2_1)))	(bur1_1	(lit2_1	((rot1_1	rot3_1)	vul3_1)))))
(((((((((((gab1_1	vir2_1)	lai1_1)	vup1_1)	vir1_2)	hal1_1)	((((bur2_1	lit1_1)	ceb1_2)	(vul3_1	icr1_1))	((vul2_1	vir1_1)	(tri1_1	tri2_1))))	((bur1_1	((rot1_1	rot3_1)	(((gab1_2	icr1_2)	gab2_2)	rot2_1)))	(lai2_1	rot1_2)))	(((gac1_2	(icr2_1	vul1_1))	lit2_1)	(gab2_1	hal2_1)))	(((((((ceb1_1	gra2_1)	406.1_1)	((gag2_1	plu1_1)	icr2_3))	gac2_1)	((366.1_1	vup2_1)	(gal1_1	plu2_1)))	((((369.1_1	gag1_1)	416.1_1)	gra1_1)	vup1_2))	((ceb2_1	gal2_1)	(((gac1_1	icr2_2)
((((((((((vir2_1	vul3_1)	(gab2_1	vul2_1))	vul1_1)	(tri1_1	tri2_1))	(((vir1_1	vir1_2)	bur1_1)	((gab1_1	(rot1_1	rot3_1))	(hal1_1	icr1_1))))	(((((((ceb1_2	gac1_2)	(hal2_1	lit1_1))	((bur2_1	vup1_1)	rot2_1))	rot1_2)	(lai2_1	icr2_1))	lai1_1)	((gab1_2	gab2_2)	icr1_2)))	lit2_1)	(((((((406.1_1	vup2_1)	gal1_1)	416.1_1)	((((((366.1_1	plu2_1)	gra2_1)	vup1_2)	(icr2_3	plu1_1))	gal2_1)	(ceb1_1	ceb2_1)))	((((gac1_1	vel2_2)	vel1_1)	(gac2_2	vel2_1))	icr2_2))	((369.1_1
((((((rot2_1	(rot1_1	rot3_1))	((((rot1_2	((hal2_1	lai1_1)	vir2_1))	bur2_1)	(((gab2_1	(icr2_1	vir1_2))	((hal1_1	vup1_1)	(vir1_1	vul1_1)))	lai2_1))	((gab2_2	gab1_2)	icr1_2)))	((((bur1_1	(gac1_2	vul2_1))	lit1_1)	icr1_1)	gab1_1))	(((tri1_1	tri2_1)	((ceb1_2	lit2_1)	vul3_1))	(((369.1_1	icr2_3)	ceb1_1)	((((((((366.1_1	vup2_1)	gag2_1)	vup1_2)	(gra1_1	plu2_1))	(gag1_1	plu1_1))	((416.1_1	ceb2_1)	gac2_1))	((406.1_1	gra2_1)	(gal1_1	gal2_1)))	(((gac1_1	icr2_2)
((((((((((lit1_1	gac1_2)	((bur2_1	((gab2_1	(icr2_1	lit2_1))	hal2_1))	hal1_1))	(tri1_1	tri2_1))	bur1_1)	(lai1_1	(((icr1_1	lai2_1)	vir1_2)	(vir1_1	(vul1_1	vul2_1)))))	(((((((gal1_1	plu1_1)	(406.1_1	(plu2_1	vup1_2)))	((gag1_1	gal2_1)	((ceb2_1	gra2_1)	gag2_1)))	(366.1_1	gra1_1))	((416.1_1	ceb1_1)	(icr2_3	vup2_1)))	(369.1_1	gac2_1))	((gac1_1	icr2_2)	((gac2_2	vel2_1)	(vel2_2	vel1_1)))))	(icr1_2	gab2_2))	(((ceb1_2	((((gab1_1	vir2_1)	vul3_1)	rot1_2)	gab1_2))
((((((((((hal1_1	hal2_1)	(tri1_1	tri2_1))	(rot2_1	lit2_1))	((((gac1_2	((bur1_1	(gab1_1	vul3_1))	((ceb1_2	icr1_1)	vir2_1)))	((gab2_1	icr2_1)	((rot1_2	vul1_1)	lai1_1)))	(rot1_1	rot3_1))	vul2_1))	(gab2_2	icr1_2))	((bur2_1	vup1_1)	vir1_1))	((gab1_2	lit1_1)	lai2_1))	((((((((plu1_1	gal2_1)	gag2_1)	366.1_1)	gra1_1)	((((406.1_1	ceb1_1)	(gag1_1	plu2_1))	(ceb2_1	(gal1_1	icr2_3)))	gra2_1))	((369.1_1	gac2_1)	(416.1_1	vup1_2)))	((((gac1_1	vel1_1)	vel2_2)	((gac2_2
((((((((((gab1_1	lit1_1)	((gab1_2	gab2_2)	icr1_2))	((((vul3_1	bur1_1)	(gac1_2	rot1_2))	((icr2_1	vir1_2)	(lai1_1	lit2_1)))	vir1_1))	(((ceb1_2	rot2_1)	(tri1_1	tri2_1))	hal1_1))	gab2_1)	(((hal2_1	icr1_1)	lai2_1)	((vul2_1	vup1_1)	vir2_1)))	((((gal2_1	gra2_1)	369.1_1)	((((((366.1_1	icr2_3)	vup1_2)	(gag1_1	gag2_1))	((406.1_1	gra1_1)	gal1_1))	(((416.1_1	(ceb1_1	ceb2_1))	(gac2_1	(plu1_1	plu2_1)))	vup2_1))	(gac1_1	(((gac2_2	vel2_1)	(icr2_2	vel2_2))	vel1_1))))
((((((((((ceb1_2	lai1_1)	icr1_1)	rot2_1)	(gab1_2	(gab2_2	icr1_2)))	((icr2_1	vup1_1)	lit1_1))	vir1_2)	(((((((vul1_1	bur2_1)	hal1_1)	gac1_2)	lai2_1)	((bur1_1	rot1_2)	((rot1_1	rot3_1)	(tri1_1	tri2_1))))	((vir2_1	lit2_1)	(gab2_1	gab1_1)))	((((((((369.1_1	gal1_1)	ceb2_1)	406.1_1)	(416.1_1	vup2_1))	(ceb1_1	plu1_1))	(((gra1_1	icr2_3)	gra2_1)	plu2_1))	(((gac1_1	vel1_1)	(icr2_2	vel2_2))	(gac2_2	vel2_1)))	(((366.1_1	gac2_1)	vup1_2)	((gag1_1	gag2_1)	gal2_1)))))
(((((((ceb1_2	vup1_1)	lai2_1)	((((bur1_1	((vul2_1	(vul3_1	vir1_1))	((((gac1_2	lit1_1)	vul1_1)	rot1_2)	hal2_1)))	gab1_1)	hal1_1)	((icr2_1	lai1_1)	rot2_1)))	(icr1_2	(gab1_2	gab2_2)))	(((tri1_1	tri2_1)	((grm1_1	grm2_1)	vir1_2))	((bur2_1	(rot1_1	rot3_1))	((gab2_1	lit2_1)	(icr1_1	vir2_1)))))	((((369.1_1	gal1_1)	((gag2_1	gra1_1)	gra2_1))	((((gac1_1	vel1_1)	icr2_2)	vel2_2)	(gac2_2	vel2_1)))	((((((366.1_1	(gal2_1	(ceb2_1	vup2_1)))	(plu1_1	plu2_1))	(gag1_1
(((((((((gac1_2	vul3_1)	lit1_1)	(bur1_1	(lai1_1	(tri1_1	tri2_1))))	((gab1_1	(gab2_1	hal1_1))	(((grm1_1	grm2_1)	vir1_2)	vir2_1)))	((((((icr2_1	vul2_1)	vul1_1)	(icr1_1	vup1_1))	(ceb1_2	(rot1_1	rot3_1)))	(vir1_1	rot1_2))	((bur2_1	lit2_1)	rot2_1)))	(lai2_1	hal2_1))	(((((gag2_1	gra1_1)	((((366.1_1	(ceb1_1	gal1_1))	vup1_2)	(ceb2_1	gra2_1))	(369.1_1	plu1_1)))	gac2_1)	((((406.1_1	plu2_1)	(gag1_1	icr2_3))	(416.1_1	gal2_1))	((((gac1_1	icr2_2)	vel1_1)	vel2_2)
(((((lit2_1	vup1_1)	((rot1_1	rot3_1)	vul2_1))	(((((((406.1_1	vup1_2)	((ceb2_1	gal2_1)	(ceb1_1	gac2_1)))	(plu2_1	icr2_3))	gra2_1)	(((366.1_1	369.1_1)	gal1_1)	(416.1_1	gag1_1)))	(((gag2_1	gra1_1)	vup2_1)	plu1_1))	((gac1_1	(vel1_1	vel2_2))	((gac2_2	vel2_1)	icr2_2))))	((((grm1_1	grm2_1)	vir1_2)	(((bur1_1	(gab1_1	vir1_1))	((ceb1_2	rot1_2)	rot2_1))	((gab2_1	((hal1_1	icr1_1)	(vul3_1	vul1_1)))	(((gac1_2	(lai1_1	vir2_1))	hal2_1)	lai2_1))))	((bur2_1	(icr2_1
((((((((((rot1_1	rot3_1)	rot2_1)	((tri1_1	tri2_1)	(vir2_1	vul3_1)))	vul2_1)	(lit2_1	vup1_1))	lai2_1)	(((grm1_1	grm2_1)	vir1_2)	(((gab2_1	gab1_1)	vul1_1)	((hal1_1	(lai1_1	rot1_2))	lit1_1))))	(((bur1_1	(ceb1_2	hal2_1))	(gac1_2	icr1_1))	(gab2_2	(gab1_2	icr1_2))))	((((((gal1_1	gra1_1)	plu1_1)	((((406.1_1	ceb2_1)	(gal2_1	vup2_1))	gag1_1)	gac2_1))	ceb1_1)	((366.1_1	369.1_1)	((((416.1_1	gag2_1)	gra2_1)	icr2_3)	((((gac1_1	vel1_1)	(icr2_2	vel2_2))	(gac2_2
((((((icr1_1	lai2_1)	(bur2_1	gab1_1))	(icr2_1	rot1_2))	((((((bur1_1	((hal2_1	vul2_1)	(vul1_1	lit1_1)))	(hal1_1	lai1_1))	((rot1_1	rot3_1)	rot2_1))	(gab2_1	vup1_1))	((((ceb1_2	vul3_1)	(gac1_2	vir1_1))	(tri1_1	tri2_1))	(((gab2_2	gab1_2)	icr1_2)	((grm1_1	grm2_1)	vir1_2))))	(lit2_1	vir2_1)))	((((ceb2_1	vup1_2)	icr2_3)	((gal2_1	gal1_1)	(gac2_1	gag2_1)))	(((((366.1_1	gra2_1)	((gac1_1	((icr2_2	vel2_2)	vel1_1))	(gac2_2	vel2_1)))	(369.1_1	(ceb1_1	plu1_1)))
((((((((vul1_1	bur2_1)	(((ceb1_2	lit1_1)	(gab1_1	vul2_1))	(lai2_1	(tri1_1	tri2_1))))	(((lai1_1	rot1_2)	((grm1_1	grm2_1)	vir1_2))	(gac1_2	(icr1_1	vir2_1))))	rot2_1)	(bur1_1	((icr1_2	gab1_2)	gab2_2)))	((plu2_1	((ceb1_1	vup2_1)	gra2_1))	(((((366.1_1	gag2_1)	gag1_1)	416.1_1)	((369.1_1	(gal1_1	icr2_3))	((406.1_1	(ceb2_1	vup1_2))	((gac2_1	gal2_1)	(gra1_1	plu1_1)))))	((((gac1_1	icr2_2)	vel1_1)	vel2_2)	(gac2_2	vel2_1)))))	((hal1_1	vup1_1)	((((gab2_1	(hal2_1
((((((((((vir2_1	rot1_2)	((icr2_1	vul1_1)	(rot1_1	rot3_1)))	vul2_1)	rot2_1)	(gab1_1	vir1_1))	((((lit2_1	lit1_1)	lai2_1)	(gab2_1	icr1_1))	((gac2_1	(((366.1_1	gra2_1)	(406.1_1	(plu1_1	gag1_1)))	((369.1_1	vup1_2)	gal1_1)))	((((416.1_1	vup2_1)	gra1_1)	(((gac1_1	vel1_1)	(gac2_2	vel2_1))	(vel2_2	icr2_2)))	((ceb1_1	(ceb2_1	gag2_1))	(gal2_1	(icr2_3	plu2_1)))))))	(tri1_1	tri2_1))	((ceb1_2	hal1_1)	(((bur1_1	(vul3_1	lai1_1))	(gac1_2	hal2_1))	((bur2_1	vup1_1)
((((((((gab1_1	(lit1_1	vul2_1))	(gab2_1	(lai1_1	vul1_1)))	hal2_1)	(((rot1_1	rot3_1)	rot1_2)	lai2_1))	(((((ceb1_2	hal1_1)	vul3_1)	((grm1_1	grm2_1)	vir1_2))	rot2_1)	(((tri1_1	tri2_1)	vup1_1)	((icr1_1	vir2_1)	icr2_1))))	((gac1_2	((gab2_2	gab1_2)	icr1_2))	(((bur1_1	vir1_1)	lit2_1)	bur2_1)))	((plu2_1	(((((366.1_1	gac2_1)	plu1_1)	gag2_1)	(((369.1_1	gra2_1)	(gal1_1	ceb1_1))	(gag1_1	vup2_1)))	((((406.1_1	vup1_2)	((416.1_1	gal2_1)	gra1_1))	icr2_3)	ceb2_1)))
((((((((vir1_1	icr2_1)	gab2_1)	rot1_2)	((ceb1_2	lit1_1)	icr1_1))	(((((((hal2_1	vul3_1)	hal1_1)	lai1_1)	gac1_2)	((icr1_2	gab2_2)	gab1_2))	((((gra1_1	gal2_1)	(((ceb2_1	gac2_1)	vup2_1)	(gal1_1	vup1_2)))	((((369.1_1	gag1_1)	ceb1_1)	406.1_1)	(416.1_1	(gag2_1	plu1_1))))	(366.1_1	((((gac1_1	(gac2_2	vel2_1))	(icr2_2	vel1_1))	vel2_2)	((gra2_1	icr2_3)	plu2_1)))))	((rot1_1	rot3_1)	rot2_1)))	((bur2_1	lai2_1)	(bur1_1	(vir2_1	((grm1_1	grm2_1)	vir1_2)))))	((gab1_1
(((((((((hal2_1	lai1_1)	(bur2_1	vir2_1))	ceb1_2)	(rot1_1	rot3_1))	((gab1_2	icr1_2)	gab2_2))	((((lai2_1	(gab1_1	(gab2_1	vul3_1)))	lit2_1)	(hal1_1	(vir1_1	vul2_1)))	(tri1_1	tri2_1)))	((((((icr1_1	lit1_1)	rot1_2)	vul1_1)	(((bur1_1	gac1_2)	icr2_1)	vup1_1))	((grm1_1	grm2_1)	vir1_2))	rot2_1))	((((((406.1_1	plu2_1)	gac2_1)	vup1_2)	((369.1_1	(ceb1_1	gal1_1))	(ceb2_1	gra2_1)))	(((gac1_1	((gac2_2	vel2_1)	(icr2_2	vel1_1)))	vel2_2)	gra1_1))	(((366.1_1	(416.1_1
((((((((bur1_1	icr1_1)	lai2_1)	(gab1_2	(gab2_2	icr1_2)))	((((hal1_1	lai1_1)	vup1_1)	(((hal2_1	lit2_1)	icr2_1)	lit1_1))	vul1_1))	(((((((((((406.1_1	gra1_1)	(gra2_1	plu2_1))	ceb1_1)	gac2_1)	vup1_2)	((369.1_1	gal1_1)	icr2_3))	(((366.1_1	vup2_1)	(gac1_1	(((gac2_2	vel2_1)	(vel1_1	vel2_2))	icr2_2)))	((gag1_1	ceb2_1)	(gal2_1	plu1_1))))	gag2_1)	416.1_1)	gab2_1)	(((ceb1_2	vir1_1)	(vul3_1	(gac1_2	rot1_2)))	((bur2_1	(tri1_1	tri2_1))	((rot1_1	rot3_1)	vul2_1)))))
(((((((((vup1_1	vul3_1)	((bur1_1	lai1_1)	vul2_1))	(rot1_1	rot3_1))	((((((gab1_2	gab2_2)	icr1_2)	(gab2_1	vir1_2))	(lit1_1	vul1_1))	(icr1_1	vir2_1))	((hal2_1	icr2_1)	rot2_1)))	(bur2_1	(((ceb1_2	lit2_1)	vir1_1)	lai2_1)))	((((((((icr2_3	416.1_1)	(gag2_1	gra1_1))	gal2_1)	gac2_1)	(ceb1_1	gal1_1))	((ceb2_1	(gac1_1	((gac2_2	vel2_1)	(icr2_2	(vel1_1	vel2_2)))))	plu1_1))	(366.1_1	((369.1_1	(406.1_1	vup2_1))	gra2_1)))	((plu2_1	vup1_2)	gag1_1)))	((gab1_1	hal1_1)
((((((((((lai1_1	vir1_1)	gac1_2)	(((ceb1_2	vul2_1)	(lit2_1	vir2_1))	(tri1_1	tri2_1)))	((gab1_1	vul3_1)	hal1_1))	((gab1_2	icr1_2)	gab2_2))	(((bur2_1	lit1_1)	(rot1_2	((hal2_1	vup1_1)	icr2_1)))	(vul1_1	(rot1_1	rot3_1))))	(((bur1_1	icr1_1)	lai2_1)	((gab2_1	vir1_2)	rot2_1)))	(((plu2_1	(((gac1_1	vel1_1)	icr2_2)	((gac2_2	vel2_1)	vel2_2)))	((406.1_1	ceb1_1)	(vup2_1	gra1_1)))	(((((366.1_1	gag1_1)	(369.1_1	vup1_2))	gac2_1)	((416.1_1	(gal2_1	plu1_1))	(ceb2_1
((((((rot1_2	((ceb1_2	icr2_1)	(hal1_1	vul1_1)))	(((vul3_1	lai2_1)	lit1_1)	(bur1_1	vup1_1)))	(lai1_1	(tri1_1	tri2_1)))	((((((((vup1_2	(gal2_1	plu1_1))	369.1_1)	(((366.1_1	gal1_1)	(ceb2_1	((gag1_1	plu2_1)	gra2_1)))	(406.1_1	(416.1_1	vup2_1))))	(gac2_1	gra1_1))	((ceb1_1	(gag2_1	icr2_3))	(((gac1_1	(vel1_1	vel2_2))	icr2_2)	(gac2_2	vel2_1))))	((gab1_2	gab2_2)	icr1_2))	(((bur2_1	((gab2_1	icr1_1)	(gac1_2	((hal2_1	lit2_1)	vir1_1))))	vir1_2)	(rot1_1	rot3_1)))
((((((((((gac1_2	ceb1_2)	(lit1_1	rot1_2))	(hal2_1	icr1_1))	vul2_1)	(((((bur2_1	vir1_2)	vir2_1)	hal1_1)	lai1_1)	((tri1_1	tri2_1)	(rot1_1	rot3_1))))	((vul3_1	((gab1_2	icr1_2)	gab2_2))	rot2_1))	((((gab1_1	icr2_1)	((lit2_1	vul1_1)	vir1_1))	vup1_1)	(gab2_1	lai2_1)))	((((((((((ceb1_1	gra2_1)	plu1_1)	(gac2_1	icr2_3))	gag2_1)	366.1_1)	(369.1_1	406.1_1))	(((416.1_1	plu2_1)	vup2_1)	((((gac1_1	vel1_1)	vel2_2)	(gac2_2	vel2_1))	icr2_2)))	((gag1_1	gal1_1)	(gal2_1
(((((((gac1_2	vir2_1)	(((hal1_1	rot1_2)	hal2_1)	(tri1_1	tri2_1)))	((gab1_1	(icr2_1	vup1_1))	lai1_1))	(((((ceb1_2	lit2_1)	(vul1_1	(vir1_2	vul3_1)))	(((lit1_1	gab2_1)	vul2_1)	lai2_1))	bur1_1)	((bur2_1	rot2_1)	(((icr1_1	vir1_1)	(rot1_1	rot3_1))	((icr1_2	gab2_2)	gab1_2)))))	(((((((((gag1_1	gra1_1)	plu2_1)	gal2_1)	406.1_1)	((366.1_1	416.1_1)	gra2_1))	(icr2_3	vup2_1))	gac2_1)	(gac1_1	((gac2_2	vel2_1)	((vel1_1	icr2_2)	vel2_2))))	(((369.1_1	((ceb2_1	vup1_2)
(((((((vul2_1	(ceb1_2	(gac1_2	(icr2_1	rot1_2))))	(hal2_1	(tri1_1	tri2_1)))	((gab1_2	icr1_2)	gab2_2))	(rot2_1	lai2_1))	((((hal1_1	(rot1_1	rot3_1))	(((bur1_1	vir1_2)	((bur2_1	(lit1_1	lit2_1))	(icr1_1	(vul1_1	vup1_1))))	vul3_1))	(gab1_1	(gab2_1	((lai1_1	vir1_1)	vir2_1))))	(((((ceb2_1	(((416.1_1	(gal1_1	gra1_1))	(gal2_1	gra2_1))	(vup2_1	plu1_1)))	vup1_2)	ceb1_1)	(((((366.1_1	369.1_1)	(gac2_1	gag1_1))	icr2_3)	(gag2_1	plu2_1))	406.1_1))	(((gac1_1	vel2_2)
(((((rot1_2	((ceb1_2	((vir2_1	lit1_1)	(icr1_1	vir1_2)))	((hal2_1	(lit2_1	vul2_1))	vir1_1)))	(((((((lai2_1	((gab1_1	(tri1_1	tri2_1))	gab2_1))	rot2_1)	vul3_1)	bur1_1)	(hal1_1	icr2_1))	(bur2_1	((gac1_2	vul1_1)	(lai1_1	vup1_1))))	(gab1_2	(gab2_2	icr1_2))))	(rot1_1	rot3_1))	((((((gra1_1	((((369.1_1	gal2_1)	gal1_1)	gag1_1)	icr2_3))	406.1_1)	((ceb1_1	ceb2_1)	((gac2_1	vup1_2)	(plu1_1	plu2_1))))	((366.1_1	(416.1_1	(gra2_1	vup2_1)))	((gac1_1	vel2_2)	(((gac2_2
(((((((((gab2_1	vul1_1)	hal1_1)	(tri1_1	tri2_1))	vul2_1)	(bur2_1	(rot1_1	rot3_1)))	(((((gac1_2	vir1_1)	(((gab1_1	rot1_2)	vir2_1)	lit2_1))	(lai2_1	rot2_1))	(((bur1_1	(icr2_1	lit1_1))	((icr1_1	vir1_2)	vul3_1))	(ceb1_2	((gab1_2	icr1_2)	gab2_2))))	(hal2_1	(lai1_1	vup1_1))))	(((((406.1_1	((((369.1_1	gac2_1)	gra2_1)	(416.1_1	gra1_1))	plu1_1))	((366.1_1	icr2_3)	plu2_1))	((ceb2_1	gag2_1)	(gag1_1	vup2_1)))	(((gac1_1	vel2_2)	(gac2_2	vel2_1))	(icr2_2	vel1_1)))
(((((((((((bur1_1	vir2_1)	(tri1_1	tri2_1))	rot2_1)	rot1_2)	vir1_2)	((vul1_1	lit2_1)	((gab1_1	icr1_1)	gab2_1)))	((ceb1_2	((lit1_1	icr2_1)	vup1_1))	((lai1_1	hal2_1)	(gac1_2	((rot1_1	rot3_1)	vul2_1)))))	(((lai2_1	(hal1_1	vir1_1))	vul3_1)	(bur2_1	((gab1_2	gab2_2)	icr1_2))))	(((((gag2_1	gal1_1)	(406.1_1	ceb1_1))	(366.1_1	(((369.1_1	gac2_1)	ceb2_1)	416.1_1)))	((gra1_1	vup2_1)	(plu1_1	vup1_2)))	((gag1_1	(((gac1_1	(icr2_2	vel2_2))	vel1_1)	(gac2_2	vel2_1)))
((((((((((((gab1_1	hal1_1)	rot1_2)	hal2_1)	(gab2_1	(ceb1_2	vir1_2)))	((lit2_1	(vul3_1	vup1_1))	lai2_1))	(((icr1_1	(vul1_1	lit1_1))	rot2_1)	(rot1_1	rot3_1)))	lai1_1)	((icr1_2	gab1_2)	gab2_2))	((((((369.1_1	(gra2_1	plu2_1))	(((366.1_1	icr2_3)	406.1_1)	ceb2_1))	((416.1_1	vup2_1)	(((gac2_1	gag1_1)	plu1_1)	vup1_2)))	(((gac1_1	vel2_2)	(((gac2_2	vel2_1)	icr2_2)	vel1_1))	gag2_1))	((ceb1_1	gal2_1)	(gal1_1	gra1_1)))	bur1_1))	((bur2_1	((gac1_2	icr2_1)	(tri1_1
(((((((((hal1_1	(tri1_1	tri2_1))	((lai1_1	((vir2_1	rot1_2)	hal2_1))	lai2_1))	(icr2_1	rot2_1))	((gac1_2	lit1_1)	(rot1_1	rot3_1)))	((((((vul3_1	(gab2_1	vul2_1))	vul1_1)	(bur1_1	(lit2_1	vup1_1)))	(icr1_1	vir1_1))	gab1_1)	bur2_1))	((((gra1_1	gal1_1)	((gac2_1	gal2_1)	plu2_1))	(((366.1_1	(icr2_3	plu1_1))	((406.1_1	ceb1_1)	gag1_1))	((gag2_1	vup2_1)	gra2_1)))	(((gac1_1	vel1_1)	(vel2_2	icr2_2))	(gac2_2	vel2_1))))	((((369.1_1	416.1_1)	(ceb2_1	vup1_2))	(ceb1_2
(((((((((bur2_1	(rot1_1	rot3_1))	((tri1_1	tri2_1)	vul1_1))	(hal2_1	rot2_1))	(((bur1_1	lai2_1)	lit1_1)	(gac1_2	icr2_1)))	(vul2_1	icr1_1))	((((vir2_1	rot1_2)	(((hal1_1	vir1_1)	vup1_1)	(gab1_1	(lai1_1	lit2_1))))	((gab1_2	icr1_2)	gab2_2))	(ceb1_2	((gab2_1	vul3_1)	vir1_2))))	((((366.1_1	icr2_3)	((369.1_1	(416.1_1	gac2_1))	gal1_1))	gal2_1)	((((406.1_1	vup1_2)	ceb2_1)	gag1_1)	((((ceb1_1	plu2_1)	gra2_1)	((gag2_1	vup2_1)	(gra1_1	plu1_1)))	((((gac1_1	icr2_2)
(((((((((((hal1_1	lit1_1)	lai1_1)	(vup1_1	((((vir1_2	(tri1_1	tri2_1))	rot1_2)	(lit2_1	(rot1_1	rot3_1)))	(gab2_1	rot2_1))))	bur2_1)	icr1_1)	lai2_1)	(((((bur1_1	vul1_1)	gab1_1)	(hal2_1	(vul3_1	icr2_1)))	vul2_1)	((ceb1_2	(vir1_1	vir2_1))	gac1_2)))	((gab2_2	icr1_2)	gab1_2))	((((((icr2_3	416.1_1)	(gag2_1	plu1_1))	(366.1_1	(406.1_1	gal1_1)))	(((ceb1_1	gra2_1)	ceb2_1)	((gac2_1	vup2_1)	gra1_1)))	(((gac1_1	vel1_1)	(icr2_2	vel2_2))	(gac2_2	vel2_1)))	(((369.1_1
((((((((vir2_1	(hal2_1	(rot1_1	rot3_1)))	(gac1_2	lit1_1))	(ceb1_2	lai2_1))	(((((vup1_2	gal2_1)	(((ceb2_1	plu2_1)	gra1_1)	gra2_1))	((366.1_1	416.1_1)	(gag1_1	gag2_1)))	(((369.1_1	(gal1_1	icr2_3))	((406.1_1	plu1_1)	ceb1_1))	(gac2_1	vup2_1)))	((((gac1_1	icr2_2)	vel2_2)	vel1_1)	(gac2_2	vel2_1))))	rot2_1)	((((((bur1_1	(rot1_2	vir1_1))	(((vir1_2	gab1_1)	lai1_1)	(vul3_1	(gab2_1	icr2_1))))	vul1_1)	((bur2_1	((icr1_1	lit2_1)	vup1_1))	(hal1_1	vul2_1)))	(tri1_1
((((((((vul3_1	(((ceb1_2	icr1_1)	((icr2_1	lit1_1)	(tri1_1	tri2_1)))	(gab1_1	(vir1_1	vir2_1))))	(((bur1_1	hal1_1)	(vul1_1	lit2_1))	vup1_1))	hal2_1)	(lai2_1	vir1_2))	(((((vul2_1	gac1_2)	rot2_1)	(rot1_2	lai1_1))	(bur2_1	gab2_1))	((gab2_2	icr1_2)	gab1_2)))	((((((((plu2_1	gag1_1)	ceb1_1)	(406.1_1	gra2_1))	(ceb2_1	vup1_2))	(gal2_1	vup2_1))	(((((366.1_1	gra1_1)	(416.1_1	gag2_1))	(369.1_1	gac2_1))	plu1_1)	(gal1_1	icr2_3)))	((((gac1_1	icr2_2)	vel1_1)	vel2_2)
(((((((((hal1_1	vup1_1)	(bur1_1	(tri1_1	tri2_1)))	((((rot1_2	ceb1_2)	(((bur2_1	vul1_1)	((gab2_1	lai1_1)	vul3_1))	lai2_1))	(gab1_1	hal2_1))	((((gab1_2	icr1_2)	gab2_2)	((gac1_2	vir2_1)	(icr2_1	vir1_1)))	((icr1_1	vul2_1)	vir1_2))))	rot2_1)	lit2_1)	(rot1_1	rot3_1))	(lit1_1	((((((((gag1_1	406.1_1)	((416.1_1	(ceb2_1	plu2_1))	((ceb1_1	gra1_1)	gal2_1)))	gac2_1)	(366.1_1	(((gag2_1	gra2_1)	vup2_1)	(gal1_1	icr2_3))))	plu1_1)	369.1_1)	((gac1_1	((vel1_1	icr2_2)
((((((lit1_1	((lai2_1	rot1_2)	(rot1_1	rot3_1)))	((tri1_1	tri2_1)	vup1_1))	(((((gra2_1	(ceb2_1	gal2_1))	(gra1_1	(gal1_1	plu2_1)))	((((406.1_1	416.1_1)	((ceb1_1	gag1_1)	plu1_1))	gac2_1)	vup2_1))	(((gac1_1	(icr2_2	vel2_2))	(gac2_2	vel2_1))	vel1_1))	(366.1_1	((369.1_1	(gag2_1	icr2_3))	vup1_2))))	(((((bur1_1	bur2_1)	((gab1_1	(vir2_1	icr1_1))	gab2_1))	(((ceb1_2	hal2_1)	(vir1_1	vul2_1))	(((gac1_2	icr2_1)	rot2_1)	((lai1_1	vul3_1)	lit2_1))))	((hal1_1	vir1_2)
(((((((vir1_1	(ceb1_2	lit2_1))	gab1_1)	(((((((gac1_2	lit1_1)	icr2_1)	icr1_1)	(((gab2_1	vul2_1)	vul3_1)	hal2_1))	(vir1_2	vup1_1))	((((bur2_1	vul1_1)	rot1_2)	lai2_1)	(tri1_1	tri2_1)))	((bur1_1	rot2_1)	(hal1_1	vir2_1))))	(((rot1_1	rot3_1)	lai1_1)	(icr1_2	(gab1_2	gab2_2))))	((((((plu1_1	(gal2_1	icr2_3))	(369.1_1	(gra1_1	plu2_1)))	(366.1_1	gag1_1))	((416.1_1	ceb2_1)	((((gac2_1	vup1_2)	(gag2_1	vup2_1))	ceb1_1)	gra2_1)))	(((gac1_1	icr2_2)	(vel1_1	vel2_2))
((((((gab1_1	lai1_1)	vup1_1)	(((ceb1_2	(gab2_1	vul2_1))	((hal2_1	(icr1_1	(((vul3_1	(rot1_1	rot3_1))	vir2_1)	rot2_1)))	vir1_2))	(gab1_2	(gab2_2	icr1_2))))	((((bur2_1	vir1_1)	(lai2_1	vul1_1))	(((lit2_1	bur1_1)	rot1_2)	(gac1_2	((hal1_1	(lit1_1	(tri1_1	tri2_1)))	icr2_1))))	((((((369.1_1	icr2_3)	(((416.1_1	gac2_1)	vup2_1)	gag1_1))	((366.1_1	(gal1_1	gal2_1))	vup1_2))	((ceb2_1	plu2_1)	plu1_1))	(((406.1_1	gag2_1)	(ceb1_1	gra2_1))	gra1_1))	(((gac1_1	(icr2_2
(((((((gab2_1	vup1_1)	(bur1_1	(((bur2_1	ceb1_2)	hal1_1)	lit1_1)))	((((((icr2_1	vir1_1)	vul1_1)	rot2_1)	(tri1_1	tri2_1))	(hal2_1	(rot1_1	rot3_1)))	(gab1_2	(gab2_2	icr1_2))))	((((((gab1_1	gac1_2)	icr1_1)	vir2_1)	lai2_1)	lai1_1)	(rot1_2	((lit2_1	(vir1_2	vul3_1))	vul2_1))))	((((plu2_1	icr2_3)	(gag1_1	plu1_1))	(gra2_1	((gac1_1	(vel2_2	vel1_1))	((gac2_2	vel2_1)	icr2_2))))	(((366.1_1	vup2_1)	(((369.1_1	ceb2_1)	gac2_1)	vup1_2))	((((406.1_1	(gal1_1	gal2_1))
((((((((vir1_2	((ceb1_2	(hal1_1	(icr1_1	vir1_1)))	icr2_1))	(bur2_1	((gab1_1	rot1_2)	(tri1_1	tri2_1))))	(((lai2_1	vup1_1)	(rot1_1	rot3_1))	(((((hal2_1	lit1_1)	(vul2_1	vir2_1))	rot2_1)	vul1_1)	(gac1_2	vul3_1))))	((gab2_1	lit2_1)	lai1_1))	(bur1_1	(icr1_2	(gab1_2	gab2_2))))	(((((gac2_1	ceb1_1)	icr2_3)	gal1_1)	(((369.1_1	plu2_1)	(gal2_1	gra2_1))	(ceb2_1	vup1_2)))	(((366.1_1	(((gac1_1	icr2_2)	vel2_2)	((gac2_2	vel2_1)	vel1_1)))	(406.1_1	(416.1_1	plu1_1)))
((((((bur1_1	((gab2_1	vul3_1)	(rot2_1	icr1_1)))	((((((vir2_1	icr2_1)	((bur2_1	rot1_2)	(gab1_1	(vir1_1	lai1_1))))	(lai2_1	(tri1_1	tri2_1)))	vup1_1)	(rot1_1	rot3_1))	((gab2_2	icr1_2)	gab1_2)))	(((hal1_1	vul1_1)	((hal2_1	vul2_1)	vir1_2))	((ceb1_2	lit1_1)	(gac1_2	lit2_1))))	((((gal2_1	gac2_1)	((gra1_1	plu2_1)	(gra2_1	icr2_3)))	(((366.1_1	(ceb2_1	((gag2_1	vup2_1)	plu1_1)))	vup1_2)	369.1_1))	(406.1_1	(((416.1_1	(ceb1_1	gag1_1))	gal1_1)	((gac1_1	(gac2_2
(((((((rot1_1	rot3_1)	((bur1_1	rot2_1)	(tri1_1	tri2_1)))	((((ceb2_1	gra1_1)	ceb1_1)	((gac1_1	((icr2_2	vel2_2)	vel1_1))	(gac2_2	vel2_1)))	((((366.1_1	416.1_1)	(((gal2_1	vup1_2)	icr2_3)	gra2_1))	((((369.1_1	406.1_1)	(gac2_1	gag2_1))	plu2_1)	plu1_1))	((gag1_1	gal1_1)	vup2_1))))	(((((bur2_1	vup1_1)	(gab1_2	(gab2_2	icr1_2)))	(((ceb1_2	gab2_1)	lit2_1)	lit1_1))	((icr1_1	vul2_1)	icr2_1))	((((hal2_1	rot1_2)	lai2_1)	vul3_1)	((vir1_1	(vir2_1	vul1_1))	vir1_2))))
(((((((((gab1_1	vir1_2)	bur2_1)	(rot1_1	rot3_1))	(((vir1_1	lit1_1)	icr2_1)	((gab2_2	icr1_2)	gab1_2)))	(((hal2_1	lit2_1)	((lai1_1	vul1_1)	vir2_1))	(((bur1_1	((gac1_2	rot1_2)	vup1_1))	(ceb1_2	hal1_1))	(tri1_1	tri2_1))))	((((gag1_1	(plu1_1	plu2_1))	((gac1_1	vel1_1)	(((gac2_2	vel2_1)	icr2_2)	vel2_2)))	((ceb1_1	icr2_3)	(gal2_1	gra2_1)))	((((366.1_1	(ceb2_1	gag2_1))	(416.1_1	vup2_1))	(((369.1_1	gac2_1)	gra1_1)	(406.1_1	gal1_1)))	vup1_2)))	((((gab2_1	(vul2_1
(((((((rot1_1	rot3_1)	(gab2_2	(gab1_2	icr1_2)))	(((gab2_1	vul1_1)	(hal2_1	vul2_1))	(tri1_1	tri2_1)))	vup1_1)	(((((((gac1_2	ceb1_2)	(icr2_1	rot2_1))	(((icr1_1	lit2_1)	(((hal1_1	vir1_1)	lit1_1)	vir2_1))	lai2_1))	vir1_2)	bur2_1)	(((((gac1_1	vel1_1)	(gac2_2	vel2_1))	vel2_2)	icr2_2)	((((((366.1_1	vup2_1)	(406.1_1	gag2_1))	gac2_1)	(gal2_1	plu1_1))	ceb1_1)	((((369.1_1	icr2_3)	gag1_1)	(416.1_1	gra2_1))	(((ceb2_1	plu2_1)	(gra1_1	vup1_2))	gal1_1)))))	((bur1_1
((((((((((vul1_1	(lai1_1	vir1_2))	((lit2_1	hal1_1)	bur2_1))	bur1_1)	((tri1_1	tri2_1)	rot2_1))	vup1_1)	(((((ceb1_2	gab2_1)	vir1_1)	((((gab1_1	gac1_2)	lit1_1)	vul3_1)	((icr1_1	vir2_1)	icr2_1)))	(hal2_1	vul2_1))	((icr1_2	(gab1_2	gab2_2))	lai2_1)))	(rot1_2	(rot1_1	rot3_1)))	(((((((366.1_1	gag2_1)	(gal2_1	vup2_1))	(((416.1_1	gag1_1)	ceb1_1)	plu1_1))	gra2_1)	(((gac1_1	(icr2_2	vel2_2))	(gac2_2	vel2_1))	vel1_1))	icr2_3)	(((369.1_1	((gal1_1	plu2_1)	gra1_1))
(((((lit1_1	((((lai1_1	vul1_1)	vup1_1)	(bur1_1	gac1_2))	(((ceb1_2	vul3_1)	rot1_2)	hal1_1)))	(((((gab2_1	((icr1_1	vul2_1)	icr2_1))	rot2_1)	((hal2_1	lai2_1)	lit2_1))	bur2_1)	((rot1_1	rot3_1)	((vir1_2	((gab1_2	(gab2_2	icr1_2))	vir2_1))	((gab1_1	vir1_1)	(tri1_1	tri2_1))))))	(((((((((416.1_1	gag1_1)	(gal1_1	gra1_1))	ceb2_1)	vup2_1)	(366.1_1	plu2_1))	((369.1_1	icr2_3)	(gal2_1	plu1_1)))	(406.1_1	vup1_2))	((ceb1_1	gag2_1)	(gac2_1	gra2_1)))	((gac1_1	vel1_1)
((((((((hal2_1	(gab2_1	gac1_2))	(bur1_1	((gab1_2	gab2_2)	icr1_2)))	vul2_1)	(((((((icr1_1	vul3_1)	lit2_1)	hal1_1)	icr2_1)	rot1_2)	vup1_1)	((((bur2_1	vir1_2)	vir1_1)	(ceb1_2	vir2_1))	((gab1_1	(tri1_1	tri2_1))	(rot1_1	rot3_1)))))	(((vul1_1	rot2_1)	lit1_1)	(lai1_1	lai2_1)))	((((((366.1_1	(gac2_1	vup2_1))	ceb1_1)	369.1_1)	((((406.1_1	(gal1_1	vup1_2))	gag2_1)	gal2_1)	((gag1_1	icr2_3)	gra1_1)))	(plu1_1	((ceb2_1	plu2_1)	((gac1_1	((gac2_2	vel2_1)	(icr2_2
(((((((((lit1_1	ceb1_2)	vul3_1)	vir1_2)	(tri1_1	tri2_1))	((bur1_1	(vup1_1	(rot1_1	rot3_1)))	bur2_1))	((lai1_1	vir1_1)	vul2_1))	(((((icr2_3	(416.1_1	(ceb2_1	vup2_1)))	((ceb1_1	((gag2_1	gal2_1)	gal1_1))	gag1_1))	((((366.1_1	gra2_1)	(406.1_1	plu2_1))	(369.1_1	gra1_1))	((vup1_2	gac2_1)	plu1_1)))	(((gac1_1	(vel1_1	vel2_2))	(gac2_2	vel2_1))	icr2_2))	(((((icr2_1	hal1_1)	hal2_1)	(lai2_1	(rot2_1	vul1_1)))	icr1_1)	(((icr1_2	(gab1_2	gab2_2))	(((gab1_1	lit2_1)
(((((hal1_1	icr2_1)	(((bur1_1	vup1_1)	((gab2_1	(vir1_2	lai2_1))	(rot1_1	rot3_1)))	((gab1_2	(gab2_2	icr1_2))	(tri1_1	tri2_1))))	((((((((ceb1_1	gra1_1)	gal1_1)	369.1_1)	gal2_1)	(((((366.1_1	406.1_1)	((((ceb2_1	plu1_1)	plu2_1)	vup2_1)	gra2_1))	icr2_3)	gac2_1)	(416.1_1	((gag1_1	vup1_2)	gag2_1))))	((((gac1_1	icr2_2)	vel2_2)	(gac2_2	vel2_1))	vel1_1))	((gab1_1	rot1_2)	((gac1_2	lai1_1)	(hal2_1	lit1_1))))	(((bur2_1	((ceb1_2	vul1_1)	(rot2_1	icr1_1)))	vul2_1)
(((((((hal1_1	(vul3_1	lai2_1))	((bur1_1	vup1_1)	icr1_1))	((((((ceb1_2	icr2_1)	(rot1_2	vul2_1))	(hal2_1	rot2_1))	((((gac1_2	lit1_1)	lit2_1)	(lai1_1	vir2_1))	(tri1_1	tri2_1)))	vir1_1)	((((gab2_2	icr1_2)	gab1_2)	gab2_1)	vir1_2)))	((((((((((ceb2_1	406.1_1)	gac2_1)	ceb1_1)	(gal1_1	gra2_1))	(plu1_1	plu2_1))	(gag1_1	vup1_2))	366.1_1)	((((369.1_1	vup2_1)	(gal2_1	gra1_1))	(gag2_1	icr2_3))	416.1_1))	((gac1_1	(vel2_2	(icr2_2	vel1_1)))	(gac2_2	vel2_1)))	((gab1_1
(((((((icr2_1	vir1_1)	rot2_1)	((((((hal2_1	icr1_1)	vul2_1)	((gab1_1	lai1_1)	vup1_1))	((gab2_1	lit2_1)	lai2_1))	(bur1_1	hal1_1))	(ceb1_2	((gab1_2	icr1_2)	gab2_2))))	(rot1_2	vir2_1))	((((((((((((gal1_1	gra1_1)	vup1_2)	((366.1_1	369.1_1)	(gal2_1	plu2_1)))	(ceb2_1	gra2_1))	406.1_1)	(416.1_1	plu1_1))	(((gag1_1	icr2_3)	vup2_1)	(ceb1_1	gac2_1)))	(((gac1_1	vel2_2)	((gac2_2	vel2_1)	(icr2_2	vel1_1)))	gag2_1))	lit1_1)	(vul3_1	vir1_2))	(bur2_1	((gac1_2	vul1_1)
((((((((bur2_1	vul1_1)	icr2_1)	(((((lit2_1	gac1_2)	(tri1_1	tri2_1))	((lit1_1	vul3_1)	vir1_2))	((rot1_1	rot3_1)	(rot2_1	vul2_1)))	icr1_1))	((ceb1_2	(hal2_1	lai1_1))	lai2_1))	vup1_1)	(((((((((406.1_1	gra1_1)	ceb2_1)	(gac2_1	gra2_1))	((416.1_1	icr2_3)	plu1_1))	(((366.1_1	vup1_2)	gag1_1)	(ceb1_1	(gag2_1	vup2_1))))	gal2_1)	((369.1_1	gal1_1)	((((gac1_1	(vel2_2	vel1_1))	icr2_2)	(gac2_2	vel2_1))	plu2_1)))	(((((bur1_1	vir2_1)	vir1_1)	gab1_1)	(gab2_1	hal1_1))
((((((((((lit2_1	(((vul1_1	gab1_1)	hal1_1)	((lai1_1	rot2_1)	(rot1_1	rot3_1))))	((((gac1_2	hal2_1)	rot1_2)	bur2_1)	vul3_1))	((ceb1_2	lit1_1)	(vir1_1	vul2_1)))	(gal2_1	(((((366.1_1	icr2_3)	(gra2_1	gac2_1))	(((369.1_1	(416.1_1	(ceb1_1	vup2_1)))	ceb2_1)	(((406.1_1	vup1_2)	plu2_1)	plu1_1)))	(gag1_1	(gag2_1	gal1_1)))	((((gac1_1	vel2_2)	(icr2_2	vel1_1))	(gac2_2	vel2_1))	gra1_1))))	((bur1_1	(icr2_1	((tri1_1	tri2_1)	vir2_1)))	vir1_2))	((icr1_1	gab2_1)	vup1_1))
(((((((((((gab1_1	((lit1_1	((gab2_1	rot1_2)	vul2_1))	hal1_1))	vul1_1)	((rot1_1	rot3_1)	(gac1_2	vir1_2)))	((ceb1_2	vup1_1)	((gab2_2	gab1_2)	icr1_2)))	(bur1_1	lit2_1))	(vir2_1	vul3_1))	(((hal2_1	vir1_1)	(icr2_1	lai2_1))	(tri1_1	tri2_1)))	(((bur2_1	icr1_1)	rot2_1)	lai1_1))	((((((((plu2_1	gac2_1)	gra1_1)	(gag1_1	gra2_1))	((406.1_1	vup1_2)	plu1_1))	(gal1_1	gal2_1))	(((gac1_1	vel2_2)	((gac2_2	vel2_1)	icr2_2))	vel1_1))	((369.1_1	416.1_1)	((ceb1_1	gag2_1)
(((((gab1_1	gab2_1)	((icr1_1	vul1_1)	vir1_1))	((((lit2_1	((((bur2_1	(gac1_2	vup1_1))	((lai1_1	vul3_1)	rot1_2))	vir1_2)	icr2_1))	((((bur1_1	(vir2_1	vul2_1))	(tri1_1	tri2_1))	((gab1_2	gab2_2)	icr1_2))	((ceb1_2	hal1_1)	((hal2_1	rot2_1)	(rot1_1	rot3_1)))))	((((gag2_1	(((369.1_1	gra2_1)	(406.1_1	((ceb1_1	plu1_1)	vup2_1)))	vup1_2))	((366.1_1	gac2_1)	gal1_1))	gra1_1)	(((((416.1_1	gal2_1)	(ceb2_1	gag1_1))	plu2_1)	icr2_3)	(((gac1_1	vel2_2)	(gac2_2	vel2_1))
((((((((((lai2_1	(hal2_1	(icr1_1	lai1_1)))	ceb1_2)	gab1_1)	(vir1_1	(((((vul3_1	lit2_1)	vir2_1)	rot2_1)	vul2_1)	vup1_1)))	(((bur2_1	gac1_2)	vir1_2)	lit1_1))	vul1_1)	((((((bur1_1	gab2_1)	icr2_1)	(tri1_1	tri2_1))	(rot1_1	rot3_1))	(hal1_1	rot1_2))	(gab1_2	(gab2_2	icr1_2))))	((((gac2_1	icr2_3)	gal2_1)	(((((366.1_1	gag1_1)	406.1_1)	((gal1_1	gag2_1)	((((gac1_1	icr2_2)	(gac2_2	vel2_1))	vel2_2)	vel1_1)))	((((((369.1_1	ceb2_1)	plu1_1)	ceb1_1)	(416.1_1	vup1_2))
((((((((((hal1_1	gab1_1)	vul1_1)	icr1_1)	(icr1_2	(gab1_2	gab2_2)))	(((tri1_1	tri2_1)	vul3_1)	vup1_1))	(((lit1_1	vir1_2)	(rot1_1	rot3_1))	lai2_1))	((((((vir1_1	hal2_1)	((rot1_2	lit2_1)	lai1_1))	bur2_1)	rot2_1)	gac1_2)	(bur1_1	(ceb1_2	(gab2_1	((icr2_1	vul2_1)	vir2_1))))))	((((((plu2_1	(gal1_1	vup2_1))	((ceb2_1	vup1_2)	gra2_1))	((gac1_1	((vel2_2	vel1_1)	icr2_2))	(gac2_2	vel2_1)))	((366.1_1	406.1_1)	(369.1_1	gra1_1)))	(416.1_1	(ceb1_1	gag2_1)))	((icr2_3
((((((tri1_1	tri2_1)	((vul3_1	(((hal2_1	vul2_1)	(rot1_1	rot3_1))	vir1_2))	vul1_1))	((((((369.1_1	366.1_1)	416.1_1)	icr2_3)	(406.1_1	((ceb1_1	vup1_2)	((gag2_1	gra1_1)	gra2_1))))	(((((ceb2_1	(gac2_1	plu1_1))	plu2_1)	gal1_1)	gag1_1)	(gal2_1	vup2_1)))	(((gac1_1	icr2_2)	vel1_1)	((gac2_2	vel2_1)	vel2_2))))	(((((((gab1_1	hal1_1)	gac1_2)	(icr1_1	(vir2_1	lit1_1)))	((gab2_1	rot1_2)	vup1_1))	(((bur1_1	icr2_1)	(((ceb1_2	lai1_1)	lai2_1)	(lit2_1	vir1_1)))	rot2_1))
((((((((vul3_1	vir1_2)	(bur1_1	(hal2_1	vir2_1)))	((ceb1_2	lit2_1)	(vul2_1	(rot1_2	rot2_1))))	(((gac1_2	vir1_1)	vul1_1)	(icr1_1	((tri1_1	tri2_1)	(rot1_1	rot3_1)))))	(((((((vup1_1	gab2_1)	(lai1_1	lit1_1))	icr2_1)	gab1_1)	bur2_1)	((gab1_2	(gab2_2	icr1_2))	hal1_1))	lai2_1))	((((((((406.1_1	icr2_3)	gra2_1)	gal1_1)	ceb2_1)	((ceb1_1	vup2_1)	gal2_1))	(416.1_1	plu1_1))	(369.1_1	((((gac1_1	icr2_2)	vel1_1)	vel2_2)	(gac2_2	vel2_1))))	((((((366.1_1	plu2_1)	vup1_2)
((((((((hal1_1	(bur2_1	rot2_1))	((bur1_1	lit2_1)	(vir1_2	vup1_1)))	((((ceb1_2	icr2_1)	vul3_1)	rot1_2)	vir1_1))	(rot1_1	rot3_1))	(gac1_2	icr1_1))	((((((plu1_1	gal2_1)	(gra1_1	icr2_3))	((((416.1_1	vup1_2)	gac2_1)	(ceb1_1	gag1_1))	((ceb2_1	vup2_1)	(gal1_1	gra2_1))))	((gab1_2	gab2_2)	icr1_2))	(((366.1_1	(369.1_1	406.1_1))	((((gac1_1	icr2_2)	vel1_1)	vel2_2)	(gac2_2	vel2_1)))	(gag2_1	plu2_1)))	(((((gab1_1	lai1_1)	(gab2_1	hal2_1))	((vir2_1	(tri1_1	tri2_1))
(((((((((gab1_1	(ceb1_2	lai1_1))	vup1_1)	gab2_1)	((((((vul2_1	lit1_1)	gac1_2)	((icr1_1	(vul1_1	vir2_1))	(rot1_1	rot3_1)))	((icr2_1	rot1_2)	((icr1_2	gab1_2)	gab2_2)))	((hal2_1	vul3_1)	lit2_1))	(bur2_1	vir1_2)))	rot2_1)	(((lai2_1	vir1_1)	(bur1_1	hal1_1))	(tri1_1	tri2_1)))	((((((((gal1_1	gra1_1)	vup1_2)	vup2_1)	366.1_1)	((406.1_1	gra2_1)	icr2_3))	369.1_1)	((ceb1_1	gal2_1)	(ceb2_1	plu1_1)))	((((416.1_1	gag2_1)	gac2_1)	plu2_1)	(gag1_1	((((gac1_1	vel2_2)
(((((vir2_1	vir1_1)	(tri1_1	tri2_1))	((((((lit1_1	bur1_1)	gab2_1)	icr2_1)	(rot1_1	rot3_1))	(((ceb1_2	lit2_1)	rot2_1)	(vul2_1	vul3_1)))	(((((((((366.1_1	ceb2_1)	gag2_1)	416.1_1)	(ceb1_1	gag1_1))	(gra2_1	icr2_3))	plu1_1)	((((369.1_1	plu2_1)	(gac2_1	vup1_2))	(406.1_1	gal1_1))	(((gal2_1	vup2_1)	gra1_1)	((gac1_1	icr2_2)	((gac2_2	vel2_1)	(vel1_1	vel2_2))))))	((gab1_2	icr1_2)	gab2_2))	(((((hal2_1	gac1_2)	vul1_1)	hal1_1)	lai2_1)	((bur2_1	(gab1_1	rot1_2))
((((((((((rot1_2	icr2_1)	gab2_1)	gac1_2)	((bur2_1	lit1_1)	(rot1_1	rot3_1)))	(hal2_1	vir1_2))	lai1_1)	(((icr1_1	vup1_1)	lai2_1)	(vul1_1	(tri1_1	tri2_1))))	((((vir1_1	(((vul2_1	vir2_1)	(ceb1_2	vul3_1))	gab1_1))	(((gab2_2	icr1_2)	gab1_2)	rot2_1))	(bur1_1	(hal1_1	lit2_1)))	((((((ceb1_1	vup2_1)	gra2_1)	((366.1_1	plu2_1)	vup1_2))	((ceb2_1	(gag1_1	gal1_1))	((gal2_1	icr2_3)	gra1_1)))	(((gac1_1	vel2_2)	(icr2_2	vel1_1))	(gac2_2	vel2_1)))	(((369.1_1	plu1_1)
((((((vul3_1	vup1_1)	(((((icr1_1	(gac1_2	(rot1_1	rot3_1)))	hal2_1)	ceb1_2)	((icr1_2	gab2_2)	gab1_2))	((vir1_2	((bur1_1	(bur2_1	lit2_1))	hal1_1))	(((gab1_1	icr2_1)	(((rot1_2	vir2_1)	lai1_1)	vul1_1))	(tri1_1	tri2_1)))))	(((gab2_1	rot2_1)	(vul2_1	vir1_1))	(lai2_1	lit1_1)))	((((((((((ceb1_1	ceb2_1)	(gag1_1	vup1_2))	gag2_1)	gal1_1)	plu2_1)	416.1_1)	plu1_1)	(gal2_1	gra2_1))	(((369.1_1	(gac2_1	icr2_3))	vup2_1)	gra1_1))	((366.1_1	406.1_1)	((((gac1_1	vel2_2)
(((((((((vir1_2	(((ceb1_2	(vul1_1	(tri1_1	tri2_1)))	vir1_1)	(gac1_2	hal2_1)))	rot2_1)	(lit1_1	vup1_1))	lai2_1)	((((((366.1_1	plu2_1)	((406.1_1	ceb1_1)	gra1_1))	icr2_3)	(((((gac1_1	icr2_2)	(gac2_2	vel2_1))	vel2_2)	vel1_1)	(gac2_1	gal1_1)))	(369.1_1	gal2_1))	(((416.1_1	(gag2_1	plu1_1))	((ceb2_1	vup1_2)	(vup2_1	gag1_1)))	gra2_1)))	((gab2_2	icr1_2)	gab1_2))	(((bur1_1	icr2_1)	((vul3_1	(rot1_1	rot3_1))	(vul2_1	(hal1_1	vir2_1))))	(((bur2_1	((gab1_1	rot1_2)
((((((((gab2_1	vul2_1)	(rot1_1	rot3_1))	vir1_2)	(((vul3_1	((bur1_1	(lai2_1	(lit1_1	rot1_2)))	vup1_1))	((gab1_1	vir1_1)	(lit2_1	(icr1_1	lai1_1))))	rot2_1))	(((((gra1_1	((406.1_1	vup2_1)	416.1_1))	(366.1_1	(gra2_1	ceb1_1)))	(((369.1_1	vup1_2)	gac2_1)	(gag2_1	gal2_1)))	((ceb2_1	((gal1_1	plu1_1)	gag1_1))	(plu2_1	icr2_3)))	((((gac1_1	vel2_2)	icr2_2)	vel1_1)	(gac2_2	vel2_1))))	((((bur2_1	(tri1_1	tri2_1))	((gac1_2	hal1_1)	vul1_1))	(icr1_2	(gab1_2	gab2_2)))
(((((((((vul1_1	icr1_1)	(gab1_1	gab2_1))	bur2_1)	(((hal1_1	vir2_1)	vul3_1)	rot2_1))	lit1_1)	(((ceb1_2	vup1_1)	lit2_1)	vir1_1))	((((((icr2_1	rot1_2)	(bur1_1	lai2_1))	((lai1_1	((hal2_1	vul2_1)	vir1_2))	(icr1_2	(gab1_2	gab2_2))))	(gac1_2	(tri1_1	tri2_1)))	((((((ceb2_1	vup2_1)	plu2_1)	(369.1_1	icr2_3))	(((((366.1_1	plu1_1)	((gag1_1	gra1_1)	gra2_1))	gag2_1)	gac2_1)	(gal2_1	gal1_1)))	(((gac1_1	vel1_1)	(gac2_2	vel2_1))	(icr2_2	vel2_2)))	((406.1_1	vup1_2)
(((((((((((lit2_1	vul2_1)	(tri1_1	tri2_1))	(lai2_1	vul3_1))	(lit1_1	vul1_1))	(rot1_1	rot3_1))	((((((ceb1_2	(gac1_2	vir1_2))	vir1_1)	icr2_1)	hal2_1)	((((lai1_1	gab1_1)	vup1_1)	rot2_1)	hal1_1))	(((bur1_1	vir2_1)	icr1_1)	rot1_2)))	((icr1_2	gab2_2)	gab1_2))	((((((((369.1_1	gra2_1)	ceb1_1)	(406.1_1	vup2_1))	(((366.1_1	plu1_1)	gal2_1)	(gag1_1	gal1_1)))	((gag2_1	plu2_1)	vup1_2))	(((gac1_1	vel1_1)	(icr2_2	vel2_2))	(gac2_2	vel2_1)))	icr2_3)	(((416.1_1	ceb2_1)
(((((((((((hal2_1	vir1_2)	vul1_1)	(bur1_1	rot1_2))	((rot1_1	rot3_1)	(tri1_1	tri2_1)))	((gab2_1	(lai1_1	lai2_1))	((icr1_1	vul3_1)	vul2_1)))	(bur2_1	(lit1_1	rot2_1)))	((((ceb1_2	gab1_1)	hal1_1)	vir2_1)	vup1_1))	lit2_1)	((icr2_1	(gac1_2	vir1_1))	(((((((((369.1_1	gra1_1)	(ceb2_1	gac2_1))	(ceb1_1	plu1_1))	(gag2_1	vup1_2))	(416.1_1	gal1_1))	(366.1_1	(gra2_1	vup2_1)))	((((gac1_1	vel2_2)	icr2_2)	vel1_1)	(gac2_2	vel2_1)))	((406.1_1	gag1_1)	((gal2_1	plu2_1)
(((((((((lai1_1	(((((ceb1_2	rot1_2)	vul2_1)	lai2_1)	bur2_1)	(icr1_1	lit1_1)))	(gab1_1	icr2_1))	(bur1_1	((hal1_1	gab2_1)	((tri1_1	tri2_1)	vir1_1))))	(((gac1_2	lit2_1)	vir1_2)	vul3_1))	((gab1_2	icr1_2)	gab2_2))	((((gag2_1	(gra1_1	plu2_1))	(ceb2_1	(gal1_1	vup2_1)))	(((gac1_1	icr2_2)	(vel1_1	vel2_2))	(gac2_2	vel2_1)))	((((366.1_1	406.1_1)	(416.1_1	gac2_1))	(ceb1_1	icr2_3))	((((369.1_1	vup1_2)	plu1_1)	gra2_1)	(gag1_1	gal2_1)))))	(((rot1_1	rot3_1)	(vup1_1
((((((((vup2_1	gac2_1)	366.1_1)	(((((369.1_1	(gra1_1	icr2_3))	plu1_1)	(gra2_1	plu2_1))	ceb2_1)	((((gac1_1	icr2_2)	vel1_1)	(gac2_2	vel2_1))	vel2_2)))	((406.1_1	vup1_2)	(416.1_1	(ceb1_1	((gal1_1	gag1_1)	(gag2_1	gal2_1))))))	((((hal1_1	((((bur1_1	((gab2_2	icr1_2)	gab1_2))	(rot1_2	((hal2_1	vir1_2)	vul2_1)))	((vul1_1	lai2_1)	lai1_1))	(rot2_1	(rot1_1	rot3_1))))	(bur2_1	lit1_1))	((gac1_2	vul3_1)	(tri1_1	tri2_1)))	((((gab1_1	vir2_1)	vup1_1)	vir1_1)	icr2_1)))
(((((((vir1_1	vul2_1)	vup1_1)	(((((416.1_1	gal2_1)	gal1_1)	((gag1_1	plu2_1)	plu1_1))	(((gac1_1	((icr2_2	vel2_2)	vel1_1))	(gac2_2	vel2_1))	gac2_1))	(((((366.1_1	gag2_1)	vup2_1)	((gra1_1	icr2_3)	vup1_2))	((406.1_1	gra2_1)	ceb2_1))	(369.1_1	ceb1_1))))	((((((icr2_1	((icr1_1	lai1_1)	vul1_1))	(bur1_1	(((gab2_1	hal2_1)	(lit1_1	rot2_1))	gac1_2)))	((ceb1_2	rot1_2)	lit2_1))	(rot1_1	rot3_1))	(vir2_1	gab1_1))	(tri1_1	tri2_1)))	(((vul3_1	bur2_1)	(lai2_1	vir1_2))
(((((bur1_1	((((gab2_2	(gab1_2	icr1_2))	(hal1_1	vir1_2))	(((rot1_1	rot3_1)	vir2_1)	rot1_2))	vup1_1))	(((((((((icr2_1	lit2_1)	gac1_2)	vul3_1)	gab1_1)	(lai1_1	vul1_1))	rot2_1)	ceb1_2)	((bur2_1	lai2_1)	((tri1_1	tri2_1)	(icr1_1	vul2_1))))	vir1_1))	((((vup2_1	((((gac1_1	vel2_2)	icr2_2)	vel1_1)	(gac2_2	vel2_1)))	((((((366.1_1	gag1_1)	gal2_1)	(((ceb1_1	ceb2_1)	vup1_2)	gac2_1))	((369.1_1	icr2_3)	((gag2_1	gal1_1)	((gra1_1	plu2_1)	gra2_1))))	plu1_1)	406.1_1))
(((((((lit2_1	(ceb1_2	((icr1_2	gab2_2)	gab1_2)))	((((gab1_1	hal2_1)	(((lai1_1	lit1_1)	rot1_2)	vul2_1))	((bur1_1	icr1_1)	(rot1_1	rot3_1)))	(vul3_1	vir1_2)))	(((((gac1_2	(gab2_1	(vir1_1	vul1_1)))	(icr2_1	rot2_1))	bur2_1)	(lai2_1	(tri1_1	tri2_1)))	hal1_1))	(vir2_1	vup1_1))	(((((((plu1_1	gag2_1)	vup2_1)	vup1_2)	gag1_1)	((((366.1_1	369.1_1)	gra1_1)	gra2_1)	(((406.1_1	plu2_1)	icr2_3)	(((416.1_1	gac2_1)	gal1_1)	gal2_1))))	((gac1_1	icr2_2)	((gac2_2	vel2_1)
((((((((lit1_1	icr1_1)	((tri1_1	tri2_1)	vir1_2))	((bur1_1	vup1_1)	(((((gab1_1	gab2_1)	vir1_1)	(icr2_1	rot1_2))	(rot1_1	rot3_1))	gac1_2)))	lai2_1)	(vul1_1	((bur2_1	rot2_1)	((ceb1_2	(lit2_1	vul3_1))	hal2_1))))	(((vir2_1	hal1_1)	(lai1_1	vul2_1))	(((((ceb1_1	((gac1_1	vel1_1)	((gac2_2	vel2_1)	(icr2_2	vel2_2))))	((366.1_1	ceb2_1)	((vup1_2	vup2_1)	(plu1_1	plu2_1))))	icr2_3)	(((369.1_1	((406.1_1	(416.1_1	gal2_1))	gra1_1))	gag1_1)	((gac2_1	gag2_1)	(gal1_1
((((((((lit1_1	vul1_1)	vir1_1)	vul3_1)	ceb1_2)	icr2_1)	(((((((hal2_1	lit2_1)	((icr1_1	vir1_2)	lai2_1))	vul2_1)	((((bur1_1	hal1_1)	lai1_1)	gab2_1)	vir2_1))	gab1_1)	((((bur2_1	rot2_1)	gac1_2)	rot1_2)	(vup1_1	((rot1_1	rot3_1)	(tri1_1	tri2_1)))))	(((((((((((416.1_1	gag1_1)	vup1_2)	369.1_1)	icr2_3)	plu2_1)	((406.1_1	gra1_1)	ceb1_1))	((gal1_1	(gra2_1	plu1_1))	vup2_1))	gac2_1)	(366.1_1	((gag2_1	ceb2_1)	gal2_1)))	((gac1_1	icr2_2)	(((gac2_2	vel2_1)	vel1_1)
((((((((((((gab2_1	gac1_2)	vul2_1)	lit1_1)	(rot1_1	rot3_1))	(((bur1_1	vup1_1)	(bur2_1	lai2_1))	lit2_1))	(tri1_1	tri2_1))	((hal2_1	(icr1_1	vul3_1))	vul1_1))	((((vir1_1	hal1_1)	(((ceb1_2	(lai1_1	vir2_1))	rot1_2)	gab1_1))	(gab2_2	(gab1_2	icr1_2)))	(icr2_1	rot2_1)))	vir1_2)	(((((icr2_3	ceb2_1)	((((366.1_1	(416.1_1	(gag2_1	vup1_2)))	gag1_1)	vup2_1)	(((ceb1_1	gal1_1)	gal2_1)	gra1_1)))	(plu1_1	gra2_1))	gac2_1)	((369.1_1	((gac1_1	((icr2_2	vel1_1)	vel2_2))
(((((((((((gab1_1	vir2_1)	lai1_1)	((ceb1_2	(gab2_1	gac1_2))	((gab2_2	icr1_2)	gab1_2)))	lai2_1)	(bur1_1	(((icr1_1	rot1_2)	(rot1_1	rot3_1))	((vir1_1	lit2_1)	vul3_1))))	((((bur2_1	hal2_1)	lit1_1)	vir1_2)	(((hal1_1	rot2_1)	vup1_1)	(tri1_1	tri2_1))))	(icr2_1	vul1_1))	((((((366.1_1	gag2_1)	gal2_1)	(ceb1_1	(gac2_1	plu2_1)))	(406.1_1	gal1_1))	((ceb2_1	(icr2_3	plu1_1))	gra1_1))	((((369.1_1	gra2_1)	gag1_1)	((((gac1_1	vel2_2)	icr2_2)	vel1_1)	(gac2_2	vel2_1)))
((((((((icr2_1	(vul1_1	(rot1_1	rot3_1)))	(((vul3_1	((hal1_1	vir1_1)	vul2_1))	(gab2_1	gac1_2))	((ceb1_2	icr1_1)	lit2_1)))	(hal2_1	vup1_1))	rot2_1)	((((((((((gal1_1	gra2_1)	vup1_2)	gag1_1)	((369.1_1	gag2_1)	plu2_1))	406.1_1)	((((416.1_1	ceb2_1)	plu1_1)	(vup2_1	gac2_1))	(gal2_1	(gra1_1	icr2_3))))	(((gac1_1	vel1_1)	(gac2_2	vel2_1))	(icr2_2	vel2_2)))	(366.1_1	ceb1_1))	(tri1_1	tri2_1))	((((bur1_1	rot1_2)	gab1_1)	vir1_2)	((lai1_1	lit1_1)	vir2_1))))	(((gab1_2
(((((((((icr2_1	lit2_1)	vir1_2)	(bur1_1	lai2_1))	(((gab2_1	gac1_2)	vul3_1)	vir1_1))	(hal2_1	(tri1_1	tri2_1)))	((((gab1_1	icr1_1)	(lai1_1	vul1_1))	(vul2_1	vup1_1))	hal1_1))	((((406.1_1	(((366.1_1	vup2_1)	gra1_1)	(gal2_1	((ceb1_1	vup1_2)	(gag1_1	plu2_1)))))	gal1_1)	(((369.1_1	plu1_1)	(ceb2_1	((gac2_1	(gag2_1	gra2_1))	icr2_3)))	(416.1_1	(((gac1_1	vel1_1)	vel2_2)	((gac2_2	vel2_1)	icr2_2)))))	(((((rot1_2	ceb1_2)	vir2_1)	lit1_1)	rot2_1)	((bur2_1	(gab1_2
((((((((((gab2_1	vir1_1)	((rot1_2	vul3_1)	(icr1_1	vir2_1)))	((icr2_1	gac1_2)	(bur1_1	lit1_1)))	((rot1_1	rot3_1)	rot2_1))	(gab1_1	hal2_1))	(bur2_1	(((gab1_2	icr1_2)	gab2_2)	(((hal1_1	vul1_1)	lit2_1)	vup1_1))))	((((((ceb1_1	(plu1_1	vup2_1))	vup1_2)	(369.1_1	((gag1_1	(gra1_1	gra2_1))	icr2_3)))	((((406.1_1	gac2_1)	gal2_1)	plu2_1)	416.1_1))	(((366.1_1	gal1_1)	ceb2_1)	gag2_1))	(((gac1_1	vel1_1)	(icr2_2	vel2_2))	(gac2_2	vel2_1))))	(((((ceb1_2	lai1_1)	vir1_2)
((((((((((vir1_1	((vul3_1	vir2_1)	vul2_1))	(bur1_1	(lai1_1	(rot1_2	vul1_1))))	((tri1_1	tri2_1)	(bur2_1	icr2_1)))	hal2_1)	(ceb1_2	rot2_1))	(gab1_2	(gab2_2	icr1_2)))	(((((366.1_1	vup1_2)	(((369.1_1	(ceb2_1	(gac2_1	gra2_1)))	vup2_1)	((((406.1_1	(ceb1_1	plu2_1))	416.1_1)	icr2_3)	((plu1_1	gal1_1)	gal2_1))))	((((gac1_1	icr2_2)	vel2_2)	vel1_1)	(gac2_2	vel2_1)))	((gag1_1	gag2_1)	gra1_1))	(((hal1_1	vir1_2)	vup1_1)	lai2_1)))	(((((gab2_1	gab1_1)	lit2_1)	icr1_1)
((((((((lit2_1	vir1_2)	((((rot2_1	(vir1_1	vir2_1))	(lit1_1	vul3_1))	((gab1_1	hal1_1)	icr2_1))	(vul2_1	vup1_1)))	lai2_1)	(gab2_1	(((gab1_2	gab2_2)	icr1_2)	((lai1_1	(rot1_1	rot3_1))	(icr1_1	rot1_2)))))	(((366.1_1	icr2_3)	(((406.1_1	ceb1_1)	gal1_1)	(gac2_1	(gal2_1	gra2_1))))	((((369.1_1	ceb2_1)	plu2_1)	(((gag1_1	vup2_1)	(gag2_1	plu1_1))	gra1_1))	((416.1_1	vup1_2)	((gac1_1	icr2_2)	((gac2_2	vel2_1)	(vel1_1	vel2_2)))))))	(((bur1_1	((ceb1_2	hal2_1)	vul1_1))
((((((((bur1_1	(tri1_1	tri2_1))	vul3_1)	(lit2_1	(((vir1_2	vir2_1)	(vul2_1	icr1_1))	lai1_1)))	((((ceb1_2	hal1_1)	vir1_1)	((lit1_1	vul1_1)	rot2_1))	(((((bur2_1	gab2_1)	((gab1_1	gac1_2)	lai2_1))	(gab1_2	(gab2_2	icr1_2)))	(rot1_1	rot3_1))	(hal2_1	rot1_2))))	(icr2_1	vup1_1))	(((((((ceb1_1	ceb2_1)	gal2_1)	gac2_1)	((366.1_1	((vup1_2	gal1_1)	gra1_1))	gra2_1))	(406.1_1	(((416.1_1	gag2_1)	vup2_1)	(gag1_1	plu2_1))))	icr2_3)	((369.1_1	(((gac1_1	(vel1_1	vel2_2))
((((((((((((icr1_1	vir2_1)	rot1_2)	((((vir1_2	vul2_1)	(gac1_2	vul1_1))	hal1_1)	rot2_1))	hal2_1)	((((bur1_1	icr2_1)	ceb1_2)	lit2_1)	lit1_1))	(gab1_2	(gab2_2	icr1_2)))	lai2_1)	bur2_1)	((((gab1_1	lai1_1)	vup1_1)	((tri1_1	tri2_1)	(vir1_1	vul3_1)))	(gab2_1	(rot1_1	rot3_1))))	((((((gra1_1	vup2_1)	(416.1_1	gac2_1))	((406.1_1	(ceb1_1	gra2_1))	gag2_1))	(366.1_1	(369.1_1	icr2_3)))	(gag1_1	plu2_1))	(((((gal1_1	gal2_1)	plu1_1)	ceb2_1)	vup1_2)	(((gac1_1	(vel1_1
((((((((((vir2_1	vul3_1)	vul2_1)	(gac1_2	hal2_1))	((icr1_2	gab1_2)	gab2_2))	(((bur1_1	((icr1_1	rot1_2)	vul1_1))	ceb1_2)	lai1_1))	((icr2_1	lit2_1)	vup1_1))	(((((vup1_2	(((((366.1_1	ceb2_1)	(406.1_1	gag1_1))	plu1_1)	(ceb1_1	gra2_1))	gra1_1))	((369.1_1	gal1_1)	416.1_1))	((gag2_1	icr2_3)	gal2_1))	(((gac2_1	plu2_1)	vup2_1)	(((gac1_1	icr2_2)	vel1_1)	((gac2_2	vel2_1)	vel2_2))))	((tri1_1	tri2_1)	lai2_1)))	(((gab2_1	hal1_1)	rot2_1)	(((bur2_1	(rot1_1	rot3_1))
(((((((bur1_1	((gab2_1	vul1_1)	vul3_1))	(((((ceb1_2	rot1_2)	bur2_1)	(lit1_1	vul2_1))	rot1_1)	(lit2_1	(tri1_1	tri2_1))))	((icr1_2	gab2_2)	gab1_2))	(((gab1_1	lai2_1)	((gac1_2	vir1_1)	((hal1_1	hal2_1)	(icr1_1	((icr2_1	lai1_1)	vup1_1)))))	((vir2_1	(rot2_1	rot3_1))	vir1_2)))	((369.1_1	(((366.1_1	vup1_2)	plu1_1)	((406.1_1	(gal1_1	((gra1_1	(gra2_1	icr2_3))	vup2_1)))	((416.1_1	gac2_1)	plu2_1))))	((((ceb1_1	gag1_1)	ceb2_1)	(gag2_1	gal2_1))	(gac1_1	((((gac2_2
(((((((((((bur2_1	lit2_1)	hal1_1)	(rot1_2	lit1_1))	bur1_1)	vir1_2)	(grm1_1	grm2_1))	((gac1_2	vup1_1)	(((gab1_1	vir1_1)	gab2_1)	((icr2_1	(vir2_1	vul1_1))	vul2_1))))	((((ceb1_2	(hal2_1	lai1_1))	rot1_1)	rot2_1)	(lai2_1	(tri1_1	tri2_1))))	((icr1_1	vul3_1)	rot3_1))	((((((gag1_1	(406.1_1	gal1_1))	plu2_1)	(((gac1_1	(vel2_2	icr2_2))	vel1_1)	(gac2_2	vel2_1)))	((((416.1_1	gra2_1)	ceb2_1)	(gal2_1	vup2_1))	((gac2_1	icr2_3)	gra1_1)))	((((366.1_1	ceb1_1)	plu1_1)
((((((((lai1_1	lai2_1)	(rot2_1	vul3_1))	((icr1_2	gab1_2)	gab2_2))	gab1_1)	(((((gac1_2	bur1_1)	vup1_1)	((vul2_1	lit2_1)	(rot1_2	(tri1_1	tri2_1))))	(((((bur2_1	lit1_1)	hal1_1)	(ceb1_2	(hal2_1	vir2_1)))	(gab2_1	icr2_1))	(grm1_1	grm2_1)))	(icr1_1	((rot1_1	rot3_1)	(vir1_1	vul1_1)))))	(((((gal2_1	gac2_1)	(gag2_1	gra2_1))	((366.1_1	(gag1_1	vup1_2))	369.1_1))	((gac1_1	(icr2_2	(vel1_1	vel2_2)))	(gac2_2	vel2_1)))	((((((406.1_1	vup2_1)	plu2_1)	416.1_1)	((ceb1_1
((((((((vul2_1	vir1_1)	(bur1_1	hal2_1))	(((((((gal2_1	vup1_2)	icr2_3)	((369.1_1	416.1_1)	(((((406.1_1	(gal1_1	gra1_1))	gag1_1)	ceb1_1)	gra2_1)	gac2_1)))	(ceb2_1	(gag2_1	plu1_1)))	(vup2_1	(((gac1_1	icr2_2)	(vel1_1	vel2_2))	(gac2_2	vel2_1))))	(366.1_1	plu2_1))	bur2_1))	(vir2_1	vul1_1))	((ceb1_2	vup1_1)	(rot1_2	(gab1_1	icr2_1))))	(((gac1_2	lai1_1)	(gab2_1	lai2_1))	((((grm1_1	grm2_1)	vir1_2)	(rot1_1	rot3_1))	(((icr1_2	gab1_2)	gab2_2)	lit2_1))))	(((((hal1_1
((((((((((((hal2_1	icr1_1)	vir1_1)	((gab1_1	lit1_1)	vup1_1))	(((gac1_2	icr2_1)	(lai2_1	vul1_1))	lit2_1))	(((hal1_1	(gab2_1	rot1_2))	vir2_1)	(tri1_1	tri2_1)))	(rot1_1	rot3_1))	(((vup1_2	(gac2_1	gra2_1))	(((gac1_1	icr2_2)	(gac2_2	vel2_1))	(vel2_2	vel1_1)))	(((((366.1_1	plu1_1)	(((416.1_1	icr2_3)	gal2_1)	gag2_1))	(((406.1_1	(ceb2_1	vup2_1))	(ceb1_1	gra1_1))	plu2_1))	gal1_1)	(369.1_1	gag1_1))))	(((gab1_2	icr1_2)	gab2_2)	(lai1_1	rot2_1)))	((grm1_1	grm2_1)
((((((((gab2_1	vir2_1)	lit1_1)	hal1_1)	bur2_1)	(lai1_1	vul1_1))	((((((grm1_1	grm2_1)	vir1_2)	hal2_1)	(icr1_1	icr2_1))	(vir1_1	rot2_1))	(rot1_1	rot3_1)))	(((((icr2_3	(((369.1_1	ceb1_1)	gal2_1)	ceb2_1))	((406.1_1	gra2_1)	(((gac1_1	icr2_2)	vel2_2)	((gac2_2	vel2_1)	vel1_1))))	(((((366.1_1	416.1_1)	vup1_2)	((gag2_1	vup2_1)	gal1_1))	((gra1_1	plu1_1)	(gac2_1	gag1_1)))	plu2_1))	(tri1_1	tri2_1))	(((lit2_1	(((ceb1_2	vul2_1)	vup1_1)	gab1_1))	gac1_2)	((((bur1_1
((((((((((((icr2_1	gac1_2)	lit1_1)	(hal2_1	lai1_1))	(rot1_2	icr1_1))	(hal1_1	(rot1_1	rot3_1)))	bur2_1)	((bur1_1	(ceb1_2	(gab2_1	vir2_1)))	lit2_1))	(gab1_2	(gab2_2	icr1_2)))	((vul2_1	vul3_1)	vup1_1))	(((((406.1_1	gra1_1)	vup1_2)	((gac1_1	vel2_2)	((gac2_2	vel2_1)	(icr2_2	vel1_1))))	((((366.1_1	(icr2_3	plu1_1))	416.1_1)	(((369.1_1	ceb1_1)	((gac2_1	gra2_1)	(gag1_1	gal2_1)))	(ceb2_1	plu2_1)))	((gal1_1	vup2_1)	gag2_1)))	((grm1_1	grm2_1)	vir1_2)))	((((tri1_1
((((((((bur2_1	(((((gab1_1	vup1_1)	(hal2_1	(lai1_1	vul3_1)))	(tri1_1	tri2_1))	lai2_1)	vir1_1))	icr1_1)	(((vir2_1	(bur1_1	lit2_1))	(gab2_1	vul1_1))	(((ceb1_2	gac1_2)	hal1_1)	rot1_2)))	icr2_1)	(((gab1_2	icr1_2)	gab2_2)	((rot2_1	(lit1_1	vul2_1))	(rot1_1	rot3_1))))	((grm1_1	grm2_1)	vir1_2))	(((((plu1_1	gra1_1)	gag2_1)	gal2_1)	(((369.1_1	gal1_1)	plu2_1)	vup1_2))	((((((366.1_1	vup2_1)	416.1_1)	gag1_1)	((406.1_1	gra2_1)	ceb1_1))	((ceb2_1	gac2_1)	icr2_3))
(((((((((icr2_1	vul1_1)	bur2_1)	vul3_1)	(ceb1_2	(gab2_1	lit2_1)))	((((ceb2_1	((gag2_1	icr2_3)	(gra1_1	vup2_1)))	((gac1_1	((icr2_2	vel1_1)	vel2_2))	(gac2_2	vel2_1)))	(((((369.1_1	plu2_1)	416.1_1)	ceb1_1)	gra2_1)	(406.1_1	vup1_2)))	(((366.1_1	gac2_1)	plu1_1)	((gal2_1	gal1_1)	gag1_1))))	(((rot1_2	(gab1_1	(((grm1_1	grm2_1)	vir1_2)	((icr1_1	vup1_1)	vir2_1))))	lai1_1)	((bur1_1	(((hal1_1	lit1_1)	(tri1_1	tri2_1))	((hal2_1	vul2_1)	vir1_1)))	lai2_1)))	((gab2_2
(((((((icr2_1	vul1_1)	vul2_1)	(vul3_1	lit2_1))	vup1_1)	((gab1_2	gab2_2)	icr1_2))	((((icr1_1	gab2_1)	((rot1_1	rot3_1)	rot2_1))	((((((grm1_1	grm2_1)	vir1_2)	(bur1_1	(((ceb1_2	gac1_2)	(lai1_1	vir2_1))	lai2_1)))	bur2_1)	((hal1_1	(gab1_1	lit1_1))	(hal2_1	(tri1_1	tri2_1))))	(rot1_2	vir1_1)))	((((((ceb2_1	icr2_3)	gra2_1)	gra1_1)	plu2_1)	(((366.1_1	((406.1_1	vup1_2)	416.1_1))	plu1_1)	gag2_1))	((((369.1_1	ceb1_1)	(gac2_1	gal1_1))	(gag1_1	(gal2_1	vup2_1)))
(((((((rot1_1	rot3_1)	((grm1_1	grm2_1)	vir1_2))	((gab2_1	rot2_1)	((gac1_2	(hal1_1	(vir2_1	vup1_1)))	vul3_1)))	((gab1_2	gab2_2)	icr1_2))	(((((ceb1_2	icr1_1)	hal2_1)	((gab1_1	lai1_1)	vul2_1))	((((bur1_1	(lai2_1	(tri1_1	tri2_1)))	(lit1_1	vir1_1))	((bur2_1	lit2_1)	icr2_1))	rot1_2))	((((((416.1_1	plu1_1)	gra2_1)	vup1_2)	(((gac1_1	(vel1_1	vel2_2))	(gac2_2	vel2_1))	icr2_2))	((ceb1_1	plu2_1)	gal2_1))	(366.1_1	(((369.1_1	((((406.1_1	gra1_1)	ceb2_1)	vup2_1)
(((((vul1_1	bur2_1)	(bur1_1	(rot1_2	vir2_1)))	(((((ceb1_2	vul2_1)	gab1_1)	lit1_1)	(lai2_1	(rot1_1	rot3_1)))	(((gab2_1	hal1_1)	vup1_1)	((lit2_1	vir1_1)	(tri1_1	tri2_1)))))	(((((((gac1_2	icr1_1)	rot2_1)	lai1_1)	(gab1_2	(gab2_2	icr1_2)))	(vul3_1	(hal2_1	icr2_1)))	((grm1_1	grm2_1)	vir1_2))	(((((((gag1_1	gag2_1)	(gac2_1	(gal1_1	vup2_1)))	plu1_1)	gra1_1)	((366.1_1	ceb2_1)	(((406.1_1	gra2_1)	(416.1_1	plu2_1))	gal2_1)))	(369.1_1	icr2_3))	((ceb1_1	vup1_2)
(((((((((lit2_1	((grm1_1	grm2_1)	vir1_2))	icr1_1)	gab2_1)	(rot1_1	rot3_1))	gab1_1)	(bur1_1	((gab1_2	icr1_2)	gab2_2)))	(((((plu1_1	(369.1_1	(((gra2_1	vup1_2)	gag2_1)	icr2_3)))	gag1_1)	((gac1_1	icr2_2)	((gac2_2	vel2_1)	(vel1_1	vel2_2))))	((366.1_1	406.1_1)	gal2_1))	((416.1_1	(((ceb1_1	vup2_1)	gac2_1)	(ceb2_1	gal1_1)))	(gra1_1	plu2_1))))	((((((ceb1_2	((lai1_1	vul3_1)	rot1_2))	vul1_1)	(hal1_1	hal2_1))	(((bur2_1	vir2_1)	rot2_1)	lai2_1))	((tri1_1	tri2_1)
(((((((vul2_1	(hal2_1	icr1_1))	(vir1_1	lit2_1))	lit1_1)	(((((gab2_1	vup1_1)	vul1_1)	(((bur2_1	vul3_1)	(rot2_1	vir2_1))	((icr2_1	lai2_1)	(rot1_1	rot3_1))))	(((bur1_1	(((grm1_1	grm2_1)	vir1_2)	hal1_1))	(ceb1_2	((gab1_1	rot1_2)	gac1_2)))	lai1_1))	(tri1_1	tri2_1)))	((gab2_2	gab1_2)	icr1_2))	(((((((gac2_1	(plu2_1	vup2_1))	((406.1_1	(416.1_1	vup1_2))	(gag1_1	gal1_1)))	((366.1_1	gra1_1)	gal2_1))	((ceb2_1	icr2_3)	plu1_1))	((((gac1_1	icr2_2)	(gac2_2	vel2_1))
(((((((((icr2_1	(tri1_1	tri2_1))	(rot2_1	vup1_1))	(((gab2_1	gac1_2)	(hal2_1	rot1_2))	((grm1_1	grm2_1)	vir1_2)))	((((lit2_1	gab1_1)	lai1_1)	vul3_1)	bur1_1))	(hal1_1	vul1_1))	(bur2_1	lit1_1))	(gab1_2	(gab2_2	icr1_2)))	(((((((gra1_1	369.1_1)	(((ceb1_1	gal2_1)	gal1_1)	gra2_1))	(plu1_1	vup2_1))	(366.1_1	(416.1_1	plu2_1)))	(((((406.1_1	gag1_1)	(ceb2_1	gac2_1))	icr2_3)	gag2_1)	vup1_2))	(((gac1_1	icr2_2)	(vel1_1	vel2_2))	(gac2_2	vel2_1)))	(((ceb1_2	(lai2_1
((((((vul2_1	hal2_1)	(rot1_2	(((((gab1_1	gab2_1)	icr2_1)	hal1_1)	vul1_1)	lai1_1)))	bur2_1)	(bur1_1	lai2_1))	(((((((((vir1_1	lit1_1)	(lit2_1	(vul3_1	vir2_1)))	(tri1_1	tri2_1))	((gab1_2	icr1_2)	gab2_2))	rot2_1)	((ceb1_2	gac1_2)	(vup1_1	(rot1_1	rot3_1))))	icr1_1)	((grm1_1	grm2_1)	vir1_2))	((((406.1_1	(((((369.1_1	(ceb2_1	gra1_1))	(gag1_1	plu1_1))	((416.1_1	gal1_1)	gag2_1))	gal2_1)	(((gac2_1	plu2_1)	vup1_2)	vup2_1)))	(ceb1_1	icr2_3))	((((gac1_1	icr2_2)
(((((((lai1_1	icr1_1)	rot1_2)	icr2_1)	(rot1_1	rot3_1))	((((((ceb1_2	vup1_1)	vir1_1)	(gab1_1	(gac1_2	hal1_1)))	(bur2_1	((icr1_2	gab2_2)	gab1_2)))	(((vul1_1	vul3_1)	lai2_1)	(tri1_1	tri2_1)))	((bur1_1	(((gab2_1	(hal2_1	vul2_1))	(rot2_1	lit2_1))	(lit1_1	vir2_1)))	((grm1_1	grm2_1)	vir1_2))))	(((((gag1_1	(((416.1_1	plu2_1)	plu1_1)	ceb1_1))	vup1_2)	((369.1_1	gra2_1)	406.1_1))	vup2_1)	((366.1_1	(ceb2_1	(gac2_1	gal2_1)))	((((gag2_1	gal1_1)	gra1_1)	((gac1_1
(((((ceb1_2	(gab2_1	(lai2_1	vul1_1)))	((((hal2_1	lai1_1)	((tri1_1	tri2_1)	vup1_1))	vir2_1)	bur1_1))	(((rot1_1	rot3_1)	(hal1_1	icr1_1))	(icr2_1	vul3_1)))	((((((gal1_1	(((366.1_1	406.1_1)	icr2_3)	416.1_1))	(ceb1_1	gac2_1))	plu1_1)	((((369.1_1	vup1_2)	gra2_1)	((((gac1_1	icr2_2)	vel2_2)	vel1_1)	(gac2_2	vel2_1)))	((plu2_1	(gag1_1	(gal2_1	gra1_1)))	((ceb2_1	vup2_1)	gag2_1))))	(((bur2_1	rot1_2)	((grm1_1	grm2_1)	vir1_2))	((gac1_2	vir1_1)	(lit2_1	rot2_1))))
(((((((((((gab2_1	vir1_1)	vul3_1)	gab1_1)	lit2_1)	((grm1_1	grm2_1)	vir1_2))	((gac1_2	((((hal1_1	icr2_1)	vul1_1)	lai2_1)	rot1_2))	(tri1_1	tri2_1)))	((ceb1_2	lit1_1)	(vir2_1	vul2_1)))	((((369.1_1	gal2_1)	(((416.1_1	gag1_1)	(icr2_3	plu1_1))	gra1_1))	(((366.1_1	(gag2_1	((gac2_1	vup2_1)	(gal1_1	vup1_2))))	ceb1_1)	((((406.1_1	ceb2_1)	gra2_1)	plu2_1)	((((gac1_1	icr2_2)	vel2_2)	vel1_1)	(gac2_2	vel2_1)))))	((((bur1_1	lai1_1)	vup1_1)	hal2_1)	(rot1_1	rot3_1))))
((((((((gab1_1	hal2_1)	(ceb1_2	gac1_2))	gab2_1)	((gab1_2	icr1_2)	gab2_2))	((hal1_1	vir2_1)	(icr1_1	vul3_1)))	((icr2_1	(((lai1_1	vul1_1)	lit2_1)	rot1_2))	(((((((bur1_1	((bur2_1	vul2_1)	vir1_1))	(rot2_1	lit1_1))	(rot1_1	rot3_1))	lai2_1)	vup1_1)	(tri1_1	tri2_1))	((grm1_1	grm2_1)	vir1_2))))	(((((((366.1_1	icr2_3)	(gra1_1	vup1_2))	plu2_1)	(((369.1_1	(gac2_1	vup2_1))	406.1_1)	(416.1_1	ceb1_1)))	(gag2_1	plu1_1))	((ceb2_1	gal2_1)	(gag1_1	gal1_1)))	(((gac1_1
(((((((vul3_1	(((lai1_1	(tri1_1	tri2_1))	(icr1_1	icr2_1))	vir1_1))	(rot2_1	lit2_1))	(((bur1_1	gab2_1)	hal1_1)	(vir2_1	rot1_2)))	((ceb1_2	gac1_2)	((vul2_1	(gab1_2	(gab2_2	icr1_2)))	(gab1_1	hal2_1))))	(((((((((gra1_1	gal2_1)	(ceb2_1	icr2_3))	((369.1_1	gag1_1)	416.1_1))	((406.1_1	vup1_2)	(gag2_1	(gra2_1	plu2_1))))	(((366.1_1	(gac2_1	gal1_1))	plu1_1)	(ceb1_1	vup2_1)))	(((gac1_1	vel2_2)	(icr2_2	vel1_1))	(gac2_2	vel2_1)))	vul1_1)	((bur2_1	lit1_1)	vup1_1))
(((((((gab2_1	(vul3_1	vup1_1))	rot2_1)	((((((vul1_1	((hal1_1	vir2_1)	(icr2_1	vir1_1)))	rot1_2)	bur1_1)	vul2_1)	(lai2_1	(gac1_2	lit2_1)))	((bur2_1	(gab1_1	lit1_1))	(ceb1_2	((icr1_2	gab1_2)	gab2_2)))))	(tri1_1	tri2_1))	hal2_1)	(((plu1_1	366.1_1)	(((((369.1_1	(plu2_1	vup2_1))	ceb1_1)	((406.1_1	(ceb2_1	(gra1_1	vup1_2)))	icr2_3))	(gac1_1	(((gac2_2	vel2_1)	vel2_2)	(icr2_2	vel1_1))))	((((416.1_1	gra2_1)	gag1_1)	(gal2_1	gac2_1))	(gag2_1	gal1_1))))	(((grm1_1
(((((((((((((icr1_1	vul2_1)	gac1_2)	bur1_1)	(rot1_1	rot3_1))	lit1_1)	(gab1_1	((rot1_2	vul1_1)	(tri1_1	tri2_1))))	((bur2_1	gab2_1)	(hal2_1	vul3_1)))	rot2_1)	(((hal1_1	vup1_1)	((ceb1_2	((vir2_1	lai1_1)	(icr2_1	vir1_1)))	lai2_1))	lit2_1))	((grm1_1	grm2_1)	vir1_2))	(((((((406.1_1	plu2_1)	ceb2_1)	vup1_2)	((369.1_1	(ceb1_1	vup2_1))	(((gag1_1	plu1_1)	(gal1_1	icr2_3))	gra1_1)))	((366.1_1	gag2_1)	gra2_1))	(((gac1_1	vel1_1)	((gac2_2	vel2_1)	icr2_2))	vel2_2))
(((((((bur1_1	vul2_1)	(lit1_1	vir2_1))	(((gab2_2	icr1_2)	gab1_2)	(hal2_1	(tri1_1	tri2_1))))	((((((hal1_1	lai2_1)	(vul1_1	vul3_1))	rot2_1)	((gab2_1	gac1_2)	vir1_1))	(icr2_1	(rot1_1	rot3_1)))	vup1_1))	((((ceb1_1	gag1_1)	(((369.1_1	icr2_3)	((406.1_1	vup2_1)	gra1_1))	ceb2_1))	(((((366.1_1	gac2_1)	plu1_1)	(gra2_1	plu2_1))	(416.1_1	gal2_1))	(gag2_1	(gal1_1	vup1_2))))	(((gac1_1	(icr2_2	vel2_2))	vel1_1)	(gac2_2	vel2_1))))	(((((icr1_1	bur2_1)	gab1_1)	lit2_1)
(((((((((rot1_1	rot3_1)	(lit1_1	(tri1_1	tri2_1)))	((lit2_1	bur1_1)	((((gab1_1	vir1_1)	(hal1_1	rot1_2))	rot2_1)	(vul2_1	vup1_1))))	((((gal2_1	(406.1_1	icr2_3))	ceb1_1)	((369.1_1	gag2_1)	vup2_1))	(((((((366.1_1	gra2_1)	plu1_1)	plu2_1)	416.1_1)	gra1_1)	((((gac1_1	icr2_2)	vel1_1)	vel2_2)	(gac2_2	vel2_1)))	((((ceb2_1	gag1_1)	gac2_1)	vup1_2)	gal1_1))))	(icr1_1	lai1_1))	(lai2_1	gac1_2))	(((gab1_2	icr1_2)	gab2_2)	(((gab2_1	vir2_1)	icr2_1)	((grm1_1	grm2_1)
((((((((icr2_1	(rot1_2	vul3_1))	lai2_1)	(((((gab2_1	hal2_1)	gac1_2)	vul1_1)	icr1_1)	(tri1_1	tri2_1)))	((((gac2_1	(ceb2_1	(gag2_1	gal2_1)))	((369.1_1	416.1_1)	gal1_1))	406.1_1)	((((366.1_1	gra2_1)	plu2_1)	((vup2_1	(gra1_1	vup1_2))	plu1_1))	(((ceb1_1	gag1_1)	icr2_3)	((((gac1_1	icr2_2)	vel1_1)	(gac2_2	vel2_1))	vel2_2)))))	((hal1_1	bur1_1)	((grm1_1	grm2_1)	vir1_2)))	(((bur2_1	(rot1_1	rot3_1))	(lai1_1	(lit1_1	rot2_1)))	(((ceb1_2	vir1_1)	gab1_1)	(gab2_2
((((((((ceb1_2	bur1_1)	rot2_1)	icr1_1)	(lai1_1	lit2_1))	((bur2_1	lit1_1)	(((((hal2_1	lai2_1)	vul2_1)	vir2_1)	vir1_1)	((icr2_1	rot1_2)	vul3_1))))	((rot1_1	rot3_1)	(tri1_1	tri2_1)))	(((((((((gac2_1	406.1_1)	gal1_1)	(366.1_1	gal2_1))	416.1_1)	(369.1_1	icr2_3))	(((ceb1_1	plu1_1)	ceb2_1)	gra2_1))	(((((gag1_1	(gag2_1	gra1_1))	vup2_1)	plu2_1)	vup1_2)	((gac1_1	vel1_1)	(((gac2_2	vel2_1)	vel2_2)	icr2_2))))	((grm1_1	grm2_1)	vir1_2))	((gab2_2	(gab1_2	icr1_2))
(((((((((((gab2_1	lai1_1)	lai2_1)	(ceb1_2	vul1_1))	(vir2_1	(rot1_1	rot3_1)))	(icr1_1	lit1_1))	((icr1_2	gab1_2)	gab2_2))	(((((rot1_2	bur1_1)	vup1_1)	(gac1_2	rot2_1))	((((gab1_1	vul2_1)	hal1_1)	vul3_1)	(hal2_1	lit2_1)))	((icr2_1	vir1_1)	(tri1_1	tri2_1))))	bur2_1)	(((((((vup1_2	369.1_1)	((gag2_1	gra1_1)	gra2_1))	((gac2_1	icr2_3)	(plu1_1	vup2_1)))	gal1_1)	((366.1_1	ceb1_1)	(gag1_1	plu2_1)))	((406.1_1	ceb2_1)	(416.1_1	gal2_1)))	(((gac1_1	(icr2_2	vel2_2))
((((((((ceb1_2	(bur1_1	vul2_1))	icr2_1)	(bur2_1	icr1_1))	(tri1_1	tri2_1))	(((((gab1_1	vul1_1)	gab2_1)	rot2_1)	((grm1_1	grm2_1)	vir1_2))	((hal1_1	(lit1_1	(lit2_1	rot1_2)))	vul3_1)))	(((hal2_1	(gac1_2	lai1_1))	((vir2_1	(vir1_1	vup1_1))	(lai2_1	(rot1_1	rot3_1))))	(gab1_2	(gab2_2	icr1_2))))	((((((ceb2_1	gal1_1)	369.1_1)	(((416.1_1	gag2_1)	gra1_1)	vup1_2))	((366.1_1	(gag1_1	plu1_1))	406.1_1))	gal2_1)	((((((ceb1_1	gac2_1)	vup2_1)	gra2_1)	plu2_1)	icr2_3)
((((((bur1_1	((ceb1_2	(gab1_1	lai1_1))	(hal1_1	(tri1_1	tri2_1))))	((gac1_2	vul1_1)	rot2_1))	((icr1_2	gab1_2)	gab2_2))	((((grm1_1	grm2_1)	vir1_2)	lai2_1)	hal2_1))	(((((vir1_1	(vul2_1	vul3_1))	icr1_1)	(((plu1_1	((406.1_1	416.1_1)	((ceb1_1	gal2_1)	vup1_2)))	((((366.1_1	gra2_1)	(gal1_1	gra1_1))	plu2_1)	(ceb2_1	gag1_1)))	((369.1_1	((gac2_1	gag2_1)	(icr2_3	vup2_1)))	((((gac1_1	vel2_2)	vel1_1)	icr2_2)	(gac2_2	vel2_1)))))	bur2_1)	((icr2_1	(rot1_1	rot3_1))
(((((((((lit1_1	(bur2_1	(ceb1_2	(gac1_2	icr2_1))))	rot1_2)	(bur1_1	(tri1_1	tri2_1)))	(rot1_1	rot3_1))	((((vul1_1	vir1_1)	(gab1_1	gab2_1))	((gab1_2	gab2_2)	icr1_2))	((lai1_1	vir2_1)	lit2_1)))	((vul3_1	hal1_1)	vup1_1))	((((vup2_1	((369.1_1	gal1_1)	(gag2_1	plu1_1)))	(416.1_1	vup1_2))	(((gac1_1	(gac2_2	vel2_1))	(icr2_2	vel1_1))	vel2_2))	(((((366.1_1	gac2_1)	(406.1_1	(ceb2_1	gal2_1)))	(ceb1_1	(gra2_1	(icr2_3	plu2_1))))	gra1_1)	gag1_1)))	((((vul2_1	rot2_1)
((((((((((hal2_1	(hal1_1	vul3_1))	vup1_1)	lit1_1)	rot1_2)	((gab2_2	(gab1_2	icr1_2))	(((grm1_1	grm2_1)	vir1_2)	(tri1_1	tri2_1))))	((bur2_1	vul2_1)	lai2_1))	(((416.1_1	plu2_1)	((((((366.1_1	((ceb1_1	gac2_1)	plu1_1))	(((369.1_1	gra2_1)	gag1_1)	gra1_1))	406.1_1)	icr2_3)	((((gag2_1	gal2_1)	vup1_2)	vup2_1)	gal1_1))	ceb2_1))	((((gac1_1	icr2_2)	(gac2_2	vel2_1))	vel2_2)	vel1_1)))	(((((gab2_1	gac1_2)	vir1_1)	ceb1_2)	((gab1_1	(icr1_1	vir2_1))	rot2_1))	lit2_1))
((((((((icr2_1	vul1_1)	vup1_1)	((gab2_2	icr1_2)	gab1_2))	lai1_1)	(((((((366.1_1	gra2_1)	(ceb2_1	icr2_3))	((369.1_1	gra1_1)	406.1_1))	((416.1_1	gag2_1)	ceb1_1))	(gac2_1	plu1_1))	((gac1_1	(vel2_2	vel1_1))	((gac2_2	vel2_1)	icr2_2)))	((((gal1_1	gal2_1)	vup1_2)	(gag1_1	plu2_1))	vup2_1)))	(((((ceb1_2	lai2_1)	hal1_1)	(((grm1_1	grm2_1)	vir1_2)	(hal2_1	lit1_1)))	((((bur1_1	rot2_1)	(gab1_1	gac1_2))	(gab2_1	icr1_1))	(lit2_1	rot1_2)))	((bur2_1	vul2_1)	((vir1_1
((((((vir2_1	((grm1_1	grm2_1)	vir1_2))	icr2_1)	(((bur1_1	ceb1_2)	((((gab1_2	gab2_2)	icr1_2)	gab1_1)	gac1_2))	(hal1_1	rot2_1)))	((vul1_1	(tri1_1	tri2_1))	(gab2_1	lai1_1)))	((((icr1_1	(bur2_1	(vir1_1	vul2_1)))	lai2_1)	(((((366.1_1	icr2_3)	((((((406.1_1	plu2_1)	gag2_1)	gag1_1)	gra2_1)	ceb2_1)	gac2_1))	((gra1_1	ceb1_1)	(gal2_1	vup2_1)))	((369.1_1	416.1_1)	((gal1_1	plu1_1)	vup1_2)))	((gac1_1	(icr2_2	(vel1_1	vel2_2)))	(gac2_2	vel2_1))))	(((((hal2_1	vup1_1)
((((((((gac1_2	bur1_1)	(lai1_1	rot1_2))	((ceb1_2	(tri1_1	tri2_1))	rot2_1))	((hal2_1	(vir1_1	vir2_1))	vul3_1))	((((((((369.1_1	gag1_1)	ceb1_1)	vup1_2)	(406.1_1	gra2_1))	gac2_1)	366.1_1)	plu2_1)	((((((416.1_1	icr2_3)	gal2_1)	(gal1_1	gra1_1))	(ceb2_1	(gag2_1	vup2_1)))	plu1_1)	(gac1_1	((gac2_2	vel2_1)	(icr2_2	(vel1_1	vel2_2)))))))	((((bur2_1	lit1_1)	(vul1_1	((lai2_1	vul2_1)	lit2_1)))	(rot1_1	rot3_1))	(icr1_2	(gab1_2	gab2_2))))	(((((hal1_1	(gab2_1	icr1_1))
(((((((((gab2_1	vul2_1)	((vir2_1	(tri1_1	tri2_1))	(((gab1_1	vup1_1)	(rot1_1	rot3_1))	(lit2_1	vul3_1))))	ceb1_2)	((((grm1_1	grm2_1)	vir1_2)	icr1_1)	(hal1_1	icr2_1)))	((gab2_2	icr1_2)	gab1_2))	((bur2_1	lit1_1)	(((vir1_1	lai1_1)	gac1_2)	rot2_1)))	((lai2_1	((hal2_1	vul1_1)	rot1_2))	bur1_1))	((((((gac2_1	vup1_2)	((366.1_1	gag1_1)	ceb2_1))	(plu1_1	vup2_1))	(((369.1_1	gra2_1)	(gal1_1	icr2_3))	gag2_1))	(((406.1_1	gra1_1)	(ceb1_1	(gal2_1	plu2_1)))	416.1_1))
(((((((((vir1_1	icr2_1)	ceb1_2)	vul3_1)	gab1_1)	(bur2_1	rot2_1))	((lit2_1	vir2_1)	((hal2_1	(icr1_1	lai1_1))	(tri1_1	tri2_1))))	(((((gab2_1	(hal1_1	vul1_1))	(rot1_1	rot3_1))	vul2_1)	(rot1_2	(gab2_2	(gab1_2	icr1_2))))	(bur1_1	(lit1_1	lai2_1))))	((((vup1_2	(((((369.1_1	plu1_1)	(ceb1_1	(gal2_1	icr2_3)))	plu2_1)	gag1_1)	((((gac1_1	vel2_2)	(icr2_2	vel1_1))	(gac2_2	vel2_1))	gag2_1)))	((((366.1_1	((406.1_1	gra1_1)	vup2_1))	gra2_1)	((416.1_1	gal1_1)	ceb2_1))
(((((((((icr1_1	lai1_1)	vul2_1)	gab1_1)	(((bur1_1	hal1_1)	vul3_1)	(tri1_1	tri2_1)))	((gab1_2	(gab2_2	icr1_2))	((grm1_1	grm2_1)	vir1_2)))	vul1_1)	(((lit1_1	ceb1_2)	((((((bur2_1	vup1_1)	rot1_2)	lit2_1)	lai2_1)	(((hal2_1	icr2_1)	rot2_1)	vir2_1))	(gab2_1	(rot1_1	rot3_1))))	(gac1_2	vir1_1)))	(((((plu2_1	gra1_1)	((369.1_1	ceb2_1)	(gag1_1	plu1_1)))	vup2_1)	(((gac1_1	vel2_2)	((gac2_2	vel2_1)	(icr2_2	vel1_1)))	(gag2_1	vup1_2)))	((((366.1_1	((416.1_1	ceb1_1)
(((((((((rot1_1	rot3_1)	bur1_1)	(gac1_2	lit1_1))	((icr1_2	gab1_2)	gab2_2))	(bur2_1	((gab1_1	gab2_1)	lit2_1)))	(((vul1_1	((((hal1_1	icr2_1)	vul2_1)	lai2_1)	vul3_1))	(((hal2_1	((lai1_1	vir1_1)	vir2_1))	icr1_1)	rot1_2))	(((grm1_1	grm2_1)	vir1_2)	vup1_1)))	((((((gac2_1	gag1_1)	(((gal2_1	plu2_1)	vup2_1)	(gal1_1	icr2_3)))	(((369.1_1	406.1_1)	vup1_2)	(416.1_1	ceb2_1)))	(366.1_1	gag2_1))	((gac1_1	(icr2_2	(vel1_1	vel2_2)))	(gac2_2	vel2_1)))	(((ceb1_1	plu1_1)
(((((((((vul2_1	((icr2_1	vul3_1)	rot2_1))	(vir2_1	lit2_1))	(gab2_1	(icr1_1	rot1_2)))	(ceb1_2	((gab1_1	lai1_1)	hal2_1)))	((((vir1_1	lit1_1)	(vul1_1	vup1_1))	bur2_1)	(bur1_1	(tri1_1	tri2_1))))	(((((((416.1_1	ceb2_1)	(gag2_1	plu1_1))	plu2_1)	(gac2_1	gag1_1))	gal1_1)	gra1_1)	((((366.1_1	(406.1_1	vup1_2))	(ceb1_1	icr2_3))	(369.1_1	((gal2_1	gra2_1)	vup2_1)))	((gac1_1	vel1_1)	((gac2_2	vel2_1)	(icr2_2	vel2_2))))))	(gac1_2	((grm1_1	grm2_1)	vir1_2)))	((((gab1_2
(((((((vul1_1	((ceb1_2	(hal2_1	vul2_1))	(gab1_1	gab2_1)))	(gac1_2	vir2_1))	(bur1_1	icr1_1))	(((((vir1_1	vul3_1)	(hal1_1	lit2_1))	(icr2_1	rot2_1))	(bur2_1	lai2_1))	(((gab1_2	gab2_2)	icr1_2)	(rot1_2	(tri1_1	tri2_1)))))	((lai1_1	((grm1_1	grm2_1)	vir1_2))	(lit1_1	vup1_1)))	(((((((gra1_1	((((((366.1_1	gal1_1)	icr2_3)	369.1_1)	gag1_1)	ceb2_1)	vup2_1))	(406.1_1	gag2_1))	((((gac1_1	vel1_1)	icr2_2)	vel2_2)	(gac2_2	vel2_1)))	gac2_1)	((ceb1_1	gal2_1)	(vup1_2
(((((((((gab1_1	lit2_1)	rot1_2)	(((bur1_1	(lit1_1	vul1_1))	(hal2_1	(icr2_1	vul2_1)))	vir1_1))	vup1_1)	(hal1_1	vul3_1))	((gac1_2	(bur2_1	(lai1_1	lai2_1)))	(gab2_2	(gab1_2	icr1_2))))	(((ceb1_2	((gab2_1	vir2_1)	rot2_1))	icr1_1)	(rot1_1	rot3_1)))	(((((416.1_1	gag1_1)	(406.1_1	gac2_1))	(((gac1_1	vel1_1)	(icr2_2	vel2_2))	(gac2_2	vel2_1)))	(((366.1_1	gra2_1)	(((((ceb1_1	gal2_1)	gag2_1)	icr2_3)	gra1_1)	vup2_1))	((369.1_1	(ceb2_1	(plu2_1	(gal1_1	plu1_1))))
((((((hal2_1	(((bur1_1	(icr1_1	rot1_2))	(gab1_1	lit1_1))	(vir1_1	vir2_1)))	(gac1_2	(tri1_1	tri2_1)))	((((bur2_1	lai1_1)	(gab1_2	(gab2_2	icr1_2)))	vul1_1)	(ceb1_2	vup1_1)))	(((vul2_1	lit2_1)	((((hal1_1	(rot1_1	rot3_1))	icr2_1)	((gab2_1	lai2_1)	vul3_1))	rot2_1))	((grm1_1	grm2_1)	vir1_2)))	((((gal1_1	(((406.1_1	vup2_1)	416.1_1)	(ceb2_1	gag1_1)))	(gag2_1	plu1_1))	((369.1_1	gal2_1)	((ceb1_1	plu2_1)	(((gac1_1	vel1_1)	(icr2_2	vel2_2))	(gac2_2	vel2_1)))))
((((((((lai1_1	vul3_1)	(lit2_1	vul2_1))	(ceb1_2	icr1_1))	vul1_1)	(((((((gab1_1	rot1_2)	(rot1_1	rot3_1))	(bur2_1	(gab2_1	lit1_1)))	(bur1_1	vup1_1))	(hal2_1	(tri1_1	tri2_1)))	(((gac1_2	lai2_1)	(vir1_1	vir2_1))	rot2_1))	((grm1_1	grm2_1)	vir1_2)))	(((gab2_2	gab1_2)	icr1_2)	(hal1_1	icr2_1)))	(((((((406.1_1	gal2_1)	vup2_1)	369.1_1)	gra1_1)	((((gal1_1	plu2_1)	(gra2_1	icr2_3))	(gag1_1	gag2_1))	vup1_2))	((366.1_1	(416.1_1	(ceb2_1	plu1_1)))	((gac1_1	vel2_2)
(((((((ceb1_2	((icr2_1	lai1_1)	vir1_1))	vup1_1)	lit1_1)	(((icr1_1	((gab1_1	hal2_1)	hal1_1))	((vul1_1	(((gab2_1	lai2_1)	(vul2_1	vul3_1))	(rot1_2	vir2_1)))	((bur1_1	gac1_2)	(tri1_1	tri2_1))))	bur2_1))	(lit2_1	rot2_1))	((((((369.1_1	((ceb1_1	ceb2_1)	(gac2_1	gra2_1)))	(gag1_1	icr2_3))	((366.1_1	gag2_1)	(416.1_1	gra1_1)))	(((406.1_1	(gal1_1	vup2_1))	(((plu2_1	vup1_2)	plu1_1)	gal2_1))	(((gac1_1	(icr2_2	vel2_2))	vel1_1)	(gac2_2	vel2_1))))	(((grm1_1	grm2_1)
(((((((rot1_2	(rot1_1	rot3_1))	((bur2_1	(gac1_2	lai1_1))	(((grm1_1	grm2_1)	vir1_2)	vul3_1)))	(vul1_1	vup1_1))	((((((((ceb1_1	vup2_1)	(366.1_1	gag1_1))	(369.1_1	plu2_1))	(gal1_1	gra2_1))	(((416.1_1	((gag2_1	gra1_1)	icr2_3))	(gac2_1	plu1_1))	gal2_1))	406.1_1)	((ceb2_1	vup1_2)	((gac1_1	(gac2_2	vel2_1))	((icr2_2	vel2_2)	vel1_1))))	(icr2_1	rot2_1)))	((((((hal1_1	(lit2_1	vir2_1))	lai2_1)	(vir1_1	vul2_1))	(bur1_1	ceb1_2))	lit1_1)	((gab1_1	((gab2_1	hal2_1)
((((gab2_1	(bur2_1	icr1_1))	(((((rot1_2	gab1_1)	(bur1_1	(hal1_1	lai2_1)))	((grm1_1	grm2_1)	vir1_2))	(vul1_1	icr2_1))	vup1_1))	(((((((((gag2_1	gra1_1)	(416.1_1	gac2_1))	(((((369.1_1	plu1_1)	ceb1_1)	(ceb2_1	vup2_1))	gal1_1)	(406.1_1	vup1_2)))	(((gac1_1	icr2_2)	vel2_2)	((gac2_2	vel2_1)	vel1_1)))	((gal2_1	icr2_3)	gra2_1))	((366.1_1	plu2_1)	gag1_1))	((((ceb1_2	hal2_1)	((lit1_1	vir2_1)	vul3_1))	((gab1_2	icr1_2)	gab2_2))	(((vul2_1	rot2_1)	lit2_1)	(tri1_1
(((((((((((gac1_2	vul1_1)	((hal2_1	lai1_1)	vul2_1))	(rot1_1	rot3_1))	((grm1_1	grm2_1)	vir1_2))	(gab1_1	icr2_1))	(((bur1_1	icr1_1)	((gab1_2	gab2_2)	icr1_2))	bur2_1))	((vir1_1	(tri1_1	tri2_1))	vup1_1))	rot1_2)	(((((vir2_1	vul3_1)	lit2_1)	lit1_1)	rot2_1)	((ceb1_2	lai2_1)	(gab2_1	hal1_1))))	(((((gac2_1	gra1_1)	(gal1_1	vup2_1))	((ceb2_1	plu2_1)	icr2_3))	plu1_1)	((((366.1_1	(416.1_1	vup1_2))	ceb1_1)	((369.1_1	(gag1_1	gal2_1))	((406.1_1	gag2_1)	gra2_1)))
((((((lai1_1	vir1_1)	(gab2_1	(rot1_1	rot3_1)))	((bur1_1	(ceb1_2	icr1_1))	(((bur2_1	hal1_1)	((grm1_1	grm2_1)	vir1_2))	(hal2_1	vup1_1))))	(((vul1_1	(icr2_1	vir2_1))	((((gac1_2	rot2_1)	(vul3_1	lit2_1))	lit1_1)	((gab2_2	icr1_2)	gab1_2)))	(tri1_1	tri2_1)))	(((((gra1_1	icr2_3)	(((((366.1_1	(((406.1_1	gal1_1)	ceb1_1)	vup1_2))	gag1_1)	plu2_1)	ceb2_1)	((((gac1_1	icr2_2)	vel1_1)	vel2_2)	(gac2_2	vel2_1))))	(gac2_1	(gag2_1	vup2_1)))	((((369.1_1	416.1_1)	plu1_1)
(((((((vir1_1	hal1_1)	(bur1_1	(bur2_1	rot2_1)))	((gab1_2	(gab2_2	icr1_2))	(gac1_2	lit2_1)))	(((((vir2_1	lit1_1)	lai1_1)	((((ceb1_2	icr2_1)	vul1_1)	((gab2_1	lai2_1)	(vul3_1	rot1_2)))	(hal2_1	(tri1_1	tri2_1))))	(((gab1_1	vul2_1)	vup1_1)	icr1_1))	(rot1_1	rot3_1)))	((grm1_1	grm2_1)	vir1_2))	((vup2_1	(406.1_1	(ceb2_1	gag1_1)))	(((366.1_1	icr2_3)	gag2_1)	((((369.1_1	(((416.1_1	gra1_1)	plu1_1)	vup1_2))	(ceb1_1	((gac2_1	gra2_1)	gal1_1)))	plu2_1)	(((((gac1_1
(((((((((gab2_1	((gab1_2	icr1_2)	gab2_2))	((vul1_1	vup1_1)	lai2_1))	((hal2_1	(icr1_1	lit1_1))	(lai1_1	rot2_1)))	(rot1_1	rot3_1))	(bur2_1	vul3_1))	(gab1_1	(tri1_1	tri2_1)))	(bur1_1	((ceb1_2	(icr2_1	vir2_1))	(((lit2_1	vir1_1)	((gac1_2	hal1_1)	rot1_2))	(vul2_1	((grm1_1	grm2_1)	vir1_2))))))	(((((gag2_1	gal2_1)	((((369.1_1	gac2_1)	(gra1_1	gra2_1))	icr2_3)	((406.1_1	(ceb2_1	plu1_1))	((416.1_1	vup2_1)	ceb1_1))))	(366.1_1	gal1_1))	(gag1_1	(vup1_2	plu2_1)))
((((((vir1_1	lai1_1)	icr1_1)	(tri1_1	tri2_1))	((rot2_1	((gab2_2	gab1_2)	icr1_2))	((((((ceb1_2	vir2_1)	vul2_1)	vul3_1)	(gab2_1	gac1_2))	lai2_1)	(((hal2_1	vul1_1)	(rot1_1	rot3_1))	icr2_1))))	(((((((gag2_1	(icr2_3	vup2_1))	(((gac1_1	vel2_2)	(gac2_2	vel2_1))	(icr2_2	vel1_1)))	(ceb1_1	(gra1_1	plu1_1)))	(((369.1_1	((((406.1_1	plu2_1)	(ceb2_1	gac2_1))	gag1_1)	gal2_1))	416.1_1)	gra2_1))	(366.1_1	gal1_1))	vup1_2)	(((bur1_1	((grm1_1	grm2_1)	vir1_2))	((bur2_1
(((((((((ceb1_2	rot1_2)	gab1_1)	lit1_1)	((bur1_1	vul1_1)	hal2_1))	((gac1_2	vup1_1)	hal1_1))	((lit2_1	vir1_1)	vul3_1))	((bur2_1	(lai1_1	vir2_1))	(((grm1_1	grm2_1)	vir1_2)	rot2_1)))	((((icr2_1	(rot1_1	rot3_1))	(((gab2_1	vul2_1)	icr1_1)	lai2_1))	(((icr1_2	gab1_2)	gab2_2)	(tri1_1	tri2_1)))	((((((366.1_1	gra1_1)	369.1_1)	gal1_1)	(406.1_1	plu1_1))	((((416.1_1	(ceb2_1	gal2_1))	gag1_1)	icr2_3)	((ceb1_1	vup1_2)	gra2_1)))	((((((gac1_1	icr2_2)	vel2_2)	(gac2_2
(((((((((lit2_1	vul3_1)	(gac1_2	vul1_1))	lit1_1)	((((gab1_1	icr2_1)	vir2_1)	hal1_1)	icr1_1))	(((grm1_1	grm2_1)	vir1_2)	(rot1_2	rot2_1)))	((ceb1_2	vul2_1)	(lai1_1	vup1_1)))	(((gab2_1	vir1_1)	((bur2_1	((hal2_1	lai2_1)	(tri1_1	tri2_1)))	((icr1_2	gab2_2)	gab1_2)))	(bur1_1	(rot1_1	rot3_1))))	((((416.1_1	vup2_1)	(((gac1_1	vel2_2)	(vel1_1	icr2_2))	(gac2_2	vel2_1)))	(366.1_1	(((gac2_1	icr2_3)	((gag1_1	gal2_1)	gra2_1))	(gal1_1	gra1_1))))	(((369.1_1	406.1_1)
((((((((icr1_1	vul3_1)	(gac1_2	vir1_1))	((((vir2_1	(lai1_1	lit1_1))	hal1_1)	((gab1_2	icr1_2)	gab2_2))	((lai2_1	(rot1_2	(tri1_1	tri2_1)))	(rot1_1	rot3_1))))	(bur2_1	gab1_1))	((((bur1_1	icr2_1)	(hal2_1	(lit2_1	vup1_1)))	vul1_1)	(((ceb1_2	vul2_1)	rot2_1)	gab2_1)))	((((gac2_1	gal2_1)	gal1_1)	((((((366.1_1	ceb2_1)	(406.1_1	plu1_1))	vup1_2)	(((icr2_3	(plu2_1	vup2_1))	gra1_1)	(gag1_1	gra2_1)))	(ceb1_1	gag2_1))	(369.1_1	(((gac1_1	vel2_2)	((gac2_2	vel2_1)
((((((((((bur1_1	vul3_1)	vir1_1)	(((gab1_1	vul1_1)	vir2_1)	(icr1_2	(gab1_2	gab2_2))))	(((hal1_1	vul2_1)	lit1_1)	vup1_1))	((lit2_1	((bur2_1	rot1_2)	icr1_1))	(ceb1_2	((gac1_2	hal2_1)	lai1_1))))	icr2_1)	(((gab2_1	lai2_1)	(tri1_1	tri2_1))	((rot1_1	rot3_1)	rot2_1)))	(((((gac2_1	vup1_2)	(gra1_1	plu1_1))	((gac1_1	(icr2_2	(vel1_1	vel2_2)))	(gac2_2	vel2_1)))	((((366.1_1	gag2_1)	((369.1_1	gal2_1)	ceb1_1))	((406.1_1	gra2_1)	416.1_1))	icr2_3))	((gal1_1	ceb2_1)
((((((((rot1_2	vir1_1)	gab2_1)	icr2_1)	((lit2_1	vir2_1)	vup1_1))	(((((ceb1_2	lai1_1)	gac1_2)	(rot2_1	(tri1_1	tri2_1)))	((gab1_2	icr1_2)	gab2_2))	lai2_1))	(((((icr2_3	((ceb2_1	gra2_1)	gra1_1))	(gag2_1	gal1_1))	((((gac1_1	vel1_1)	icr2_2)	vel2_2)	(gac2_2	vel2_1)))	((((366.1_1	vup1_2)	gag1_1)	plu1_1)	((369.1_1	gac2_1)	(((406.1_1	plu2_1)	416.1_1)	((vup2_1	gal2_1)	ceb1_1)))))	((hal2_1	vul3_1)	(rot1_1	rot3_1))))	((((((bur1_1	lit1_1)	vul2_1)	hal1_1)	gab1_1)
((((((rot1_2	vul2_1)	((gab1_2	gab2_2)	icr1_2))	((((((((gab2_1	rot2_1)	vir2_1)	(rot1_1	rot3_1))	(tri1_1	tri2_1))	hal1_1)	hal2_1)	vup1_1)	(((bur1_1	bur2_1)	(gab1_1	(lit1_1	vul1_1)))	lit2_1)))	((((((gra2_1	plu1_1)	(416.1_1	(ceb2_1	vup2_1)))	(369.1_1	((406.1_1	(gag2_1	(gal1_1	gal2_1)))	gac2_1)))	((366.1_1	icr2_3)	(((ceb1_1	plu2_1)	vup1_2)	(gag1_1	gra1_1))))	(((gac1_1	vel1_1)	(gac2_2	vel2_1))	(vel2_2	icr2_2)))	((ceb1_2	((gac1_2	icr1_1)	vul3_1))	(((vir1_1
((((((lit1_1	vul2_1)	vup1_1)	(((gac1_2	(hal2_1	vul1_1))	vul3_1)	vir2_1))	(((((gag1_1	gal1_1)	gag2_1)	((366.1_1	(gra1_1	icr2_3))	(((ceb2_1	plu1_1)	(gra2_1	vup1_2))	(gac2_1	gal2_1))))	((369.1_1	416.1_1)	((406.1_1	plu2_1)	(ceb1_1	vup2_1))))	((((gac1_1	vel2_2)	vel1_1)	icr2_2)	(gac2_2	vel2_1))))	(((lai1_1	(tri1_1	tri2_1))	rot1_2)	(((bur1_1	(rot1_1	rot3_1))	((bur2_1	icr2_1)	(gab2_1	hal1_1)))	((ceb1_2	(icr1_1	vir1_1))	(((lit2_1	lai2_1)	(((gab1_2	gab2_2)
(((((((((((lit1_1	rot1_2)	hal2_1)	(icr1_1	vir2_1))	bur2_1)	((grm1_1	grm2_1)	vir1_2))	(vir1_1	vul1_1))	(tri1_1	tri2_1))	((((((ceb1_2	bur1_1)	lai2_1)	vul3_1)	(lit2_1	icr2_1))	((gac1_2	rot2_1)	((((gab1_1	hal1_1)	(rot1_1	rot3_1))	vup1_1)	gab2_1)))	(lai1_1	vul2_1)))	((((((366.1_1	gra1_1)	(gag1_1	(plu1_1	plu2_1)))	gal1_1)	(369.1_1	(416.1_1	gra2_1)))	((((406.1_1	vup1_2)	(ceb1_1	ceb2_1))	icr2_3)	vup2_1))	((((((gac1_1	vel2_2)	icr2_2)	vel1_1)	(gac2_2	vel2_1))
(((((((hal2_1	gab2_1)	((icr2_1	lit1_1)	(ceb1_2	(vir1_1	vup1_1))))	(bur2_1	rot2_1))	(((((((gab1_1	lai1_1)	(rot1_1	rot3_1))	(lai2_1	((vir2_1	vul2_1)	(tri1_1	tri2_1))))	hal1_1)	((grm1_1	grm2_1)	vir1_2))	(gab2_2	(gab1_2	icr1_2)))	(bur1_1	(((gac1_2	vul1_1)	(icr1_1	vul3_1))	rot1_2))))	((((gac1_1	vel1_1)	vel2_2)	((gac2_2	vel2_1)	icr2_2))	((((366.1_1	((416.1_1	vup2_1)	(icr2_3	plu2_1)))	(gal2_1	gra1_1))	(gag1_1	gac2_1))	(((369.1_1	ceb1_1)	406.1_1)	(((ceb2_1
((((((((lai1_1	(hal1_1	((rot2_1	rot1_2)	(lit1_1	vir2_1))))	((gab2_1	icr2_1)	(tri1_1	tri2_1)))	vup1_1)	((grm1_1	grm2_1)	vir1_2))	(((gac1_2	(lai2_1	vul2_1))	(((gab2_2	gab1_2)	icr1_2)	icr1_1))	(ceb1_2	(vir1_1	vul3_1))))	(((vul1_1	(rot1_1	rot3_1))	hal2_1)	(((bur1_1	lit2_1)	gab1_1)	bur2_1)))	(((ceb2_1	ceb1_1)	((366.1_1	((((vup1_2	gra2_1)	gal1_1)	gal2_1)	(plu2_1	gag1_1)))	((((369.1_1	406.1_1)	(gag2_1	plu1_1))	icr2_3)	(((416.1_1	vup2_1)	gra1_1)	gac2_1))))
(((((((lit1_1	(icr1_1	(vir2_1	vir1_1)))	((icr2_3	((((ceb1_1	gra1_1)	gra2_1)	gag1_1)	gal2_1))	((((366.1_1	plu1_1)	(369.1_1	gac2_1))	(416.1_1	(gal1_1	vup1_2)))	406.1_1)))	((((((hal2_1	bur2_1)	gac1_2)	lit2_1)	rot2_1)	((bur1_1	gab2_1)	((hal1_1	lai1_1)	icr2_1)))	(((grm1_1	grm2_1)	vir1_2)	(vul3_1	vup1_1))))	((ceb2_1	gag2_1)	(((gac1_1	vel1_1)	((gac2_2	vel2_1)	(icr2_2	vel2_2)))	(plu2_1	vup2_1))))	((gab1_2	gab2_2)	icr1_2))	(((((ceb1_2	vul1_1)	(rot1_1	rot3_1))
((((((((((((lai1_1	vir2_1)	(tri1_1	tri2_1))	lai2_1)	(((((ceb1_2	gab1_1)	(icr2_1	lit1_1))	gab2_1)	lit2_1)	(hal1_1	vul3_1)))	(bur2_1	vul1_1))	(rot1_1	rot3_1))	(bur1_1	vup1_1))	((gac1_2	vir1_1)	vul2_1))	rot2_1)	((((rot1_2	hal2_1)	icr1_1)	(icr1_2	(gab1_2	gab2_2)))	((grm1_1	grm2_1)	vir1_2)))	((((((gac2_1	gag1_1)	369.1_1)	ceb1_1)	(((416.1_1	(((ceb2_1	gal2_1)	(icr2_3	vup1_2))	(gra1_1	vup2_1)))	gag2_1)	((gal1_1	plu1_1)	plu2_1)))	(366.1_1	(406.1_1	gra2_1)))
(((((((((gab1_1	vup1_1)	icr1_1)	((gab1_2	(gab2_2	icr1_2))	rot1_2))	(rot1_1	rot3_1))	((ceb1_2	rot2_1)	lit2_1))	(((gac1_2	lai1_1)	bur2_1)	vul2_1))	((((((((((366.1_1	406.1_1)	(gac2_1	vup1_2))	icr2_3)	369.1_1)	(ceb2_1	gra1_1))	((416.1_1	plu2_1)	gag1_1))	((ceb1_1	gag2_1)	vup2_1))	((gal1_1	gra2_1)	(gal2_1	plu1_1)))	(((gac1_1	icr2_2)	(vel1_1	vel2_2))	(gac2_2	vel2_1)))	(((((vir1_1	vul3_1)	lit1_1)	hal1_1)	(icr2_1	vul1_1))	((bur1_1	vir2_1)	(tri1_1	tri2_1)))))
(((((((icr2_1	rot1_2)	(gab1_1	lai1_1))	((((gab1_2	gab2_2)	icr1_2)	lit1_1)	((tri1_1	tri2_1)	vir2_1)))	((((gag2_1	(gal2_1	gra2_1))	416.1_1)	((((369.1_1	gra1_1)	icr2_3)	((gag1_1	plu1_1)	plu2_1))	(((gac1_1	icr2_2)	(vel1_1	vel2_2))	(gac2_2	vel2_1))))	((((366.1_1	vup2_1)	gac2_1)	((406.1_1	gal1_1)	ceb2_1))	(ceb1_1	vup1_2))))	((((vul2_1	(rot1_1	rot3_1))	(((bur2_1	ceb1_2)	((gac1_2	((hal2_1	vul1_1)	lit2_1))	hal1_1))	rot2_1))	vup1_1)	((bur1_1	lai2_1)	((gab2_1
(((((((rot1_1	rot3_1)	(gac1_2	lai1_1))	((((((((hal1_1	(gab2_1	vul2_1))	bur2_1)	(icr1_1	vir1_1))	(tri1_1	tri2_1))	(lit1_1	(icr2_1	(vir2_1	vul3_1))))	(ceb1_2	(gab1_2	(gab2_2	icr1_2))))	hal2_1)	vul1_1))	(((366.1_1	ceb1_1)	(((((369.1_1	(406.1_1	vup1_2))	(gag1_1	plu2_1))	(((416.1_1	gag2_1)	icr2_3)	plu1_1))	((ceb2_1	((gac2_1	(gal1_1	gra1_1))	vup2_1))	(((gac1_1	icr2_2)	(gac2_2	vel2_1))	(vel1_1	vel2_2))))	(gal2_1	gra2_1)))	((((gab1_1	(lai2_1	rot1_2))	rot2_1)
(((((((ceb1_2	(vup1_1	((vul3_1	vul2_1)	vir1_1)))	(tri1_1	tri2_1))	lai1_1)	(icr1_1	rot1_2))	(((lit1_1	vul1_1)	gab2_1)	((gab2_2	icr1_2)	gab1_2)))	((((((bur1_1	((hal1_1	lai2_1)	lit2_1))	(gab1_1	gac1_2))	bur2_1)	icr2_1)	((((grm1_1	grm2_1)	vir1_2)	vir2_1)	((hal2_1	rot2_1)	(rot1_1	rot3_1))))	(((((icr2_3	ceb2_1)	(gag2_1	gal1_1))	((366.1_1	gra2_1)	plu1_1))	((((369.1_1	406.1_1)	(416.1_1	(ceb1_1	vup1_2)))	vup2_1)	((plu2_1	(gag1_1	gra1_1))	(gac2_1	gal2_1))))
(((((((((((gab1_1	hal1_1)	(gac1_2	rot2_1))	lai1_1)	vir2_1)	icr2_1)	(rot1_1	rot3_1))	(vul2_1	(ceb1_2	gab2_1)))	vup1_1)	(tri1_1	tri2_1))	(((((((((406.1_1	((369.1_1	ceb2_1)	icr2_3))	((vup2_1	gag1_1)	(gag2_1	plu1_1)))	((416.1_1	(gra1_1	plu2_1))	gal2_1))	((((366.1_1	gac2_1)	vup1_2)	gal1_1)	(ceb1_1	gra2_1)))	((((gac1_1	vel2_2)	vel1_1)	icr2_2)	(gac2_2	vel2_1)))	hal2_1)	((((grm1_1	grm2_1)	vir1_2)	lit2_1)	(icr1_1	lai2_1)))	((vul3_1	(((bur2_1	lit1_1)	rot1_2)
(((((((hal1_1	icr2_1)	((vul2_1	((lai2_1	(vir2_1	vul3_1))	vup1_1))	((gab1_1	hal2_1)	vul1_1)))	(((((ceb2_1	gag2_1)	vup1_2)	(gac2_1	gag1_1))	((((((366.1_1	gra1_1)	gal1_1)	ceb1_1)	((416.1_1	icr2_3)	(gal2_1	plu2_1)))	((369.1_1	plu1_1)	406.1_1))	(((((gac1_1	vel1_1)	(gac2_2	vel2_1))	vel2_2)	icr2_2)	gra2_1)))	vup2_1))	((((bur1_1	rot1_2)	((gab2_2	icr1_2)	gab1_2))	(rot1_1	rot3_1))	rot2_1))	((grm1_1	grm2_1)	vir1_2))	(((lit1_1	(((gac1_2	(lit2_1	(tri1_1	tri2_1)))
((((((((lit2_1	vul2_1)	(ceb1_2	gab1_1))	(tri1_1	tri2_1))	((((hal1_1	gab2_1)	vul1_1)	(lai1_1	vul3_1))	lai2_1))	((((((plu2_1	369.1_1)	(406.1_1	vup2_1))	(((gac1_1	vel1_1)	vel2_2)	((gac2_2	vel2_1)	icr2_2)))	(((366.1_1	416.1_1)	((plu1_1	(gra2_1	(gal1_1	gal2_1)))	(gra1_1	vup1_2)))	((ceb1_1	icr2_3)	gag1_1)))	((ceb2_1	gag2_1)	gac2_1))	(((bur2_1	vup1_1)	((gab2_2	icr1_2)	gab1_2))	(gac1_2	(lit1_1	(rot1_1	rot3_1))))))	(((rot1_2	bur1_1)	vir1_1)	(((hal2_1	vir2_1)
((((((((((lit1_1	rot1_2)	vir2_1)	(lai2_1	vul2_1))	((((vup1_1	bur1_1)	(gab2_1	vul3_1))	((gab1_1	(tri1_1	tri2_1))	(icr1_1	(vir1_1	vul1_1))))	(bur2_1	((grm1_1	grm2_1)	vir1_2))))	(ceb1_2	((gab1_2	icr1_2)	gab2_2)))	((lai1_1	(((gac1_2	icr2_1)	hal2_1)	hal1_1))	rot2_1))	lit2_1)	(rot1_1	rot3_1))	(((((gra2_1	plu2_1)	((((416.1_1	(ceb2_1	gal2_1))	plu1_1)	(icr2_3	vup1_2))	gal1_1))	(((366.1_1	(ceb1_1	gag1_1))	(gra1_1	gac2_1))	vup2_1))	(369.1_1	(406.1_1	gag2_1)))
(((((((vul2_1	(ceb1_2	vup1_1))	rot2_1)	(gab2_1	icr2_1))	icr1_1)	(((gab1_1	lai2_1)	rot1_2)	(((grm1_1	grm2_1)	vir1_2)	vul3_1)))	((((((vir2_1	vir1_1)	(((bur2_1	(lai1_1	lit1_1))	vul1_1)	((tri1_1	tri2_1)	lit2_1)))	((hal1_1	(gac1_2	hal2_1))	((icr1_2	gab1_2)	gab2_2)))	bur1_1)	(((((((ceb2_1	gra1_1)	((369.1_1	(icr2_3	plu2_1))	((gac1_1	icr2_2)	((gac2_2	vel2_1)	(vel2_2	vel1_1)))))	(406.1_1	gag2_1))	((416.1_1	(gag1_1	gal1_1))	vup1_2))	ceb1_1)	gal2_1)	(((366.1_1
(((((((((vul1_1	lit2_1)	lit1_1)	(rot1_1	rot3_1))	hal2_1)	(bur2_1	icr1_1))	(tri1_1	tri2_1))	((((((gal1_1	(ceb1_1	gag1_1))	(((369.1_1	(416.1_1	gal2_1))	gag2_1)	gra2_1))	(((366.1_1	vup2_1)	plu1_1)	ceb2_1))	((gra1_1	gac2_1)	((gac1_1	(icr2_2	vel2_2))	((gac2_2	vel2_1)	vel1_1))))	((406.1_1	vup1_2)	(icr2_3	plu2_1)))	((((gab2_1	rot1_2)	(rot2_1	vup1_1))	vul2_1)	((((gab1_1	(icr2_1	vir1_1))	vir2_1)	(((grm1_1	grm2_1)	vir1_2)	hal1_1))	lai2_1))))	(((bur1_1	lai1_1)
(((((vir1_1	bur1_1)	icr2_1)	(((((gal2_1	gal1_1)	((406.1_1	plu1_1)	(gag1_1	vup1_2)))	((((366.1_1	ceb2_1)	icr2_3)	(ceb1_1	vup2_1))	416.1_1))	(((gac1_1	icr2_2)	vel1_1)	((gac2_2	vel2_1)	vel2_2)))	((((369.1_1	gac2_1)	plu2_1)	(gag2_1	gra1_1))	gra2_1)))	(((((((ceb1_2	(vul1_1	vul2_1))	gab1_1)	((grm1_1	grm2_1)	vir1_2))	vul3_1)	((gab2_1	(gac1_2	rot1_2))	((((bur2_1	lai2_1)	vir2_1)	((gab2_2	gab1_2)	icr1_2))	((hal1_1	lit2_1)	((tri1_1	tri2_1)	vup1_1)))))	(icr1_1
(((((((((((bur1_1	icr2_1)	icr1_1)	rot1_2)	lai1_1)	vul1_1)	(((grm1_1	grm2_1)	vir1_2)	lit2_1))	vir1_1)	(hal2_1	(tri1_1	tri2_1)))	(((((vul2_1	((gac1_2	lit1_1)	rot2_1))	(ceb1_2	hal1_1))	(((gab1_1	gab2_1)	((rot1_1	rot3_1)	vup1_1))	((vul3_1	vir2_1)	lai2_1)))	bur2_1)	(gab1_2	(gab2_2	icr1_2))))	((((369.1_1	gal2_1)	vup1_2)	(((((((366.1_1	ceb2_1)	gac2_1)	(416.1_1	plu1_1))	ceb1_1)	(gag1_1	icr2_3))	(vup2_1	(((gag2_1	gra1_1)	plu2_1)	gra2_1)))	(406.1_1	gal1_1)))
(((((((((hal2_1	gab1_1)	vul1_1)	(((((rot1_2	rot2_1)	bur1_1)	(tri1_1	tri2_1))	(((bur2_1	(gac1_2	vir1_1))	lai2_1)	((gab1_2	gab2_2)	icr1_2)))	lit2_1))	((grm1_1	grm2_1)	vir1_2))	((((ceb1_2	vul3_1)	((lit1_1	vir2_1)	hal1_1))	lai1_1)	(rot1_1	rot3_1)))	((icr2_1	vul2_1)	vup1_1))	((((gag2_1	plu2_1)	gag1_1)	((((((366.1_1	gra1_1)	icr2_3)	(406.1_1	416.1_1))	(((369.1_1	(gal2_1	plu1_1))	(vup2_1	gra2_1))	(ceb2_1	gal1_1)))	(gac2_1	vup1_2))	ceb1_1))	((((gac1_1	icr2_2)
((((((ceb1_2	bur1_1)	((grm1_1	grm2_1)	vir1_2))	((((vir2_1	(hal2_1	lit1_1))	((hal1_1	rot2_1)	gab1_1))	((lai1_1	vup1_1)	lai2_1))	((((icr1_2	gab1_2)	gab2_2)	vir1_1)	lit2_1)))	(((bur2_1	((gac1_2	vul1_1)	(icr1_1	vul3_1)))	icr2_1)	(((gab2_1	(rot1_2	vul2_1))	(tri1_1	tri2_1))	(rot1_1	rot3_1))))	((((vup1_2	((gag1_1	gra1_1)	gal2_1))	icr2_3)	(((((366.1_1	gag2_1)	416.1_1)	ceb2_1)	(((369.1_1	406.1_1)	ceb1_1)	((gac2_1	plu2_1)	plu1_1)))	(gra2_1	(gal1_1	vup2_1))))
(((((((vup1_1	((gab1_2	(gab2_2	icr1_2))	vir2_1))	(((bur1_1	((tri1_1	tri2_1)	lai2_1))	((grm1_1	grm2_1)	vir1_2))	vir1_1))	(((((vul2_1	(gab1_1	icr2_1))	rot1_2)	lit1_1)	(rot1_1	rot3_1))	hal1_1))	((bur2_1	((gab2_1	vul1_1)	((gac1_2	icr1_1)	hal2_1)))	ceb1_2))	(((lai1_1	lit2_1)	vul3_1)	rot2_1))	((((plu1_1	gal2_1)	((gac1_1	icr2_2)	(((gac2_2	vel2_1)	vel2_2)	vel1_1)))	((((((366.1_1	ceb2_1)	gra2_1)	(406.1_1	416.1_1))	(gra1_1	plu2_1))	(((ceb1_1	gal1_1)	gag1_1)
(((((((((((rot1_1	rot3_1)	(icr1_1	rot2_1))	bur2_1)	(hal1_1	(lai2_1	vir1_1)))	(((bur1_1	vir2_1)	(tri1_1	tri2_1))	((gac1_2	vul3_1)	vul2_1)))	(gab1_1	icr2_1))	(((gab2_1	vul1_1)	vup1_1)	(hal2_1	(lit2_1	rot1_2))))	(gab1_2	(gab2_2	icr1_2)))	(ceb1_2	lit1_1))	((lai1_1	((grm1_1	grm2_1)	vir1_2))	(((gag1_1	(((416.1_1	plu2_1)	((ceb1_1	plu1_1)	gra1_1))	gac2_1))	((366.1_1	vup2_1)	(406.1_1	icr2_3)))	(((369.1_1	gra2_1)	((gal2_1	gal1_1)	((ceb2_1	gag2_1)	vup1_2)))
((((((((lit1_1	(bur2_1	vir1_1))	(hal2_1	vir2_1))	ceb1_2)	((((((gab2_1	(tri1_1	tri2_1))	lai2_1)	(((gac1_2	icr2_1)	rot2_1)	icr1_1))	vup1_1)	((gab1_2	icr1_2)	gab2_2))	(((vul2_1	vul3_1)	vul1_1)	rot1_2)))	(((bur1_1	((grm1_1	grm2_1)	vir1_2))	(hal1_1	(rot1_1	rot3_1)))	(lai1_1	lit2_1)))	gab1_1)	((((gra2_1	((((366.1_1	gag1_1)	icr2_3)	((gac2_1	vup2_1)	vup1_2))	369.1_1))	gal2_1)	((((406.1_1	416.1_1)	plu2_1)	plu1_1)	((ceb1_1	gal1_1)	(ceb2_1	(gag2_1	gra1_1)))))
(((((icr2_1	(gac1_2	vul3_1))	hal1_1)	((icr1_2	(gab1_2	gab2_2))	(((icr1_1	vul1_1)	(rot1_1	rot3_1))	lit2_1)))	(((((((rot2_1	hal2_1)	(lai1_1	rot1_2))	((grm1_1	grm2_1)	vir1_2))	((((ceb1_2	vir2_1)	(((gab1_1	vup1_1)	vir1_1)	lit1_1))	vul2_1)	(tri1_1	tri2_1)))	(bur1_1	lai2_1))	(gab2_1	bur2_1))	(((369.1_1	(gac2_1	vup2_1))	366.1_1)	((((406.1_1	(gal1_1	icr2_3))	gag2_1)	(((416.1_1	gra2_1)	(gal2_1	vup1_2))	plu1_1))	(((((ceb1_1	plu2_1)	gra1_1)	gag1_1)	(((gac1_1
(((((((icr2_1	vul2_1)	(((((gab1_2	gab2_2)	icr1_2)	(vir1_1	vul1_1))	(((hal1_1	lit2_1)	(((icr1_1	vul3_1)	lit1_1)	vir2_1))	lai2_1))	((grm1_1	grm2_1)	vir1_2)))	((((gac1_2	vup1_1)	ceb1_2)	(gab1_1	rot1_2))	((((bur2_1	hal2_1)	(rot1_1	rot3_1))	(gab2_1	lai1_1))	rot2_1)))	(((416.1_1	plu1_1)	(((366.1_1	((406.1_1	ceb2_1)	(gac2_1	gag1_1)))	((((ceb1_1	gal2_1)	(gag2_1	(gra2_1	vup2_1)))	plu2_1)	gal1_1))	((369.1_1	vup1_2)	icr2_3)))	(((gac1_1	vel2_2)	((gac2_2	vel2_1)
(((((((gac1_2	hal2_1)	bur1_1)	((hal1_1	vul2_1)	vir1_1))	bur2_1)	(((icr1_2	gab2_2)	gab1_2)	(gab1_1	rot2_1)))	(((((((gab2_1	icr1_1)	(tri1_1	tri2_1))	((ceb1_2	(lai1_1	vir2_1))	(rot1_2	vul3_1)))	(icr2_1	lit2_1))	(((grm1_1	grm2_1)	vir1_2)	vup1_1))	((lit1_1	vul1_1)	(rot1_1	rot3_1)))	(((((366.1_1	((406.1_1	gac2_1)	416.1_1))	(((gac1_1	vel2_2)	(icr2_2	vel1_1))	(gac2_2	vel2_1)))	(369.1_1	(gag1_1	(gal1_1	icr2_3))))	((ceb1_1	(plu1_1	plu2_1))	((ceb2_1	(vup1_2
(((((vul1_1	((((bur1_1	lai1_1)	gab2_1)	((gab1_1	vul3_1)	(tri1_1	tri2_1)))	(ceb1_2	(hal2_1	vul2_1))))	(((lit2_1	rot2_1)	icr1_1)	((gab1_2	(gab2_2	icr1_2))	vir1_1)))	((((lai2_1	lit1_1)	rot1_2)	vir2_1)	(((((((406.1_1	(gag1_1	icr2_3))	(366.1_1	ceb1_1))	plu1_1)	((ceb2_1	(gra1_1	vup1_2))	gra2_1))	((((369.1_1	gal2_1)	(gag2_1	gal1_1))	416.1_1)	(gac2_1	(plu2_1	vup2_1))))	((((gac1_1	vel2_2)	icr2_2)	vel1_1)	(gac2_2	vel2_1)))	((grm1_1	grm2_1)	vir1_2))))	(((((gac1_2
(((((icr2_1	(bur2_1	rot1_2))	(((rot1_1	rot3_1)	(((((bur1_1	(ceb1_2	vul2_1))	lai2_1)	vir1_1)	vup1_1)	vir2_1))	((gac1_2	((grm1_1	grm2_1)	vir1_2))	(((gab2_1	hal1_1)	lit1_1)	((icr1_1	lai1_1)	lit2_1)))))	(((gab1_1	(hal2_1	rot2_1))	(tri1_1	tri2_1))	(((icr1_2	gab2_2)	gab1_2)	(vul3_1	vul1_1))))	((((((406.1_1	gal2_1)	(366.1_1	gag1_1))	gag2_1)	(369.1_1	((ceb2_1	icr2_3)	(gra2_1	plu2_1))))	((((416.1_1	((gac2_1	plu1_1)	vup1_2))	(gal1_1	vup2_1))	gra1_1)	(((gac1_1
((((((((gac1_2	hal2_1)	vul2_1)	((grm1_1	grm2_1)	vir1_2))	((((vul1_1	(lai1_1	vup1_1))	(bur2_1	hal1_1))	((bur1_1	lit2_1)	(rot1_1	rot3_1)))	((gab1_1	(tri1_1	tri2_1))	((((gab2_1	icr2_1)	lit1_1)	lai2_1)	(vir2_1	vul3_1)))))	((ceb1_2	vir1_1)	icr1_1))	rot2_1)	((((((((ceb1_1	plu1_1)	(((406.1_1	gal1_1)	gal2_1)	gag1_1))	((((366.1_1	(gra1_1	plu2_1))	gag2_1)	gac2_1)	(gra2_1	vup1_2)))	(416.1_1	ceb2_1))	(((gac1_1	vel1_1)	(gac2_2	vel2_1))	(icr2_2	vel2_2)))	((369.1_1
(((((((vul1_1	icr2_1)	((bur1_1	(gab2_1	lai2_1))	bur2_1))	(((((gac1_2	lit1_1)	rot1_2)	hal1_1)	rot2_1)	vup1_1))	(icr1_2	(gab1_2	gab2_2)))	((((((ceb1_2	lai1_1)	((lit2_1	vul2_1)	vir1_1))	vul3_1)	(tri1_1	tri2_1))	(((grm1_1	grm2_1)	vir1_2)	(rot1_1	rot3_1)))	(icr1_1	hal2_1)))	(((((((416.1_1	plu1_1)	icr2_3)	((gag2_1	gal2_1)	gra2_1))	(((366.1_1	406.1_1)	ceb2_1)	plu2_1))	(((369.1_1	(gal1_1	vup1_2))	(((gac1_1	(vel1_1	vel2_2))	icr2_2)	(gac2_2	vel2_1)))	(gra1_1
((((((((gac1_2	ceb1_2)	lit2_1)	hal1_1)	((grm1_1	grm2_1)	vir1_2))	(rot1_1	rot3_1))	((((((vul2_1	lai1_1)	hal2_1)	((bur1_1	lai2_1)	((vul1_1	vul3_1)	(tri1_1	tri2_1))))	bur2_1)	((gab2_1	((icr2_1	vir2_1)	(rot2_1	rot1_2)))	(((gab1_1	lit1_1)	icr1_1)	vir1_1)))	(gab2_2	(gab1_2	icr1_2))))	(((plu1_1	((((((366.1_1	vup2_1)	(gag2_1	icr2_3))	(416.1_1	((gag1_1	gra2_1)	gal1_1)))	(ceb1_1	gra1_1))	(((ceb2_1	vup1_2)	gac2_1)	plu2_1))	((gac1_1	((gac2_2	vel2_1)	(icr2_2
((((((((((gac1_2	lai1_1)	vir1_1)	gab2_1)	(((grm1_1	grm2_1)	vir1_2)	(tri1_1	tri2_1)))	bur2_1)	(((hal2_1	rot2_1)	(lai2_1	vup1_1))	((rot1_1	rot3_1)	vul3_1)))	((gab1_1	(bur1_1	rot1_2))	((gab1_2	gab2_2)	icr1_2)))	((((vir2_1	ceb1_2)	lit2_1)	(((hal1_1	icr1_1)	(vul1_1	lit1_1))	vul2_1))	icr2_1))	((((((gra1_1	366.1_1)	gra2_1)	(icr2_3	vup2_1))	(369.1_1	(gal1_1	plu2_1)))	(((((406.1_1	416.1_1)	(((gac1_1	vel1_1)	(icr2_2	vel2_2))	(gac2_2	vel2_1)))	gal2_1)	ceb1_1)
(((((((((((hal2_1	lit2_1)	gab1_1)	(vul2_1	(tri1_1	tri2_1)))	vup1_1)	((bur1_1	(hal1_1	(icr2_1	lai2_1)))	((grm1_1	grm2_1)	vir1_2)))	((icr1_1	(gab2_1	lit1_1))	rot1_2))	(rot1_1	rot3_1))	((bur2_1	(lai1_1	vul1_1))	((gab1_2	gab2_2)	icr1_2)))	(vir1_1	(((ceb1_2	(vul3_1	rot2_1))	gac1_2)	vir2_1)))	(((((((366.1_1	gag2_1)	gal2_1)	((406.1_1	vup1_2)	plu2_1))	gra2_1)	(((416.1_1	plu1_1)	ceb1_1)	(gra1_1	(gal1_1	(icr2_3	vup2_1)))))	(((369.1_1	gac2_1)	gag1_1)	ceb2_1))
(((((((lai1_1	lit2_1)	(gac1_2	(gab2_1	vul3_1)))	(gab1_1	((vul2_1	(rot1_2	vir2_1))	vul1_1)))	((((((icr2_1	vup1_1)	((((icr1_1	hal2_1)	bur1_1)	rot2_1)	(bur2_1	(tri1_1	tri2_1))))	((gab1_2	gab2_2)	icr1_2))	(((((366.1_1	(406.1_1	vup1_2))	((ceb1_1	(((icr2_3	vup2_1)	plu1_1)	gra1_1))	gal1_1))	(((((369.1_1	gag2_1)	gac2_1)	ceb2_1)	plu2_1)	gag1_1))	gal2_1)	((416.1_1	gra2_1)	((gac1_1	(gac2_2	vel2_1))	((vel1_1	icr2_2)	vel2_2)))))	(rot1_1	rot3_1))	lai2_1))	(ceb1_2
(((((((ceb1_2	(rot1_1	rot3_1))	(((bur1_1	(rot1_2	lit2_1))	lai1_1)	((grm1_1	grm2_1)	vir1_2)))	((vir1_1	hal2_1)	(hal1_1	vir2_1)))	((gab1_2	(gab2_2	icr1_2))	gac1_2))	(((((gra2_1	((416.1_1	vup2_1)	gag2_1))	(366.1_1	gag1_1))	((406.1_1	gra1_1)	gal1_1))	((369.1_1	gal2_1)	(((vup1_2	(ceb1_1	(icr2_3	plu1_1)))	(gac2_1	plu2_1))	ceb2_1)))	((((gac1_1	vel2_2)	vel1_1)	vel2_1)	(gac2_2	icr2_2))))	((((rot2_1	lai2_1)	(lit1_1	(gab1_1	(tri1_1	tri2_1))))	((bur2_1	vup1_1)
(((((((((gab1_1	vul1_1)	lai1_1)	(((grm1_1	grm2_1)	vir1_2)	(((bur1_1	bur2_1)	hal2_1)	((gac1_2	lai2_1)	((rot1_2	rot2_1)	vul2_1)))))	(((gab2_2	(gab1_2	icr1_2))	(icr2_1	vir2_1))	vir1_1))	((((vul3_1	gab2_1)	vup1_1)	lit2_1)	((ceb1_2	(icr1_1	lit1_1))	hal1_1)))	(tri1_1	tri2_1))	(rot1_1	rot3_1))	((((gra1_1	(406.1_1	plu2_1))	gag2_1)	366.1_1)	((((369.1_1	gag1_1)	gal1_1)	((gac2_1	vup1_2)	plu1_1))	((416.1_1	(ceb1_1	ceb2_1))	((icr2_3	((((gac1_1	vel1_1)	vel2_2)
(((((rot2_1	(((lit2_1	(ceb1_2	(((hal1_1	(icr2_1	vul3_1))	gab2_1)	icr1_1)))	(vir2_1	vul1_1))	(bur2_1	(((icr1_2	gab2_2)	gab1_2)	((gab1_1	vir1_1)	(vul2_1	(lai1_1	lit1_1)))))))	((((gac1_2	rot1_2)	bur1_1)	vup1_1)	(tri1_1	tri2_1)))	(((((gac2_1	gal1_1)	plu2_1)	((((366.1_1	ceb2_1)	gra1_1)	406.1_1)	((369.1_1	ceb1_1)	(gag2_1	vup1_2))))	((((((416.1_1	vup2_1)	(gal2_1	icr2_3))	gag1_1)	gra2_1)	plu1_1)	((((gac1_1	vel1_1)	icr2_2)	vel2_2)	(gac2_2	vel2_1))))	(lai2_1
((((((((ceb1_2	rot1_2)	gab2_1)	(icr1_1	(tri1_1	tri2_1)))	((bur1_1	(icr2_1	(vup1_1	vir1_1)))	((rot1_1	rot3_1)	vul2_1)))	(((lit1_1	gab1_1)	((((gac1_2	hal2_1)	vul3_1)	rot2_1)	((grm1_1	grm2_1)	vir1_2)))	((gab2_2	icr1_2)	gab1_2)))	(((vul1_1	((bur2_1	lit2_1)	hal1_1))	lai1_1)	((((((gag2_1	gal1_1)	((gra2_1	plu1_1)	icr2_3))	(gag1_1	gac2_1))	(416.1_1	((ceb1_1	vup2_1)	vup1_2)))	(406.1_1	ceb2_1))	((((366.1_1	gra1_1)	plu2_1)	(369.1_1	gal2_1))	((((gac1_1	vel2_2)
(((((((vul1_1	((tri1_1	tri2_1)	vir2_1))	(lai1_1	vul3_1))	((((ceb1_2	hal2_1)	(gab2_1	(hal1_1	lit1_1)))	vir1_1)	((grm1_1	grm2_1)	vir1_2)))	((((bur2_1	lit2_1)	rot1_2)	((gab1_1	icr1_1)	((rot1_1	rot3_1)	rot2_1)))	icr2_1))	((((366.1_1	gac2_1)	369.1_1)	(((406.1_1	(gag1_1	(gal1_1	plu1_1)))	gra2_1)	((gac1_1	vel2_2)	((gac2_2	vel2_1)	(icr2_2	vel1_1)))))	(((((416.1_1	icr2_3)	(ceb1_1	plu2_1))	ceb2_1)	(gal2_1	gra1_1))	((gag2_1	vup1_2)	vup2_1))))	(bur1_1	(((gab2_2
(((((((((bur2_1	((ceb1_2	rot1_2)	hal1_1))	vup1_1)	(tri1_1	tri2_1))	((vir1_1	(gab1_1	vir2_1))	(rot1_1	rot3_1)))	gac1_2)	((lit2_1	hal2_1)	(((gab1_2	icr1_2)	gab2_2)	(lai1_1	vul2_1))))	((((369.1_1	(((416.1_1	gac2_1)	(gra2_1	vup2_1))	plu1_1))	((((366.1_1	406.1_1)	(ceb2_1	gal1_1))	(gal2_1	gra1_1))	(ceb1_1	gag2_1)))	(((plu2_1	vup1_2)	(gag1_1	icr2_3))	(((gac1_1	vel1_1)	(icr2_2	vel2_2))	(gac2_2	vel2_1))))	((bur1_1	lai2_1)	((((vul3_1	vul1_1)	((gab2_1	lit1_1)
((((((((((((vul3_1	(rot1_1	rot3_1))	vup1_1)	(hal1_1	gac1_2))	rot1_2)	(vul2_1	icr2_1))	((gab1_2	icr1_2)	gab2_2))	lai2_1)	((bur1_1	(gab1_1	hal2_1))	vir1_1))	((ceb1_2	((((gab2_1	vir2_1)	lit2_1)	(icr1_1	(tri1_1	tri2_1)))	lai1_1))	((lit1_1	vul1_1)	rot2_1)))	(bur2_1	((grm1_1	grm2_1)	vir1_2)))	(((((((ceb2_1	gag1_1)	vup1_2)	(416.1_1	gal1_1))	(406.1_1	gra1_1))	(369.1_1	vup2_1))	(((((366.1_1	plu2_1)	gac2_1)	plu1_1)	(gag2_1	icr2_3))	(ceb1_1	(gra2_1	gal2_1))))
((((((((((gab1_1	vul3_1)	(vul2_1	lai1_1))	vir2_1)	vul1_1)	((grm1_1	grm2_1)	vir1_2))	(bur1_1	hal2_1))	rot2_1)	((((ceb1_2	gab2_1)	vup1_1)	((gab1_2	icr1_2)	gab2_2))	(tri1_1	tri2_1)))	(((((406.1_1	ceb2_1)	(gag2_1	plu1_1))	(((416.1_1	gra1_1)	gra2_1)	ceb1_1))	(((((366.1_1	plu2_1)	gal1_1)	(gac2_1	vup2_1))	((369.1_1	((gag1_1	icr2_3)	gal2_1))	vup1_2))	((((gac1_1	vel1_1)	(icr2_2	vel2_2))	(gac2_2	vel2_1))	((((gac1_2	lit2_1)	icr2_1)	(rot1_1	rot3_1))	lai2_1))))
(((((((lit2_1	vir1_1)	(rot1_1	rot3_1))	gac1_2)	((vul2_1	lai2_1)	((gab2_1	rot1_2)	(((hal1_1	vir2_1)	rot2_1)	(icr1_1	vul3_1)))))	(((((bur1_1	icr2_1)	(ceb1_2	((gab1_1	vup1_1)	vul1_1)))	lai1_1)	(tri1_1	tri2_1))	((((bur2_1	hal2_1)	lit1_1)	((gab1_2	icr1_2)	gab2_2))	((grm1_1	grm2_1)	vir1_2))))	((((((((((369.1_1	plu1_1)	406.1_1)	((ceb2_1	gal1_1)	(gal2_1	vup1_2)))	gra1_1)	(366.1_1	plu2_1))	(gag2_1	gag1_1))	((ceb1_1	vup2_1)	gra2_1))	416.1_1)	(((((gac1_1	vel1_1)
((((((((gab1_2	icr1_2)	gab2_2)	((((gab2_1	(gac1_2	icr2_1))	lit1_1)	vul2_1)	vir1_1))	(((((ceb1_2	(rot1_1	rot3_1))	(bur1_1	lai1_1))	(gab1_1	vul1_1))	(hal2_1	hal1_1))	(((icr1_1	lit2_1)	vup1_1)	vul3_1)))	((vir2_1	rot1_2)	(tri1_1	tri2_1)))	(bur2_1	(((grm1_1	grm2_1)	vir1_2)	rot2_1)))	(((((((369.1_1	416.1_1)	vup1_2)	(icr2_3	(gag1_1	gag2_1)))	(((366.1_1	gac2_1)	gra2_1)	406.1_1))	gal2_1)	((((ceb1_1	gal1_1)	gra1_1)	((ceb2_1	(plu2_1	vup2_1))	plu1_1))	((gac1_1
(((((((((((ceb1_2	(rot1_1	rot3_1))	(gab1_1	lit1_1))	rot2_1)	(((vir2_1	gac1_2)	(hal2_1	icr1_1))	icr2_1))	((((bur1_1	lai1_1)	bur2_1)	lai2_1)	rot1_2))	lit2_1)	((((gab2_1	vul2_1)	(tri1_1	tri2_1))	(((grm1_1	grm2_1)	vir1_2)	vul3_1))	vup1_1))	((((((((gal1_1	gag1_1)	(369.1_1	plu1_1))	gal2_1)	((366.1_1	406.1_1)	((416.1_1	gra2_1)	vup1_2)))	(ceb1_1	((((ceb2_1	gac2_1)	vup2_1)	gra1_1)	plu2_1)))	(((gac1_1	icr2_2)	(vel1_1	vel2_2))	(gac2_2	vel2_1)))	(gag2_1	icr2_3))
(((((((((((bur1_1	(gab1_1	gac1_2))	vir2_1)	vup1_1)	icr1_1)	(rot1_1	rot3_1))	((((((369.1_1	(gag2_1	plu1_1))	(gra2_1	plu2_1))	366.1_1)	((((416.1_1	vup1_2)	gal2_1)	(ceb2_1	gag1_1))	(((gac1_1	vel1_1)	(icr2_2	vel2_2))	(gac2_2	vel2_1))))	((((406.1_1	icr2_3)	gal1_1)	gac2_1)	(ceb1_1	gra1_1)))	vup2_1))	(hal2_1	(gab2_1	vul2_1)))	(((icr1_2	gab1_2)	gab2_2)	icr2_1))	(((ceb1_2	(lit1_1	lit2_1))	(lai2_1	vir1_1))	vul3_1))	((bur2_1	((((grm1_1	grm2_1)	vir1_2)	(lai1_1
(((((gab2_1	(lai2_1	rot1_2))	(((((vul3_1	gab1_1)	((ceb1_2	rot2_1)	lit2_1))	(((((hal2_1	lit1_1)	icr2_1)	vir1_1)	icr1_1)	vul1_1))	((((bur2_1	vup1_1)	vul2_1)	vir2_1)	lai1_1))	(((((gac2_1	(gag1_1	icr2_3))	(((((366.1_1	(ceb1_1	(ceb2_1	gra2_1)))	gra1_1)	((((369.1_1	gal2_1)	gag2_1)	plu1_1)	(416.1_1	plu2_1)))	(vup1_2	gal1_1))	((((gac1_1	vel2_2)	vel1_1)	icr2_2)	(gac2_2	vel2_1))))	(406.1_1	vup2_1))	(gac1_2	hal1_1))	(((grm1_1	grm2_1)	vir1_2)	(tri1_1	tri2_1)))))
((((((((((icr1_1	(rot2_1	(vir2_1	vup1_1)))	(bur2_1	(lai1_1	vul2_1)))	(gab1_2	(gab2_2	icr1_2)))	(ceb1_2	lai2_1))	vir1_1)	((((((gag2_1	(icr2_3	gal2_1))	(gal1_1	plu2_1))	(366.1_1	((416.1_1	vup1_2)	ceb2_1)))	((ceb1_1	gra2_1)	((gag1_1	gra1_1)	(plu1_1	vup2_1))))	((369.1_1	gac2_1)	406.1_1))	((((gac1_1	vel1_1)	icr2_2)	vel2_2)	(gac2_2	vel2_1))))	(gac1_2	(((bur1_1	(rot1_1	rot3_1))	gab1_1)	(hal1_1	lit2_1))))	((grm1_1	grm2_1)	vir1_2))	((((lit1_1	(hal2_1	(vul1_1
(((((((lit2_1	ceb1_2)	(gac1_2	vul1_1))	((tri1_1	tri2_1)	vul2_1))	(bur1_1	((icr2_1	(rot1_1	rot3_1))	lai1_1)))	(((gab2_2	(gab1_2	icr1_2))	(hal2_1	rot2_1))	(icr1_1	(vir2_1	vup1_1))))	(((((((plu2_1	gal1_1)	(((gac1_1	(icr2_2	vel1_1))	vel2_2)	(gac2_2	vel2_1)))	((366.1_1	((369.1_1	ceb2_1)	vup1_2))	((ceb1_1	gag1_1)	gag2_1)))	(((((406.1_1	gac2_1)	(vup2_1	plu1_1))	gra2_1)	icr2_3)	(gal2_1	gra1_1)))	416.1_1)	(gab1_1	lai2_1))	(((bur2_1	(lit1_1	vul3_1))	(rot1_2
(((((((gac1_2	(((gab1_2	gab2_2)	icr1_2)	icr1_1))	((hal1_1	bur1_1)	(gab1_1	((icr2_1	vul3_1)	(lit2_1	(vir1_1	vul1_1))))))	((((((((gag1_1	((ceb2_1	vup2_1)	vup1_2))	plu1_1)	369.1_1)	gal2_1)	(366.1_1	gag2_1))	(416.1_1	ceb1_1))	(((gac2_1	gal1_1)	plu2_1)	(gra2_1	icr2_3)))	((406.1_1	gra1_1)	(((gac1_1	(icr2_2	vel2_2))	vel1_1)	(gac2_2	vel2_1)))))	((lai2_1	lai1_1)	vup1_1))	((grm1_1	grm2_1)	vir1_2))	(bur2_1	(((ceb1_2	(gab2_1	vir2_1))	(hal2_1	rot2_1))	((lit1_1
(((((((icr1_1	lit1_1)	(icr1_2	(gab1_2	gab2_2)))	((((((((gag2_1	icr2_3)	vup1_2)	vup2_1)	(366.1_1	406.1_1))	((((369.1_1	416.1_1)	((gal1_1	plu2_1)	gra2_1))	(ceb1_1	gra1_1))	gac2_1))	(((gac1_1	vel1_1)	(gac2_2	vel2_1))	(icr2_2	vel2_2)))	(gal2_1	plu1_1))	(ceb2_1	gag1_1)))	(((ceb1_2	(icr2_1	vup1_1))	(lit2_1	rot1_2))	(lai1_1	(vir1_1	vul2_1))))	((((((vir2_1	vul1_1)	rot2_1)	(gab1_1	hal2_1))	(((bur1_1	gab2_1)	(rot1_1	rot3_1))	bur2_1))	lai2_1)	(((gac1_2	vul3_1)
(((((((bur1_1	gab2_1)	(((bur2_1	(rot1_1	rot3_1))	lai1_1)	lai2_1))	(icr2_1	(icr1_1	vir1_1)))	((((gac1_2	(((hal2_1	lit1_1)	vul2_1)	vul3_1))	rot2_1)	((((ceb1_2	vul1_1)	lit2_1)	rot1_2)	(gab1_1	(vir2_1	(tri1_1	tri2_1)))))	((((gab2_2	gab1_2)	icr1_2)	hal1_1)	vup1_1)))	((((ceb1_1	(((366.1_1	gag1_1)	((369.1_1	plu2_1)	(gra1_1	gra2_1)))	(gac2_1	plu1_1)))	(((gac1_1	(gac2_2	vel2_1))	(icr2_2	vel1_1))	vel2_2))	406.1_1)	(((416.1_1	icr2_3)	((ceb2_1	(gal1_1	gal2_1))
(((gac1_2	((lit1_1	(tri1_1	tri2_1))	(((gac2_1	vup2_1)	(((((366.1_1	gag2_1)	(gag1_1	plu1_1))	gra1_1)	(406.1_1	vup1_2))	((((gac1_1	vel2_2)	icr2_2)	vel1_1)	(gac2_2	vel2_1))))	((((369.1_1	gal1_1)	(416.1_1	icr2_3))	ceb2_1)	((ceb1_1	gal2_1)	(gra2_1	plu2_1))))))	((((bur2_1	(ceb1_2	lai1_1))	hal2_1)	(((gab2_2	icr1_2)	gab1_2)	(gab1_1	(rot1_1	rot3_1))))	((bur1_1	(((((grm1_1	grm2_1)	vir1_2)	((hal1_1	lit2_1)	vul1_1))	(rot1_2	vul2_1))	(icr1_1	vul3_1)))	((((gab2_1
(((((((((rot1_2	(((gac1_2	vul2_1)	(icr2_1	vir2_1))	vul3_1))	(ceb1_2	lai1_1))	(gab1_1	(lit1_1	vir1_1)))	((hal1_1	icr1_1)	(hal2_1	lai2_1)))	(tri1_1	tri2_1))	(gab2_2	(gab1_2	icr1_2)))	((((((bur1_1	lit2_1)	gab2_1)	vup1_1)	bur2_1)	vul1_1)	(((grm1_1	grm2_1)	vir1_2)	rot2_1)))	(((((plu2_1	(((366.1_1	(gac2_1	gal2_1))	ceb2_1)	((406.1_1	vup1_2)	gra2_1)))	((((369.1_1	ceb1_1)	(gag2_1	gra1_1))	(416.1_1	gal1_1))	(((gac1_1	icr2_2)	(vel1_1	vel2_2))	(gac2_2	vel2_1))))
(((((((((rot1_2	lai2_1)	lai1_1)	((bur1_1	vul2_1)	(vir2_1	vup1_1)))	((grm1_1	grm2_1)	vir1_2))	((((vup2_1	((366.1_1	((416.1_1	ceb1_1)	plu1_1))	369.1_1))	gal1_1)	((gac1_1	vel1_1)	((gac2_2	vel2_1)	(icr2_2	vel2_2))))	((((406.1_1	(gra2_1	icr2_3))	gra1_1)	ceb2_1)	(((gac2_1	(gag2_1	gal2_1))	plu2_1)	(gag1_1	vup1_2)))))	(((bur2_1	lit2_1)	((((ceb1_2	(icr2_1	vir1_1))	(rot2_1	((gab1_1	gac1_2)	(icr1_1	lit1_1))))	((hal1_1	(hal2_1	vul3_1))	vul1_1))	gab2_1))	(rot1_1
((((((((((grm1_1	grm2_1)	vir1_2)	gab1_1)	vul3_1)	(vir2_1	(lai1_1	vul1_1)))	((tri1_1	tri2_1)	((lai2_1	(rot1_1	rot3_1))	lit2_1)))	((gab1_2	gab2_2)	icr1_2))	((bur2_1	((gab2_1	vul2_1)	vup1_1))	((gac1_2	hal1_1)	(icr2_1	(lit1_1	rot2_1)))))	((((((gac2_1	icr2_3)	(gag1_1	plu2_1))	((((366.1_1	ceb1_1)	vup2_1)	((((369.1_1	vup1_2)	plu1_1)	gal2_1)	ceb2_1))	gag2_1))	(((406.1_1	gra2_1)	gal1_1)	(416.1_1	gra1_1)))	(((gac1_1	vel1_1)	(icr2_2	vel2_2))	(gac2_2	vel2_1)))
(((((((((((gab1_1	hal1_1)	lai1_1)	(bur1_1	((lit1_1	vul2_1)	lai2_1)))	(bur2_1	(icr1_1	hal2_1)))	((ceb1_2	(tri1_1	tri2_1))	(gab2_1	icr2_1)))	(((((gac1_2	vul1_1)	rot2_1)	vup1_1)	lit2_1)	vir2_1))	((grm1_1	grm2_1)	vir1_2))	((ceb2_1	(ceb1_1	plu2_1))	((((366.1_1	gra1_1)	(369.1_1	(icr2_3	plu1_1)))	(((406.1_1	gra2_1)	(vup1_2	gac2_1))	((416.1_1	(vup2_1	gal2_1))	(gag1_1	gag2_1))))	(((gac1_1	((gac2_2	vel2_1)	vel2_2))	(icr2_2	vel1_1))	gal1_1))))	(rot1_2	vir1_1))
((((((rot1_2	gab1_1)	(hal1_1	(icr2_1	(lai1_1	vul1_1))))	bur1_1)	((((bur2_1	vul2_1)	lit1_1)	(((gac1_2	vir2_1)	(lai2_1	rot2_1))	vul3_1))	hal2_1))	(((((((icr2_3	366.1_1)	gra2_1)	(((gac1_1	(icr2_2	vel2_2))	(gac2_2	vel2_1))	vel1_1))	(((416.1_1	gag2_1)	ceb1_1)	plu2_1))	((((369.1_1	gal2_1)	((gal1_1	gra1_1)	plu1_1))	((406.1_1	(vup1_2	vup2_1))	gac2_1))	(ceb2_1	gag1_1)))	((tri1_1	tri2_1)	vup1_1))	((((((ceb1_2	lit2_1)	gab2_1)	icr1_1)	vir1_1)	(rot1_1	rot3_1))
((((((icr2_1	((gab2_2	icr1_2)	gab1_2))	((rot1_1	rot3_1)	vup1_1))	(((((vul3_1	lit1_1)	hal2_1)	(tri1_1	tri2_1))	gab2_1)	((gab1_1	(icr1_1	rot1_2))	lai2_1)))	(((bur1_1	rot2_1)	(bur2_1	(ceb1_2	gac1_2)))	((((icr2_3	(((((366.1_1	416.1_1)	406.1_1)	gac2_1)	ceb1_1)	plu1_1))	369.1_1)	((ceb2_1	((gag2_1	((gal2_1	vup1_2)	gra2_1))	gal1_1))	gra1_1))	((((gac1_1	vel2_2)	(gac2_2	vel2_1))	(icr2_2	vel1_1))	((gag1_1	plu2_1)	vup2_1)))))	((((grm1_1	grm2_1)	vir1_2)	((lai1_1
(((((((lit1_1	hal2_1)	((vir2_1	icr1_1)	(((ceb1_2	rot1_2)	(lai2_1	vul1_1))	rot2_1)))	((bur2_1	(((gab2_2	(gab1_2	icr1_2))	((gab1_1	vir1_1)	gac1_2))	gab2_1))	((tri1_1	tri2_1)	vup1_1)))	(((lit2_1	(vul2_1	vul3_1))	(hal1_1	(rot1_1	rot3_1)))	((grm1_1	grm2_1)	vir1_2)))	(bur1_1	(lai1_1	icr2_1)))	(((((((icr2_3	vup2_1)	(366.1_1	plu1_1))	ceb2_1)	(((369.1_1	406.1_1)	((416.1_1	(ceb1_1	gra2_1))	gag1_1))	gal1_1))	gra1_1)	(vup1_2	(gag2_1	plu2_1)))	(((gac1_1	(gac2_2
(((((hal2_1	hal1_1)	(((gab1_1	lit1_1)	lai2_1)	rot2_1))	((((vul2_1	ceb1_2)	((gab2_1	vul3_1)	(icr1_1	lai1_1)))	(gac1_2	(lit2_1	(rot1_1	rot3_1))))	(icr2_1	vir2_1)))	(((((((366.1_1	406.1_1)	(369.1_1	plu1_1))	((((ceb2_1	vup1_2)	((gag1_1	vup2_1)	gal1_1))	plu2_1)	icr2_3))	gal2_1)	((gac1_1	((gac2_2	vel2_1)	(icr2_2	vel2_2)))	vel1_1))	((416.1_1	gra2_1)	((ceb1_1	gac2_1)	(gag2_1	gra1_1))))	(((bur1_1	(vir1_1	(tri1_1	tri2_1)))	vup1_1)	(((bur2_1	rot1_2)	((grm1_1
(((((((vul3_1	lai1_1)	(tri1_1	tri2_1))	((vup1_1	rot1_2)	icr2_1))	(((hal1_1	(gab1_1	vul2_1))	(icr1_1	(rot1_1	rot3_1)))	(bur1_1	(gab1_2	(gab2_2	icr1_2)))))	(((vir2_1	gac1_2)	bur2_1)	(((((ceb1_2	vul1_1)	vir1_1)	((gab2_1	lit1_1)	lit2_1))	(((grm1_1	grm2_1)	vir1_2)	rot2_1))	(hal2_1	lai2_1))))	((((((gal2_1	gag1_1)	(ceb2_1	gac2_1))	(plu2_1	vup2_1))	((369.1_1	(406.1_1	vup1_2))	(416.1_1	gra2_1)))	(ceb1_1	(gal1_1	gra1_1)))	(((366.1_1	gag2_1)	(icr2_3	plu1_1))
(((((((((icr1_1	((ceb1_2	(lai1_1	vul3_1))	gac1_2))	(gab2_1	vul2_1))	((((grm1_1	grm2_1)	vir1_2)	rot1_2)	((hal1_1	lit2_1)	lit1_1)))	lai2_1)	(rot1_1	rot3_1))	(gab1_2	(gab2_2	icr1_2)))	hal2_1)	((((((gra2_1	(406.1_1	416.1_1))	vup1_2)	((366.1_1	(ceb1_1	plu2_1))	(369.1_1	(gag1_1	(gra1_1	vup2_1)))))	((((gac1_1	vel2_2)	vel1_1)	icr2_2)	(gac2_2	vel2_1)))	((ceb2_1	(gag2_1	gal2_1))	(((gac2_1	gal1_1)	icr2_3)	plu1_1)))	(((bur1_1	rot2_1)	(tri1_1	tri2_1))	((((bur2_1
((((((((ceb1_2	icr1_1)	bur2_1)	(((bur1_1	(lai2_1	vul2_1))	(((gab2_1	vul1_1)	rot2_1)	(hal1_1	(icr2_1	lit2_1))))	(tri1_1	tri2_1)))	((gab1_2	icr1_2)	gab2_2))	((vir1_1	vup1_1)	gac1_2))	((((gab1_1	lit1_1)	vul3_1)	rot1_2)	((grm1_1	grm2_1)	vir1_2)))	(((gra2_1	(((((((366.1_1	plu2_1)	416.1_1)	ceb1_1)	gal2_1)	(406.1_1	gal1_1))	(gac2_1	((ceb2_1	icr2_3)	((gag1_1	plu1_1)	gra1_1))))	(((gac1_1	vel1_1)	((gac2_2	vel2_1)	icr2_2))	vel2_2)))	(((369.1_1	vup2_1)	gag2_1)
(((((((lai1_1	rot1_2)	((((((bur1_1	lai2_1)	vir1_1)	vul2_1)	((lit1_1	vir2_1)	lit2_1))	(hal1_1	vul1_1))	(icr2_1	vul3_1)))	(bur2_1	gac1_2))	((gab2_1	(((ceb1_2	(gab1_1	hal2_1))	(vup1_1	icr1_1))	rot2_1))	(rot1_1	rot3_1)))	((((((gra2_1	ceb2_1)	((366.1_1	(((406.1_1	gal2_1)	gag1_1)	vup1_2))	gag2_1))	gal1_1)	(369.1_1	plu2_1))	(icr2_3	gac2_1))	(((((416.1_1	vup2_1)	ceb1_1)	plu1_1)	gra1_1)	(((gac1_1	(icr2_2	vel2_2))	vel1_1)	(gac2_2	vel2_1)))))	((icr1_2	(gab1_2
((((((((((rot1_1	rot3_1)	lai1_1)	icr2_1)	(((((grm1_1	grm2_1)	vir1_2)	(lit2_1	vir1_1))	rot1_2)	vul2_1))	(gab1_1	vul1_1))	bur2_1)	((gab1_2	gab2_2)	icr1_2))	(((((ceb1_2	rot2_1)	(bur1_1	vir2_1))	hal2_1)	(gac1_2	vup1_1))	(((lit1_1	icr1_1)	(gab2_1	vul3_1))	lai2_1)))	((((ceb2_1	((366.1_1	gag1_1)	(gra2_1	plu2_1)))	(((((369.1_1	gag2_1)	gal2_1)	(416.1_1	(gal1_1	(gac2_1	icr2_3))))	((plu1_1	gra1_1)	(ceb1_1	vup2_1)))	(406.1_1	vup1_2)))	((gac1_1	(icr2_2	(vel1_1
(((((gab2_1	vul1_1)	(bur1_1	(hal1_1	vup1_1)))	((((vir1_1	rot2_1)	(vul2_1	lai2_1))	((((((bur2_1	((ceb1_2	gab1_1)	icr1_1))	(tri1_1	tri2_1))	vir2_1)	lit2_1)	(rot1_1	rot3_1))	((gac1_2	hal2_1)	(lit1_1	rot1_2))))	(((gab1_2	icr1_2)	gab2_2)	((((grm1_1	grm2_1)	vir1_2)	vul3_1)	(icr2_1	lai1_1)))))	((((366.1_1	icr2_3)	((((406.1_1	gac2_1)	((416.1_1	vup2_1)	ceb1_1))	gag2_1)	ceb2_1))	(((369.1_1	(gag1_1	(plu1_1	plu2_1)))	gra1_1)	(gal1_1	(gal2_1	(gra2_1	vup1_2)))))
((((((((((bur1_1	vup1_1)	(tri1_1	tri2_1))	((icr1_1	gab2_1)	(rot1_1	rot3_1)))	(((gab1_1	(gac1_2	vir2_1))	((hal1_1	(lit1_1	lit2_1))	lai2_1))	(hal2_1	vir1_1)))	(((grm1_1	grm2_1)	vir1_2)	rot2_1))	((rot1_2	vul1_1)	vul3_1))	(bur2_1	ceb1_2))	((gab1_2	icr1_2)	gab2_2))	(((((gac2_1	(406.1_1	gag2_1))	(gra2_1	(gal1_1	plu2_1)))	(ceb1_1	(((gac1_1	(icr2_2	vel1_1))	vel2_2)	(gac2_2	vel2_1))))	((((366.1_1	gal2_1)	(416.1_1	vup2_1))	plu1_1)	((((369.1_1	gra1_1)	gag1_1)
((((((vir2_1	(rot1_2	vul3_1))	hal2_1)	((((((lit2_1	((gab2_1	hal1_1)	gac1_2))	((grm1_1	grm2_1)	vir1_2))	((gab1_2	gab2_2)	icr1_2))	rot2_1)	(vir1_1	vul1_1))	(((bur1_1	((ceb1_2	lit1_1)	icr1_1))	(gab1_1	(lai1_1	vul2_1)))	(vup1_1	(rot1_1	rot3_1)))))	(((366.1_1	(gag1_1	(plu1_1	plu2_1)))	(((369.1_1	((((406.1_1	gal1_1)	ceb1_1)	(416.1_1	gra2_1))	(ceb2_1	gac2_1)))	gag2_1)	((gra1_1	vup2_1)	icr2_3)))	((gal2_1	vup1_2)	((((gac1_1	vel2_2)	(gac2_2	vel2_1))	vel1_1)
((((((((hal2_1	vir1_1)	(lai1_1	lai2_1))	((gac1_2	vul1_1)	lit2_1))	(bur1_1	lit1_1))	((icr1_1	(icr2_1	vir2_1))	((grm1_1	grm2_1)	vir1_2)))	(((((bur2_1	((gab1_2	icr1_2)	gab2_2))	((rot2_1	(vul2_1	vul3_1))	rot1_2))	vup1_1)	(((gab2_1	(tri1_1	tri2_1))	(rot1_1	rot3_1))	hal1_1))	(ceb1_2	gab1_1)))	((((gal1_1	((ceb2_1	gal2_1)	icr2_3))	(369.1_1	vup1_2))	(((406.1_1	ceb1_1)	gra2_1)	((((416.1_1	plu1_1)	gac2_1)	gag2_1)	gra1_1)))	(((366.1_1	(plu2_1	vup2_1))	(((gac1_1
(((((((bur2_1	vul3_1)	vir1_1)	(((((grm1_1	grm2_1)	vir1_2)	((lit2_1	(tri1_1	tri2_1))	vul2_1))	lai2_1)	lit1_1))	(rot1_1	rot3_1))	(gab1_1	hal1_1))	(((((hal2_1	(icr1_1	(((gac1_2	lai1_1)	rot2_1)	vir2_1)))	((bur1_1	vul1_1)	rot1_2))	((gab1_2	icr1_2)	gab2_2))	(((ceb1_2	gab2_1)	icr2_1)	vup1_1))	((((((gac2_1	((366.1_1	ceb2_1)	((((369.1_1	406.1_1)	plu2_1)	gra1_1)	vup2_1)))	(ceb1_1	gal1_1))	((((gac1_1	vel2_2)	vel1_1)	(gac2_2	vel2_1))	icr2_2))	((416.1_1	plu1_1)
((((((((vul3_1	((icr2_1	vir2_1)	hal1_1))	((lai1_1	vir1_1)	(lit2_1	vup1_1)))	((grm1_1	grm2_1)	vir1_2))	((rot2_1	((gab2_1	vul2_1)	bur2_1))	(((((((icr2_3	plu2_1)	(369.1_1	gra1_1))	((406.1_1	gra2_1)	gac2_1))	((366.1_1	(ceb2_1	gal1_1))	vup2_1))	((((gag2_1	gag1_1)	vup1_2)	(gal2_1	plu1_1))	((gac1_1	(gac2_2	vel2_1))	(icr2_2	(vel1_1	vel2_2)))))	(416.1_1	ceb1_1))	(((gab2_2	icr1_2)	gab1_2)	((icr1_1	rot1_2)	(tri1_1	tri2_1))))))	((ceb1_2	vul1_1)	(hal2_1	lai2_1)))
(((((((((gab1_1	rot2_1)	(((((bur1_1	(gab2_1	lai1_1))	(icr1_1	rot1_2))	vir1_1)	(hal2_1	vul2_1))	(tri1_1	tri2_1)))	((((ceb1_2	vup1_1)	gac1_2)	(hal1_1	vir2_1))	(rot1_1	rot3_1)))	lit1_1)	((((vul1_1	bur2_1)	lit2_1)	vul3_1)	icr2_1))	(gab2_2	(gab1_2	icr1_2)))	(lai2_1	((grm1_1	grm2_1)	vir1_2)))	((((((((366.1_1	vup1_2)	plu2_1)	gal2_1)	((369.1_1	gag2_1)	gra1_1))	icr2_3)	(((gac1_1	vel2_2)	icr2_2)	((gac2_2	vel2_1)	vel1_1)))	(vup2_1	plu1_1))	((((406.1_1	(416.1_1
(((((rot1_1	rot3_1)	gab1_1)	gac1_2)	((lit2_1	(((((bur2_1	((grm1_1	grm2_1)	vir1_2))	vup1_1)	(gab2_1	vul1_1))	((tri1_1	tri2_1)	(rot1_2	vul3_1)))	((((hal1_1	icr1_1)	rot2_1)	vir2_1)	lai1_1)))	((((((gal2_1	369.1_1)	(((366.1_1	gac2_1)	gra2_1)	gra1_1))	((gac1_1	icr2_2)	(((gac2_2	vel2_1)	vel2_2)	vel1_1)))	(((406.1_1	vup2_1)	gag1_1)	(((416.1_1	ceb2_1)	gal1_1)	((ceb1_1	(gag2_1	vup1_2))	((icr2_3	plu2_1)	plu1_1)))))	(gab2_2	(gab1_2	icr1_2)))	((icr2_1	vir1_1)
((((((((vul3_1	lit1_1)	rot1_2)	(vir2_1	vul1_1))	(bur1_1	lai2_1))	(rot2_1	((rot1_1	rot3_1)	(tri1_1	tri2_1))))	((gab2_1	(hal1_1	icr1_1))	((grm1_1	grm2_1)	vir1_2)))	((((((((366.1_1	ceb1_1)	(gra2_1	plu2_1))	vup2_1)	(gag1_1	icr2_3))	(ceb2_1	gag2_1))	(369.1_1	((416.1_1	plu1_1)	gra1_1)))	((((406.1_1	gac2_1)	gal1_1)	(gal2_1	vup1_2))	(((gac1_1	(icr2_2	vel2_2))	vel1_1)	(gac2_2	vel2_1))))	((((bur2_1	vir1_1)	(ceb1_2	lit2_1))	((gab1_1	((gac1_2	lai1_1)	vup1_1))
(((((((((((lai1_1	vul3_1)	vir2_1)	(gab1_1	(gac1_2	(rot1_1	rot3_1))))	(vup1_1	hal1_1))	icr1_1)	bur1_1)	((grm1_1	grm2_1)	vir1_2))	((ceb1_2	(((hal2_1	vir1_1)	(tri1_1	tri2_1))	rot2_1))	(gab2_1	(lit1_1	rot1_2))))	((bur2_1	lit2_1)	((icr2_1	lai2_1)	(vul1_1	vul2_1))))	((((((gag2_1	vup2_1)	((406.1_1	gra2_1)	416.1_1))	plu2_1)	ceb1_1)	((((((366.1_1	plu1_1)	gal2_1)	((ceb2_1	gal1_1)	(gac2_1	vup1_2)))	gag1_1)	icr2_3)	((369.1_1	gra1_1)	(((gac1_1	vel2_2)	(vel1_1
(((((((lai2_1	(ceb1_2	icr1_1))	(icr2_1	lit2_1))	(vul1_1	rot1_2))	(((((lit1_1	vul3_1)	(((gab1_2	gab2_2)	icr1_2)	vup1_1))	hal2_1)	rot2_1)	((((rot1_1	rot3_1)	(((bur1_1	gac1_2)	(gab2_1	lai1_1))	(bur2_1	vir2_1)))	(gab1_1	hal1_1))	(((grm1_1	grm2_1)	vir1_2)	(vir1_1	vul2_1)))))	(tri1_1	tri2_1))	((((gra2_1	(406.1_1	vup1_2))	((416.1_1	gal1_1)	ceb1_1))	(gal2_1	vup2_1))	(((((366.1_1	gac2_1)	(gag1_1	plu1_1))	((gac1_1	(gac2_2	vel2_1))	((vel1_1	vel2_2)	icr2_2)))
((((((((gac1_2	hal2_1)	(bur2_1	rot1_2))	vup1_1)	(gab2_1	lit1_1))	((icr2_1	rot2_1)	((rot1_1	rot3_1)	(vul2_1	vul3_1))))	((((369.1_1	(icr2_3	vup1_2))	(((((((406.1_1	(ceb1_1	vup2_1))	ceb2_1)	plu1_1)	gal2_1)	gra1_1)	(((gac1_1	(vel1_1	icr2_2))	vel2_2)	(gac2_2	vel2_1)))	((416.1_1	gra2_1)	gag2_1)))	(366.1_1	(gag1_1	plu2_1)))	(gac2_1	gal1_1)))	((((tri1_1	tri2_1)	vir1_1)	lai2_1)	((((gab1_1	((grm1_1	grm2_1)	vir1_2))	(bur1_1	vir2_1))	icr1_1)	((((ceb1_2	(lai1_1
((((lit1_1	(((((gab1_1	hal2_1)	(ceb1_2	vir1_1))	icr1_1)	lai1_1)	gab2_1))	(tri1_1	tri2_1))	(((((((((ceb1_1	(406.1_1	(416.1_1	gal1_1)))	(369.1_1	gra1_1))	(((gac1_1	(vel2_2	(icr2_2	vel1_1)))	(gac2_2	vel2_1))	(((gag1_1	plu2_1)	gag2_1)	(gra2_1	vup1_2))))	((366.1_1	gac2_1)	(((ceb2_1	plu1_1)	icr2_3)	vup2_1)))	gal2_1)	((gab1_2	icr1_2)	gab2_2))	(((gac1_2	hal1_1)	(vir2_1	vul1_1))	bur2_1))	((((((bur1_1	rot2_1)	lit2_1)	icr2_1)	(lai2_1	vul2_1))	((rot1_1	rot3_1)
((((((gac1_2	vul2_1)	lit2_1)	(((gab1_2	icr1_2)	gab2_2)	hal1_1))	((((icr1_1	vir1_1)	lai1_1)	((lit1_1	(tri1_1	tri2_1))	vul1_1))	lai2_1))	(((((((((366.1_1	plu2_1)	(((369.1_1	icr2_3)	(ceb1_1	gac2_1))	gra1_1))	plu1_1)	((416.1_1	gag1_1)	((((gac1_1	vel1_1)	icr2_2)	vel2_2)	(gac2_2	vel2_1))))	(((406.1_1	gag2_1)	gra2_1)	((ceb2_1	(vup1_2	vup2_1))	(gal1_1	gal2_1))))	bur2_1)	(((bur1_1	(rot1_1	rot3_1))	(((grm1_1	grm2_1)	vir1_2)	(hal2_1	icr2_1)))	rot1_2))	(((ceb1_2
((((((((vul2_1	lit2_1)	gab2_1)	rot1_2)	(gac1_2	vir2_1))	((((gab1_1	(hal2_1	((vul1_1	(vir1_1	vul3_1))	rot2_1)))	((grm1_1	grm2_1)	vir1_2))	(((gab1_2	icr1_2)	gab2_2)	(hal1_1	icr1_1)))	(ceb1_2	vup1_1)))	(((bur2_1	(icr2_1	lit1_1))	lai2_1)	(tri1_1	tri2_1)))	(((((ceb1_1	406.1_1)	((369.1_1	gag1_1)	((416.1_1	gal1_1)	(gac2_1	(icr2_3	plu1_1)))))	(((366.1_1	vup1_2)	ceb2_1)	(((gac1_1	vel2_2)	(gac2_2	vel2_1))	(icr2_2	vel1_1))))	((gra2_1	gal2_1)	(((gag2_1	vup2_1)
(((((((((vir2_1	lai2_1)	(hal1_1	rot2_1))	((grm1_1	grm2_1)	vir1_2))	(vup1_1	(tri1_1	tri2_1)))	((((bur1_1	gac1_2)	(ceb1_2	hal2_1))	((((gab1_2	icr1_2)	gab2_2)	(gab2_1	(lai1_1	lit2_1)))	gab1_1))	vul3_1))	(bur2_1	((icr2_1	rot1_2)	lit1_1)))	(((vul2_1	vul1_1)	icr1_1)	(vir1_1	(rot1_1	rot3_1))))	((((366.1_1	(((ceb1_1	plu2_1)	(gal1_1	vup2_1))	gag1_1))	((369.1_1	(((406.1_1	416.1_1)	((gra1_1	plu1_1)	gra2_1))	(gac2_1	gag2_1)))	gal2_1))	(ceb2_1	vup1_2))	(((gac1_1
(((((((((icr1_1	gac1_2)	gab1_1)	(bur2_1	((ceb1_2	vir2_1)	gab2_1)))	((gab1_2	icr1_2)	gab2_2))	(rot1_1	rot3_1))	lai2_1)	((((((hal2_1	((hal1_1	vul1_1)	lit2_1))	lai1_1)	bur1_1)	((tri1_1	tri2_1)	vul3_1))	((lit1_1	((icr2_1	vul2_1)	vir1_1))	((grm1_1	grm2_1)	vir1_2)))	(rot2_1	vup1_1)))	(((((gac2_1	gra2_1)	((366.1_1	416.1_1)	(ceb1_1	icr2_3)))	(((((369.1_1	gag1_1)	((gag2_1	gal1_1)	vup1_2))	ceb2_1)	(gra1_1	(gal2_1	plu1_1)))	(406.1_1	vup2_1)))	(((((gac1_1	icr2_2)
(((((((((gac1_2	vul3_1)	(vir2_1	vir1_1))	(icr1_1	lit2_1))	(((gab1_1	bur1_1)	(rot1_1	rot3_1))	(((icr1_2	gab1_2)	gab2_2)	((gab2_1	icr2_1)	(hal1_1	vul1_1)))))	vup1_1)	(((ceb1_2	vul2_1)	rot1_2)	(((grm1_1	grm2_1)	vir1_2)	(tri1_1	tri2_1))))	((((lai1_1	lai2_1)	(bur2_1	lit1_1))	rot2_1)	hal2_1))	((((((plu1_1	(ceb2_1	gal2_1))	vup2_1)	(gac2_1	gra2_1))	((366.1_1	(gag2_1	icr2_3))	(((369.1_1	plu2_1)	(416.1_1	vup1_2))	(406.1_1	gag1_1))))	(ceb1_1	(gal1_1	gra1_1)))
((((((((((icr1_1	vul3_1)	bur1_1)	((bur2_1	((gab2_1	lit1_1)	vup1_1))	(gab1_1	gac1_2)))	((grm1_1	grm2_1)	vir1_2))	icr2_1)	((((ceb1_2	hal2_1)	rot1_2)	((gab2_2	icr1_2)	gab1_2))	(vul1_1	((lai2_1	(lit2_1	rot2_1))	(tri1_1	tri2_1)))))	((hal1_1	(rot1_1	rot3_1))	((vir1_1	vul2_1)	vir2_1)))	lai1_1)	(((((gra1_1	gra2_1)	(366.1_1	(gag2_1	gal1_1)))	(((((406.1_1	icr2_3)	plu2_1)	(ceb2_1	(gal2_1	vup2_1)))	ceb1_1)	gac2_1))	((369.1_1	gag1_1)	(416.1_1	(plu1_1	vup1_2))))
((((((((icr2_1	((gab1_2	icr1_2)	gab2_2))	((((gab2_1	(rot1_2	rot2_1))	vir2_1)	((grm1_1	grm2_1)	vir1_2))	vup1_1))	((((bur2_1	vul2_1)	vul3_1)	bur1_1)	(hal1_1	vul1_1)))	(((((icr2_3	369.1_1)	(((gac1_1	vel2_2)	vel1_1)	((gac2_2	vel2_1)	icr2_2)))	((((416.1_1	gag1_1)	(ceb2_1	plu1_1))	gra1_1)	ceb1_1))	(gac2_1	gra2_1))	((((366.1_1	(gag2_1	gal2_1))	406.1_1)	gal1_1)	((plu2_1	vup1_2)	vup2_1))))	((gab1_1	(tri1_1	tri2_1))	(((gac1_2	lit2_1)	((hal2_1	vir1_1)	(rot1_1
(((((((((lit2_1	vir1_1)	(ceb1_2	vup1_1))	(((icr1_2	gab1_2)	gab2_2)	(tri1_1	tri2_1)))	lit1_1)	((gab2_1	(hal2_1	vul2_1))	((grm1_1	grm2_1)	vir1_2)))	((((((369.1_1	(406.1_1	plu1_1))	(ceb2_1	gra1_1))	(icr2_3	vup2_1))	(((((366.1_1	416.1_1)	gal2_1)	(gag1_1	gag2_1))	(gac2_1	gra2_1))	(ceb1_1	(gal1_1	vup1_2))))	plu2_1)	(((gac1_1	vel2_2)	(icr2_2	vel1_1))	(gac2_2	vel2_1))))	(((vul1_1	((gab1_1	hal1_1)	rot1_2))	rot2_1)	icr1_1))	(((bur1_1	gac1_2)	(bur2_1	(vir2_1
(((((((((gab2_1	vul1_1)	bur1_1)	((hal2_1	vul3_1)	lai1_1))	gac1_2)	((grm1_1	grm2_1)	vir1_2))	((gab2_2	(gab1_2	icr1_2))	rot2_1))	((((((lit1_1	(ceb1_2	icr2_1))	vir1_1)	(icr1_1	vul2_1))	(bur2_1	rot1_2))	(vir2_1	hal1_1))	(gab1_1	vup1_1)))	((((((406.1_1	icr2_3)	(((((gag2_1	plu1_1)	gra1_1)	(ceb1_1	gal1_1))	gag1_1)	gal2_1))	((((366.1_1	(gra2_1	vup2_1))	plu2_1)	((369.1_1	vup1_2)	ceb2_1))	((((gac1_1	vel2_2)	icr2_2)	vel1_1)	(gac2_2	vel2_1))))	(416.1_1	gac2_1))
((((((((((ceb1_2	gab1_1)	vul3_1)	(((hal1_1	vul1_1)	gac1_2)	lai2_1))	vir1_1)	(bur1_1	lit1_1))	((((((bur2_1	icr2_1)	rot1_2)	lai1_1)	(rot1_1	rot3_1))	(vir2_1	rot2_1))	vup1_1))	(((gab2_1	icr1_1)	((lit2_1	vul2_1)	(tri1_1	tri2_1)))	hal2_1))	((gab1_2	(gab2_2	icr1_2))	((grm1_1	grm2_1)	vir1_2)))	(((((((406.1_1	(416.1_1	vup1_2))	gag2_1)	(369.1_1	plu1_1))	(((366.1_1	gal2_1)	vup2_1)	((gal1_1	gra2_1)	plu2_1)))	((((gac1_1	icr2_2)	vel2_2)	(gac2_2	vel2_1))	vel1_1))
((((((lit2_1	((bur1_1	hal2_1)	((((grm1_1	grm2_1)	vir1_2)	(rot1_1	rot3_1))	vup1_1)))	(((ceb1_2	hal1_1)	bur2_1)	((gab1_2	gab2_2)	icr1_2)))	(((gac1_2	(gab1_1	(lai2_1	rot1_2)))	(lai1_1	rot2_1))	(tri1_1	tri2_1)))	((((((gab2_1	vir1_1)	vul2_1)	icr2_1)	((icr1_1	vir2_1)	lit1_1))	vul3_1)	vul1_1))	(((vup2_1	gag2_1)	(416.1_1	ceb1_1))	((((366.1_1	vup1_2)	icr2_3)	(406.1_1	(gac2_1	(gal2_1	gra2_1))))	(((((369.1_1	ceb2_1)	(gra1_1	plu1_1))	(gag1_1	plu2_1))	gal1_1)
((((((((((hal1_1	hal2_1)	((vul1_1	icr2_1)	icr1_1))	((gab1_2	gab2_2)	icr1_2))	lit1_1)	vul3_1)	((((gab2_1	gab1_1)	rot2_1)	(lai1_1	vir2_1))	lai2_1))	(((bur1_1	(ceb1_2	((gac1_2	vir1_1)	lit2_1)))	vup1_1)	vul2_1))	((rot1_2	(tri1_1	tri2_1))	bur2_1))	(((((((366.1_1	vup1_2)	(ceb2_1	plu2_1))	gra2_1)	(ceb1_1	vup2_1))	(((406.1_1	gal2_1)	gal1_1)	(416.1_1	(((gac1_1	(icr2_2	vel2_2))	(gac2_2	vel2_1))	vel1_1))))	(((369.1_1	plu1_1)	(gag1_1	(gag2_1	gra1_1)))	(gac2_1
((((((((gab1_1	vul3_1)	(lit1_1	(lit2_1	vul1_1)))	(((bur2_1	icr2_1)	rot1_2)	((grm1_1	grm2_1)	vir1_2)))	(((vup2_1	366.1_1)	((369.1_1	gal2_1)	((((plu2_1	gag1_1)	plu1_1)	((ceb1_1	gra2_1)	ceb2_1))	(((gac1_1	vel2_2)	icr2_2)	((gac2_2	vel2_1)	vel1_1)))))	(((406.1_1	(gag2_1	icr2_3))	(((416.1_1	gra1_1)	gal1_1)	gac2_1))	vup1_2)))	(((hal1_1	bur1_1)	gac1_2)	lai2_1))	(((((gab1_2	icr1_2)	gab2_2)	(((lai1_1	vul2_1)	vir1_1)	vup1_1))	(rot1_1	rot3_1))	(tri1_1	tri2_1)))
((((((((ceb1_2	vul3_1)	(rot1_1	rot3_1))	(((((gal2_1	icr2_3)	(416.1_1	gra1_1))	(369.1_1	vup1_2))	(((ceb1_1	gal1_1)	gag1_1)	((gac1_1	((icr2_2	vel2_2)	vel1_1))	(gac2_2	vel2_1))))	(((((366.1_1	plu2_1)	(plu1_1	vup2_1))	gac2_1)	(gag2_1	ceb2_1))	(406.1_1	gra2_1))))	((bur2_1	((rot1_2	gab2_1)	(gab1_1	(hal2_1	(icr1_1	lai1_1)))))	rot2_1))	lai2_1)	(((grm1_1	grm2_1)	vir1_2)	(tri1_1	tri2_1)))	((((((icr2_1	hal1_1)	(gac1_2	vul2_1))	vup1_1)	bur1_1)	((lit2_1	vir2_1)
(((((((((lai1_1	icr1_1)	vup1_1)	icr2_1)	gab2_1)	(rot1_2	lai2_1))	((((gac1_2	vul3_1)	hal2_1)	bur2_1)	lit2_1))	(((((369.1_1	gag2_1)	vup2_1)	(ceb2_1	gra2_1))	(((((((366.1_1	gra1_1)	plu2_1)	vup1_2)	icr2_3)	(((gac1_1	vel2_2)	(gac2_2	vel2_1))	(icr2_2	vel1_1)))	((406.1_1	((ceb1_1	gac2_1)	(gal2_1	plu1_1)))	(gal1_1	gag1_1)))	416.1_1))	(rot1_1	rot3_1)))	(((bur1_1	((gab2_2	icr1_2)	gab1_2))	(((ceb1_2	lit1_1)	vir2_1)	(tri1_1	tri2_1)))	((gab1_1	vul1_1)	(((grm1_1
(((((((gac1_2	(lai1_1	hal1_1))	bur1_1)	((lit1_1	(vul1_1	vir1_1))	((grm1_1	grm2_1)	vir1_2)))	((rot1_2	rot2_1)	((((366.1_1	(gra1_1	plu1_1))	gag2_1)	(gac1_1	(((gac2_2	vel2_1)	(icr2_2	vel2_2))	vel1_1)))	(((369.1_1	(gra2_1	icr2_3))	406.1_1)	((416.1_1	((gal1_1	ceb2_1)	(gac2_1	gag1_1)))	ceb1_1)))))	((gal2_1	vup1_2)	(plu2_1	vup2_1)))	(((bur2_1	((((((ceb1_2	vul2_1)	gab1_1)	lit2_1)	(((hal2_1	icr2_1)	icr1_1)	vir2_1))	(rot1_1	rot3_1))	lai2_1))	(((gab2_1	vul3_1)
((((((((ceb1_2	vul2_1)	((vir1_1	vir2_1)	hal2_1))	((((bur1_1	((hal1_1	(rot1_1	rot3_1))	vul3_1))	(lai1_1	lit2_1))	(((gac1_2	rot1_2)	icr2_1)	rot2_1))	((gab2_1	gab1_1)	(bur2_1	vul1_1))))	(((icr1_2	(gab1_2	gab2_2))	(lai2_1	(tri1_1	tri2_1)))	icr1_1))	(lit1_1	vup1_1))	((((((416.1_1	plu1_1)	icr2_3)	plu2_1)	((ceb1_1	vup2_1)	gal1_1))	(((((366.1_1	ceb2_1)	((406.1_1	gal2_1)	gac2_1))	(gag2_1	gra2_1))	vup1_2)	((369.1_1	gag1_1)	gra1_1)))	((gac1_1	((gac2_2	vel2_1)
(((((((vir2_1	(((lai1_1	((((gab1_1	vir1_1)	vul2_1)	lai2_1)	((hal2_1	vul3_1)	lit2_1)))	icr2_1)	vup1_1))	((bur1_1	(gac1_2	lit1_1))	((grm1_1	grm2_1)	vir1_2)))	(((gab2_2	icr1_2)	gab1_2)	(tri1_1	tri2_1)))	(rot1_1	rot3_1))	rot2_1)	(((((ceb1_1	gag2_1)	((416.1_1	gal1_1)	gac2_1))	((((366.1_1	ceb2_1)	icr2_3)	((((gag1_1	gra2_1)	plu2_1)	gra1_1)	(((gac1_1	icr2_2)	(gac2_2	vel2_1))	(vel1_1	vel2_2))))	((((369.1_1	vup1_2)	plu1_1)	gal2_1)	(406.1_1	vup2_1))))	(bur2_1
(((((icr1_1	(bur1_1	vir1_1))	((bur2_1	vup1_1)	vir2_1))	((ceb1_2	(rot1_1	rot3_1))	(vul2_1	icr2_1)))	(((((((gab1_1	((gac1_2	lit1_1)	lit2_1))	(gab2_2	(gab1_2	icr1_2)))	(gab2_1	(rot1_2	vul3_1)))	(hal2_1	rot2_1))	((((((gag2_1	gac2_1)	((vup1_2	plu1_1)	(ceb1_1	ceb2_1)))	((((366.1_1	icr2_3)	vup2_1)	gag1_1)	gra2_1))	416.1_1)	((369.1_1	plu2_1)	(((406.1_1	gal2_1)	gal1_1)	((((gac1_1	icr2_2)	vel2_2)	vel1_1)	(gac2_2	vel2_1)))))	gra1_1))	(((grm1_1	grm2_1)	vir1_2)
((((((((rot2_1	gab2_1)	(((((bur1_1	lit1_1)	lit2_1)	(icr1_1	vir1_1))	(rot1_1	rot3_1))	ceb1_2))	(((gac1_2	vup1_1)	((grm1_1	grm2_1)	vir1_2))	((((icr1_2	gab1_2)	gab2_2)	((vul3_1	vir2_1)	vul1_1))	(gab1_1	hal2_1))))	(tri1_1	tri2_1))	(lai2_1	(((hal1_1	vul2_1)	icr2_1)	rot1_2)))	(((((((ceb2_1	366.1_1)	(416.1_1	gal1_1))	(gal2_1	plu1_1))	(ceb1_1	vup2_1))	((gag2_1	gra2_1)	(gra1_1	vup1_2)))	((369.1_1	gac2_1)	((406.1_1	icr2_3)	(((gac1_1	(gac2_2	vel2_1))	vel2_2)
(((((lai1_1	(rot1_1	rot3_1))	((icr1_2	gab2_2)	gab1_2))	(((bur1_1	lit2_1)	((((bur2_1	((hal1_1	(vir2_1	vup1_1))	(tri1_1	tri2_1)))	vul2_1)	vir1_1)	((gab2_1	rot1_2)	lit1_1)))	(lai2_1	rot2_1)))	(((((gab1_1	icr1_1)	vul1_1)	gac1_2)	(((ceb1_2	(hal2_1	icr2_1))	vul3_1)	((grm1_1	grm2_1)	vir1_2)))	((((416.1_1	(406.1_1	ceb2_1))	((((366.1_1	(gra2_1	plu2_1))	((vup2_1	((gac2_1	gag1_1)	icr2_3))	ceb1_1))	369.1_1)	vup1_2))	((((gac1_1	icr2_2)	(gac2_2	vel2_1))	(vel1_1
(((((((((gac1_2	lit1_1)	vul2_1)	vir1_1)	((hal2_1	lit2_1)	vul1_1))	(ceb1_2	vup1_1))	(((((((((416.1_1	ceb1_1)	(gag2_1	gal2_1))	(gal1_1	(gra2_1	vup1_2)))	(plu1_1	(gac2_1	(gag1_1	icr2_3))))	vup2_1)	(((366.1_1	gra1_1)	(369.1_1	406.1_1))	(((gac1_1	(icr2_2	vel1_1))	vel2_2)	(gac2_2	vel2_1))))	(ceb2_1	plu2_1))	((bur2_1	vul3_1)	(((rot2_1	lai2_1)	gab1_1)	(rot1_2	icr1_1))))	(((((icr2_1	vir2_1)	(rot1_1	rot3_1))	(gab2_1	lai1_1))	(bur1_1	hal1_1))	((gab1_2	gab2_2)
(((((((vul1_1	bur1_1)	((rot1_1	rot3_1)	vul2_1))	((gab2_2	gab1_2)	icr1_2))	((((gab2_1	ceb1_2)	lit2_1)	vup1_1)	((bur2_1	vir1_1)	((gac1_2	icr1_1)	lai2_1))))	((((((ceb1_1	plu2_1)	(ceb2_1	gra2_1))	(406.1_1	(plu1_1	vup2_1)))	((((366.1_1	(gal1_1	vup1_2))	(416.1_1	gal2_1))	((369.1_1	gra1_1)	(gag1_1	gag2_1)))	icr2_3))	((((gac1_1	vel2_2)	vel1_1)	(gac2_2	vel2_1))	icr2_2))	gac2_1))	(((((lai1_1	gab1_1)	(tri1_1	tri2_1))	((((hal1_1	hal2_1)	vul3_1)	vir2_1)	icr2_1))
((((((((((hal2_1	(vir1_1	vul3_1))	((gab2_1	(lai1_1	vul2_1))	vir2_1))	(gac1_2	(tri1_1	tri2_1)))	((gab1_2	icr1_2)	gab2_2))	((bur2_1	icr2_1)	rot1_2))	((grm1_1	grm2_1)	vir1_2))	(((lit1_1	((bur1_1	hal1_1)	(icr1_1	vul1_1)))	(gab1_1	lai2_1))	(ceb1_2	(rot2_1	(rot1_1	rot3_1)))))	(((((gag2_1	(gal2_1	vup2_1))	gag1_1)	((406.1_1	416.1_1)	((((ceb1_1	gac2_1)	plu2_1)	gra1_1)	(gal1_1	gra2_1))))	((366.1_1	(plu1_1	vup1_2))	(369.1_1	(ceb2_1	icr2_3))))	((((gac1_1	icr2_2)
((((((((rot1_1	rot3_1)	(hal1_1	((((gab2_1	vul2_1)	vul3_1)	vir1_1)	lit1_1)))	(bur2_1	(((gab1_1	vir2_1)	lai1_1)	(lit2_1	lai2_1))))	((ceb1_2	gac1_2)	((vul1_1	icr2_1)	(rot1_2	rot2_1))))	(hal2_1	(tri1_1	tri2_1)))	((bur1_1	(((grm1_1	grm2_1)	vir1_2)	(icr1_1	vup1_1)))	((gab2_2	icr1_2)	gab1_2)))	(((((406.1_1	366.1_1)	416.1_1)	(((369.1_1	gra1_1)	gag2_1)	gal1_1))	(((ceb2_1	(gal2_1	(plu1_1	vup1_2)))	(((ceb1_1	((gag1_1	vup2_1)	plu2_1))	gac2_1)	gra2_1))	icr2_3))
((((((((lai1_1	bur2_1)	hal2_1)	(bur1_1	((gab1_2	gab2_2)	icr1_2)))	(ceb1_2	(lit2_1	(rot1_1	rot3_1))))	(((gab1_1	vir2_1)	(hal1_1	vul3_1))	icr2_1))	(((vul2_1	(lai2_1	(tri1_1	tri2_1)))	(gac1_2	icr1_1))	(((gab2_1	rot2_1)	(((vul1_1	(rot1_2	vir1_1))	vup1_1)	lit1_1))	((grm1_1	grm2_1)	vir1_2))))	(((((((ceb2_1	gra2_1)	gal1_1)	((366.1_1	vup1_2)	icr2_3))	ceb1_1)	(((416.1_1	(gal2_1	plu2_1))	gra1_1)	(((gac1_1	icr2_2)	(vel1_1	vel2_2))	(gac2_2	vel2_1))))	((gag1_1
((((((lai1_1	rot1_2)	(((ceb1_2	rot2_1)	((((vir1_1	vul1_1)	hal1_1)	hal2_1)	lit2_1))	(((((gab1_1	vul2_1)	vup1_1)	lai2_1)	((gab2_1	lit1_1)	icr1_1))	((((grm1_1	grm2_1)	vir1_2)	(vir2_1	vul3_1))	(tri1_1	tri2_1)))))	bur2_1)	(bur1_1	((((gab1_2	gab2_2)	icr1_2)	(rot1_1	rot3_1))	gac1_2)))	((((((ceb1_1	369.1_1)	((406.1_1	plu1_1)	(gag1_1	ceb2_1)))	(416.1_1	(gra2_1	icr2_3)))	plu2_1)	((((366.1_1	gac2_1)	(((gag2_1	vup1_2)	gra1_1)	(gal1_1	gal2_1)))	vup2_1)	(((gac1_1
(((((lit1_1	(((((vul1_1	vul2_1)	(((ceb1_2	hal2_1)	rot2_1)	icr1_1))	((bur1_1	rot1_2)	vup1_1))	(gab2_1	(rot1_1	rot3_1)))	(lai2_1	vir1_1)))	((((366.1_1	icr2_3)	((((((369.1_1	gag2_1)	ceb2_1)	(gac2_1	gra1_1))	gra2_1)	(((406.1_1	plu2_1)	vup1_2)	416.1_1))	gag1_1))	(((((gac1_1	vel1_1)	(gac2_2	vel2_1))	vel2_2)	icr2_2)	gal2_1))	(ceb1_1	(gal1_1	(plu1_1	vup2_1)))))	(((((vul3_1	(gab1_1	lit2_1))	gac1_2)	((gab1_2	gab2_2)	icr1_2))	(((grm1_1	grm2_1)	vir1_2)	(vir2_1
((((lit1_1	((grm1_1	grm2_1)	vir1_2))	(((((((ceb2_1	plu1_1)	icr2_3)	((ceb1_1	gac2_1)	(plu2_1	vup2_1)))	(366.1_1	416.1_1))	(((gac1_1	(gac2_2	vel2_1))	vel1_1)	(icr2_2	vel2_2)))	((((406.1_1	gra2_1)	gag2_1)	gra1_1)	(gal1_1	vup1_2)))	(369.1_1	(gag1_1	gal2_1))))	((((((gab2_1	hal1_1)	(gab1_1	vup1_1))	(tri1_1	tri2_1))	((vul1_1	(((hal2_1	vul2_1)	(vir1_1	vul3_1))	(vir2_1	lit2_1)))	((gab1_2	icr1_2)	gab2_2)))	(rot1_1	rot3_1))	(((((bur1_1	rot2_1)	icr1_1)	(bur2_1
(((((((ceb1_2	(icr2_1	icr1_1))	((gab2_2	gab1_2)	icr1_2))	((((gab2_1	vul1_1)	lai1_1)	vir1_1)	lit2_1))	(((((((ceb1_1	gag1_1)	gra2_1)	(((366.1_1	406.1_1)	((gag2_1	gal2_1)	(vup1_2	vup2_1)))	((gac2_1	(gra1_1	plu1_1))	icr2_3)))	((((gac1_1	vel2_2)	icr2_2)	(gac2_2	vel2_1))	vel1_1))	(((369.1_1	ceb2_1)	(gal1_1	plu2_1))	416.1_1))	(rot1_1	rot3_1))	(bur1_1	(tri1_1	tri2_1))))	(((vir2_1	hal1_1)	lai2_1)	(gab1_1	rot1_2)))	((((hal2_1	vul2_1)	lit1_1)	((((bur2_1	vul3_1)
(((((gab2_1	(((gab1_1	vul3_1)	(hal2_1	vir1_1))	((grm1_1	grm2_1)	vir1_2)))	(((((((406.1_1	(416.1_1	vup2_1))	(((ceb1_1	gag1_1)	gra2_1)	gra1_1))	(gac2_1	gag2_1))	plu1_1)	(((gac1_1	(vel1_1	vel2_2))	icr2_2)	(gac2_2	vel2_1)))	(366.1_1	(gal1_1	icr2_3)))	(((369.1_1	ceb2_1)	vup1_2)	(gal2_1	plu2_1))))	((((bur2_1	hal1_1)	(tri1_1	tri2_1))	(rot1_2	lit1_1))	(icr1_1	((lai1_1	vir2_1)	(rot1_1	rot3_1)))))	((((((icr2_1	(ceb1_2	gac1_2))	(vul1_1	bur1_1))	((lit2_1	vul2_1)
(((((((((ceb1_2	(bur1_1	((lit1_1	vir2_1)	vul2_1)))	vul3_1)	(tri1_1	tri2_1))	((bur2_1	icr1_1)	hal1_1))	(rot1_1	rot3_1))	(((((((gab1_1	lai1_1)	rot2_1)	(icr2_1	vir1_1))	(((gac1_2	hal2_1)	vul1_1)	rot1_2))	(gab2_1	lit2_1))	((grm1_1	grm2_1)	vir1_2))	(lai2_1	vup1_1)))	(icr1_2	(gab1_2	gab2_2)))	((((((((((((416.1_1	gag2_1)	gal1_1)	vup2_1)	(gac2_1	gag1_1))	(406.1_1	plu1_1))	gra2_1)	plu2_1)	vup1_2)	369.1_1)	(((ceb1_1	ceb2_1)	icr2_3)	gal2_1))	gra1_1)	(366.1_1
((((((bur2_1	(gab2_1	vup1_1))	((vul2_1	lai1_1)	lit1_1))	((((((icr2_1	vul3_1)	rot1_2)	hal2_1)	(((bur1_1	lit2_1)	(gac1_2	lai2_1))	ceb1_2))	icr1_1)	((vir2_1	rot2_1)	(rot1_1	rot3_1))))	((((icr1_2	gab2_2)	gab1_2)	((grm1_1	grm2_1)	vir1_2))	(((gab1_1	hal1_1)	(vir1_1	vul1_1))	(tri1_1	tri2_1))))	(((366.1_1	plu2_1)	(((gac1_1	vel2_2)	(gac2_2	vel2_1))	(icr2_2	vel1_1)))	((((((((369.1_1	416.1_1)	vup2_1)	gac2_1)	gal2_1)	406.1_1)	(gra1_1	vup1_2))	((ceb2_1	(gag1_1
(((((((((((lit1_1	(icr1_1	vul1_1))	vul3_1)	(((gac1_2	rot1_2)	hal2_1)	rot2_1))	gab2_1)	lai2_1)	(ceb1_2	(gab1_1	hal1_1)))	((((vir1_1	(lai1_1	lit2_1))	vul2_1)	(icr2_1	vir2_1))	(rot1_1	rot3_1)))	vup1_1)	(((grm1_1	grm2_1)	vir1_2)	(tri1_1	tri2_1)))	(((((((((gag1_1	gal1_1)	vup1_2)	406.1_1)	(ceb1_1	((((gac1_1	vel2_2)	icr2_2)	(gac2_2	vel2_1))	vel1_1)))	(gra2_1	icr2_3))	((((((366.1_1	gac2_1)	(416.1_1	ceb2_1))	gra1_1)	gag2_1)	369.1_1)	(plu1_1	vup2_1)))	(gal2_1
(((((((((lit1_1	lit2_1)	vup1_1)	((gab1_2	gab2_2)	icr1_2))	(tri1_1	tri2_1))	(((ceb1_2	rot1_2)	bur2_1)	((((grm1_1	grm2_1)	vir1_2)	vul1_1)	rot2_1)))	lai2_1)	((((bur1_1	(hal1_1	vir2_1))	(rot1_1	rot3_1))	(gab1_1	hal2_1))	(gab2_1	((gac1_2	(lai1_1	vul2_1))	vir1_1))))	((((((((ceb1_1	gra1_1)	369.1_1)	gal2_1)	(((gac1_1	vel1_1)	vel2_2)	((gac2_2	vel2_1)	icr2_2)))	((gag2_1	gra2_1)	(vup1_2	vup2_1)))	((406.1_1	416.1_1)	(gac2_1	(gag1_1	gal1_1))))	((366.1_1	(plu2_1
(((((((hal1_1	((hal2_1	icr1_1)	(rot1_1	rot3_1)))	bur2_1)	vul3_1)	(((((bur1_1	lit2_1)	vir2_1)	(ceb1_2	gab1_1))	(rot2_1	vup1_1))	((gac1_2	(vul1_1	(tri1_1	tri2_1)))	(vul2_1	vir1_1))))	(((((((((gag1_1	vup1_2)	(gal2_1	icr2_3))	(ceb2_1	plu2_1))	416.1_1)	((((366.1_1	gag2_1)	gra2_1)	(369.1_1	gra1_1))	(((406.1_1	vup2_1)	gac2_1)	gal1_1)))	plu1_1)	((((gac1_1	vel2_2)	icr2_2)	vel1_1)	(gac2_2	vel2_1)))	ceb1_1)	((gab2_1	rot1_2)	(lai1_1	lit1_1))))	(((((gab1_2	gab2_2)
((((((((((((gab2_1	rot1_2)	vul2_1)	((hal1_1	hal2_1)	lai1_1))	icr1_1)	vup1_1)	gac1_2)	(rot1_1	rot3_1))	(gab1_1	(vir1_1	vir2_1)))	((((ceb1_2	vul1_1)	icr2_1)	vul3_1)	((bur2_1	lit2_1)	(lai2_1	lit1_1))))	(((bur1_1	(rot2_1	(tri1_1	tri2_1)))	((grm1_1	grm2_1)	vir1_2))	((gab2_2	icr1_2)	gab1_2)))	((((369.1_1	(ceb1_1	(gra2_1	vup1_2)))	gac2_1)	(((gac1_1	vel2_2)	icr2_2)	((gac2_2	vel2_1)	vel1_1)))	((366.1_1	plu2_1)	((((((406.1_1	gag2_1)	416.1_1)	(((ceb2_1	(gal2_1
(((((((vul1_1	rot1_2)	(gab2_1	lit1_1))	((gab1_2	gab2_2)	icr1_2))	(((((gal1_1	plu1_1)	ceb2_1)	((369.1_1	gac2_1)	(gra1_1	icr2_3)))	(((((366.1_1	gag2_1)	(406.1_1	gra2_1))	(gal2_1	vup2_1))	(ceb1_1	plu2_1))	((416.1_1	vup1_2)	gag1_1)))	(((gac1_1	vel2_2)	(gac2_2	vel2_1))	(icr2_2	vel1_1))))	(bur1_1	(hal1_1	rot2_1)))	((((icr2_1	lit2_1)	(((lai1_1	vir1_1)	vul3_1)	vir2_1))	hal2_1)	(bur2_1	(((((ceb1_2	gab1_1)	icr1_1)	((grm1_1	grm2_1)	vir1_2))	(((gac1_2	vup1_1)
((((lai1_1	((((grm1_1	grm2_1)	vir1_2)	lit1_1)	icr2_1))	(((gac1_2	vul2_1)	(rot1_1	rot3_1))	hal1_1))	(((((((((gab1_1	hal2_1)	rot1_2)	(tri1_1	tri2_1))	vir2_1)	(vir1_1	vul3_1))	gab2_1)	(((gab2_2	gab1_2)	icr1_2)	rot2_1))	(ceb1_2	(lit2_1	vup1_1)))	(((((((((gra1_1	(369.1_1	vup1_2))	ceb1_1)	((ceb2_1	plu1_1)	(gal1_1	plu2_1)))	406.1_1)	(((((gac1_1	(gac2_2	vel2_1))	vel1_1)	icr2_2)	vel2_2)	gag1_1))	icr2_3)	(416.1_1	(gag2_1	vup2_1)))	((366.1_1	gac2_1)	(gal2_1
((((((vir2_1	hal1_1)	(((grm1_1	grm2_1)	vir1_2)	lai2_1))	bur1_1)	((gab1_2	icr1_2)	gab2_2))	(((((vir1_1	(bur2_1	((((ceb1_2	gab1_1)	(hal2_1	lai1_1))	gab2_1)	vul3_1)))	((gac1_2	vul2_1)	icr1_1))	(rot1_2	(rot1_1	rot3_1)))	(((((lit2_1	vup1_1)	(lit1_1	vul1_1))	rot2_1)	icr2_1)	(tri1_1	tri2_1)))	(((((vup1_2	plu1_1)	ceb1_1)	(((369.1_1	(icr2_3	gra2_1))	(((416.1_1	gac2_1)	gal1_1)	gag2_1))	(ceb2_1	vup2_1)))	((((gac1_1	(icr2_2	vel1_1))	(gac2_2	vel2_1))	vel2_2)
((((((((hal2_1	vir2_1)	(gab1_1	icr2_1))	((grm1_1	grm2_1)	vir1_2))	(gab2_2	(gab1_2	icr1_2)))	((406.1_1	gag1_1)	(((((366.1_1	icr2_3)	gra2_1)	(ceb1_1	ceb2_1))	((((gac1_1	vel2_2)	vel1_1)	icr2_2)	(gac2_2	vel2_1)))	((((369.1_1	(416.1_1	plu2_1))	vup2_1)	(((gag2_1	gal1_1)	vup1_2)	plu1_1))	((gac2_1	gal2_1)	gra1_1)))))	((((bur1_1	gab2_1)	(rot1_2	lai1_1))	((bur2_1	(icr1_1	(rot1_1	rot3_1)))	gac1_2))	vul1_1))	((((ceb1_2	((vul3_1	vir1_1)	lit2_1))	(tri1_1	tri2_1))
((((((((hal2_1	ceb1_2)	rot2_1)	((((bur2_1	vul3_1)	vul2_1)	(gac1_2	lit1_1))	(icr1_1	vup1_1)))	(((bur1_1	((gab2_1	icr2_1)	lit2_1))	lai1_1)	lai2_1))	((hal1_1	gab1_1)	(((gab2_2	icr1_2)	gab1_2)	((tri1_1	tri2_1)	vir1_1))))	(((plu1_1	(366.1_1	((369.1_1	gra1_1)	gac2_1)))	((((406.1_1	gag1_1)	gag2_1)	(((gac1_1	vel1_1)	(icr2_2	vel2_2))	(gac2_2	vel2_1)))	((((416.1_1	vup2_1)	(gal2_1	(gra2_1	icr2_3)))	(ceb2_1	plu2_1))	(ceb1_1	vup1_2))))	gal1_1))	(((vir2_1	rot1_2)
((((((((bur1_1	(rot1_1	rot3_1))	(icr2_1	vir1_1))	rot1_2)	((gac1_2	((lit2_1	vup1_1)	vul1_1))	(bur2_1	lit1_1)))	lai2_1)	(((((((gab1_1	vir2_1)	hal2_1)	gab2_1)	(icr1_1	lai1_1))	(((gab1_2	icr1_2)	gab2_2)	hal1_1))	(((ceb1_2	vul3_1)	(rot2_1	vul2_1))	(tri1_1	tri2_1)))	((grm1_1	grm2_1)	vir1_2)))	(((((((icr2_3	plu1_1)	vup1_2)	((((369.1_1	(gal1_1	gal2_1))	gra2_1)	(406.1_1	ceb2_1))	gag2_1))	(366.1_1	(gra1_1	plu2_1)))	((ceb1_1	gag1_1)	gac2_1))	(416.1_1	vup2_1))
(((((((bur1_1	(((((gac1_2	lit2_1)	vir2_1)	vul2_1)	lai2_1)	vir1_1))	(((lai1_1	vup1_1)	vul3_1)	(tri1_1	tri2_1)))	gab2_1)	(((icr1_2	(gab1_2	gab2_2))	rot2_1)	((grm1_1	grm2_1)	vir1_2)))	((((ceb1_2	hal2_1)	hal1_1)	icr1_1)	(((bur2_1	lit1_1)	(icr2_1	gab1_1))	(vul1_1	rot1_2))))	((((366.1_1	369.1_1)	((gal1_1	(gal2_1	plu1_1))	(((gac1_1	vel1_1)	icr2_2)	((gac2_2	vel2_1)	vel2_2))))	(((406.1_1	(((ceb1_1	gra2_1)	gra1_1)	((ceb2_1	vup2_1)	(gag2_1	plu2_1))))	(gag1_1
(((((bur1_1	rot2_1)	((hal1_1	vul1_1)	lai2_1))	(((bur2_1	vir2_1)	(vul3_1	lit2_1))	(tri1_1	tri2_1)))	((((((gal2_1	((369.1_1	gra1_1)	406.1_1))	((((366.1_1	((ceb1_1	vup2_1)	(gac2_1	(icr2_3	vup1_2))))	(ceb2_1	gal1_1))	gag1_1)	(gra2_1	plu1_1)))	(((416.1_1	plu2_1)	gag2_1)	((gac1_1	vel1_1)	((gac2_2	vel2_1)	(icr2_2	vel2_2)))))	((grm1_1	grm2_1)	vir1_2))	((gab1_2	(gab2_2	icr1_2))	(((gab1_1	(vir1_1	lai1_1))	(icr2_1	lit1_1))	(rot1_1	rot3_1))))	((ceb1_2	vul2_1)
(((((((((icr2_1	(hal2_1	(vul3_1	rot2_1)))	(lit2_1	vir2_1))	(icr1_1	lit1_1))	((((((rot1_2	(gab1_1	vul1_1))	vup1_1)	bur2_1)	(gac1_2	vul2_1))	gab2_1)	bur1_1))	((((ceb1_2	vir1_1)	(tri1_1	tri2_1))	hal1_1)	lai1_1))	((((icr1_2	gab1_2)	gab2_2)	lai2_1)	((grm1_1	grm2_1)	vir1_2)))	(((((((((416.1_1	vup1_2)	gal2_1)	ceb1_1)	icr2_3)	((369.1_1	gac2_1)	((((gac1_1	icr2_2)	vel2_2)	vel1_1)	(gac2_2	vel2_1))))	((gra2_1	plu2_1)	(gal1_1	gra1_1)))	(ceb2_1	gag1_1))	gag2_1)
(((((((lai1_1	rot1_2)	(((grm1_1	grm2_1)	vir1_2)	rot2_1))	(((((gab2_1	vul2_1)	vul1_1)	(bur1_1	(((hal1_1	icr1_1)	lit1_1)	(rot1_1	rot3_1))))	(((vup1_1	(ceb1_2	gac1_2))	lit2_1)	(gab1_1	vir1_1)))	(icr2_1	(hal2_1	lai2_1))))	(bur2_1	(icr1_2	(gab1_2	gab2_2))))	((vir2_1	vul3_1)	(tri1_1	tri2_1)))	(((366.1_1	((ceb1_1	gra2_1)	gal2_1))	(406.1_1	(gag1_1	gag2_1)))	((((369.1_1	plu1_1)	plu2_1)	((416.1_1	(icr2_3	vup1_2))	ceb2_1))	((gal1_1	((gac2_1	gra1_1)	vup2_1))
((((((((((lai1_1	(lit2_1	(vir1_1	vir2_1)))	((icr1_2	(gab1_2	gab2_2))	lai2_1))	hal1_1)	vup1_1)	(gab1_1	(tri1_1	tri2_1)))	(((((icr2_1	ceb1_2)	gac1_2)	rot1_2)	lit1_1)	(((gab2_1	vul2_1)	(((hal2_1	icr1_1)	vul1_1)	(rot1_1	rot3_1)))	(((grm1_1	grm2_1)	vir1_2)	rot2_1))))	(bur1_1	vul3_1))	(((((gra1_1	plu2_1)	((416.1_1	ceb1_1)	gal1_1))	((((ceb2_1	icr2_3)	vup2_1)	plu1_1)	gag1_1))	((366.1_1	gra2_1)	406.1_1))	(((369.1_1	gac2_1)	((((gac1_1	vel2_2)	vel1_1)	icr2_2)
((((((((gab1_2	(gab2_2	icr1_2))	((lai1_1	(gab1_1	(lit1_1	((vir1_1	rot1_2)	vup1_1))))	hal1_1))	icr1_1)	((lit2_1	((((((ceb1_2	(rot1_1	rot3_1))	vul2_1)	gac1_2)	vir2_1)	vul1_1)	(((gab2_1	hal2_1)	vul3_1)	(icr2_1	rot2_1))))	(((bur1_1	bur2_1)	(tri1_1	tri2_1))	lai2_1)))	vir1_2)	(((((((ceb1_1	(gac2_1	vup1_2))	(416.1_1	gal2_1))	(((gal1_1	icr2_3)	(gag1_1	plu2_1))	plu1_1))	(((366.1_1	ceb2_1)	369.1_1)	gra2_1))	gag2_1)	(((gac1_1	vel1_1)	(gac2_2	vel2_1))	(icr2_2
((((((((((((gab2_1	lit2_1)	(tri1_1	tri2_1))	bur1_1)	(vir1_1	hal2_1))	icr1_1)	bur2_1)	(((vul3_1	vul2_1)	vul1_1)	((vup1_1	(rot1_1	rot3_1))	vir1_2)))	lai2_1)	(((((((ceb2_1	plu2_1)	(416.1_1	plu1_1))	(366.1_1	ceb1_1))	((gal2_1	gag2_1)	(gal1_1	icr2_3)))	((369.1_1	gra1_1)	(vup1_2	(gra2_1	vup2_1))))	(((gac1_1	vel2_2)	(gac2_2	vel2_1))	(vel1_1	icr2_2)))	((406.1_1	gac2_1)	gag1_1)))	(((ceb1_2	lai1_1)	((((icr1_2	gab1_2)	gab2_2)	((rot1_2	vir2_1)	lit1_1))	((gab1_1
(((((((((ceb1_2	vir1_1)	(hal1_1	icr1_1))	(tri1_1	tri2_1))	lit2_1)	((rot1_2	vul2_1)	(rot1_1	rot3_1)))	((((((369.1_1	plu1_1)	(406.1_1	(416.1_1	vup2_1)))	vup1_2)	(((366.1_1	(icr2_3	plu2_1))	gac2_1)	(gag1_1	gag2_1)))	((ceb2_1	((((ceb1_1	gal2_1)	gra1_1)	gra2_1)	gal1_1))	(((gac1_1	icr2_2)	(gac2_2	vel2_1))	(vel1_1	vel2_2))))	(hal2_1	(lai2_1	lit1_1))))	((((((bur1_1	gab1_1)	((gab1_2	(gab2_2	icr1_2))	vul3_1))	((lai1_1	rot2_1)	vup1_1))	(((gab2_1	icr2_1)	(gac1_2
((((((((((tri1_1	tri2_1)	ceb1_2)	lit1_1)	(bur2_1	lai1_1))	gab2_1)	(gab1_1	(vul1_1	vup1_1)))	(((hal1_1	vir1_2)	gac1_2)	((icr2_1	rot1_2)	vir1_1)))	((((((((416.1_1	366.1_1)	(gac2_1	vup1_2))	(((((406.1_1	(gag1_1	gal2_1))	gag2_1)	ceb2_1)	icr2_3)	vup2_1))	(ceb1_1	(gra2_1	plu2_1)))	(369.1_1	((gal1_1	plu1_1)	gra1_1)))	(((gac1_1	vel1_1)	vel2_2)	((gac2_2	vel2_1)	icr2_2)))	(rot1_1	rot3_1))	((((((vul3_1	hal2_1)	((bur1_1	lai2_1)	vul2_1))	vir2_1)	lit2_1)	(icr1_1
(((((((vul3_1	vir2_1)	(gab1_1	bur1_1))	vup1_1)	((bur2_1	ceb1_2)	gab2_1))	(((ceb1_1	((((366.1_1	(((416.1_1	(gag1_1	gag2_1))	vup1_2)	(ceb2_1	gal1_1)))	(gra2_1	(icr2_3	plu1_1)))	(369.1_1	vup2_1))	((((406.1_1	plu2_1)	gal2_1)	(gac2_1	gra1_1))	((gac1_1	((icr2_2	vel2_2)	vel1_1))	(gac2_2	vel2_1)))))	((((((gac1_2	lit2_1)	lai1_1)	hal2_1)	rot2_1)	(hal1_1	(icr1_1	((icr2_1	vul1_1)	vul2_1))))	((((gab1_2	icr1_2)	gab2_2)	(rot1_2	(lit1_1	vir1_1)))	(rot1_1	rot3_1))))
((((((((hal2_1	icr1_1)	(lai1_1	lai2_1))	((vup1_1	rot2_1)	vir1_2))	((((vul2_1	ceb1_2)	hal1_1)	vul3_1)	bur2_1))	(((369.1_1	(ceb1_1	(ceb2_1	icr2_3)))	(((366.1_1	(416.1_1	gal1_1))	((gal2_1	vup1_2)	vup2_1))	gag2_1))	((((406.1_1	gra2_1)	plu1_1)	gac2_1)	((gag1_1	(((gac1_1	icr2_2)	(gac2_2	vel2_1))	(vel1_1	vel2_2)))	(gra1_1	plu2_1)))))	((((((gab2_1	vul1_1)	gac1_2)	((gab1_1	lit2_1)	rot1_2))	((icr1_2	gab1_2)	gab2_2))	((vir2_1	(vir1_1	(rot1_1	rot3_1)))	(tri1_1
(((((((hal2_1	vir1_2)	((bur1_1	vir1_1)	gab1_1))	((((hal1_1	(lai1_1	lit2_1))	(gac1_2	icr1_1))	vup1_1)	(rot1_2	vul3_1)))	((vul1_1	gab2_1)	(((ceb1_2	(rot1_1	rot3_1))	lai2_1)	(tri1_1	tri2_1))))	(((((((((369.1_1	(((gag2_1	gra2_1)	gra1_1)	gal1_1))	icr2_3)	(406.1_1	ceb1_1))	((((gac1_1	icr2_2)	vel2_2)	((gac2_2	vel2_1)	vel1_1))	gag1_1))	(366.1_1	(plu1_1	plu2_1)))	((416.1_1	(vup2_1	vup1_2))	(gac2_1	(ceb2_1	gal2_1))))	(icr2_1	(rot2_1	vir2_1)))	((icr1_2	(gab1_2
((((((((((((((gab1_1	lai1_1)	vul2_1)	icr2_1)	rot1_2)	(lai2_1	vir2_1))	((vul1_1	vul3_1)	icr1_1))	(((ceb1_2	hal1_1)	lit2_1)	(rot1_1	rot3_1)))	(vir1_1	vup1_1))	hal2_1)	(tri1_1	tri2_1))	((((gac2_1	plu1_1)	(((((((366.1_1	406.1_1)	369.1_1)	(416.1_1	gag1_1))	(ceb2_1	(gal2_1	vup1_2)))	gra1_1)	((gac1_1	((gac2_2	vel2_1)	(icr2_2	vel2_2)))	vel1_1))	((plu2_1	(gal1_1	vup2_1))	(((ceb1_1	gra2_1)	gag2_1)	icr2_3))))	((gab2_2	(gab1_2	icr1_2))	(gac1_2	vir1_2)))	(bur1_1
((((((((((lit2_1	vul3_1)	(tri1_1	tri2_1))	vul1_1)	(bur1_1	(bur2_1	gac1_2)))	(icr1_1	vup1_1))	(((((406.1_1	gal1_1)	(((gac1_1	icr2_2)	(vel1_1	vel2_2))	(gac2_2	vel2_1)))	((gag1_1	(gra2_1	vup1_2))	plu1_1))	(((369.1_1	gac2_1)	ceb2_1)	(416.1_1	(ceb1_1	vup2_1))))	((((366.1_1	gag2_1)	gra1_1)	plu2_1)	(gal2_1	icr2_3))))	((((((((rot1_1	rot3_1)	(icr2_1	lai1_1))	rot1_2)	gab1_1)	lai2_1)	(((gab1_2	icr1_2)	gab2_2)	lit1_1))	(((((ceb1_2	hal1_1)	rot2_1)	hal2_1)	(gab2_1
((((((icr2_1	(icr1_1	lai1_1))	(rot1_1	rot3_1))	(((((vul1_1	lai2_1)	vir1_1)	((gab1_1	vul2_1)	rot2_1))	(bur1_1	((((bur2_1	gac1_2)	hal1_1)	(((lit2_1	vup1_1)	(tri1_1	tri2_1))	vir1_2))	(gab1_2	(gab2_2	icr1_2)))))	(((((416.1_1	((((369.1_1	gag1_1)	gal2_1)	((gal1_1	plu2_1)	gra2_1))	(ceb2_1	icr2_3)))	gag2_1)	(plu1_1	vup2_1))	gac2_1)	((((366.1_1	vup1_2)	406.1_1)	((gac1_1	icr2_2)	((gac2_2	vel2_1)	(vel1_1	vel2_2))))	(ceb1_1	gra1_1)))))	(((lit1_1	(ceb1_2	rot1_2))
((((((((vul3_1	(((rot1_1	rot3_1)	vul1_1)	vir1_1))	((((hal2_1	vul2_1)	((ceb1_2	lit1_1)	(icr2_1	rot1_2)))	(icr1_1	lai2_1))	((gab1_2	icr1_2)	gab2_2)))	((vir1_2	(lai1_1	vir2_1))	(tri1_1	tri2_1)))	((((ceb1_1	gal2_1)	(369.1_1	vup2_1))	(366.1_1	icr2_3))	((406.1_1	(416.1_1	((gac1_1	((icr2_2	vel1_1)	vel2_2))	(gac2_2	vel2_1))))	((ceb2_1	gac2_1)	((((gag2_1	gal1_1)	plu1_1)	(gra2_1	gag1_1))	((gra1_1	plu2_1)	vup1_2))))))	((bur1_1	bur2_1)	(((gab1_1	(gab2_1	(gac1_2
(((((((rot1_2	lai1_1)	bur2_1)	(((bur1_1	icr1_1)	lit1_1)	(((gab1_2	gab2_2)	icr1_2)	((hal2_1	vir2_1)	rot2_1))))	(((vul1_1	gac1_2)	lai2_1)	(gab2_1	lit2_1)))	((((((((416.1_1	gra2_1)	(gal1_1	plu2_1))	((gac1_1	(((gac2_2	vel2_1)	icr2_2)	(vel1_1	vel2_2)))	vup1_2))	((369.1_1	ceb1_1)	(((406.1_1	(icr2_3	vup2_1))	gra1_1)	(gag2_1	(gag1_1	plu1_1)))))	(((366.1_1	ceb2_1)	gac2_1)	gal2_1))	((((ceb1_2	(tri1_1	tri2_1))	gab1_1)	(vir1_1	vul2_1))	((hal1_1	icr2_1)	vul3_1)))
(((((((gac1_2	lai1_1)	vup1_1)	(((bur1_1	vul3_1)	icr1_1)	((rot1_2	vir1_2)	(tri1_1	tri2_1))))	(((((((vir1_1	(icr2_1	vul2_1))	hal2_1)	(((gab1_1	lit1_1)	hal1_1)	vir2_1))	(vul1_1	lai2_1))	((bur2_1	lit2_1)	((ceb1_2	gab2_1)	rot2_1)))	(rot1_1	rot3_1))	((((((icr2_3	((366.1_1	gra2_1)	(gal1_1	plu1_1)))	gag2_1)	((((406.1_1	(((gra1_1	vup1_2)	vup2_1)	plu2_1))	(ceb1_1	gag1_1))	416.1_1)	(ceb2_1	gal2_1)))	369.1_1)	((gac1_1	vel1_1)	((gac2_2	vel2_1)	(icr2_2	vel2_2))))
(((((((bur2_1	((gab1_1	icr2_1)	icr1_1))	vup1_1)	((gab2_2	icr1_2)	gab1_2))	(rot1_1	rot3_1))	(((gag1_1	((((((366.1_1	ceb1_1)	((369.1_1	vup1_2)	gal1_1))	vup2_1)	gag2_1)	(gra1_1	(icr2_3	plu2_1)))	(gal2_1	gra2_1)))	(((406.1_1	416.1_1)	((((gac1_1	vel2_2)	icr2_2)	vel1_1)	(gac2_2	vel2_1)))	((ceb2_1	plu1_1)	gac2_1)))	(((((ceb1_2	gab2_1)	vir1_2)	(((hal2_1	lit1_1)	(tri1_1	tri2_1))	vul2_1))	(((vul1_1	rot1_2)	(lit2_1	lai2_1))	vul3_1))	((bur1_1	(rot2_1	vir1_1))
((((((((hal1_1	((((gac1_2	vul2_1)	gab2_1)	lai1_1)	bur2_1))	((lai2_1	rot2_1)	(vir1_2	vup1_1)))	((gab2_2	icr1_2)	gab1_2))	(((ceb1_2	(icr1_1	((icr2_1	vir2_1)	lit2_1)))	(vir1_1	rot1_2))	(lit1_1	vul3_1)))	(((((((vup1_2	(ceb1_1	gal1_1))	((406.1_1	vup2_1)	((416.1_1	(gra1_1	gra2_1))	gal2_1)))	gag1_1)	gac2_1)	ceb2_1)	(((366.1_1	plu2_1)	plu1_1)	icr2_3))	((369.1_1	gag2_1)	(((gac1_1	(icr2_2	vel2_2))	(gac2_2	vel2_1))	vel1_1))))	((((hal2_1	vul1_1)	(rot1_1	rot3_1))
(((((((((vir2_1	lai1_1)	(bur2_1	((lai2_1	vul2_1)	(tri1_1	tri2_1))))	(vul3_1	vul1_1))	(((((icr1_1	lit1_1)	(hal1_1	rot1_2))	icr2_1)	lit2_1)	vir1_2))	(ceb1_2	((gab2_1	vir1_1)	rot2_1)))	((((((gal1_1	(369.1_1	(((406.1_1	gac2_1)	gra1_1)	plu1_1)))	(((416.1_1	vup1_2)	((gag1_1	gal2_1)	plu2_1))	(gag2_1	vup2_1)))	((366.1_1	gra2_1)	(ceb1_1	icr2_3)))	ceb2_1)	((((gac1_1	icr2_2)	vel1_1)	vel2_2)	(gac2_2	vel2_1)))	hal2_1))	(((vup1_1	gab1_1)	((gab2_2	icr1_2)	gab1_2))
(((((((lit2_1	((((gab2_1	hal1_1)	vir1_2)	(rot1_1	rot3_1))	vir1_1))	((((icr1_1	icr2_1)	(icr1_2	(gab1_2	gab2_2)))	vup1_1)	(tri1_1	tri2_1)))	(((((ceb1_2	gab1_1)	rot1_2)	rot2_1)	(hal2_1	lit1_1))	((((vul1_1	vul3_1)	(gac1_2	vul2_1))	lai1_1)	lai2_1)))	((bur1_1	vir2_1)	bur2_1))	(((((((gra2_1	plu1_1)	icr2_3)	gac2_1)	((369.1_1	ceb2_1)	vup1_2))	(((((406.1_1	vup2_1)	gal2_1)	gra1_1)	((416.1_1	gag1_1)	(ceb1_1	gal1_1)))	plu2_1))	(366.1_1	gag2_1))	(((gac1_1	vel1_1)
(((((((((vul1_1	rot1_2)	gac1_2)	ceb1_2)	hal2_1)	(vir1_1	((hal1_1	(vir2_1	vul2_1))	(lai1_1	lai2_1))))	(((((((369.1_1	((gal1_1	(icr2_3	vup2_1))	(gra2_1	vup1_2)))	(366.1_1	plu2_1))	(406.1_1	(416.1_1	gag2_1)))	(ceb1_1	gac2_1))	((plu1_1	gra1_1)	gal2_1))	(ceb2_1	gag1_1))	((gac1_1	(icr2_2	(vel1_1	vel2_2)))	(gac2_2	vel2_1))))	(((((vul3_1	bur1_1)	bur2_1)	(((((gab2_1	lit1_1)	rot2_1)	vir1_2)	(tri1_1	tri2_1))	lit2_1))	(rot1_1	rot3_1))	((((gab1_2	gab2_2)	icr1_2)
((((vir2_1	(((bur1_1	icr1_1)	((icr2_1	rot2_1)	(tri1_1	tri2_1)))	vir1_2))	(((((((((gac1_2	(bur2_1	(lit2_1	vir1_1)))	lai1_1)	gab2_1)	((rot1_2	vul3_1)	vul1_1))	((ceb1_2	vup1_1)	hal1_1))	hal2_1)	(lit1_1	(icr1_2	(gab1_2	gab2_2))))	(((gab1_1	vul2_1)	lai2_1)	(rot1_1	rot3_1)))	(((((gra1_1	416.1_1)	406.1_1)	(((366.1_1	(369.1_1	gag1_1))	(((ceb2_1	plu1_1)	gal2_1)	(gal1_1	gra2_1)))	((ceb1_1	gac2_1)	(icr2_3	plu2_1))))	(vup1_2	(((gac1_1	icr2_2)	(vel1_1	vel2_2))
(((((rot1_2	vul2_1)	((((((bur1_1	(gab1_1	vul1_1))	(rot1_1	rot3_1))	(icr1_1	vir1_1))	((bur2_1	rot2_1)	((((gab1_2	gab2_2)	icr1_2)	(tri1_1	tri2_1))	gac1_2)))	vir1_2)	((((((366.1_1	((416.1_1	ceb1_1)	(gac2_1	gal2_1)))	(gal1_1	icr2_3))	(gra1_1	plu1_1))	((((369.1_1	gra2_1)	gag2_1)	plu2_1)	((406.1_1	gag1_1)	vup1_2)))	((ceb2_1	vup2_1)	((((gac1_1	vel1_1)	vel2_2)	icr2_2)	(gac2_2	vel2_1))))	(ceb1_2	vul3_1))))	(((((vir2_1	lit2_1)	(gab2_1	lai1_1))	vup1_1)	(hal1_1
(((((((((bur1_1	lit2_1)	vir1_2)	(ceb1_2	(gab2_1	lai1_1)))	((((bur2_1	vul1_1)	gac1_2)	(rot1_1	rot3_1))	((hal2_1	(vir2_1	(tri1_1	tri2_1)))	(((icr1_1	vir1_1)	rot1_2)	lai2_1))))	(((gab1_1	vul2_1)	vul3_1)	(lit1_1	hal1_1)))	(vup1_1	((((ceb2_1	(366.1_1	plu1_1))	((406.1_1	gra1_1)	gal1_1))	(((416.1_1	(plu2_1	vup2_1))	gra2_1)	(vup1_2	gac2_1)))	((369.1_1	((ceb1_1	(gag1_1	(gag2_1	gal2_1)))	icr2_3))	((gac1_1	(icr2_2	(vel1_1	vel2_2)))	(gac2_2	vel2_1))))))	(((gab1_2
((((((((gab2_1	bur1_1)	(tri1_1	tri2_1))	(((bur2_1	(((hal1_1	vul2_1)	icr2_1)	lit1_1))	((gac1_2	rot1_2)	vir1_1))	vup1_1))	vir2_1)	((((icr1_1	hal2_1)	(lai2_1	vul1_1))	((lai1_1	((lit2_1	vul3_1)	rot2_1))	vir1_2))	(gab1_1	(rot1_1	rot3_1))))	((((((((366.1_1	ceb2_1)	(gal1_1	plu2_1))	(369.1_1	ceb1_1))	gac2_1)	((((406.1_1	plu1_1)	vup1_2)	icr2_3)	(gag2_1	gra2_1)))	(gag1_1	(gal2_1	gra1_1)))	((416.1_1	vup2_1)	((gac1_1	(gac2_2	vel2_1))	((icr2_2	vel1_1)	vel2_2))))
((((((((gab2_1	vir1_1)	vir2_1)	gab1_1)	(((((vul1_1	hal2_1)	vul3_1)	ceb1_2)	((((gab1_2	icr1_2)	gab2_2)	lai1_1)	(tri1_1	tri2_1)))	((icr1_1	vir1_2)	rot2_1)))	lai2_1)	((icr2_1	(((((bur2_1	lit1_1)	((lit2_1	rot1_2)	(rot1_1	rot3_1)))	gac1_2)	hal1_1)	vul2_1))	(((((((plu2_1	vup1_2)	gra1_1)	ceb1_1)	((((366.1_1	icr2_3)	(gal2_1	gra2_1))	(plu1_1	gac2_1))	(416.1_1	gag2_1)))	((369.1_1	406.1_1)	(ceb2_1	(gag1_1	gal1_1))))	((((gac1_1	vel2_2)	(icr2_2	vel1_1))	(gac2_2
(((((((((vul3_1	hal1_1)	gab2_1)	lit2_1)	vul2_1)	((((gac1_2	((icr2_1	(hal2_1	lit1_1))	(rot1_1	rot3_1)))	(rot1_2	(tri1_1	tri2_1)))	(ceb1_2	vir1_1))	rot2_1))	((((bur1_1	(vir2_1	(gab1_1	vul1_1)))	icr1_1)	(gab1_2	(gab2_2	icr1_2)))	((bur2_1	(lai1_1	(lai2_1	vup1_1)))	vir1_2)))	(((((366.1_1	vup2_1)	(((416.1_1	gag1_1)	gag2_1)	(ceb2_1	gra1_1)))	(((369.1_1	(gra2_1	(gac2_1	gal2_1)))	icr2_3)	(406.1_1	plu2_1)))	(ceb1_1	plu1_1))	((((gac1_1	vel1_1)	icr2_2)	((gac2_2
(((((((((((icr1_1	gac1_2)	lai1_1)	((gab2_1	lit1_1)	hal1_1))	((gab1_1	vul1_1)	((bur1_1	rot1_2)	vir1_1)))	((((gab1_2	icr1_2)	gab2_2)	vir1_2)	(rot1_1	rot3_1)))	(((((((((366.1_1	vup1_2)	gra1_1)	plu1_1)	plu2_1)	(gal2_1	icr2_3))	((369.1_1	ceb2_1)	416.1_1))	(((406.1_1	gra2_1)	gag1_1)	ceb1_1))	((((gac1_1	vel1_1)	vel2_2)	icr2_2)	(gac2_2	vel2_1)))	((gac2_1	vup2_1)	(gag2_1	gal1_1))))	((((((hal2_1	vul2_1)	bur2_1)	(vul3_1	vup1_1))	lai2_1)	ceb1_2)	(tri1_1	tri2_1)))
((((((((ceb1_2	((hal2_1	lit2_1)	(lai1_1	rot1_2)))	((bur1_1	icr1_1)	vir1_2))	(((gab1_1	gab2_1)	(rot1_1	rot3_1))	((rot2_1	bur2_1)	gac1_2)))	(((ceb1_1	(gag1_1	icr2_3))	(406.1_1	(gra1_1	gra2_1)))	((((((366.1_1	gal1_1)	416.1_1)	369.1_1)	gag2_1)	((((gal2_1	vup1_2)	plu1_1)	(ceb2_1	(plu2_1	vup2_1)))	(((gac1_1	(gac2_2	vel2_1))	vel1_1)	(icr2_2	vel2_2))))	gac2_1)))	((((gab2_2	gab1_2)	icr1_2)	(((lit1_1	vir1_1)	lai2_1)	(tri1_1	tri2_1)))	((hal1_1	(icr2_1	vul1_1))
((((((hal1_1	(lit1_1	vup1_1))	((vul3_1	vir2_1)	(rot1_1	rot3_1)))	(((bur1_1	(bur2_1	gab2_1))	((((gac1_2	vir1_1)	((tri1_1	tri2_1)	vul1_1))	lai2_1)	rot2_1))	((icr1_2	gab2_2)	gab1_2)))	(((vul2_1	(((ceb1_2	gab1_1)	(hal2_1	icr2_1))	((icr1_1	vir1_2)	(lit2_1	rot1_2))))	((((((gra1_1	icr2_3)	(416.1_1	vup1_2))	plu1_1)	(((366.1_1	369.1_1)	gal2_1)	(ceb2_1	(gag1_1	(gag2_1	gra2_1)))))	((406.1_1	ceb1_1)	((gal1_1	vup2_1)	(gac2_1	plu2_1))))	((gac1_1	icr2_2)	((gac2_2
((((((((((bur2_1	icr2_1)	(vul3_1	lai2_1))	lit1_1)	vul2_1)	rot2_1)	(((((plu2_1	(gal1_1	gag1_1))	vup2_1)	(369.1_1	(ceb2_1	vup1_2)))	(((gac1_1	(icr2_2	vel2_2))	(gac2_2	vel2_1))	vel1_1))	((((((366.1_1	406.1_1)	(icr2_3	plu1_1))	(gal2_1	gra2_1))	ceb1_1)	(416.1_1	gac2_1))	(gag2_1	gra1_1))))	((gab1_1	vul1_1)	(vir2_1	(gab2_2	(gab1_2	icr1_2)))))	(((((icr1_1	(((gab2_1	hal1_1)	hal2_1)	(rot1_2	vir1_2)))	((tri1_1	tri2_1)	vir1_1))	ceb1_2)	bur1_1)	((gac1_2	(lai1_1
(((((((((((gab2_1	gac1_2)	lai2_1)	((((bur1_1	(lai1_1	vul2_1))	(icr1_2	(gab1_2	gab2_2)))	lit1_1)	lit2_1))	bur2_1)	(icr2_1	vir2_1))	(((((((icr2_3	(((369.1_1	vup2_1)	vup1_2)	406.1_1))	gra1_1)	(416.1_1	(gag2_1	plu1_1)))	(gag1_1	gal2_1))	((366.1_1	gal1_1)	plu2_1))	((ceb1_1	ceb2_1)	(gac2_1	gra2_1)))	((((gac1_1	vel2_2)	icr2_2)	vel1_1)	(gac2_2	vel2_1))))	(hal1_1	(tri1_1	tri2_1)))	((icr1_1	vir1_1)	vir1_2))	(((hal2_1	rot1_2)	((ceb1_2	vul3_1)	((rot1_1	rot3_1)
((((((((gac1_2	vul2_1)	rot1_2)	lai2_1)	(((bur1_1	vir1_2)	((ceb1_2	(lit1_1	vul1_1))	hal1_1))	rot2_1))	((((((gab1_1	vir1_1)	hal2_1)	(tri1_1	tri2_1))	(rot1_1	rot3_1))	((gab1_2	(gab2_2	icr1_2))	((gab2_1	icr1_1)	vul3_1)))	((bur2_1	lit2_1)	((icr2_1	lai1_1)	vir2_1))))	(((((406.1_1	(((366.1_1	(ceb1_1	gac2_1))	((416.1_1	icr2_3)	gag2_1))	(gra1_1	(((gag1_1	vup1_2)	gal1_1)	vup2_1))))	((369.1_1	plu2_1)	(ceb2_1	(gra2_1	plu1_1))))	gal2_1)	(((gac1_1	(vel1_1	vel2_2))
(((((((rot1_2	(rot1_1	rot3_1))	(((plu1_1	gra1_1)	((ceb2_1	gal1_1)	gac2_1))	(((((366.1_1	((icr2_3	vup2_1)	plu2_1))	(369.1_1	((gag1_1	ceb1_1)	vup1_2)))	(406.1_1	gra2_1))	(416.1_1	(gag2_1	gal2_1)))	((gac1_1	icr2_2)	(((gac2_2	vel2_1)	vel1_1)	vel2_2)))))	(vul1_1	vul3_1))	(((((icr1_1	vir1_1)	(lit2_1	vul2_1))	(icr2_1	vir2_1))	bur2_1)	vup1_1))	((((lai2_1	(tri1_1	tri2_1))	rot2_1)	(((gac1_2	lit1_1)	hal2_1)	(gab1_1	lai1_1)))	(((bur1_1	((gab1_2	gab2_2)	icr1_2))
(((((((hal1_1	vul1_1)	(((gab1_2	gab2_2)	icr1_2)	((gac1_2	hal2_1)	(tri1_1	tri2_1))))	(((bur1_1	(icr2_1	(vir1_1	vir2_1)))	((rot1_1	rot3_1)	vir1_2))	(((gab1_1	((gab2_1	vul3_1)	rot2_1))	lai2_1)	(lit2_1	vup1_1))))	(lit1_1	((bur2_1	vul2_1)	((ceb1_2	(icr1_1	lai1_1))	rot1_2))))	((366.1_1	gal2_1)	((((369.1_1	gra2_1)	(gag2_1	(gal1_1	vup1_2)))	(((((((406.1_1	ceb2_1)	gra1_1)	icr2_3)	(plu1_1	plu2_1))	gag1_1)	416.1_1)	((gac1_1	vel2_2)	((gac2_2	vel2_1)	(icr2_2
(((((((lit2_1	rot1_2)	((((vul1_1	vir2_1)	bur2_1)	(vir1_1	vul3_1))	(bur1_1	(vul2_1	(tri1_1	tri2_1)))))	(((gac1_2	((gab1_1	vup1_1)	rot2_1))	(gab2_1	hal1_1))	(((ceb1_2	lai1_1)	((vir1_2	lai2_1)	hal2_1))	((icr1_1	(icr2_1	lit1_1))	(rot1_1	rot3_1)))))	((gab1_2	gab2_2)	icr1_2))	((((((406.1_1	gag2_1)	vup1_2)	366.1_1)	icr2_3)	(((369.1_1	((gac2_1	gag1_1)	(gal1_1	gra1_1)))	(416.1_1	(plu2_1	vup2_1)))	((ceb2_1	ceb1_1)	(((gac1_1	vel2_2)	(icr2_2	vel1_1))	(gac2_2
((((((ceb1_2	lai1_1)	gab1_1)	(((((gab2_1	icr1_1)	((lai2_1	vup1_1)	(tri1_1	tri2_1)))	(gac1_2	vir1_1))	((vul3_1	icr2_1)	vir2_1))	((((gac2_1	gag1_1)	(((gac1_1	(icr2_2	vel1_1))	(gac2_2	vel2_1))	vel2_2))	((ceb2_1	(vup1_2	(gag2_1	icr2_3)))	(plu2_1	plu1_1)))	((((366.1_1	gal2_1)	((369.1_1	(406.1_1	gal1_1))	416.1_1))	ceb1_1)	(gra2_1	(gra1_1	vup2_1))))))	((((((((bur1_1	bur2_1)	vul2_1)	(gab1_2	(gab2_2	icr1_2)))	hal2_1)	(rot1_1	rot3_1))	rot2_1)	((lit1_1	(lit2_1
(((((((((((hal2_1	(vir1_1	lit1_1))	(gab1_1	vul1_1))	(gab1_2	(gab2_2	icr1_2)))	((((ceb1_2	icr2_1)	(gac1_2	(lit2_1	vul3_1)))	(lai1_1	lai2_1))	((gab2_1	vir2_1)	vul2_1)))	((((icr1_1	rot1_2)	bur2_1)	(tri1_1	tri2_1))	(vup1_1	vir1_2)))	(bur1_1	(rot1_1	rot3_1)))	hal1_1)	rot2_1)	(((((406.1_1	((369.1_1	(416.1_1	gal2_1))	icr2_3))	gac2_1)	vup2_1)	((((gac1_1	icr2_2)	(gac2_2	vel2_1))	vel1_1)	vel2_2))	((((366.1_1	gag2_1)	(gra2_1	vup1_2))	((((ceb1_1	gag1_1)	plu2_1)
((((((((((gac1_2	lai2_1)	lai1_1)	lit2_1)	((rot1_2	vul1_1)	(icr1_1	vul2_1)))	(((ceb1_2	hal2_1)	gab2_1)	((rot1_1	rot3_1)	vir1_2)))	(((vir2_1	((gab1_2	gab2_2)	icr1_2))	bur1_1)	(gab1_1	vup1_1)))	(hal1_1	((vir1_1	vul3_1)	(tri1_1	tri2_1))))	((((((gal2_1	416.1_1)	(icr2_3	(vup2_1	vup1_2)))	gra2_1)	(((369.1_1	(ceb1_1	gal1_1))	(ceb2_1	gra1_1))	((gac1_1	(gac2_2	vel2_1))	((icr2_2	vel1_1)	vel2_2))))	((366.1_1	plu1_1)	(((406.1_1	(plu2_1	gag2_1))	gac2_1)	gag1_1)))
(((((((((vul2_1	(vir1_1	vul3_1))	bur1_1)	vir1_2)	((gac1_2	(icr1_1	(tri1_1	tri2_1)))	lai2_1))	(ceb1_2	(icr2_1	lit1_1)))	((((bur2_1	((hal2_1	lai1_1)	lit2_1))	(vir2_1	vul1_1))	(rot1_1	rot3_1))	(((((gab1_2	gab2_2)	icr1_2)	hal1_1)	(gab1_1	rot2_1))	((gab2_1	rot1_2)	vup1_1))))	(((((ceb2_1	gal1_1)	vup1_2)	((gac1_1	vel1_1)	(((gac2_2	vel2_1)	icr2_2)	vel2_2)))	(366.1_1	plu2_1))	(((((369.1_1	vup2_1)	(406.1_1	ceb1_1))	(((gal2_1	gra1_1)	icr2_3)	plu1_1))	gra2_1)
(((((((bur1_1	rot1_2)	(((((gab2_1	icr1_1)	((lit2_1	vir2_1)	lai1_1))	(lai2_1	rot2_1))	vir1_2)	(rot1_1	rot3_1)))	(((((((gag1_1	(369.1_1	plu2_1))	gra1_1)	gal2_1)	((((366.1_1	416.1_1)	vup1_2)	((406.1_1	gal1_1)	(ceb2_1	vup2_1)))	((ceb1_1	(gac2_1	gra2_1))	((plu1_1	icr2_3)	gag2_1))))	((gac1_1	((gac2_2	vel2_1)	(vel1_1	vel2_2)))	icr2_2))	((gab2_2	gab1_2)	icr1_2))	icr2_1))	(gab1_1	(((((vul2_1	ceb1_2)	(tri1_1	tri2_1))	gac1_2)	((lit1_1	vir1_1)	vul3_1))	(((hal1_1
((((((((rot1_2	vup1_1)	(gab2_1	(icr2_1	vir1_2)))	((bur1_1	((bur2_1	(((gab1_1	hal2_1)	vul2_1)	vir1_1))	lit1_1))	icr1_1))	(((((ceb1_1	((ceb2_1	gag2_1)	(gag1_1	plu1_1)))	vup1_2)	(((366.1_1	(416.1_1	gal1_1))	plu2_1)	((406.1_1	vup2_1)	(gac2_1	((gal2_1	gra2_1)	(gra1_1	icr2_3))))))	369.1_1)	(((gac1_1	vel2_2)	vel1_1)	((gac2_2	vel2_1)	icr2_2))))	((rot1_1	rot3_1)	(vul1_1	(tri1_1	tri2_1))))	((ceb1_2	(((gac1_2	(lai1_1	vul3_1))	(lit2_1	vir2_1))	((hal1_1	rot2_1)
((((((vir2_1	((lit1_1	rot1_2)	rot2_1))	((((rot1_1	rot3_1)	ceb1_2)	((gab1_1	lit2_1)	lai1_1))	(hal1_1	lai2_1)))	(((((gal1_1	(gag1_1	plu2_1))	(369.1_1	(icr2_3	(plu1_1	vup2_1))))	(((gac1_1	icr2_2)	(gac2_2	vel2_1))	(vel2_2	vel1_1)))	(ceb2_1	gra2_1))	(((((366.1_1	gal2_1)	ceb1_1)	vup1_2)	(406.1_1	416.1_1))	((gag2_1	gra1_1)	gac2_1))))	(((bur1_1	icr2_1)	((((((bur2_1	gac1_2)	(gab2_1	hal2_1))	(icr1_1	vir1_1))	(vul1_1	(tri1_1	tri2_1)))	(vup1_1	vul3_1))	vir1_2))
(((((((gab2_1	vup1_1)	((bur1_1	rot2_1)	((((gab1_1	vul2_1)	(gac1_2	icr2_1))	vir1_1)	vir1_2)))	((((((vul1_1	(hal2_1	vir2_1))	((hal1_1	lai2_1)	(icr1_1	lit1_1)))	(rot1_2	vul3_1))	((bur2_1	lit2_1)	ceb1_2))	(tri1_1	tri2_1))	(lai1_1	(rot1_1	rot3_1))))	((gab2_2	icr1_2)	gab1_2))	((((((plu1_1	406.1_1)	(369.1_1	vup1_2))	((366.1_1	416.1_1)	(ceb2_1	(gag1_1	gal2_1))))	((((ceb1_1	plu2_1)	(gal1_1	(gag2_1	icr2_3)))	gra1_1)	gra2_1))	(((gac1_1	vel2_2)	(icr2_2	vel1_1))
(((((((lit2_1	vup1_1)	(bur2_1	vir1_1))	((gab2_1	gac1_2)	(icr1_1	vul3_1)))	((((((((ceb1_2	rot1_2)	icr2_1)	vul2_1)	hal1_1)	hal2_1)	((rot2_1	lai2_1)	(tri1_1	tri2_1)))	((icr1_2	gab2_2)	gab1_2))	((((gab1_1	lit1_1)	vir2_1)	vul1_1)	(rot1_1	rot3_1))))	((vir1_2	(bur1_1	lai1_1))	(((((gag2_1	((ceb1_1	icr2_3)	gag1_1))	(366.1_1	416.1_1))	(vup2_1	vup1_2))	((((((369.1_1	ceb2_1)	plu2_1)	(gac2_1	gal1_1))	gal2_1)	(406.1_1	(gra2_1	plu1_1)))	gra1_1))	((((gac1_1	vel1_1)
((((((lit1_1	((bur1_1	bur2_1)	(((((gab1_1	vul2_1)	(icr1_1	vul3_1))	(tri1_1	tri2_1))	vup1_1)	(((gab2_1	rot1_2)	vul1_1)	gac1_2))))	((icr2_1	ceb1_2)	((hal1_1	(rot1_1	rot3_1))	vir2_1)))	((hal2_1	((lit2_1	((lai1_1	vir1_1)	rot2_1))	(lai2_1	vir1_2)))	((gab1_2	gab2_2)	icr1_2)))	(((((gal2_1	gra2_1)	gra1_1)	((ceb1_1	gag1_1)	gag2_1))	(((((416.1_1	ceb2_1)	vup1_2)	(icr2_3	plu2_1))	gac2_1)	(((gac1_1	icr2_2)	(vel1_1	vel2_2))	(gac2_2	vel2_1))))	(((366.1_1	406.1_1)
(((((((((bur2_1	(tri1_1	tri2_1))	vul1_1)	((gab1_1	(rot1_1	rot3_1))	vir1_2))	bur1_1)	(((((((hal1_1	((icr1_1	icr2_1)	vup1_1))	lai2_1)	lit1_1)	vul3_1)	(gab2_2	(gab1_2	icr1_2)))	(((ceb1_2	vir2_1)	gac1_2)	vul2_1))	((vir1_1	(gab2_1	rot1_2))	hal2_1)))	(lai1_1	(lit2_1	rot2_1)))	(((((((icr2_3	(plu2_1	vup2_1))	(((ceb2_1	gag1_1)	plu1_1)	(gal1_1	gal2_1)))	(ceb1_1	gra2_1))	((369.1_1	gag2_1)	416.1_1))	406.1_1)	((366.1_1	gra1_1)	(gac2_1	vup1_2)))	(((gac1_1	(icr2_2
((((((vir1_1	(rot1_1	rot3_1))	ceb1_2)	(vul2_1	lai2_1))	(((((((lit2_1	bur1_1)	(gac1_2	(vir2_1	vup1_1)))	vir1_2)	icr2_1)	(((((gab2_1	lit1_1)	icr1_1)	(rot1_2	rot2_1))	(tri1_1	tri2_1))	(vul1_1	vul3_1)))	(gab2_2	(gab1_2	icr1_2)))	((((((gal1_1	gal2_1)	gac2_1)	((((366.1_1	(369.1_1	416.1_1))	ceb1_1)	(vup1_2	((gag2_1	plu2_1)	vup2_1)))	(gra1_1	icr2_3)))	(((406.1_1	(gag1_1	(gra2_1	plu1_1)))	ceb2_1)	(((gac1_1	vel2_2)	(icr2_2	vel1_1))	(gac2_2	vel2_1))))	bur2_1)
((((((lai1_1	gab2_1)	lit1_1)	((((366.1_1	406.1_1)	plu1_1)	((ceb2_1	gag1_1)	gra1_1))	(((((369.1_1	(gra2_1	(icr2_3	vup2_1)))	ceb1_1)	(((416.1_1	gac2_1)	(gal1_1	plu2_1))	vup1_2))	(gag2_1	gal2_1))	(gac1_1	(((gac2_2	vel2_1)	icr2_2)	(vel1_1	vel2_2))))))	((((((((bur1_1	(rot1_1	rot3_1))	vul3_1)	icr1_1)	icr2_1)	(vul1_1	lit2_1))	((ceb1_2	vir2_1)	(gac1_2	hal2_1)))	rot2_1)	((((bur2_1	(((gab1_1	(tri1_1	tri2_1))	lai2_1)	(((hal1_1	vul2_1)	vir1_2)	rot1_2)))	vup1_1)
(((((((((((ceb1_2	icr2_1)	hal2_1)	vul3_1)	bur1_1)	(rot1_2	vir1_1))	((gab2_2	icr1_2)	gab1_2))	(((((((tri1_1	tri2_1)	(hal1_1	vul2_1))	lit1_1)	gab2_1)	(vir2_1	vul1_1))	((gab1_1	gac1_2)	vup1_1))	(bur2_1	vir1_2)))	(((rot1_1	rot3_1)	((lai1_1	icr1_1)	lit2_1))	lai2_1))	(((((((gal2_1	((ceb2_1	vup1_2)	gra1_1))	(((366.1_1	gac2_1)	416.1_1)	((gag2_1	icr2_3)	gra2_1)))	plu2_1)	(ceb1_1	vup2_1))	((369.1_1	gag1_1)	(gal1_1	plu1_1)))	(406.1_1	((gac1_1	(icr2_2	vel2_2))
((((((((((bur2_1	lit2_1)	(hal1_1	rot2_1))	vup1_1)	(gab1_2	(gab2_2	icr1_2)))	icr2_1)	(hal2_1	(lit1_1	vir2_1)))	(((gac1_2	bur1_1)	(((((ceb1_2	gab1_1)	(lai1_1	(vul2_1	vul3_1)))	vul1_1)	(icr1_1	rot1_2))	lai2_1))	((rot1_1	rot3_1)	(tri1_1	tri2_1))))	((gab2_1	vir1_1)	((grm1_1	grm2_1)	vir1_2)))	((((((ceb1_1	icr2_3)	(gra1_1	vup1_2))	gag1_1)	((416.1_1	gal2_1)	gra2_1))	ceb2_1)	(((((366.1_1	gac2_1)	gag2_1)	plu1_1)	(406.1_1	vup2_1))	(((369.1_1	plu2_1)	gal1_1)
((((((((((grm1_1	grm2_1)	vir1_2)	rot1_2)	(vul1_1	lai2_1))	((ceb1_2	(gab1_1	vir1_1))	((hal2_1	vir2_1)	icr1_1)))	(((gab1_2	icr1_2)	gab2_2)	(rot1_1	rot3_1)))	(((gac1_2	(tri1_1	tri2_1))	(bur1_1	lit1_1))	((hal1_1	vul3_1)	vul2_1)))	((bur2_1	lit2_1)	((vup1_1	((icr2_1	lai1_1)	rot2_1))	gab2_1)))	((((((vup1_2	gra2_1)	gac2_1)	plu2_1)	(416.1_1	(gag1_1	gal1_1)))	((plu1_1	gag2_1)	(gra1_1	vup2_1)))	(((((366.1_1	406.1_1)	(ceb2_1	icr2_3))	(369.1_1	gal2_1))	ceb1_1)
(((((vul3_1	rot2_1)	(vir2_1	lit2_1))	(((((((gac2_1	gal2_1)	gra2_1)	((((((366.1_1	406.1_1)	gra1_1)	369.1_1)	ceb1_1)	plu2_1)	gag1_1))	((416.1_1	(icr2_3	(((gal1_1	plu1_1)	vup1_2)	vup2_1)))	gag2_1))	(ceb2_1	((gac1_1	((icr2_2	vel2_2)	vel1_1))	(gac2_2	vel2_1))))	(bur1_1	(((gac1_2	hal1_1)	((grm1_1	grm2_1)	vir1_2))	(vul1_1	vup1_1))))	(tri1_1	tri2_1)))	(((((vir1_1	(lit1_1	lai2_1))	(gab2_1	icr2_1))	((icr1_2	gab2_2)	gab1_2))	lai1_1)	((((((bur2_1	(ceb1_2	vul2_1))
(((((((lai2_1	((((gab1_2	gab2_2)	icr1_2)	(gab1_1	rot2_1))	vup1_1))	(((lai1_1	((ceb1_2	hal1_1)	(gac1_2	(lit1_1	((tri1_1	tri2_1)	vul3_1)))))	(icr2_1	vir1_1))	vir2_1))	(((gag2_1	(gal1_1	plu1_1))	(((gac1_1	vel2_2)	icr2_2)	((gac2_2	vel2_1)	vel1_1)))	((((((366.1_1	416.1_1)	(369.1_1	gal2_1))	ceb1_1)	(((ceb2_1	gag1_1)	vup1_2)	plu2_1))	(((icr2_3	gac2_1)	gra1_1)	gra2_1))	(406.1_1	vup2_1))))	(((bur1_1	(rot1_1	rot3_1))	hal2_1)	((vul1_1	rot1_2)	(((gab2_1	vul2_1)
(((((((hal1_1	vup1_1)	(((bur1_1	(gac1_2	vul2_1))	(icr2_1	lai1_1))	lai2_1))	(((gab1_2	icr1_2)	gab2_2)	((gab1_1	vul3_1)	(hal2_1	(rot2_1	vir1_1)))))	ceb1_2)	lit2_1)	(((((((((vup1_2	(gag1_1	gal2_1))	416.1_1)	(369.1_1	(gra2_1	(ceb2_1	gra1_1))))	366.1_1)	(((406.1_1	((gal1_1	plu2_1)	vup2_1))	(ceb1_1	icr2_3))	plu1_1))	(gag2_1	gac2_1))	((((gac1_1	vel1_1)	vel2_2)	(gac2_2	vel2_1))	icr2_2))	(((grm1_1	grm2_1)	vir1_2)	(rot1_2	vul1_1)))	(bur2_1	(((gab2_1	icr1_1)
(((((((icr1_1	vul1_1)	((((366.1_1	((gal1_1	plu1_1)	icr2_3))	vup1_2)	((369.1_1	(gra1_1	ceb2_1))	((406.1_1	((ceb1_1	gag2_1)	(plu2_1	vup2_1)))	((416.1_1	(gac2_1	gal2_1))	(gag1_1	gra2_1)))))	(((gac1_1	(icr2_2	vel1_1))	(gac2_2	vel2_1))	vel2_2)))	(((bur1_1	vir2_1)	((ceb1_2	vir1_1)	rot2_1))	((gab2_2	icr1_2)	gab1_2)))	(gab1_1	(bur2_1	rot1_2)))	(((((gab2_1	vul3_1)	vul2_1)	(tri1_1	tri2_1))	((hal1_1	(lit1_1	lit2_1))	lai2_1))	((hal2_1	icr2_1)	vup1_1)))	(((gac1_2
(((((hal1_1	((gab1_2	(gab2_2	icr1_2))	(((grm1_1	grm2_1)	vir1_2)	vup1_1)))	(((((gab1_1	gab2_1)	rot1_2)	((lit1_1	rot2_1)	icr2_1))	bur2_1)	(((gac1_2	hal2_1)	vir2_1)	(rot1_1	rot3_1))))	(bur1_1	(((icr1_1	lit2_1)	(lai1_1	vul2_1))	vul1_1)))	(((((((gag2_1	gal2_1)	(((369.1_1	406.1_1)	((plu2_1	gag1_1)	(gra2_1	icr2_3)))	vup1_2))	((416.1_1	ceb1_1)	((gal1_1	gra1_1)	plu1_1)))	(((gac1_1	(gac2_2	vel2_1))	(vel1_1	icr2_2))	vel2_2))	(((366.1_1	ceb2_1)	vup2_1)	gac2_1))
((((((((gab2_1	vir1_1)	((lai1_1	vir2_1)	vul3_1))	(lit1_1	rot2_1))	(icr1_1	lit2_1))	((((grm1_1	grm2_1)	vir1_2)	hal1_1)	(rot1_1	rot3_1)))	((((((vul2_1	(tri1_1	tri2_1))	(gac1_2	((vup1_1	vul1_1)	lai2_1)))	((bur2_1	ceb1_2)	icr2_1))	(bur1_1	rot1_2))	(gab1_1	hal2_1))	((gab1_2	gab2_2)	icr1_2)))	(((((((416.1_1	icr2_3)	406.1_1)	gac2_1)	(ceb1_1	gag2_1))	gra2_1)	(((366.1_1	vup2_1)	((369.1_1	gal2_1)	gra1_1))	(vup1_2	gal1_1)))	((((plu1_1	ceb2_1)	plu2_1)	gag1_1)
(((((((((tri1_1	tri2_1)	rot2_1)	((grm1_1	grm2_1)	vir1_2))	lai2_1)	bur1_1)	(((((gra2_1	gal2_1)	416.1_1)	((((ceb1_1	plu2_1)	vup1_2)	(gag1_1	(gag2_1	plu1_1)))	(gal1_1	(gra1_1	vup2_1))))	(369.1_1	gac2_1))	(((366.1_1	(406.1_1	icr2_3))	ceb2_1)	(((gac1_1	icr2_2)	(vel1_1	vel2_2))	(gac2_2	vel2_1)))))	((((gac1_2	gab2_1)	(lai1_1	vul1_1))	((gab1_2	icr1_2)	gab2_2))	(((bur2_1	rot1_2)	(icr2_1	lit1_1))	((((gab1_1	hal2_1)	lit2_1)	(icr1_1	vir1_1))	vup1_1))))	(((ceb1_2
(((((((lit1_1	(lai2_1	lai1_1))	((ceb1_2	vul2_1)	vir2_1))	(lit2_1	(((icr1_1	(rot2_1	vul1_1))	(gab1_1	vir1_1))	(((bur2_1	(gab2_1	gac1_2))	vul3_1)	vup1_1))))	((hal1_1	(rot1_1	rot3_1))	icr2_1))	bur1_1)	(((((gra2_1	(((gac1_1	vel2_2)	(vel1_1	icr2_2))	(gac2_2	vel2_1)))	(((366.1_1	ceb2_1)	gra1_1)	((369.1_1	(gag2_1	icr2_3))	plu1_1)))	((((406.1_1	416.1_1)	gal1_1)	ceb1_1)	((vup1_2	vup2_1)	(((gac2_1	gal2_1)	plu2_1)	gag1_1))))	((gab1_2	gab2_2)	icr1_2))	(((hal2_1
(((((((((bur1_1	(tri1_1	tri2_1))	((ceb1_2	rot1_2)	vul3_1))	vir2_1)	((bur2_1	(gab1_1	gab2_1))	((gab1_2	(gab2_2	icr1_2))	(vir1_1	lit1_1))))	((icr2_1	vup1_1)	(hal2_1	(((icr1_1	lai2_1)	vul2_1)	(rot2_1	vul1_1)))))	((((gac1_2	lit2_1)	lai1_1)	hal1_1)	(rot1_1	rot3_1)))	((grm1_1	grm2_1)	vir1_2))	((((((416.1_1	(gac2_1	gal1_1))	369.1_1)	(((ceb2_1	icr2_3)	(gag2_1	((gal2_1	gra1_1)	vup2_1)))	(plu1_1	plu2_1)))	((366.1_1	gra2_1)	((406.1_1	ceb1_1)	gag1_1)))	vup1_2)
(((((lai1_1	bur2_1)	((((369.1_1	(406.1_1	plu2_1))	((((366.1_1	gag2_1)	(((ceb2_1	gal2_1)	gra1_1)	gac2_1))	((((gac1_1	icr2_2)	vel1_1)	vel2_2)	(gac2_2	vel2_1)))	((((416.1_1	icr2_3)	vup2_1)	gal1_1)	(plu1_1	vup1_2))))	((ceb1_1	gra2_1)	gag1_1))	(((grm1_1	grm2_1)	vir1_2)	(rot1_1	rot3_1))))	(((((lit2_1	vul1_1)	(hal1_1	((vir1_1	vul2_1)	(tri1_1	tri2_1))))	(ceb1_2	(gac1_2	vup1_1)))	((((gab1_1	lit1_1)	rot1_2)	hal2_1)	(icr1_1	rot2_1)))	bur1_1))	((((vul3_1	vir2_1)
(((((((gab1_2	gab2_2)	icr1_2)	((hal2_1	rot1_2)	icr2_1))	(vul3_1	vup1_1))	((((((gra2_1	gac2_1)	406.1_1)	plu1_1)	((((366.1_1	369.1_1)	vup2_1)	ceb1_1)	gra1_1))	((416.1_1	ceb2_1)	((((gag1_1	gal1_1)	(gal2_1	plu2_1))	gag2_1)	(((((gac1_1	icr2_2)	vel1_1)	vel2_2)	(gac2_2	vel2_1))	icr2_3))))	vup1_2))	((((((((lai1_1	vul2_1)	(bur2_1	gab2_1))	gac1_2)	lit1_1)	(vir1_1	lai2_1))	lit2_1)	(tri1_1	tri2_1))	((((bur1_1	rot2_1)	((ceb1_2	vul1_1)	gab1_1))	((vir2_1	(icr1_1
(((((((((vir1_1	vul1_1)	ceb1_2)	vup1_1)	(((((rot1_2	icr2_1)	(gab2_1	hal1_1))	(vul3_1	lai2_1))	gab1_1)	((((bur2_1	gac1_2)	((grm1_1	grm2_1)	vir1_2))	((gab2_2	icr1_2)	gab1_2))	rot2_1)))	(rot1_1	rot3_1))	((((hal2_1	icr1_1)	(lai1_1	lit2_1))	(lit1_1	vir2_1))	(tri1_1	tri2_1)))	(bur1_1	vul2_1))	((((((plu1_1	vup1_2)	((366.1_1	gag1_1)	gal1_1))	gra1_1)	gac2_1)	((((gac1_1	icr2_2)	vel1_1)	((gac2_2	vel2_1)	vel2_2))	(gag2_1	icr2_3)))	(((369.1_1	ceb2_1)	vup2_1)
(((((((((lai1_1	vir1_1)	(rot1_2	vul3_1))	(gab2_1	hal1_1))	((lai2_1	vul2_1)	vup1_1))	((ceb1_2	gac1_2)	((icr1_2	gab1_2)	gab2_2)))	(((grm1_1	grm2_1)	vir1_2)	(tri1_1	tri2_1)))	(bur2_1	(gab1_1	lit1_1)))	((((((gal2_1	366.1_1)	((gac2_1	plu1_1)	gra1_1))	(ceb1_1	vup1_2))	(((406.1_1	gra2_1)	(ceb2_1	(icr2_3	plu2_1)))	((((416.1_1	vup2_1)	gag1_1)	gag2_1)	((((gac1_1	vel1_1)	icr2_2)	(gac2_2	vel2_1))	vel2_2))))	(369.1_1	gal1_1))	((((((bur1_1	(vir2_1	vul1_1))	hal2_1)
(((((((((vul2_1	(rot1_1	rot3_1))	((grm1_1	grm2_1)	vir1_2))	(ceb1_2	((gab2_2	icr1_2)	gab1_2)))	((((gab2_1	(rot1_2	(tri1_1	tri2_1)))	vir1_1)	(icr2_1	rot2_1))	vul3_1))	(((gab1_1	lai2_1)	lai1_1)	gac1_2))	(((bur1_1	icr1_1)	((hal2_1	(lit2_1	vup1_1))	vul1_1))	(lit1_1	vir2_1)))	(((((plu1_1	((366.1_1	((gac1_1	vel1_1)	((gac2_2	vel2_1)	(vel2_2	icr2_2))))	416.1_1))	(gal2_1	vup1_2))	ceb2_1)	((((369.1_1	gag1_1)	gra2_1)	(((ceb1_1	vup2_1)	(gag2_1	gal1_1))	icr2_3))
((((((gab1_1	(tri1_1	tri2_1))	((vul1_1	vul2_1)	((hal1_1	lit2_1)	(icr2_1	((lai2_1	lit1_1)	vir2_1)))))	((hal2_1	ceb1_2)	(((((bur1_1	rot1_2)	((bur2_1	vup1_1)	(icr1_1	lai1_1)))	((grm1_1	grm2_1)	vir1_2))	((gab2_1	vul3_1)	(gac1_2	vir1_1)))	((rot1_1	rot3_1)	rot2_1))))	(((((gra1_1	(369.1_1	(gal2_1	plu2_1)))	((gac1_1	((icr2_2	vel2_2)	vel1_1))	(gac2_2	vel2_1)))	((ceb1_1	plu1_1)	(gal1_1	vup1_2)))	(((406.1_1	vup2_1)	gag1_1)	gag2_1))	((((366.1_1	gac2_1)	gra2_1)
((((((((((vir2_1	vul2_1)	(gab2_1	icr2_1))	((rot1_1	rot3_1)	vul3_1))	(bur2_1	(((ceb1_2	(gab1_1	rot1_2))	lit2_1)	((grm1_1	grm2_1)	vir1_2))))	(gac1_2	lai2_1))	hal1_1)	(((bur1_1	(hal2_1	vir1_1))	(vul1_1	(lai1_1	lit1_1)))	icr1_1))	(((((plu1_1	((416.1_1	vup1_2)	vup2_1))	(ceb1_1	icr2_3))	((gac2_1	gag1_1)	plu2_1))	gal1_1)	(((366.1_1	ceb2_1)	(((gac1_1	vel2_2)	(icr2_2	vel1_1))	(gac2_2	vel2_1)))	(((369.1_1	gal2_1)	(406.1_1	gra1_1))	(gag2_1	gra2_1)))))	((((tri1_1
((((((rot2_1	((gab2_2	icr1_2)	gab1_2))	vul3_1)	(((bur1_1	rot1_2)	(rot1_1	rot3_1))	lit2_1))	((((vir1_1	vir2_1)	(((((bur2_1	(gab1_1	icr2_1))	lit1_1)	hal2_1)	((ceb1_2	vul2_1)	(tri1_1	tri2_1)))	vul1_1))	((((grm1_1	grm2_1)	vir1_2)	icr1_1)	(gac1_2	((lai1_1	lai2_1)	vup1_1))))	((((gal1_1	(gal2_1	gra1_1))	icr2_3)	(((((366.1_1	gag2_1)	406.1_1)	(vup1_2	vup2_1))	(gac2_1	gag1_1))	(((((369.1_1	gra2_1)	plu2_1)	plu1_1)	(ceb1_1	ceb2_1))	416.1_1)))	(((gac1_1	icr2_2)
(((((((((icr1_1	(gac1_2	vir1_1))	bur1_1)	(((grm1_1	grm2_1)	vir1_2)	hal2_1))	(rot1_1	rot3_1))	((bur2_1	icr2_1)	((((gab2_1	vul1_1)	(lai1_1	vul3_1))	(vir2_1	vul2_1))	lit2_1)))	lai2_1)	(((((tri1_1	tri2_1)	vup1_1)	hal1_1)	(((ceb1_2	rot1_2)	(gab1_1	lit1_1))	rot2_1))	((gab1_2	icr1_2)	gab2_2)))	((((((((((369.1_1	gra1_1)	gal1_1)	gac2_1)	ceb1_1)	(((icr2_3	vup2_1)	plu2_1)	vup1_2))	((406.1_1	gag1_1)	gag2_1))	(gal2_1	plu1_1))	((366.1_1	ceb2_1)	416.1_1))	gra2_1)
((((((((icr2_1	(vir2_1	vul1_1))	vul3_1)	((bur2_1	bur1_1)	vul2_1))	lai1_1)	(gab1_2	(gab2_2	icr1_2)))	((((((plu2_1	vup1_2)	(369.1_1	(406.1_1	gal2_1)))	((416.1_1	(ceb1_1	ceb2_1))	gra1_1))	((gag2_1	(icr2_3	plu1_1))	gra2_1))	366.1_1)	(((gal1_1	vup2_1)	(gac2_1	gag1_1))	((((gac1_1	vel2_2)	icr2_2)	(gac2_2	vel2_1))	vel1_1))))	(((((hal1_1	icr1_1)	((lit1_1	(rot1_1	rot3_1))	vir1_1))	vup1_1)	((gac1_2	(tri1_1	tri2_1))	(((grm1_1	grm2_1)	vir1_2)	rot2_1)))	((ceb1_2
((((((((gab1_1	vir1_1)	(hal1_1	gab2_1))	ceb1_2)	(((grm1_1	grm2_1)	vir1_2)	(rot1_1	rot3_1)))	((((bur1_1	bur2_1)	icr1_1)	((((gab1_2	icr1_2)	gab2_2)	lai1_1)	vul1_1))	(((((((((vup2_1	ceb1_1)	gra1_1)	gag1_1)	((gal1_1	plu1_1)	icr2_3))	416.1_1)	gal2_1)	gac2_1)	((((366.1_1	gag2_1)	ceb2_1)	369.1_1)	vup1_2))	(((406.1_1	plu2_1)	gra2_1)	(((gac1_1	vel1_1)	vel2_2)	((gac2_2	vel2_1)	icr2_2))))))	((((hal2_1	lai2_1)	vul2_1)	(icr2_1	vul3_1))	(((lit1_1	(tri1_1	tri2_1))
(((((rot1_1	rot3_1)	((((((plu2_1	vup1_2)	plu1_1)	(406.1_1	vup2_1))	(366.1_1	416.1_1))	(gag2_1	gal2_1))	(((((369.1_1	gag1_1)	ceb2_1)	gac2_1)	(gra2_1	(ceb1_1	(gal1_1	icr2_3))))	(gra1_1	((((gac1_1	vel2_2)	vel1_1)	icr2_2)	(gac2_2	vel2_1))))))	(((vul2_1	((gab1_1	hal2_1)	lit1_1))	((ceb1_2	vup1_1)	((vul1_1	vir2_1)	vir1_1)))	((lai2_1	lai1_1)	(gac1_2	vul3_1))))	((((((((bur1_1	icr1_1)	rot2_1)	icr2_1)	bur2_1)	(hal1_1	rot1_2))	((gab1_2	(gab2_2	icr1_2))	(gab2_1
((((((((((tri1_1	tri2_1)	(bur2_1	(vul2_1	(icr2_1	vir1_1))))	(vul1_1	hal2_1))	vir2_1)	((bur1_1	(ceb1_2	rot2_1))	(hal1_1	lai2_1)))	((grm1_1	grm2_1)	vir1_2))	(((((((gag1_1	vup1_2)	gag2_1)	(gal2_1	gra2_1))	gac2_1)	((369.1_1	(406.1_1	(icr2_3	plu2_1)))	(plu1_1	vup2_1)))	((366.1_1	gal1_1)	((416.1_1	(ceb1_1	ceb2_1))	gra1_1)))	(((gac1_1	vel2_2)	((gac2_2	vel2_1)	vel1_1))	icr2_2)))	((((rot1_2	lit1_1)	gac1_2)	(((gab1_1	((gab2_1	icr1_1)	(lit2_1	vul3_1)))	lai1_1)
(((((bur1_1	(((gab1_1	vir1_1)	lit2_1)	(vul1_1	vul2_1)))	(((gab1_2	icr1_2)	gab2_2)	icr2_1))	(((((vup1_1	rot2_1)	((hal1_1	rot1_2)	(tri1_1	tri2_1)))	(ceb1_2	vul3_1))	(((bur2_1	lai2_1)	(gab2_1	vir2_1))	(rot1_1	rot3_1)))	((((lai1_1	lit1_1)	icr1_1)	gac1_2)	hal2_1)))	((gra1_1	((((366.1_1	(gal1_1	icr2_3))	((((406.1_1	plu1_1)	((vup2_1	ceb2_1)	gac2_1))	gag2_1)	(gag1_1	gal2_1)))	(((gac1_1	vel1_1)	(icr2_2	vel2_2))	(gac2_2	vel2_1)))	((369.1_1	((ceb1_1	vup1_2)
((((((((((vup1_1	(ceb1_2	rot1_2))	icr2_1)	((grm1_1	grm2_1)	vir1_2))	vir1_1)	((vul2_1	gab2_1)	icr1_1))	((bur2_1	(gab1_1	lai2_1))	(vul3_1	(lit1_1	lit2_1))))	(((gac1_2	hal2_1)	(rot1_1	rot3_1))	hal1_1))	((((bur1_1	(tri1_1	tri2_1))	(vir2_1	vul1_1))	(lai1_1	rot2_1))	((gab1_2	gab2_2)	icr1_2)))	((((ceb1_1	gra2_1)	gag1_1)	((406.1_1	plu1_1)	(gag2_1	gra1_1)))	((((366.1_1	plu2_1)	((369.1_1	icr2_3)	vup1_2))	(ceb2_1	gal2_1))	(((416.1_1	vup2_1)	(((gac1_1	(vel1_1
(((((((((((gac1_2	(rot1_1	rot3_1))	bur1_1)	bur2_1)	(hal2_1	vul3_1))	(((grm1_1	grm2_1)	vir1_2)	(vir2_1	icr2_1)))	(((ceb1_2	rot1_2)	lit2_1)	(gab1_1	hal1_1)))	((gab1_2	(gab2_2	icr1_2))	(gab2_1	((icr1_1	vul1_1)	vir1_1))))	(lai1_1	(rot2_1	((tri1_1	tri2_1)	vul2_1))))	(((416.1_1	(406.1_1	(ceb2_1	gac2_1)))	((((((366.1_1	369.1_1)	gag2_1)	(icr2_3	vup1_2))	gra2_1)	gra1_1)	((ceb1_1	vup2_1)	(gal1_1	plu2_1))))	(gag1_1	(((gac1_1	(vel1_1	(icr2_2	vel2_2)))	(gac2_2
(((((((((ceb1_2	(lai1_1	vir2_1))	lai2_1)	(gab1_1	gac1_2))	rot1_2)	(((((bur2_1	vul1_1)	icr2_1)	(gab2_1	lit1_1))	rot2_1)	(tri1_1	tri2_1)))	(gra1_1	(((366.1_1	406.1_1)	((((gac1_1	vel1_1)	icr2_2)	vel2_2)	(gac2_2	vel2_1)))	((((((369.1_1	plu1_1)	gag1_1)	(ceb2_1	gra2_1))	(gag2_1	icr2_3))	((ceb1_1	gac2_1)	gal2_1))	(((416.1_1	vup1_2)	gal1_1)	(plu2_1	vup2_1))))))	((icr1_1	vul3_1)	((grm1_1	grm2_1)	vir1_2)))	((hal2_1	lit2_1)	((((bur1_1	(vul2_1	hal1_1))	((rot1_1
(((((((((((lit2_1	vul3_1)	lai1_1)	((bur1_1	lai2_1)	(rot1_1	rot3_1)))	vir1_1)	((gab1_2	gab2_2)	icr1_2))	((((((ceb1_2	hal2_1)	hal1_1)	(icr2_1	vul1_1))	vir2_1)	((gab1_1	(tri1_1	tri2_1))	((grm1_1	grm2_1)	vir1_2)))	lit1_1))	(rot2_1	vup1_1))	(gac1_2	vul2_1))	(bur2_1	(icr1_1	(gab2_1	rot1_2))))	((((369.1_1	416.1_1)	icr2_3)	((((((366.1_1	406.1_1)	((ceb1_1	vup1_2)	gal1_1))	gra1_1)	((gac2_1	gag1_1)	((gag2_1	(plu1_1	vup2_1))	gal2_1)))	(ceb2_1	gra2_1))	plu2_1))
(((((((((lit1_1	bur2_1)	((icr1_1	icr2_1)	rot2_1))	((((gab1_1	vul3_1)	((bur1_1	hal2_1)	(((vir1_1	vup1_1)	vir2_1)	lai2_1)))	(lit2_1	((lai1_1	vul2_1)	rot1_2)))	(gab2_2	(gab1_2	icr1_2))))	hal1_1)	(((ceb1_2	vul1_1)	gab2_1)	(tri1_1	tri2_1)))	(rot1_1	rot3_1))	gac1_2)	(((((((366.1_1	plu2_1)	gag1_1)	vup2_1)	((((369.1_1	icr2_3)	gac2_1)	(416.1_1	((ceb1_1	(gag2_1	(gal1_1	gra2_1)))	vup1_2)))	(gac1_1	((gac2_2	vel2_1)	(icr2_2	(vel1_1	vel2_2))))))	(((406.1_1	gra1_1)
((((((lai2_1	(((((vir1_1	vul2_1)	(((bur2_1	lit2_1)	(ceb1_2	rot1_2))	gab2_1))	((gab1_1	gac1_2)	vul3_1))	hal2_1)	(hal1_1	vir2_1)))	(((grm1_1	grm2_1)	vir1_2)	(tri1_1	tri2_1)))	(gab1_2	(gab2_2	icr1_2)))	((((vul1_1	icr2_1)	lit1_1)	rot2_1)	(lai1_1	vup1_1)))	((((plu1_1	((ceb2_1	(gag1_1	vup1_2))	icr2_3))	((((366.1_1	gal2_1)	(ceb1_1	(gac2_1	(gal1_1	vup2_1))))	((369.1_1	gra1_1)	gra2_1))	(((406.1_1	plu2_1)	(416.1_1	gag2_1))	((((gac1_1	vel2_2)	vel1_1)	icr2_2)
(((((((((((ceb1_2	bur1_1)	gab1_1)	hal1_1)	(tri1_1	tri2_1))	rot2_1)	rot1_2)	((((gab2_1	vul3_1)	lit1_1)	gac1_2)	((bur2_1	icr2_1)	hal2_1)))	(((((grm1_1	grm2_1)	vir1_2)	(lai1_1	(vul2_1	vir2_1)))	(rot1_1	rot3_1))	vup1_1))	(lit2_1	((vul1_1	lai2_1)	icr1_1)))	(((((((ceb2_1	gra2_1)	(((366.1_1	416.1_1)	gag2_1)	icr2_3))	(369.1_1	((gra1_1	vup2_1)	vup1_2)))	(((gac1_1	(vel1_1	vel2_2))	icr2_2)	(gac2_2	vel2_1)))	((((406.1_1	((ceb1_1	gal1_1)	plu2_1))	plu1_1)	gag1_1)
(((((lai2_1	vul3_1)	vup1_1)	(((gab2_1	gac1_2)	(((((vir2_1	vul1_1)	rot2_1)	(rot1_2	lit2_1))	(rot1_1	rot3_1))	(((((((bur1_1	hal2_1)	vul2_1)	icr1_1)	((ceb1_2	lit1_1)	((gab1_2	icr1_2)	gab2_2)))	(tri1_1	tri2_1))	hal1_1)	((((bur2_1	gab1_1)	lai1_1)	icr2_1)	vir1_1))))	((grm1_1	grm2_1)	vir1_2)))	((((gag2_1	((366.1_1	(ceb1_1	gra2_1))	(406.1_1	gal2_1)))	(((((((416.1_1	gra1_1)	gac2_1)	plu1_1)	vup1_2)	gal1_1)	vup2_1)	ceb2_1))	(((369.1_1	icr2_3)	plu2_1)	gag1_1))
(((((((((vul3_1	hal1_1)	icr1_1)	bur1_1)	(gab2_1	(gac1_2	(vir2_1	vul1_1))))	((lai1_1	vul2_1)	vir1_1))	gab1_1)	((rot1_2	(((bur2_1	lit2_1)	((hal2_1	icr2_1)	lit1_1))	ceb1_2))	((gab1_2	gab2_2)	icr1_2)))	((((((gag1_1	(gal1_1	gal2_1))	((((((366.1_1	ceb2_1)	ceb1_1)	(416.1_1	plu1_1))	(gra1_1	(gra2_1	icr2_3)))	(369.1_1	plu2_1))	((406.1_1	(vup1_2	vup2_1))	gag2_1)))	(((gac1_1	vel2_2)	((gac2_2	vel2_1)	(icr2_2	vel1_1)))	gac2_1))	(((rot1_1	rot3_1)	rot2_1)	vup1_1))
((((((((grm1_1	grm2_1)	vir1_2)	(bur1_1	bur2_1))	((((vir1_1	rot2_1)	(lit1_1	vul2_1))	lai1_1)	lai2_1))	(((((hal2_1	(gab2_1	icr1_1))	(tri1_1	tri2_1))	vul3_1)	((gab1_1	(lit2_1	vir2_1))	(hal1_1	(rot1_2	vul1_1))))	((gab1_2	gab2_2)	icr1_2)))	((rot1_1	rot3_1)	((ceb1_2	(gac1_2	icr2_1))	vup1_1)))	(((((((ceb2_1	gal2_1)	gag1_1)	(416.1_1	ceb1_1))	(406.1_1	(gag2_1	gra2_1)))	(((366.1_1	(plu1_1	plu2_1))	gra1_1)	vup2_1))	((369.1_1	vup1_2)	((gac2_1	icr2_3)	gal1_1)))
((((((gab1_1	(bur2_1	vul1_1))	lai2_1)	rot1_2)	((((((gac2_1	(plu1_1	gal2_1))	((((406.1_1	gra2_1)	gra1_1)	vup2_1)	(vup1_2	gag2_1)))	((369.1_1	((((416.1_1	ceb1_1)	(ceb2_1	gag1_1))	plu2_1)	icr2_3))	((gac1_1	(gac2_2	vel2_1))	((vel1_1	vel2_2)	icr2_2))))	(366.1_1	gal1_1))	(gac1_2	(lit2_1	vir1_1)))	((((vup1_1	((icr1_2	gab1_2)	gab2_2))	((grm1_1	grm2_1)	vir1_2))	(tri1_1	tri2_1))	(hal1_1	(lit1_1	vir2_1)))))	(bur1_1	(((((ceb1_2	vul2_1)	vul3_1)	(gab2_1	(icr1_1
(((((((gab1_1	lit1_1)	vul1_1)	((((((((gac2_1	((ceb2_1	gra1_1)	icr2_3))	(gal2_1	(gra2_1	vup1_2)))	(plu1_1	gal1_1))	(((366.1_1	406.1_1)	vup2_1)	ceb1_1))	(((gac1_1	vel1_1)	(gac2_2	vel2_1))	(icr2_2	vel2_2)))	(369.1_1	gag2_1))	(416.1_1	(gag1_1	plu2_1)))	(((gab2_1	(lai1_1	vul2_1))	icr1_1)	(gac1_2	(hal1_1	lai2_1)))))	((gab2_2	(gab1_2	icr1_2))	vup1_1))	(((bur1_1	(ceb1_2	((lit2_1	rot1_2)	(tri1_1	tri2_1))))	bur2_1)	(((icr2_1	vul3_1)	rot2_1)	(vir2_1	(rot1_1
(((((((((((gab2_1	lai1_1)	icr2_1)	(((vul1_1	bur2_1)	vir2_1)	icr1_1))	((hal1_1	vul3_1)	(tri1_1	tri2_1)))	vup1_1)	((gab1_1	(hal2_1	rot1_2))	rot2_1))	(ceb1_2	(rot1_1	rot3_1)))	(lit1_1	gac1_2))	((((((((406.1_1	gal1_1)	gra2_1)	gra1_1)	(416.1_1	(gal2_1	plu2_1)))	((369.1_1	vup1_2)	(ceb1_1	ceb2_1)))	((366.1_1	(vup2_1	gag2_1))	(((gac2_1	gag1_1)	icr2_3)	plu1_1)))	(((gac1_1	vel2_2)	vel1_1)	((gac2_2	vel2_1)	icr2_2)))	(((grm1_1	grm2_1)	vir1_2)	lai2_1)))	((bur1_1
(((((((((rot1_2	gac1_2)	(gab2_1	lai1_1))	icr2_1)	((((vul3_1	vir1_1)	lit1_1)	bur1_1)	icr1_1))	(lai2_1	vir2_1))	(gab1_2	(gab2_2	icr1_2)))	(((((((369.1_1	416.1_1)	((366.1_1	406.1_1)	(gag2_1	vup1_2)))	(((gac1_1	(gac2_2	vel2_1))	vel2_2)	(icr2_2	vel1_1)))	(ceb1_1	plu2_1))	(gal1_1	gra2_1))	(((((ceb2_1	gag1_1)	gac2_1)	vup2_1)	plu1_1)	((gal2_1	gra1_1)	icr2_3)))	(((((((bur2_1	lit2_1)	vul1_1)	(gab1_1	vul2_1))	(ceb1_2	(hal1_1	hal2_1)))	(tri1_1	tri2_1))	((grm1_1
((((((((gab2_1	gab1_1)	bur1_1)	((tri1_1	tri2_1)	rot2_1))	vul2_1)	(((vul1_1	vul3_1)	((lit2_1	gac1_2)	vup1_1))	((gab1_2	gab2_2)	icr1_2)))	(((((((bur2_1	lai1_1)	vir1_1)	(((ceb1_2	hal1_1)	rot1_2)	(hal2_1	(icr1_1	vir2_1))))	(icr2_1	lit1_1))	((grm1_1	grm2_1)	vir1_2))	lai2_1)	(rot1_1	rot3_1)))	((((((gal1_1	gra2_1)	(ceb2_1	vup1_2))	(366.1_1	gag1_1))	(((((gac1_1	vel2_2)	icr2_2)	vel1_1)	(gac2_2	vel2_1))	((gac2_1	plu1_1)	plu2_1)))	((((369.1_1	gal2_1)	gra1_1)
(((((((((((((vul3_1	icr2_1)	gac1_2)	vul2_1)	(vir1_1	vul1_1))	((ceb1_2	(hal2_1	rot2_1))	vir2_1))	((bur1_1	(gab1_1	(lit1_1	rot1_2)))	(gab2_1	hal1_1)))	(lit2_1	(tri1_1	tri2_1)))	(rot1_1	rot3_1))	((grm1_1	grm2_1)	vir1_2))	(icr1_2	(gab1_2	gab2_2)))	((icr1_1	lai1_1)	vup1_1))	((((((gag2_1	(406.1_1	gac2_1))	(gag1_1	plu1_1))	366.1_1)	((((gac1_1	vel1_1)	(gac2_2	vel2_1))	vel2_2)	icr2_2))	((369.1_1	plu2_1)	((416.1_1	(((vup2_1	gal2_1)	(gal1_1	vup1_2))	ceb2_1))
((((((((bur2_1	vup1_1)	((((vul3_1	vul2_1)	vul1_1)	icr2_1)	gac1_2))	ceb1_2)	bur1_1)	((hal2_1	(tri1_1	tri2_1))	(rot1_1	rot3_1)))	(((((rot2_1	hal1_1)	lai2_1)	((gab1_1	lit2_1)	((((gab2_1	vir2_1)	vir1_1)	rot1_2)	((lai1_1	lit1_1)	icr1_1))))	((grm1_1	grm2_1)	vir1_2))	((icr1_2	gab1_2)	gab2_2)))	((((vup2_1	416.1_1)	(ceb2_1	gag1_1))	(gal1_1	plu2_1))	((((((366.1_1	369.1_1)	vup1_2)	(406.1_1	ceb1_1))	icr2_3)	(((((gac2_1	gal2_1)	plu1_1)	gag2_1)	gra1_1)	gra2_1))
((((((((((icr1_1	vul2_1)	hal1_1)	(((ceb1_2	lit2_1)	rot1_2)	gab2_1))	((gab1_1	(icr2_1	vir2_1))	(vul3_1	vup1_1)))	((bur1_1	rot2_1)	(((lai1_1	lai2_1)	(tri1_1	tri2_1))	(rot1_1	rot3_1))))	((gab1_2	icr1_2)	gab2_2))	(lit1_1	(bur2_1	((vul1_1	gac1_2)	(hal2_1	vir1_1)))))	(((((((plu1_1	gac2_1)	(ceb2_1	gag2_1))	((gra1_1	vup2_1)	plu2_1))	gal2_1)	(416.1_1	icr2_3))	(369.1_1	gal1_1))	(((366.1_1	406.1_1)	((ceb1_1	(gra2_1	gag1_1))	vup1_2))	((gac1_1	(vel1_1	(icr2_2
(((((((gab2_1	(ceb1_2	lai1_1))	lai2_1)	(bur1_1	(hal2_1	vir1_1)))	(((grm1_1	grm2_1)	vir1_2)	(rot1_1	rot3_1)))	((((gra2_1	(((gac1_1	vel1_1)	(icr2_2	vel2_2))	(gac2_2	vel2_1)))	(((366.1_1	((ceb2_1	plu2_1)	(gag2_1	gal2_1)))	369.1_1)	ceb1_1))	(((((406.1_1	(gal1_1	gra1_1))	(gac2_1	plu1_1))	vup2_1)	(416.1_1	icr2_3))	(gag1_1	vup1_2)))	(((gab2_2	(gab1_2	icr1_2))	(rot1_2	vul1_1))	vup1_1)))	((gab1_1	((((vul3_1	gac1_2)	(((icr1_1	vul2_1)	vir2_1)	lit1_1))	((hal1_1
(((((((((vul2_1	gab1_1)	(hal2_1	lit2_1))	(vul1_1	lai2_1))	((vir1_1	(bur1_1	ceb1_2))	gab2_1))	lai1_1)	((((gab2_2	gab1_2)	icr1_2)	icr1_1)	((grm1_1	grm2_1)	vir1_2)))	((((((((vup2_1	gal1_1)	gra1_1)	((gac1_1	(gac2_2	vel2_1))	((icr2_2	vel1_1)	vel2_2)))	(gac2_1	icr2_3))	plu2_1)	(((369.1_1	plu1_1)	ceb1_1)	gal2_1))	416.1_1)	(((366.1_1	gag2_1)	vup1_2)	(406.1_1	(gra2_1	(ceb2_1	gag1_1))))))	(bur2_1	(((((lit1_1	rot2_1)	vir2_1)	vup1_1)	icr2_1)	(((gac1_2	(tri1_1
((((((((((vul1_1	rot2_1)	(bur1_1	(((tri1_1	tri2_1)	lit2_1)	gab2_1)))	lai1_1)	ceb1_2)	hal2_1)	((vup1_1	lit1_1)	(vul3_1	rot1_2)))	((hal1_1	vir2_1)	vul2_1))	(((((((369.1_1	416.1_1)	gra1_1)	(406.1_1	ceb1_1))	icr2_3)	(((((366.1_1	vup2_1)	gal1_1)	gag1_1)	(((ceb2_1	gal2_1)	gag2_1)	plu2_1))	(gra2_1	(plu1_1	vup1_2))))	gac2_1)	((gac1_1	(icr2_2	(vel1_1	vel2_2)))	(gac2_2	vel2_1))))	(((bur2_1	(((gab1_1	(gac1_2	icr1_1))	lai2_1)	((icr2_1	(rot1_1	rot3_1))	vir1_1)))
(((((((ceb1_2	((((vul3_1	((gab1_1	vul2_1)	lit1_1))	vup1_1)	vir1_1)	((gac1_2	(vir2_1	vul1_1))	lit2_1)))	((rot1_1	rot3_1)	rot2_1))	(tri1_1	tri2_1))	((((gab1_2	icr1_2)	gab2_2)	lai1_1)	((grm1_1	grm2_1)	vir1_2)))	(((hal1_1	(bur2_1	(lai2_1	rot1_2)))	hal2_1)	(bur1_1	icr1_1)))	(((((366.1_1	369.1_1)	(((((416.1_1	gra1_1)	ceb2_1)	plu1_1)	(((ceb1_1	gal2_1)	(gra2_1	vup2_1))	(gag2_1	gal1_1)))	(gac2_1	icr2_3)))	(vup1_2	(gag1_1	plu2_1)))	(406.1_1	((gac1_1	icr2_2)
(((((((((lai1_1	(gab1_1	((hal1_1	hal2_1)	lit1_1)))	lai2_1)	icr1_1)	(gab2_1	(gac1_2	vir2_1)))	(vul2_1	vup1_1))	(((bur1_1	ceb1_2)	(vir1_1	(rot1_1	rot3_1)))	((gab2_2	icr1_2)	gab1_2)))	(((((366.1_1	vup1_2)	((gag1_1	plu1_1)	gal2_1))	(416.1_1	((ceb2_1	(gag2_1	(gra1_1	vup2_1)))	gac2_1)))	((ceb1_1	plu2_1)	(((gac1_1	vel1_1)	vel2_2)	((gac2_2	vel2_1)	icr2_2))))	((369.1_1	gal1_1)	((406.1_1	icr2_3)	gra2_1))))	((((((bur2_1	icr2_1)	(tri1_1	tri2_1))	vul3_1)	(lit2_1
(((((((((gac1_2	(hal1_1	rot1_2))	((((gab1_1	vup1_1)	vul3_1)	icr2_1)	rot2_1))	(tri1_1	tri2_1))	(vir1_1	vul1_1))	(((hal2_1	lai2_1)	(((bur1_1	gab2_1)	ceb1_2)	(bur2_1	vul2_1)))	(((gab1_2	gab2_2)	icr1_2)	(icr1_1	lai1_1))))	(((lit1_1	vir2_1)	lit2_1)	(rot1_1	rot3_1)))	((((((406.1_1	gra2_1)	(369.1_1	gag2_1))	((366.1_1	((ceb1_1	(gal2_1	gra1_1))	gal1_1))	(416.1_1	plu1_1)))	plu2_1)	((gac1_1	(vel1_1	vel2_2))	((gac2_2	vel2_1)	icr2_2)))	(((icr2_3	(gag1_1	vup1_2))
((((((((icr1_1	(((gab2_2	icr1_2)	gab1_2)	rot1_2))	((ceb1_2	lit1_1)	vul1_1))	(((bur1_1	rot2_1)	hal2_1)	(gab2_1	vul3_1)))	(bur2_1	(((lai2_1	vul2_1)	vup1_1)	(tri1_1	tri2_1))))	(((((gac1_2	lit2_1)	((hal1_1	vir1_1)	icr2_1))	gab1_1)	(rot1_1	rot3_1))	(vir2_1	lai1_1)))	((((((((gal2_1	gra1_1)	plu2_1)	ceb2_1)	(((vup2_1	vup1_2)	gac2_1)	gal1_1))	(416.1_1	ceb1_1))	icr2_3)	((((gac1_1	icr2_2)	vel1_1)	vel2_2)	(gac2_2	vel2_1)))	((((((366.1_1	gag2_1)	369.1_1)	gag1_1)
(((((((rot1_2	((hal1_1	icr2_1)	vir2_1))	vup1_1)	((bur2_1	lit2_1)	rot2_1))	(((grm1_1	grm2_1)	vir1_2)	lit1_1))	((((((vir1_1	lai1_1)	vul3_1)	ceb1_2)	vul2_1)	(((gab1_2	icr1_2)	gab2_2)	(gab1_1	icr1_1)))	((gac1_2	(hal2_1	lai2_1))	(rot1_1	rot3_1))))	((((gab2_1	bur1_1)	vul1_1)	(((((plu2_1	((369.1_1	gra1_1)	gac2_1))	vup1_2)	((416.1_1	gag1_1)	ceb1_1))	((((ceb2_1	icr2_3)	(gra2_1	vup2_1))	gal1_1)	(((gac1_1	vel1_1)	(icr2_2	vel2_2))	(gac2_2	vel2_1))))	(366.1_1
((((((((vir1_1	((bur1_1	lit1_1)	hal2_1))	((rot1_1	rot3_1)	(tri1_1	tri2_1)))	(((((ceb1_2	icr2_1)	(gab1_1	lai1_1))	vul1_1)	icr1_1)	rot2_1))	bur2_1)	((vul3_1	hal1_1)	vup1_1))	((((gab2_1	(((gac1_2	vul2_1)	(lit2_1	vir2_1))	rot1_2))	((grm1_1	grm2_1)	vir1_2))	lai2_1)	(gab1_2	(gab2_2	icr1_2))))	(((((((369.1_1	gra2_1)	gac2_1)	(plu2_1	vup1_2))	(406.1_1	gal1_1))	vup2_1)	((((ceb1_1	((gra1_1	icr2_3)	plu1_1))	ceb2_1)	gal2_1)	gag1_1))	(((366.1_1	416.1_1)	gag2_1)
((((((((ceb1_2	gab1_1)	(gac1_2	(lai1_1	vul1_1)))	(tri1_1	tri2_1))	(((bur1_1	lai2_1)	((rot1_1	rot3_1)	vir1_1))	(bur2_1	((hal2_1	lit1_1)	icr2_1))))	(((((gab1_2	gab2_2)	icr1_2)	vir2_1)	((hal1_1	rot1_2)	vup1_1))	(icr1_1	vul2_1)))	((((ceb1_1	plu2_1)	((366.1_1	(406.1_1	gal1_1))	(369.1_1	gag2_1)))	((gac1_1	vel1_1)	((gac2_2	vel2_1)	(icr2_2	vel2_2))))	((((416.1_1	gal2_1)	(plu1_1	gra2_1))	(ceb2_1	vup1_2))	(((gac2_1	(gag1_1	gra1_1))	icr2_3)	vup2_1))))	(((gab2_1
((((((((((ceb1_2	(rot1_2	(lit2_1	vir1_1)))	rot2_1)	(gab2_1	gac1_2))	((lai1_1	vul3_1)	(hal2_1	((rot1_1	rot3_1)	vul1_1))))	lit1_1)	((gab1_1	hal1_1)	(vul2_1	vup1_1)))	lai2_1)	((((((((416.1_1	ceb2_1)	ceb1_1)	(((((366.1_1	gal1_1)	gra2_1)	(gag1_1	plu2_1))	vup1_2)	icr2_3))	(369.1_1	(406.1_1	gac2_1)))	(((gag2_1	gra1_1)	(gal2_1	plu1_1))	vup2_1))	((((gac1_1	vel1_1)	vel2_2)	icr2_2)	(gac2_2	vel2_1)))	((icr1_2	gab1_2)	gab2_2))	(bur1_1	(tri1_1	tri2_1))))	(((bur2_1
(((((((hal2_1	(rot1_1	rot3_1))	((icr2_1	lit2_1)	lit1_1))	((gab1_2	icr1_2)	gab2_2))	(((((((hal1_1	icr1_1)	(gab2_1	vul3_1))	((grm1_1	grm2_1)	vir1_2))	(((((lai1_1	vul2_1)	vul1_1)	vup1_1)	ceb1_2)	(tri1_1	tri2_1)))	rot1_2)	((bur1_1	(gac1_2	lai2_1))	vir1_1))	rot2_1))	(bur2_1	(gab1_1	vir2_1)))	(((((406.1_1	gag1_1)	(((366.1_1	((369.1_1	gra2_1)	gra1_1))	ceb2_1)	416.1_1))	((ceb1_1	plu2_1)	((vup2_1	(gac2_1	gal1_1))	(gag2_1	icr2_3))))	(((gac1_1	(icr2_2	vel2_2))
((((((((((bur2_1	vul2_1)	vir2_1)	ceb1_2)	gac1_2)	((grm1_1	grm2_1)	vir1_2))	((rot2_1	gab2_1)	vul1_1))	lit2_1)	(((lit1_1	((icr1_1	(rot1_1	rot3_1))	vir1_1))	((hal1_1	(tri1_1	tri2_1))	lai2_1))	(gab2_2	(gab1_2	icr1_2))))	((((rot1_2	(icr2_1	vul3_1))	bur1_1)	(((((vup1_2	(gal1_1	plu2_1))	(((ceb2_1	gal2_1)	gac2_1)	gag2_1))	gra2_1)	(((366.1_1	406.1_1)	vup2_1)	416.1_1))	((((369.1_1	(gra1_1	icr2_3))	(gag1_1	plu1_1))	ceb1_1)	((gac1_1	(gac2_2	vel2_1))	((icr2_2
(((((((((gab2_1	gac1_2)	(lai2_1	vup1_1))	(((ceb1_2	vul2_1)	(vul1_1	vir1_1))	(hal1_1	icr1_1)))	(((bur1_1	(rot1_2	((lit1_1	vul3_1)	vir2_1)))	lai1_1)	(lit2_1	(tri1_1	tri2_1))))	hal2_1)	((((gab1_1	rot2_1)	icr2_1)	(rot1_1	rot3_1))	((grm1_1	grm2_1)	vir1_2)))	(bur2_1	((gab2_2	gab1_2)	icr1_2)))	(((((((416.1_1	(366.1_1	gal1_1))	(gra1_1	gra2_1))	(ceb2_1	gac2_1))	(((369.1_1	gal2_1)	406.1_1)	(ceb1_1	icr2_3)))	plu2_1)	((vup2_1	vup1_2)	(gag2_1	plu1_1)))	(((((gac1_1
(((((((rot1_2	((grm1_1	grm2_1)	vir1_2))	vir2_1)	lai2_1)	((((plu1_1	gag1_1)	ceb2_1)	(((gac1_1	(icr2_2	vel2_2))	vel1_1)	(gac2_2	vel2_1)))	(((366.1_1	((369.1_1	ceb1_1)	gra1_1))	(((406.1_1	(plu2_1	vup1_2))	icr2_3)	gac2_1))	(((416.1_1	vup2_1)	gal1_1)	(gag2_1	(gal2_1	gra2_1))))))	((((((lai1_1	vul1_1)	(tri1_1	tri2_1))	(((gab2_1	icr2_1)	(vul2_1	vul3_1))	lit2_1))	vir1_1)	(hal2_1	lit1_1))	(icr1_1	vup1_1)))	(((hal1_1	bur2_1)	((bur1_1	((gab1_2	icr1_2)	gab2_2))
((lit2_1	(((((lai1_1	vul2_1)	vup1_1)	((bur1_1	vul3_1)	(((gab2_1	rot1_2)	lit1_1)	hal1_1)))	(((((((366.1_1	(gag1_1	plu2_1))	gag2_1)	(icr2_3	plu1_1))	416.1_1)	((gac1_1	(icr2_2	(vel1_1	vel2_2)))	(gac2_2	vel2_1)))	(((369.1_1	gal2_1)	(ceb2_1	gra2_1))	gra1_1))	(406.1_1	(ceb1_1	((gac2_1	vup1_2)	(gal1_1	vup2_1))))))	((((bur2_1	((gab1_1	gac1_2)	((((((grm1_1	grm2_1)	vir1_2)	lai2_1)	rot2_1)	(icr2_1	vul1_1))	(rot1_1	rot3_1))))	((gab1_2	gab2_2)	icr1_2))	ceb1_2)
((((((icr2_1	ceb1_2)	((((((gac2_1	(416.1_1	vup2_1))	vup1_2)	(((369.1_1	406.1_1)	gag2_1)	gra1_1))	((gag1_1	gal1_1)	plu1_1))	((366.1_1	((ceb2_1	icr2_3)	((ceb1_1	gal2_1)	(gra2_1	plu2_1))))	((gac1_1	((icr2_2	vel2_2)	vel1_1))	(gac2_2	vel2_1))))	((bur2_1	(((vul2_1	lit2_1)	gab2_1)	lai2_1))	rot1_2)))	((rot1_1	rot3_1)	vul3_1))	bur1_1)	((((((icr1_1	lit1_1)	hal1_1)	gac1_2)	rot2_1)	((grm1_1	grm2_1)	vir1_2))	((((vir1_1	hal2_1)	vul1_1)	(gab1_1	((lai1_1	vir2_1)
(((((((hal2_1	lit2_1)	((vir2_1	bur2_1)	((vul1_1	rot2_1)	(tri1_1	tri2_1))))	(((gab1_2	icr1_2)	gab2_2)	(icr1_1	(lit1_1	vir1_1))))	(((icr2_1	lai2_1)	(lai1_1	vup1_1))	((gab2_1	gac1_2)	vul3_1)))	(((369.1_1	ceb2_1)	((((366.1_1	icr2_3)	(ceb1_1	(gal2_1	vup2_1)))	((plu2_1	gra2_1)	gag2_1))	((((((406.1_1	gal1_1)	gag1_1)	(plu1_1	vup1_2))	(416.1_1	gra1_1))	gac2_1)	(((gac1_1	vel1_1)	(icr2_2	vel2_2))	(gac2_2	vel2_1)))))	(((bur1_1	(rot1_1	rot3_1))	(hal1_1	vul2_1))
((((((vir1_1	(lai2_1	lit1_1))	((rot1_1	rot3_1)	rot2_1))	(((bur1_1	gac1_2)	((((ceb1_2	vul2_1)	(vul1_1	vir2_1))	icr2_1)	rot1_2))	(gab1_1	hal2_1)))	(((((((((((gag2_1	416.1_1)	gal2_1)	406.1_1)	gal1_1)	(366.1_1	icr2_3))	gag1_1)	((ceb1_1	(ceb2_1	gra2_1))	(((gac2_1	plu1_1)	(plu2_1	vup1_2))	vup2_1)))	(369.1_1	gra1_1))	(gac1_1	((gac2_2	vel2_1)	((icr2_2	vel2_2)	vel1_1))))	bur2_1)	(((grm1_1	grm2_1)	vir1_2)	((hal1_1	vul3_1)	lai1_1))))	((((gab2_1	icr1_1)	(tri1_1
(((((((icr2_1	vir2_1)	vul2_1)	(tri1_1	tri2_1))	((((bur1_1	vup1_1)	(gab2_1	(rot1_1	rot3_1)))	(bur2_1	(gab2_2	(gab1_2	icr1_2))))	rot2_1))	(((((ceb1_2	lit2_1)	vir1_1)	gac1_2)	(hal2_1	((vul3_1	lai2_1)	lai1_1)))	((grm1_1	grm2_1)	vir1_2)))	((((gag2_1	406.1_1)	(gac2_1	(vup2_1	((gag1_1	gra1_1)	vup1_2))))	((((366.1_1	ceb1_1)	gal1_1)	(((gac1_1	icr2_2)	vel2_2)	((gac2_2	vel2_1)	vel1_1)))	((369.1_1	ceb2_1)	((416.1_1	((gal2_1	plu1_1)	(gra2_1	plu2_1)))	icr2_3))))
(((((vir1_1	vul2_1)	hal2_1)	((bur2_1	(tri1_1	tri2_1))	(gab2_2	(gab1_2	icr1_2))))	(((((gra1_1	416.1_1)	((((366.1_1	gag1_1)	gra2_1)	((((gac1_1	icr2_2)	vel1_1)	vel2_2)	(gac2_2	vel2_1)))	gag2_1))	(((369.1_1	gac2_1)	(plu1_1	vup1_2))	(((ceb1_1	plu2_1)	vup2_1)	(((ceb2_1	icr2_3)	gal2_1)	gal1_1))))	406.1_1)	(((((((ceb1_2	gac1_2)	lai2_1)	((lai1_1	lit1_1)	(((gab1_1	icr1_1)	lit2_1)	((hal1_1	vul1_1)	vul3_1))))	(bur1_1	icr2_1))	((grm1_1	grm2_1)	vir1_2))	((((gab2_1
(((((((icr2_1	vul2_1)	((grm1_1	grm2_1)	vir1_2))	(gab2_1	hal1_1))	vul3_1)	((((((((ceb1_1	(366.1_1	(ceb2_1	gag2_1)))	plu2_1)	(gra1_1	vup1_2))	(406.1_1	icr2_3))	416.1_1)	((((369.1_1	gac2_1)	gra2_1)	gag1_1)	((gal2_1	plu1_1)	vup2_1)))	(((((gac1_1	icr2_2)	vel2_2)	vel1_1)	(gac2_2	vel2_1))	gal1_1))	(rot1_1	rot3_1)))	(((((bur2_1	(((bur1_1	(gac1_2	vir1_1))	ceb1_2)	vir2_1))	(icr1_2	(gab1_2	gab2_2)))	((((hal2_1	vul1_1)	lit2_1)	rot1_2)	lai2_1))	((((gab1_1	lit1_1)
(((((((ceb1_2	((((gab1_1	vir1_1)	icr1_1)	vir2_1)	icr2_1))	bur1_1)	((((gab2_1	lai1_1)	hal2_1)	lai2_1)	(lit2_1	((grm1_1	grm2_1)	vir1_2))))	((((gac1_2	rot2_1)	vul2_1)	vup1_1)	((tri1_1	tri2_1)	vul3_1)))	((rot1_2	((hal1_1	lit1_1)	vul1_1))	(rot1_1	rot3_1)))	(((((gac2_1	((gra2_1	plu1_1)	vup1_2))	(((366.1_1	369.1_1)	(406.1_1	gra1_1))	gag1_1))	(416.1_1	(((ceb1_1	(gal2_1	icr2_3))	((ceb2_1	gal1_1)	vup2_1))	(gag2_1	(((gac1_1	vel1_1)	((gac2_2	vel2_1)	icr2_2))
((((((bur1_1	(gac1_2	vir2_1))	((((bur2_1	(rot2_1	(tri1_1	tri2_1)))	(rot1_2	(rot1_1	rot3_1)))	vul2_1)	((grm1_1	grm2_1)	vir1_2)))	((gab1_2	gab2_2)	icr1_2))	((((ceb1_2	hal2_1)	vul3_1)	gab2_1)	(((lai1_1	lai2_1)	vir1_1)	(vul1_1	vup1_1))))	((icr2_1	(((gab1_1	(icr1_1	lit1_1))	hal1_1)	lit2_1))	((((plu2_1	(366.1_1	plu1_1))	(((406.1_1	ceb2_1)	ceb1_1)	(((gra1_1	(gac2_1	gal2_1))	((gal1_1	icr2_3)	vup2_1))	((gag1_1	gag2_1)	(gra2_1	vup1_2)))))	(416.1_1	((gac1_1
((((((((icr2_1	((((ceb1_2	(hal2_1	lit1_1))	gab2_1)	((hal1_1	(tri1_1	tri2_1))	(lai1_1	(vir1_1	vul1_1))))	vir2_1))	(((bur1_1	(rot1_1	rot3_1))	((gab1_1	icr1_1)	(gac1_2	(lit2_1	lai2_1))))	((vul3_1	vul2_1)	rot2_1)))	rot1_2)	(gab2_2	(gab1_2	icr1_2)))	(((grm1_1	grm2_1)	vir1_2)	vup1_1))	((((((icr2_3	((gag1_1	vup1_2)	plu1_1))	((366.1_1	plu2_1)	ceb2_1))	((((369.1_1	gal1_1)	ceb1_1)	gal2_1)	(406.1_1	gac2_1)))	(gra1_1	vup2_1))	(((gac1_1	icr2_2)	vel2_2)	((gac2_2
((((((gab2_1	rot1_2)	((bur1_1	(((gab2_2	icr1_2)	gab1_2)	(icr2_1	(tri1_1	tri2_1))))	((lai1_1	lit2_1)	vul1_1)))	(((((((gac2_1	vup2_1)	((369.1_1	gal1_1)	ceb1_1))	366.1_1)	gal2_1)	((ceb2_1	icr2_3)	vup1_2))	(((((406.1_1	gag1_1)	(gag2_1	plu1_1))	gra1_1)	plu2_1)	(416.1_1	gra2_1)))	((gac1_1	(icr2_2	vel2_2))	((gac2_2	vel2_1)	vel1_1))))	(((((rot1_1	rot3_1)	((gab1_1	lit1_1)	vup1_1))	((hal1_1	vul2_1)	vir2_1))	((ceb1_2	gac1_2)	rot2_1))	((((grm1_1	grm2_1)	vir1_2)
(((((((ceb1_2	vul3_1)	(tri1_1	tri2_1))	lai1_1)	(((((406.1_1	(416.1_1	gal2_1))	(ceb1_1	((gag2_1	gra1_1)	plu2_1)))	((gac1_1	(vel1_1	(icr2_2	vel2_2)))	(gac2_2	vel2_1)))	((((366.1_1	(369.1_1	vup2_1))	((gac2_1	gra2_1)	gag1_1))	ceb2_1)	(((icr2_3	plu1_1)	gal1_1)	vup1_2)))	((((((((gab1_1	gac1_2)	vul2_1)	((icr1_1	(icr2_1	vir1_1))	(rot1_1	rot3_1)))	vul1_1)	lit1_1)	rot1_2)	(((grm1_1	grm2_1)	vir1_2)	((hal1_1	lit2_1)	(lai2_1	vir2_1))))	gab2_1)))	(bur1_1	(bur2_1
(((((((gac1_2	rot2_1)	ceb1_2)	((tri1_1	tri2_1)	(rot1_1	rot3_1)))	((grm1_1	grm2_1)	vir1_2))	((((((((rot1_2	hal1_1)	(lit2_1	(vul1_1	vul2_1)))	(icr2_1	vul3_1))	lai1_1)	(gab2_1	vir2_1))	(gab1_1	hal2_1))	lai2_1)	((((plu2_1	(gra1_1	vup1_2))	(366.1_1	(((369.1_1	(ceb1_1	gra2_1))	406.1_1)	(icr2_3	((ceb2_1	((gag2_1	vup2_1)	plu1_1))	gal2_1)))))	(((gac1_1	icr2_2)	(vel2_2	vel1_1))	(gac2_2	vel2_1)))	((416.1_1	(gac2_1	gal1_1))	gag1_1))))	((((bur1_1	((gab1_2	gab2_2)
((((((((icr2_1	lit2_1)	(lai1_1	lit1_1))	((grm1_1	grm2_1)	vir1_2))	(vir1_1	(vul1_1	vul2_1)))	(((((bur2_1	hal2_1)	(ceb1_2	(gab2_1	(rot1_2	vul3_1))))	((gab1_1	hal1_1)	(gac1_2	lai2_1)))	((gab1_2	icr1_2)	gab2_2))	vup1_1))	rot2_1)	(((rot1_1	rot3_1)	((bur1_1	vir2_1)	(icr1_1	(tri1_1	tri2_1))))	(((ceb2_1	(416.1_1	plu1_1))	((369.1_1	(406.1_1	gag1_1))	((gal2_1	gra2_1)	icr2_3)))	((((366.1_1	(ceb1_1	gal1_1))	((gra1_1	vup2_1)	((gac2_1	vup1_2)	plu2_1)))	gag2_1)
((((((((vir2_1	gab2_1)	(bur1_1	hal1_1))	((vul1_1	gac1_2)	lit2_1))	(((ceb1_2	hal2_1)	lai1_1)	lai2_1))	((grm1_1	grm2_1)	vir1_2))	((((bur2_1	lit1_1)	(rot1_1	rot3_1))	((((icr1_2	gab1_2)	gab2_2)	gab1_1)	((icr1_1	((tri1_1	tri2_1)	vul3_1))	rot2_1)))	((((((vup2_1	(366.1_1	gag1_1))	plu1_1)	((ceb1_1	ceb2_1)	gra1_1))	(gag2_1	gal2_1))	((369.1_1	416.1_1)	((406.1_1	vup1_2)	(((gac1_1	vel2_2)	icr2_2)	((gac2_2	vel2_1)	vel1_1)))))	((gac2_1	(gal1_1	plu2_1))	(gra2_1
((((((((rot1_1	rot3_1)	vir1_1)	hal2_1)	(icr1_1	rot2_1))	((((tri1_1	tri2_1)	(ceb1_2	(gac1_2	lit2_1)))	(gab1_1	lai2_1))	(((lit1_1	vul1_1)	vul2_1)	gab2_1)))	((((((((vup2_1	(gra1_1	plu2_1))	gra2_1)	(406.1_1	((gag1_1	(gal2_1	plu1_1))	vup1_2)))	366.1_1)	((gac1_1	(icr2_2	vel1_1))	((gac2_2	vel2_1)	vel2_2)))	((gal1_1	gag2_1)	icr2_3))	(369.1_1	(ceb1_1	gac2_1)))	(416.1_1	ceb2_1)))	((((bur1_1	((((icr1_2	gab1_2)	gab2_2)	rot1_2)	(lai1_1	(vir2_1	vul3_1))))	bur2_1)
((((((((((vir2_1	rot1_2)	((gac1_2	vul2_1)	(gab2_1	((grm1_1	grm2_1)	vir1_2))))	((gab1_1	lit1_1)	(bur2_1	hal1_1)))	((hal2_1	((icr1_1	vup1_1)	lai1_1))	(tri1_1	tri2_1)))	(rot1_1	rot3_1))	((bur1_1	(vul1_1	vul3_1))	vir1_1))	(((ceb1_2	lit2_1)	icr2_1)	lai2_1))	(((gab2_2	icr1_2)	gab1_2)	rot2_1))	(((vup1_2	(366.1_1	gac2_1))	(((gac1_1	(icr2_2	vel2_2))	(gac2_2	vel2_1))	vel1_1))	(((((369.1_1	plu1_1)	406.1_1)	((ceb1_1	(((ceb2_1	(gal2_1	gra1_1))	icr2_3)	gag2_1))
(((((((((((gac1_2	rot1_2)	vir2_1)	(gab1_1	hal2_1))	((vul3_1	vup1_1)	lit2_1))	((hal1_1	lai2_1)	(gab2_1	lai1_1)))	bur1_1)	((grm1_1	grm2_1)	vir1_2))	((((bur2_1	(rot1_1	rot3_1))	(icr1_1	vir1_1))	rot2_1)	(((ceb1_2	(tri1_1	tri2_1))	vul1_1)	(icr2_1	lit1_1))))	vul2_1)	(((((gag2_1	vup1_2)	(((366.1_1	gal2_1)	((416.1_1	icr2_3)	ceb2_1))	((gal1_1	plu1_1)	gra1_1)))	plu2_1)	(((369.1_1	((406.1_1	gag1_1)	gra2_1))	vup2_1)	((ceb1_1	gac2_1)	((((gac1_1	vel1_1)	icr2_2)
((((((lit1_1	vir1_1)	(ceb1_2	vul3_1))	((((((gab1_2	(gab2_2	icr1_2))	((gab1_1	lai2_1)	vir2_1))	lai1_1)	rot2_1)	((grm1_1	grm2_1)	vir1_2))	(tri1_1	tri2_1)))	((((((gab2_1	rot1_2)	vul2_1)	(rot1_1	rot3_1))	icr1_1)	lit2_1)	((((bur1_1	(hal1_1	icr2_1))	vul1_1)	bur2_1)	(gac1_2	(hal2_1	vup1_1)))))	(((((((366.1_1	gal1_1)	406.1_1)	gal2_1)	gra2_1)	(((((((369.1_1	gag1_1)	(gac2_1	gra1_1))	vup1_2)	plu2_1)	(ceb2_1	plu1_1))	vup2_1)	ceb1_1))	((((gac1_1	icr2_2)	vel1_1)
((((((((lai1_1	icr1_1)	(((hal1_1	icr2_1)	lit1_1)	vup1_1))	((bur1_1	bur2_1)	vul3_1))	(hal2_1	vir2_1))	lai2_1)	(((((((gab1_1	vul1_1)	((rot1_1	rot3_1)	rot1_2))	((gab2_2	icr1_2)	gab1_2))	(((ceb1_2	(tri1_1	tri2_1))	gab2_1)	vir1_1))	(gac1_2	rot2_1))	(vul2_1	lit2_1))	((grm1_1	grm2_1)	vir1_2)))	((((369.1_1	gra1_1)	plu2_1)	(((406.1_1	gac2_1)	((ceb1_1	gal1_1)	vup1_2))	((((gac1_1	icr2_2)	vel1_1)	(gac2_2	vel2_1))	vel2_2)))	(((((366.1_1	gal2_1)	ceb2_1)	(gag2_1
((((((((lit1_1	rot1_2)	vup1_1)	(vir2_1	vul1_1))	vul3_1)	gab1_1)	(((((bur1_1	lai1_1)	((((ceb1_2	(rot1_1	rot3_1))	vir1_1)	(gab2_1	icr2_1))	(hal2_1	icr1_1)))	lai2_1)	(tri1_1	tri2_1))	(((bur2_1	(((grm1_1	grm2_1)	vir1_2)	vul2_1))	(((gab1_2	gab2_2)	icr1_2)	(gac1_2	(hal1_1	lit2_1))))	rot2_1)))	(((plu1_1	gag2_1)	((366.1_1	(416.1_1	((((ceb1_1	gra2_1)	vup2_1)	icr2_3)	(ceb2_1	gal2_1))))	((((369.1_1	gag1_1)	(gal1_1	plu2_1))	gra1_1)	(406.1_1	vup1_2))))	(((gac1_1
((((((((((lai1_1	vul1_1)	gac1_2)	icr1_1)	(((gab2_1	vir1_1)	lit1_1)	lai2_1))	(((((hal1_1	hal2_1)	vup1_1)	vir2_1)	(icr2_1	rot1_2))	(rot1_1	rot3_1)))	((((lit2_1	(ceb1_2	((grm1_1	grm2_1)	vir1_2)))	gab1_1)	(((bur1_1	vul2_1)	vul3_1)	rot2_1))	bur2_1))	(tri1_1	tri2_1))	((plu2_1	(plu1_1	vup1_2))	(((366.1_1	gra2_1)	((((((369.1_1	gal2_1)	(ceb1_1	gag2_1))	(406.1_1	ceb2_1))	((416.1_1	(gag1_1	gal1_1))	vup2_1))	(gac2_1	icr2_3))	gra1_1))	(((gac1_1	(icr2_2	vel1_1))
((((((vul1_1	vul2_1)	(rot1_1	rot3_1))	(((gab1_1	vul3_1)	lit2_1)	rot1_2))	(((((((vup1_1	icr1_1)	lai2_1)	(ceb1_2	(gab2_1	vir1_1)))	bur1_1)	((bur2_1	hal2_1)	icr2_1))	((hal1_1	vir2_1)	lit1_1))	gac1_2))	((((((gag1_1	((gag2_1	gra1_1)	plu1_1))	(((406.1_1	vup2_1)	plu2_1)	((ceb1_1	gra2_1)	gal1_1)))	(((366.1_1	369.1_1)	ceb2_1)	gac2_1))	(icr2_3	vup1_2))	((416.1_1	gal2_1)	(((gac1_1	icr2_2)	(vel2_2	vel1_1))	(gac2_2	vel2_1))))	((((tri1_1	tri2_1)	lai1_1)	((gab1_2
((((((((rot1_2	(vir1_1	icr2_1))	((grm1_1	grm2_1)	vir1_2))	((gab1_2	gab2_2)	icr1_2))	(tri1_1	tri2_1))	((ceb1_2	vul3_1)	(((gac1_2	hal2_1)	hal1_1)	lai2_1)))	vir2_1)	((((gal2_1	((((((369.1_1	vup2_1)	(416.1_1	(plu1_1	vup1_2)))	gra1_1)	(gac2_1	gal1_1))	((406.1_1	ceb2_1)	plu2_1))	(ceb1_1	icr2_3)))	(((366.1_1	gag2_1)	gag1_1)	(((gac1_1	(icr2_2	vel2_2))	vel1_1)	(gac2_2	vel2_1))))	gra2_1)	((((((gab1_1	icr1_1)	bur1_1)	lit2_1)	(bur2_1	((lai1_1	(rot1_1	rot3_1))
((((((((vir1_1	((grm1_1	grm2_1)	vir1_2))	((lai1_1	(icr1_1	vul1_1))	((ceb1_2	hal2_1)	vup1_1)))	rot1_2)	(gac1_2	(rot1_1	rot3_1)))	lit1_1)	(gab1_2	(gab2_2	icr1_2)))	((((((((366.1_1	plu2_1)	(gra2_1	vup2_1))	369.1_1)	(gac2_1	gal2_1))	((ceb1_1	(ceb2_1	gra1_1))	((gag2_1	plu1_1)	icr2_3)))	((406.1_1	gag1_1)	((gac1_1	((icr2_2	vel1_1)	vel2_2))	(gac2_2	vel2_1))))	((416.1_1	vup1_2)	gal1_1))	(bur1_1	(((bur2_1	((lit2_1	vir2_1)	(((gab1_1	(gab2_1	(hal1_1	vul3_1)))
((((((lit2_1	vul3_1)	(((((bur2_1	hal2_1)	(tri1_1	tri2_1))	(rot1_2	icr1_1))	lit1_1)	((ceb1_2	vul1_1)	(lai1_1	(rot1_1	rot3_1)))))	((gab1_2	(gab2_2	icr1_2))	((((((gab2_1	vir2_1)	vir1_1)	lai2_1)	gac1_2)	vup1_1)	rot2_1)))	((gab1_1	(((grm1_1	grm2_1)	vir1_2)	(hal1_1	(icr2_1	vul2_1))))	bur1_1))	((((gag1_1	(416.1_1	gag2_1))	(((gac1_1	vel2_2)	icr2_2)	((gac2_2	vel2_1)	vel1_1)))	(((406.1_1	icr2_3)	gal2_1)	gra2_1))	(((((366.1_1	plu1_1)	ceb2_1)	plu2_1)	(gra1_1
(((((((((gab2_1	ceb1_2)	icr2_1)	((bur2_1	(gab1_1	(icr1_1	rot2_1)))	vir1_1))	((grm1_1	grm2_1)	vir1_2))	((lit2_1	((lai1_1	vul1_1)	lai2_1))	(gac1_2	(rot1_2	vup1_1))))	((gal1_1	((gac1_1	vel1_1)	((gac2_2	vel2_1)	(icr2_2	vel2_2))))	((((((366.1_1	plu2_1)	((369.1_1	vup1_2)	plu1_1))	((416.1_1	gra2_1)	vup2_1))	406.1_1)	(((gac2_1	gal2_1)	gag2_1)	gra1_1))	(((ceb1_1	gag1_1)	ceb2_1)	icr2_3))))	((((vul3_1	(hal1_1	hal2_1))	(rot1_1	rot3_1))	vul2_1)	((bur1_1	lit1_1)
((((((((vul3_1	lai2_1)	vir1_1)	(vir2_1	vul2_1))	(hal2_1	vup1_1))	((((((rot2_1	(gac1_2	lit2_1))	bur2_1)	hal1_1)	(((ceb1_2	(icr2_1	lit1_1))	(tri1_1	tri2_1))	icr1_1))	bur1_1)	(((gab1_2	gab2_2)	icr1_2)	((grm1_1	grm2_1)	vir1_2))))	(gab1_1	(((gab2_1	vul1_1)	(lai1_1	rot1_2))	(rot1_1	rot3_1))))	((369.1_1	gag1_1)	(((366.1_1	gal2_1)	(((ceb1_1	plu2_1)	gal1_1)	(gac2_1	((gag2_1	plu1_1)	icr2_3))))	(((((406.1_1	gra1_1)	ceb2_1)	(416.1_1	gra2_1))	(vup2_1	vup1_2))
((((((((((lai1_1	(tri1_1	tri2_1))	vir1_1)	(rot1_1	rot3_1))	((bur2_1	(hal1_1	lit1_1))	rot2_1))	ceb1_2)	(((bur1_1	(gab1_1	vul2_1))	((lai2_1	vup1_1)	lit2_1))	((grm1_1	grm2_1)	vir1_2)))	(((gab1_2	icr1_2)	gab2_2)	((rot1_2	vul3_1)	vir2_1)))	((((((369.1_1	plu2_1)	416.1_1)	(406.1_1	(gag1_1	gal2_1)))	(plu1_1	vup2_1))	gal1_1)	((((366.1_1	(((ceb1_1	ceb2_1)	gra1_1)	gag2_1))	(gac2_1	(gra2_1	vup1_2)))	icr2_3)	((((gac1_1	vel1_1)	vel2_2)	icr2_2)	(gac2_2	vel2_1)))))
((((((gab2_1	lit1_1)	((grm1_1	grm2_1)	vir1_2))	((vul3_1	((gab1_1	lai2_1)	vir2_1))	icr1_1))	(((((gac1_2	((gab1_2	gab2_2)	icr1_2))	((hal2_1	icr2_1)	rot1_2))	((((((bur2_1	lit2_1)	ceb1_2)	(vul1_1	vup1_1))	vul2_1)	rot2_1)	(tri1_1	tri2_1)))	bur1_1)	(((hal1_1	vir1_1)	lai1_1)	(rot1_1	rot3_1))))	(((((plu2_1	(416.1_1	gal2_1))	366.1_1)	((ceb1_1	gac2_1)	((gag2_1	gra1_1)	vup1_2)))	(ceb2_1	(gal1_1	plu1_1)))	(((369.1_1	(gra2_1	vup2_1))	((406.1_1	gag1_1)	icr2_3))
(((icr1_1	((((bur1_1	ceb1_2)	(((hal2_1	icr2_1)	vup1_1)	vir1_1))	((grm1_1	grm2_1)	vir1_2))	rot2_1))	((((((((416.1_1	ceb2_1)	gag2_1)	(369.1_1	ceb1_1))	((gra2_1	gal1_1)	gal2_1))	(((406.1_1	icr2_3)	(gra1_1	plu2_1))	((((gac1_1	icr2_2)	vel2_2)	vel1_1)	(gac2_2	vel2_1))))	(((366.1_1	(gac2_1	vup1_2))	(gag1_1	vup2_1))	plu1_1))	((icr1_2	gab2_2)	gab1_2))	((((lai1_1	lit1_1)	gab2_1)	lai2_1)	(((bur2_1	gab1_1)	(gac1_2	(rot1_2	vir2_1)))	((hal1_1	(((lit2_1	vul2_1)
(((((((((gab1_1	(lit2_1	(hal1_1	hal2_1)))	vir2_1)	(bur2_1	(lit1_1	vul2_1)))	gac1_2)	(tri1_1	tri2_1))	((((grm1_1	grm2_1)	vir1_2)	lai1_1)	(((rot2_1	vul1_1)	vul3_1)	((rot1_1	rot3_1)	rot1_2))))	(((gab1_2	gab2_2)	icr1_2)	lai2_1))	(((((((ceb2_1	ceb1_1)	gag2_1)	gal2_1)	(((((366.1_1	(416.1_1	vup1_2))	plu1_1)	plu2_1)	(406.1_1	(gra1_1	gra2_1)))	(gag1_1	((gac2_1	vup2_1)	gal1_1))))	((gac1_1	(gac2_2	vel2_1))	((icr2_2	vel1_1)	vel2_2)))	(369.1_1	icr2_3))	((bur1_1
((((((lit2_1	((bur2_1	rot1_2)	(tri1_1	tri2_1)))	((gac1_2	((rot1_1	rot3_1)	vul2_1))	vul3_1))	bur1_1)	((grm1_1	grm2_1)	vir1_2))	((((((((gab2_1	(hal2_1	(icr2_1	lit1_1)))	rot2_1)	(vir2_1	vul1_1))	vup1_1)	lai1_1)	(ceb1_2	gab1_1))	((((gra1_1	gal1_1)	((((366.1_1	416.1_1)	gac2_1)	gag1_1)	(((369.1_1	gal2_1)	(gra2_1	icr2_3))	((406.1_1	plu2_1)	(ceb2_1	gag2_1)))))	vup2_1)	(((plu1_1	vup1_2)	ceb1_1)	(((gac1_1	vel2_2)	(icr2_2	vel1_1))	(gac2_2	vel2_1)))))	(((vir1_1
((((((((((lai2_1	hal1_1)	lit1_1)	vir2_1)	lai1_1)	vup1_1)	(tri1_1	tri2_1))	((((((lit2_1	ceb1_2)	vul2_1)	vul3_1)	gab2_1)	((gab1_1	rot1_2)	((icr2_1	rot2_1)	vir1_1)))	(((bur1_1	icr1_1)	vul1_1)	gac1_2)))	(bur2_1	((gab1_2	gab2_2)	icr1_2)))	((((((((vup1_2	gra2_1)	gag1_1)	369.1_1)	(366.1_1	(((416.1_1	icr2_3)	ceb2_1)	(gra1_1	plu2_1))))	((406.1_1	gac2_1)	(gal1_1	vup2_1)))	(ceb1_1	((gag2_1	plu1_1)	gal2_1)))	((gac1_1	(icr2_2	(vel1_1	vel2_2)))	(gac2_2	vel2_1)))
((((((((hal2_1	(lai1_1	rot2_1))	vul3_1)	((((bur1_1	(ceb1_2	gab1_1))	icr2_1)	vir2_1)	((icr1_1	(tri1_1	tri2_1))	(lit1_1	lit2_1))))	(((((gra2_1	((ceb1_1	icr2_3)	(gag2_1	plu2_1)))	(406.1_1	gal1_1))	vup1_2)	(gal2_1	gra1_1))	((((366.1_1	(gag1_1	plu1_1))	((416.1_1	gac2_1)	(ceb2_1	vup2_1)))	(((gac1_1	vel2_2)	vel1_1)	((gac2_2	vel2_1)	icr2_2)))	369.1_1)))	(((((bur2_1	vul1_1)	vup1_1)	gac1_2)	(rot1_1	rot3_1))	(((gab1_2	gab2_2)	icr1_2)	((gab2_1	vir1_1)	vul2_1))))
((((gab2_1	(vir1_1	rot1_2))	(((((((hal1_1	((tri1_1	tri2_1)	vul3_1))	bur1_1)	(ceb1_2	vul2_1))	((bur2_1	(lit2_1	(hal2_1	lit1_1)))	icr1_1))	(((gab1_2	icr1_2)	gab2_2)	((grm1_1	grm2_1)	vir1_2)))	(vup1_1	lai2_1))	((gab1_1	rot2_1)	vul1_1)))	((((((((406.1_1	ceb2_1)	416.1_1)	(gag1_1	(icr2_3	vup1_2)))	366.1_1)	(ceb1_1	plu2_1))	(((369.1_1	gag2_1)	((gal1_1	vup2_1)	gal2_1))	(gac2_1	(gra1_1	(gra2_1	plu1_1)))))	(((gac1_1	vel2_2)	(icr2_2	vel1_1))	(gac2_2	vel2_1)))
((((((((gac1_2	lai1_1)	(lit1_1	vul2_1))	((bur2_1	(gab2_1	vul3_1))	lai2_1))	((gab1_1	icr1_1)	((grm1_1	grm2_1)	vir1_2)))	(hal1_1	rot2_1))	(((((plu2_1	369.1_1)	((406.1_1	plu1_1)	(ceb1_1	gra2_1)))	gra1_1)	gag2_1)	(((((366.1_1	gag1_1)	((416.1_1	gal1_1)	(ceb2_1	icr2_3)))	(gac2_1	vup1_2))	(((gac1_1	(gac2_2	vel2_1))	(vel1_1	vel2_2))	icr2_2))	(gal2_1	vup2_1))))	(((((icr2_1	(lit2_1	rot1_2))	((bur1_1	ceb1_2)	((vul1_1	vup1_1)	(vir2_1	vir1_1))))	(rot1_1	rot3_1))
(((((((gab1_1	rot1_2)	((ceb1_2	(lai1_1	vul2_1))	(rot1_1	rot3_1)))	((tri1_1	tri2_1)	lit2_1))	(((bur1_1	gab2_1)	gac1_2)	icr1_1))	((gab1_2	gab2_2)	icr1_2))	((((((((vup2_1	gra1_1)	(406.1_1	ceb1_1))	((((((((366.1_1	gac2_1)	vup1_2)	gal2_1)	plu2_1)	((369.1_1	416.1_1)	icr2_3))	plu1_1)	(ceb2_1	gag2_1))	(((gac1_1	vel2_2)	vel1_1)	((gac2_2	vel2_1)	icr2_2))))	(gra2_1	(gag1_1	gal1_1)))	(lai2_1	(hal2_1	lit1_1)))	((hal1_1	vup1_1)	(icr2_1	(vir1_1	vul1_1))))	(((grm1_1
((((((((((((lai1_1	vul1_1)	hal1_1)	(gab2_1	lit2_1))	ceb1_2)	(gac1_2	icr2_1))	icr1_1)	(gab1_1	vir2_1))	(((vul2_1	rot2_1)	vup1_1)	(rot1_1	rot3_1)))	(((bur2_1	(tri1_1	tri2_1))	lai2_1)	(rot1_2	lit1_1)))	(((((((gal1_1	((369.1_1	406.1_1)	(ceb2_1	gra2_1)))	(icr2_3	gag2_1))	(gac2_1	gra1_1))	gal2_1)	((((366.1_1	vup1_2)	(gag1_1	plu2_1))	(((416.1_1	vup2_1)	plu1_1)	(((gac1_1	vel1_1)	icr2_2)	((gac2_2	vel2_1)	vel2_2))))	ceb1_1))	(((icr1_2	gab2_2)	gab1_2)	vul3_1))
(((((((gac1_2	icr1_1)	((gab1_1	vup1_1)	vir2_1))	bur2_1)	((rot1_1	rot3_1)	rot1_2))	((((lai1_1	lit1_1)	rot2_1)	vir1_1)	((gab2_2	icr1_2)	gab1_2)))	((((hal2_1	ceb1_2)	(((bur1_1	((grm1_1	grm2_1)	vir1_2))	(lit2_1	vul3_1))	((gab2_1	hal1_1)	vul1_1)))	(((((((369.1_1	gra1_1)	plu1_1)	(366.1_1	(gra2_1	(icr2_3	plu2_1))))	(gag2_1	vup2_1))	(gac2_1	vup1_2))	((406.1_1	((ceb1_1	gag1_1)	gal2_1))	(416.1_1	(ceb2_1	gal1_1))))	((gac1_1	(gac2_2	vel2_1))	((icr2_2	vel1_1)
((((((bur2_1	((bur1_1	(((ceb1_2	lai2_1)	lai1_1)	gab1_1))	vup1_1))	(hal2_1	vul1_1))	(((((grm1_1	grm2_1)	vir1_2)	vir1_1)	(rot1_1	rot3_1))	rot2_1))	(((((gra2_1	(((((366.1_1	(ceb1_1	icr2_3))	gra1_1)	(416.1_1	plu1_1))	gac2_1)	369.1_1))	(plu2_1	gal1_1))	(((406.1_1	gag1_1)	(gag2_1	vup1_2))	((((gac1_1	icr2_2)	vel2_2)	vel1_1)	(gac2_2	vel2_1))))	((ceb2_1	vup2_1)	gal2_1))	vir2_1))	((((((((gab2_1	rot1_2)	(hal1_1	vul3_1))	lit1_1)	icr1_1)	(gac1_2	lit2_1))	(gab1_2
(((((((lai1_1	bur1_1)	(vup1_1	(bur2_1	((gab1_2	icr1_2)	gab2_2))))	(((((ceb1_2	(gac1_2	hal1_1))	(lit1_1	(lai2_1	vul1_1)))	(lit2_1	vul3_1))	((tri1_1	tri2_1)	(rot1_1	rot3_1)))	(gab2_1	rot2_1)))	(((grm1_1	grm2_1)	vir1_2)	((icr2_1	vir1_1)	vir2_1)))	((rot1_2	icr1_1)	((gab1_1	vul2_1)	hal2_1)))	(((gag1_1	(gac2_1	icr2_3))	ceb2_1)	(((((366.1_1	(gag2_1	vup2_1))	((406.1_1	gal2_1)	gra1_1))	gal1_1)	((((369.1_1	416.1_1)	gra2_1)	ceb1_1)	(vup1_2	plu1_1)))	((((gac1_1
((((((bur2_1	gab2_1)	rot2_1)	((((grm1_1	grm2_1)	vir1_2)	(rot1_1	rot3_1))	lai1_1))	(((((bur1_1	(hal2_1	vir1_1))	(gab1_1	(lit1_1	vup1_1)))	(((((ceb1_2	lit2_1)	hal1_1)	vul3_1)	rot1_2)	(gab2_2	(gab1_2	icr1_2))))	(((366.1_1	gra1_1)	((369.1_1	gal1_1)	vup1_2))	((((((406.1_1	icr2_3)	(((gac2_1	plu2_1)	(gag1_1	plu1_1))	vup2_1))	ceb2_1)	(((416.1_1	ceb1_1)	gag2_1)	gal2_1))	gra2_1)	((((gac1_1	vel2_2)	icr2_2)	vel1_1)	(gac2_2	vel2_1)))))	((vul1_1	lai2_1)	(icr1_1
(((((((((gab1_1	rot1_2)	rot2_1)	((bur1_1	((gab1_2	(gab2_2	icr1_2))	(lit1_1	vir1_1)))	(ceb1_2	vul3_1)))	((gab2_1	hal1_1)	((hal2_1	lai1_1)	(rot1_1	rot3_1))))	((icr1_1	lit2_1)	vup1_1))	(((grm1_1	grm2_1)	vir1_2)	vul1_1))	(((vir2_1	bur2_1)	(tri1_1	tri2_1))	((gac1_2	lai2_1)	(vul2_1	icr2_1))))	(((((406.1_1	(416.1_1	gra2_1))	(366.1_1	gal1_1))	((((icr2_3	ceb2_1)	(gag1_1	vup1_2))	((gac2_1	plu2_1)	(gag2_1	vup2_1)))	ceb1_1))	(((gac1_1	(vel2_2	icr2_2))	vel1_1)
(((((((((((icr2_1	rot1_2)	vul1_1)	icr1_1)	bur2_1)	(lit2_1	vir1_1))	((grm1_1	grm2_1)	vir1_2))	((((vul3_1	lai1_1)	((gab1_1	gab2_1)	vul2_1))	lai2_1)	lit1_1))	(((gal1_1	((369.1_1	icr2_3)	(gal2_1	vup2_1)))	((((366.1_1	ceb2_1)	416.1_1)	(((406.1_1	gra1_1)	gag2_1)	((ceb1_1	(gag1_1	vup1_2))	plu2_1)))	((gac1_1	(icr2_2	vel1_1))	((gac2_2	vel2_1)	vel2_2))))	(plu1_1	(gac2_1	gra2_1))))	((((rot2_1	hal1_1)	gac1_2)	((gab1_2	icr1_2)	gab2_2))	((bur1_1	hal2_1)	vup1_1)))
((((lit1_1	(((((((((416.1_1	gra2_1)	gag2_1)	((369.1_1	(plu1_1	vup1_2))	(plu2_1	gal2_1)))	(((((366.1_1	(ceb2_1	gag1_1))	vup2_1)	icr2_3)	(ceb1_1	gal1_1))	(406.1_1	(gac2_1	gra1_1))))	((gac1_1	((icr2_2	vel1_1)	vel2_2))	(gac2_2	vel2_1)))	hal2_1)	((rot1_2	(icr1_1	vir2_1))	vul2_1))	vup1_1)	(((((bur2_1	hal1_1)	lai2_1)	lit2_1)	((((ceb1_2	gab2_1)	gab1_1)	(icr1_2	(gab1_2	gab2_2)))	(rot1_1	rot3_1)))	((grm1_1	grm2_1)	vir1_2))))	((((lai1_1	bur1_1)	rot2_1)	((gac1_2
((((((((icr2_1	(gab1_1	vul3_1))	lai2_1)	((icr1_2	gab2_2)	gab1_2))	bur1_1)	(tri1_1	tri2_1))	(((((416.1_1	gag2_1)	gra2_1)	((((366.1_1	(vup2_1	vup1_2))	(((369.1_1	ceb2_1)	((ceb1_1	(gag1_1	gac2_1))	gra1_1))	406.1_1))	((((gac1_1	vel1_1)	icr2_2)	vel2_2)	(gac2_2	vel2_1)))	(gal1_1	(gal2_1	(icr2_3	(plu1_1	plu2_1))))))	((((vir2_1	lit1_1)	rot2_1)	gab2_1)	(hal2_1	vir1_1)))	((((icr1_1	(lit2_1	rot1_2))	(ceb1_2	lai1_1))	(((bur2_1	vup1_1)	vul1_1)	((gac1_2	vul2_1)
(((((((((gab1_1	vul2_1)	icr2_1)	(bur2_1	(((ceb1_2	hal2_1)	rot1_2)	((icr1_1	vul3_1)	vul1_1))))	(((((gab2_1	vir2_1)	lit1_1)	bur1_1)	(gab2_2	(gab1_2	icr1_2)))	((tri1_1	tri2_1)	vup1_1)))	(((grm1_1	grm2_1)	vir1_2)	((hal1_1	vir1_1)	lai2_1)))	(lit2_1	(rot1_1	rot3_1)))	((rot2_1	lai1_1)	gac1_2))	((((((plu2_1	icr2_3)	ceb2_1)	((416.1_1	vup2_1)	ceb1_1))	(369.1_1	((406.1_1	gag1_1)	gra1_1)))	((((366.1_1	gra2_1)	gag2_1)	(((gac2_1	gal1_1)	gal2_1)	vup1_2))	plu1_1))
((((((((((hal1_1	icr2_1)	lai2_1)	(bur1_1	((rot2_1	((hal2_1	((lai1_1	vul2_1)	icr1_1))	vul3_1))	vul1_1)))	(gab2_1	gac1_2))	((((rot1_1	rot3_1)	vir2_1)	((grm1_1	grm2_1)	vir1_2))	(lit2_1	vir1_1)))	(((((gal1_1	416.1_1)	(366.1_1	406.1_1))	(gra1_1	icr2_3))	(((369.1_1	plu1_1)	ceb1_1)	gag1_1))	(((ceb2_1	gac2_1)	(gag2_1	((gal2_1	(vup1_2	vup2_1))	gra2_1)))	(((((gac1_1	vel2_2)	vel1_1)	icr2_2)	(gac2_2	vel2_1))	plu2_1))))	vup1_1)	(ceb1_2	(tri1_1	tri2_1)))	((bur2_1
((((((((((((406.1_1	gac2_1)	(gag2_1	plu1_1))	gal2_1)	(416.1_1	plu2_1))	ceb2_1)	((ceb1_1	vup1_2)	icr2_3))	(((gac1_1	icr2_2)	(vel1_1	vel2_2))	(gac2_2	vel2_1)))	gal1_1)	((366.1_1	((369.1_1	gra2_1)	(gag1_1	gra1_1)))	vup2_1))	((((((gab1_1	lit1_1)	vul3_1)	(((hal2_1	icr1_1)	rot2_1)	lit2_1))	vup1_1)	(((vul2_1	(gac1_2	icr2_1))	(bur2_1	(vir1_1	vul1_1)))	rot1_2))	((tri1_1	tri2_1)	lai2_1)))	((((((bur1_1	ceb1_2)	lai1_1)	(rot1_1	rot3_1))	((grm1_1	grm2_1)	vir1_2))
(((((((hal1_1	rot1_2)	(gab2_1	vul3_1))	(((bur2_1	lai2_1)	(ceb1_2	icr2_1))	vir2_1))	(rot1_1	rot3_1))	((((((grm1_1	grm2_1)	vir1_2)	(tri1_1	tri2_1))	((vir1_1	lit2_1)	vul2_1))	(((gac1_2	lai1_1)	rot2_1)	(gab1_1	lit1_1)))	((gab1_2	icr1_2)	gab2_2)))	(((((((gal2_1	ceb2_1)	(ceb1_1	plu2_1))	gac2_1)	((((366.1_1	gag1_1)	(406.1_1	icr2_3))	gal1_1)	((((369.1_1	plu1_1)	gra2_1)	416.1_1)	((vup1_2	gra1_1)	(gag2_1	vup2_1)))))	((gac1_1	((vel2_2	icr2_2)	vel1_1))	(gac2_2
((((((((icr1_1	lai1_1)	icr2_1)	(gab1_1	vir1_1))	((((bur1_1	bur2_1)	hal2_1)	(rot1_2	((vul1_1	vul2_1)	vul3_1)))	ceb1_2))	((gab2_1	rot2_1)	(((gab1_2	(gab2_2	icr1_2))	vir2_1)	((grm1_1	grm2_1)	vir1_2))))	(((((416.1_1	(((366.1_1	ceb1_1)	ceb2_1)	((((369.1_1	406.1_1)	gra2_1)	gag2_1)	vup1_2)))	(gag1_1	((gal2_1	icr2_3)	plu1_1)))	gal1_1)	((gac2_1	gra1_1)	plu2_1))	(vup2_1	((((gac1_1	icr2_2)	vel1_1)	vel2_2)	(gac2_2	vel2_1)))))	(((((lai2_1	lit1_1)	vup1_1)	gac1_2)
((((((hal2_1	((lai1_1	lit1_1)	vir2_1))	(((((vul1_1	rot2_1)	((rot1_1	rot3_1)	vup1_1))	((((icr1_2	gab2_2)	gab1_2)	((grm1_1	grm2_1)	vir1_2))	(hal1_1	(tri1_1	tri2_1))))	ceb1_2)	((((gab1_1	icr1_1)	rot1_2)	((gab2_1	vir1_1)	icr2_1))	lit2_1)))	(((plu2_1	((((366.1_1	406.1_1)	gac2_1)	gag1_1)	gra1_1))	((((369.1_1	(ceb1_1	icr2_3))	(gra2_1	plu1_1))	(ceb2_1	(vup1_2	vup2_1)))	gal2_1))	(((416.1_1	gag2_1)	gal1_1)	((gac1_1	(gac2_2	vel2_1))	((icr2_2	vel2_2)	vel1_1)))))
((((((((vir2_1	(((bur1_1	icr2_1)	rot2_1)	(lai1_1	vir1_1)))	(bur2_1	((((grm1_1	grm2_1)	vir1_2)	vup1_1)	(icr1_1	vul3_1))))	((ceb1_2	(gab2_1	hal1_1))	((lit1_1	(lai2_1	rot1_2))	(tri1_1	tri2_1))))	(gab2_2	(gab1_2	icr1_2)))	((gab1_1	hal2_1)	lit2_1))	(((((((406.1_1	gag1_1)	ceb2_1)	plu2_1)	(369.1_1	((416.1_1	vup1_2)	icr2_3)))	((((366.1_1	((gag2_1	gal2_1)	gra2_1))	gac2_1)	(gra1_1	plu1_1))	(gal1_1	vup2_1)))	ceb1_1)	((((gac1_1	vel1_1)	vel2_2)	icr2_2)	(gac2_2
(((hal2_1	(icr1_2	(gab1_2	gab2_2)))	((((((((((((gab1_1	icr2_1)	(bur2_1	vir2_1))	bur1_1)	(((gab2_1	lit1_1)	(lai1_1	lai2_1))	gac1_2))	(((grm1_1	grm2_1)	vir1_2)	vul3_1))	vup1_1)	(tri1_1	tri2_1))	(rot1_1	rot3_1))	((vul2_1	vul1_1)	vir1_1))	(ceb1_2	(hal1_1	lit2_1)))	((icr1_1	rot2_1)	rot1_2))	(((((((369.1_1	gra1_1)	(406.1_1	ceb1_1))	(ceb2_1	(gac2_1	gag2_1)))	plu2_1)	((366.1_1	(gag1_1	plu1_1))	gra2_1))	((((416.1_1	gal2_1)	vup1_2)	(icr2_3	vup2_1))	gal1_1))
(((((((rot1_2	vul3_1)	vir1_1)	((grm1_1	grm2_1)	vir1_2))	(((((((hal1_1	bur2_1)	((gab1_1	lai1_1)	icr1_1))	vir2_1)	vup1_1)	(lit2_1	icr2_1))	((gab1_2	(gab2_2	icr1_2))	gab2_1))	(rot1_1	rot3_1)))	((((bur1_1	vul1_1)	(tri1_1	tri2_1))	(gac1_2	vul2_1))	ceb1_2))	((((366.1_1	((((406.1_1	gra1_1)	plu1_1)	ceb2_1)	ceb1_1))	(((((416.1_1	vup1_2)	gra2_1)	(icr2_3	vup2_1))	gal1_1)	((((gac1_1	icr2_2)	vel2_2)	vel1_1)	(gac2_2	vel2_1))))	((((369.1_1	plu2_1)	(gag1_1	gag2_1))
(((((((ceb1_2	(icr1_1	rot2_1))	(gab1_2	(gab2_2	icr1_2)))	((vir2_1	vul3_1)	vup1_1))	(bur1_1	(vul2_1	((gac1_2	vir1_1)	((grm1_1	grm2_1)	vir1_2)))))	(((366.1_1	((406.1_1	(ceb1_1	vup1_2))	gra1_1))	((369.1_1	(gag1_1	gra2_1))	(416.1_1	icr2_3)))	((((vup2_1	gac2_1)	gal1_1)	((ceb2_1	((gag2_1	plu1_1)	gal2_1))	plu2_1))	(((gac1_1	vel2_2)	icr2_2)	((gac2_2	vel2_1)	vel1_1)))))	(((gab1_1	gab2_1)	(rot1_2	vul1_1))	((((bur2_1	(hal2_1	lai2_1))	(hal1_1	(tri1_1	tri2_1)))
((((((((bur1_1	rot1_2)	gab2_1)	((lit2_1	vir1_1)	(rot1_1	rot3_1)))	lai2_1)	((hal2_1	(icr1_1	lit1_1))	(lai1_1	vir2_1)))	(((gag2_1	(((406.1_1	vup2_1)	((416.1_1	gac2_1)	icr2_3))	(ceb2_1	((vup1_2	(plu1_1	plu2_1))	gal2_1))))	(366.1_1	369.1_1))	((((ceb1_1	gag1_1)	(gal1_1	gra2_1))	gra1_1)	((gac1_1	icr2_2)	((gac2_2	vel2_1)	(vel1_1	vel2_2))))))	((((ceb1_2	(gab1_1	vul3_1))	((((bur2_1	vul1_1)	icr2_1)	gac1_2)	hal1_1))	(((((grm1_1	grm2_1)	vir1_2)	(tri1_1	tri2_1))
(((((((((((grm1_1	grm2_1)	vir1_2)	icr2_1)	gac1_2)	vup1_1)	(gab2_1	(lai1_1	vir2_1)))	(gab1_1	(vul2_1	vul3_1)))	(((((hal2_1	rot2_1)	(hal1_1	lit1_1))	vir1_1)	((ceb1_2	icr1_1)	(lai2_1	(lit2_1	vul1_1))))	((((bur1_1	(tri1_1	tri2_1))	(rot1_1	rot3_1))	rot1_2)	bur2_1)))	((gab1_2	icr1_2)	gab2_2))	((((369.1_1	gra1_1)	((406.1_1	(ceb1_1	vup2_1))	((416.1_1	gac2_1)	(gag2_1	plu2_1))))	(((366.1_1	(plu1_1	vup1_2))	(gag1_1	icr2_3))	(gal1_1	gal2_1)))	((gra2_1	ceb2_1)
(((((((((((bur1_1	rot2_1)	((icr1_1	lit2_1)	vul1_1))	(hal1_1	lit1_1))	(tri1_1	tri2_1))	((((gab1_1	icr2_1)	gab2_1)	hal2_1)	vup1_1))	((gac1_2	vul2_1)	rot1_2))	((((((369.1_1	ceb1_1)	366.1_1)	gag1_1)	((406.1_1	gra2_1)	gac2_1))	(416.1_1	(((icr2_3	gra1_1)	vup2_1)	plu2_1)))	(((ceb2_1	gag2_1)	vup1_2)	((((gac1_1	vel1_1)	icr2_2)	((gac2_2	vel2_1)	vel2_2))	((gal1_1	gal2_1)	plu1_1)))))	((vul3_1	lai2_1)	(rot1_1	rot3_1)))	((bur2_1	(((ceb1_2	vir1_1)	vir2_1)	lai1_1))
((((((((((((gab2_1	(tri1_1	tri2_1))	((gab1_1	icr2_1)	vir2_1))	((gac1_2	(hal1_1	vir1_1))	lit2_1))	vup1_1)	bur1_1)	((lai2_1	(rot1_1	rot3_1))	((bur2_1	rot2_1)	(((ceb1_2	vul3_1)	rot1_2)	lit1_1))))	((icr1_1	vul1_1)	lai1_1))	((gab2_2	gab1_2)	icr1_2))	(hal2_1	vul2_1))	((((((((vup2_1	366.1_1)	ceb1_1)	(gal1_1	plu2_1))	gra1_1)	((((406.1_1	(gal2_1	gag2_1))	(416.1_1	gac2_1))	gra2_1)	gag1_1))	369.1_1)	((ceb2_1	plu1_1)	(icr2_3	vup1_2)))	(gac1_1	(((gac2_2	vel2_1)
(((((icr2_1	(tri1_1	tri2_1))	(((plu1_1	vup2_1)	((((((366.1_1	(gag2_1	gra2_1))	406.1_1)	369.1_1)	(((((416.1_1	ceb2_1)	plu2_1)	icr2_3)	(gac2_1	vup1_2))	(gal2_1	(gag1_1	gal1_1))))	gra1_1)	((((gac1_1	vel2_2)	vel1_1)	icr2_2)	(gac2_2	vel2_1))))	ceb1_1))	(((((bur2_1	vup1_1)	rot2_1)	(ceb1_2	(lai1_1	vul3_1)))	(icr1_2	(gab1_2	gab2_2)))	((grm1_1	grm2_1)	vir1_2)))	((((rot1_2	gab2_1)	vir1_1)	hal2_1)	((((lit2_1	hal1_1)	(rot1_1	rot3_1))	((gab1_1	gac1_2)	(lit1_1
((((((((((((((hal2_1	hal1_1)	lai2_1)	rot2_1)	((vup1_1	lit1_1)	gab2_1))	(icr2_1	vul3_1))	((bur1_1	((grm1_1	grm2_1)	vir1_2))	bur2_1))	(ceb1_2	icr1_1))	(gab1_1	vul1_1))	(tri1_1	tri2_1))	(rot1_2	vir1_1))	lit2_1)	(((vir2_1	vul2_1)	(gac1_2	lai1_1))	((gab1_2	gab2_2)	icr1_2)))	((((((((gag1_1	vup1_2)	(gal1_1	vup2_1))	ceb2_1)	(366.1_1	icr2_3))	((416.1_1	gal2_1)	plu2_1))	((((((369.1_1	gra2_1)	gra1_1)	gac2_1)	(406.1_1	ceb1_1))	plu1_1)	gag2_1))	(((gac1_1	(icr2_2
((((((((vir1_1	(ceb1_2	icr1_1))	icr2_1)	(rot1_2	lai1_1))	bur1_1)	(tri1_1	tri2_1))	((((gac1_1	((icr2_2	vel2_2)	vel1_1))	(gac2_2	vel2_1))	(((366.1_1	icr2_3)	(gal1_1	plu2_1))	plu1_1))	((369.1_1	gag2_1)	((((406.1_1	(ceb2_1	(gac2_1	gra1_1)))	vup1_2)	(ceb1_1	gag1_1))	((416.1_1	gal2_1)	(gra2_1	vup2_1))))))	((((((gab1_1	(bur2_1	hal2_1))	(((lit1_1	vul2_1)	vir2_1)	vul3_1))	(((vup1_1	gac1_2)	rot2_1)	(lai2_1	(rot1_1	rot3_1))))	(gab2_1	((hal1_1	vul1_1)	lit2_1)))
(((((((((lai1_1	((lit1_1	vul2_1)	rot1_2))	icr2_1)	((grm1_1	grm2_1)	vir1_2))	vup1_1)	(((gab1_1	lit2_1)	gac1_2)	(hal2_1	lai2_1)))	((icr1_2	(gab1_2	gab2_2))	hal1_1))	rot2_1)	(((((((gag2_1	(gra1_1	gac2_1))	ceb2_1)	(((366.1_1	vup2_1)	416.1_1)	((gac1_1	(icr2_2	vel2_2))	((gac2_2	vel2_1)	vel1_1))))	((369.1_1	(plu2_1	vup1_2))	(406.1_1	(ceb1_1	gal1_1))))	((gra2_1	plu1_1)	(gag1_1	(gal2_1	icr2_3))))	((ceb1_2	(vul3_1	vul1_1))	(gab2_1	vir2_1)))	(((bur1_1	icr1_1)
((((((vul1_1	rot1_2)	((bur2_1	lit1_1)	(vir2_1	(rot1_1	rot3_1))))	(((((gab1_1	ceb1_2)	(gac1_2	(tri1_1	tri2_1)))	rot2_1)	(icr1_2	(gab1_2	gab2_2)))	((hal2_1	icr1_1)	vup1_1)))	((grm1_1	grm2_1)	vir1_2))	((((lit2_1	(lai1_1	vul3_1))	vul2_1)	((((416.1_1	plu2_1)	icr2_3)	(((((366.1_1	406.1_1)	gal1_1)	369.1_1)	((ceb1_1	gal2_1)	gag2_1))	((((ceb2_1	vup2_1)	(gac2_1	gag1_1))	(gra1_1	vup1_2))	(gra2_1	plu1_1))))	(((gac1_1	vel1_1)	vel2_2)	((gac2_2	vel2_1)	icr2_2))))
((((((((((lai1_1	gab1_1)	(rot1_2	vul3_1))	((gac1_2	lit1_1)	(vir1_1	vul2_1)))	(bur1_1	hal1_1))	icr2_1)	rot2_1)	((grm1_1	grm2_1)	vir1_2))	(((((bur2_1	gab2_1)	vir2_1)	lit2_1)	ceb1_2)	(vul1_1	vup1_1)))	(((((((icr1_2	gab1_2)	gab2_2)	(hal2_1	(rot1_1	rot3_1)))	lai2_1)	icr1_1)	(tri1_1	tri2_1))	(((((vup2_1	icr2_3)	416.1_1)	((((369.1_1	ceb1_1)	gag2_1)	406.1_1)	((ceb2_1	gra2_1)	(vup1_2	(gac2_1	plu2_1)))))	(gac1_1	((gac2_2	vel2_1)	(icr2_2	(vel1_1	vel2_2)))))
(((((((((lit2_1	lit1_1)	hal1_1)	(hal2_1	vul1_1))	((gab1_1	(((gab2_1	lai1_1)	(rot1_1	rot3_1))	(vul2_1	icr1_1)))	(gab1_2	(gab2_2	icr1_2))))	(bur1_1	lai2_1))	(((((((((gra1_1	plu2_1)	(ceb1_1	vup2_1))	gag1_1)	((366.1_1	((406.1_1	icr2_3)	416.1_1))	(plu1_1	(gac2_1	gal1_1))))	((((369.1_1	gag2_1)	vup1_2)	(ceb2_1	gal2_1))	gra2_1))	(((gac1_1	icr2_2)	(gac2_2	vel2_1))	(vel1_1	vel2_2)))	((bur2_1	(rot1_2	vul3_1))	(ceb1_2	vir1_1)))	rot2_1)	(((grm1_1	grm2_1)	vir1_2)
((((((((((vir1_1	bur1_1)	gab2_1)	((icr2_1	lit2_1)	rot1_2))	(lit1_1	vul1_1))	(((vul2_1	icr1_1)	((ceb1_2	hal1_1)	gab1_1))	(bur2_1	lai2_1)))	(((grm1_1	grm2_1)	vir1_2)	vup1_1))	((lai1_1	(hal2_1	rot2_1))	(((gac1_2	(rot1_1	rot3_1))	(tri1_1	tri2_1))	(vir2_1	vul3_1))))	((((gag1_1	(icr2_3	vup2_1))	((366.1_1	gac2_1)	gra1_1))	(((369.1_1	406.1_1)	((gra2_1	plu1_1)	vup1_2))	((ceb2_1	(gag2_1	gal2_1))	gal1_1)))	(((416.1_1	ceb1_1)	plu2_1)	(((gac1_1	icr2_2)	(gac2_2
((((((gac1_2	bur1_1)	(rot1_2	(tri1_1	tri2_1)))	(vir1_1	lit1_1))	((((((gab1_1	icr2_1)	vul1_1)	rot2_1)	(bur2_1	((gab1_2	icr1_2)	gab2_2)))	((grm1_1	grm2_1)	vir1_2))	(gab2_1	lit2_1)))	(((((406.1_1	((gal2_1	icr2_3)	vup1_2))	(gag2_1	gal1_1))	(((((366.1_1	vup2_1)	plu1_1)	(416.1_1	gra1_1))	ceb1_1)	((369.1_1	(gac2_1	plu2_1))	(((((gac1_1	vel1_1)	icr2_2)	(gac2_2	vel2_1))	vel2_2)	gag1_1))))	(ceb2_1	gra2_1))	(((hal2_1	((ceb1_2	vir2_1)	icr1_1))	((vul3_1	lai1_1)
(((((((lai1_1	((gab2_1	(rot2_1	vul2_1))	icr2_1))	((bur1_1	(gab1_1	lit1_1))	gac1_2))	hal2_1)	((((((lit2_1	rot1_2)	(lai2_1	vir1_1))	ceb1_2)	vir2_1)	((((grm1_1	grm2_1)	vir1_2)	(rot1_1	rot3_1))	((tri1_1	tri2_1)	vul3_1)))	(vup1_1	(hal1_1	vul1_1))))	(((((((gra1_1	gal1_1)	((ceb2_1	plu1_1)	vup2_1))	(369.1_1	gac2_1))	((gac1_1	((gac2_2	vel2_1)	(vel2_2	icr2_2)))	vel1_1))	((406.1_1	416.1_1)	((ceb1_1	vup1_2)	plu2_1)))	(366.1_1	((gag2_1	gal2_1)	((icr2_3	gag1_1)
(((((((icr1_1	(hal2_1	((lit1_1	vup1_1)	rot2_1)))	((bur2_1	gac1_2)	hal1_1))	vul1_1)	((rot1_2	(gab1_1	lai1_1))	(gab2_2	(gab1_2	icr1_2))))	(((gab2_1	icr2_1)	bur1_1)	((vul2_1	vir2_1)	lit2_1)))	((((vir1_1	((ceb1_2	vul3_1)	((rot1_1	rot3_1)	(tri1_1	tri2_1))))	lai2_1)	((grm1_1	grm2_1)	vir1_2))	(((((((406.1_1	gal1_1)	(416.1_1	vup2_1))	gag1_1)	(369.1_1	icr2_3))	(((plu2_1	(gag2_1	vup1_2))	gac2_1)	(((gac1_1	vel2_2)	(icr2_2	vel1_1))	(gac2_2	vel2_1))))	(ceb1_1
((((((((lit1_1	(rot1_1	rot3_1))	gab1_1)	bur2_1)	bur1_1)	(((((ceb1_2	(((vup1_1	gac1_2)	(hal1_1	lai1_1))	rot1_2))	gab2_1)	(((tri1_1	tri2_1)	vul3_1)	vir2_1))	hal2_1)	rot2_1))	(((((grm1_1	grm2_1)	vir1_2)	lai2_1)	(((icr1_1	vul2_1)	vir1_1)	(icr2_1	(lit2_1	vul1_1))))	(icr1_2	(gab1_2	gab2_2))))	((((((gal2_1	ceb1_1)	gra1_1)	(gac2_1	gag1_1))	(((369.1_1	vup2_1)	gal1_1)	(416.1_1	(ceb2_1	gra2_1))))	gag2_1)	((((366.1_1	plu2_1)	icr2_3)	(((gac1_1	vel2_2)	(gac2_2
(((((((((((vir1_1	hal1_1)	rot1_2)	gab1_1)	(gac1_2	lit2_1))	(icr1_2	(gab1_2	gab2_2)))	(((((plu1_1	vup1_2)	ceb2_1)	((366.1_1	(gra1_1	gal2_1))	(((((406.1_1	gra2_1)	(gag2_1	vup2_1))	416.1_1)	gag1_1)	gac2_1)))	((((gac1_1	vel2_2)	vel1_1)	icr2_2)	(gac2_2	vel2_1)))	(((369.1_1	ceb1_1)	gal1_1)	(icr2_3	plu2_1))))	((((ceb1_2	gab2_1)	icr2_1)	(((icr1_1	(vir2_1	vul3_1))	(vul2_1	lai2_1))	((bur1_1	hal2_1)	(tri1_1	tri2_1))))	((rot1_1	rot3_1)	rot2_1)))	((bur2_1	vul1_1)
((((((((((rot2_1	((gab1_2	icr1_2)	gab2_2))	bur1_1)	((gab1_1	icr2_1)	vul1_1))	(((bur2_1	(vir1_1	vir2_1))	(gab2_1	lit1_1))	gac1_2))	(ceb1_2	((lit2_1	lai1_1)	vul2_1)))	(((grm1_1	grm2_1)	vir1_2)	((((hal2_1	rot1_2)	vul3_1)	(tri1_1	tri2_1))	vup1_1)))	((hal1_1	icr1_1)	lai2_1))	(((((gal1_1	(ceb2_1	(gac2_1	plu1_1)))	(gag1_1	(icr2_3	plu2_1)))	((366.1_1	416.1_1)	(((406.1_1	vup2_1)	gal2_1)	vup1_2)))	gra1_1)	(((369.1_1	gag2_1)	gra2_1)	(ceb1_1	(((gac1_1	icr2_2)
((((((((((vir2_1	gab1_1)	vul1_1)	((bur1_1	(hal2_1	rot2_1))	icr1_1))	((icr1_2	gab2_2)	gab1_2))	bur2_1)	(((grm1_1	grm2_1)	vir1_2)	((lai2_1	(lai1_1	vir1_1))	(lit2_1	vul2_1))))	((((plu1_1	icr2_3)	((gag1_1	gra1_1)	vup2_1))	(((366.1_1	369.1_1)	((406.1_1	gal1_1)	(((416.1_1	gal2_1)	ceb2_1)	(gac2_1	plu2_1))))	gag2_1))	(((ceb1_1	vup1_2)	gra2_1)	(((gac1_1	vel1_1)	(icr2_2	vel2_2))	(gac2_2	vel2_1)))))	((gac1_2	vul3_1)	(rot1_1	rot3_1)))	((tri1_1	tri2_1)	(((((ceb1_2
(((((((((lai1_1	vul1_1)	(bur2_1	((hal1_1	rot1_2)	hal2_1)))	(tri1_1	tri2_1))	((gab2_2	icr1_2)	gab1_2))	(rot1_1	rot3_1))	((ceb1_2	(((gab1_1	vir1_1)	lit2_1)	lit1_1))	icr1_1))	(((gag1_1	(416.1_1	plu1_1))	((ceb1_1	(((gac1_1	vel2_2)	(gac2_2	vel2_1))	(icr2_2	vel1_1)))	gal2_1))	((((366.1_1	gra1_1)	((gag2_1	gra2_1)	icr2_3))	gac2_1)	(((369.1_1	(ceb2_1	vup2_1))	((406.1_1	gal1_1)	plu2_1))	vup1_2))))	((((gab2_1	gac1_2)	bur1_1)	icr2_1)	((((vir2_1	((grm1_1	grm2_1)
(((((((gac1_2	vul3_1)	(((gab1_1	hal2_1)	vir1_1)	rot1_2))	icr2_1)	(tri1_1	tri2_1))	((bur1_1	gab2_1)	lit2_1))	((((((lai1_1	icr1_1)	(bur2_1	rot2_1))	((((((vul1_1	vul2_1)	vir2_1)	lit1_1)	vup1_1)	(ceb1_2	hal1_1))	((grm1_1	grm2_1)	vir1_2)))	(((gab2_2	icr1_2)	gab1_2)	(rot1_1	rot3_1)))	lai2_1)	(((((((plu2_1	vup2_1)	((ceb1_1	vup1_2)	gra1_1))	369.1_1)	((((406.1_1	gal1_1)	((ceb2_1	icr2_3)	gra2_1))	416.1_1)	(gag1_1	gag2_1)))	(gal2_1	plu1_1))	(366.1_1	gac2_1))
((((((rot1_1	rot3_1)	((gac1_2	(vir1_1	vul3_1))	(tri1_1	tri2_1)))	(((((vir2_1	vul2_1)	(bur2_1	(((ceb1_2	gab2_1)	rot1_2)	vup1_1)))	(lit2_1	vul1_1))	(((grm1_1	grm2_1)	vir1_2)	((hal1_1	lai1_1)	icr1_1)))	(gab1_1	lit1_1)))	((bur1_1	hal2_1)	(icr2_1	rot2_1)))	((((((gag1_1	gag2_1)	vup2_1)	((((366.1_1	ceb1_1)	(416.1_1	gra2_1))	((369.1_1	gac2_1)	plu2_1))	vup1_2))	gal1_1)	(((((406.1_1	plu1_1)	gra1_1)	gal2_1)	(ceb2_1	icr2_3))	((gac1_1	((vel1_1	icr2_2)	vel2_2))
(((((((gac1_2	vul3_1)	vir1_1)	((icr1_1	vul2_1)	(rot1_1	rot3_1)))	(((((((gag2_1	vup2_1)	gal2_1)	(((366.1_1	vup1_2)	ceb1_1)	((406.1_1	ceb2_1)	plu2_1)))	gac2_1)	gra2_1)	(369.1_1	(gal1_1	icr2_3)))	(((416.1_1	(gag1_1	gra1_1))	plu1_1)	(((gac1_1	(icr2_2	vel2_2))	(gac2_2	vel2_1))	vel1_1))))	(((bur1_1	vir2_1)	((gab1_2	icr1_2)	gab2_2))	(ceb1_2	lai2_1)))	((((((vup1_1	icr2_1)	(bur2_1	lit1_1))	((gab2_1	rot1_2)	lai1_1))	(lit2_1	rot2_1))	(((gab1_1	vul1_1)	hal1_1)
((((bur1_1	((((rot1_2	(lai2_1	rot2_1))	(icr1_2	(gab1_2	gab2_2)))	((vir2_1	(((rot1_1	rot3_1)	vup1_1)	lit1_1))	((gab1_1	(hal1_1	lai1_1))	(gab2_1	icr1_1))))	((grm1_1	grm2_1)	vir1_2)))	((((ceb1_2	vul2_1)	(tri1_1	tri2_1))	(vul1_1	icr2_1))	(gac1_2	vir1_1)))	((((((366.1_1	((369.1_1	gac2_1)	(gal1_1	gra2_1)))	((416.1_1	vup1_2)	plu1_1))	406.1_1)	((gac1_1	vel1_1)	((gac2_2	vel2_1)	(icr2_2	vel2_2))))	(((((ceb1_1	(gag2_1	gal2_1))	gra1_1)	vup2_1)	(icr2_3	plu2_1))
((((((((rot1_2	gab1_1)	((vir1_1	vul1_1)	rot2_1))	((gab2_2	icr1_2)	gab1_2))	((bur2_1	(icr2_1	lai1_1))	ceb1_2))	((((vul3_1	(icr1_1	vir2_1))	vup1_1)	lai2_1)	(tri1_1	tri2_1)))	((((hal2_1	lit1_1)	(bur1_1	(gac1_2	hal1_1)))	(gab2_1	lit2_1))	((grm1_1	grm2_1)	vir1_2)))	(((((((plu2_1	gag2_1)	plu1_1)	vup1_2)	vup2_1)	((406.1_1	(gac2_1	gra1_1))	(ceb2_1	gra2_1)))	(((((366.1_1	gal1_1)	ceb1_1)	((369.1_1	gag1_1)	(416.1_1	icr2_3)))	gal2_1)	(gac1_1	((gac2_2	vel2_1)
((((((lit1_1	(((ceb1_2	gab1_1)	((icr1_1	rot2_1)	lit2_1))	lai2_1))	(((bur1_1	(vir1_1	vul1_1))	(tri1_1	tri2_1))	((gab1_2	icr1_2)	gab2_2)))	((grm1_1	grm2_1)	vir1_2))	((gab2_1	vul3_1)	(icr2_1	vul2_1)))	((((((gag2_1	vup2_1)	(((369.1_1	ceb1_1)	((((406.1_1	icr2_3)	gac2_1)	((gal2_1	plu2_1)	vup1_2))	(ceb2_1	gra1_1)))	(gal1_1	plu1_1)))	((gac1_1	(vel1_1	icr2_2))	((gac2_2	vel2_1)	vel2_2)))	((366.1_1	gag1_1)	(416.1_1	gra2_1)))	vup1_1)	((bur2_1	rot1_2)	((gac1_2
(((((((icr1_1	(gac1_2	lit2_1))	((bur1_1	rot1_2)	((gab1_2	icr1_2)	gab2_2)))	vup1_1)	(((((icr2_3	(369.1_1	gac2_1))	(406.1_1	gal2_1))	((416.1_1	vup2_1)	((((ceb1_1	ceb2_1)	gal1_1)	gag1_1)	plu2_1)))	(((366.1_1	gra1_1)	vup1_2)	((gac1_1	((gac2_2	vel2_1)	(icr2_2	vel2_2)))	vel1_1)))	(gra2_1	(gag2_1	plu1_1))))	((((((ceb1_2	vul1_1)	(gab1_1	vul3_1))	(tri1_1	tri2_1))	(lai2_1	(lai1_1	vir1_1)))	(bur2_1	(((hal2_1	(icr2_1	vir2_1))	vul2_1)	((gab2_1	hal1_1)	(lit1_1
(((((((vul2_1	ceb1_2)	((vir1_1	(icr2_1	lit2_1))	((((bur1_1	vul1_1)	gac1_2)	(bur2_1	icr1_1))	gab1_1)))	vul3_1)	((rot1_2	lai1_1)	lai2_1))	(((((gab2_2	icr1_2)	gab1_2)	(((gab2_1	lit1_1)	hal2_1)	vir2_1))	((rot1_1	rot3_1)	rot2_1))	(hal1_1	((tri1_1	tri2_1)	vup1_1))))	((((((ceb1_1	(vup2_1	gal1_1))	gac2_1)	plu1_1)	(((gac1_1	(icr2_2	vel1_1))	vel2_2)	(gac2_2	vel2_1)))	(((((366.1_1	icr2_3)	((vup1_2	((gag1_1	gal2_1)	gra2_1))	ceb2_1))	gag2_1)	(369.1_1	((416.1_1
((((((((((rot1_2	(vir2_1	vul2_1))	(ceb1_2	lai2_1))	bur2_1)	(hal2_1	lit2_1))	((((gab1_2	(gab2_2	icr1_2))	vup1_1)	gab2_1)	((hal1_1	lai1_1)	vul1_1)))	(tri1_1	tri2_1))	(((bur1_1	((gab1_1	(lit1_1	rot2_1))	gac1_2))	(icr1_1	(rot1_1	rot3_1)))	icr2_1))	(((grm1_1	grm2_1)	vir1_2)	(vir1_1	vul3_1)))	((((((406.1_1	vup2_1)	(ceb2_1	vup1_2))	366.1_1)	369.1_1)	(((ceb1_1	((gag1_1	gra2_1)	plu2_1))	gag2_1)	(gal1_1	(gal2_1	icr2_3))))	((((416.1_1	plu1_1)	gra1_1)	gac2_1)
(((((((((vul1_1	ceb1_2)	lit2_1)	gab1_1)	(gac1_2	vir1_1))	lai2_1)	(((gab2_1	vir2_1)	lai1_1)	hal2_1))	(icr1_1	(tri1_1	tri2_1)))	((((hal1_1	(((((bur1_1	icr2_1)	vul2_1)	((rot1_2	rot2_1)	(rot1_1	rot3_1)))	vup1_1)	vul3_1))	(gab1_2	(gab2_2	icr1_2)))	((((((((366.1_1	gra1_1)	gal2_1)	ceb2_1)	((gra2_1	vup2_1)	icr2_3))	((ceb1_1	gal1_1)	(vup1_2	plu1_1)))	((406.1_1	gac2_1)	gag2_1))	((369.1_1	gag1_1)	(416.1_1	plu2_1)))	((gac1_1	icr2_2)	((gac2_2	vel2_1)	(vel2_2
(((((((((vul1_1	((gab1_2	icr1_2)	gab2_2))	(tri1_1	tri2_1))	(rot2_1	(rot1_1	rot3_1)))	(((bur1_1	icr2_1)	(gab2_1	lit2_1))	((grm1_1	grm2_1)	vir1_2)))	(vir1_1	((bur2_1	(gac1_2	lit1_1))	ceb1_2)))	lai2_1)	((hal1_1	vir2_1)	(((((icr1_1	vup1_1)	rot1_2)	lai1_1)	(hal2_1	vul3_1))	(gab1_1	vul2_1))))	((((((plu2_1	gra1_1)	((369.1_1	406.1_1)	(gac2_1	icr2_3)))	(416.1_1	(ceb1_1	plu1_1)))	(((gag1_1	gal1_1)	vup2_1)	(gag2_1	gal2_1)))	(((366.1_1	gra2_1)	vup1_2)	ceb2_1))
((((((((vir1_1	(vul3_1	hal2_1))	ceb1_2)	(((bur1_1	gab2_1)	((vup1_1	lai1_1)	(gac1_2	rot1_2)))	((hal1_1	lit2_1)	(icr2_1	vul2_1))))	(bur2_1	lai2_1))	((((((406.1_1	gag1_1)	gal1_1)	(((366.1_1	plu2_1)	vup2_1)	ceb2_1))	((((gac1_1	icr2_2)	vel1_1)	vel2_2)	(gac2_2	vel2_1)))	(gac2_1	gra2_1))	(((((369.1_1	416.1_1)	vup1_2)	plu1_1)	((gag2_1	gal2_1)	(gra1_1	icr2_3)))	ceb1_1)))	((gab1_2	icr1_2)	gab2_2))	(((tri1_1	tri2_1)	(((gab1_1	rot2_1)	(rot1_1	rot3_1))	(icr1_1
(((((((((((rot1_2	vir1_1)	icr2_1)	hal1_1)	(bur1_1	((gab1_1	icr1_1)	rot2_1)))	(vup1_1	lai2_1))	((bur2_1	(((gac1_2	hal2_1)	vul1_1)	vul3_1))	vul2_1))	((ceb2_1	gra1_1)	(((((366.1_1	ceb1_1)	369.1_1)	((416.1_1	gac2_1)	(gag1_1	icr2_3)))	((406.1_1	plu1_1)	((gra2_1	gal1_1)	gag2_1)))	((((gal2_1	plu2_1)	vup2_1)	vup1_2)	(((gac1_1	(vel1_1	icr2_2))	(gac2_2	vel2_1))	vel2_2)))))	(((gab1_2	gab2_2)	icr1_2)	(rot1_1	rot3_1)))	(((gab2_1	lit1_1)	((grm1_1	grm2_1)	vir1_2))
((((((((((((((rot2_1	vir1_1)	vup1_1)	vir2_1)	vul1_1)	bur2_1)	(rot1_2	((hal2_1	lit2_1)	lai1_1)))	(((gab1_1	(gac1_2	lit1_1))	icr2_1)	hal1_1))	gab2_1)	((tri1_1	tri2_1)	icr1_1))	(ceb1_2	lai2_1))	(((bur1_1	vul3_1)	(vul2_1	(rot1_1	rot3_1)))	((grm1_1	grm2_1)	vir1_2)))	((gab2_2	icr1_2)	gab1_2))	(((((((369.1_1	((416.1_1	icr2_3)	(gal1_1	vup2_1)))	(gra2_1	gal2_1))	(ceb2_1	vup1_2))	gag1_1)	(gag2_1	((gac2_1	gra1_1)	plu2_1)))	(((366.1_1	406.1_1)	ceb1_1)	(((gac1_1
((((((((hal2_1	(tri1_1	tri2_1))	(lai2_1	(lit2_1	(rot1_1	rot3_1))))	(((bur1_1	lit1_1)	(gab1_1	lai1_1))	((bur2_1	icr1_1)	ceb1_2)))	(((rot1_2	((vul1_1	(vir1_1	vup1_1))	vul2_1))	((hal1_1	((gab2_1	vir2_1)	icr2_1))	(gac1_2	vul3_1)))	((grm1_1	grm2_1)	vir1_2)))	((((416.1_1	(((((366.1_1	gac2_1)	ceb1_1)	gra2_1)	gag2_1)	(406.1_1	plu2_1)))	((plu1_1	vup2_1)	(((gra1_1	icr2_3)	gal1_1)	gag1_1)))	((369.1_1	vup1_2)	gal2_1))	(ceb2_1	(((gac1_1	(icr2_2	vel1_1))	vel2_2)
((((((((gab2_1	lit2_1)	(ceb1_2	icr2_1))	vir1_1)	((hal2_1	(icr1_1	rot1_2))	lit1_1))	(((gab1_1	(gac1_2	vir2_1))	((gab1_2	icr1_2)	gab2_2))	(((vul3_1	(tri1_1	tri2_1))	(rot1_1	rot3_1))	((grm1_1	grm2_1)	vir1_2))))	(((((((ceb1_1	icr2_3)	(((406.1_1	gac2_1)	((416.1_1	ceb2_1)	vup1_2))	(gra1_1	vup2_1)))	((gag1_1	gal1_1)	gal2_1))	gag2_1)	(366.1_1	(369.1_1	plu2_1)))	(((gac1_1	(icr2_2	vel1_1))	(gac2_2	vel2_1))	vel2_2))	(plu1_1	gra2_1)))	(((bur1_1	vul1_1)	(((bur2_1
((((((((lit2_1	gac1_2)	vul1_1)	(rot1_1	rot3_1))	((grm1_1	grm2_1)	vir1_2))	(((ceb1_2	gab1_1)	rot2_1)	hal1_1))	bur1_1)	((((((vup2_1	(366.1_1	((369.1_1	vup1_2)	gac2_1)))	406.1_1)	((ceb1_1	plu2_1)	(((ceb2_1	gag2_1)	gal2_1)	icr2_3)))	((((416.1_1	(gra1_1	gra2_1))	plu1_1)	(gag1_1	gal1_1))	((gac1_1	(vel2_2	vel1_1))	((gac2_2	vel2_1)	icr2_2))))	(((bur2_1	(((((gab1_2	(gab2_2	icr1_2))	lit1_1)	lai1_1)	(icr2_1	(vir2_1	vul2_1)))	(hal2_1	icr1_1)))	vir1_1)	((vul3_1
((((hal1_1	((((gac1_2	lit1_1)	icr1_1)	((hal2_1	rot1_2)	lai1_1))	gab1_1))	((((369.1_1	ceb1_1)	406.1_1)	(((366.1_1	gag1_1)	(((416.1_1	(gac2_1	(gra1_1	icr2_3)))	gal2_1)	vup1_2))	(((ceb2_1	gra2_1)	gal1_1)	(vup2_1	((gag2_1	plu2_1)	plu1_1)))))	((((gac1_1	vel2_2)	icr2_2)	vel1_1)	(gac2_2	vel2_1))))	(((((vul1_1	lai2_1)	rot2_1)	((grm1_1	grm2_1)	vir1_2))	(((bur1_1	gab2_1)	((icr2_1	vul3_1)	(vir1_1	vul2_1)))	bur2_1))	((((((ceb1_2	lit2_1)	(rot1_1	rot3_1))	vir2_1)
((((((((icr1_1	gac1_2)	((icr2_1	vir1_1)	(lai2_1	lit1_1)))	(rot1_2	vul1_1))	(((ceb1_2	lit2_1)	((grm1_1	grm2_1)	vir1_2))	((gab1_1	((vul3_1	vul2_1)	rot2_1))	hal2_1)))	((((ceb1_1	((416.1_1	icr2_3)	gra1_1))	(((406.1_1	plu1_1)	plu2_1)	(gac2_1	vup1_2)))	((((366.1_1	(369.1_1	gag2_1))	((ceb2_1	(gag1_1	gra2_1))	gal1_1))	vup2_1)	((((gac1_1	(gac2_2	vel2_1))	icr2_2)	(vel1_1	vel2_2))	gal2_1)))	(gab2_1	(lai1_1	vir2_1))))	((((hal1_1	bur1_1)	(rot1_1	rot3_1))	(tri1_1
(((((((((((vul2_1	(icr1_1	vir2_1))	hal1_1)	(gab1_1	((vir1_1	vul3_1)	rot2_1)))	(gac1_2	lai2_1))	((bur2_1	hal2_1)	(gab2_1	(vul1_1	vup1_1))))	(bur1_1	(lit1_1	lai1_1)))	((plu1_1	((((366.1_1	((406.1_1	gal2_1)	vup2_1))	369.1_1)	gra2_1)	((((416.1_1	gra1_1)	(icr2_3	vup1_2))	ceb2_1)	(((gac2_1	plu2_1)	gag1_1)	(gag2_1	gal1_1)))))	(ceb1_1	(((gac1_1	(icr2_2	vel1_1))	(gac2_2	vel2_1))	vel2_2))))	(((ceb1_2	((grm1_1	grm2_1)	vir1_2))	(tri1_1	tri2_1))	(rot1_1	rot3_1)))
(((((((((vul2_1	(gac1_2	vul1_1))	(bur1_1	vir2_1))	(lai1_1	lit1_1))	(rot1_1	rot3_1))	(((gab1_2	icr1_2)	gab2_2)	(((hal1_1	icr1_1)	lit2_1)	rot1_2)))	(icr2_1	vup1_1))	((bur2_1	(tri1_1	tri2_1))	((hal2_1	lai2_1)	vul3_1)))	((((((((gra1_1	(gag2_1	gra2_1))	(369.1_1	ceb1_1))	plu2_1)	ceb2_1)	((416.1_1	(gag1_1	vup1_2))	(gac2_1	gal1_1)))	(((366.1_1	gal2_1)	vup2_1)	((((gac1_1	vel2_2)	icr2_2)	vel1_1)	(gac2_2	vel2_1))))	((406.1_1	plu1_1)	icr2_3))	(vir1_1	(((ceb1_2
(((((((((gab1_1	bur1_1)	(bur2_1	ceb1_2))	gac1_2)	(vir1_1	vup1_1))	(((gab2_1	icr2_1)	((icr1_2	(gab1_2	gab2_2))	(hal1_1	(hal2_1	(tri1_1	tri2_1)))))	((((((grm1_1	grm2_1)	vir1_2)	lai2_1)	lit2_1)	(rot1_2	vul2_1))	icr1_1)))	(rot1_1	rot3_1))	((((vir2_1	(vul1_1	lit1_1))	vul3_1)	lai1_1)	rot2_1))	((((((((icr2_3	vup1_2)	gra1_1)	(416.1_1	plu2_1))	(gal1_1	gal2_1))	((((gac1_1	vel2_2)	vel1_1)	(gac2_2	vel2_1))	icr2_2))	(406.1_1	ceb2_1))	((((366.1_1	(369.1_1	gag1_1))
((((((icr1_1	((gab1_1	((gab2_1	lit1_1)	vul1_1))	rot1_2))	((((vir1_1	icr2_1)	lit2_1)	gac1_2)	(vir2_1	((rot1_1	rot3_1)	(tri1_1	tri2_1)))))	(((bur1_1	(lai2_1	vul3_1))	bur2_1)	(((grm1_1	grm2_1)	vir1_2)	rot2_1)))	(((ceb1_2	hal2_1)	(lai1_1	vul2_1))	vup1_1))	((((((gag2_1	vup2_1)	plu2_1)	((((366.1_1	ceb2_1)	369.1_1)	406.1_1)	((gac2_1	(gra1_1	icr2_3))	gal2_1)))	((((416.1_1	ceb1_1)	vup1_2)	gal1_1)	((gra2_1	plu1_1)	gag1_1)))	(((gac1_1	vel1_1)	(icr2_2	vel2_2))
(((((((vir2_1	rot1_2)	((bur1_1	(((ceb1_2	icr1_1)	lai2_1)	(lit1_1	(rot1_1	rot3_1))))	(gab2_1	rot2_1)))	(((bur2_1	vul2_1)	gac1_2)	(gab1_1	vul1_1)))	(((gab1_2	icr1_2)	gab2_2)	hal1_1))	((((((gag2_1	(369.1_1	gra2_1))	(416.1_1	(gra1_1	(gal1_1	plu1_1))))	(gac2_1	vup2_1))	(((((366.1_1	(icr2_3	vup1_2))	gal2_1)	ceb2_1)	ceb1_1)	gag1_1))	(406.1_1	plu2_1))	((gac1_1	vel1_1)	((gac2_2	vel2_1)	(icr2_2	vel2_2)))))	((((icr2_1	lai1_1)	((grm1_1	grm2_1)	vir1_2))	(hal2_1
(((((((((ceb1_2	gab2_1)	vir1_1)	((hal2_1	(rot1_1	rot3_1))	vul1_1))	vul3_1)	rot2_1)	((((((((gra1_1	vup2_1)	((416.1_1	plu2_1)	((gag1_1	gag2_1)	icr2_3)))	369.1_1)	(((366.1_1	gal1_1)	(ceb1_1	ceb2_1))	(gra2_1	(gac2_1	plu1_1))))	406.1_1)	(gal2_1	vup1_2))	(gac1_1	((((gac2_2	vel2_1)	vel1_1)	icr2_2)	vel2_2)))	((bur2_1	icr2_1)	lai2_1)))	((lai1_1	((grm1_1	grm2_1)	vir1_2))	((lit1_1	(tri1_1	tri2_1))	lit2_1)))	(((bur1_1	rot1_2)	(gab1_1	gac1_2))	((((vul2_1	icr1_1)
((((((((((ceb1_2	icr1_1)	vul2_1)	((bur1_1	bur2_1)	lit1_1))	(tri1_1	tri2_1))	(lai2_1	((gab2_1	gac1_2)	icr2_1)))	(((((hal1_1	vir1_1)	hal2_1)	(lit2_1	rot1_2))	(lai1_1	vir2_1))	((grm1_1	grm2_1)	vir1_2)))	((vup1_1	(rot1_1	rot3_1))	rot2_1))	(((gab1_2	gab2_2)	icr1_2)	((gab1_1	vul1_1)	vul3_1)))	((vup2_1	((gal2_1	vup1_2)	gra1_1))	(((366.1_1	((369.1_1	gag2_1)	(gac2_1	plu2_1)))	((ceb2_1	plu1_1)	(gag1_1	gra2_1)))	((((406.1_1	icr2_3)	gal1_1)	(gac1_1	((((gac2_2
((((((((((grm1_1	grm2_1)	vir1_2)	(rot2_1	vir2_1))	((ceb1_2	gab1_1)	(hal2_1	lit1_1)))	(((((rot1_1	rot3_1)	vir1_1)	lai2_1)	(((bur2_1	icr2_1)	(lit2_1	(lai1_1	vul3_1)))	(gac1_2	(vul1_1	vul2_1))))	(gab2_1	(tri1_1	tri2_1))))	((((((406.1_1	gra2_1)	plu2_1)	(ceb2_1	(gag2_1	plu1_1)))	(369.1_1	gac2_1))	(gra1_1	(vup2_1	vup1_2)))	(((((366.1_1	gal2_1)	gag1_1)	(((gac1_1	(gac2_2	vel2_1))	vel1_1)	(icr2_2	vel2_2)))	(416.1_1	icr2_3))	(ceb1_1	gal1_1))))	vup1_1)	(((bur1_1
((((((((vul1_1	(icr2_1	(vir2_1	vul3_1)))	(bur1_1	((bur2_1	(gab1_1	vul2_1))	(lit2_1	rot1_2))))	(gab1_2	(gab2_2	icr1_2)))	gac1_2)	((gab2_1	(hal1_1	(icr1_1	lit1_1)))	((rot1_1	rot3_1)	vir1_1)))	((((((ceb1_1	gag2_1)	plu1_1)	(((366.1_1	(369.1_1	406.1_1))	vup2_1)	gal1_1))	vup1_2)	(((((416.1_1	gac2_1)	gra1_1)	plu2_1)	(((gag1_1	icr2_3)	gal2_1)	gra2_1))	(((gac1_1	vel1_1)	icr2_2)	((gac2_2	vel2_1)	vel2_2))))	ceb2_1))	((((ceb1_2	hal2_1)	lai1_1)	(vup1_1	lai2_1))
((((((lit1_1	((bur2_1	hal2_1)	vir2_1))	((vul3_1	(rot1_1	rot3_1))	vul1_1))	((icr2_1	gab1_1)	((vul2_1	((gab1_2	icr1_2)	gab2_2))	((gab2_1	rot2_1)	vup1_1))))	(((bur1_1	((((ceb1_2	lit2_1)	icr1_1)	rot1_2)	(hal1_1	lai2_1)))	(((gac1_2	vir1_1)	(tri1_1	tri2_1))	lai1_1))	((grm1_1	grm2_1)	vir1_2)))	(((((((gac2_1	gag2_1)	(369.1_1	(gra1_1	plu1_1)))	(406.1_1	vup1_2))	((icr2_3	gal1_1)	(ceb1_1	plu2_1)))	((416.1_1	gal2_1)	ceb2_1))	((366.1_1	(gag1_1	gra2_1))	vup2_1))
((((((((((vir2_1	rot2_1)	lit1_1)	(vul3_1	gab2_1))	((bur2_1	icr1_1)	vul2_1))	(gab1_1	hal2_1))	((((vir1_1	lai1_1)	(gab1_2	(gab2_2	icr1_2)))	((grm1_1	grm2_1)	vir1_2))	(vul1_1	lit2_1)))	(gac1_2	vup1_1))	(tri1_1	tri2_1))	(((((ceb2_1	(406.1_1	gra2_1))	gag1_1)	(((366.1_1	416.1_1)	icr2_3)	vup2_1))	(((369.1_1	(((gac2_1	gal2_1)	gal1_1)	plu1_1))	((((ceb1_1	gag2_1)	plu2_1)	vup1_2)	gra1_1))	(((bur1_1	lai2_1)	(((hal1_1	icr2_1)	rot1_2)	(rot1_1	rot3_1)))	ceb1_2)))
(((((((((vir1_1	hal2_1)	(vul2_1	(lit2_1	lit1_1)))	((((bur2_1	vul3_1)	gac1_2)	lai2_1)	(gab1_1	rot2_1)))	((((grm1_1	grm2_1)	vir1_2)	(rot1_1	rot3_1))	((gab2_1	ceb1_2)	(bur1_1	((hal1_1	((icr2_1	vul1_1)	lai1_1))	(icr1_1	rot1_2))))))	(tri1_1	tri2_1))	(vir2_1	vup1_1))	((icr1_2	gab1_2)	gab2_2))	((((366.1_1	gal2_1)	gac2_1)	((((369.1_1	gag2_1)	(gra1_1	(icr2_3	plu1_1)))	(((ceb1_1	plu2_1)	(gag1_1	gra2_1))	(gal1_1	vup1_2)))	(((406.1_1	416.1_1)	vup2_1)	ceb2_1)))
(((((((((((hal1_1	rot1_2)	vul1_1)	lai1_1)	(((gab2_1	hal2_1)	lit1_1)	vup1_1))	rot2_1)	(icr1_1	icr2_1))	((((tri1_1	tri2_1)	(vir1_1	lit2_1))	(rot1_1	rot3_1))	(gac1_2	((grm1_1	grm2_1)	vir1_2))))	((ceb1_2	lai2_1)	vir2_1))	(((((416.1_1	gal2_1)	((ceb2_1	vup1_2)	vup2_1))	(366.1_1	(((((406.1_1	gra1_1)	(gag1_1	gal1_1))	plu1_1)	((gac2_1	icr2_3)	plu2_1))	(ceb1_1	gra2_1))))	((((gac1_1	icr2_2)	vel1_1)	vel2_2)	(gac2_2	vel2_1)))	(369.1_1	gag2_1)))	((bur1_1	bur2_1)
((((((rot1_1	rot3_1)	(hal1_1	icr1_1))	((((ceb1_2	lai1_1)	((bur1_1	bur2_1)	lit2_1))	(((vup1_1	vir1_1)	vir2_1)	(tri1_1	tri2_1)))	gab1_1))	(((gab2_1	gac1_2)	(hal2_1	(rot2_1	vul1_1)))	((icr2_1	lit1_1)	rot1_2)))	((((gag1_1	vup1_2)	((((((366.1_1	406.1_1)	(gal2_1	icr2_3))	(416.1_1	(gra1_1	gra2_1)))	((ceb1_1	gag2_1)	ceb2_1))	gal1_1)	(((369.1_1	vup2_1)	(gac2_1	(plu1_1	plu2_1)))	(((gac1_1	vel1_1)	vel2_2)	((gac2_2	vel2_1)	icr2_2)))))	(lai2_1	vul2_1))	((((gab1_2
((((((((((hal1_1	bur2_1)	(rot1_1	rot3_1))	((vir1_1	bur1_1)	((ceb1_2	icr2_1)	gab1_1)))	((lai1_1	(tri1_1	tri2_1))	lai2_1))	((((gac1_2	rot2_1)	lit1_1)	rot1_2)	lit2_1))	((gab2_2	gab1_2)	icr1_2))	((((icr1_1	vul3_1)	vir2_1)	vup1_1)	((gab2_1	(hal2_1	vul2_1))	vul1_1)))	((((gal2_1	(((366.1_1	gra2_1)	ceb1_1)	((icr2_3	gag2_1)	gra1_1)))	ceb2_1)	((369.1_1	(((416.1_1	gag1_1)	vup2_1)	gac2_1))	((406.1_1	plu1_1)	(gal1_1	(plu2_1	vup1_2)))))	(((gac1_1	vel1_1)	(gac2_2
(((((((hal1_1	(icr1_1	(((lit1_1	vul2_1)	rot1_2)	(vul1_1	lai2_1))))	(((((ceb1_2	rot2_1)	gab1_1)	gab2_1)	vup1_1)	hal2_1))	((((gac1_2	vir1_2)	(bur1_1	vul3_1))	(rot1_1	rot3_1))	(((((bur2_1	vir2_1)	vir1_1)	lai1_1)	(tri1_1	tri2_1))	(icr2_1	lit2_1))))	(icr1_2	(gab1_2	gab2_2)))	((((((gag2_1	gra1_1)	369.1_1)	((ceb2_1	gag1_1)	(ceb1_1	(((gac1_1	(gac2_2	vel2_1))	icr2_2)	(vel1_1	vel2_2)))))	((((366.1_1	vup2_1)	icr2_3)	gac2_1)	plu2_1))	(gal2_1	plu1_1))	(((406.1_1
(((((((vup1_1	rot1_2)	(icr2_1	(tri1_1	tri2_1)))	(((lit1_1	vul1_1)	vir1_2)	(rot1_1	rot3_1)))	(((((bur1_1	lai2_1)	(bur2_1	(lai1_1	vir1_1)))	((gab2_2	icr1_2)	gab1_2))	((((ceb1_2	lit2_1)	hal2_1)	vul2_1)	(((gab1_1	icr1_1)	(rot2_1	(vir2_1	vul3_1)))	gac1_2)))	(gab2_1	hal1_1)))	(((vup2_1	((((((366.1_1	plu1_1)	gra1_1)	(gra2_1	vup1_2))	(ceb1_1	ceb2_1))	(369.1_1	plu2_1))	gag2_1))	gal1_1)	((((406.1_1	icr2_3)	gac2_1)	((416.1_1	gal2_1)	gag1_1))	(((gac1_1	(icr2_2
((((((((lit2_1	gab2_1)	(rot1_2	rot2_1))	vir2_1)	(gab2_2	(gab1_2	icr1_2)))	(((((gra1_1	(416.1_1	plu1_1))	((366.1_1	gra2_1)	gag2_1))	((ceb1_1	vup2_1)	(gac2_1	gal1_1)))	((406.1_1	(vup1_2	icr2_3))	((((gac1_1	vel1_1)	vel2_2)	(gac2_2	vel2_1))	icr2_2)))	(369.1_1	(((ceb2_1	gal2_1)	plu2_1)	gag1_1))))	((((((((gab1_1	vir1_2)	lit1_1)	bur1_1)	vul1_1)	lai2_1)	(((rot1_1	rot3_1)	((icr2_1	lai1_1)	(vul3_1	vul2_1)))	hal1_1))	(((bur2_1	(gac1_2	vir1_1))	(icr1_1	vup1_1))
((((((((lai1_1	vir1_1)	((gab1_2	(gab2_2	icr1_2))	(vir2_1	vup1_1)))	(((((gab2_1	icr1_1)	vir1_2)	((gac1_2	rot1_2)	lit2_1))	lai2_1)	rot2_1))	((((bur1_1	icr2_1)	(bur2_1	(hal1_1	((tri1_1	tri2_1)	vul2_1))))	lit1_1)	((ceb1_2	gab1_1)	vul1_1)))	((vul3_1	hal2_1)	(rot1_1	rot3_1)))	(((((ceb2_1	gal2_1)	(gag1_1	icr2_3))	(369.1_1	vup2_1))	vup1_2)	(((((((366.1_1	(gac2_1	gag2_1))	gra2_1)	ceb1_1)	406.1_1)	((416.1_1	gal1_1)	gra1_1))	(plu2_1	plu1_1))	(((gac1_1	icr2_2)
(((((((((bur1_1	rot1_2)	icr1_1)	(tri1_1	tri2_1))	(((gab2_2	icr1_2)	gab1_2)	(gab2_1	lai2_1)))	((bur2_1	(rot1_1	rot3_1))	(icr2_1	rot2_1)))	(((((((gal1_1	ceb2_1)	(416.1_1	icr2_3))	406.1_1)	(366.1_1	(ceb1_1	plu2_1)))	((((gac1_1	(vel1_1	vel2_2))	icr2_2)	(gac2_2	vel2_1))	vup2_1))	(((gra1_1	(((gac2_1	gag1_1)	gra2_1)	(gag2_1	plu1_1)))	vup1_2)	gal2_1))	369.1_1))	(((((gab1_1	lit2_1)	(gac1_2	lit1_1))	(ceb1_2	lai1_1))	((((hal2_1	vul1_1)	vir2_1)	vul3_1)	((hal1_1
((((((lit2_1	(((ceb1_2	gab1_1)	vup1_1)	(lai1_1	vul2_1)))	vir2_1)	((gac1_2	hal2_1)	(rot1_1	rot3_1)))	((((((369.1_1	(gra1_1	vup2_1))	(gag2_1	gra2_1))	((ceb1_1	plu1_1)	gag1_1))	416.1_1)	(gac1_1	((gac2_2	vel2_1)	((icr2_2	vel2_2)	vel1_1))))	(((366.1_1	((406.1_1	gac2_1)	ceb2_1))	(gal2_1	(icr2_3	vup1_2)))	(gal1_1	plu2_1))))	((((((hal1_1	lit1_1)	bur1_1)	(bur2_1	gab2_1))	(((((gab1_2	icr1_2)	gab2_2)	((icr2_1	vul1_1)	lai2_1))	rot1_2)	((grm1_1	grm2_1)	vir1_2)))
(((((((((bur2_1	vul2_1)	((gab2_1	vul3_1)	vup1_1))	(((bur1_1	(ceb1_2	icr2_1))	((hal1_1	lai1_1)	lit1_1))	lit2_1))	(((gac1_2	lai2_1)	((hal2_1	vul1_1)	icr1_1))	rot2_1))	((icr1_2	gab1_2)	gab2_2))	(((((((((plu2_1	vup1_2)	366.1_1)	gag2_1)	416.1_1)	(369.1_1	plu1_1))	((406.1_1	gra1_1)	(ceb2_1	vup2_1)))	((ceb1_1	gal2_1)	((gac2_1	gal1_1)	gag1_1)))	(((gac1_1	icr2_2)	((gac2_2	vel2_1)	(vel1_1	vel2_2)))	gra2_1))	icr2_3))	(((vir2_1	rot1_2)	((gab1_1	vir1_1)	(tri1_1
((((((((((hal2_1	(gab2_1	vul3_1))	((vul2_1	gac1_2)	hal1_1))	(tri1_1	tri2_1))	rot2_1)	(bur1_1	(lit1_1	vul1_1)))	((((gab1_1	(ceb1_2	((icr2_1	vup1_1)	rot1_2)))	(vir2_1	(lai1_1	vir1_1)))	icr1_1)	((bur2_1	lit2_1)	((gab1_2	icr1_2)	gab2_2))))	((((((((gra2_1	vup2_1)	ceb2_1)	(406.1_1	gra1_1))	(369.1_1	gal2_1))	(366.1_1	gal1_1))	(plu2_1	plu1_1))	(gac1_1	(((gac2_2	vel2_1)	vel2_2)	(icr2_2	vel1_1))))	(((416.1_1	icr2_3)	(ceb1_1	vup1_2))	((gag1_1	gag2_1)	gac2_1))))
((((((((icr2_1	lai1_1)	((grm1_1	grm2_1)	vir1_2))	ceb1_2)	lit1_1)	(((((((rot1_2	gac1_2)	gab2_1)	(hal2_1	vul2_1))	gab1_1)	((bur2_1	lai2_1)	vup1_1))	(lit2_1	vul3_1))	(bur1_1	(((hal1_1	(rot2_1	vir2_1))	(rot1_1	rot3_1))	(tri1_1	tri2_1)))))	((((icr2_3	vup2_1)	(((((366.1_1	ceb2_1)	gag2_1)	416.1_1)	(gra1_1	plu1_1))	(((gag1_1	plu2_1)	gal1_1)	gal2_1)))	(((369.1_1	((406.1_1	ceb1_1)	vup1_2))	gra2_1)	gac2_1))	(((gac1_1	vel2_2)	(vel1_1	icr2_2))	(gac2_2	vel2_1))))
((((((((((ceb1_2	hal1_1)	(icr2_1	rot2_1))	(lit1_1	vul2_1))	lit2_1)	(rot1_1	rot3_1))	bur2_1)	((grm1_1	grm2_1)	vir1_2))	(((((plu1_1	((369.1_1	gag1_1)	(406.1_1	gra1_1)))	((gac2_1	gra2_1)	gag2_1))	((((gac1_1	vel2_2)	icr2_2)	vel1_1)	(gac2_2	vel2_1)))	vup1_2)	(((366.1_1	((((ceb2_1	gal2_1)	icr2_3)	gal1_1)	vup2_1))	(ceb1_1	plu2_1))	416.1_1)))	((((rot1_2	(gab1_1	vul1_1))	(vul3_1	vup1_1))	(tri1_1	tri2_1))	((((bur1_1	icr1_1)	gab2_1)	((icr1_2	gab1_2)	gab2_2))
(((((((((icr2_1	(gab2_1	icr1_1))	((grm1_1	grm2_1)	vir1_2))	((rot1_2	rot2_1)	ceb1_2))	(((gab1_1	((lit1_1	vir1_1)	vul2_1))	(rot1_1	rot3_1))	((hal1_1	vir2_1)	(vul1_1	vul3_1))))	((gac1_2	(tri1_1	tri2_1))	lai1_1))	((bur1_1	((gab1_2	icr1_2)	gab2_2))	(bur2_1	vup1_1)))	((hal2_1	lai2_1)	lit2_1))	(((((gag1_1	gal2_1)	(ceb2_1	icr2_3))	vup1_2)	((366.1_1	vup2_1)	(((369.1_1	(416.1_1	(gag2_1	plu1_1)))	plu2_1)	(((406.1_1	gra1_1)	gac2_1)	ceb1_1))))	((((gac1_1	vel2_2)
((((((((lai2_1	((bur1_1	vup1_1)	(bur2_1	((lit2_1	vul1_1)	gab1_1))))	((gab2_1	(vul3_1	rot1_2))	(((grm1_1	grm2_1)	vir1_2)	(icr1_1	lit1_1))))	rot2_1)	(((hal2_1	vul2_1)	((rot1_1	rot3_1)	vir2_1))	(tri1_1	tri2_1)))	(((ceb1_2	vir1_1)	hal1_1)	lai1_1))	((gac1_2	icr2_1)	(gab1_2	(gab2_2	icr1_2))))	(((((gra1_1	gac2_1)	(((366.1_1	(((406.1_1	gal2_1)	gag1_1)	ceb2_1))	(gra2_1	vup2_1))	(416.1_1	(ceb1_1	plu2_1))))	(gag2_1	vup1_2))	((369.1_1	icr2_3)	(gal1_1	plu1_1)))
((((((vul1_1	((bur2_1	vul3_1)	lit2_1))	((((ceb1_2	vir1_1)	rot2_1)	((grm1_1	grm2_1)	vir1_2))	(lit1_1	gab2_1)))	((((((gab1_1	hal1_1)	vul2_1)	hal2_1)	((gac1_2	(icr1_1	lai2_1))	vup1_1))	(rot1_1	rot3_1))	((gab1_2	gab2_2)	icr1_2)))	(tri1_1	tri2_1))	(((((icr2_1	rot1_2)	lai1_1)	((((((gra2_1	gac2_1)	vup1_2)	(369.1_1	ceb2_1))	(ceb1_1	gra1_1))	(((gac1_1	vel2_2)	(gac2_2	vel2_1))	(icr2_2	vel1_1)))	((((366.1_1	416.1_1)	(((406.1_1	gal1_1)	gag1_1)	gag2_1))	plu1_1)
(((((((((((gab1_1	lit1_1)	(gab2_1	(rot1_2	vir2_1)))	((ceb1_2	(hal2_1	vir1_1))	gac1_2))	((gab2_2	(gab1_2	icr1_2))	(hal1_1	lai1_1)))	(lit2_1	bur2_1))	(bur1_1	(icr2_1	vul1_1)))	(rot2_1	vup1_1))	((((vul3_1	(icr1_1	vul2_1))	lai2_1)	((grm1_1	grm2_1)	vir1_2))	(tri1_1	tri2_1)))	(((((plu2_1	vup1_2)	((ceb1_1	gag2_1)	gra1_1))	(416.1_1	vup2_1))	(((((366.1_1	406.1_1)	((369.1_1	gac2_1)	(gag1_1	plu1_1)))	(ceb2_1	gal2_1))	icr2_3)	(gal1_1	gra2_1)))	((((gac1_1	icr2_2)
(((((((((((gac1_2	(hal2_1	vul1_1))	(ceb1_2	((gab1_1	icr1_1)	gab2_1)))	bur2_1)	rot1_2)	(rot1_1	rot3_1))	rot2_1)	(vir1_1	vup1_1))	((((lit2_1	((vir2_1	(icr2_1	(lit1_1	vul2_1)))	((gab2_2	gab1_2)	icr1_2)))	((bur1_1	lai1_1)	(hal1_1	vul3_1)))	(tri1_1	tri2_1))	lai2_1))	(((((((vup1_2	gag1_1)	gag2_1)	366.1_1)	((((gac2_1	gra2_1)	plu1_1)	(gra1_1	plu2_1))	(gal2_1	icr2_3)))	ceb2_1)	(((369.1_1	gal1_1)	416.1_1)	((406.1_1	vup2_1)	ceb1_1)))	(((gac1_1	(vel1_1	vel2_2))
((((((lai2_1	(gab1_1	hal1_1))	icr2_1)	(rot1_1	rot3_1))	(((lai1_1	vir2_1)	vul2_1)	((icr1_2	gab1_2)	gab2_2)))	((((((((((416.1_1	plu2_1)	gac2_1)	gal1_1)	(((366.1_1	gra2_1)	((406.1_1	gag1_1)	gal2_1))	gag2_1))	((ceb1_1	icr2_3)	vup1_2))	gra1_1)	(369.1_1	vup2_1))	((ceb2_1	plu1_1)	((((gac1_1	(gac2_2	vel2_1))	vel1_1)	icr2_2)	vel2_2)))	(((rot1_2	lit2_1)	((gac1_2	vul1_1)	(icr1_1	vup1_1)))	(bur2_1	((ceb1_2	lit1_1)	(gab2_1	((grm1_1	grm2_1)	vir1_2))))))	((bur1_1
((((((((hal2_1	((bur2_1	(gab1_1	vir1_1))	vul1_1))	(((icr2_1	vul3_1)	lai2_1)	(icr1_1	lit2_1)))	rot1_2)	(lai1_1	(((gab2_1	vir2_1)	(rot1_1	rot3_1))	(hal1_1	vul2_1))))	((gab1_2	gab2_2)	icr1_2))	(((((((((ceb1_1	(gal2_1	vup1_2))	(369.1_1	gra2_1))	(((gac1_1	vel2_2)	vel1_1)	((gac2_2	vel2_1)	icr2_2)))	416.1_1)	(((366.1_1	(((406.1_1	plu2_1)	gal1_1)	gag1_1))	ceb2_1)	icr2_3))	((gac2_1	plu1_1)	(gag2_1	gra1_1)))	vup2_1)	((bur1_1	((ceb1_2	lit1_1)	gac1_2))	((grm1_1
(((((((((rot1_2	ceb1_2)	((bur2_1	vup1_1)	vul2_1))	(tri1_1	tri2_1))	((hal2_1	lit2_1)	(icr2_1	lit1_1)))	(((vup2_1	(369.1_1	(ceb1_1	gal2_1)))	366.1_1)	(((((406.1_1	plu1_1)	(ceb2_1	plu2_1))	((416.1_1	(gag2_1	icr2_3))	(gac2_1	(((gag1_1	vup1_2)	gra2_1)	gal1_1))))	gra1_1)	((gac1_1	icr2_2)	((gac2_2	vel2_1)	(vel1_1	vel2_2))))))	((bur1_1	((((gab2_1	hal1_1)	gac1_2)	(vir2_1	vul1_1))	lai2_1))	((grm1_1	grm2_1)	vir1_2)))	((rot2_1	(rot1_1	rot3_1))	((gab1_1	vir1_1)
((((((icr1_1	((ceb1_2	vul2_1)	vir1_1))	((vup1_1	(rot1_1	rot3_1))	lai2_1))	((((((((gag2_1	gal1_1)	(406.1_1	gra1_1))	(icr2_3	plu1_1))	(ceb1_1	(gra2_1	plu2_1)))	((((gac1_1	icr2_2)	vel1_1)	vel2_2)	(gac2_2	vel2_1)))	((366.1_1	((369.1_1	vup2_1)	vup1_2))	((416.1_1	gag1_1)	((ceb2_1	gac2_1)	gal2_1))))	(tri1_1	tri2_1))	(bur2_1	((grm1_1	grm2_1)	vir1_2))))	(((((bur1_1	lai1_1)	hal2_1)	gac1_2)	(((gab1_2	gab2_2)	icr1_2)	(icr2_1	(lit1_1	(rot2_1	vul3_1)))))	((((rot1_2
((((((((gab1_1	(rot2_1	vul1_1))	((hal2_1	rot1_2)	(tri1_1	tri2_1)))	(((lai1_1	vul3_1)	vul2_1)	lai2_1))	(bur2_1	lit1_1))	(((((((gra2_1	406.1_1)	((416.1_1	ceb1_1)	gag2_1))	((369.1_1	vup1_2)	(vup2_1	plu1_1)))	(gal1_1	gal2_1))	(gac1_1	((gac2_2	vel2_1)	(icr2_2	(vel1_1	vel2_2)))))	((366.1_1	(gag1_1	plu2_1))	((ceb2_1	gra1_1)	icr2_3)))	gac2_1))	((((icr2_1	((gac1_2	icr1_1)	vir1_1))	((ceb1_2	(rot1_1	rot3_1))	(gab2_1	lit2_1)))	((bur1_1	((icr1_2	gab2_2)	gab1_2))
(((((((icr1_1	(rot1_1	rot3_1))	(((ceb1_2	(tri1_1	tri2_1))	lai2_1)	vup1_1))	(bur1_1	rot2_1))	((((gab2_2	icr1_2)	gab1_2)	(((gab1_1	hal2_1)	lai1_1)	vul2_1))	((lit1_1	vir2_1)	vul3_1)))	((((((((gag1_1	gag2_1)	406.1_1)	(369.1_1	((ceb2_1	vup2_1)	gra2_1)))	416.1_1)	plu1_1)	((((gal1_1	icr2_3)	(gal2_1	plu2_1))	(gac2_1	gra1_1))	(gac1_1	(((gac2_2	vel2_1)	vel2_2)	(icr2_2	vel1_1)))))	((366.1_1	vup1_2)	ceb1_1))	((bur2_1	((gac1_2	icr2_1)	hal1_1))	((lit2_1	rot1_2)
((((((((lai2_1	((grm1_1	grm2_1)	vir1_2))	bur1_1)	((bur2_1	((((lai1_1	vir2_1)	vul2_1)	rot2_1)	(icr1_1	icr2_1)))	(rot1_1	rot3_1)))	(vir1_1	(((gab2_1	vul1_1)	vul3_1)	hal1_1)))	((((((ceb1_2	(lit1_1	rot1_2))	hal2_1)	vup1_1)	(gab2_2	(gab1_2	icr1_2)))	(tri1_1	tri2_1))	((gab1_1	lit2_1)	gac1_2)))	(((((((366.1_1	((gac2_1	icr2_3)	plu1_1))	(406.1_1	gra2_1))	gal2_1)	vup1_2)	((369.1_1	gal1_1)	(((416.1_1	vup2_1)	plu2_1)	(ceb2_1	(gag1_1	gra1_1)))))	(ceb1_1	gag2_1))
(((((gab1_1	(bur1_1	((icr2_1	lit1_1)	vir2_1)))	rot1_2)	((((((lai2_1	vul2_1)	gab2_1)	((hal2_1	lai1_1)	vul1_1))	((((lit2_1	(gab1_2	(gab2_2	icr1_2)))	((grm1_1	grm2_1)	vir1_2))	gac1_2)	(vir1_1	vul3_1)))	(((bur2_1	((tri1_1	tri2_1)	vup1_1))	(rot1_1	rot3_1))	((ceb1_2	hal1_1)	icr1_1)))	rot2_1))	(((gag2_1	(406.1_1	((416.1_1	gal2_1)	vup2_1)))	(((366.1_1	(gag1_1	icr2_3))	((ceb1_1	plu2_1)	(gal1_1	vup1_2)))	((((369.1_1	plu1_1)	gac2_1)	(ceb2_1	gra1_1))	gra2_1)))
((((((((((lai2_1	icr1_1)	(rot1_1	rot3_1))	((bur1_1	gab2_1)	lit1_1))	(ceb1_2	gab1_1))	(((((hal1_1	vir1_1)	vup1_1)	vul1_1)	icr2_1)	(tri1_1	tri2_1)))	rot2_1)	(((((gab1_2	icr1_2)	gab2_2)	gac1_2)	((lai1_1	rot1_2)	(((hal2_1	vul2_1)	vir2_1)	vul3_1)))	(bur2_1	lit2_1)))	(((ceb1_1	(((406.1_1	gal1_1)	gag2_1)	ceb2_1))	(((((366.1_1	gag1_1)	((369.1_1	(gac2_1	plu1_1))	(plu2_1	vup2_1)))	gal2_1)	(416.1_1	gra2_1))	((icr2_3	vup1_2)	gra1_1)))	((((gac1_1	vel2_2)	icr2_2)
((((((icr2_1	vup1_1)	(((rot2_1	((bur1_1	(gab2_1	lai1_1))	(hal2_1	vul2_1)))	(((ceb1_2	icr1_1)	lit1_1)	vul1_1))	lai2_1))	((((rot1_2	(rot1_1	rot3_1))	(hal1_1	(((tri1_1	tri2_1)	vul3_1)	vir1_1)))	(bur2_1	(vir2_1	gac1_2)))	((gab1_1	lit2_1)	((grm1_1	grm2_1)	vir1_2))))	((gab2_2	gab1_2)	icr1_2))	(((((416.1_1	plu2_1)	gal2_1)	(ceb1_1	gag1_1))	((((366.1_1	gra2_1)	gac2_1)	(((gac1_1	icr2_2)	(gac2_2	vel2_1))	(vel1_1	vel2_2)))	(((369.1_1	(gag2_1	gal1_1))	(ceb2_1
(((((((vul1_1	vup1_1)	(hal1_1	vul3_1))	((grm1_1	grm2_1)	vir1_2))	((((((hal2_1	vir1_1)	(bur2_1	(gac1_2	icr1_1)))	lai1_1)	lai2_1)	(tri1_1	tri2_1))	((ceb1_2	((gab1_1	lit2_1)	gab2_1))	(gab2_2	(gab1_2	icr1_2)))))	(((bur1_1	((icr2_1	vul2_1)	(lit1_1	vir2_1)))	rot1_2)	(rot2_1	(rot1_1	rot3_1))))	(((((369.1_1	gal2_1)	vup1_2)	((gag1_1	gra2_1)	gal1_1))	((((gac1_1	vel2_2)	vel1_1)	icr2_2)	(gac2_2	vel2_1)))	(((366.1_1	icr2_3)	((406.1_1	ceb2_1)	gra1_1))	((416.1_1
(((((((bur1_1	rot2_1)	(((((ceb1_2	icr1_1)	(vir2_1	(vul1_1	vul3_1)))	gab1_1)	(gac1_2	(lai1_1	vir1_1)))	((grm1_1	grm2_1)	vir1_2)))	(bur2_1	(hal1_1	(lit1_1	(lit2_1	rot1_2)))))	(gab2_2	(gab1_2	icr1_2)))	((vul2_1	((icr2_1	vup1_1)	(hal2_1	(rot1_1	rot3_1))))	((gab2_1	lai2_1)	(tri1_1	tri2_1))))	(((((((((416.1_1	vup1_2)	(ceb2_1	plu1_1))	366.1_1)	(ceb1_1	gag1_1))	(gag2_1	gal1_1))	(gra2_1	vup2_1))	(406.1_1	(gac2_1	(gra1_1	plu2_1))))	((369.1_1	gal2_1)	icr2_3))
(((((lit2_1	vul2_1)	((bur1_1	lit1_1)	(icr1_1	vir1_1)))	((((406.1_1	(gac2_1	gal1_1))	(((((416.1_1	plu1_1)	gag2_1)	(gag1_1	vup1_2))	(gra1_1	vup2_1))	plu2_1))	(((366.1_1	gal2_1)	icr2_3)	(369.1_1	((ceb1_1	ceb2_1)	gra2_1))))	((((gac1_1	icr2_2)	vel1_1)	vel2_2)	(gac2_2	vel2_1))))	(((((((ceb1_2	vul1_1)	hal1_1)	((((gab1_2	icr1_2)	gab2_2)	(grm1_1	grm2_1))	(tri1_1	tri2_1)))	hal2_1)	bur2_1)	((lai1_1	vul3_1)	((rot1_2	gac1_2)	(rot1_1	rot3_1))))	((((gab1_1	(gab2_1
(((((((((((vir2_1	vul1_1)	gab1_1)	hal1_1)	(lai1_1	hal2_1))	((gab1_2	icr1_2)	gab2_2))	(((((bur1_1	((gab2_1	vir1_1)	vul2_1))	icr2_1)	vul3_1)	ceb1_2)	vir1_2))	(((rot1_2	lit1_1)	rot2_1)	lit2_1))	(((bur2_1	vup1_1)	gac1_2)	(tri1_1	tri2_1)))	((((((ceb1_1	vup1_2)	(gal1_1	plu2_1))	gag1_1)	vup2_1)	(((((366.1_1	gac2_1)	406.1_1)	((416.1_1	gra1_1)	gag2_1))	((369.1_1	ceb2_1)	((gac1_1	((gac2_2	vel2_1)	(icr2_2	vel1_1)))	vel2_2)))	((gal2_1	(icr2_3	plu1_1))	gra2_1)))
((((((((((hal2_1	lit2_1)	((gab2_1	(rot1_1	rot3_1))	(lai1_1	vup1_1)))	ceb1_2)	bur1_1)	((((bur2_1	lai2_1)	rot1_2)	(tri1_1	tri2_1))	((gab2_2	gab1_2)	icr1_2)))	((((vir1_2	((lit1_1	vir2_1)	vul1_1))	rot2_1)	(vul3_1	(icr1_1	vul2_1)))	icr2_1))	((gab1_1	(gac1_2	vir1_1))	hal1_1))	(((((icr2_3	(406.1_1	plu2_1))	(((369.1_1	gag1_1)	((gal1_1	vup2_1)	gra1_1))	gag2_1))	(416.1_1	ceb2_1))	(((366.1_1	gra2_1)	vup1_2)	(((plu1_1	gac2_1)	ceb1_1)	gal2_1)))	(((gac1_1	(icr2_2
(((((((hal2_1	rot1_2)	(vul1_1	icr2_1))	(((((366.1_1	vup1_2)	(gag2_1	gal1_1))	gag1_1)	(gra1_1	(vup2_1	plu1_1)))	(((((369.1_1	((406.1_1	gra2_1)	(icr2_3	plu2_1)))	ceb2_1)	416.1_1)	(ceb1_1	gac2_1))	(gal2_1	(((gac1_1	vel1_1)	(gac2_2	vel2_1))	(icr2_2	vel2_2))))))	(((bur1_1	(gab2_1	vir1_1))	((hal1_1	(tri1_1	tri2_1))	((vul2_1	rot2_1)	lai1_1)))	((gab2_2	icr1_2)	gab1_2)))	((((icr1_1	bur2_1)	vup1_1)	((((ceb1_2	lit1_1)	gac1_2)	(gab1_1	vir2_1))	((vir1_2	lit2_1)
(((((((((gac1_2	lit2_1)	((hal2_1	vul1_1)	icr1_1))	vul2_1)	((gab2_2	gab1_2)	icr1_2))	((gab2_1	(rot1_1	rot3_1))	vir2_1))	((((((gab1_1	vup1_1)	((icr2_1	rot1_2)	lit1_1))	(bur2_1	rot2_1))	(bur1_1	ceb1_2))	((hal1_1	vir1_1)	(tri1_1	tri2_1)))	((lai1_1	vul3_1)	lai2_1)))	(((((ceb1_1	gac2_1)	(((406.1_1	ceb2_1)	plu2_1)	(gra2_1	(vup1_2	vup2_1))))	(gag1_1	gra1_1))	((366.1_1	(gal1_1	plu1_1))	((369.1_1	(416.1_1	icr2_3))	(gag2_1	gal2_1))))	(((gac1_1	vel1_1)	(icr2_2
((((((((lai1_1	lai2_1)	vul2_1)	((((tri1_1	tri2_1)	(gab1_1	(icr2_1	lit2_1)))	rot1_2)	((((((gab2_1	icr1_1)	vir1_1)	vir2_1)	hal2_1)	hal1_1)	(gac1_2	vul3_1))))	(rot1_1	rot3_1))	((ceb1_2	bur2_1)	(lit1_1	rot2_1)))	((bur1_1	vul1_1)	((gab1_2	gab2_2)	icr1_2)))	(((((366.1_1	((416.1_1	ceb1_1)	(gra1_1	vup1_2)))	(gag2_1	plu2_1))	((((((369.1_1	icr2_3)	gal2_1)	gra2_1)	plu1_1)	((406.1_1	(gag1_1	gal1_1))	vup2_1))	((gac1_1	(gac2_2	vel2_1))	((vel1_1	icr2_2)	vel2_2))))
(((((((hal2_1	((gac1_2	icr2_1)	vul1_1))	(icr1_1	vul3_1))	((gab2_1	vul2_1)	(hal1_1	vir1_1)))	((gab1_2	gab2_2)	icr1_2))	(((((bur1_1	(rot1_1	rot3_1))	lit2_1)	(((bur2_1	lit1_1)	((ceb1_2	gab1_1)	lai2_1))	vup1_1))	(((grm1_1	grm2_1)	vir1_2)	(((rot1_2	vir2_1)	rot2_1)	lai1_1)))	(tri1_1	tri2_1)))	((((gag2_1	icr2_3)	((369.1_1	(gag1_1	gra1_1))	((((406.1_1	((ceb2_1	vup1_2)	gra2_1))	gal1_1)	plu1_1)	(416.1_1	vup2_1))))	((((366.1_1	gal2_1)	ceb1_1)	gac2_1)	(((gac1_1
((((((((vul2_1	(gab2_1	lit2_1))	((tri1_1	tri2_1)	vul1_1))	((((lit1_1	(lai2_1	rot2_1))	vul3_1)	hal1_1)	((bur1_1	icr2_1)	((ceb1_2	lai1_1)	((hal2_1	vir1_1)	icr1_1)))))	vup1_1)	((((bur2_1	((grm1_1	grm2_1)	vir1_2))	((vir2_1	gab1_1)	gac1_2))	(rot1_1	rot3_1))	rot1_2))	((((ceb2_1	(416.1_1	gra1_1))	(ceb1_1	(gal1_1	gal2_1)))	((((366.1_1	plu1_1)	406.1_1)	((369.1_1	vup2_1)	vup1_2))	(((gac2_1	gra2_1)	icr2_3)	((gag2_1	plu2_1)	gag1_1))))	((gac1_1	((icr2_2	vel1_1)
(((((((((((icr1_1	lai1_1)	rot1_2)	hal2_1)	(bur2_1	vul1_1))	vup1_1)	((gab2_2	icr1_2)	gab1_2))	gac1_2)	(gab2_1	((grm1_1	grm2_1)	vir1_2)))	(icr2_1	((hal1_1	vir2_1)	(lit1_1	(rot1_1	rot3_1)))))	(((((ceb1_1	gal2_1)	(gag2_1	vup1_2))	(((((((369.1_1	gra2_1)	plu1_1)	416.1_1)	ceb2_1)	gra1_1)	icr2_3)	((gac2_1	vup2_1)	plu2_1)))	((366.1_1	((406.1_1	gag1_1)	gal1_1))	((gac1_1	(vel1_1	vel2_2))	((gac2_2	vel2_1)	icr2_2))))	(((bur1_1	(ceb1_2	((gab1_1	lai2_1)	(vul2_1
(((((rot1_2	vul2_1)	(((ceb1_2	icr2_1)	hal2_1)	(lai2_1	vir1_1)))	((gab2_2	gab1_2)	icr1_2))	((((((bur1_1	(tri1_1	tri2_1))	(gac1_2	rot2_1))	(((grm1_1	grm2_1)	vir1_2)	vup1_1))	((gab1_1	((gab2_1	(lai1_1	lit1_1))	hal1_1))	(rot1_1	rot3_1)))	((((bur2_1	(vul1_1	lit2_1))	vir2_1)	vul3_1)	icr1_1))	(((((369.1_1	plu2_1)	vup2_1)	(gac2_1	gra1_1))	(((((406.1_1	vup1_2)	(416.1_1	ceb2_1))	(gra2_1	icr2_3))	((((gac1_1	icr2_2)	vel2_2)	vel1_1)	(gac2_2	vel2_1)))	((ceb1_1
(((((hal2_1	vir1_1)	((((vul1_1	vul3_1)	lai1_1)	(((hal1_1	(icr1_1	vul2_1))	rot2_1)	(rot1_1	rot3_1)))	((icr1_2	gab1_2)	gab2_2)))	(((bur1_1	(lit2_1	lai2_1))	vup1_1)	(tri1_1	tri2_1)))	(((((((((vup1_2	gra1_1)	(gag1_1	gal1_1))	icr2_3)	(366.1_1	369.1_1))	((416.1_1	gac2_1)	(gal2_1	vup2_1)))	(ceb2_1	plu1_1))	(((406.1_1	(gag2_1	plu2_1))	(ceb1_1	gra2_1))	((gac1_1	icr2_2)	((gac2_2	vel2_1)	(vel2_2	vel1_1)))))	((((bur2_1	(gab2_1	rot1_2))	(gab1_1	gac1_2))	ceb1_2)
((((((((hal2_1	(ceb1_2	vul1_1))	(hal1_1	vir2_1))	((rot1_2	rot2_1)	(bur2_1	(lai2_1	(vul2_1	vul3_1)))))	bur1_1)	(vir1_1	(icr2_1	(tri1_1	tri2_1))))	(((gab2_1	((grm1_1	grm2_1)	vir1_2))	((icr1_2	(gab1_2	gab2_2))	(((gac1_2	lit1_1)	icr1_1)	((lai1_1	lit2_1)	vup1_1))))	(gab1_1	(rot1_1	rot3_1))))	(((((icr2_3	plu1_1)	(ceb1_1	plu2_1))	(((366.1_1	vup1_2)	(369.1_1	gag2_1))	vup2_1))	(416.1_1	((gra1_1	gra2_1)	(ceb2_1	gal1_1))))	(((406.1_1	gag1_1)	(((gac1_1	vel1_1)
((((((((((gac1_2	bur2_1)	vup1_1)	(rot1_2	((gab1_1	lit2_1)	lai1_1)))	((gab1_2	icr1_2)	gab2_2))	bur1_1)	lit1_1)	((((hal1_1	lai2_1)	(icr2_1	vir2_1))	(tri1_1	tri2_1))	((grm1_1	grm2_1)	vir1_2)))	((((ceb1_2	gab2_1)	rot2_1)	(rot1_1	rot3_1))	((hal2_1	(vir1_1	vul2_1))	(icr1_1	(vul3_1	vul1_1)))))	(((gag1_1	vup2_1)	((((369.1_1	plu2_1)	(ceb2_1	gra2_1))	icr2_3)	((416.1_1	vup1_2)	gal2_1)))	(((366.1_1	(gal1_1	(gac2_1	gag2_1)))	(406.1_1	((gra1_1	plu1_1)	ceb1_1)))
(((((gab2_2	(gab1_2	icr1_2))	gab2_1)	(((((gac1_2	lit2_1)	(icr1_1	(rot1_2	vup1_1)))	(icr2_1	rot2_1))	vir1_1)	((((bur1_1	vir2_1)	((grm1_1	grm2_1)	vir1_2))	(bur2_1	vul3_1))	((((ceb1_2	lit1_1)	(hal1_1	lai2_1))	vul2_1)	(((gab1_1	(tri1_1	tri2_1))	lai1_1)	(hal2_1	vul1_1))))))	(((((((plu1_1	gal1_1)	369.1_1)	(406.1_1	((((ceb1_1	ceb2_1)	(gag1_1	gra1_1))	gal2_1)	(gac2_1	gag2_1))))	(((((gac1_1	vel1_1)	icr2_2)	(gac2_2	vel2_1))	vel2_2)	icr2_3))	((366.1_1	vup1_2)
((((((((gac1_2	hal1_1)	(rot1_1	rot3_1))	vul1_1)	ceb1_2)	((((((416.1_1	gag2_1)	(vup2_1	(gal1_1	(gal2_1	gra1_1))))	plu2_1)	(369.1_1	icr2_3))	406.1_1)	((((((366.1_1	(gag1_1	plu1_1))	vup1_2)	ceb1_1)	gra2_1)	(ceb2_1	gac2_1))	((gac1_1	(gac2_2	vel2_1))	((icr2_2	vel1_1)	vel2_2)))))	(((gab2_1	(bur1_1	vir1_1))	(bur2_1	lit2_1))	((grm1_1	grm2_1)	vir1_2)))	(((((vup1_1	gab1_1)	lit1_1)	rot1_2)	(((((hal2_1	vul3_1)	(icr1_1	(lai1_1	vir2_1)))	(vul2_1	rot2_1))	(icr2_1
(((((gab1_1	(rot1_1	rot3_1))	(vir2_1	vul3_1))	(ceb1_2	vup1_1))	(((((369.1_1	gra1_1)	((((gac1_1	(icr2_2	vel2_2))	vel1_1)	(gac2_2	vel2_1))	vup1_2))	((((366.1_1	416.1_1)	((gal2_1	(gra2_1	plu1_1))	(((gac2_1	gal1_1)	gag1_1)	icr2_3)))	(plu2_1	vup2_1))	(((406.1_1	ceb1_1)	gag2_1)	ceb2_1)))	((hal1_1	(icr2_1	vul2_1))	(lai1_1	rot1_2)))	((((((bur1_1	(gab2_1	vul1_1))	(icr1_1	(hal2_1	rot2_1)))	(tri1_1	tri2_1))	lit2_1)	((bur2_1	gac1_2)	(icr1_2	(gab1_2	gab2_2))))
(((((((((bur2_1	hal1_1)	lai1_1)	(hal2_1	vul1_1))	(lit1_1	rot2_1))	vup1_1)	(gab2_1	gac1_2))	lai2_1)	((((((((366.1_1	plu1_1)	(gal2_1	vup2_1))	(((406.1_1	gal1_1)	gac2_1)	(ceb1_1	gra2_1)))	gra1_1)	((((369.1_1	plu2_1)	(gag1_1	gag2_1))	icr2_3)	((((gac1_1	vel1_1)	vel2_2)	(gac2_2	vel2_1))	icr2_2)))	((416.1_1	ceb2_1)	vup1_2))	((vir2_1	(icr1_1	rot1_2))	(lit2_1	(tri1_1	tri2_1))))	((((((bur1_1	gab1_1)	vul3_1)	(ceb1_2	vir1_1))	(icr2_1	((rot1_1	rot3_1)	vul2_1)))
((((hal1_1	rot2_1)	((bur1_1	(rot1_1	rot3_1))	(gac1_2	((icr1_1	icr2_1)	vir2_1))))	(((gab2_1	((bur2_1	lit1_1)	(gab1_1	(rot1_2	vul2_1))))	(((((plu1_1	plu2_1)	((((416.1_1	gac2_1)	(gag1_1	(gag2_1	gal2_1)))	icr2_3)	(gal1_1	vup2_1)))	(((gac1_1	((gac2_2	vel2_1)	vel2_2))	(icr2_2	vel1_1))	gra1_1))	((366.1_1	vup1_2)	((369.1_1	(406.1_1	gra2_1))	(ceb1_1	ceb2_1))))	((grm1_1	grm2_1)	vir1_2)))	((vir1_1	((ceb1_2	(lit2_1	vup1_1))	(hal2_1	vul3_1)))	(((icr1_2	(gab1_2
((((((((((lit2_1	gab1_1)	(tri1_1	tri2_1))	(vul1_1	vup1_1))	((bur2_1	rot2_1)	((grm1_1	grm2_1)	vir1_2)))	((rot1_1	rot3_1)	gac1_2))	((((hal1_1	(hal2_1	vir2_1))	icr2_1)	vul3_1)	((((bur1_1	((gab2_1	lai1_1)	rot1_2))	lai2_1)	((gab1_2	gab2_2)	icr1_2))	(icr1_1	vir1_1))))	ceb1_2)	(vul2_1	lit1_1))	((((406.1_1	((gra1_1	vup2_1)	gra2_1))	(((366.1_1	416.1_1)	((ceb2_1	gal2_1)	gag2_1))	ceb1_1))	(((369.1_1	plu1_1)	gal1_1)	plu2_1))	(((((gac1_1	(icr2_2	vel1_1))	((gac2_2
(((((((icr1_1	lai1_1)	vul2_1)	gab2_1)	(((((gab1_1	lit1_1)	vir2_1)	vup1_1)	((rot1_2	vul1_1)	rot2_1))	(((hal2_1	(tri1_1	tri2_1))	lai2_1)	icr2_1)))	(((((((bur2_1	ceb1_2)	vul3_1)	(icr1_2	(gab1_2	gab2_2)))	(((gac1_2	vir1_1)	hal1_1)	lit2_1))	((grm1_1	grm2_1)	vir1_2))	bur1_1)	(rot1_1	rot3_1)))	(((((plu2_1	(369.1_1	ceb1_1))	((416.1_1	gra2_1)	gag1_1))	icr2_3)	(((((406.1_1	gra1_1)	gal1_1)	vup2_1)	gag2_1)	gac2_1))	(((((366.1_1	vup1_2)	ceb2_1)	plu1_1)	gal2_1)
((((((rot1_2	(gac1_2	(hal1_1	(rot1_1	rot3_1))))	((((grm1_1	grm2_1)	vir1_2)	lai2_1)	(tri1_1	tri2_1)))	((gab2_1	lit2_1)	(lai1_1	rot2_1)))	(((((gab1_1	vul3_1)	((vul1_1	vup1_1)	hal2_1))	(((bur2_1	(icr1_1	vul2_1))	vir2_1)	(icr2_1	(lit1_1	vir1_1))))	bur1_1)	(ceb1_2	((icr1_2	gab1_2)	gab2_2))))	(((((gag2_1	ceb2_1)	gra1_1)	(((406.1_1	gal1_1)	((ceb1_1	gac2_1)	(gag1_1	vup2_1)))	(gra2_1	vup1_2)))	(((366.1_1	gal2_1)	416.1_1)	(((369.1_1	plu2_1)	icr2_3)	plu1_1)))
(((((((gab1_1	vul3_1)	vul1_1)	gac1_2)	(((((bur1_1	vir1_1)	((grm1_1	grm2_1)	vir1_2))	((icr1_1	(vir2_1	vup1_1))	lai1_1))	(tri1_1	tri2_1))	(rot1_1	rot3_1)))	((((hal1_1	lai2_1)	(gab2_2	(gab1_2	icr1_2)))	((((bur2_1	(lit1_1	rot1_2))	((hal2_1	gab2_1)	vul2_1))	rot2_1)	icr2_1))	(ceb1_2	lit2_1)))	((ceb1_1	(((gac1_1	icr2_2)	vel1_1)	((gac2_2	vel2_1)	vel2_2)))	(((((((366.1_1	416.1_1)	plu2_1)	vup1_2)	(ceb2_1	((gra1_1	plu1_1)	vup2_1)))	406.1_1)	(((369.1_1	((gac2_1
(((((vir1_1	(gab2_1	(tri1_1	tri2_1)))	((bur2_1	((gab2_2	icr1_2)	gab1_2))	(((((ceb1_2	icr1_1)	gab1_1)	(((hal1_1	lai1_1)	(lit2_1	vul1_1))	hal2_1))	(((gac1_2	((grm1_1	grm2_1)	vir1_2))	vup1_1)	(((lai2_1	(rot2_1	vul2_1))	vul3_1)	(lit1_1	rot1_2))))	icr2_1)))	(((((((gra2_1	369.1_1)	gag1_1)	(366.1_1	((406.1_1	((416.1_1	plu1_1)	plu2_1))	((gac2_1	(gal2_1	icr2_3))	vup2_1))))	(ceb1_1	ceb2_1))	((gag2_1	gal1_1)	(gra1_1	vup1_2)))	((((gac1_1	icr2_2)	vel2_2)	(gac2_2
(((((((((((gac1_2	((ceb1_2	gab2_1)	lit1_1))	lit2_1)	vup1_1)	bur1_1)	(((grm1_1	grm2_1)	vir1_2)	(hal1_1	lai1_1)))	((bur2_1	((((gab1_1	hal2_1)	(icr2_1	vir2_1))	vul2_1)	lai2_1))	vul1_1))	rot2_1)	(tri1_1	tri2_1))	((((((gra1_1	icr2_3)	ceb1_1)	((gac2_1	(gag1_1	vup1_2))	(gal2_1	vup2_1)))	((((gac1_1	vel2_2)	vel1_1)	(gac2_2	vel2_1))	icr2_2))	gra2_1)	(((366.1_1	((406.1_1	plu1_1)	(gag2_1	plu2_1)))	ceb2_1)	((369.1_1	gal1_1)	416.1_1))))	((((gab1_2	icr1_2)	gab2_2)
(((((((((lit2_1	gab2_1)	lai2_1)	((((gab1_1	(hal2_1	(vul2_1	vul3_1)))	bur2_1)	((icr1_2	gab1_2)	gab2_2))	gac1_2))	bur1_1)	vup1_1)	(((((icr1_1	vir2_1)	icr2_1)	((((vul1_1	(tri1_1	tri2_1))	lit1_1)	rot1_2)	((grm1_1	grm2_1)	vir1_2)))	(hal1_1	vir1_1))	(lai1_1	(rot1_1	rot3_1))))	(ceb1_2	rot2_1))	(((((((416.1_1	plu2_1)	((369.1_1	gra2_1)	gal2_1))	366.1_1)	(((406.1_1	gal1_1)	((gra1_1	plu1_1)	(ceb2_1	vup1_2)))	(((gac1_1	vel1_1)	(icr2_2	vel2_2))	(gac2_2	vel2_1))))
((((((((gab2_1	(ceb1_2	lit1_1))	((hal2_1	lai1_1)	gac1_2))	(bur1_1	(vul2_1	vir1_1)))	(((((gab1_1	hal1_1)	vul3_1)	(tri1_1	tri2_1))	((icr2_1	(lit2_1	rot1_2))	((icr1_2	gab2_2)	gab1_2)))	((bur2_1	(rot1_1	rot3_1))	((grm1_1	grm2_1)	vir1_2))))	((lai2_1	(icr1_1	(rot2_1	vup1_1)))	vir2_1))	vul1_1)	((((((gal2_1	(gag2_1	vup2_1))	((366.1_1	plu1_1)	(gra1_1	plu2_1)))	((gac2_1	icr2_3)	((ceb1_1	(gal1_1	gra2_1))	vup1_2)))	406.1_1)	(369.1_1	gag1_1))	((416.1_1	ceb2_1)
((((((((hal2_1	(gab1_1	rot1_2))	(icr2_1	(tri1_1	tri2_1)))	((((bur2_1	gab2_1)	vup1_1)	(gac1_2	vul1_1))	(ceb1_2	vul3_1)))	((lai1_1	((gab1_2	(gab2_2	icr1_2))	(icr1_1	rot2_1)))	bur1_1))	((((gac2_1	366.1_1)	(((((369.1_1	gra1_1)	((ceb2_1	gal1_1)	plu1_1))	416.1_1)	plu2_1)	((((406.1_1	gag1_1)	gag2_1)	ceb1_1)	(((gac1_1	(icr2_2	vel2_2))	vel1_1)	(gac2_2	vel2_1)))))	(((gal2_1	icr2_3)	gra2_1)	(vup1_2	vup2_1)))	vir1_1))	((grm1_1	grm2_1)	vir1_2))	(((vir2_1	hal1_1)
(((((((((gab2_1	lit1_1)	(hal1_1	vul3_1))	(ceb1_2	vul1_1))	(tri1_1	tri2_1))	rot1_2)	(((grm1_1	grm2_1)	vir1_2)	(gac1_2	icr1_1)))	((((((rot1_1	rot3_1)	vir2_1)	hal2_1)	vul2_1)	bur2_1)	vup1_1))	((((((416.1_1	gra2_1)	(406.1_1	gag2_1))	ceb2_1)	icr2_3)	(((366.1_1	vup1_2)	(((((369.1_1	plu1_1)	(ceb1_1	plu2_1))	gal1_1)	(((gac1_1	icr2_2)	(vel1_1	vel2_2))	(gac2_2	vel2_1)))	((gag1_1	gal2_1)	vup2_1)))	(gac2_1	gra1_1)))	((bur1_1	lai2_1)	((((gab1_2	gab2_2)	icr1_2)
(((((((((((((hal1_1	lit2_1)	gac1_2)	bur2_1)	(vul1_1	vul2_1))	bur1_1)	(tri1_1	tri2_1))	((lit1_1	(gab2_1	rot2_1))	lai2_1))	((((vir1_1	vul3_1)	rot1_2)	vir2_1)	vup1_1))	(ceb1_2	(gab1_1	icr2_1)))	((((gab2_2	icr1_2)	gab1_2)	icr1_1)	((hal2_1	lai1_1)	(rot1_1	rot3_1))))	(((((369.1_1	plu1_1)	gra1_1)	((((366.1_1	gal1_1)	((((406.1_1	gra2_1)	icr2_3)	ceb1_1)	(vup1_2	vup2_1)))	gag2_1)	((ceb2_1	gag1_1)	plu2_1)))	416.1_1)	((((gac1_1	vel1_1)	((gac2_2	vel2_1)	icr2_2))
(((((((((((lit2_1	lai1_1)	vul3_1)	rot2_1)	(lit1_1	vul2_1))	((icr1_2	(gab1_2	gab2_2))	lai2_1))	hal2_1)	(rot1_1	rot3_1))	(tri1_1	tri2_1))	(((((ceb1_2	gab2_1)	(((gac1_2	vir2_1)	icr2_1)	(icr1_1	vir1_1)))	vup1_1)	(bur2_1	(hal1_1	vul1_1)))	(gab1_1	rot1_2)))	(((((((366.1_1	plu1_1)	ceb1_1)	ceb2_1)	(gal1_1	gal2_1))	((((369.1_1	gag1_1)	(gra1_1	vup2_1))	gra2_1)	(gac2_1	(gag2_1	(icr2_3	plu2_1)))))	(((406.1_1	vup1_2)	416.1_1)	((gac1_1	icr2_2)	((gac2_2	vel2_1)
((((((((icr2_1	(vir1_1	vul2_1))	(bur2_1	((ceb1_2	hal2_1)	(lai1_1	lit2_1))))	(vup1_1	(tri1_1	tri2_1)))	hal1_1)	(((rot1_2	gab1_1)	(((bur1_1	gac1_2)	lit1_1)	(((gab2_1	vul1_1)	icr1_1)	vir2_1)))	vul3_1))	(((((((ceb2_1	icr2_3)	((406.1_1	vup2_1)	((gra1_1	gra2_1)	plu2_1)))	plu1_1)	(((366.1_1	369.1_1)	((gal1_1	vup1_2)	gal2_1))	((((416.1_1	gag1_1)	(ceb1_1	gag2_1))	gac2_1)	((((gac1_1	icr2_2)	vel2_2)	vel1_1)	(gac2_2	vel2_1)))))	(icr1_2	(gab1_2	gab2_2)))	(((grm1_1
(((((((bur1_1	(tri1_1	tri2_1))	(((((icr1_1	vul3_1)	((rot1_2	(gab1_1	gac1_2))	(lai1_1	vir1_1)))	(hal2_1	vul1_1))	lai2_1)	((bur2_1	((hal1_1	lit1_1)	vul2_1))	vup1_1)))	(((icr1_2	gab2_2)	gab1_2)	lit2_1))	((ceb1_2	rot2_1)	icr2_1))	((gab2_1	((grm1_1	grm2_1)	vir1_2))	vir2_1))	((((vup2_1	416.1_1)	ceb1_1)	(((((366.1_1	369.1_1)	(406.1_1	plu2_1))	ceb2_1)	icr2_3)	(((((gra2_1	(gac2_1	gra1_1))	(gag1_1	gal1_1))	plu1_1)	(gal2_1	vup1_2))	(gag2_1	((gac1_1	(gac2_2
(((((((hal1_1	(icr2_1	icr1_1))	bur1_1)	(((gab1_1	ceb1_2)	(((gab2_1	(lit2_1	rot2_1))	vir2_1)	vul1_1))	lai1_1))	(((((gac1_2	vir1_1)	lit1_1)	(((hal2_1	lai2_1)	vul3_1)	(tri1_1	tri2_1)))	vup1_1)	((rot1_2	vul2_1)	(rot1_1	rot3_1))))	((gab2_2	(gab1_2	icr1_2))	((grm1_1	grm2_1)	vir1_2)))	(((gac2_1	((gac1_1	((icr2_2	vel1_1)	vel2_2))	(gac2_2	vel2_1)))	(((((366.1_1	(369.1_1	gag2_1))	plu2_1)	gra2_1)	((((416.1_1	vup1_2)	ceb1_1)	vup2_1)	gra1_1))	((((406.1_1	plu1_1)
((((((ceb1_2	icr1_1)	(((lit1_1	vir2_1)	vup1_1)	(tri1_1	tri2_1)))	((grm1_1	grm2_1)	vir1_2))	((((((icr2_1	lit2_1)	vul1_1)	(gac1_2	(hal2_1	vul2_1)))	((gab1_1	(hal1_1	lai2_1))	bur2_1))	((icr1_2	(gab1_2	gab2_2))	rot2_1))	(((vul3_1	lai1_1)	vir1_1)	(rot1_2	(rot1_1	rot3_1)))))	(((((366.1_1	ceb2_1)	(gac2_1	plu2_1))	(ceb1_1	(((gag1_1	gra1_1)	gal2_1)	plu1_1)))	((((((369.1_1	gal1_1)	gra2_1)	(406.1_1	(416.1_1	vup2_1)))	vup1_2)	(gag2_1	icr2_3))	((((gac1_1	vel1_1)
(((((((((((gab1_1	icr1_1)	rot2_1)	(((ceb1_2	(vir1_1	vul2_1))	hal2_1)	(tri1_1	tri2_1)))	lit1_1)	((((bur1_1	vul3_1)	lai2_1)	((grm1_1	grm2_1)	vir1_2))	lit2_1))	gac1_2)	((((gab2_1	hal1_1)	(rot1_2	vul1_1))	(bur2_1	vir2_1))	(icr2_1	lai1_1)))	(rot1_1	rot3_1))	((icr1_2	(gab1_2	gab2_2))	vup1_1))	((((gac2_1	((ceb2_1	gal1_1)	gra1_1))	(((366.1_1	ceb1_1)	vup2_1)	(369.1_1	416.1_1)))	((((406.1_1	gal2_1)	gag1_1)	((gra2_1	icr2_3)	plu2_1))	((gag2_1	vup1_2)	plu1_1)))
((((((ceb1_2	((vir2_1	((grm1_1	grm2_1)	vir1_2))	((bur1_1	rot2_1)	hal2_1)))	((gab1_1	lai2_1)	vul3_1))	((icr2_1	(rot1_1	rot3_1))	lit1_1))	((((((vup1_1	(hal1_1	icr1_1))	lai1_1)	((gab2_1	gac1_2)	vul2_1))	(icr1_2	(gab1_2	gab2_2)))	(((bur2_1	vul1_1)	rot1_2)	(tri1_1	tri2_1)))	(lit2_1	vir1_1)))	(((((plu2_1	gra2_1)	(369.1_1	gag1_1))	366.1_1)	(((((406.1_1	icr2_3)	ceb2_1)	gal1_1)	vup1_2)	(plu1_1	((gag2_1	gra1_1)	gal2_1))))	(((416.1_1	gac2_1)	(ceb1_1	vup2_1))
((((((((((vul3_1	vir2_1)	(icr2_1	vul2_1))	(vup1_1	(rot1_1	rot3_1)))	vir1_1)	((gab1_2	gab2_2)	icr1_2))	lit1_1)	(gab1_1	lai2_1))	((((((bur2_1	lai1_1)	(tri1_1	tri2_1))	((((ceb1_2	((icr1_1	hal2_1)	gab2_1))	(hal1_1	vul1_1))	gac1_2)	rot2_1))	rot1_2)	(bur1_1	lit2_1))	((grm1_1	grm2_1)	vir1_2)))	(((((gra1_1	vup1_2)	(ceb2_1	gra2_1))	gac2_1)	416.1_1)	(((((366.1_1	((gal2_1	plu1_1)	plu2_1))	406.1_1)	(gag2_1	icr2_3))	((369.1_1	ceb1_1)	((gag1_1	gal1_1)	vup2_1)))
(((((((((((ceb1_2	(gab1_2	(gab2_2	icr1_2)))	(vir1_1	vul2_1))	((lai1_1	rot1_2)	lai2_1))	((bur2_1	(tri1_1	tri2_1))	hal2_1))	vul1_1)	(((((gab2_1	rot2_1)	lit2_1)	lit1_1)	(gac1_2	hal1_1))	((gab1_1	icr2_1)	(((icr1_1	vir2_1)	vul3_1)	(rot1_1	rot3_1)))))	vup1_1)	bur1_1)	((grm1_1	grm2_1)	vir1_2))	((((((366.1_1	gag1_1)	406.1_1)	ceb2_1)	(gra1_1	icr2_3))	(((((gac1_1	(icr2_2	vel2_2))	vel1_1)	(gac2_2	vel2_1))	((gag2_1	plu2_1)	gra2_1))	((gal2_1	(plu1_1	vup1_2))
((((((bur2_1	((tri1_1	tri2_1)	(rot1_1	rot3_1)))	((bur1_1	ceb1_2)	gab1_1))	((((((gab2_1	lit2_1)	hal2_1)	(lai1_1	rot1_2))	(lit1_1	vul3_1))	(icr1_1	vir1_1))	(lai2_1	vup1_1)))	(((((plu1_1	(gal1_1	((gal2_1	gra1_1)	(gra2_1	vup2_1))))	((366.1_1	(416.1_1	vup1_2))	((369.1_1	(ceb1_1	gag1_1))	406.1_1)))	(((ceb2_1	gac2_1)	gag2_1)	(((gac1_1	((icr2_2	vel1_1)	vel2_2))	(gac2_2	vel2_1))	(icr2_3	plu2_1))))	((gab2_2	gab1_2)	icr1_2))	((grm1_1	grm2_1)	vir1_2)))	((((gac1_2
(((((icr1_1	(((grm1_1	grm2_1)	vir1_2)	((rot1_2	vul2_1)	vup1_1)))	((((bur2_1	(lit1_1	lai1_1))	rot2_1)	(icr2_1	vir1_1))	((tri1_1	tri2_1)	vir2_1)))	(((((plu1_1	(gal2_1	plu2_1))	(icr2_3	vup1_2))	ceb2_1)	(366.1_1	(((406.1_1	gac2_1)	(gra2_1	vup2_1))	((416.1_1	gra1_1)	gag2_1))))	((((369.1_1	gal1_1)	ceb1_1)	gag1_1)	((gac1_1	vel1_1)	(((gac2_2	vel2_1)	vel2_2)	icr2_2)))))	((((vul1_1	lit2_1)	((gab1_2	icr1_2)	gab2_2))	((((bur1_1	ceb1_2)	hal1_1)	((gab1_1	vul3_1)
((((((((((gab2_1	icr2_1)	(((ceb1_2	hal2_1)	lai1_1)	lai2_1))	lit2_1)	((((bur2_1	hal1_1)	((gab1_1	icr1_1)	vup1_1))	lit1_1)	(((vul3_1	vir2_1)	vul2_1)	rot1_2)))	(((bur1_1	((gab1_2	gab2_2)	icr1_2))	(gac1_2	vir1_1))	(rot1_1	rot3_1)))	vul1_1)	(tri1_1	tri2_1))	rot2_1)	((((gra2_1	((((gac1_1	vel2_2)	(icr2_2	vel1_1))	(gac2_2	vel2_1))	((gal2_1	plu2_1)	vup2_1)))	((366.1_1	ceb2_1)	(416.1_1	icr2_3)))	((((369.1_1	vup1_2)	gra1_1)	plu1_1)	((406.1_1	(gac2_1	gag2_1))
(((((((((hal2_1	(bur1_1	(vul1_1	lai1_1)))	vir2_1)	(gab1_1	icr1_1))	((gab1_2	gab2_2)	icr1_2))	(((((lit2_1	(ceb1_2	icr2_1))	((((gab2_1	(rot1_1	rot3_1))	hal1_1)	rot1_2)	lit1_1))	lai2_1)	(gac1_2	vul2_1))	((bur2_1	(tri1_1	tri2_1))	rot2_1)))	(vir1_1	(vup1_1	vul3_1)))	(((((((gal1_1	(ceb2_1	plu2_1))	366.1_1)	(406.1_1	icr2_3))	((369.1_1	(416.1_1	gag2_1))	gra1_1))	(((gac2_1	gra2_1)	vup2_1)	plu1_1))	((((gac1_1	vel1_1)	(gac2_2	vel2_1))	icr2_2)	vel2_2))	(ceb1_1
((((((((((((rot2_1	vul1_1)	(gab2_1	lit1_1))	gac1_2)	((hal2_1	(lai1_1	rot1_2))	vul2_1))	((ceb1_2	(tri1_1	tri2_1))	vup1_1))	(((gab1_1	icr2_1)	hal1_1)	(vir1_1	vir2_1)))	icr1_1)	bur2_1)	(((bur1_1	vul3_1)	(rot1_1	rot3_1))	((lai2_1	lit2_1)	vir1_2)))	((((((plu1_1	gal1_1)	gac2_1)	(406.1_1	(416.1_1	icr2_3)))	(((((((366.1_1	gal2_1)	gag2_1)	(ceb1_1	gag1_1))	ceb2_1)	gra1_1)	vup1_2)	(((369.1_1	plu2_1)	gra2_1)	vup2_1)))	(((gac1_1	vel1_1)	(icr2_2	vel2_2))	(gac2_2
(((((((((((((gac1_2	rot1_2)	rot2_1)	(lit1_1	(ceb1_2	lai1_1)))	((icr2_1	(tri1_1	tri2_1))	lit2_1))	((gab2_1	(hal1_1	hal2_1))	(vup1_1	icr1_1)))	(vul2_1	(bur1_1	(lai2_1	vir2_1))))	bur2_1)	(((gab1_1	vir1_1)	vul3_1)	(rot1_1	rot3_1)))	vir1_2)	((((gal1_1	((416.1_1	vup1_2)	(ceb1_1	gac2_1)))	((((366.1_1	plu1_1)	(406.1_1	icr2_3))	((369.1_1	gag2_1)	(gra1_1	plu2_1)))	(((vup2_1	gal2_1)	gra2_1)	(ceb2_1	gag1_1))))	(((gac1_1	vel1_1)	(icr2_2	vel2_2))	(gac2_2	vel2_1)))
((((((((hal2_1	lit2_1)	(lai2_1	vir1_2))	((vup1_1	rot2_1)	(rot1_1	rot3_1)))	(bur2_1	hal1_1))	(((((406.1_1	(416.1_1	plu2_1))	(((((366.1_1	plu1_1)	gag2_1)	(((((369.1_1	gal2_1)	gag1_1)	((ceb2_1	gra1_1)	icr2_3))	gra2_1)	(gac2_1	vup2_1)))	ceb1_1)	(gal1_1	vup1_2)))	((gac1_1	vel2_2)	((gac2_2	vel2_1)	(icr2_2	vel1_1))))	((bur1_1	((ceb1_2	icr1_1)	(lai1_1	vir2_1)))	gac1_2))	(gab1_2	(gab2_2	icr1_2))))	((((lit1_1	vir1_1)	rot1_2)	((gab1_1	((icr2_1	vul2_1)	vul3_1))
((((((ceb1_2	hal2_1)	((((gab1_1	lit2_1)	((hal1_1	vup1_1)	vul1_1))	(lai1_1	icr2_1))	(vul2_1	icr1_1)))	((((((((icr2_3	vup1_2)	gra1_1)	((ceb1_1	gra2_1)	(ceb2_1	vup2_1)))	((366.1_1	gag2_1)	406.1_1))	(((369.1_1	plu1_1)	plu2_1)	((((gac1_1	icr2_2)	vel2_2)	vel1_1)	(gac2_2	vel2_1))))	(416.1_1	(gac2_1	gal2_1)))	(gag1_1	gal1_1))	(vir1_1	((gac1_2	(tri1_1	tri2_1))	gab2_1))))	((((rot1_2	vir2_1)	(lai2_1	(rot1_1	rot3_1)))	(bur1_1	(bur2_1	((vul3_1	lit1_1)	rot2_1))))
(((((((gab1_1	(vir2_1	vul3_1))	hal2_1)	vup1_1)	(bur1_1	lai2_1))	(((((gab2_1	(gac1_2	icr2_1))	(ceb1_2	(((lai1_1	vir1_1)	rot2_1)	(vir1_2	vul1_1))))	((hal1_1	(rot1_2	vul2_1))	(lit2_1	(icr1_1	lit1_1))))	((bur2_1	((rot1_1	rot3_1)	(tri1_1	tri2_1)))	((gab2_2	gab1_2)	icr1_2)))	((((((366.1_1	plu2_1)	gag2_1)	(gag1_1	(gra1_1	plu1_1)))	((416.1_1	ceb2_1)	icr2_3))	((gac1_1	((vel2_2	icr2_2)	vel1_1))	(gac2_2	vel2_1)))	((((369.1_1	gra2_1)	vup1_2)	(((ceb1_1	gac2_1)
(((((((((tri1_1	tri2_1)	gab2_1)	(((((((gab1_1	rot2_1)	lai2_1)	vul1_1)	(((gac1_2	lai1_1)	(vul3_1	vup1_1))	vul2_1))	(bur1_1	lit1_1))	((icr2_1	lit2_1)	vir1_1))	(rot1_1	rot3_1)))	vir2_1)	ceb1_2)	icr1_1)	((((((366.1_1	416.1_1)	((((369.1_1	gal2_1)	icr2_3)	(gra2_1	vup2_1))	(ceb2_1	gal1_1)))	(406.1_1	plu1_1))	(((gac1_1	vel2_2)	(icr2_2	vel1_1))	(gac2_2	vel2_1)))	(((gac2_1	gag2_1)	gra1_1)	((ceb1_1	plu2_1)	(gag1_1	vup1_2))))	(((bur2_1	(hal1_1	(hal2_1	rot1_2)))
(((((((((icr1_1	(gac1_2	(lit1_1	lit2_1)))	(hal2_1	vir1_1))	(gab2_2	(gab1_2	icr1_2)))	vir2_1)	vir1_2)	((((((rot1_1	rot3_1)	(vup1_1	lai2_1))	lai1_1)	((hal1_1	(icr2_1	rot1_2))	((tri1_1	tri2_1)	vul1_1)))	bur2_1)	(ceb1_2	gab2_1)))	((((vul3_1	bur1_1)	(gab1_1	vul2_1))	((416.1_1	((ceb2_1	gag2_1)	gag1_1))	(((366.1_1	vup2_1)	(((gac1_1	vel1_1)	((gac2_2	vel2_1)	(icr2_2	vel2_2)))	(gal1_1	gal2_1)))	((((369.1_1	plu1_1)	406.1_1)	(gra2_1	((icr2_3	plu2_1)	vup1_2)))
(((((((((lai2_1	lit1_1)	(vir2_1	(((bur1_1	icr2_1)	bur2_1)	hal2_1)))	((((vup2_1	((((366.1_1	gac2_1)	((ceb2_1	gag2_1)	gal2_1))	icr2_3)	((plu1_1	gra2_1)	vup1_2)))	(369.1_1	416.1_1))	(((gac1_1	vel1_1)	(vel2_2	icr2_2))	(gac2_2	vel2_1)))	((((406.1_1	ceb1_1)	gra1_1)	plu2_1)	(gag1_1	gal1_1))))	(rot2_1	vir1_1))	((gab1_2	gab2_2)	icr1_2))	lai1_1)	((((((ceb1_2	vul3_1)	gab2_1)	lit2_1)	vul2_1)	((gab1_1	((gac1_2	vul1_1)	(rot1_1	rot3_1)))	icr1_1))	(((hal1_1	rot1_2)
(((((((gab1_1	((gab2_1	((gab1_2	icr1_2)	gab2_2))	(icr2_1	lai2_1)))	((((((((ceb1_2	vir2_1)	rot2_1)	vul2_1)	(lit2_1	vir1_1))	((tri1_1	tri2_1)	(icr1_1	lai1_1)))	lit1_1)	rot1_2)	(vul1_1	vup1_1)))	(((gac1_2	hal1_1)	(bur1_1	vul3_1))	bur2_1))	(hal2_1	(rot1_1	rot3_1)))	((((gal1_1	(((gac1_1	(icr2_2	vel2_2))	vel1_1)	(gac2_2	vel2_1)))	(366.1_1	406.1_1))	((plu1_1	(ceb2_1	gac2_1))	gra1_1))	(((369.1_1	416.1_1)	(ceb1_1	(gag2_1	(vup1_2	plu2_1))))	((gag1_1	((gal2_1
(((((((rot1_1	rot3_1)	vir1_1)	vul2_1)	(gab1_1	((grm1_1	grm2_1)	vir1_2)))	(((vup1_1	ceb1_2)	((hal1_1	(lit2_1	vul1_1))	(vir2_1	rot2_1)))	((gac1_2	((gab2_1	icr1_1)	vul3_1))	((bur1_1	lit1_1)	icr2_1))))	(((((((((plu2_1	406.1_1)	(ceb2_1	gal2_1))	gra1_1)	plu1_1)	(((((((366.1_1	vup1_2)	vup2_1)	gra2_1)	ceb1_1)	((((369.1_1	416.1_1)	gac2_1)	icr2_3)	(gag2_1	gal1_1)))	((((gac1_1	icr2_2)	vel1_1)	(gac2_2	vel2_1))	vel2_2))	gag1_1))	((bur2_1	((gab1_2	icr1_2)	gab2_2))
((((((((((gab1_1	lai2_1)	(lit1_1	(rot1_1	rot3_1)))	((hal2_1	icr1_1)	vul3_1))	(((icr2_1	rot1_2)	vul2_1)	rot2_1))	((vul1_1	hal1_1)	((gab2_2	icr1_2)	gab1_2)))	lit2_1)	(((lai1_1	(bur1_1	(((gab2_1	gac1_2)	(tri1_1	tri2_1))	vir2_1)))	ceb1_2)	((bur2_1	vir1_1)	vup1_1)))	(((((plu2_1	ceb1_1)	((ceb2_1	plu1_1)	vup1_2))	((((366.1_1	369.1_1)	gac2_1)	406.1_1)	(gal1_1	gra2_1)))	416.1_1)	(((vup2_1	((gag1_1	(gag2_1	icr2_3))	gal2_1))	(gac1_1	((gac2_2	vel2_1)	((vel1_1
(((((((((rot1_1	rot3_1)	((lit1_1	icr2_1)	vup1_1))	lai2_1)	vir2_1)	((bur1_1	gab1_1)	gac1_2))	vul3_1)	(((hal1_1	(hal2_1	lit2_1))	rot2_1)	rot1_2))	(((((416.1_1	plu2_1)	vup2_1)	((366.1_1	((369.1_1	(gac2_1	vup1_2))	gag1_1))	((gag2_1	gra1_1)	((((gac1_1	icr2_2)	vel1_1)	vel2_2)	(gac2_2	vel2_1)))))	(((406.1_1	gra2_1)	plu1_1)	((ceb1_1	gal1_1)	((ceb2_1	gal2_1)	icr2_3))))	((((bur2_1	((tri1_1	tri2_1)	(vul1_1	vul2_1)))	((gab1_2	(gab2_2	icr1_2))	icr1_1))	(((ceb1_2
((((((((((vul2_1	ceb1_2)	(tri1_1	tri2_1))	(hal1_1	lit2_1))	(rot1_1	rot3_1))	(bur1_1	(icr1_1	vir2_1)))	((gab1_1	vir1_1)	rot1_2))	((icr2_1	gac1_2)	(gab2_1	vup1_1)))	(((((406.1_1	((((366.1_1	vup2_1)	plu1_1)	(369.1_1	(ceb2_1	gag1_1)))	plu2_1))	ceb1_1)	icr2_3)	(vup1_2	gag2_1))	(((416.1_1	(gra2_1	gac2_1))	((gal1_1	gal2_1)	gra1_1))	((gac1_1	((icr2_2	vel1_1)	vel2_2))	(gac2_2	vel2_1)))))	(((((bur2_1	lai2_1)	((hal2_1	((vul3_1	vul1_1)	lit1_1))	lai1_1))	((gab1_2
((((((((hal2_1	vir1_1)	icr1_1)	hal1_1)	((gab1_1	vul3_1)	(icr2_1	lit2_1)))	rot2_1)	((gac1_2	lai1_1)	((rot1_2	vup1_1)	vul2_1)))	((((((((gab2_1	lit1_1)	vul1_1)	(ceb1_2	vir2_1))	(bur2_1	(tri1_1	tri2_1)))	(rot1_1	rot3_1))	((grm1_1	grm2_1)	vir1_2))	(((((((ceb1_1	(366.1_1	ceb2_1))	vup1_2)	((369.1_1	(((416.1_1	gal1_1)	gra2_1)	plu1_1))	vup2_1))	((406.1_1	gac2_1)	(icr2_3	gra1_1)))	(((gag1_1	plu2_1)	gag2_1)	gal2_1))	((((gac1_1	vel2_2)	vel1_1)	(gac2_2	vel2_1))
(((((((ceb1_2	((gab1_1	vir2_1)	rot2_1))	lit1_1)	vir1_1)	(((((((gab2_1	icr1_1)	hal2_1)	(lit2_1	vul3_1))	((grm1_1	grm2_1)	vir1_2))	bur1_1)	(rot1_2	vul1_1))	vup1_1))	(((bur2_1	((((vul2_1	gac1_2)	lai2_1)	(rot1_1	rot3_1))	(hal1_1	icr2_1)))	(tri1_1	tri2_1))	(((gab1_2	gab2_2)	icr1_2)	lai1_1)))	(((((((406.1_1	gac2_1)	ceb2_1)	gra1_1)	(vup1_2	vup2_1))	(((369.1_1	(416.1_1	(gal1_1	plu1_1)))	gag2_1)	gag1_1))	((((gac1_1	vel2_2)	(gac2_2	vel2_1))	vel1_1)	icr2_2))
(((((((((gac1_2	(vul3_1	ceb1_2))	hal2_1)	(((gab1_2	gab2_2)	icr1_2)	lit1_1))	(((gab1_1	vir1_1)	vul1_1)	hal1_1))	((((((((((gag1_1	gra2_1)	gal2_1)	(416.1_1	gag2_1))	gra1_1)	plu2_1)	vup1_2)	((366.1_1	(406.1_1	gal1_1))	(gac2_1	icr2_3)))	(369.1_1	vup2_1))	ceb1_1)	((ceb2_1	plu1_1)	((gac1_1	vel2_2)	((gac2_2	vel2_1)	(icr2_2	vel1_1))))))	(((bur1_1	((bur2_1	vul2_1)	(icr2_1	lai1_1)))	(gab2_1	lit2_1))	(vup1_1	rot1_2)))	((grm1_1	grm2_1)	vir1_2))	(((icr1_1	(tri1_1
(((((((lai1_1	hal1_1)	(((gac1_2	icr1_1)	lit1_1)	lit2_1))	(((ceb1_2	(tri1_1	tri2_1))	(vir2_1	vul3_1))	gab2_1))	((((bur2_1	vul1_1)	(((gab1_2	(gab2_2	icr1_2))	((rot1_2	vup1_1)	vir1_1))	((gab1_1	icr2_1)	hal2_1)))	(((bur1_1	vul2_1)	lai2_1)	(rot1_1	rot3_1)))	rot2_1))	((grm1_1	grm2_1)	vir1_2))	(((((((((416.1_1	ceb1_1)	ceb2_1)	369.1_1)	gra2_1)	plu1_1)	(gra1_1	(gal1_1	vup1_2)))	(366.1_1	gac2_1))	(((406.1_1	(gal2_1	plu2_1))	(gag1_1	(icr2_3	vup2_1)))	gag2_1))
((((((((gab2_1	vul2_1)	(lai1_1	vul3_1))	vir1_1)	((((bur1_1	lai2_1)	(gab1_1	(vul1_1	vup1_1)))	vir2_1)	((bur2_1	icr2_1)	(ceb1_2	hal2_1))))	(gab2_2	(gab1_2	icr1_2)))	((((lit1_1	icr1_1)	(tri1_1	tri2_1))	rot2_1)	((((hal1_1	rot1_2)	gac1_2)	lit2_1)	(rot1_1	rot3_1))))	(((((((gra1_1	(416.1_1	gag2_1))	406.1_1)	vup1_2)	(((((366.1_1	gag1_1)	gal2_1)	gal1_1)	369.1_1)	gra2_1))	(((plu1_1	(vup2_1	plu2_1))	(ceb1_1	(gac2_1	icr2_3)))	ceb2_1))	(((gac1_1	icr2_2)	(vel2_2
((((((((((lit2_1	vul3_1)	(lai1_1	vir1_1))	((gab2_1	gac1_2)	lit1_1))	(icr1_1	icr2_1))	(vir2_1	(bur1_1	((ceb1_2	hal1_1)	gab1_1))))	((gab2_2	icr1_2)	gab1_2))	(((bur2_1	(vul1_1	vul2_1))	((grm1_1	grm2_1)	vir1_2))	((rot1_1	rot3_1)	(tri1_1	tri2_1))))	(((rot1_2	hal2_1)	vup1_1)	(lai2_1	rot2_1)))	((((plu1_1	369.1_1)	((((366.1_1	icr2_3)	gal1_1)	vup1_2)	(ceb2_1	gra1_1)))	((gac2_1	plu2_1)	((gag1_1	(gal2_1	gra2_1))	vup2_1)))	(((406.1_1	416.1_1)	(ceb1_1	gag2_1))
(((((((((vup1_1	(rot1_1	rot3_1))	(((bur1_1	((ceb1_2	hal2_1)	gac1_2))	gab2_1)	vul2_1))	((grm1_1	grm2_1)	vir1_2))	((gab2_2	icr1_2)	gab1_2))	((((vir2_1	(icr2_1	(lit2_1	vul1_1)))	lai2_1)	lai1_1)	((bur2_1	vul3_1)	(((gab1_1	vir1_1)	lit1_1)	hal1_1))))	((rot1_2	(tri1_1	tri2_1))	icr1_1))	(((((406.1_1	plu1_1)	(((366.1_1	gag2_1)	gra1_1)	(ceb1_1	gac2_1)))	((plu2_1	(icr2_3	vup1_2))	vup2_1))	((((369.1_1	416.1_1)	(gal2_1	(ceb2_1	gra2_1)))	gal1_1)	gag1_1))	((((gac1_1
(((((((((((gac1_2	icr2_1)	((gab1_1	hal2_1)	rot2_1))	(lit2_1	ceb1_2))	(lai2_1	(tri1_1	tri2_1)))	(vir1_1	(rot1_1	rot3_1)))	(lit1_1	((gab2_1	vul1_1)	vup1_1)))	bur1_1)	((((hal1_1	lai1_1)	vul2_1)	((icr1_1	rot1_2)	vul3_1))	(bur2_1	vir2_1)))	(((gab2_2	gab1_2)	icr1_2)	((grm1_1	grm2_1)	vir1_2)))	((((vup1_2	416.1_1)	(((366.1_1	gac2_1)	(gra1_1	gag1_1))	(((((406.1_1	plu2_1)	(ceb1_1	(gal2_1	gra2_1)))	(ceb2_1	plu1_1))	(gal1_1	vup2_1))	icr2_3)))	(((gac1_1	vel1_1)
(((((((rot2_1	((icr1_2	gab1_2)	gab2_2))	((rot1_1	rot3_1)	vul1_1))	((vul2_1	(icr1_1	lit2_1))	vup1_1))	(((gac2_1	(((366.1_1	plu1_1)	vup1_2)	((369.1_1	406.1_1)	((gal1_1	icr2_3)	gra1_1))))	ceb2_1)	(((416.1_1	ceb1_1)	((gag2_1	plu2_1)	vup2_1))	(((gag1_1	gra2_1)	((gac1_1	vel1_1)	(((gac2_2	vel2_1)	vel2_2)	icr2_2)))	gal2_1))))	((((vir1_1	bur2_1)	((ceb1_2	((gac1_2	icr2_1)	gab1_1))	hal2_1))	((gab2_1	rot1_2)	(lai1_1	vir2_1)))	((((bur1_1	(lit1_1	(tri1_1	tri2_1)))
((((((((gac1_2	(((ceb1_2	lit1_1)	lai2_1)	gab1_1))	((vul1_1	(vul2_1	vul3_1))	vup1_1))	(((((icr2_1	vir1_1)	hal1_1)	(gab2_1	rot2_1))	(hal2_1	(icr1_1	(lai1_1	rot1_2))))	(gab2_2	(gab1_2	icr1_2))))	bur2_1)	(((bur1_1	vir2_1)	lit2_1)	((rot1_1	rot3_1)	(tri1_1	tri2_1))))	(((((406.1_1	gal1_1)	((((366.1_1	gal2_1)	ceb1_1)	gac2_1)	((vup2_1	gra1_1)	plu1_1)))	(((416.1_1	(gag1_1	icr2_3))	(ceb2_1	vup1_2))	gag2_1))	(369.1_1	(gra2_1	plu2_1)))	((gac1_1	vel1_1)	(((gac2_2
((((icr2_1	((vir2_1	(rot1_1	rot3_1))	(((bur1_1	vul3_1)	gab1_1)	lit1_1)))	((((gac1_2	vul2_1)	(bur2_1	(ceb1_2	hal2_1)))	(icr1_1	rot1_2))	gab2_1))	(((((((((416.1_1	(gag2_1	(gra1_1	plu1_1)))	369.1_1)	(((406.1_1	gal2_1)	((gra2_1	vup2_1)	icr2_3))	((gac1_1	vel1_1)	((gac2_2	vel2_1)	(icr2_2	vel2_2)))))	(((ceb2_1	ceb1_1)	(gal1_1	plu2_1))	(gac2_1	vup1_2)))	(366.1_1	gag1_1))	((((grm1_1	grm2_1)	vir1_2)	rot2_1)	lai1_1))	((((gab1_2	(gab2_2	icr1_2))	((hal1_1	vul1_1)
((((((((bur1_1	lai1_1)	ceb1_2)	((grm1_1	grm2_1)	vir1_2))	(lit1_1	(rot1_1	rot3_1)))	((((bur2_1	gab1_1)	hal1_1)	((vir2_1	vul3_1)	vup1_1))	(rot1_2	vir1_1)))	(((icr2_1	(gab2_1	gac1_2))	((((vul2_1	lai2_1)	(lit2_1	vul1_1))	hal2_1)	(((gab1_2	icr1_2)	gab2_2)	rot2_1)))	(tri1_1	tri2_1)))	((((((369.1_1	vup2_1)	vup1_2)	plu2_1)	ceb1_1)	(((((366.1_1	(gag1_1	gal1_1))	(406.1_1	plu1_1))	(((((ceb2_1	icr2_3)	gag2_1)	gal2_1)	gra2_1)	gra1_1))	(416.1_1	gac2_1))	((gac1_1
((((((((hal2_1	lit1_1)	(lai1_1	(gab2_1	(rot1_1	rot3_1))))	rot2_1)	bur1_1)	((((((((366.1_1	ceb1_1)	gal2_1)	(369.1_1	plu2_1))	(gag1_1	vup1_2))	(((gac1_1	vel2_2)	(icr2_2	vel1_1))	(gac2_2	vel2_1)))	gal1_1)	(406.1_1	((((416.1_1	icr2_3)	vup2_1)	gra2_1)	(ceb2_1	(((gac2_1	plu1_1)	gra1_1)	gag2_1)))))	lai2_1))	(((icr1_1	(gab1_1	lit2_1))	bur2_1)	(((((ceb1_2	hal1_1)	((gab2_2	gab1_2)	icr1_2))	rot1_2)	((gac1_2	vul1_1)	(((icr2_1	vir1_1)	(vul2_1	vul3_1))	(vir2_1
(((gab2_1	lai1_1)	(((((gab1_1	(tri1_1	tri2_1))	bur2_1)	(((gac1_2	vul3_1)	hal2_1)	(rot1_1	rot3_1)))	((((ceb1_2	(rot1_2	vir2_1))	icr2_1)	((gab1_2	icr1_2)	gab2_2))	(lai2_1	rot2_1)))	((((((((vup2_1	vup1_2)	(gal2_1	plu1_1))	406.1_1)	(((369.1_1	gac2_1)	gag2_1)	(416.1_1	(ceb1_1	gal1_1))))	366.1_1)	((ceb2_1	gag1_1)	(((gra1_1	icr2_3)	(gra2_1	plu2_1))	((gac1_1	(gac2_2	vel2_1))	(icr2_2	(vel1_1	vel2_2))))))	(((bur1_1	vul1_1)	((grm1_1	grm2_1)	vir1_2))	((lit1_1
(((((hal1_1	vul3_1)	ceb1_2)	(((bur2_1	(tri1_1	tri2_1))	(icr1_1	vul1_1))	((grm1_1	grm2_1)	vir1_2)))	((((((rot1_2	lai2_1)	(gac1_2	lit2_1))	((lit1_1	gab2_1)	(((hal2_1	(vir1_1	vul2_1))	vir2_1)	(((icr2_1	lai1_1)	(rot1_1	rot3_1))	rot2_1))))	((((((gag2_1	plu1_1)	gag1_1)	((gac1_1	(vel1_1	vel2_2))	gra2_1))	((369.1_1	((ceb1_1	vup1_2)	icr2_3))	((((416.1_1	ceb2_1)	plu2_1)	gac2_1)	gal2_1)))	(((366.1_1	gra1_1)	gal1_1)	(406.1_1	vup2_1)))	((gac2_2	vel2_1)	icr2_2)))
((((((((hal2_1	gab1_1)	lai1_1)	(lit2_1	vul3_1))	(tri1_1	tri2_1))	(((bur2_1	rot2_1)	((rot1_2	(rot1_1	rot3_1))	vup1_1))	((((ceb1_2	lit1_1)	icr2_1)	(gac1_2	icr1_1))	hal1_1)))	((((((((ceb2_1	plu1_1)	((gac1_1	((vel1_1	icr2_2)	vel2_2))	(gac2_2	vel2_1)))	((gra1_1	vup2_1)	gag2_1))	416.1_1)	((366.1_1	gag1_1)	((369.1_1	icr2_3)	gal2_1)))	gal1_1)	((406.1_1	(ceb1_1	plu2_1))	(gac2_1	(gra2_1	vup1_2))))	((((lai2_1	gab2_1)	(bur1_1	vir1_1))	((vul1_1	vul2_1)	vir2_1))
((((((((vul1_1	gab1_1)	((lai2_1	vul3_1)	(tri1_1	tri2_1)))	((bur2_1	(lit1_1	(vir1_1	vir2_1)))	gab2_1))	((((((ceb1_2	icr2_1)	lai1_1)	(lit2_1	(rot1_2	vul2_1)))	(gac1_2	icr1_1))	(hal1_1	rot2_1))	((rot1_1	rot3_1)	(bur1_1	(hal2_1	vup1_1)))))	(gab1_2	(gab2_2	icr1_2)))	(((((((gra1_1	plu2_1)	plu1_1)	((406.1_1	ceb1_1)	416.1_1))	((369.1_1	gag2_1)	(((ceb2_1	(gal1_1	gra2_1))	vup1_2)	(gac2_1	vup2_1))))	(icr2_3	gal2_1))	(((gac1_1	(vel1_1	vel2_2))	icr2_2)	(gac2_2
(((((((lit1_1	vir2_1)	(hal2_1	lai2_1))	(tri1_1	tri2_1))	((grm1_1	grm2_1)	vir1_2))	(((((((lai1_1	vir1_1)	gab2_1)	rot2_1)	(((((bur1_1	(icr1_1	(icr2_1	lit2_1)))	vul3_1)	ceb1_2)	vul2_1)	(icr1_2	(gab1_2	gab2_2))))	(((((((406.1_1	vup1_2)	((vup2_1	plu2_1)	gac2_1))	((416.1_1	(gag1_1	plu1_1))	gra2_1))	gag2_1)	ceb1_1)	(366.1_1	(gal1_1	icr2_3)))	((((369.1_1	gal2_1)	gra1_1)	ceb2_1)	((gac1_1	((vel2_2	icr2_2)	vel1_1))	(gac2_2	vel2_1)))))	(vul1_1	(rot1_1	rot3_1)))
(((((bur1_1	(vir1_1	vul2_1))	((gab1_2	icr1_2)	gab2_2))	(((((((icr2_1	vup1_1)	((icr1_1	lit2_1)	rot1_2))	lai2_1)	ceb1_2)	(bur2_1	(hal1_1	vul1_1)))	(((gab2_1	(rot1_1	rot3_1))	(gac1_2	hal2_1))	((grm1_1	grm2_1)	vir1_2)))	(((vir2_1	(lit1_1	vul3_1))	gab1_1)	((lai1_1	rot2_1)	(tri1_1	tri2_1)))))	(((((gra1_1	gra2_1)	(369.1_1	(ceb2_1	gal2_1)))	(gac2_1	(gal1_1	(gag2_1	plu1_1))))	(((366.1_1	plu2_1)	(406.1_1	icr2_3))	((((416.1_1	gag1_1)	vup1_2)	ceb1_1)	vup2_1)))
((((((((rot2_1	rot1_2)	hal2_1)	((((((grm1_1	grm2_1)	vir1_2)	vul2_1)	(lit1_1	lit2_1))	vul3_1)	((ceb1_2	gab2_1)	((gab1_1	icr2_1)	(vir1_1	lai2_1)))))	((((lai1_1	((gab2_2	gab1_2)	icr1_2))	((hal1_1	vup1_1)	vir2_1))	gac1_2)	(bur2_1	vul1_1)))	bur1_1)	(icr1_1	(rot1_1	rot3_1)))	(((ceb2_1	gal2_1)	((((((366.1_1	(416.1_1	gag1_1))	gra2_1)	gal1_1)	((369.1_1	406.1_1)	(gra1_1	(plu1_1	plu2_1))))	((((ceb1_1	vup2_1)	icr2_3)	(gag2_1	vup1_2))	gac2_1))	((gac1_1	((icr2_2
((((((((vul1_1	gab1_1)	lai1_1)	bur1_1)	((grm1_1	grm2_1)	vir1_2))	rot2_1)	(((((ceb1_2	rot1_2)	((gab2_1	lit1_1)	icr1_1))	vup1_1)	(hal1_1	vir2_1))	(((bur2_1	(gac1_2	vul3_1))	(((icr2_1	lai2_1)	(lit2_1	(rot1_1	rot3_1)))	(((hal2_1	vul2_1)	vir1_1)	(tri1_1	tri2_1))))	((gab2_2	icr1_2)	gab1_2))))	((((vup1_2	gal1_1)	(((369.1_1	gag2_1)	(gag1_1	gra2_1))	(ceb1_1	gal2_1)))	406.1_1)	(((((366.1_1	vup2_1)	(gac2_1	gra1_1))	(((416.1_1	plu1_1)	ceb2_1)	plu2_1))	icr2_3)
(((((((vul2_1	(ceb1_2	(gab1_1	hal2_1)))	(((icr2_1	rot2_1)	vul3_1)	(gab2_1	icr1_1)))	(((gab1_2	gab2_2)	icr1_2)	((grm1_1	grm2_1)	vir1_2)))	((((bur1_1	gac1_2)	rot1_2)	lai1_1)	(tri1_1	tri2_1)))	vir1_1)	((((((((ceb1_1	gal1_1)	(406.1_1	gra2_1))	(((((369.1_1	ceb2_1)	gac2_1)	gal2_1)	(416.1_1	gra1_1))	(gag1_1	vup1_2)))	((gac1_1	((icr2_2	vel1_1)	vel2_2))	(gac2_2	vel2_1)))	gag2_1)	((366.1_1	(icr2_3	(plu1_1	plu2_1)))	vup2_1))	((((rot1_1	rot3_1)	(vir2_1	vup1_1))
((((((((gab1_1	bur2_1)	((((vir2_1	lai2_1)	(rot1_1	rot3_1))	lai1_1)	((gac1_2	vul3_1)	rot2_1)))	(((vul2_1	((hal2_1	icr2_1)	lit1_1))	(gab2_1	vir1_1))	rot1_2))	((((hal1_1	vup1_1)	ceb1_2)	vul1_1)	(((grm1_1	grm2_1)	vir1_2)	(tri1_1	tri2_1))))	(bur1_1	(icr1_1	lit2_1)))	(((((gac2_1	416.1_1)	vup2_1)	(((406.1_1	gag1_1)	(gag2_1	(gal1_1	plu1_1)))	vup1_2))	((ceb2_1	(gal2_1	gra2_1))	(((gac1_1	(vel1_1	vel2_2))	(gac2_2	vel2_1))	icr2_2)))	(((366.1_1	(icr2_3	plu2_1))
((((((((vir1_1	vir2_1)	vul3_1)	(((gab2_1	hal1_1)	lit2_1)	rot2_1))	(bur1_1	((grm1_1	grm2_1)	vir1_2)))	(gab1_2	(gab2_2	icr1_2)))	(((((bur2_1	((lit1_1	vul1_1)	icr1_1))	(ceb1_2	rot1_2))	(gac1_2	vup1_1))	(tri1_1	tri2_1))	((((rot1_1	rot3_1)	hal2_1)	((gab1_1	icr2_1)	(lai1_1	vul2_1)))	lai2_1)))	((((((vup1_2	366.1_1)	(gal1_1	(((gac2_1	plu1_1)	plu2_1)	(gal2_1	gra1_1))))	((((416.1_1	gag2_1)	icr2_3)	gag1_1)	ceb1_1))	406.1_1)	(((369.1_1	vup2_1)	gra2_1)	ceb2_1))
(((((((((lit1_1	gab1_1)	(lai2_1	(rot1_1	rot3_1)))	(gab2_1	hal2_1))	(bur2_1	((ceb1_2	vir2_1)	vul1_1)))	icr2_1)	(vul3_1	bur1_1))	(vup1_1	vir1_1))	((((plu1_1	369.1_1)	(((416.1_1	gra1_1)	plu2_1)	(((icr2_3	vup1_2)	gra2_1)	(ceb1_1	gag2_1))))	(((366.1_1	gag1_1)	(ceb2_1	vup2_1))	((((406.1_1	gal1_1)	((gac1_1	((icr2_2	vel2_2)	vel1_1))	(gac2_2	vel2_1)))	gac2_1)	gal2_1)))	((((((rot2_1	(hal1_1	rot1_2))	icr1_1)	(vul2_1	lit2_1))	((gac1_2	lai1_1)	(tri1_1	tri2_1)))
(((((((((grm1_1	grm2_1)	vir1_2)	hal1_1)	((ceb1_2	vir2_1)	lit1_1))	gab2_1)	((((((ceb1_1	gal1_1)	((icr2_3	plu2_1)	vup1_2))	369.1_1)	366.1_1)	((ceb2_1	((gra2_1	gra1_1)	gal2_1))	((gag1_1	vup2_1)	plu1_1)))	(((406.1_1	416.1_1)	(gac2_1	gag2_1))	(((gac1_1	vel2_2)	(icr2_2	vel1_1))	(gac2_2	vel2_1)))))	(bur1_1	(gab1_2	(gab2_2	icr1_2))))	((((((((gac1_2	vul2_1)	rot2_1)	lai1_1)	(tri1_1	tri2_1))	(gab1_1	((hal2_1	(icr1_1	vir1_1))	lai2_1)))	(vup1_1	rot1_2))	vul1_1)
(((((((gab1_1	(lai1_1	lit1_1))	(rot1_2	hal2_1))	(bur1_1	ceb1_2))	(((tri1_1	tri2_1)	((gab1_2	gab2_2)	icr1_2))	((bur2_1	((((grm1_1	grm2_1)	vir1_2)	(rot1_1	rot3_1))	(vul3_1	lit2_1)))	rot2_1)))	((((gab2_1	vup1_1)	hal1_1)	((icr2_1	vul1_1)	vul2_1))	(((gac1_2	vir2_1)	lai2_1)	(vir1_1	icr1_1))))	(((((gac2_1	icr2_3)	(366.1_1	vup2_1))	gra1_1)	(((((369.1_1	gag2_1)	(ceb2_1	vup1_2))	((416.1_1	(ceb1_1	(gal1_1	plu2_1)))	gal2_1))	(406.1_1	gra2_1))	plu1_1))	((((gac1_1
(((((((lai1_1	(lit2_1	vir2_1))	(bur2_1	lai2_1))	(tri1_1	tri2_1))	((gag1_1	(((369.1_1	406.1_1)	((((gal1_1	icr2_3)	((gra2_1	vup1_2)	plu1_1))	(ceb2_1	gac2_1))	plu2_1))	((416.1_1	(ceb1_1	vup2_1))	((((gac1_1	(gac2_2	vel2_1))	icr2_2)	vel2_2)	vel1_1))))	(((366.1_1	gra1_1)	gal2_1)	gag2_1)))	((((gab1_1	gab2_1)	lit1_1)	(gab2_2	(gab1_2	icr1_2)))	((bur1_1	(((grm1_1	grm2_1)	vir1_2)	(rot1_2	vul2_1)))	(ceb1_2	(hal1_1	rot2_1)))))	(((gac1_2	((icr2_1	vul1_1)	hal2_1))
((((((((vul3_1	(vir2_1	gab2_1))	((((gal2_1	gra1_1)	369.1_1)	(((((366.1_1	ceb2_1)	(ceb1_1	(gag1_1	(gra2_1	plu1_1))))	(gal1_1	plu2_1))	(406.1_1	vup2_1))	(icr2_3	vup1_2)))	((416.1_1	(gac2_1	gag2_1))	(((gac1_1	vel2_2)	(icr2_2	vel1_1))	(gac2_2	vel2_1)))))	(tri1_1	tri2_1))	rot2_1)	(bur1_1	((ceb1_2	gab1_1)	hal1_1)))	(((bur2_1	(((icr1_1	lit2_1)	vir1_1)	(lit1_1	rot1_2)))	(((gab1_2	gab2_2)	icr1_2)	(vul2_1	lai2_1)))	hal2_1))	((((icr2_1	(gac1_2	lai1_1))	(vul1_1
((((((((vul2_1	((lit1_1	lit2_1)	gab1_1))	(vul3_1	vir1_1))	(gab2_1	rot1_2))	vir2_1)	(icr1_2	(gab1_2	gab2_2)))	(((((plu2_1	((369.1_1	406.1_1)	plu1_1))	(((gag1_1	icr2_3)	gag2_1)	gra1_1))	(366.1_1	(ceb2_1	vup1_2)))	((416.1_1	gra2_1)	gal1_1))	((ceb1_1	((gac2_1	vup2_1)	gal2_1))	(((gac1_1	(vel1_1	vel2_2))	(gac2_2	vel2_1))	icr2_2))))	(((((icr2_1	hal2_1)	vul1_1)	(bur1_1	lai2_1))	(((((bur2_1	icr1_1)	lai1_1)	(gac1_2	(rot1_1	rot3_1)))	(tri1_1	tri2_1))	((ceb1_2
((((((icr1_1	((gac1_2	(icr2_1	vul1_1))	rot1_2))	(icr1_2	(gab1_2	gab2_2)))	(((((vup2_1	((369.1_1	plu1_1)	gal2_1))	gra1_1)	(ceb2_1	(gac2_1	vup1_2)))	(((366.1_1	(406.1_1	gag1_1))	(gag2_1	plu2_1))	(((416.1_1	(gra2_1	icr2_3))	gal1_1)	ceb1_1)))	(((gac1_1	(icr2_2	vel1_1))	(gac2_2	vel2_1))	vel2_2)))	(ceb1_2	hal2_1))	(((((vir2_1	vul3_1)	(lai2_1	(tri1_1	tri2_1)))	vir1_1)	(bur2_1	lit2_1))	((((bur1_1	hal1_1)	gab1_1)	((((lai1_1	vul2_1)	rot2_1)	((gab2_1	vup1_1)
(((((((((icr1_1	icr2_1)	(hal2_1	rot2_1))	(((gac1_2	vul1_1)	lit2_1)	vir1_1))	(((icr1_2	gab1_2)	gab2_2)	lai2_1))	lit1_1)	((((((lai1_1	((vir2_1	vul3_1)	rot1_2))	((tri1_1	tri2_1)	(ceb1_2	(gab2_1	hal1_1))))	vul2_1)	(gab1_1	vup1_1))	(rot1_1	rot3_1))	(bur1_1	((grm1_1	grm2_1)	vir1_2))))	bur2_1)	((((gra1_1	((((ceb2_1	gag1_1)	vup1_2)	(gag2_1	gal2_1))	vup2_1))	ceb1_1)	((((((366.1_1	gal1_1)	406.1_1)	gac2_1)	gra2_1)	((369.1_1	plu2_1)	plu1_1))	(416.1_1	icr2_3)))
(((((((lit2_1	gac1_2)	((rot1_1	rot3_1)	vul2_1))	(((((gab2_1	hal1_1)	(hal2_1	vir2_1))	(icr1_1	lai2_1))	vul1_1)	lai1_1))	(gab1_2	(gab2_2	icr1_2)))	(bur1_1	(((grm1_1	grm2_1)	vir1_2)	rot1_2)))	((((((bur2_1	vul3_1)	(icr2_1	lit1_1))	(tri1_1	tri2_1))	rot2_1)	((ceb1_2	vup1_1)	(gab1_1	vir1_1)))	(((((gag1_1	gra2_1)	(ceb1_1	plu2_1))	((366.1_1	406.1_1)	(((((369.1_1	gra1_1)	gac2_1)	(icr2_3	vup1_2))	(gag2_1	(gal1_1	gal2_1)))	((416.1_1	ceb2_1)	plu1_1))))	vup2_1)
(((((((ceb1_2	icr1_1)	(gab2_1	(vir2_1	vul3_1)))	((bur1_1	(gab1_1	(lai1_1	vul2_1)))	(rot1_1	rot3_1)))	hal1_1)	((((((icr2_1	lit1_1)	vir1_1)	vul1_1)	((gac1_2	lit2_1)	(lai2_1	rot1_2)))	(tri1_1	tri2_1))	((gab1_2	gab2_2)	icr1_2)))	((((((gag2_1	plu1_1)	(gag1_1	vup1_2))	(ceb1_1	gra1_1))	(gac1_1	((gac2_2	vel2_1)	((icr2_2	vel1_1)	vel2_2))))	(((((366.1_1	(406.1_1	vup2_1))	(369.1_1	icr2_3))	gra2_1)	((gac2_1	gal2_1)	(gal1_1	plu2_1)))	(416.1_1	ceb2_1)))	(bur2_1
(((((((hal1_1	lai1_1)	(vir2_1	lai2_1))	(rot1_1	rot3_1))	vul2_1)	(((((((icr1_1	(rot1_2	vul1_1))	lit2_1)	gac1_2)	(gab1_1	lit1_1))	(((ceb1_2	gab2_1)	icr2_1)	vul3_1))	((bur1_1	bur2_1)	((hal2_1	vup1_1)	vir1_1)))	(((grm1_1	grm2_1)	vir1_2)	(rot2_1	(tri1_1	tri2_1)))))	(((vup1_2	366.1_1)	((((369.1_1	416.1_1)	gal2_1)	(((gac1_1	icr2_2)	(vel1_1	vel2_2))	(gac2_2	vel2_1)))	((((406.1_1	vup2_1)	ceb2_1)	(((ceb1_1	icr2_3)	(gra2_1	(plu1_1	plu2_1)))	((gag1_1	gra1_1)
((((icr1_1	vul2_1)	((gab1_1	lai1_1)	vup1_1))	(((((((tri1_1	tri2_1)	bur1_1)	rot2_1)	(((((gab2_1	icr2_1)	lit2_1)	rot1_2)	vul1_1)	vir1_1))	(((((((416.1_1	vup1_2)	gra2_1)	((gag2_1	vup2_1)	gal1_1))	((((366.1_1	406.1_1)	((gra1_1	plu2_1)	plu1_1))	(((ceb1_1	gag1_1)	icr2_3)	gal2_1))	ceb2_1))	((369.1_1	gac2_1)	((gac1_1	(vel2_2	(icr2_2	vel1_1)))	(gac2_2	vel2_1))))	(((lit1_1	hal2_1)	vul3_1)	(bur2_1	ceb1_2)))	(((hal1_1	vir2_1)	(lai2_1	(rot1_1	rot3_1)))	gac1_2)))
(((((((rot2_1	gab1_1)	bur2_1)	(((((vir1_1	(rot1_2	vir2_1))	hal1_1)	(vul3_1	(rot1_1	rot3_1)))	lit1_1)	(ceb1_2	(lai2_1	vup1_1))))	((icr2_1	((((gab2_1	vul1_1)	lai1_1)	lit2_1)	((grm1_1	grm2_1)	vir1_2)))	hal2_1))	((((((gac2_1	gal1_1)	(gra1_1	vup1_2))	(366.1_1	icr2_3))	((((406.1_1	gag1_1)	gal2_1)	(plu2_1	vup2_1))	gra2_1))	(((369.1_1	(416.1_1	ceb1_1))	((((gac1_1	(icr2_2	vel2_2))	vel1_1)	(gac2_2	vel2_1))	gag2_1))	(ceb2_1	plu1_1)))	(bur1_1	((gab1_2	icr1_2)
((((((vul3_1	((gab1_1	(hal2_1	lai1_1))	vul2_1))	((bur2_1	((hal1_1	(rot1_1	rot3_1))	rot1_2))	ceb1_2))	(((((vir1_1	vul1_1)	((gab2_1	(vir2_1	lit2_1))	(((grm1_1	grm2_1)	vir1_2)	vup1_1)))	rot2_1)	(tri1_1	tri2_1))	(bur1_1	lit1_1)))	((((((gal1_1	plu2_1)	(icr2_3	vup1_2))	(((((366.1_1	gal2_1)	gag1_1)	416.1_1)	(gag2_1	gra2_1))	((369.1_1	(ceb2_1	(plu1_1	vup2_1)))	(ceb1_1	gac2_1))))	(406.1_1	gra1_1))	(gac1_1	(((gac2_2	vel2_1)	vel2_2)	(icr2_2	vel1_1))))	((gac1_2
(((((((icr1_1	icr2_1)	(((lai1_1	vul3_1)	vir2_1)	vul2_1))	(((ceb1_2	(rot1_2	vup1_1))	vul1_1)	lai2_1))	(tri1_1	tri2_1))	(bur2_1	(hal2_1	(rot1_1	rot3_1))))	(((((((grm1_1	grm2_1)	vir1_2)	bur1_1)	(((lit2_1	vir1_1)	hal1_1)	(((gab1_1	lit1_1)	gac1_2)	gab2_1)))	rot2_1)	(((416.1_1	((ceb1_1	icr2_3)	gal2_1))	(((((gag2_1	vup1_2)	((gac2_1	gra1_1)	plu1_1))	gal1_1)	gag1_1)	(vup2_1	plu2_1)))	((((366.1_1	ceb2_1)	(369.1_1	406.1_1))	gra2_1)	((((gac1_1	icr2_2)	vel2_2)
((((((((tri1_1	tri2_1)	((rot1_1	rot3_1)	rot1_2))	vup1_1)	((grm1_1	grm2_1)	vir1_2))	(((gab2_2	icr1_2)	gab1_2)	((gac1_2	vir2_1)	(icr1_1	rot2_1))))	(bur1_1	vul3_1))	((((hal2_1	(bur2_1	gab2_1))	((((hal1_1	vir1_1)	(gab1_1	(icr2_1	lit1_1)))	lai1_1)	(lai2_1	vul1_1)))	((ceb1_2	lit2_1)	vul2_1))	((((((((416.1_1	vup1_2)	(ceb1_1	gag1_1))	369.1_1)	gra1_1)	((gra2_1	plu1_1)	(gac2_1	vup2_1)))	(406.1_1	plu2_1))	((366.1_1	gal2_1)	(ceb2_1	((gag2_1	icr2_3)	gal1_1))))
((((((((((((rot1_2	ceb1_2)	vir1_1)	(gab1_1	gab2_1))	gac1_2)	((bur1_1	((lit1_1	lit2_1)	(vul1_1	vul2_1)))	lai1_1))	vul3_1)	(((((gal1_1	((((369.1_1	ceb1_1)	416.1_1)	(((gag1_1	gra1_1)	gag2_1)	plu2_1))	(ceb2_1	icr2_3)))	plu1_1)	((gac2_1	vup2_1)	vup1_2))	(((gac1_1	icr2_2)	(vel1_1	vel2_2))	(gac2_2	vel2_1)))	(((366.1_1	gal2_1)	406.1_1)	gra2_1)))	((((rot1_1	rot3_1)	hal2_1)	icr1_1)	(tri1_1	tri2_1)))	((bur2_1	icr2_1)	lai2_1))	((grm1_1	grm2_1)	vir1_2))	((((gab1_2
(((((((gab2_1	(rot1_1	rot3_1))	(rot1_2	(tri1_1	tri2_1)))	(((((vir2_1	((vul2_1	hal2_1)	lai1_1))	(icr1_1	icr2_1))	(gab1_1	lit2_1))	(hal1_1	vup1_1))	bur1_1))	(lit1_1	lai2_1))	(gac1_2	(vir1_1	vul3_1)))	((((((((plu1_1	plu2_1)	(ceb1_1	(gra1_1	vup2_1)))	gag2_1)	((((366.1_1	gal2_1)	((416.1_1	((ceb2_1	gra2_1)	gal1_1))	vup1_2))	(369.1_1	gag1_1))	icr2_3))	((406.1_1	gac2_1)	(((gac1_1	(icr2_2	vel2_2))	vel1_1)	(gac2_2	vel2_1))))	ceb1_2)	rot2_1)	(((bur2_1	vul1_1)
((((((((((rot1_2	hal1_1)	hal2_1)	lai1_1)	((bur2_1	lit2_1)	((vul3_1	(lit1_1	vul1_1))	rot2_1)))	(((grm1_1	grm2_1)	vir1_2)	(vul2_1	(icr1_1	icr2_1))))	((rot1_1	rot3_1)	(tri1_1	tri2_1)))	vup1_1)	((((gab1_1	((bur1_1	((gab2_1	vir2_1)	gac1_2))	vir1_1))	((gab1_2	icr1_2)	gab2_2))	lai2_1)	ceb1_2))	(((ceb2_1	((gac1_1	(gac2_2	vel2_1))	((icr2_2	vel2_2)	vel1_1)))	((369.1_1	gra1_1)	((gal1_1	plu1_1)	(gag1_1	(gag2_1	icr2_3)))))	(((366.1_1	((406.1_1	gal2_1)	gac2_1))
((((((((((ceb1_2	(bur1_1	(lai1_1	lit1_1)))	vir1_1)	((gab2_2	(gab1_2	icr1_2))	vul1_1))	(gab2_1	lai2_1))	(vul2_1	(rot2_1	(lit2_1	rot1_2))))	((((gab1_1	icr2_1)	(tri1_1	tri2_1))	(hal2_1	vul3_1))	((gac1_2	vir2_1)	(icr1_1	vup1_1))))	(rot1_1	rot3_1))	(((vup1_2	plu1_1)	((((((((366.1_1	gag1_1)	(406.1_1	gra2_1))	icr2_3)	(ceb1_1	gac2_1))	(369.1_1	gra1_1))	((gal1_1	(gal2_1	vup2_1))	plu2_1))	((416.1_1	ceb2_1)	gag2_1))	((gac1_1	icr2_2)	((gac2_2	vel2_1)	(vel1_1
(((((hal1_1	vir1_1)	vul3_1)	(((((gab1_1	gac1_2)	gab2_1)	(tri1_1	tri2_1))	(icr2_1	rot1_2))	(hal2_1	((rot1_1	rot3_1)	rot2_1))))	((((((lit1_1	lai1_1)	((lit2_1	vul1_1)	(vir2_1	vul2_1)))	ceb1_2)	(406.1_1	(bur1_1	icr1_1)))	((grm1_1	grm2_1)	vir1_2))	(((((369.1_1	(366.1_1	gal1_1))	(gag2_1	vup1_2))	(((gag1_1	(icr2_3	plu1_1))	(gra1_1	plu2_1))	gra2_1))	((((416.1_1	ceb2_1)	(vup2_1	gac2_1))	((((gac1_1	icr2_2)	vel1_1)	vel2_2)	(gac2_2	vel2_1)))	(ceb1_1	gal2_1)))
((((((gac1_2	(vul3_1	((grm1_1	grm2_1)	vir1_2)))	(rot1_1	rot3_1))	((((ceb2_1	(gal2_1	gra2_1))	(369.1_1	(406.1_1	icr2_3)))	((ceb1_1	gag2_1)	(plu1_1	vup2_1)))	((((366.1_1	416.1_1)	gra1_1)	(((gac1_1	(((gac2_2	vel2_1)	vel2_2)	vel1_1))	icr2_2)	(gac2_1	plu2_1)))	((gag1_1	vup1_2)	gal1_1))))	((((icr1_1	bur1_1)	(((bur2_1	vir1_1)	((lai1_1	vul1_1)	vir2_1))	lit2_1))	hal1_1)	(tri1_1	tri2_1)))	(((((((ceb1_2	rot1_2)	rot2_1)	(lai2_1	lit1_1))	vul2_1)	gab2_1)	((gab1_2
((((((gab2_1	(((bur2_1	vir1_1)	(gab1_1	vul1_1))	((ceb1_2	hal2_1)	(tri1_1	tri2_1))))	((vul2_1	vul3_1)	(lai1_1	rot1_2)))	((hal1_1	rot2_1)	(icr2_1	lit2_1)))	((gab1_2	gab2_2)	icr1_2))	(((((lit1_1	(rot1_1	rot3_1))	((bur1_1	vup1_1)	((gac1_2	lai2_1)	icr1_1)))	vir2_1)	((grm1_1	grm2_1)	vir1_2))	(((vup1_2	(366.1_1	((369.1_1	gag2_1)	gra2_1)))	((gac2_1	gag1_1)	gal1_1))	(((406.1_1	vup2_1)	ceb1_1)	(((416.1_1	ceb2_1)	gal2_1)	((plu1_1	((gra1_1	plu2_1)	icr2_3))
((((((hal2_1	((ceb1_2	vup1_1)	lai1_1))	(vir2_1	(rot1_2	vul1_1)))	((rot1_1	rot3_1)	(tri1_1	tri2_1)))	(((vir1_1	((gab1_2	icr1_2)	gab2_2))	(((gac1_2	vul3_1)	lit2_1)	rot2_1))	((((((icr1_1	(gab1_1	gab2_1))	(hal1_1	lit1_1))	(bur2_1	(vul2_1	icr2_1)))	lai2_1)	((grm1_1	grm2_1)	vir1_2))	bur1_1)))	(((gra2_1	((((gac1_1	vel1_1)	(icr2_2	vel2_2))	(gac2_2	vel2_1))	plu2_1))	366.1_1)	(((369.1_1	(ceb1_1	gac2_1))	((406.1_1	ceb2_1)	gra1_1))	((416.1_1	gal1_1)	((gag1_1
((((((((lai1_1	(gab2_1	lit1_1))	(icr1_1	rot2_1))	(((vup1_1	((lit2_1	vul1_1)	hal1_1))	((gab1_2	icr1_2)	gab2_2))	((bur1_1	((hal2_1	(rot1_2	(rot1_1	rot3_1)))	vul3_1))	vir2_1)))	(((ceb1_2	icr2_1)	(tri1_1	tri2_1))	(gac1_2	lai2_1)))	(bur2_1	((gab1_1	vir1_1)	vul2_1)))	(((((gac1_1	vel1_1)	icr2_2)	vel2_2)	(gac2_2	vel2_1))	((((((366.1_1	plu1_1)	(406.1_1	(gra1_1	icr2_3)))	(416.1_1	gag2_1))	(((gac2_1	vup2_1)	((gal1_1	gal2_1)	plu2_1))	(ceb1_1	gag1_1)))	369.1_1)
(((((((((((rot1_2	vul2_1)	lai2_1)	((((gab1_1	gab2_1)	hal2_1)	(hal1_1	lit1_1))	vul1_1))	(((grm1_1	grm2_1)	vir1_2)	rot2_1))	(tri1_1	tri2_1))	(bur2_1	lai1_1))	(((gac1_2	vir2_1)	((bur1_1	((vul3_1	lit2_1)	icr2_1))	(rot1_1	rot3_1)))	ceb1_2))	(vir1_1	icr1_1))	((((((ceb2_1	(366.1_1	(ceb1_1	plu2_1)))	((gal2_1	vup2_1)	gra1_1))	(((gac1_1	icr2_2)	(vel2_2	vel1_1))	(gac2_2	vel2_1)))	(((369.1_1	(gac2_1	gag1_1))	vup1_2)	gra2_1))	416.1_1)	((406.1_1	(icr2_3	plu1_1))
(((((((((((bur2_1	lit2_1)	(bur1_1	hal2_1))	vup1_1)	(gab1_2	(gab2_2	icr1_2)))	(icr2_1	(rot1_1	rot3_1)))	((((vul3_1	lai1_1)	lai2_1)	((gab1_1	(icr1_1	(lit1_1	vul2_1)))	(tri1_1	tri2_1)))	((grm1_1	grm2_1)	vir1_2)))	((gab2_1	rot1_2)	(vir1_1	vul1_1)))	rot2_1)	((ceb1_2	vir2_1)	(gac1_2	hal1_1)))	((((416.1_1	((((366.1_1	vup2_1)	vup1_2)	(369.1_1	plu1_1))	gal2_1))	gac2_1)	((406.1_1	icr2_3)	((((ceb1_1	(gag2_1	gra2_1))	plu2_1)	gra1_1)	(ceb2_1	gal1_1))))	(gag1_1
((((((tri1_1	tri2_1)	rot2_1)	gab1_1)	(vul1_1	((grm1_1	grm2_1)	vir1_2)))	(((((gag1_1	gal2_1)	plu1_1)	((((366.1_1	(gag2_1	icr2_3))	(gac2_1	gal1_1))	(416.1_1	gra2_1))	((369.1_1	(406.1_1	plu2_1))	ceb2_1)))	((ceb1_1	((((gac1_1	icr2_2)	vel2_2)	((gac2_2	vel2_1)	vel1_1))	(vup1_2	vup2_1)))	gra1_1))	((((rot1_1	rot3_1)	hal1_1)	lit2_1)	((((bur1_1	((rot1_2	vul3_1)	(gab2_1	(((hal2_1	lit1_1)	vir1_1)	(lai2_1	vul2_1)))))	icr1_1)	(bur2_1	vup1_1))	(((ceb1_2	gac1_2)
((((((((rot1_1	rot3_1)	vul1_1)	((((vir1_1	icr2_1)	((gab2_2	gab1_2)	icr1_2))	hal2_1)	bur1_1))	(((ceb1_2	(lai2_1	(lit2_1	vul2_1)))	(gab1_1	icr1_1))	(tri1_1	tri2_1)))	(bur2_1	hal1_1))	((((gac1_2	((vir2_1	(lai1_1	vul3_1))	lit1_1))	(gab2_1	rot1_2))	rot2_1)	(vup1_1	((grm1_1	grm2_1)	vir1_2))))	((((gac2_1	(((416.1_1	gra1_1)	plu2_1)	vup1_2))	(((369.1_1	ceb1_1)	406.1_1)	vup2_1))	gag2_1)	((((366.1_1	ceb2_1)	gal2_1)	(gal1_1	((plu1_1	icr2_3)	(gag1_1	gra2_1))))
(((((((grm1_1	grm2_1)	vir1_2)	((bur1_1	bur2_1)	gac1_2))	((((((icr1_1	vul2_1)	lai2_1)	rot1_2)	(hal1_1	icr2_1))	(gab2_1	(hal2_1	vir2_1)))	(((((gab2_2	icr1_2)	gab1_2)	((rot1_1	rot3_1)	vul3_1))	vup1_1)	((gab1_1	(tri1_1	tri2_1))	lit2_1))))	(((ceb1_2	vir1_1)	((lit1_1	lai1_1)	vul1_1))	rot2_1))	(((((366.1_1	((369.1_1	icr2_3)	416.1_1))	ceb1_1)	(gag2_1	gal1_1))	((ceb2_1	gra2_1)	vup2_1))	((406.1_1	(gac2_1	gra1_1))	(((((gac1_1	vel1_1)	vel2_2)	icr2_2)	(gac2_2
((((bur2_1	(hal2_1	vir1_1))	rot2_1)	(((icr1_1	vir2_1)	((lai1_1	rot1_2)	(gac1_2	vul1_1)))	(((((((gag1_1	icr2_3)	(gal2_1	(plu1_1	vup1_2)))	(ceb1_1	gra1_1))	(366.1_1	(416.1_1	gac2_1)))	((369.1_1	((ceb2_1	(gag2_1	vup2_1))	gra2_1))	(((406.1_1	gal1_1)	plu2_1)	((((gac1_1	vel2_2)	vel1_1)	(gac2_2	vel2_1))	icr2_2))))	(((((((rot1_1	rot3_1)	gab2_1)	(lit1_1	(tri1_1	tri2_1)))	hal1_1)	((bur1_1	gab1_1)	icr2_1))	(ceb1_2	((grm1_1	grm2_1)	vir1_2)))	((gab1_2	gab2_2)
((((((((((tri1_1	tri2_1)	(((ceb1_2	vul2_1)	hal1_1)	(gac1_2	vir1_1)))	(((grm1_1	grm2_1)	vir1_2)	((hal2_1	icr2_1)	vup1_1)))	vul1_1)	(bur2_1	(gab2_1	lai2_1)))	(((lai1_1	(rot1_1	rot3_1))	icr1_1)	(((gab2_2	icr1_2)	gab1_2)	lit1_1)))	(gab1_1	vir2_1))	(((bur1_1	vul3_1)	lit2_1)	(rot1_2	rot2_1)))	((((((gal1_1	(366.1_1	gag2_1))	(icr2_3	(ceb2_1	((gra2_1	vup2_1)	gra1_1))))	(((406.1_1	plu1_1)	gag1_1)	ceb1_1))	(((416.1_1	gal2_1)	plu2_1)	((gac1_1	icr2_2)	((gac2_2
(((((lit1_1	(gac1_2	((hal1_1	lai1_1)	(icr1_1	vir1_1))))	(((bur1_1	hal2_1)	(ceb1_2	(gab1_1	rot2_1)))	(rot1_1	rot3_1)))	(((((406.1_1	plu1_1)	icr2_3)	(416.1_1	(gal1_1	vup2_1)))	(366.1_1	(((gac1_1	vel1_1)	((gac2_2	vel2_1)	vel2_2))	icr2_2)))	(((369.1_1	(((ceb1_1	plu2_1)	ceb2_1)	gal2_1))	(gac2_1	(gra1_1	gra2_1)))	((gag1_1	gag2_1)	vup1_2))))	(((((lai2_1	(((gab1_2	icr1_2)	gab2_2)	((vir2_1	vul3_1)	rot1_2)))	(bur2_1	icr2_1))	(tri1_1	tri2_1))	((((gab2_1	lit2_1)
((((((((vir2_1	((icr1_1	vul3_1)	rot1_2))	(hal1_1	icr2_1))	vup1_1)	((grm1_1	grm2_1)	vir1_2))	(lai1_1	(rot1_1	rot3_1)))	rot2_1)	((((((((((369.1_1	vup2_1)	gra2_1)	(366.1_1	(ceb1_1	gra1_1)))	(((((((406.1_1	gag2_1)	(gal1_1	icr2_3))	(ceb2_1	plu2_1))	plu1_1)	gag1_1)	(416.1_1	gal2_1))	(gac2_1	vup1_2)))	((((gac1_1	icr2_2)	vel1_1)	vel2_2)	(gac2_2	vel2_1)))	((vul2_1	ceb1_2)	((bur1_1	hal2_1)	(gab2_1	(gac1_2	(lit1_1	vul1_1))))))	(tri1_1	tri2_1))	lai2_1)	(gab1_1
((((((gac1_2	ceb1_2)	((bur1_1	(rot1_1	rot3_1))	vul3_1))	((((gab2_1	vul2_1)	(hal2_1	((tri1_1	tri2_1)	vup1_1)))	(rot2_1	vir1_1))	((icr2_1	lai2_1)	(lai1_1	lit2_1))))	((((((((369.1_1	((ceb1_1	gal2_1)	ceb2_1))	gag2_1)	((((416.1_1	plu1_1)	(gag1_1	vup1_2))	gra1_1)	(gac2_1	(gal1_1	icr2_3))))	(406.1_1	(((gac1_1	(vel1_1	vel2_2))	icr2_2)	(gac2_2	vel2_1))))	366.1_1)	((gra2_1	vup2_1)	plu2_1))	((grm1_1	grm2_1)	vir1_2))	(((vul1_1	icr1_1)	hal1_1)	(((bur2_1	rot1_2)
((((((hal2_1	(gab1_1	lit1_1))	rot2_1)	((((ceb1_1	((369.1_1	gra2_1)	gal1_1))	(gal2_1	plu2_1))	(((366.1_1	plu1_1)	((406.1_1	gag1_1)	gra1_1))	((((416.1_1	ceb2_1)	(icr2_3	vup2_1))	(gac2_1	vup1_2))	(((gac1_1	((gac2_2	vel2_1)	(icr2_2	vel1_1)))	vel2_2)	gag2_1))))	(((bur1_1	(lai1_1	lit2_1))	((vul2_1	vir2_1)	icr1_1))	((gac1_2	vul1_1)	(tri1_1	tri2_1)))))	vul3_1)	((((((ceb1_2	gab2_1)	vir1_1)	(icr2_1	vup1_1))	bur2_1)	(rot1_1	rot3_1))	((((lai2_1	hal1_1)	rot1_2)
((((((((vir1_1	(gac1_2	(hal1_1	vul2_1)))	(bur2_1	(hal2_1	lit2_1)))	(((icr2_1	rot1_2)	icr1_1)	lai2_1))	((grm1_1	grm2_1)	vir1_2))	((((ceb1_2	(tri1_1	tri2_1))	vup1_1)	(icr1_2	(gab1_2	gab2_2)))	(((((vup2_1	416.1_1)	gal1_1)	plu1_1)	((((366.1_1	(369.1_1	ceb1_1))	(gag1_1	plu2_1))	gag2_1)	((((406.1_1	vup1_2)	gra2_1)	gac2_1)	icr2_3)))	(((ceb2_1	gal2_1)	(((gac1_1	vel2_2)	icr2_2)	((gac2_2	vel2_1)	vel1_1)))	gra1_1))))	(rot1_1	rot3_1))	((((bur1_1	(gab2_1	lai1_1))
(((((((((gab1_1	(((((grm1_1	grm2_1)	vir1_2)	icr1_1)	rot2_1)	(lit1_1	vul1_1)))	gac1_2)	vir1_1)	((((bur2_1	lit2_1)	gab2_1)	(rot1_1	rot3_1))	(icr2_1	(lai1_1	vup1_1))))	(((vir2_1	ceb1_2)	vul2_1)	(hal1_1	hal2_1)))	((bur1_1	rot1_2)	(lai2_1	(tri1_1	tri2_1))))	((((ceb2_1	(((((366.1_1	416.1_1)	plu2_1)	gag1_1)	gra1_1)	(icr2_3	vup2_1)))	(369.1_1	plu1_1))	((((406.1_1	gac2_1)	(((gac1_1	vel2_2)	vel1_1)	((gac2_2	vel2_1)	icr2_2)))	gra2_1)	((ceb1_1	((gag2_1	gal2_1)
(((((((((((((gab2_1	vul2_1)	(gac1_2	vul1_1))	lai1_1)	rot2_1)	(lit2_1	rot1_2))	((hal1_1	icr1_1)	(hal2_1	vup1_1)))	(gab1_1	vul3_1))	((tri1_1	tri2_1)	vir2_1))	((((bur2_1	lai2_1)	lit1_1)	(rot1_1	rot3_1))	(icr2_1	vir1_1)))	((bur1_1	ceb1_2)	((grm1_1	grm2_1)	vir1_2)))	(gab1_2	(gab2_2	icr1_2)))	(((((((gag1_1	gal2_1)	(369.1_1	(ceb1_1	(ceb2_1	plu1_1))))	(416.1_1	vup2_1))	(gra1_1	icr2_3))	(366.1_1	((gra2_1	(plu2_1	vup1_2))	gac2_1)))	(406.1_1	(gag2_1	gal1_1)))
(((((((icr1_1	vir1_1)	vul3_1)	((((icr2_3	vup1_2)	(((366.1_1	gac2_1)	((369.1_1	416.1_1)	(gal1_1	(gra2_1	plu2_1))))	(((((406.1_1	vup2_1)	plu1_1)	ceb1_1)	gag1_1)	(gag2_1	gal2_1))))	((ceb2_1	gra1_1)	(((gac1_1	icr2_2)	vel2_2)	((gac2_2	vel2_1)	vel1_1))))	(icr2_1	lit2_1)))	((vul1_1	(rot2_1	vir2_1))	(rot1_1	rot3_1)))	(((((((((gac1_2	hal1_1)	lai1_1)	(tri1_1	tri2_1))	hal2_1)	(bur2_1	gab2_1))	((grm1_1	grm2_1)	vir1_2))	bur1_1)	(rot1_2	vup1_1))	((gab2_2	icr1_2)
((((((((vul3_1	hal1_1)	(gac1_2	vul1_1))	vir2_1)	(rot1_1	rot3_1))	(((vup2_1	((((366.1_1	ceb1_1)	gra1_1)	((369.1_1	406.1_1)	(gal1_1	(gal2_1	plu1_1))))	(ceb2_1	(gra2_1	vup1_2))))	((416.1_1	((gac2_1	plu2_1)	icr2_3))	(((gac1_1	icr2_2)	(vel2_2	vel1_1))	(gac2_2	vel2_1))))	(gag1_1	gag2_1)))	(((((((lai2_1	(bur2_1	vup1_1))	(icr2_1	vir1_1))	(gab2_1	hal2_1))	((gab1_1	(lit2_1	vul2_1))	icr1_1))	(lai1_1	(tri1_1	tri2_1)))	rot1_2)	((bur1_1	rot2_1)	(ceb1_2	(lit1_1
(((((((icr2_1	(rot2_1	vir1_2))	((((hal1_1	lit2_1)	lai1_1)	lai2_1)	(((((bur2_1	vir1_1)	vul1_1)	gac1_2)	((icr1_2	gab2_2)	gab1_2))	((gab2_1	vir2_1)	(rot1_1	rot3_1)))))	((((icr1_1	vul2_1)	hal2_1)	(vul3_1	gab1_1))	vup1_1))	(((((gag1_1	ceb2_1)	(416.1_1	((gag2_1	vup1_2)	vup2_1)))	(((gac1_1	vel1_1)	((gac2_2	vel2_1)	icr2_2))	vel2_2))	(((((366.1_1	369.1_1)	gal1_1)	(gac2_1	plu2_1))	(406.1_1	gra1_1))	((ceb1_1	((gal2_1	plu1_1)	gra2_1))	icr2_3)))	((bur1_1	ceb1_2)
(((((icr2_1	((rot2_1	(rot1_2	vul2_1))	lit1_1))	((icr1_2	gab2_2)	gab1_2))	((((((((vul1_1	(hal1_1	vir1_1))	lai1_1)	(gac1_2	(tri1_1	tri2_1)))	(bur2_1	vup1_1))	((hal2_1	vir2_1)	ceb1_2))	((((bur1_1	vul3_1)	(lit2_1	lai2_1))	(((gab2_1	icr1_1)	vir1_2)	(rot1_1	rot3_1)))	gab1_1))	(((416.1_1	(366.1_1	(ceb1_1	vup1_2)))	((gac2_1	(gag1_1	gra2_1))	(plu1_1	vup2_1)))	((gal1_1	gal2_1)	icr2_3)))	(369.1_1	(((406.1_1	(gag2_1	gra1_1))	ceb2_1)	(plu2_1	(((gac1_1	vel2_2)
((((((lit1_1	(icr2_1	lai2_1))	(vul2_1	(hal2_1	lai1_1)))	(icr1_2	(gab1_2	gab2_2)))	((((((((gac1_2	vir2_1)	rot2_1)	lit2_1)	vir1_2)	(((bur2_1	(((bur1_1	vul1_1)	vul3_1)	(ceb1_2	hal1_1)))	((gab1_1	icr1_1)	(gab2_1	vir1_1)))	(tri1_1	tri2_1)))	((rot1_1	rot3_1)	rot1_2))	vup1_1)	((((366.1_1	(((406.1_1	vup2_1)	(gal1_1	gra1_1))	ceb1_1))	(gac2_2	vel2_1))	(((gac2_1	gag2_1)	icr2_3)	(gag1_1	plu1_1)))	((((369.1_1	(ceb2_1	gra2_1))	416.1_1)	(gal2_1	(gac1_1	((icr2_2
((((((((vir1_1	rot1_2)	(((gab2_2	gab1_2)	icr1_2)	rot2_1))	((gac1_2	vir2_1)	lai2_1))	bur1_1)	(gab1_1	(rot1_1	rot3_1)))	(((((gab2_1	hal2_1)	(tri1_1	tri2_1))	(((icr1_1	lit1_1)	((ceb1_2	vir1_2)	vul2_1))	vup1_1))	((hal1_1	(vul1_1	vul3_1))	lit2_1))	((bur2_1	icr2_1)	lai1_1)))	((((((gag2_1	(plu1_1	plu2_1))	(ceb1_1	gra1_1))	(366.1_1	(gag1_1	vup1_2)))	(((406.1_1	(gal2_1	gra2_1))	icr2_3)	gal1_1))	(((369.1_1	(416.1_1	ceb2_1))	vup2_1)	(gac2_1	((gac1_1	(icr2_2
((((((((bur2_1	(((((hal1_1	vir1_1)	vul3_1)	vul1_1)	((bur1_1	vup1_1)	vir1_2))	lit2_1))	(((ceb1_2	icr2_1)	rot2_1)	((gab1_1	lit1_1)	rot1_2)))	(gac1_2	(tri1_1	tri2_1)))	(gab2_1	(lai2_1	(rot1_1	rot3_1))))	((((gab2_2	icr1_2)	gab1_2)	((hal2_1	vul2_1)	icr1_1))	(lai1_1	vir2_1)))	(((((ceb1_1	icr2_3)	416.1_1)	(((369.1_1	vup1_2)	ceb2_1)	gal2_1))	plu1_1)	((((((366.1_1	gal1_1)	(406.1_1	plu2_1))	gag2_1)	(((gac2_1	gra2_1)	gag1_1)	gra1_1))	vup2_1)	(((gac1_1	vel2_2)
(((((((((ceb1_2	hal2_1)	hal1_1)	vir2_1)	gac1_2)	((((icr2_1	((lit1_1	vul2_1)	lit2_1))	gab2_1)	lai2_1)	lai1_1))	(((((((vul3_1	vir1_1)	vir1_2)	icr1_1)	((gab1_2	icr1_2)	gab2_2))	((tri1_1	tri2_1)	vul1_1))	(bur2_1	rot2_1))	vup1_1))	((((((gra2_1	(((366.1_1	plu1_1)	((((406.1_1	vup2_1)	gra1_1)	icr2_3)	((416.1_1	gac2_1)	plu2_1)))	(369.1_1	vup1_2)))	(gag1_1	gal1_1))	(gag2_1	gal2_1))	(ceb1_1	ceb2_1))	((gac1_1	vel1_1)	((gac2_2	vel2_1)	(icr2_2	vel2_2))))	((bur1_1
((((((((((lit1_1	vul2_1)	(tri1_1	tri2_1))	(icr2_1	vul1_1))	((lit2_1	rot2_1)	hal2_1))	(((bur1_1	icr1_1)	(((gab2_1	vir1_1)	vup1_1)	((hal1_1	lai1_1)	vir1_2)))	vul3_1))	((rot1_2	(ceb1_2	lai2_1))	((((gag2_1	plu1_1)	gag1_1)	gra2_1)	((((((366.1_1	vup2_1)	gra1_1)	((ceb2_1	plu2_1)	gal2_1))	((ceb1_1	gac2_1)	icr2_3))	(((406.1_1	(416.1_1	vup1_2))	gal1_1)	(((gac1_1	vel2_2)	(icr2_2	vel1_1))	(gac2_2	vel2_1))))	369.1_1))))	vir2_1)	((((gac1_2	gab1_1)	(rot1_1	rot3_1))
((((((((((icr1_1	(ceb1_2	icr2_1))	vul3_1)	(gab2_1	(gac1_2	(tri1_1	tri2_1))))	((lit2_1	(lai1_1	vul1_1))	((hal1_1	vir1_1)	vul2_1)))	((icr1_2	(gab1_2	gab2_2))	vup1_1))	(((bur1_1	vir1_2)	((gab1_1	vir2_1)	lit1_1))	lai2_1))	(((bur2_1	rot1_2)	(rot1_1	rot3_1))	(hal2_1	rot2_1)))	(((plu1_1	gra1_1)	(369.1_1	vup1_2))	((((((366.1_1	gal1_1)	gag1_1)	vup2_1)	(gal2_1	ceb2_1))	(((406.1_1	gra2_1)	((((gac1_1	icr2_2)	vel1_1)	vel2_2)	(gac2_2	vel2_1)))	ceb1_1))	(((416.1_1
((((((((((ceb1_2	gac1_2)	vul1_1)	(bur2_1	vul3_1))	((gab1_2	icr1_2)	gab2_2))	(gab2_1	((gab1_1	hal1_1)	(rot1_1	rot3_1))))	(((((icr2_1	vul2_1)	bur1_1)	vir2_1)	rot2_1)	(lai1_1	vir1_2)))	((((hal2_1	lit1_1)	((lit2_1	vir1_1)	(rot1_2	vup1_1)))	lai2_1)	(tri1_1	tri2_1)))	(((((406.1_1	(ceb1_1	vup2_1))	(366.1_1	gal2_1))	((((416.1_1	plu1_1)	gac2_1)	((((gac1_1	icr2_2)	vel1_1)	vel2_2)	(gac2_2	vel2_1)))	gag1_1))	(((369.1_1	vup1_2)	((((ceb2_1	gag2_1)	icr2_3)	(gal1_1
(((((((((gab1_1	vir2_1)	icr1_1)	((((((gac1_2	hal1_1)	lit2_1)	(rot1_1	rot3_1))	(hal2_1	vul3_1))	lai2_1)	(lit1_1	vul1_1)))	(((bur2_1	gab2_1)	((tri1_1	tri2_1)	vup1_1))	(ceb1_2	rot2_1)))	((((((366.1_1	plu2_1)	369.1_1)	ceb1_1)	(gra1_1	(vup1_2	vup2_1)))	(((406.1_1	gag1_1)	(plu1_1	(gal1_1	gal2_1)))	(((416.1_1	ceb2_1)	icr2_3)	((gac2_1	gra2_1)	gag2_1))))	((gac1_1	(icr2_2	(vel1_1	vel2_2)))	(gac2_2	vel2_1))))	((gab1_2	icr1_2)	gab2_2))	((vul2_1	(((bur1_1	lai1_1)
(((((((gac1_2	((bur1_1	lai1_1)	(gab1_1	vir2_1)))	(lai2_1	(tri1_1	tri2_1)))	((vul1_1	(icr1_1	(lit2_1	vup1_1)))	(rot1_1	rot3_1)))	((vul3_1	((hal1_1	vul2_1)	icr2_1))	(gab2_1	(vir1_1	vir1_2))))	((((((gra1_1	gac2_1)	vup2_1)	366.1_1)	((((416.1_1	gag1_1)	gal1_1)	(gra2_1	vup1_2))	((ceb2_1	(plu1_1	plu2_1))	((((gac1_1	vel1_1)	vel2_2)	icr2_2)	(gac2_2	vel2_1)))))	(((369.1_1	ceb1_1)	(406.1_1	(gag2_1	gal2_1)))	icr2_3))	((((bur2_1	ceb1_2)	((rot1_2	rot2_1)	lit1_1))
((((((((vir2_1	icr2_1)	((bur2_1	(gab1_1	lai1_1))	(gab2_1	vir1_2)))	((gab2_2	(gab1_2	icr1_2))	(tri1_1	tri2_1)))	(((lit1_1	(vir1_1	vul2_1))	vup1_1)	bur1_1))	(((ceb1_2	hal1_1)	(rot1_2	vul3_1))	(((lit2_1	vul1_1)	((icr1_1	rot2_1)	lai2_1))	(hal2_1	(rot1_1	rot3_1)))))	(((((((366.1_1	(vup1_2	gra1_1))	(ceb1_1	ceb2_1))	(((406.1_1	gag1_1)	gag2_1)	(gac2_1	plu1_1)))	((((369.1_1	416.1_1)	plu2_1)	(gra2_1	icr2_3))	gal1_1))	(gal2_1	vup2_1))	((gac1_1	((gac2_2	vel2_1)
(((((((((vul2_1	lit1_1)	ceb1_2)	(rot1_2	(((vul1_1	lai2_1)	lit2_1)	vir1_1)))	(tri1_1	tri2_1))	((((((bur1_1	(gab1_2	(gab2_2	icr1_2)))	((gab1_1	hal2_1)	((icr1_1	vup1_1)	vir2_1)))	((rot1_1	rot3_1)	(gab2_1	hal1_1)))	(bur2_1	rot2_1))	(icr2_1	lai1_1))	(gac1_2	vul3_1)))	vir1_2)	(((vup1_2	366.1_1)	((((406.1_1	(gag2_1	gra1_1))	gal1_1)	vup2_1)	((416.1_1	(ceb1_1	gra2_1))	ceb2_1)))	((((369.1_1	plu2_1)	((gac2_1	gal2_1)	gag1_1))	(icr2_3	plu1_1))	(((gac1_1	(vel1_1
((((((((((icr2_1	lai2_1)	(bur1_1	(hal1_1	rot2_1)))	hal2_1)	(((bur2_1	rot1_2)	lit2_1)	(vul1_1	vir1_2)))	((gac1_2	lit1_1)	vir2_1))	(((gab1_1	lai1_1)	(ceb1_2	icr1_1))	((vir1_1	(rot1_1	rot3_1))	vul3_1)))	((vul2_1	vup1_1)	((((gab1_2	gab2_2)	icr1_2)	gab2_1)	(tri1_1	tri2_1))))	((gag2_1	(((366.1_1	(((369.1_1	gra1_1)	406.1_1)	gag1_1))	(gac2_1	gra2_1))	((((((416.1_1	vup2_1)	(gal2_1	plu1_1))	icr2_3)	gal1_1)	(ceb2_1	(plu2_1	vup1_2)))	ceb1_1)))	(((gac1_1	icr2_2)
(((((icr2_1	lai2_1)	((vul3_1	(rot1_2	vup1_1))	(rot1_1	rot3_1)))	(((((((vir1_1	vul1_1)	vir2_1)	((((((bur2_1	vul2_1)	hal1_1)	lit1_1)	(gab1_2	(gab2_2	icr1_2)))	(icr1_1	rot2_1))	((ceb1_2	gab1_1)	gac1_2)))	vir1_2)	((gab2_1	(hal2_1	lai1_1))	lit2_1))	(bur1_1	(tri1_1	tri2_1)))	(((((((gag2_1	plu1_1)	(gag1_1	gra2_1))	((416.1_1	icr2_3)	(ceb2_1	gal2_1)))	(((366.1_1	plu2_1)	(ceb1_1	gra1_1))	gal1_1))	(vup1_2	(vup2_1	gac2_1)))	(369.1_1	406.1_1))	(((gac1_1	vel2_2)
(((((((icr1_1	(bur2_1	lit1_1))	(ceb1_2	(hal1_1	icr2_1)))	((((((369.1_1	ceb2_1)	plu2_1)	(ceb1_1	vup2_1))	366.1_1)	(((406.1_1	(416.1_1	(gal1_1	plu1_1)))	((gra1_1	icr2_3)	gal2_1))	(gac2_1	gag1_1)))	((((gac1_1	vel1_1)	(vel2_2	icr2_2))	(gac2_2	vel2_1))	((gag2_1	gra2_1)	vup1_2))))	(((tri1_1	tri2_1)	(((rot1_1	rot3_1)	lit2_1)	rot1_2))	((gab1_2	icr1_2)	gab2_2)))	((((((vir1_2	vul3_1)	hal2_1)	((bur1_1	(vir2_1	vul2_1))	lai1_1))	(gab2_1	lai2_1))	((gab1_1	(vir1_1
(((((((gab1_2	icr1_2)	gab2_2)	(vul2_1	(((((hal2_1	vul1_1)	vup1_1)	(icr2_1	(tri1_1	tri2_1)))	hal1_1)	vir1_1)))	((((((ceb1_2	lai2_1)	(gac1_2	rot1_2))	gab2_1)	vir1_2)	bur2_1)	(((gab1_1	icr1_1)	lit1_1)	(rot1_1	rot3_1))))	((((((gra2_1	(((416.1_1	plu2_1)	gac2_1)	gag2_1))	((((ceb1_1	gag1_1)	vup1_2)	gra1_1)	plu1_1))	(((366.1_1	(((406.1_1	gal1_1)	icr2_3)	gal2_1))	vup2_1)	369.1_1))	(ceb2_1	(((gac1_1	(icr2_2	vel1_1))	vel2_2)	(gac2_2	vel2_1))))	((bur1_1	vul3_1)
(((((((((hal2_1	vul3_1)	vup1_1)	(rot1_2	vul2_1))	lit2_1)	(((hal1_1	vir1_1)	(((icr1_2	gab1_2)	gab2_2)	(gab1_1	icr1_1)))	((((((ceb1_2	vir2_1)	vir1_2)	lai2_1)	(rot1_1	rot3_1))	((((gab2_1	lit1_1)	lai1_1)	vul1_1)	(tri1_1	tri2_1)))	rot2_1)))	(icr2_1	gac1_2))	((((((gag1_1	(plu1_1	plu2_1))	(366.1_1	(icr2_3	ceb1_1)))	(((((369.1_1	gac2_1)	gal2_1)	vup2_1)	(406.1_1	gag2_1))	(gra1_1	gra2_1)))	(((416.1_1	gal1_1)	ceb2_1)	vup1_2))	(((gac1_1	(icr2_2	vel2_2))	vel1_1)
(((((((gac1_2	icr2_1)	vir2_1)	((((((bur1_1	rot1_2)	(gab1_1	(rot1_1	rot3_1)))	(vul1_1	lai2_1))	(hal2_1	lit2_1))	((ceb1_2	vup1_1)	((tri1_1	tri2_1)	vir1_2)))	((gab2_2	icr1_2)	gab1_2)))	(((bur2_1	((vul3_1	rot2_1)	vir1_1))	(hal1_1	((icr1_1	lit1_1)	vul2_1)))	(gab2_1	lai1_1)))	(((gac2_1	(plu1_1	plu2_1))	(((366.1_1	gag1_1)	gal2_1)	(((ceb1_1	ceb2_1)	vup1_2)	gag2_1)))	((((369.1_1	vup2_1)	(gal1_1	gra2_1))	(406.1_1	(416.1_1	(gra1_1	icr2_3))))	((gac1_1	(icr2_2
(((((((gab2_1	vul2_1)	(lai2_1	vup1_1))	((((icr2_1	(rot1_1	rot3_1))	rot2_1)	((ceb1_2	((tri1_1	tri2_1)	((hal1_1	icr1_1)	(vir2_1	vul1_1))))	vir1_2))	(lit1_1	lit2_1)))	(((((bur1_1	gac1_2)	vir1_1)	((gab2_2	gab1_2)	icr1_2))	(bur2_1	lai1_1))	(((hal2_1	rot1_2)	gab1_1)	vul3_1)))	((((((((gac2_1	gra2_1)	406.1_1)	366.1_1)	(gra1_1	icr2_3))	((((gac1_1	vel2_2)	icr2_2)	vel1_1)	(gac2_2	vel2_1)))	vup2_1)	(((ceb2_1	ceb1_1)	(gag1_1	(gal2_1	plu2_1)))	(plu1_1	vup1_2)))
(((((hal2_1	gab1_1)	(((((((ceb2_1	gag2_1)	vup2_1)	gal1_1)	(((366.1_1	416.1_1)	((369.1_1	406.1_1)	(ceb1_1	plu1_1)))	((gac2_1	icr2_3)	(gal2_1	vup1_2))))	(((gac1_1	vel1_1)	(vel2_2	icr2_2))	(gac2_2	vel2_1)))	(((gag1_1	gra1_1)	gra2_1)	plu2_1))	vir1_2))	((((((((lit1_1	vul3_1)	rot2_1)	bur1_1)	(((hal1_1	vir2_1)	lai1_1)	(rot1_1	rot3_1)))	(vir1_1	((rot1_2	vul1_1)	icr2_1)))	lit2_1)	((lai2_1	(vul2_1	vup1_1))	icr1_1))	(bur2_1	((ceb1_2	((gac1_2	(tri1_1	tri2_1))
((((((((((vul1_1	vir2_1)	(bur2_1	vul3_1))	((ceb1_2	(gab2_1	vul2_1))	vir1_2))	((((((366.1_1	plu1_1)	gra1_1)	(369.1_1	ceb2_1))	((ceb1_1	icr2_3)	vup2_1))	((((416.1_1	vup1_2)	((gag1_1	gag2_1)	plu2_1))	gal1_1)	(((((gac1_1	vel2_2)	icr2_2)	vel1_1)	(gac2_2	vel2_1))	gra2_1)))	((406.1_1	gac2_1)	gal2_1)))	(((((icr1_1	rot1_2)	vir1_1)	(hal1_1	vup1_1))	(rot1_1	rot3_1))	icr2_1))	(((lai1_1	lai2_1)	hal2_1)	bur1_1))	((icr1_2	gab1_2)	gab2_2))	((gab1_1	rot2_1)	(((gac1_2
(((((((((vul2_1	((ceb1_2	vup1_1)	hal1_1))	icr1_1)	((gab2_2	icr1_2)	gab1_2))	(lit1_1	lai2_1))	((bur2_1	(gab2_1	lit2_1))	((rot1_1	rot3_1)	vul3_1)))	(((((((plu1_1	gra1_1)	gac2_1)	406.1_1)	416.1_1)	icr2_3)	((((369.1_1	(gal2_1	vup2_1))	plu2_1)	((ceb1_1	vup1_2)	gra2_1))	(((gac1_1	vel1_1)	icr2_2)	((gac2_2	vel2_1)	vel2_2))))	((366.1_1	ceb2_1)	(gag2_1	(gag1_1	gal1_1)))))	(((((rot1_2	(gab1_1	rot2_1))	vir2_1)	vir1_2)	(gac1_2	(icr2_1	vul1_1)))	(((bur1_1	lai1_1)
(((((((((((((bur1_1	(icr2_1	lai1_1))	((bur2_1	vir2_1)	vul2_1))	(hal1_1	vul1_1))	vir1_1)	(ceb1_2	(rot1_1	rot3_1)))	(gac1_2	vir1_2))	(gab1_1	(gab2_1	(hal2_1	(rot2_1	lit2_1)))))	vup1_1)	(416.1_1	((((((366.1_1	plu2_1)	icr2_3)	(gal2_1	gra1_1))	(369.1_1	vup2_1))	((406.1_1	(gag2_1	gra2_1))	gal1_1))	((((ceb1_1	gag1_1)	((ceb2_1	plu1_1)	gac2_1))	vup1_2)	((gac1_1	(icr2_2	(vel1_1	vel2_2)))	(gac2_2	vel2_1))))))	((tri1_1	tri2_1)	vul3_1))	(lit1_1	(((icr1_2	gab1_2)
(((((((((((vul3_1	gab1_1)	vup1_1)	vul2_1)	((vir1_1	icr1_1)	lai1_1))	((rot1_2	((gab2_1	(tri1_1	tri2_1))	rot2_1))	((lit1_1	vir2_1)	vul1_1)))	(((ceb1_2	lit2_1)	hal2_1)	(icr2_1	vir1_2)))	(((((plu1_1	((406.1_1	gag2_1)	plu2_1))	(((369.1_1	vup1_2)	gal2_1)	vup2_1))	(((gac1_1	vel2_2)	(icr2_2	vel1_1))	(gac2_2	vel2_1)))	(((366.1_1	icr2_3)	((((416.1_1	gra1_1)	ceb1_1)	gag1_1)	gra2_1))	(ceb2_1	(gac2_1	gal1_1))))	(gac1_2	(rot1_1	rot3_1))))	(hal1_1	(icr1_2	(gab1_2
(((((((gab1_1	gab2_1)	icr1_1)	(rot2_1	((hal1_1	rot1_2)	vir2_1)))	(((gac1_2	(vir1_1	lit1_1))	vir1_2)	lit2_1))	(((((((gag1_1	369.1_1)	416.1_1)	(((366.1_1	((gag2_1	vup2_1)	gal2_1))	(gal1_1	gra1_1))	gra2_1))	(gac2_1	vup1_2))	(((((406.1_1	ceb2_1)	plu1_1)	plu2_1)	(icr2_3	ceb1_1))	(((gac1_1	vel2_2)	(icr2_2	vel1_1))	(gac2_2	vel2_1))))	(lai2_1	(rot1_1	rot3_1)))	(((bur1_1	((tri1_1	tri2_1)	vul3_1))	((((ceb1_2	(lai1_1	vul1_1))	hal2_1)	vup1_1)	vul2_1))	((bur2_1
(((((((((bur1_1	bur2_1)	(gab1_1	gab2_1))	((gab1_2	(gab2_2	icr1_2))	vul1_1))	(((ceb1_2	((((vir1_1	vul3_1)	(rot1_1	rot3_1))	vir1_2)	lit1_1))	(((gac1_2	rot2_1)	rot1_2)	vup1_1))	(hal1_1	(hal2_1	icr1_1))))	((((icr2_1	vul2_1)	vir2_1)	lai2_1)	(lai1_1	lit2_1)))	((((((((gra2_1	vup1_2)	plu2_1)	gag1_1)	(((366.1_1	416.1_1)	icr2_3)	vup2_1))	(gal2_1	gac2_1))	(369.1_1	(ceb1_1	gag2_1)))	(((406.1_1	(gal1_1	gra1_1))	plu1_1)	ceb2_1))	((((gac1_1	vel1_1)	icr2_2)	vel2_2)
(((((((((vul1_1	vul3_1)	lit1_1)	(ceb1_2	hal1_1))	vup1_1)	(((gab1_1	((gab2_1	icr1_1)	(gac1_2	lai1_1)))	(rot1_1	rot3_1))	rot1_2))	bur1_1)	((((rot2_1	(lit2_1	vir1_1))	((((bur2_1	lai2_1)	hal2_1)	((vul2_1	vir2_1)	(icr2_1	vir1_2)))	(gab1_2	(gab2_2	icr1_2))))	(tri1_1	tri2_1))	((((((((369.1_1	(366.1_1	icr2_3))	(406.1_1	(ceb2_1	((gag1_1	gal1_1)	gac2_1))))	gra2_1)	vup2_1)	(ceb1_1	((gag2_1	vup1_2)	plu2_1)))	(((gac1_1	(vel1_1	vel2_2))	icr2_2)	(gac2_2	vel2_1)))
((((((icr1_2	gab2_2)	gab1_2)	(((bur2_1	(ceb1_2	lit2_1))	vup1_1)	(lai1_1	vul2_1)))	(((((((((((rot1_2	vul3_1)	lit1_1)	hal2_1)	gab1_1)	(gac1_2	icr1_1))	vir1_2)	(rot1_1	rot3_1))	hal1_1)	(((((gra1_1	((369.1_1	gal1_1)	gal2_1))	366.1_1)	((((ceb1_1	(gac2_1	gag1_1))	(plu2_1	vup2_1))	plu1_1)	vup1_2))	((ceb2_1	gra2_1)	((((gac1_1	icr2_2)	vel1_1)	vel2_2)	(gac2_2	vel2_1))))	((406.1_1	gag2_1)	(416.1_1	icr2_3))))	(((((vul1_1	(icr2_1	vir1_1))	lai2_1)	gab2_1)	bur1_1)
(((((gac1_2	(((ceb1_2	((icr1_1	(tri1_1	tri2_1))	lit1_1))	(hal1_1	icr2_1))	((gab1_2	icr1_2)	gab2_2)))	((bur1_1	(gab1_1	hal2_1))	bur2_1))	((((((vul1_1	lai2_1)	(vir2_1	vir1_1))	rot2_1)	(gab2_1	(lai1_1	vir1_2)))	((((vul3_1	lit2_1)	((rot1_1	rot3_1)	rot1_2))	vul2_1)	vup1_1))	((((((ceb2_1	gra1_1)	406.1_1)	((ceb1_1	vup1_2)	gal1_1))	vup2_1)	((369.1_1	gag1_1)	(416.1_1	gac2_1)))	(((366.1_1	plu1_1)	gra2_1)	(((gal2_1	icr2_3)	gag2_1)	(plu2_1	(gac1_1	((gac2_2
(((((((((((lit2_1	vul1_1)	(bur2_1	(ceb1_2	lit1_1)))	((gab1_2	(gab2_2	icr1_2))	vir1_2))	lai2_1)	(((icr2_1	rot1_2)	rot2_1)	hal2_1))	(((vir1_1	(lai1_1	(vul2_1	vul3_1)))	(vir2_1	hal1_1))	(gab1_1	gab2_1)))	(gac1_2	icr1_1))	((bur1_1	vup1_1)	((rot1_1	rot3_1)	(tri1_1	tri2_1))))	((((vup2_1	vup1_2)	gag2_1)	((366.1_1	((ceb1_1	gac2_1)	((gag1_1	gra1_1)	icr2_3)))	((((gac1_1	vel2_2)	vel1_1)	icr2_2)	(gac2_2	vel2_1))))	((((369.1_1	406.1_1)	gal2_1)	ceb2_1)	(((416.1_1
(((((((rot2_1	gab2_1)	lai1_1)	(((((bur1_1	vup1_1)	vir1_2)	(icr2_1	(rot1_1	rot3_1)))	(icr1_1	(((lit1_1	vir1_1)	vul2_1)	lit2_1)))	lai2_1))	gac1_2)	(((((vul3_1	(hal2_1	((tri1_1	tri2_1)	vul1_1)))	((bur2_1	(rot1_2	vir2_1))	gab1_1))	((((((416.1_1	ceb1_1)	(vup1_2	gal1_1))	((((ceb2_1	gra1_1)	gra2_1)	vup2_1)	((gac2_1	gag1_1)	gal2_1)))	gag2_1)	((gac1_1	vel1_1)	((gac2_2	vel2_1)	(vel2_2	icr2_2))))	(((366.1_1	369.1_1)	406.1_1)	((icr2_3	plu1_1)	plu2_1))))	(hal1_1
((((((((((icr1_1	vir2_1)	((bur2_1	gab1_1)	vul1_1))	hal1_1)	(lit1_1	vup1_1))	(lai2_1	(rot1_1	rot3_1)))	vul3_1)	((lai1_1	(ceb1_2	gac1_2))	((((lit2_1	(gab2_1	icr2_1))	(rot1_2	vir1_1))	(bur1_1	rot2_1))	((hal2_1	((gab2_2	icr1_2)	gab1_2))	((vul2_1	(tri1_1	tri2_1))	vir1_2)))))	(((369.1_1	gal1_1)	(gra1_1	vup1_2))	(((((366.1_1	416.1_1)	gal2_1)	(406.1_1	(plu2_1	vup2_1)))	(((gag2_1	(icr2_3	gra2_1))	gag1_1)	((((gac1_1	vel1_1)	icr2_2)	vel2_2)	(gac2_2	vel2_1))))
(((((((((((lit1_1	bur1_1)	((rot1_1	rot3_1)	vul2_1))	((ceb1_2	hal2_1)	vir1_1))	rot1_2)	icr1_1)	((bur2_1	gab2_1)	(hal1_1	(vir2_1	(lit2_1	rot2_1)))))	((tri1_1	tri2_1)	lai1_1))	(((vul3_1	((gab1_1	icr2_1)	lai2_1))	((gab1_2	icr1_2)	gab2_2))	((gac1_2	vul1_1)	(vir1_2	vup1_1))))	((((((ceb2_1	(icr2_3	plu2_1))	((366.1_1	369.1_1)	406.1_1))	(416.1_1	vup1_2))	(ceb1_1	((gag2_1	plu1_1)	(((gac2_1	gal1_1)	gra1_1)	gal2_1))))	((gag1_1	gra2_1)	vup2_1))	(((gac1_1	vel1_1)
(((((((icr2_1	gac1_2)	vir1_1)	((((((((ceb1_1	vup2_1)	((gag2_1	vup1_2)	plu1_1))	(plu2_1	(ceb2_1	gra2_1)))	((369.1_1	icr2_3)	gal1_1))	(((406.1_1	gra1_1)	gag1_1)	gac2_1))	(366.1_1	416.1_1))	(((gac1_1	(icr2_2	vel2_2))	vel1_1)	(gac2_2	vel2_1)))	gal2_1))	((((((((vul1_1	bur1_1)	(lai1_1	(rot2_1	vul2_1)))	(lai2_1	((lit1_1	lit2_1)	vir1_2)))	((((gab2_1	(vir2_1	vul3_1))	rot1_2)	icr1_1)	hal2_1))	(tri1_1	tri2_1))	((gab1_2	gab2_2)	icr1_2))	((ceb1_2	gab1_1)	(hal1_1
((((((((((hal1_1	gab1_1)	(vul2_1	vul1_1))	(hal2_1	icr1_1))	vir1_2)	((gab2_1	(lit1_1	vir2_1))	gac1_2))	((lai1_1	((((bur1_1	(ceb1_2	(rot1_1	rot3_1)))	((bur2_1	icr2_1)	rot2_1))	(rot1_2	(vir1_1	vup1_1)))	(vul3_1	lit2_1)))	(tri1_1	tri2_1)))	(((((((((gra1_1	icr2_3)	(ceb1_1	gag2_1))	(gag1_1	vup2_1))	(366.1_1	(ceb2_1	gal2_1)))	(369.1_1	plu2_1))	(406.1_1	plu1_1))	(416.1_1	gal1_1))	(((((gac1_1	vel2_2)	icr2_2)	vel1_1)	(gac2_2	vel2_1))	(gac2_1	(gra2_1	vup1_2))))
(((((((icr1_1	vul1_1)	hal2_1)	((bur2_1	lit2_1)	((bur1_1	(ceb1_2	gab2_1))	((((gab2_2	(gab1_2	icr1_2))	(tri1_1	tri2_1))	(lit1_1	(rot2_1	vir1_1)))	vup1_1))))	(((((gab1_1	lai1_1)	vul3_1)	icr2_1)	(((gac1_2	hal1_1)	vul2_1)	rot1_2))	((vir1_2	lai2_1)	vir2_1)))	((((((vup1_2	ceb1_1)	icr2_3)	((406.1_1	plu1_1)	gra1_1))	((((366.1_1	ceb2_1)	(gac2_1	(gag1_1	plu2_1)))	((369.1_1	gag2_1)	(416.1_1	gal2_1)))	(((gac1_1	icr2_2)	(vel1_1	vel2_2))	(gac2_2	vel2_1))))	((gal1_1
((((((((hal2_1	((hal1_1	lit1_1)	(icr2_1	rot1_2)))	((ceb1_2	lai2_1)	((gab2_1	((lai1_1	vul3_1)	vir2_1))	rot2_1)))	((gac1_2	vul1_1)	(vir1_2	vir1_1)))	(gab1_2	(gab2_2	icr1_2)))	((gab1_1	((bur2_1	(lit2_1	vul2_1))	icr1_1))	(((bur1_1	vup1_1)	(rot1_1	rot3_1))	(tri1_1	tri2_1))))	(((((366.1_1	(((((ceb1_1	plu1_1)	gac2_1)	gra2_1)	icr2_3)	(gal2_1	plu2_1)))	(gal1_1	gra1_1))	((369.1_1	416.1_1)	vup2_1))	((((406.1_1	ceb2_1)	gag2_1)	gag1_1)	vup1_2))	((((gac1_1	icr2_2)
(((((((((bur2_1	vup1_1)	lai1_1)	((((((gra2_1	ceb1_1)	(369.1_1	vup2_1))	plu2_1)	((gag2_1	icr2_3)	vup1_2))	((gac1_1	vel2_2)	(((gac2_2	vel2_1)	vel1_1)	icr2_2)))	(((366.1_1	(ceb2_1	plu1_1))	gal1_1)	(((406.1_1	416.1_1)	gal2_1)	((gac2_1	gra1_1)	gag1_1)))))	(icr2_1	((ceb1_2	(lit1_1	rot1_2))	icr1_1)))	lai2_1)	(((tri1_1	tri2_1)	((bur1_1	rot2_1)	(rot1_1	rot3_1)))	((gab1_2	icr1_2)	gab2_2)))	((((((lit2_1	gac1_2)	(gab2_1	vul2_1))	((hal2_1	vir1_1)	vul3_1))	((gab1_1
((((((ceb1_2	vir1_1)	((bur2_1	vul1_1)	(icr2_1	lit1_1)))	(((vir1_2	(rot1_1	rot3_1))	(((icr1_2	gab1_2)	gab2_2)	(lai2_1	((tri1_1	tri2_1)	rot1_2))))	(((((bur1_1	hal2_1)	(gab1_1	gac1_2))	(hal1_1	vul3_1))	((gab2_1	(lai1_1	rot2_1))	(vir2_1	((icr1_1	vul2_1)	lit2_1))))	vup1_1)))	(((((416.1_1	ceb1_1)	366.1_1)	((((369.1_1	406.1_1)	icr2_3)	gac2_1)	((ceb2_1	gal1_1)	(gag1_1	((gal2_1	vup1_2)	(gra2_1	plu2_1))))))	(((gac1_1	(vel1_1	vel2_2))	icr2_2)	(gac2_2	vel2_1)))
((((((lit2_1	ceb1_2)	vul1_1)	icr2_1)	(((((bur1_1	lai1_1)	hal2_1)	rot1_2)	(bur2_1	rot2_1))	((grm1_1	grm2_1)	vir1_2)))	((((((((vul2_1	lit1_1)	gab2_1)	((icr1_2	gab2_2)	gab1_2))	(lai2_1	vir2_1))	(hal1_1	icr1_1))	((gab1_1	gac1_2)	(tri1_1	tri2_1)))	((vul3_1	vup1_1)	(vir1_1	(rot1_1	rot3_1))))	(((((gag1_1	icr2_3)	(406.1_1	vup1_2))	((((366.1_1	(ceb1_1	gag2_1))	(ceb2_1	(gal1_1	plu1_1)))	vup2_1)	(416.1_1	gal2_1)))	((((369.1_1	plu2_1)	gac2_1)	gra2_1)	(((gac1_1
((((((((icr1_1	gac1_2)	((tri1_1	tri2_1)	vir2_1))	((icr1_2	gab2_2)	gab1_2))	(((bur1_1	(lai1_1	rot2_1))	lit2_1)	vir1_1))	((((ceb1_2	(hal2_1	(icr2_1	lit1_1)))	(rot1_1	rot3_1))	vul1_1)	vul2_1))	((bur2_1	((gab1_1	rot1_2)	((((gab2_1	hal1_1)	vup1_1)	vul3_1)	lai2_1)))	((grm1_1	grm2_1)	vir1_2)))	(((plu1_1	((((416.1_1	ceb2_1)	vup1_2)	((gac2_1	gal1_1)	gag2_1))	gra1_1))	((gac1_1	icr2_2)	(((gac2_2	vel2_1)	vel2_2)	vel1_1)))	(((((366.1_1	(369.1_1	406.1_1))	gag1_1)
((((((((((grm1_1	grm2_1)	vir1_2)	(lit2_1	vul1_1))	(lai2_1	vir1_1))	((((ceb1_2	vir2_1)	(vul2_1	vup1_1))	((gab2_1	hal1_1)	(tri1_1	tri2_1)))	icr2_1))	(lai1_1	lit1_1))	((((hal2_1	vul3_1)	(rot1_1	rot3_1))	((bur1_1	rot2_1)	(bur2_1	(gab1_1	gac1_2))))	(rot1_2	icr1_1)))	((gab1_2	gab2_2)	icr1_2))	(((icr2_3	vup2_1)	((((gac1_1	vel2_2)	vel1_1)	icr2_2)	(gac2_2	vel2_1)))	(((366.1_1	(((369.1_1	gal2_1)	(gal1_1	gra2_1))	((416.1_1	gac2_1)	(ceb2_1	plu1_1))))	(406.1_1
((((((((lit1_1	(lai1_1	vir2_1))	ceb1_2)	(((bur2_1	((icr2_1	rot1_2)	(gab2_1	vul1_1)))	vul3_1)	lai2_1))	bur1_1)	((gac1_2	vir1_1)	(hal1_1	hal2_1)))	((((((gab1_2	(gab2_2	icr1_2))	((grm1_1	grm2_1)	vir1_2))	rot2_1)	gab1_1)	((icr1_1	(tri1_1	tri2_1))	vup1_1))	(((rot1_1	rot3_1)	vul2_1)	lit2_1)))	((((((vup2_1	plu2_1)	416.1_1)	369.1_1)	((gag1_1	gag2_1)	(gra1_1	vup1_2)))	(((ceb1_1	plu1_1)	((((ceb2_1	gac2_1)	gra2_1)	icr2_3)	gal2_1))	((gac1_1	((icr2_2	vel1_1)
((((((((icr1_1	(lai1_1	vul3_1))	(gac1_2	(rot2_1	rot1_2)))	(rot1_1	rot3_1))	(hal2_1	lai2_1))	((((gab1_1	lit2_1)	(((bur2_1	icr2_1)	vul1_1)	(gab2_1	hal1_1)))	((ceb1_2	vir1_1)	vir2_1))	(bur1_1	((grm1_1	grm2_1)	vir1_2))))	((gab2_2	gab1_2)	icr1_2))	(((((((gra2_1	((gag2_1	vup1_2)	vup2_1))	(416.1_1	(gag1_1	gal1_1)))	(369.1_1	icr2_3))	((gac1_1	((icr2_2	vel2_2)	vel1_1))	(gac2_2	vel2_1)))	(((((366.1_1	ceb2_1)	ceb1_1)	plu1_1)	(gac2_1	(gra1_1	plu2_1)))	(406.1_1
(((((((((((gab2_1	icr1_1)	icr2_1)	gac1_2)	lai2_1)	bur2_1)	((bur1_1	(hal2_1	vir2_1))	vir1_1))	((gab2_2	icr1_2)	gab1_2))	(rot1_1	rot3_1))	((gac2_1	(((((369.1_1	plu1_1)	((406.1_1	gag2_1)	gag1_1))	ceb1_1)	(gra2_1	vup2_1))	(((416.1_1	plu2_1)	gra1_1)	gal2_1)))	(((366.1_1	(icr2_3	ceb2_1))	(gal1_1	vup1_2))	(((gac1_1	vel1_1)	icr2_2)	((gac2_2	vel2_1)	vel2_2)))))	((((lit1_1	ceb1_2)	(hal1_1	((lit2_1	vul2_1)	rot2_1)))	(((rot1_2	lai1_1)	vul1_1)	((gab1_1	vul3_1)
(((((((((lit2_1	lai1_1)	(gab1_1	(rot2_1	vul2_1)))	(vir2_1	(vul3_1	vir1_1)))	bur1_1)	(((ceb1_2	gab2_1)	lai2_1)	(gac1_2	((hal2_1	icr2_1)	icr1_1))))	((((hal1_1	vul1_1)	(bur2_1	(icr1_2	(gab1_2	gab2_2))))	lit1_1)	((rot1_2	(tri1_1	tri2_1))	((grm1_1	grm2_1)	vir1_2))))	((rot1_1	rot3_1)	vup1_1))	((((ceb1_1	plu2_1)	(369.1_1	plu1_1))	(((((366.1_1	416.1_1)	vup1_2)	icr2_3)	((gac2_1	gal1_1)	gag1_1))	((((406.1_1	gra2_1)	(gra1_1	vup2_1))	(gag2_1	gal2_1))	ceb2_1)))
((((((vul1_1	((gab1_1	hal2_1)	(rot1_1	rot3_1)))	(bur1_1	lai2_1))	((gab1_2	icr1_2)	gab2_2))	((gab2_1	(icr1_1	vir1_1))	(lit2_1	(tri1_1	tri2_1))))	((((((gac2_1	icr2_3)	(gag2_1	vup1_2))	(366.1_1	gra1_1))	((369.1_1	(((((406.1_1	vup2_1)	ceb1_1)	plu2_1)	(gag1_1	gal2_1))	((gac1_1	vel1_1)	((gac2_2	vel2_1)	(icr2_2	vel2_2)))))	((416.1_1	gra2_1)	((ceb2_1	plu1_1)	gal1_1))))	((((grm1_1	grm2_1)	vir1_2)	((((ceb1_2	vir2_1)	vul2_1)	vup1_1)	icr2_1))	bur2_1))	((((hal1_1
((((((((gab2_1	vul3_1)	lit1_1)	(((grm1_1	grm2_1)	vir1_2)	(tri1_1	tri2_1)))	ceb1_2)	((vir2_1	(hal1_1	vir1_1))	(gab1_2	(gab2_2	icr1_2))))	(((((gab1_1	hal2_1)	lit2_1)	vup1_1)	(((((bur1_1	vul1_1)	rot2_1)	((bur2_1	(gac1_2	rot1_2))	vul2_1))	((icr1_1	lai1_1)	icr2_1))	lai2_1))	(rot1_1	rot3_1)))	((((gag1_1	(ceb1_1	gal1_1))	gal2_1)	(((((366.1_1	icr2_3)	((416.1_1	gac2_1)	ceb2_1))	(plu2_1	vup1_2))	(gra2_1	(plu1_1	vup2_1)))	((((gac1_1	(icr2_2	vel1_1))	(gac2_2
((((((hal2_1	vir1_1)	((bur1_1	lit2_1)	vup1_1))	(((((ceb1_2	rot1_2)	lit1_1)	((gab1_1	(rot2_1	vul2_1))	(icr2_1	vul3_1)))	(tri1_1	tri2_1))	((gac1_2	(bur2_1	icr1_1))	vir2_1)))	(((((((((ceb2_1	gac2_1)	gal2_1)	plu2_1)	icr2_3)	gag1_1)	(gac1_1	(((gac2_2	vel2_1)	vel2_2)	(icr2_2	vel1_1))))	(ceb1_1	(gag2_1	vup2_1)))	(((((((366.1_1	gal1_1)	gra2_1)	369.1_1)	(406.1_1	plu1_1))	gra1_1)	vup1_2)	416.1_1))	lai2_1))	(((gab2_2	icr1_2)	gab1_2)	((((gab2_1	lai1_1)	vul1_1)
(((((((hal2_1	(gac1_2	icr2_1))	((lit1_1	(rot1_1	rot3_1))	((lai1_1	vir2_1)	(tri1_1	tri2_1))))	bur2_1)	((ceb1_2	gab1_1)	(gab1_2	(gab2_2	icr1_2))))	(((((((((lit2_1	vul1_1)	vul3_1)	(icr1_1	vup1_1))	(lai2_1	vul2_1))	bur1_1)	((gab2_1	rot1_2)	hal1_1))	vir1_1)	rot2_1)	((((gag1_1	gal2_1)	ceb1_1)	((((((366.1_1	gac2_1)	gra2_1)	icr2_3)	(((((369.1_1	vup1_2)	406.1_1)	((gra1_1	plu1_1)	plu2_1))	gag2_1)	416.1_1))	gal1_1)	(vup2_1	ceb2_1)))	(((gac1_1	vel1_1)	vel2_2)
(((((((((((gab1_1	hal1_1)	(rot1_1	rot3_1))	vup1_1)	rot2_1)	bur1_1)	vir2_1)	(((((gra1_1	ceb1_1)	366.1_1)	plu1_1)	(((((((369.1_1	416.1_1)	gal1_1)	gag2_1)	(((gal2_1	plu2_1)	vup1_2)	gra2_1))	(icr2_3	vup2_1))	(((406.1_1	gag1_1)	ceb2_1)	gac2_1))	(((gac1_1	icr2_2)	(vel1_1	vel2_2))	(gac2_2	vel2_1))))	(gab1_2	(gab2_2	icr1_2))))	((bur2_1	(lai2_1	rot1_2))	ceb1_2))	((((lit1_1	lai1_1)	vul3_1)	(vul1_1	(icr2_1	((gab2_1	vir1_1)	(lit2_1	(tri1_1	tri2_1))))))	(gac1_2
((((((gac1_2	vul3_1)	hal1_1)	bur1_1)	(((bur2_1	((tri1_1	tri2_1)	vup1_1))	gab2_1)	((((ceb1_2	vir1_1)	(gab1_2	(gab2_2	icr1_2)))	(((grm1_1	grm2_1)	vir1_2)	(icr1_1	rot2_1)))	(rot1_1	rot3_1))))	((((((ceb2_1	ceb1_1)	(406.1_1	gal2_1))	(((416.1_1	gra1_1)	(gag2_1	plu1_1))	plu2_1))	(366.1_1	((369.1_1	gal1_1)	((gra2_1	vup1_2)	icr2_3))))	(((gac2_1	gag1_1)	vup2_1)	((((gac1_1	vel1_1)	vel2_2)	icr2_2)	(gac2_2	vel2_1))))	((((lai1_1	lit1_1)	(vul2_1	(hal2_1	(icr2_1
((((((ceb1_2	gab1_1)	vul3_1)	lit1_1)	(hal2_1	rot1_2))	(((((gab2_1	hal1_1)	(((bur2_1	(tri1_1	tri2_1))	vup1_1)	(((lit2_1	vul2_1)	((gac1_2	vir2_1)	rot2_1))	((gab2_2	icr1_2)	gab1_2))))	(((vup2_1	(((366.1_1	gal1_1)	icr2_3)	(416.1_1	ceb1_1)))	((gac1_1	icr2_2)	((gac2_2	vel2_1)	(vel1_1	vel2_2))))	(((((369.1_1	gag1_1)	ceb2_1)	(gac2_1	gra1_1))	(((406.1_1	plu1_1)	gag2_1)	gra2_1))	(gal2_1	(vup1_2	plu2_1)))))	(((icr1_1	((icr2_1	vul1_1)	(lai2_1	vir1_1)))	(lai1_1
((((((((vul2_1	(gab1_1	icr1_1))	(((((lit2_1	(hal1_1	vir1_1))	(rot1_1	rot3_1))	vir2_1)	(((gab2_1	vul3_1)	icr2_1)	(hal2_1	(lit1_1	lai1_1))))	bur1_1))	(tri1_1	tri2_1))	((bur2_1	lai2_1)	vup1_1))	rot2_1)	(((((gag1_1	gag2_1)	vup2_1)	((((((((366.1_1	gac2_1)	(gra1_1	plu1_1))	ceb2_1)	(plu2_1	vup1_2))	ceb1_1)	((406.1_1	416.1_1)	(icr2_3	(gal2_1	gra2_1))))	(369.1_1	gal1_1))	(((gac1_1	(vel1_1	vel2_2))	icr2_2)	(gac2_2	vel2_1))))	(ceb1_2	((grm1_1	grm2_1)	vir1_2)))
((((((((gab1_1	(vir1_1	vir2_1))	(gab2_1	vul1_1))	hal1_1)	(bur2_1	icr2_1))	((grm1_1	grm2_1)	vir1_2))	((gab2_2	icr1_2)	gab1_2))	(((((vul2_1	((((lai1_1	vul3_1)	rot1_2)	icr1_1)	vup1_1))	(tri1_1	tri2_1))	((bur1_1	ceb1_2)	hal2_1))	gac1_2)	((((((plu2_1	366.1_1)	(ceb1_1	(gag1_1	gal2_1)))	((vup1_2	(gac2_1	gag2_1))	icr2_3))	(ceb2_1	vup2_1))	(((((369.1_1	(416.1_1	gra1_1))	406.1_1)	(gal1_1	plu1_1))	gra2_1)	((gac1_1	vel2_2)	(((gac2_2	vel2_1)	vel1_1)	icr2_2))))
(((((vir1_1	((((bur1_1	(tri1_1	tri2_1))	vup1_1)	ceb1_2)	(((gab2_2	(gab1_2	icr1_2))	((gab2_1	lit2_1)	vul1_1))	((grm1_1	grm2_1)	vir1_2))))	(((vul3_1	icr2_1)	lai2_1)	(rot1_1	rot3_1)))	(((((366.1_1	((((406.1_1	(gra2_1	vup1_2))	(gag2_1	gal2_1))	416.1_1)	(ceb2_1	plu1_1)))	(((gal1_1	gac2_1)	ceb1_1)	(gag1_1	plu2_1)))	(((369.1_1	vup2_1)	gra1_1)	icr2_3))	(((gac1_1	icr2_2)	(vel1_1	vel2_2))	(gac2_2	vel2_1)))	(((gac1_2	hal2_1)	lai1_1)	((((hal1_1	icr1_1)	rot2_1)
((((((((((((vir2_1	(rot1_1	rot3_1))	bur2_1)	((rot2_1	vul3_1)	vir1_1))	lit1_1)	(((vup1_1	icr2_1)	(ceb1_2	(hal1_1	rot1_2)))	bur1_1))	(((icr1_2	(gab1_2	gab2_2))	vul1_1)	(((gab2_1	lai2_1)	(hal2_1	lit2_1))	vul2_1)))	lai1_1)	(tri1_1	tri2_1))	((((((ceb2_1	gra2_1)	(gag1_1	vup1_2))	gag2_1)	((gac2_1	icr2_3)	vup2_1))	((((366.1_1	plu2_1)	369.1_1)	416.1_1)	(((ceb1_1	gal2_1)	plu1_1)	(gal1_1	gra1_1))))	(406.1_1	((gac1_1	(gac2_2	vel2_1))	((icr2_2	vel1_1)	vel2_2)))))
((((((((((icr2_1	lai1_1)	vul3_1)	(ceb1_2	rot2_1))	lit1_1)	bur1_1)	(gab1_1	(lai2_1	vul1_1)))	(((((ceb1_1	((366.1_1	plu1_1)	(406.1_1	gac2_1)))	(369.1_1	gra1_1))	(416.1_1	(gag1_1	(gal2_1	plu2_1))))	((icr2_3	vup2_1)	vup1_2))	(((ceb2_1	gra2_1)	(gag2_1	gal1_1))	(gac1_1	((gac2_2	vel2_1)	((icr2_2	vel2_2)	vel1_1))))))	(((((icr1_1	((vir1_1	(rot1_1	rot3_1))	(((gab2_2	(gab1_2	icr1_2))	(tri1_1	tri2_1))	(vul2_1	lit2_1))))	hal1_1)	vup1_1)	vir2_1)	((bur2_1	gac1_2)
(((((((((((vul3_1	((hal2_1	lit1_1)	(vir2_1	(tri1_1	tri2_1))))	bur2_1)	(gab1_1	lai1_1))	ceb1_2)	rot2_1)	(((grm1_1	grm2_1)	vir1_2)	vul1_1))	(icr1_1	rot1_2))	((icr1_2	(gab1_2	gab2_2))	(bur1_1	gac1_2)))	((plu1_1	gag2_1)	((((((366.1_1	ceb1_1)	vup2_1)	gal2_1)	((gac1_1	(icr2_2	vel1_1))	((gac2_2	vel2_1)	vel2_2)))	((369.1_1	icr2_3)	vup1_2))	(((406.1_1	(416.1_1	gra1_1))	(gag1_1	gal1_1))	((ceb2_1	(gac2_1	plu2_1))	gra2_1)))))	((((lit2_1	(lai2_1	vul2_1))	vir1_1)
(((((((icr2_1	(gab1_1	lai1_1))	(((gab2_1	lai2_1)	((gab1_2	gab2_2)	icr1_2))	((vir1_1	vup1_1)	vir2_1)))	(((ceb1_2	(gac1_2	vul3_1))	(hal2_1	lit1_1))	hal1_1))	(((((bur1_1	vul1_1)	((icr1_1	rot1_2)	vul2_1))	lit2_1)	bur2_1)	(rot2_1	(tri1_1	tri2_1))))	((grm1_1	grm2_1)	vir1_2))	(((((((gal1_1	gal2_1)	366.1_1)	gag2_1)	(((vup2_1	icr2_3)	vup1_2)	ceb2_1))	((369.1_1	416.1_1)	plu2_1))	(((406.1_1	((ceb1_1	plu1_1)	gag1_1))	gac2_1)	(((gac1_1	((gac2_2	vel2_1)	icr2_2))
((((((((gab1_1	vul1_1)	(rot1_1	rot3_1))	(bur1_1	(tri1_1	tri2_1)))	((((((vir2_1	lit1_1)	hal1_1)	(bur2_1	gac1_2))	(icr2_1	lai1_1))	((ceb1_2	vir1_1)	lai2_1))	(vup1_1	((grm1_1	grm2_1)	vir1_2))))	((gab2_1	vul3_1)	rot2_1))	((((((gac2_1	plu2_1)	(gag2_1	gal1_1))	((366.1_1	gra1_1)	(416.1_1	vup1_2)))	((369.1_1	(gag1_1	icr2_3))	(gal2_1	plu1_1)))	(406.1_1	(ceb1_1	vup2_1)))	((gra2_1	ceb2_1)	((((gac1_1	icr2_2)	vel1_1)	vel2_2)	(gac2_2	vel2_1)))))	((((rot1_2	(hal2_1
(((((((((hal2_1	vir2_1)	vul1_1)	((rot1_2	vul3_1)	vup1_1))	((vul2_1	(icr1_1	icr2_1))	((bur2_1	lai2_1)	(gab2_1	hal1_1))))	((ceb1_2	gac1_2)	(((gab1_1	(lit1_1	lit2_1))	(tri1_1	tri2_1))	((grm1_1	grm2_1)	vir1_2))))	(bur1_1	(vir1_1	lai1_1)))	((((gab1_2	icr1_2)	gab2_2)	(rot1_1	rot3_1))	rot2_1))	((((((vup1_2	((gac2_1	icr2_3)	(gag1_1	gra2_1)))	ceb2_1)	(406.1_1	gal1_1))	(((366.1_1	(369.1_1	gag2_1))	(gal2_1	gra1_1))	((416.1_1	vup2_1)	ceb1_1)))	plu2_1)	((((gac1_1
(((((((((icr2_1	(hal1_1	vul3_1))	icr1_1)	((grm1_1	grm2_1)	vir1_2))	(tri1_1	tri2_1))	(lit1_1	vir2_1))	(((((icr1_2	(gab1_2	gab2_2))	(hal2_1	vup1_1))	lai2_1)	rot2_1)	(rot1_1	rot3_1)))	((((gag2_1	gra2_1)	vup2_1)	((((366.1_1	(416.1_1	ceb1_1))	406.1_1)	((ceb2_1	gal1_1)	gag1_1))	(((((gac1_1	icr2_2)	vel1_1)	(gac2_2	vel2_1))	vel2_2)	icr2_3)))	plu2_1))	((((369.1_1	gal2_1)	((gac2_1	vup1_2)	(gra1_1	plu1_1)))	(((gab2_1	lit2_1)	((gab1_1	vul2_1)	gac1_2))	(((bur2_1
((((((((((vul1_1	rot1_2)	icr2_1)	(hal2_1	vir2_1))	((((vir1_1	hal1_1)	gac1_2)	lit2_1)	gab2_1))	(gab1_1	(rot1_1	rot3_1)))	gal2_1)	(((bur1_1	vul3_1)	lai1_1)	lit1_1))	((((((tri1_1	tri2_1)	(bur2_1	vir1_2))	vup1_1)	(((ceb1_2	vul2_1)	lai2_1)	icr1_1))	rot2_1)	(((((((gac2_1	gag1_1)	(((369.1_1	(406.1_1	gal1_1))	plu1_1)	416.1_1))	(((gag2_1	gra2_1)	plu2_1)	vup2_1))	(ceb2_1	vup1_2))	((ceb1_1	icr2_3)	gra1_1))	(366.1_1	((gac1_1	vel1_1)	((gac2_2	vel2_1)	(icr2_2
((((((((((gac1_2	rot1_2)	(rot2_1	vir1_2))	(icr1_1	hal1_1))	(((((ceb1_2	lit1_1)	(gab1_1	(vir1_1	vir2_1)))	vup1_1)	(hal2_1	vul3_1))	(rot1_1	rot3_1)))	(lit2_1	vul2_1))	((bur2_1	(tri1_1	tri2_1))	((gab2_2	icr1_2)	gab1_2)))	(((((ceb1_1	icr2_3)	(((406.1_1	(gac2_1	vup1_2))	(plu2_1	vup2_1))	(416.1_1	(gag2_1	gal1_1))))	((gra1_1	plu1_1)	gra2_1))	(((366.1_1	(ceb2_1	gal2_1))	369.1_1)	gag1_1))	(((gac1_1	vel1_1)	(icr2_2	vel2_2))	(gac2_2	vel2_1))))	(((lai2_1	icr2_1)
(((((((((((bur2_1	icr2_1)	ceb1_2)	((((hal2_1	vul1_1)	rot1_2)	gac1_2)	((lit2_1	vir1_1)	vir1_2)))	lai1_1)	(lit1_1	(vul2_1	vul3_1)))	((gab1_2	icr1_2)	gab2_2))	((hal1_1	gab2_1)	((((bur1_1	vir2_1)	(tri1_1	tri2_1))	(rot2_1	vup1_1))	(icr1_1	(rot1_1	rot3_1)))))	(gab1_1	lai2_1))	(((((gag1_1	ceb2_1)	plu1_1)	gra2_1)	(406.1_1	gag2_1))	(((((366.1_1	vup1_2)	gal1_1)	(((369.1_1	416.1_1)	((gac2_1	vup2_1)	gra1_1))	plu2_1))	((ceb1_1	icr2_3)	gal2_1))	((((gac1_1	icr2_2)
(((((((hal1_1	vul2_1)	((((gab2_2	gab1_2)	icr1_2)	((gab1_1	vir1_1)	vul3_1))	rot2_1))	(bur1_1	(lai2_1	(tri1_1	tri2_1))))	((((rot1_1	rot3_1)	vir1_2)	icr2_1)	(((((vul1_1	vup1_1)	hal2_1)	(icr1_1	vir2_1))	(ceb1_2	(gac1_2	(lai1_1	lit1_1))))	((bur2_1	gab2_1)	(lit2_1	rot1_2)))))	(((((((369.1_1	ceb1_1)	vup1_2)	icr2_3)	plu1_1)	(((((366.1_1	gal2_1)	vup2_1)	((416.1_1	gra1_1)	gra2_1))	gac2_1)	(406.1_1	gag2_1)))	((ceb2_1	(gal1_1	plu2_1))	gag1_1))	((((gac1_1	icr2_2)
(((((((vir2_1	bur2_1)	(((((ceb1_2	vul2_1)	rot1_2)	(rot1_1	rot3_1))	((gab1_2	icr1_2)	gab2_2))	((lit1_1	vir1_1)	(tri1_1	tri2_1))))	(((vul1_1	(gac1_2	lai2_1))	(((hal2_1	icr2_1)	vup1_1)	(gab1_1	lai1_1)))	(bur1_1	lit2_1)))	((vir1_2	(((hal1_1	icr1_1)	vul3_1)	rot2_1))	gab2_1))	(((((416.1_1	((366.1_1	icr2_3)	(406.1_1	vup2_1)))	vup1_2)	((369.1_1	ceb1_1)	gac2_1))	(((ceb2_1	gag1_1)	gra2_1)	(((gag2_1	plu2_1)	gra1_1)	(gal1_1	(gal2_1	plu1_1)))))	((gac1_1	vel2_2)
((((((((((lit2_1	vir2_1)	lai1_1)	lai2_1)	(gab1_1	hal1_1))	(rot2_1	rot1_2))	((rot1_1	rot3_1)	(tri1_1	tri2_1)))	(((((((vir1_1	(((gac1_2	hal2_1)	vul1_1)	icr1_1))	(ceb1_2	vul3_1))	bur2_1)	((icr2_1	vir1_2)	vup1_1))	vul2_1)	((((gra2_1	plu1_1)	(((((((366.1_1	ceb2_1)	gag1_1)	gra1_1)	(369.1_1	406.1_1))	416.1_1)	(((ceb1_1	vup2_1)	vup1_2)	(gag2_1	icr2_3)))	((gac2_1	gal1_1)	gal2_1)))	plu2_1)	((((gac1_1	vel1_1)	icr2_2)	vel2_2)	(gac2_2	vel2_1))))	bur1_1))	((gab1_2
((((((((((gab1_1	hal1_1)	(((vup1_1	gab2_1)	vul2_1)	(rot1_1	rot3_1)))	bur1_1)	vir1_2)	(((((hal2_1	vir1_1)	rot1_2)	vul3_1)	lit2_1)	(tri1_1	tri2_1)))	(((bur2_1	lit1_1)	gac1_2)	((ceb1_2	lai2_1)	((gab1_2	gab2_2)	icr1_2))))	(((lai1_1	vul1_1)	vir2_1)	((icr1_1	icr2_1)	rot2_1)))	(((((((((gra2_1	ceb2_1)	(416.1_1	gal2_1))	(gal1_1	plu1_1))	gac2_1)	(gag2_1	vup1_2))	(406.1_1	gag1_1))	plu2_1)	(((366.1_1	gra1_1)	((369.1_1	ceb1_1)	vup2_1))	icr2_3))	(((gac1_1	vel1_1)
((((((((hal2_1	((gab1_1	vir1_2)	(((gab2_1	vul1_1)	vir1_1)	(hal1_1	rot2_1))))	bur1_1)	(bur2_1	(tri1_1	tri2_1)))	(vup1_1	vir2_1))	((((((((vup2_1	369.1_1)	(ceb1_1	gra2_1))	(gac1_1	(((gac2_2	vel2_1)	(icr2_2	vel1_1))	vel2_2)))	((gag2_1	gag1_1)	gal1_1))	((406.1_1	plu2_1)	(ceb2_1	(gra1_1	vup1_2))))	(416.1_1	plu1_1))	(((366.1_1	icr2_3)	gac2_1)	gal2_1))	(rot1_1	rot3_1)))	((((ceb1_2	lai2_1)	(gac1_2	icr2_1))	icr1_1)	((((lit1_1	rot1_2)	lai1_1)	((lit2_1	vul2_1)
((((((((hal2_1	(ceb1_2	gab2_1))	(hal1_1	vul2_1))	vul1_1)	((rot1_2	lit1_1)	gac1_2))	(((gag2_1	((((406.1_1	((gac2_1	plu2_1)	(gal1_1	icr2_3)))	gal2_1)	416.1_1)	(vup1_2	vup2_1)))	(((((366.1_1	plu1_1)	gag1_1)	(gra1_1	gra2_1))	(ceb1_1	ceb2_1))	369.1_1))	((((gac1_1	vel2_2)	vel1_1)	icr2_2)	(gac2_2	vel2_1))))	(((((bur1_1	(((icr1_1	(tri1_1	tri2_1))	(icr2_1	vup1_1))	vir1_2))	bur2_1)	(((gab1_1	vir2_1)	rot2_1)	((lai1_1	lai2_1)	vul3_1)))	(((gab2_2	icr1_2)	gab1_2)
((((((gac1_2	(lit2_1	gab2_1))	((ceb1_2	((hal1_1	((lit1_1	vir2_1)	vir1_1))	lai2_1))	(tri1_1	tri2_1)))	((((((hal2_1	icr1_1)	vup1_1)	bur1_1)	((icr2_1	rot1_2)	vul2_1))	vul1_1)	((((bur2_1	gab1_1)	vul3_1)	lai1_1)	((gab1_2	(gab2_2	icr1_2))	rot2_1))))	(((grm1_1	grm2_1)	vir1_2)	(rot1_1	rot3_1)))	((((((vup2_1	gra1_1)	(ceb1_1	vup1_2))	((369.1_1	gra2_1)	416.1_1))	((366.1_1	gag2_1)	plu2_1))	(((406.1_1	(gag1_1	plu1_1))	(gac2_1	icr2_3))	((ceb2_1	gal1_1)	gal2_1)))
(((((((((vul1_1	(vul3_1	bur2_1))	((hal1_1	rot1_2)	gab1_1))	(((grm1_1	grm2_1)	vir1_2)	((((hal2_1	(lai1_1	lit2_1))	lit1_1)	(tri1_1	tri2_1))	vul2_1)))	(((ceb1_2	vir2_1)	gac1_2)	(rot1_1	rot3_1)))	(((gra1_1	((406.1_1	vup2_1)	(vup1_2	plu1_1)))	ceb1_1)	((((((366.1_1	(gal1_1	gal2_1))	gra2_1)	(416.1_1	ceb2_1))	(gac2_1	gag1_1))	((369.1_1	icr2_3)	(gag2_1	plu2_1)))	((((gac1_1	vel2_2)	vel1_1)	icr2_2)	(gac2_2	vel2_1)))))	(((gab2_2	gab1_2)	icr1_2)	(lai2_1	rot2_1)))
(((((((hal1_1	lai1_1)	(((hal2_1	vul3_1)	(rot1_2	vup1_1))	gac1_2))	lit1_1)	(((vir1_1	(gab1_1	vul2_1))	vul1_1)	(tri1_1	tri2_1)))	(((((icr2_3	(416.1_1	vup2_1))	(((366.1_1	(((369.1_1	ceb1_1)	plu1_1)	((406.1_1	(gac2_1	vup1_2))	ceb2_1)))	((gag2_1	plu2_1)	(gal2_1	(gra1_1	gra2_1))))	(gal1_1	gag1_1)))	(((gac1_1	icr2_2)	(vel1_1	vel2_2))	(gac2_2	vel2_1)))	(gab2_1	((grm1_1	grm2_1)	vir1_2)))	(bur1_1	vir2_1)))	((((((lit2_1	icr2_1)	icr1_1)	lai2_1)	ceb1_2)	(bur2_1
(((((gac1_2	lit1_1)	lai2_1)	((((((((hal2_1	vir1_1)	vup1_1)	((gab1_2	icr1_2)	gab2_2))	((gab1_1	rot1_2)	((hal1_1	rot2_1)	lit2_1)))	((grm1_1	grm2_1)	vir1_2))	(bur2_1	vul1_1))	(((bur1_1	icr2_1)	vul2_1)	(gab2_1	icr1_1)))	(((ceb1_2	lai1_1)	((vir2_1	vul3_1)	(tri1_1	tri2_1)))	(rot1_1	rot3_1))))	((((((((416.1_1	(icr2_3	vup1_2))	(ceb2_1	gac2_1))	gal1_1)	vup2_1)	366.1_1)	(((369.1_1	gra1_1)	plu1_1)	((406.1_1	ceb1_1)	gra2_1)))	gag2_1)	((gag1_1	(plu2_1	gal2_1))
(((((lai1_1	(((((gac1_1	icr2_2)	vel1_1)	vel2_2)	(gac2_2	vel2_1))	((((366.1_1	vup2_1)	gal1_1)	(((((369.1_1	ceb2_1)	(icr2_3	gra1_1))	ceb1_1)	((416.1_1	gac2_1)	(plu1_1	vup1_2)))	406.1_1))	(((gag1_1	gra2_1)	plu2_1)	(gag2_1	gal2_1)))))	(((((((ceb1_2	vir1_1)	hal1_1)	rot2_1)	vup1_1)	(lai2_1	vul1_1))	vir2_1)	(gab1_1	vul2_1)))	((((((((bur1_1	lit2_1)	gab2_1)	lit1_1)	hal2_1)	(rot1_2	((((grm1_1	grm2_1)	vir1_2)	(icr2_1	vul3_1))	(rot1_1	rot3_1))))	((gab2_2	gab1_2)
((((((bur1_1	vul3_1)	(((grm1_1	grm2_1)	vir1_2)	(tri1_1	tri2_1)))	(((gab2_1	(vul1_1	(rot1_1	rot3_1)))	((ceb1_2	lit2_1)	((gab2_2	icr1_2)	gab1_2)))	(((((((gac1_2	(gab1_1	icr1_1))	rot2_1)	(vul2_1	vup1_1))	((hal2_1	vir1_1)	lai1_1))	(lai2_1	(lit1_1	vir2_1)))	icr2_1)	(hal1_1	rot1_2))))	bur2_1)	(((((416.1_1	plu1_1)	((((369.1_1	gac2_1)	gag2_1)	vup2_1)	(ceb1_1	gra1_1)))	(gra2_1	plu2_1))	(366.1_1	(ceb2_1	gag1_1)))	(((406.1_1	gal2_1)	((gal1_1	vup1_2)	icr2_3))
(((((((((((lit1_1	ceb1_2)	hal2_1)	vul3_1)	bur1_1)	((((rot2_1	(tri1_1	tri2_1))	(lit2_1	vup1_1))	((gab2_1	vir2_1)	vul2_1))	(((gab1_2	icr1_2)	gab2_2)	lai2_1)))	((gac1_2	rot1_2)	icr2_1))	(((((bur2_1	hal1_1)	vir1_1)	lai1_1)	(gab1_1	vul1_1))	icr1_1))	(rot1_1	rot3_1))	((((((416.1_1	vup2_1)	gal1_1)	(gal2_1	(gac2_1	vup1_2)))	((((((366.1_1	gra1_1)	((369.1_1	(icr2_3	plu1_1))	gra2_1))	gag1_1)	plu2_1)	406.1_1)	gag2_1))	(((gac1_1	(icr2_2	vel2_2))	vel1_1)	(gac2_2
((((((((vir2_1	gac1_2)	(((bur1_1	icr2_1)	(((grm1_1	grm2_1)	vir1_2)	((lai2_1	vul3_1)	vir1_1)))	bur2_1))	vul2_1)	(lit2_1	rot2_1))	((icr1_2	(gab1_2	gab2_2))	(rot1_1	rot3_1)))	(((((((((gab1_1	lit1_1)	ceb1_2)	(hal2_1	vul1_1))	(gab2_1	lai1_1))	vup1_1)	hal1_1)	rot1_2)	((((((((gal1_1	gra1_1)	vup1_2)	(406.1_1	(gag2_1	ceb2_1)))	plu2_1)	416.1_1)	366.1_1)	((gac1_1	(gac2_2	vel2_1))	(icr2_2	(vel1_1	vel2_2))))	(((((369.1_1	gag1_1)	(gal2_1	vup2_1))	icr2_3)	(ceb1_1
(((((((icr2_1	vul2_1)	(((gab1_1	hal2_1)	vup1_1)	((grm1_1	grm2_1)	vir1_2)))	bur1_1)	(lit2_1	vul3_1))	((((lai2_1	icr1_1)	(vul1_1	rot2_1))	(gab2_1	bur2_1))	(rot1_1	rot3_1)))	((((((((gra1_1	gag1_1)	369.1_1)	((gal1_1	vup2_1)	vup1_2))	(((ceb2_1	plu2_1)	gac2_1)	ceb1_1))	(416.1_1	plu1_1))	(((366.1_1	gra2_1)	gal2_1)	(((406.1_1	gag2_1)	icr2_3)	(((gac1_1	icr2_2)	(gac2_2	vel2_1))	(vel1_1	vel2_2)))))	gac1_2)	(((((ceb1_2	vir1_1)	lai1_1)	(lit1_1	vir2_1))	((icr1_2
((((((((((bur2_1	(icr2_1	vul2_1))	(lai1_1	lit2_1))	(rot1_1	rot3_1))	(tri1_1	tri2_1))	((gab1_1	ceb1_2)	(((gab1_2	gab2_2)	icr1_2)	lit1_1)))	(((grm1_1	grm2_1)	vir1_2)	rot1_2))	(hal2_1	icr1_1))	((((((366.1_1	vup2_1)	gra1_1)	gag2_1)	(ceb1_1	gra2_1))	(369.1_1	(ceb2_1	gal1_1)))	((((406.1_1	plu2_1)	(gal2_1	plu1_1))	(416.1_1	((gac2_1	vup1_2)	(gag1_1	icr2_3))))	(((gac1_1	(icr2_2	vel1_1))	vel2_2)	(gac2_2	vel2_1)))))	(((bur1_1	lai2_1)	rot2_1)	(((gab2_1	vul3_1)
((((((((icr2_1	vir2_1)	rot2_1)	((gab2_1	rot1_2)	gac1_2))	(hal1_1	(rot1_1	rot3_1)))	(((gab1_2	gab2_2)	icr1_2)	(((grm1_1	grm2_1)	vir1_2)	(hal2_1	(tri1_1	tri2_1)))))	(((((icr1_1	(lit1_1	vul2_1))	lai2_1)	(bur2_1	vup1_1))	vul3_1)	((bur1_1	(lai1_1	vul1_1))	(((ceb1_2	gab1_1)	lit2_1)	vir1_1))))	(((((369.1_1	((416.1_1	plu1_1)	gal2_1))	(406.1_1	gag1_1))	(((366.1_1	gra1_1)	((gal1_1	vup1_2)	plu2_1))	vup2_1))	(gra2_1	((((gac1_1	icr2_2)	vel2_2)	vel1_1)	(gac2_2
(((((((gab2_1	gac1_2)	bur2_1)	((((((icr2_1	icr1_1)	vul3_1)	gab1_1)	vup1_1)	((hal2_1	(rot1_2	lai2_1))	((tri1_1	tri2_1)	vir2_1)))	((bur1_1	ceb1_2)	vul1_1)))	(rot1_1	rot3_1))	((((hal1_1	(lit1_1	vir1_1))	(lai1_1	(lit2_1	vul2_1)))	(((grm1_1	grm2_1)	vir1_2)	rot2_1))	(((ceb1_1	gra1_1)	(((gac1_1	vel2_2)	vel1_1)	((gac2_2	vel2_1)	icr2_2)))	((((366.1_1	vup1_2)	((((369.1_1	gra2_1)	plu1_1)	plu2_1)	gac2_1))	(416.1_1	gag2_1))	(((406.1_1	icr2_3)	vup2_1)	(((ceb2_1
((((((((lai1_1	((hal1_1	hal2_1)	vul2_1))	bur1_1)	((tri1_1	tri2_1)	((icr1_1	rot1_2)	rot2_1)))	(rot1_1	rot3_1))	((((bur2_1	((icr2_1	(lit2_1	vir1_1))	vul3_1))	((gab2_1	vir2_1)	((grm1_1	grm2_1)	vir1_2)))	lit1_1)	(gab1_1	lai2_1)))	(((gac2_1	((((gag2_1	plu1_1)	plu2_1)	vup2_1)	(gal2_1	gal1_1)))	(((416.1_1	gra2_1)	gra1_1)	((((gac1_1	vel1_1)	(gac2_2	vel2_1))	(icr2_2	vel2_2))	vup1_2)))	(((366.1_1	ceb1_1)	ceb2_1)	((369.1_1	icr2_3)	(406.1_1	gag1_1)))))	(ceb1_2
(((((((((bur2_1	(((bur1_1	vup1_1)	hal2_1)	((rot2_1	vul3_1)	vir2_1)))	(gab2_1	lai2_1))	(((gab1_2	(gab2_2	icr1_2))	((rot1_1	rot3_1)	(tri1_1	tri2_1)))	rot1_2))	gac1_2)	((icr2_1	((grm1_1	grm2_1)	vir1_2))	hal1_1))	vul1_1)	(lit2_1	(icr1_1	vir1_1)))	(((ceb1_2	((gab1_1	vul2_1)	lai1_1))	lit1_1)	(((ceb2_1	ceb1_1)	((((369.1_1	plu1_1)	416.1_1)	((gac1_1	(gac2_2	vel2_1))	((vel2_2	icr2_2)	vel1_1)))	(vup1_2	gac2_1)))	(((366.1_1	gag2_1)	plu2_1)	((((((406.1_1	icr2_3)
(((((((((ceb1_2	rot1_2)	(gab1_1	lit1_1))	((hal1_1	(icr1_1	vul1_1))	vup1_1))	lai1_1)	(rot1_1	rot3_1))	(((bur2_1	(lai2_1	vir2_1))	rot2_1)	vul2_1))	((bur1_1	(gab2_1	vul3_1))	(tri1_1	tri2_1)))	(((((((((416.1_1	gag1_1)	366.1_1)	(gra1_1	plu1_1))	(vup1_2	ceb1_1))	(((406.1_1	vup2_1)	(plu2_1	gra2_1))	(gac2_1	gal2_1)))	(((369.1_1	icr2_3)	((ceb2_1	gag2_1)	gal1_1))	(((gac1_1	vel2_2)	icr2_2)	((gac2_2	vel2_1)	vel1_1))))	(icr1_2	(gab1_2	gab2_2)))	(((grm1_1	grm2_1)
((((((vul1_1	(bur2_1	lai1_1))	((gab2_2	gab1_2)	icr1_2))	(rot1_1	rot3_1))	(((ceb1_2	rot1_2)	vup1_1)	vul3_1))	((((((gab1_1	vir1_1)	(tri1_1	tri2_1))	((grm1_1	grm2_1)	vir1_2))	bur1_1)	(((rot2_1	(((lit2_1	vir2_1)	icr1_1)	lai2_1))	hal2_1)	(((gab2_1	gac1_2)	hal1_1)	((icr2_1	vul2_1)	lit1_1))))	((((((((gra1_1	gac2_1)	((366.1_1	plu1_1)	icr2_3))	(((ceb2_1	gag2_1)	gal2_1)	((gac1_1	((icr2_2	vel2_2)	vel1_1))	(gac2_2	vel2_1))))	369.1_1)	ceb1_1)	(gal1_1	vup2_1))
(((((((lit2_1	vir1_1)	((icr1_1	icr2_1)	rot2_1))	((((((gab1_1	vul2_1)	((gac1_2	vul3_1)	lai2_1))	vul1_1)	vup1_1)	bur1_1)	lai1_1))	(gab1_2	(gab2_2	icr1_2)))	((grm1_1	grm2_1)	vir1_2))	(((((366.1_1	(416.1_1	(plu1_1	plu2_1)))	(((406.1_1	gra1_1)	gal2_1)	ceb2_1))	((gag2_1	icr2_3)	(((gac1_1	(icr2_2	vel1_1))	vel2_2)	(gac2_2	vel2_1))))	(((369.1_1	gal1_1)	(gag1_1	gra2_1))	((gac2_1	ceb1_1)	(vup1_2	vup2_1))))	((((((bur2_1	(ceb1_2	rot1_2))	(gab2_1	lit1_1))	hal2_1)
((((((gab2_1	lit1_1)	hal2_1)	(((((bur1_1	((rot1_2	vul3_1)	lai1_1))	((gab2_2	icr1_2)	gab1_2))	(((vul2_1	(tri1_1	tri2_1))	icr2_1)	lit2_1))	((rot1_1	rot3_1)	rot2_1))	((grm1_1	grm2_1)	vir1_2)))	(((((ceb1_2	hal1_1)	(bur2_1	(vir1_1	vir2_1)))	((gab1_1	vul1_1)	lai2_1))	(gac1_2	icr1_1))	vup1_1))	(((((((gra1_1	vup2_1)	gal1_1)	((366.1_1	vup1_2)	ceb2_1))	(((406.1_1	(416.1_1	plu1_1))	gag2_1)	ceb1_1))	(369.1_1	gag1_1))	(((plu2_1	icr2_3)	gra2_1)	(gac2_1	gal2_1)))
((((((((gac1_2	(hal1_1	(lit1_1	vul2_1)))	lit2_1)	((grm1_1	grm2_1)	vir1_2))	((icr2_1	vul3_1)	(lai1_1	lai2_1)))	(((((gag1_1	369.1_1)	406.1_1)	(((gac1_1	vel1_1)	(gac2_2	vel2_1))	(icr2_2	vel2_2)))	((((416.1_1	vup2_1)	gag2_1)	gra2_1)	((gra1_1	gal1_1)	(vup1_2	plu1_1))))	(((366.1_1	(icr2_3	plu2_1))	(ceb2_1	gal2_1))	(ceb1_1	gac2_1))))	((((bur2_1	vir1_1)	rot1_2)	vup1_1)	((hal2_1	vul1_1)	(tri1_1	tri2_1))))	(((bur1_1	(icr1_1	rot2_1))	(gab1_1	vir2_1))	(ceb1_2
((((((ceb1_2	lai2_1)	(((gac1_2	hal2_1)	(icr1_1	vul3_1))	(((((((bur1_1	lit2_1)	hal1_1)	vir2_1)	(rot1_2	rot2_1))	lai1_1)	vup1_1)	((grm1_1	grm2_1)	vir1_2))))	(icr1_2	(gab1_2	gab2_2)))	((((lit1_1	(gab1_1	vul1_1))	((icr2_1	vul2_1)	((tri1_1	tri2_1)	vir1_1)))	(bur2_1	gab2_1))	(rot1_1	rot3_1)))	(((gra2_1	((366.1_1	ceb1_1)	gac2_1))	(gal1_1	(((gag2_1	vup2_1)	(gra1_1	vup1_2))	gal2_1)))	(((((369.1_1	plu1_1)	(416.1_1	ceb2_1))	icr2_3)	(((gac1_1	(vel1_1	vel2_2))
((((((((gab1_1	((gac1_2	vul1_1)	(hal1_1	lit1_1)))	lai1_1)	lai2_1)	bur2_1)	(bur1_1	((gab1_2	(gab2_2	icr1_2))	(vul3_1	(rot1_1	rot3_1)))))	((((((hal2_1	vir2_1)	icr2_1)	(vul2_1	rot2_1))	((gab2_1	(icr1_1	(tri1_1	tri2_1)))	lit2_1))	(ceb1_2	((rot1_2	vir1_1)	vup1_1)))	((grm1_1	grm2_1)	vir1_2)))	((((((gal2_1	(((ceb1_1	vup1_2)	gac2_1)	gra2_1))	((((366.1_1	plu1_1)	369.1_1)	gra1_1)	gal1_1))	((gag2_1	vup2_1)	(ceb2_1	icr2_3)))	((406.1_1	gag1_1)	416.1_1))	(((gac1_1
(((((((((vir2_1	rot1_2)	((gab2_2	icr1_2)	gab1_2))	((gab2_1	lai1_1)	vul2_1))	vir1_1)	((gab1_1	(icr2_1	rot2_1))	((lit1_1	vul1_1)	vul3_1)))	(((bur2_1	(rot1_1	rot3_1))	(icr1_1	lit2_1))	((tri1_1	tri2_1)	gac1_2)))	((((((gac2_1	(gag2_1	gal2_1))	plu1_1)	((366.1_1	(369.1_1	406.1_1))	((((((416.1_1	vup2_1)	plu2_1)	vup1_2)	ceb1_1)	gra2_1)	((ceb2_1	gra1_1)	(gag1_1	gal1_1)))))	((((gac1_1	vel1_1)	icr2_2)	vel2_2)	(gac2_2	vel2_1)))	icr2_3)	(((bur1_1	(ceb1_2	lai2_1))
(((((((rot1_2	rot2_1)	((lai1_1	vir2_1)	vul3_1))	(((((ceb1_2	lit2_1)	hal2_1)	gac1_2)	((hal1_1	vul2_1)	vul1_1))	((((icr1_2	gab1_2)	gab2_2)	(gab1_1	lai2_1))	icr2_1)))	((bur1_1	(rot1_1	rot3_1))	(((grm1_1	grm2_1)	vir1_2)	(tri1_1	tri2_1))))	(vir1_1	vup1_1))	((lit1_1	((bur2_1	icr1_1)	gab2_1))	(((((((369.1_1	plu1_1)	gra2_1)	ceb2_1)	(gac2_1	gal1_1))	(((416.1_1	gag1_1)	plu2_1)	icr2_3))	(((gag2_1	vup1_2)	gra1_1)	gal2_1))	(366.1_1	((406.1_1	(ceb1_1	vup2_1))
(((((((((ceb1_2	vul2_1)	(rot1_1	rot3_1))	lit2_1)	hal2_1)	(((((bur1_1	vir2_1)	rot2_1)	vul1_1)	vir1_1)	(bur2_1	((((gab1_1	(icr1_1	icr2_1))	lai1_1)	((gac1_2	lit1_1)	(tri1_1	tri2_1)))	lai2_1))))	(((((((((gag2_1	gra1_1)	gal2_1)	gra2_1)	plu2_1)	((369.1_1	(416.1_1	vup2_1))	(ceb2_1	icr2_3)))	(406.1_1	((ceb1_1	(plu1_1	gag1_1))	gal1_1)))	vup1_2)	(366.1_1	gac2_1))	(gac1_1	(((gac2_2	vel2_1)	vel2_2)	(icr2_2	vel1_1)))))	(((rot1_2	(vup1_1	(gab2_1	vul3_1)))	(gab1_2
((((((((gac1_2	(icr2_1	rot1_2))	lit1_1)	(rot2_1	vup1_1))	((icr1_2	(gab1_2	gab2_2))	(rot1_1	rot3_1)))	((icr1_1	ceb1_2)	((((gra2_1	gra1_1)	(369.1_1	ceb1_1))	((((406.1_1	(416.1_1	(plu1_1	vup1_2)))	gag1_1)	vup2_1)	(gac2_1	gal2_1)))	((((366.1_1	gag2_1)	plu2_1)	((ceb2_1	icr2_3)	gal1_1))	(((gac1_1	vel2_2)	(icr2_2	vel1_1))	(gac2_2	vel2_1))))))	(((((lit2_1	(bur1_1	((bur2_1	(gab2_1	vul1_1))	hal2_1)))	lai1_1)	(vul2_1	lai2_1))	(hal1_1	(vir2_1	(tri1_1	tri2_1))))
(((gab2_1	(((((hal2_1	vul2_1)	icr1_1)	vir2_1)	(((gab1_1	rot1_2)	lai1_1)	(hal1_1	((vul1_1	vul3_1)	vir1_1))))	bur2_1))	(((vup1_1	((((bur1_1	lai2_1)	lit1_1)	((gab2_2	(gab1_2	icr1_2))	(tri1_1	tri2_1)))	lit2_1))	(rot1_1	rot3_1))	((((((((gac2_1	icr2_3)	vup2_1)	(gra1_1	gal2_1))	((406.1_1	416.1_1)	gag1_1))	((366.1_1	369.1_1)	vup1_2))	(((ceb1_1	gra2_1)	(ceb2_1	plu2_1))	(gag2_1	(gal1_1	plu1_1))))	((gac1_1	vel1_1)	((gac2_2	vel2_1)	(icr2_2	vel2_2))))	(((ceb1_2
(((((((lai1_1	(((gac1_2	lit1_1)	vul1_1)	rot1_2))	(hal1_1	vir1_1))	vup1_1)	((gab1_2	(gab2_2	icr1_2))	rot2_1))	((((ceb1_2	lit2_1)	gab1_1)	vul3_1)	bur1_1))	((((((hal2_1	(bur2_1	icr1_1))	(icr2_1	vir2_1))	gab2_1)	((((grm1_1	grm2_1)	vir1_2)	vul2_1)	(tri1_1	tri2_1)))	(((((((((((gra1_1	(ceb1_1	gal2_1))	vup2_1)	(gag2_1	gal1_1))	366.1_1)	gac2_1)	gra2_1)	(ceb2_1	plu2_1))	((406.1_1	(gag1_1	icr2_3))	416.1_1))	plu1_1)	((gac1_1	((vel2_2	icr2_2)	vel1_1))	(gac2_2
((((((vir1_1	(gab2_1	icr1_1))	lai2_1)	((gab1_2	icr1_2)	gab2_2))	(((grm1_1	grm2_1)	vir1_2)	(rot1_1	rot3_1)))	((((((vul2_1	vul1_1)	((bur2_1	(ceb1_2	rot2_1))	(gac1_2	lit2_1)))	bur1_1)	((vul3_1	rot1_2)	(vup1_1	((icr2_1	lit1_1)	(tri1_1	tri2_1)))))	(gab1_1	(hal1_1	(hal2_1	(lai1_1	vir2_1)))))	(((((416.1_1	gal1_1)	(366.1_1	vup2_1))	ceb1_1)	(369.1_1	((((406.1_1	plu2_1)	icr2_3)	(gag1_1	gac2_1))	((gal2_1	gra1_1)	plu1_1))))	(((ceb2_1	(gra2_1	vup1_2))	gag2_1)
(((((((icr1_1	lit1_1)	((bur1_1	lai1_1)	gac1_2))	(rot1_1	rot3_1))	(((bur2_1	(((gab2_2	icr1_2)	gab1_2)	(((grm1_1	grm2_1)	vir1_2)	(rot2_1	vir2_1))))	((ceb1_2	icr2_1)	lit2_1))	vul2_1))	((((((gab2_1	((hal2_1	vul1_1)	vul3_1))	hal1_1)	vup1_1)	(rot1_2	vir1_1))	(gab1_1	lai2_1))	(tri1_1	tri2_1)))	((((((((366.1_1	(gag2_1	gal2_1))	plu2_1)	(416.1_1	gac2_1))	gag1_1)	(((406.1_1	plu1_1)	gra1_1)	ceb2_1))	ceb1_1)	((369.1_1	(((gal1_1	gra2_1)	vup2_1)	vup1_2))	icr2_3))
((((((((rot2_1	vir2_1)	((rot1_1	rot3_1)	((vul2_1	(lit2_1	vup1_1))	(tri1_1	tri2_1))))	((ceb1_2	lit1_1)	(vul3_1	hal1_1)))	(bur1_1	((bur2_1	gac1_2)	gab2_1)))	(((hal2_1	icr2_1)	vul1_1)	(icr1_1	(rot1_2	lai1_1))))	(((gab2_2	icr1_2)	gab1_2)	((grm1_1	grm2_1)	vir1_2)))	((((((((366.1_1	gag1_1)	(gac2_1	vup1_2))	(gra2_1	plu1_1))	ceb2_1)	(gra1_1	plu2_1))	(((369.1_1	406.1_1)	(416.1_1	(gal1_1	gal2_1)))	(((ceb1_1	gag2_1)	icr2_3)	vup2_1)))	(((gac1_1	(icr2_2	vel1_1))
((((hal2_1	vir1_1)	(((bur1_1	gac1_2)	icr1_1)	rot2_1))	(((lai1_1	lit2_1)	lai2_1)	(((((((((416.1_1	plu2_1)	(ceb2_1	((vup2_1	gac2_1)	((gag1_1	gal1_1)	icr2_3))))	gra1_1)	(((((366.1_1	369.1_1)	ceb1_1)	(gra2_1	vup1_2))	406.1_1)	((gag2_1	gal2_1)	plu1_1)))	((gac1_1	vel2_2)	((gac2_2	vel2_1)	(icr2_2	vel1_1))))	(((gab2_2	icr1_2)	gab1_2)	gab1_1))	((grm1_1	grm2_1)	vir1_2))	(((ceb1_2	(hal1_1	vir2_1))	((gab2_1	(icr2_1	lit1_1))	vup1_1))	rot1_2))	((((bur2_1	vul3_1)
(((((ceb1_2	gab2_1)	(((bur1_1	(icr1_2	(gab1_2	gab2_2)))	vul1_1)	vir2_1))	(((((plu2_1	((406.1_1	vup1_2)	(gra2_1	plu1_1)))	((366.1_1	(gal1_1	gra1_1))	((369.1_1	gal2_1)	(gac2_1	gag2_1))))	((416.1_1	vup2_1)	(ceb1_1	icr2_3)))	((ceb2_1	gag1_1)	(((gac1_1	(vel1_1	vel2_2))	icr2_2)	(gac2_2	vel2_1))))	((vul3_1	(lai2_1	(tri1_1	tri2_1)))	lai1_1)))	(((((grm1_1	grm2_1)	vir1_2)	(((vir1_1	gab1_1)	icr1_1)	((gac1_2	hal1_1)	((hal2_1	vul2_1)	lit2_1))))	vup1_1)	((((bur2_1
(((((((hal2_1	((bur1_1	ceb1_2)	vul1_1))	((icr2_1	(rot1_1	rot3_1))	((lai1_1	vul3_1)	(vir1_1	vul2_1))))	((((((icr1_1	vir2_1)	gab1_1)	bur2_1)	lai2_1)	(gac1_2	(lit2_1	lit1_1)))	((((gab2_1	(hal1_1	rot1_2))	(tri1_1	tri2_1))	rot2_1)	((grm1_1	grm2_1)	vir1_2))))	((gab1_2	icr1_2)	gab2_2))	vup1_1)	(((((((369.1_1	vup2_1)	366.1_1)	(406.1_1	(gag2_1	(gal1_1	gra1_1))))	gal2_1)	((((416.1_1	ceb1_1)	gra2_1)	ceb2_1)	(icr2_3	(plu2_1	(plu1_1	vup1_2)))))	((((gac1_1	vel2_2)
((((((bur1_1	vir2_1)	((gab2_2	icr1_2)	gab1_2))	((((lit1_1	rot2_1)	(gab2_1	lit2_1))	icr2_1)	((gac1_2	vul2_1)	vul3_1)))	(((ceb1_2	vul1_1)	((grm1_1	grm2_1)	vir1_2))	(vup1_1	(tri1_1	tri2_1))))	(((bur2_1	lai1_1)	lai2_1)	((((((ceb2_1	(406.1_1	(ceb1_1	vup2_1)))	(369.1_1	gra1_1))	((((366.1_1	gal2_1)	gac2_1)	icr2_3)	gal1_1))	(416.1_1	((gra2_1	vup1_2)	plu2_1)))	((((gac1_1	(icr2_2	vel2_2))	vel1_1)	(gac2_2	vel2_1))	(gag1_1	(gag2_1	plu1_1))))	(((vir1_1	((hal2_1
(((((((bur2_1	vul2_1)	rot1_2)	(((((((rot1_1	rot3_1)	gac1_2)	vup1_1)	(icr1_1	vir1_1))	(ceb1_2	(gab2_1	hal1_1)))	((lit2_1	vul1_1)	vul3_1))	((grm1_1	grm2_1)	vir1_2)))	((((lai1_1	hal2_1)	gab1_1)	icr2_1)	(((icr1_2	gab2_2)	gab1_2)	(tri1_1	tri2_1))))	(((bur1_1	rot2_1)	(lit1_1	vir2_1))	lai2_1))	((((((369.1_1	(gal1_1	icr2_3))	406.1_1)	(416.1_1	gag2_1))	((gac2_1	gag1_1)	vup1_2))	(((366.1_1	((((ceb1_1	plu1_1)	ceb2_1)	gra2_1)	vup2_1))	plu2_1)	(gal2_1	gra1_1)))
((((((((((gab1_1	rot2_1)	(icr2_1	lit2_1))	(ceb1_2	((rot1_2	gac1_2)	(rot1_1	rot3_1))))	((gab1_2	icr1_2)	gab2_2))	(((vul1_1	lai2_1)	lai1_1)	vup1_1))	(bur2_1	vul2_1))	(tri1_1	tri2_1))	(((((gal1_1	((369.1_1	vup1_2)	(416.1_1	ceb2_1)))	(ceb1_1	(((gac2_1	plu1_1)	(icr2_3	plu2_1))	gra2_1)))	((406.1_1	gra1_1)	(gal2_1	vup2_1)))	(366.1_1	(gag1_1	gag2_1)))	((((gac1_1	vel1_1)	icr2_2)	vel2_2)	(gac2_2	vel2_1))))	((bur1_1	(((vul3_1	((hal1_1	(hal2_1	(icr1_1	lit1_1)))
(((((vul1_1	vul3_1)	(vir1_1	vul2_1))	(((lit1_1	rot1_2)	lai1_1)	(gac1_2	hal1_1)))	((((((((gra1_1	vup1_2)	(416.1_1	(gag1_1	gag2_1)))	gal2_1)	406.1_1)	((366.1_1	369.1_1)	((((ceb2_1	gal1_1)	plu1_1)	(gra2_1	icr2_3))	(gac2_1	vup2_1))))	((((gac1_1	icr2_2)	vel1_1)	vel2_2)	(gac2_2	vel2_1)))	(ceb1_1	plu2_1))	(((((((gab2_1	lit2_1)	(lai2_1	(rot1_1	rot3_1)))	(((bur2_1	icr1_1)	(ceb1_2	(gab1_1	hal2_1)))	vup1_1))	bur1_1)	((icr1_2	gab1_2)	gab2_2))	(icr2_1	(rot2_1
(((((((gab1_1	((lai1_1	vul1_1)	vul2_1))	(gab2_1	hal2_1))	(icr1_1	rot1_2))	(rot2_1	((gac1_2	lit1_1)	(tri1_1	tri2_1))))	((((bur1_1	vup1_1)	(((bur2_1	vul3_1)	icr2_1)	((ceb1_2	hal1_1)	vir2_1)))	((((vup1_2	(369.1_1	((gac2_1	plu2_1)	vup2_1)))	((366.1_1	(ceb1_1	icr2_3))	(gag1_1	(gal2_1	gra2_1))))	416.1_1)	(((((406.1_1	gra1_1)	plu1_1)	ceb2_1)	((gac1_1	((gac2_2	vel2_1)	vel1_1))	(icr2_2	vel2_2)))	(gag2_1	gal1_1))))	(((gab1_2	(gab2_2	icr1_2))	((lit2_1	vir1_1)
((((((((((gab1_1	(rot2_1	vir1_1))	(((ceb1_2	hal2_1)	vul3_1)	((icr1_1	vul1_1)	vir2_1)))	(icr2_1	lit1_1))	(lai1_1	rot1_2))	((vup1_1	hal1_1)	(((grm1_1	grm2_1)	vir1_2)	(rot1_1	rot3_1))))	((gab1_2	icr1_2)	gab2_2))	((gac1_2	(tri1_1	tri2_1))	(lai2_1	vul2_1)))	((bur1_1	gab2_1)	(bur2_1	lit2_1)))	((416.1_1	((((366.1_1	gal1_1)	(gra1_1	plu2_1))	((ceb2_1	gal2_1)	(gag2_1	plu1_1)))	(icr2_3	vup2_1)))	((((369.1_1	(gac2_1	gra2_1))	(406.1_1	ceb1_1))	(gag1_1	vup1_2))
(((((((bur2_1	gab1_1)	((grm1_1	grm2_1)	vir1_2))	(gac1_2	lit2_1))	(vir2_1	lit1_1))	(((((((hal1_1	(vir1_1	(icr2_1	rot1_2)))	lai1_1)	(vul1_1	vul2_1))	vul3_1)	(gab2_2	(gab1_2	icr1_2)))	(((((((369.1_1	416.1_1)	gac2_1)	((gag2_1	plu1_1)	vup2_1))	((((366.1_1	gag1_1)	icr2_3)	gra1_1)	vup1_2))	((gac1_1	(gac2_2	vel2_1))	(icr2_2	(vel1_1	vel2_2))))	((((406.1_1	gal2_1)	gra2_1)	gal1_1)	(ceb2_1	plu2_1)))	ceb1_1))	((((icr1_1	lai2_1)	rot2_1)	((tri1_1	tri2_1)	vup1_1))
(((((vul1_1	gac1_2)	((((((lit2_1	rot2_1)	vup1_1)	(bur1_1	icr2_1))	(rot1_1	rot3_1))	(((bur2_1	(lai1_1	vir2_1))	((gab1_1	gab2_1)	lit1_1))	((gab1_2	icr1_2)	gab2_2)))	(vul2_1	lai2_1)))	(((grm1_1	grm2_1)	vir1_2)	(tri1_1	tri2_1)))	((((((((((ceb2_1	icr2_3)	plu2_1)	gra1_1)	ceb1_1)	406.1_1)	((416.1_1	vup2_1)	plu1_1))	(((369.1_1	gra2_1)	(gac2_1	gal1_1))	gag1_1))	((366.1_1	gag2_1)	(gal2_1	vup1_2)))	((((gac1_1	icr2_2)	(gac2_2	vel2_1))	vel1_1)	vel2_2))	((rot1_2
((((((((((icr2_1	((gab1_1	vul2_1)	vup1_1))	hal1_1)	vir1_1)	((vul1_1	(ceb1_2	((gab2_2	icr1_2)	gab1_2)))	(bur1_1	((lit2_1	rot1_2)	(rot1_1	rot3_1)))))	lai2_1)	rot2_1)	((bur2_1	(((vir2_1	(lai1_1	lit1_1))	vul3_1)	gac1_2))	((gab2_1	hal2_1)	icr1_1)))	((((((ceb1_1	(406.1_1	416.1_1))	((vup2_1	gag2_1)	((gal2_1	plu1_1)	plu2_1)))	(369.1_1	gra1_1))	((((366.1_1	gac2_1)	gal1_1)	((ceb2_1	gag1_1)	icr2_3))	(gra2_1	vup1_2)))	((((gac1_1	icr2_2)	vel2_2)	vel1_1)	(gac2_2
((((((((((vul1_1	lit1_1)	((gab1_2	gab2_2)	icr1_2))	(gac1_2	vir1_2))	bur1_1)	(((gab1_1	(vup1_1	vir1_1))	(hal1_1	icr2_1))	(((hal2_1	vul3_1)	lai2_1)	icr1_1)))	((((gab2_1	vir2_1)	(rot1_1	rot3_1))	vul2_1)	lit2_1))	(((vup1_2	((((((366.1_1	gal1_1)	plu1_1)	(406.1_1	416.1_1))	gag2_1)	(ceb1_1	(gac2_1	(gal2_1	plu2_1))))	(((gag1_1	vup2_1)	gra2_1)	gra1_1)))	((369.1_1	icr2_3)	ceb2_1))	((gac1_1	((icr2_2	vel1_1)	vel2_2))	(gac2_2	vel2_1))))	(((bur2_1	lai1_1)	((ceb1_2
(((((((((bur1_1	((((ceb1_2	(lit1_1	vul3_1))	vul1_1)	(gab1_1	vul2_1))	lai2_1))	bur2_1)	((rot1_1	rot3_1)	(tri1_1	tri2_1)))	((gab2_2	(gab1_2	icr1_2))	(icr1_1	vir2_1)))	((((gab2_1	lit2_1)	rot1_2)	vup1_1)	(((((gac1_2	icr2_1)	hal1_1)	vir1_1)	vir1_2)	(hal2_1	lai1_1))))	rot2_1)	((((((369.1_1	vup2_1)	ceb2_1)	((gag2_1	(gra1_1	icr2_3))	gag1_1))	(((366.1_1	plu1_1)	vup1_2)	((((406.1_1	gra2_1)	plu2_1)	416.1_1)	ceb1_1)))	gal2_1)	((gal1_1	gac2_1)	(((gac1_1	vel2_2)
(((((((vir2_1	rot2_1)	((((ceb1_2	(gab2_1	vul3_1))	lai1_1)	hal2_1)	(((tri1_1	tri2_1)	((vir1_1	lai2_1)	vup1_1))	(rot1_1	rot3_1))))	(((((lit1_1	vul1_1)	bur2_1)	(icr2_1	lit2_1))	vir1_2)	((gab2_2	icr1_2)	gab1_2)))	(((((((gag2_1	(369.1_1	ceb1_1))	406.1_1)	ceb2_1)	((gal1_1	gag1_1)	plu2_1))	(plu1_1	(vup1_2	vup2_1)))	(((gac1_1	vel2_2)	(icr2_2	vel1_1))	(gac2_2	vel2_1)))	((((366.1_1	gac2_1)	416.1_1)	icr2_3)	(gal2_1	(gra1_1	gra2_1)))))	(bur1_1	(((gab1_1	rot1_2)
((((((((((gac1_2	gab2_1)	vir1_1)	hal2_1)	(((icr1_1	vir2_1)	(rot1_1	rot3_1))	rot2_1))	((vul3_1	bur2_1)	(tri1_1	tri2_1)))	((ceb1_2	(bur1_1	icr2_1))	rot1_2))	((((gab1_2	(gab2_2	icr1_2))	(lit2_1	vul1_1))	(lai2_1	vup1_1))	(gab1_1	vir1_2)))	((((((((plu2_1	((406.1_1	gal1_1)	icr2_3))	(366.1_1	vup2_1))	(416.1_1	ceb2_1))	(ceb1_1	gag2_1))	gag1_1)	(vup1_2	((gac2_1	gra2_1)	(gal2_1	plu1_1))))	((369.1_1	gra1_1)	(((gac1_1	vel1_1)	(icr2_2	vel2_2))	(gac2_2	vel2_1))))
((((((icr1_1	hal1_1)	vup1_1)	(((((((gac2_1	369.1_1)	(((ceb2_1	gag1_1)	plu2_1)	plu1_1))	((((gac1_1	vel2_2)	((gac2_2	vel2_1)	icr2_2))	vel1_1)	gag2_1))	416.1_1)	((((gal2_1	vup2_1)	vup1_2)	gra2_1)	gal1_1))	((406.1_1	gra1_1)	(ceb1_1	icr2_3)))	366.1_1))	(((((tri1_1	tri2_1)	(vul1_1	vul2_1))	((bur2_1	(ceb1_2	((icr2_1	vul3_1)	rot2_1)))	((gab2_2	icr1_2)	gab1_2)))	(((hal2_1	((vir1_1	lai2_1)	lit1_1))	((((gab1_1	(gab2_1	vir2_1))	vir1_2)	(gac1_2	rot1_2))	lit2_1))
((((((((((bur2_1	(tri1_1	tri2_1))	rot2_1)	((gab2_2	gab1_2)	icr1_2))	((gab2_1	(lai2_1	lai1_1))	(icr2_1	(lit2_1	vup1_1))))	((((((gab1_1	(ceb1_2	(lit1_1	vir2_1)))	(vul3_1	hal2_1))	vul2_1)	vul1_1)	bur1_1)	rot1_2))	(icr1_1	vir1_1))	((gac1_2	hal1_1)	((rot1_1	rot3_1)	vir1_2)))	((((406.1_1	plu1_1)	gal1_1)	(((gac1_1	icr2_2)	((gac2_2	vel2_1)	vel1_1))	vel2_2))	(((366.1_1	(((gag1_1	gra2_1)	(ceb1_1	gag2_1))	gal2_1))	(((369.1_1	(ceb2_1	plu2_1))	gra1_1)	((gac2_1
((((((((bur2_1	(((vul2_1	lit1_1)	vir1_1)	rot2_1))	((gab2_1	(rot1_2	vup1_1))	lai2_1))	(lit2_1	((((vul3_1	icr2_1)	gac1_2)	(rot1_1	rot3_1))	((bur1_1	vul1_1)	vir2_1))))	((((ceb1_2	hal2_1)	lai1_1)	vir1_2)	(((gab1_1	hal1_1)	icr1_1)	(tri1_1	tri2_1))))	((gab1_2	gab2_2)	icr1_2))	((((416.1_1	gra2_1)	(((406.1_1	plu2_1)	gra1_1)	icr2_3))	((369.1_1	gal2_1)	plu1_1))	(((((366.1_1	gag2_1)	gac2_1)	(ceb1_1	ceb2_1))	((((gac1_1	vel1_1)	icr2_2)	vel2_2)	(gac2_2	vel2_1)))
((((((rot1_2	icr1_1)	(tri1_1	tri2_1))	(rot1_1	rot3_1))	((((((((gab1_1	vul2_1)	lai1_1)	rot2_1)	lit1_1)	hal1_1)	((bur1_1	(gac1_2	lai2_1))	((bur2_1	gab2_1)	(ceb1_2	icr2_1))))	(vul1_1	hal2_1))	((((((((gra1_1	(vup1_2	vup2_1))	(ceb1_1	plu2_1))	((366.1_1	icr2_3)	(gag1_1	gal2_1)))	((369.1_1	gag2_1)	(ceb2_1	gal1_1)))	((((416.1_1	gra2_1)	gac2_1)	plu1_1)	(((gac1_1	vel2_2)	(icr2_2	vel1_1))	(gac2_2	vel2_1))))	406.1_1)	(gab1_2	(gab2_2	icr1_2)))	(((vir2_1	vir1_2)
(((((((lai1_1	(((bur1_1	ceb1_2)	gac1_2)	(((gab1_2	gab2_2)	icr1_2)	vul2_1)))	((hal1_1	vir2_1)	vul3_1))	(((bur2_1	rot1_2)	lit1_1)	(hal2_1	vir1_1)))	(gab1_1	vup1_1))	(((((((ceb2_1	gra1_1)	gag1_1)	(((406.1_1	vup1_2)	gal1_1)	plu2_1))	(366.1_1	(((ceb1_1	gac2_1)	gal2_1)	icr2_3)))	vup2_1)	((((369.1_1	416.1_1)	plu1_1)	(gag2_1	gra2_1))	(gac1_1	((gac2_2	vel2_1)	(vel2_2	(icr2_2	vel1_1))))))	(((icr2_1	(icr1_1	(tri1_1	tri2_1)))	rot2_1)	(((lit2_1	((gab2_1	vul1_1)
(((((((gab1_1	(((((ceb1_2	gac1_2)	bur1_1)	((lai2_1	rot1_2)	lit1_1))	(tri1_1	tri2_1))	((((bur2_1	(hal1_1	vul1_1))	(icr1_1	((icr2_1	vir2_1)	rot2_1)))	(icr1_2	(gab1_2	gab2_2)))	vir1_2)))	(((gab2_1	(rot1_1	rot3_1))	vir1_1)	vul2_1))	(hal2_1	((((((vup1_2	gac2_1)	gag2_1)	(((gac1_1	(vel1_1	vel2_2))	icr2_2)	(gac2_2	vel2_1)))	((((366.1_1	gal2_1)	vup2_1)	plu1_1)	((((406.1_1	ceb2_1)	gag1_1)	plu2_1)	gra2_1)))	((369.1_1	icr2_3)	(ceb1_1	gal1_1)))	(416.1_1	gra1_1))))
(((((((((((icr1_1	lai1_1)	bur2_1)	(vul3_1	vul1_1))	(hal2_1	vir1_1))	(((bur1_1	lai2_1)	(tri1_1	tri2_1))	((gab2_1	rot2_1)	(rot1_1	rot3_1))))	(vul2_1	rot1_2))	((((((gab1_1	vir2_1)	lit2_1)	(icr2_1	lit1_1))	ceb1_2)	hal1_1)	gac1_2))	((((((vup1_2	ceb1_1)	(416.1_1	gag2_1))	gac2_1)	((((369.1_1	ceb2_1)	vup2_1)	(((gac1_1	icr2_2)	(vel1_1	vel2_2))	(gac2_2	vel2_1)))	(gag1_1	gra2_1)))	gal1_1)	(((366.1_1	gal2_1)	406.1_1)	(plu2_1	((gra1_1	icr2_3)	plu1_1)))))	((gab1_2
(((((((((hal2_1	rot2_1)	icr1_1)	(tri1_1	tri2_1))	lai2_1)	(bur2_1	lit1_1))	((ceb1_2	vup1_1)	(rot1_1	rot3_1)))	(vul1_1	((grm1_1	grm2_1)	vir1_2)))	((((((416.1_1	plu1_1)	((ceb1_1	(icr2_3	plu2_1))	((ceb2_1	gag2_1)	gal2_1)))	((gac1_1	icr2_2)	((gac2_2	vel2_1)	(vel2_2	vel1_1))))	(gra1_1	vup2_1))	((((366.1_1	406.1_1)	(gag1_1	gal1_1))	((369.1_1	gac2_1)	gra2_1))	vup1_2))	((((gab2_1	(lai1_1	lit2_1))	bur1_1)	((gab2_2	icr1_2)	gab1_2))	((((gab1_1	vul2_1)	(gac1_2
(((((((((((((lit1_1	vul2_1)	rot1_2)	(((rot1_1	rot3_1)	icr1_1)	(ceb1_2	rot2_1)))	vup1_1)	lai1_1)	(vir1_1	hal1_1))	(bur2_1	icr2_1))	vul3_1)	(bur1_1	lai2_1))	(((gab2_1	lit2_1)	(tri1_1	tri2_1))	gac1_2))	(((((vul1_1	vir2_1)	hal2_1)	((grm1_1	grm2_1)	vir1_2))	((gab1_2	gab2_2)	icr1_2))	gab1_1))	(((((icr2_3	gag1_1)	((((ceb2_1	gag2_1)	plu2_1)	vup1_2)	((((gac1_1	(gac2_2	vel2_1))	vel1_1)	vel2_2)	icr2_2)))	(((366.1_1	(369.1_1	((gac2_1	plu1_1)	gal2_1)))	416.1_1)
(((((((((ceb1_2	lai2_1)	(rot1_1	rot3_1))	lai1_1)	((gab1_1	(vir2_1	vul2_1))	rot1_2))	(((bur2_1	(gac1_2	vup1_1))	rot2_1)	((((gab1_2	icr1_2)	gab2_2)	(lit1_1	lit2_1))	(hal1_1	vul1_1))))	((grm1_1	grm2_1)	vir1_2))	((((416.1_1	((ceb2_1	gal1_1)	gal2_1))	((ceb1_1	gac2_1)	gag2_1))	((gac1_1	((vel1_1	vel2_2)	icr2_2))	(gac2_2	vel2_1)))	(((366.1_1	gra1_1)	(((406.1_1	plu2_1)	gra2_1)	plu1_1))	(((369.1_1	(icr2_3	vup1_2))	vup2_1)	gag1_1))))	((((vul3_1	vir1_1)	(tri1_1
(((((((vul3_1	lai2_1)	lai1_1)	(vir2_1	((grm1_1	grm2_1)	vir1_2)))	(((icr2_1	(lit1_1	lit2_1))	((icr1_2	gab2_2)	gab1_2))	(ceb1_2	gab2_1)))	((((((gac2_1	(((366.1_1	gal2_1)	gag2_1)	gra1_1))	((ceb1_1	gra2_1)	icr2_3))	(((369.1_1	((416.1_1	plu1_1)	((ceb2_1	vup1_2)	vup2_1)))	gal1_1)	((406.1_1	gag1_1)	plu2_1)))	(((gac1_1	vel1_1)	(icr2_2	vel2_2))	(gac2_2	vel2_1)))	((((((bur1_1	bur2_1)	(tri1_1	tri2_1))	(hal2_1	vul2_1))	(rot1_1	rot3_1))	rot1_2)	rot2_1))	(gac1_2
(((((((vir1_1	hal2_1)	((gab2_2	icr1_2)	gab1_2))	((hal1_1	bur1_1)	(icr1_1	vup1_1)))	(((gab1_1	gab2_1)	gac1_2)	(rot1_1	rot3_1)))	((((((bur2_1	lit2_1)	lit1_1)	vul1_1)	vul3_1)	rot2_1)	(((vul2_1	lai1_1)	(tri1_1	tri2_1))	vir2_1)))	(((((gag1_1	(gal2_1	plu1_1))	gal1_1)	(366.1_1	icr2_3))	((((((((369.1_1	gac2_1)	(gra1_1	vup1_2))	((416.1_1	vup2_1)	ceb2_1))	406.1_1)	(gac1_1	((gac2_2	vel2_1)	(vel1_1	(icr2_2	vel2_2)))))	plu2_1)	(ceb1_1	gra2_1))	gag2_1))	(((ceb1_2
((((((((hal2_1	vul1_1)	(tri1_1	tri2_1))	(vul2_1	vup1_1))	(lit1_1	lai1_1))	(((ceb1_2	(((gab1_1	(gab2_1	vir2_1))	(icr1_1	vul3_1))	((hal1_1	lit2_1)	icr2_1)))	(((bur1_1	((grm1_1	grm2_1)	vir1_2))	lai2_1)	vir1_1))	(gab1_2	(gab2_2	icr1_2))))	(bur2_1	((rot1_1	rot3_1)	rot2_1)))	(((((gra1_1	gag1_1)	(ceb2_1	icr2_3))	((369.1_1	gag2_1)	gal1_1))	(((366.1_1	(gac2_1	plu1_1))	gra2_1)	(((((406.1_1	416.1_1)	ceb1_1)	((gal2_1	plu2_1)	vup1_2))	vup2_1)	(((gac1_1	vel1_1)
(((((((((vul1_1	vir1_1)	bur2_1)	(((gab2_1	hal1_1)	((ceb1_2	(icr2_1	(rot1_1	rot3_1)))	lai1_1))	(((gab1_1	((grm1_1	grm2_1)	vir1_2))	hal2_1)	rot2_1)))	((gac1_2	lai2_1)	((icr1_2	gab2_2)	gab1_2)))	((rot1_2	vir2_1)	icr1_1))	vul2_1)	(((vul3_1	(tri1_1	tri2_1))	bur1_1)	((lit1_1	vup1_1)	lit2_1)))	(((gac2_1	(((406.1_1	ceb2_1)	plu2_1)	(icr2_3	vup1_2)))	(((gal1_1	vup2_1)	ceb1_1)	((plu1_1	(gal2_1	gra1_1))	gag2_1)))	(((366.1_1	((416.1_1	gag1_1)	gra2_1))	((((gac1_1
((((((gab2_1	vul3_1)	(gab1_1	vul1_1))	(bur2_1	hal1_1))	(((((((369.1_1	gac2_1)	((406.1_1	((416.1_1	icr2_3)	ceb1_1))	ceb2_1))	(gag2_1	vup1_2))	vup2_1)	(366.1_1	gal2_1))	(((gac1_1	icr2_2)	((gac2_2	vel2_1)	(vel1_1	vel2_2)))	plu2_1))	((plu1_1	gal1_1)	((gag1_1	gra2_1)	gra1_1))))	((((((ceb1_2	rot2_1)	(hal2_1	icr1_1))	(icr2_1	(rot1_1	rot3_1)))	(tri1_1	tri2_1))	((((((bur1_1	vir2_1)	rot1_2)	vul2_1)	((icr1_2	gab1_2)	gab2_2))	((((gac1_2	vir1_1)	(lit1_1	vup1_1))
(((((icr1_1	(((((((369.1_1	icr2_3)	gag1_1)	gra2_1)	((((((406.1_1	plu2_1)	vup2_1)	gac2_1)	ceb2_1)	(416.1_1	(gag2_1	(gra1_1	vup1_2))))	gal1_1))	(ceb1_1	plu1_1))	(366.1_1	gal2_1))	((gac1_1	(gac2_2	vel2_1))	((vel2_2	vel1_1)	icr2_2))))	(((((lai2_1	(bur1_1	(rot1_1	rot3_1)))	gab1_1)	(hal1_1	vul1_1))	((gab2_2	(gab1_2	icr1_2))	((gac1_2	vir1_1)	lai1_1)))	rot2_1))	(((((ceb1_2	vir2_1)	vup1_1)	hal2_1)	(icr2_1	lit1_1))	((grm1_1	grm2_1)	vir1_2)))	(((lit2_1	(bur2_1
((((((((bur2_1	hal2_1)	((grm1_1	grm2_1)	vir1_2))	((icr2_1	vul2_1)	(rot1_2	vul1_1)))	((((ceb1_2	hal1_1)	(rot1_1	rot3_1))	((gab1_2	icr1_2)	gab2_2))	(vir1_1	(tri1_1	tri2_1))))	(gab2_1	vir2_1))	(((lit2_1	bur1_1)	((gab1_1	((lai1_1	vul3_1)	lit1_1))	rot2_1))	(((gac1_2	icr1_1)	lai2_1)	vup1_1)))	((((((ceb2_1	gra1_1)	gra2_1)	(406.1_1	gal2_1))	(366.1_1	gal1_1))	(((369.1_1	416.1_1)	((ceb1_1	((gac2_1	vup2_1)	(icr2_3	plu2_1)))	((gag1_1	vup1_2)	gag2_1)))	plu1_1))
(((((gab1_1	hal2_1)	vup1_1)	((((((bur2_1	lai1_1)	(rot1_2	vir2_1))	lit2_1)	icr1_1)	((rot2_1	(vul3_1	vul1_1))	gac1_2))	(((((((bur1_1	((grm1_1	grm2_1)	vir1_2))	lit1_1)	((ceb1_2	icr2_1)	vir1_1))	(hal1_1	gab2_1))	(vul2_1	(tri1_1	tri2_1)))	(rot1_1	rot3_1))	lai2_1)))	(((((((416.1_1	(plu1_1	vup2_1))	gal2_1)	((((ceb2_1	gag1_1)	gac2_1)	gra1_1)	icr2_3))	((369.1_1	406.1_1)	(vup1_2	(ceb1_1	gra2_1))))	((366.1_1	plu2_1)	(gag2_1	gal1_1)))	(((gac1_1	icr2_2)	(vel1_1
(((((((icr2_1	vul3_1)	(bur1_1	hal2_1))	((icr1_2	gab1_2)	gab2_2))	((((((gab1_1	bur2_1)	((hal1_1	(rot1_1	rot3_1))	vir2_1))	(vir1_1	vul1_1))	gac1_2)	((icr1_1	(gab2_1	rot1_2))	vup1_1))	(lai1_1	lai2_1)))	((ceb1_2	vul2_1)	((((grm1_1	grm2_1)	vir1_2)	((lit1_1	lit2_1)	rot2_1))	(tri1_1	tri2_1))))	((((((gag2_1	ceb1_1)	(((366.1_1	gra2_1)	416.1_1)	(gal1_1	vup1_2)))	(gag1_1	gra1_1))	(406.1_1	(((ceb2_1	plu1_1)	gac2_1)	plu2_1)))	(((369.1_1	gal2_1)	vup2_1)	icr2_3))
((((icr2_1	((((((((gag1_1	(((gac1_1	vel1_1)	(gac2_2	vel2_1))	(vel2_2	icr2_2)))	(((369.1_1	plu1_1)	416.1_1)	(gac2_1	gra2_1)))	vup2_1)	((ceb1_1	plu2_1)	(gag2_1	(icr2_3	vup1_2))))	(366.1_1	gal2_1))	((406.1_1	ceb2_1)	(gal1_1	gra1_1)))	((ceb1_2	gab2_1)	(rot1_1	rot3_1)))	((gab2_2	icr1_2)	gab1_2)))	lai2_1)	(((((rot1_2	((grm1_1	grm2_1)	vir1_2))	((((bur2_1	lit1_1)	hal2_1)	rot2_1)	vul1_1))	((bur1_1	vul3_1)	((vir2_1	vul2_1)	vup1_1)))	vir1_1)	((((gab1_1	lit2_1)
((((((((lai1_1	lai2_1)	((ceb1_2	(icr2_1	vir2_1))	vul1_1))	((gab2_1	(gac1_2	(lit1_1	vul2_1)))	((grm1_1	grm2_1)	vir1_2)))	((((icr1_1	vup1_1)	((bur1_1	gab1_1)	(hal2_1	rot2_1)))	vul3_1)	(tri1_1	tri2_1)))	(((((bur2_1	lit2_1)	hal1_1)	rot1_2)	((gab2_2	icr1_2)	gab1_2))	vir1_1))	(((((vup2_1	gal1_1)	((369.1_1	(ceb1_1	gag2_1))	(406.1_1	gra2_1)))	(((((366.1_1	ceb2_1)	(plu1_1	gag1_1))	icr2_3)	(((gac2_1	gra1_1)	plu2_1)	gal2_1))	416.1_1))	(((gac1_1	icr2_2)	(gac2_2
((((((((bur2_1	(tri1_1	tri2_1))	(bur1_1	((lai1_1	vul2_1)	lit1_1)))	((((lit2_1	vir1_1)	(hal2_1	vul3_1))	(hal1_1	(icr2_1	vul1_1)))	((gab1_2	gab2_2)	icr1_2)))	((((ceb1_2	icr1_1)	(lai2_1	(rot1_2	vir2_1)))	(gac1_2	rot2_1))	(gab2_1	vup1_1)))	gab1_1)	((grm1_1	grm2_1)	vir1_2))	(((((((369.1_1	gal2_1)	plu2_1)	(416.1_1	(gag2_1	gra2_1)))	((406.1_1	vup1_2)	((ceb1_1	ceb2_1)	((gal1_1	plu1_1)	vup2_1))))	(((366.1_1	icr2_3)	gra1_1)	(gac2_1	gag1_1)))	(((gac1_1	icr2_2)
((((((((gac1_2	(lit2_1	(tri1_1	tri2_1)))	bur1_1)	vul2_1)	icr2_1)	(((((((((gag2_1	(406.1_1	gra2_1))	plu1_1)	gal1_1)	(ceb2_1	(gal2_1	vup2_1)))	gra1_1)	((((366.1_1	416.1_1)	(369.1_1	((ceb1_1	plu2_1)	((gac2_1	gag1_1)	icr2_3))))	vup1_2)	((gac1_1	((vel1_1	vel2_2)	icr2_2))	(gac2_2	vel2_1))))	vup1_1)	gab2_1)	(bur2_1	lit1_1)))	((grm1_1	grm2_1)	vir1_2))	((((hal1_1	rot2_1)	((ceb1_2	rot1_2)	gab1_1))	((((hal2_1	vul1_1)	vul3_1)	vir1_1)	((((gab1_2	icr1_2)	gab2_2)
(((((((((gab2_1	vul1_1)	icr1_1)	rot2_1)	(hal2_1	icr2_1))	((bur1_1	((hal1_1	vul2_1)	gab1_1))	(((gab1_2	icr1_2)	gab2_2)	(lai1_1	rot1_2))))	((grm1_1	grm2_1)	vir1_2))	(((vir1_1	(bur2_1	(ceb1_2	(lit1_1	vup1_1))))	(gac1_2	(lai2_1	(lit2_1	((rot1_1	rot3_1)	vir2_1)))))	(vul3_1	(tri1_1	tri2_1))))	((((gag2_1	vup2_1)	366.1_1)	(((((406.1_1	gra2_1)	ceb2_1)	(plu2_1	gal2_1))	((416.1_1	gac2_1)	(gag1_1	vup1_2)))	((((gac1_1	vel2_2)	icr2_2)	(gac2_2	vel2_1))	vel1_1)))
((((((((((gac1_2	lai1_1)	lit2_1)	(((icr1_1	(lit1_1	vup1_1))	(rot1_2	(tri1_1	tri2_1)))	(vir2_1	vul2_1)))	(rot1_1	rot3_1))	vul3_1)	((bur1_1	(bur2_1	(((gab1_1	vir1_1)	icr2_1)	(hal1_1	lai2_1))))	(((gab2_1	vul1_1)	hal2_1)	rot2_1)))	(((grm1_1	grm2_1)	vir1_2)	((gab1_2	gab2_2)	icr1_2)))	ceb1_2)	((((ceb1_1	gag2_1)	icr2_3)	(((((366.1_1	(plu1_1	gra1_1))	(416.1_1	gag1_1))	ceb2_1)	(369.1_1	plu2_1))	(((406.1_1	gac2_1)	gra2_1)	(gal1_1	gal2_1))))	((((gac1_1	vel1_1)
((((((vul1_1	((gab2_1	icr1_1)	rot1_2))	lit1_1)	(hal1_1	(tri1_1	tri2_1)))	(gab2_2	(gab1_2	icr1_2)))	((((hal2_1	ceb1_2)	((((bur1_1	(vup1_1	lai2_1))	bur2_1)	(gac1_2	(lit2_1	vul3_1)))	(gab1_1	lai1_1)))	(((vir1_1	icr2_1)	(vir2_1	(((grm1_1	grm2_1)	vir1_2)	vul2_1)))	((rot1_1	rot3_1)	rot2_1)))	((((vup2_1	ceb1_1)	ceb2_1)	(((gag2_1	gra1_1)	plu2_1)	gac2_1))	(((((366.1_1	gra2_1)	(369.1_1	icr2_3))	(((406.1_1	gag1_1)	plu1_1)	((gal2_1	gal1_1)	vup1_2)))	416.1_1)
(((((((((((icr2_1	icr1_1)	vir1_1)	((tri1_1	tri2_1)	vul2_1))	(rot1_1	rot3_1))	(((bur2_1	rot2_1)	((lit1_1	rot1_2)	lit2_1))	vir2_1))	(ceb1_2	hal1_1))	((bur1_1	(gac1_2	hal2_1))	(((lai2_1	vul3_1)	vup1_1)	((grm1_1	grm2_1)	vir1_2))))	(gab1_2	(gab2_2	icr1_2)))	((gab2_1	vul1_1)	(gab1_1	lai1_1)))	(((((((gal1_1	vup2_1)	plu2_1)	gra2_1)	(((ceb2_1	(gra1_1	plu1_1))	icr2_3)	gag1_1))	gag2_1)	(((gac1_1	(icr2_2	vel2_2))	(gac2_2	vel2_1))	vel1_1))	(((366.1_1	369.1_1)
((((((((((((bur1_1	gac1_2)	vir2_1)	gab1_1)	(bur2_1	(ceb1_2	gab2_1)))	vul1_1)	(icr1_2	(gab1_2	gab2_2)))	((lit1_1	vir1_1)	lit2_1))	(rot2_1	vup1_1))	(((grm1_1	grm2_1)	vir1_2)	((hal1_1	lai2_1)	lai1_1)))	((((((416.1_1	icr2_3)	gal2_1)	(406.1_1	gag2_1))	gal1_1)	(((gac1_1	(gac2_2	vel2_1))	vel1_1)	(icr2_2	vel2_2)))	(((((366.1_1	ceb2_1)	ceb1_1)	(gag1_1	(gra2_1	plu2_1)))	(369.1_1	(gac2_1	plu1_1)))	((vup1_2	vup2_1)	gra1_1))))	((((vul3_1	icr1_1)	(vul2_1	(icr2_1
(((((((((lit1_1	vir1_1)	(tri1_1	tri2_1))	((gab1_2	icr1_2)	gab2_2))	((lai2_1	(((gab1_1	vul1_1)	vul2_1)	hal2_1))	bur2_1))	(((vup2_1	(((gac1_1	(icr2_2	vel1_1))	(gac2_2	vel2_1))	vel2_2))	((((366.1_1	gag2_1)	((gac2_1	gra2_1)	plu1_1))	((((416.1_1	gal2_1)	icr2_3)	((gra1_1	vup1_2)	gag1_1))	(ceb1_1	plu2_1)))	((369.1_1	(ceb2_1	gal1_1))	406.1_1)))	((icr2_1	(((gac1_2	hal1_1)	rot2_1)	(icr1_1	(lit2_1	vul3_1))))	(rot1_1	rot3_1))))	(((gab2_1	rot1_2)	ceb1_2)	((grm1_1
(((((((((hal1_1	vul2_1)	vir2_1)	lai2_1)	(bur1_1	(tri1_1	tri2_1)))	((((bur2_1	(ceb1_2	rot2_1))	(lit2_1	vup1_1))	((hal2_1	lai1_1)	lit1_1))	((icr1_1	vul3_1)	(icr2_1	vul1_1))))	((icr1_2	(gab1_2	gab2_2))	(rot1_1	rot3_1)))	(((vir1_1	gac1_2)	(gab1_1	(gab2_1	rot1_2)))	(((((416.1_1	(gac2_1	gra2_1))	gag1_1)	((((366.1_1	369.1_1)	ceb2_1)	(406.1_1	gal2_1))	(ceb1_1	(gra1_1	(plu1_1	vup1_2)))))	(gag2_1	((gal1_1	icr2_3)	(plu2_1	vup2_1))))	((((gac1_1	icr2_2)	vel1_1)
[truncated: 17,129 more rows]
[truncated: 8 more columns]
