# Supplementary material for: AllCoPol: inferring allele co-ancestry in polyploids
Source: BMC Bioinformatics. 2020 Oct 7;21:441. doi: 10.1186/s12859-020-03750-9 (PMC7542712; doi:10.1186/s12859-020-03750-9)
Supplement: Supplementary file 2 — Additional file 2: Gene trees used in the example analysis. This file contains the data used in the example analysis comprising 10 markers with 18,000 gene trees each. [file 12859_2020_3750_MOESM2_ESM.zip › gene_trees/D23.txt]

(((((((((((vul3_1	gab1_1)	gac1_1)	icr1_3)	icr2_4)	(gab2_2	vel2_2))	((gag1_1	(hal1_2	(icr2_2	(((lai1_1	lai2_1)	tri2_1)	tri1_1))))	((369.1_1	(hal1_1	hal2_1))	(rot1_1	(rot2_2	rot3_1)))))	((((((((gal1_1	icr1_2)	406.1_1)	416.1_1)	vel2_1)	(gac1_3	(((gal2_1	plu1_2)	plu2_2)	icr2_1)))	((ceb1_2	ceb2_2)	(gac2_2	vel1_1)))	((((gra1_1	gra2_1)	icr2_3)	hal2_2)	(gra1_2	gra2_2)))	(((366.1_1	366.1_2)	369.1_2)	(ceb1_1	ceb2_1))))	(((((vul1_2	(((vul2_2	vup2_1)	vul1_1)	vul3_2))
(((((((((((vul3_1	((gab2_2	gac1_1)	icr2_4))	icr1_3)	(gab1_1	vel2_2))	(((369.1_2	(ceb1_1	ceb2_1))	(366.1_1	366.1_2))	(((gag1_1	369.1_1)	rot1_1)	((((((lai1_1	lai2_1)	tri2_1)	tri1_1)	(hal1_1	hal2_1))	(rot2_2	rot3_1))	(hal1_2	icr2_2)))))	(((((gac1_3	icr2_1)	(((406.1_1	vel1_1)	ceb1_2)	gal1_1))	((icr1_2	plu2_2)	plu1_2))	(ceb2_2	vel2_1))	((416.1_1	gal2_1)	gac2_2)))	(hal2_2	((gra1_1	gra2_1)	(gra1_2	(gra2_2	icr2_3)))))	(((((vul3_2	vul1_2)	vul1_1)	((gag2_2	vup2_1)
((((((((((gab2_2	vel2_2)	((gab1_1	gac1_1)	icr2_4))	(icr1_3	vul3_1))	((((366.1_1	(366.1_2	369.1_2))	(ceb1_1	ceb2_1))	(((gag1_1	(369.1_1	(rot2_2	rot3_1)))	rot1_1)	(((lai1_1	tri2_1)	(lai2_1	tri1_1))	(icr2_2	((hal1_1	hal2_1)	hal1_2)))))	((gra1_2	hal2_2)	(gra2_2	icr2_3))))	(((((gac2_2	gal2_1)	icr2_1)	(416.1_1	icr1_2))	((((406.1_1	vel1_1)	ceb2_2)	ceb1_2)	((plu1_2	plu2_2)	((gac1_3	gal1_1)	vel2_1))))	(gra1_1	gra2_1)))	(gab2_1	vul2_1))	(((icr1_1	((vul1_2	vup2_1)
(((((((((gab2_2	icr1_3)	((gac1_1	vul3_1)	vel2_2))	gab1_1)	icr2_4)	(((369.1_2	(ceb1_1	ceb2_1))	366.1_2)	366.1_1))	(((406.1_1	gal1_1)	((((((416.1_1	icr2_1)	((icr1_2	vel2_1)	plu2_2))	(ceb1_2	gac1_3))	(gac2_2	gal2_1))	(ceb2_2	vel1_1))	plu1_2))	((((gag1_1	icr2_2)	rot1_1)	((369.1_1	((hal1_1	hal2_1)	hal1_2))	(((lai1_1	tri1_1)	(lai2_1	tri2_1))	(rot2_2	rot3_1))))	((gra1_1	gra2_1)	(((gra1_2	icr2_3)	hal2_2)	gra2_2)))))	((((gag1_2	gag2_2)	icr1_1)	((((vul1_2	vul3_2)
(((((((((gab2_2	(gab1_1	(gac1_1	icr1_3)))	(vul3_1	vel2_2))	icr2_4)	((((ceb1_2	gac2_2)	ceb2_2)	((((406.1_1	vel2_1)	(gac1_3	vel1_1))	(gal2_1	icr1_2))	((416.1_1	icr2_1)	plu2_2)))	(gal1_1	plu1_2)))	(((369.1_2	(366.1_1	366.1_2))	(ceb1_1	ceb2_1))	((gag1_1	((369.1_1	(hal1_2	icr2_2))	(((hal1_1	hal2_1)	((((lai1_1	lai2_1)	tri1_1)	tri2_1)	(rot2_2	rot3_1)))	rot1_1)))	((gra1_1	gra2_1)	(gra1_2	((gra2_2	icr2_3)	hal2_2))))))	(((((gag1_2	vup2_1)	icr1_1)	((vul1_1	(vul3_2
((((((((((gac1_1	vel2_2)	((gab1_1	(icr1_3	vul3_1))	gab2_2))	icr2_4)	(((((366.1_1	((366.1_2	369.1_2)	(ceb1_1	ceb2_1)))	((lai1_1	(lai2_1	tri2_1))	tri1_1))	(((369.1_1	hal1_2)	icr2_2)	(hal1_1	hal2_1)))	((gag1_1	(rot2_2	rot3_1))	rot1_1))	(((gra1_1	gra2_1)	gra2_2)	((gra1_2	icr2_3)	hal2_2))))	((((((ceb1_2	plu1_2)	((icr2_1	gal2_1)	plu2_2))	406.1_1)	ceb2_2)	((gac2_2	icr1_2)	vel2_1))	((416.1_1	gal1_1)	(gac1_3	vel1_1))))	(((((vul3_2	((gag1_2	vul1_1)	(vup1_1	vup2_1)))
((((((((((((gab2_2	vul3_1)	icr1_3)	gab1_1)	gac1_1)	vel2_2)	icr2_4)	((((gal2_1	((406.1_1	icr1_2)	(gac1_3	vel1_1)))	(((ceb2_2	vel2_1)	plu1_2)	gal1_1))	((ceb1_2	plu2_2)	(gac2_2	icr2_1)))	416.1_1))	((((((366.1_2	(366.1_1	(ceb1_1	ceb2_1)))	369.1_2)	icr2_2)	(((369.1_1	(((lai1_1	tri1_1)	tri2_1)	lai2_1))	(rot2_2	rot3_1))	rot1_1))	((gag1_1	hal1_2)	(hal1_1	hal2_1)))	((((gra1_1	gra2_1)	hal2_2)	gra1_2)	(gra2_2	icr2_3))))	(((gag2_2	vul2_2)	(((icr1_1	(vul3_2	vup2_1))
((((((((((gac1_1	icr1_3)	gab1_1)	((vel2_2	(gab2_2	vul3_1))	icr2_4))	(((406.1_1	plu1_2)	vel2_1)	(((416.1_1	gal2_1)	(((ceb1_2	((ceb2_2	gal1_1)	gac2_2))	plu2_2)	(icr1_2	vel1_1)))	(gac1_3	icr2_1))))	((((((366.1_2	(ceb1_1	ceb2_1))	(366.1_1	369.1_2))	rot1_1)	((gag1_1	(((hal1_1	hal2_1)	hal1_2)	(((lai1_1	tri1_1)	tri2_1)	lai2_1)))	(icr2_2	(rot2_2	rot3_1))))	369.1_1)	(((gra1_1	gra2_1)	((gra1_2	gra2_2)	hal2_2))	icr2_3)))	(((((gag1_2	(vul1_1	vup1_1))	vul3_2)	(((gag2_2
((((((((((gab1_1	vel2_2)	((gac1_1	gab2_2)	icr2_4))	(icr1_3	vul3_1))	(((((406.1_1	ceb1_2)	icr1_2)	plu1_2)	(((416.1_1	(gal2_1	plu2_2))	gal1_1)	vel2_1))	((ceb2_2	(gac2_2	vel1_1))	(gac1_3	icr2_1))))	(((((((369.1_2	(ceb1_1	ceb2_1))	366.1_2)	366.1_1)	((lai1_1	(lai2_1	tri2_1))	tri1_1))	(gag1_1	(rot2_2	rot3_1)))	((((369.1_1	hal1_1)	hal2_1)	(icr2_2	rot1_1))	hal1_2))	(((gra1_1	gra2_1)	(gra1_2	gra2_2))	(hal2_2	icr2_3))))	(((((vul1_1	vup1_1)	vul1_2)	(((vul3_2	gag1_2)
(((((((((((gab2_2	(gab1_1	gac1_1))	(vel2_2	icr1_3))	icr2_4)	vul3_1)	(((gra1_1	gra2_1)	((gra1_2	hal2_2)	gra2_2))	icr2_3))	(((((gac1_3	plu2_2)	((ceb2_2	(gac2_2	icr2_1))	(vel1_1	vel2_1)))	gal2_1)	((ceb1_2	icr1_2)	plu1_2))	((406.1_1	416.1_1)	gal1_1)))	((369.1_2	((366.1_1	366.1_2)	(ceb1_1	ceb2_1)))	(((gag1_1	hal1_2)	((hal1_1	hal2_1)	rot1_1))	(((369.1_1	icr2_2)	((lai1_1	lai2_1)	(tri1_1	tri2_1)))	(rot2_2	rot3_1)))))	(((((vul1_2	((vul1_1	vul3_2)	vup1_1))	(icr1_1
((((((((((((gab2_2	(gab1_1	vel2_2))	icr1_3)	(vul3_1	icr2_4))	gac1_1)	(((406.1_1	416.1_1)	vel2_1)	(((ceb1_2	gac1_3)	(gal1_1	vel1_1))	(((((ceb2_2	icr2_1)	icr1_2)	gac2_2)	(gal2_1	plu2_2))	plu1_2))))	(((((gra1_1	gra2_1)	gra1_2)	hal2_2)	icr2_3)	gra2_2))	(((369.1_2	(366.1_1	366.1_2))	(ceb1_1	ceb2_1))	((gag1_1	369.1_1)	((((hal1_2	(rot1_1	(((lai1_1	tri2_1)	tri1_1)	lai2_1)))	icr2_2)	(hal1_1	hal2_1))	(rot2_2	rot3_1)))))	(gab2_1	vul2_1))	((((vup1_1	(gag1_2	vul3_2))
(((((((((gab2_2	vel2_2)	gab1_1)	(vul3_1	icr1_3))	(gac1_1	icr2_4))	(((((ceb2_2	(ceb1_2	(gac1_3	gal2_1)))	(icr1_2	icr2_1))	(((((406.1_1	416.1_1)	gac2_2)	gal1_1)	plu1_2)	((plu2_2	vel1_1)	vel2_1)))	((((gra1_1	gra2_1)	gra1_2)	(gra2_2	icr2_3))	hal2_2))	((((366.1_1	366.1_2)	(ceb1_1	ceb2_1))	369.1_2)	((gag1_1	(rot2_2	rot3_1))	(((((369.1_1	(((lai1_1	lai2_1)	tri2_1)	tri1_1))	hal1_1)	(hal1_2	icr2_2))	rot1_1)	hal2_1)))))	((((((vul1_1	vul2_2)	vup2_1)	(((gag1_2	vup1_1)
(((((((((((icr1_3	vul3_1)	vel2_2)	gab2_2)	(gac1_1	gab1_1))	icr2_4)	((((gag1_1	((hal1_1	hal2_1)	rot1_1))	(369.1_1	icr2_2))	((hal1_2	(rot2_2	rot3_1))	(((lai1_1	tri1_1)	lai2_1)	tri2_1)))	((((gra1_1	gra2_1)	(gra1_2	gra2_2))	icr2_3)	hal2_2)))	((((((406.1_1	416.1_1)	((gal2_1	plu2_2)	vel1_1))	(ceb1_2	icr2_1))	(ceb2_2	vel2_1))	(plu1_2	((gac1_3	(gal1_1	icr1_2))	gac2_2)))	((366.1_2	369.1_2)	(366.1_1	(ceb1_1	ceb2_1)))))	(((((vul3_2	vup2_1)	(gag2_2	vul2_2))	((icr1_1
((((((((((icr1_3	gab2_2)	gac1_1)	icr2_4)	(gab1_1	vel2_2))	vul3_1)	(((((plu2_2	ceb1_2)	(plu1_2	vel2_1))	((406.1_1	gal2_1)	((((416.1_1	gac1_3)	vel1_1)	icr1_2)	(gal1_1	icr2_1))))	(ceb2_2	gac2_2))	((((366.1_2	369.1_2)	366.1_1)	(ceb1_1	ceb2_1))	((gag1_1	(hal1_1	hal2_1))	(369.1_1	(((((gra1_1	gra2_1)	(((gra1_2	gra2_2)	icr2_3)	hal2_2))	((hal1_2	icr2_2)	(rot2_2	rot3_1)))	((lai1_1	(lai2_1	tri1_1))	tri2_1))	rot1_1))))))	(((((((vup2_1	vul1_1)	vul2_2)	(gag2_2	vul1_2))
((((((((((vel2_2	vul3_1)	icr2_4)	(((gab1_1	gac1_1)	icr1_3)	gab2_2))	(((((416.1_1	(ceb1_2	gal2_1))	vel2_1)	(icr2_1	plu2_2))	(((406.1_1	gac1_3)	vel1_1)	icr1_2))	((ceb2_2	gal1_1)	(gac2_2	plu1_2))))	((((366.1_2	369.1_2)	(ceb1_1	ceb2_1))	366.1_1)	(((gag1_1	(hal1_1	hal2_1))	(((((369.1_1	icr2_2)	hal1_2)	rot1_1)	((((gra1_1	gra2_1)	icr2_3)	(gra2_2	hal2_2))	gra1_2))	(rot2_2	rot3_1)))	((lai1_1	tri2_1)	(lai2_1	tri1_1)))))	(((vul1_2	vup1_1)	gag1_2)	(((gag2_2	vul3_2)
((((((((((gab2_2	vul3_1)	vel2_2)	icr2_4)	((gab1_1	gac1_1)	icr1_3))	(((369.1_2	366.1_2)	(ceb1_1	ceb2_1))	366.1_1))	(((((plu2_2	416.1_1)	(ceb1_2	(gal2_1	icr2_1)))	((((406.1_1	vel1_1)	(gac2_2	plu1_2))	(gal1_1	vel2_1))	(gac1_3	icr1_2)))	ceb2_2)	((((gag1_1	(hal1_1	hal2_1))	(rot2_2	rot3_1))	(((369.1_1	hal1_2)	rot1_1)	(icr2_2	((lai1_1	tri1_1)	(lai2_1	tri2_1)))))	(((gra1_2	icr2_3)	(gra2_2	hal2_2))	(gra1_1	gra2_1)))))	(((((vup2_1	(gag1_2	gag2_2))	(vul1_2	vup1_1))
((((((((((gab1_1	vul3_1)	icr2_4)	gab2_2)	(vel2_2	icr1_3))	gac1_1)	(((((ceb1_1	ceb2_1)	366.1_2)	369.1_2)	366.1_1)	(((((gag1_1	(icr2_2	(((lai1_1	lai2_1)	tri2_1)	tri1_1)))	(hal1_1	hal2_1))	(rot1_1	(rot2_2	rot3_1)))	(369.1_1	hal1_2))	((((gra1_1	gra2_1)	(gra1_2	icr2_3))	gra2_2)	hal2_2))))	((((((gac1_3	icr1_2)	(gal2_1	plu2_2))	gal1_1)	((416.1_1	(ceb1_2	icr2_1))	gac2_2))	ceb2_2)	((406.1_1	vel1_1)	(plu1_2	vel2_1))))	(((vul2_2	vul1_1)	(((icr1_1	gag1_2)	vup2_1)
(((((((((gab2_2	icr1_3)	(((gac1_1	vel2_2)	(gab1_1	vul3_1))	icr2_4))	((((gag1_1	((lai1_1	lai2_1)	(tri1_1	tri2_1)))	icr2_2)	((369.1_1	((hal1_1	hal2_1)	(rot2_2	rot3_1)))	(hal1_2	rot1_1)))	((gra1_1	gra2_1)	((gra1_2	(gra2_2	hal2_2))	icr2_3))))	(((366.1_2	369.1_2)	366.1_1)	(ceb1_1	ceb2_1)))	(((((((vup1_1	vup2_1)	gag1_2)	((icr1_1	vul3_2)	vul1_1))	((gab2_1	vul2_1)	(gag2_2	vul2_2)))	vul1_2)	(406.1_1	(icr2_1	vel1_1)))	(((((gac1_3	plu2_2)	ceb2_2)	plu1_2)	gal2_1)
(((((((((((gab2_2	(gab1_1	vel2_2))	icr1_3)	(gac1_1	vul3_1))	icr2_4)	((369.1_2	(ceb1_1	ceb2_1))	(366.1_1	366.1_2)))	((((gag1_1	((hal2_1	(lai1_1	(lai2_1	(tri1_1	tri2_1))))	hal1_2))	(((369.1_1	hal1_1)	icr2_2)	(rot1_1	(rot2_2	rot3_1))))	(gra1_2	(gra2_2	hal2_2)))	(icr2_3	(gra1_1	gra2_1))))	((((icr1_1	(((gag1_2	vul3_2)	vup1_1)	vul1_2))	((vup2_1	((gag2_2	vul2_2)	vul1_1))	(gab2_1	vul2_1)))	(((((406.1_1	vel1_1)	vel2_1)	(416.1_1	ceb1_2))	(gal1_1	gal2_1))	(gac1_3
((((((((gab2_2	icr1_3)	vel2_2)	(gac1_1	(gab1_1	vul3_1)))	icr2_4)	((((((((gab2_1	vul2_1)	(((gag1_2	vup2_1)	vul1_1)	(vul3_2	vup1_1)))	((vul2_2	vul1_2)	icr1_1))	gag2_2)	gal1_1)	((vel2_1	406.1_1)	(((416.1_1	plu2_2)	(gac2_2	vel1_1))	gal2_1)))	(((ceb1_2	ceb2_2)	(icr2_1	plu1_2))	(gac1_3	icr1_2)))	((((366.1_2	369.1_2)	366.1_1)	(ceb1_1	ceb2_1))	((gag1_1	(((((369.1_1	hal1_1)	icr2_2)	hal2_1)	(rot2_2	rot3_1))	rot1_1))	(((((gra1_2	gra2_2)	icr2_3)	(gra1_1	gra2_1))
(((((((gab2_2	gac1_1)	icr1_3)	icr2_4)	((gab1_1	vul3_1)	vel2_2))	((((((((((gab2_1	vul2_1)	(icr1_1	vup2_1))	(((vul3_2	vup1_1)	(((gag1_2	vul2_2)	vul1_2)	vul1_1))	gag2_2))	ceb2_2)	(416.1_1	(gac2_2	icr1_2)))	(406.1_1	vel2_1))	((gal1_1	vel1_1)	plu2_2))	((ceb1_2	plu1_2)	((gac1_3	icr2_1)	gal2_1)))	((((gag1_1	(((lai1_1	tri1_1)	tri2_1)	lai2_1))	((((369.1_1	hal1_1)	(hal2_1	icr2_2))	rot1_1)	(rot2_2	rot3_1)))	hal1_2)	(((gra1_1	gra2_1)	(gra1_2	gra2_2))	(hal2_2
((((((((((gab1_1	icr1_3)	(vel2_2	vul3_1))	(gab2_2	gac1_1))	icr2_4)	((((gag1_1	(hal2_1	hal1_2))	((((369.1_1	hal1_1)	(rot2_2	rot3_1))	icr2_2)	(((lai1_1	tri2_1)	lai2_1)	tri1_1)))	rot1_1)	(((gra1_1	gra2_1)	gra1_2)	((gra2_2	icr2_3)	hal2_2))))	(((366.1_1	369.1_2)	(ceb1_1	ceb2_1))	366.1_2))	((((vul1_2	vup1_1)	((gag1_2	vul1_1)	vul2_2))	((gag2_2	(icr1_1	vup2_1))	((gab2_1	vul2_1)	vul3_2)))	(((((icr2_1	plu1_2)	(((406.1_1	416.1_1)	ceb2_2)	vel2_1))	icr1_2)	(((ceb1_2
((((((((gac1_1	((gab1_1	gab2_2)	vel2_2))	(icr1_3	vul3_1))	icr2_4)	(((366.1_2	(ceb1_1	ceb2_1))	(366.1_1	369.1_2))	((gag1_1	(((gra1_1	gra2_1)	gra2_2)	(gra1_2	(hal2_2	icr2_3))))	((((369.1_1	hal1_1)	(rot2_2	rot3_1))	((lai1_1	lai2_1)	(tri1_1	tri2_1)))	(((hal1_2	icr2_2)	hal2_1)	rot1_1)))))	(((((((gag1_2	vul1_1)	vup2_1)	(gag2_2	vul2_2))	(((vul3_2	vup1_1)	icr1_1)	vul1_2))	(gab2_1	vul2_1))	((((vel2_1	gac2_2)	(ceb1_2	ceb2_2))	(icr2_1	(gal2_1	plu1_2)))	(((406.1_1
(((((((((icr1_3	vel2_2)	(gab1_1	((gab2_2	vul3_1)	gac1_1)))	icr2_4)	((416.1_1	vel1_1)	gal1_1))	((((369.1_2	(366.1_1	366.1_2))	(ceb1_1	ceb2_1))	((gag1_1	hal2_1)	((369.1_1	hal1_1)	icr2_2)))	((hal1_2	rot1_1)	((((gra1_1	gra2_1)	(gra1_2	gra2_2))	(hal2_2	icr2_3))	(((lai1_1	(tri1_1	tri2_1))	lai2_1)	(rot2_2	rot3_1))))))	(((((icr2_1	(icr1_2	plu1_2))	406.1_1)	(((ceb1_2	plu2_2)	(gac2_2	gal2_1))	vel2_1))	(ceb2_2	gac1_3))	(vup2_1	(gag2_2	vul2_2))))	(((vul3_2	((gag1_2
(((((((((gab2_2	((gab1_1	vul3_1)	gac1_1))	icr2_4)	(icr1_3	vel2_2))	((369.1_2	(ceb1_1	ceb2_1))	(366.1_1	366.1_2)))	((((((gag1_1	hal2_1)	(369.1_1	hal1_1))	(((hal1_2	((lai1_1	tri2_1)	(lai2_1	tri1_1)))	icr2_2)	(rot2_2	rot3_1)))	rot1_1)	(((416.1_1	(icr1_2	vel1_1))	hal2_2)	(gra1_1	gra2_1)))	(gra1_2	(gra2_2	icr2_3))))	(((grm1_1	grm2_1)	(lit1_1	lit2_1))	((((406.1_2	gag2_1)	(gac2_1	vup2_2))	((((gal1_2	rot2_1)	(gac1_2	gal2_2))	plu1_1)	plu2_1))	((bur1_1	(bur2_1
((((((((((((gab1_1	vul3_1)	gac1_1)	icr1_3)	vel2_2)	gab2_2)	icr2_4)	gac2_2)	((((366.1_1	(ceb1_1	ceb2_1))	(366.1_2	369.1_2))	((((gag1_1	(hal1_2	(rot2_2	rot3_1)))	((lai1_1	lai2_1)	(tri1_1	tri2_1)))	((369.1_1	hal1_1)	(icr2_2	rot1_1)))	hal2_1))	((((gra1_1	gra2_1)	gra1_2)	hal2_2)	(gra2_2	icr2_3))))	((((((vul1_2	vul2_2)	vul1_1)	vup1_1)	icr1_1)	((((((416.1_1	(plu1_2	plu2_2))	gal1_1)	vel2_1)	ceb1_2)	((406.1_1	(gal2_1	vel1_1))	(ceb2_2	((gac1_3	icr1_2)	icr2_1))))
((((((((vel2_2	(((gab1_1	icr1_3)	(gab2_2	vul3_1))	gac1_1))	icr2_4)	(((366.1_2	(366.1_1	(ceb1_1	ceb2_1)))	369.1_2)	gac2_2))	(((gag1_1	((((369.1_1	hal1_1)	(((lai1_1	lai2_1)	tri2_1)	tri1_1))	(icr2_2	rot1_1))	(hal2_1	(rot2_2	rot3_1))))	hal1_2)	(((gra1_2	gra2_2)	icr2_3)	((gra1_1	gra2_1)	hal2_2))))	((((((vul1_2	icr1_1)	(vul2_2	vup2_1))	(gag1_2	vul1_1))	(vul3_2	vup1_1))	(((plu2_2	((406.1_1	gal1_1)	vel2_1))	((((416.1_1	(gac1_3	(gal2_1	vel1_1)))	ceb2_2)	(ceb1_2
(((((((icr2_4	gac1_1)	((vul3_1	vel2_2)	((gab1_1	icr1_3)	gab2_2)))	(((((((vul1_1	(gag2_2	vup2_1))	(vul2_2	gag1_2))	((icr1_1	(vul1_2	vul3_2))	vup1_1))	((416.1_1	gal2_1)	icr1_2))	((gal1_1	((((406.1_1	plu2_2)	icr2_1)	vel2_1)	((ceb2_2	gac1_3)	vel1_1)))	(ceb1_2	plu1_2)))	(((((gag1_1	((hal1_2	icr2_2)	(((lai1_1	tri1_1)	lai2_1)	tri2_1)))	(rot2_2	rot3_1))	(((369.1_1	hal1_1)	hal2_1)	rot1_1))	((gra1_1	gra2_1)	((gra1_2	icr2_3)	(gra2_2	hal2_2))))	gac2_2))	((366.1_2
(((((((((icr1_3	(gab2_2	vul3_1))	(gab1_1	vel2_2))	icr2_4)	gac1_1)	((369.1_2	366.1_2)	(366.1_1	(ceb1_1	ceb2_1))))	(((gag1_1	((369.1_1	hal1_1)	(((hal1_2	(hal2_1	icr2_2))	(rot2_2	rot3_1))	rot1_1)))	((lai1_1	(lai2_1	tri2_1))	tri1_1))	((gra1_1	gra2_1)	(gra1_2	((gra2_2	icr2_3)	hal2_2)))))	(((((icr1_1	gag2_2)	((vul1_2	vup1_1)	(gag1_2	(vul2_2	vup2_1))))	(vul1_1	vul3_2))	((((((ceb1_2	plu2_2)	gal2_1)	icr2_1)	ceb2_2)	((((406.1_1	gac2_2)	(416.1_1	gal1_1))	gac1_3)
(((((((((gab2_2	icr1_3)	vul3_1)	(gab1_1	gac1_1))	(icr2_4	vel2_2))	((((366.1_2	369.1_2)	(ceb1_1	ceb2_1))	366.1_1)	((((((gag1_1	icr2_2)	((369.1_1	hal1_1)	hal1_2))	hal2_1)	((rot2_2	rot3_1)	((((lai1_1	tri2_1)	lai2_1)	tri1_1)	rot1_1)))	(gra1_1	gra2_1))	((gra1_2	icr2_3)	(gra2_2	hal2_2)))))	(((((((vul1_2	(vul2_2	vup2_1))	vup1_1)	(gag1_2	gag2_2))	icr1_1)	(vul1_1	vul3_2))	(((((gac1_3	406.1_1)	icr1_2)	((416.1_1	(((ceb1_2	icr2_1)	gal2_1)	vel2_1))	(gac2_2	plu2_2)))
((((((((vel2_2	(((gac1_1	vul3_1)	gab2_2)	icr2_4))	(gab1_1	icr1_3))	((gag1_1	((((369.1_1	hal1_1)	(hal1_2	hal2_1))	(rot1_1	((lai1_1	(tri1_1	tri2_1))	lai2_1)))	(icr2_2	(rot2_2	rot3_1))))	((gra1_1	gra2_1)	((gra1_2	(gra2_2	hal2_2))	icr2_3))))	((366.1_2	369.1_2)	(366.1_1	(ceb1_1	ceb2_1))))	((((((((vup2_1	vul2_2)	vul1_2)	((gag1_2	vup1_1)	vul3_2))	gag2_2)	(((((gac1_3	plu1_2)	(vel1_1	plu2_2))	((gac2_2	gal2_1)	gal1_1))	(416.1_1	ceb1_2))	(((406.1_1	(ceb2_2	icr1_2))
(((((((((gab1_1	(icr1_3	vel2_2))	(gab2_2	gac1_1))	vul3_1)	icr2_4)	((((ceb1_1	ceb2_1)	((366.1_1	369.1_2)	366.1_2))	((((gag1_1	(((hal1_2	rot1_1)	icr2_2)	(lai1_1	((lai2_1	tri2_1)	tri1_1))))	369.1_1)	(rot2_2	rot3_1))	(hal1_1	hal2_1)))	((((gra1_2	hal2_2)	icr2_3)	gra2_2)	(gra1_1	gra2_1))))	((((((vup1_1	(vul2_2	vul3_2))	vul1_2)	((gag1_2	vup2_1)	gag2_2))	vul1_1)	((gab2_1	vul2_1)	icr1_1))	((((gac2_2	gal1_1)	gac1_3)	((416.1_1	ceb2_2)	vel2_1))	((406.1_1	icr2_1)
(((((((((((gab2_2	((icr1_3	vel2_2)	vul3_1))	(gab1_1	icr2_4))	gac1_1)	(((gra1_1	gra2_1)	((gra1_2	gra2_2)	icr2_3))	hal2_2))	((plu2_2	plu1_2)	((((406.1_1	(ceb1_2	(gac2_2	gal2_1)))	(icr1_2	vel1_1))	(gac1_3	vel2_1))	((416.1_1	gal1_1)	(ceb2_2	icr2_1)))))	((((366.1_2	366.1_1)	369.1_2)	(ceb1_1	ceb2_1))	((gag1_1	369.1_1)	(((((hal1_1	hal2_1)	hal1_2)	(icr2_2	rot1_1))	(rot2_2	rot3_1))	(((lai1_1	lai2_1)	tri1_1)	tri2_1)))))	(((((((gag1_2	vul1_2)	vup2_1)	vul1_1)	icr1_1)
(((((((((gab2_2	icr1_3)	(gac1_1	vul3_1))	((gab1_1	vel2_2)	icr2_4))	((((366.1_2	(ceb1_1	ceb2_1))	369.1_2)	366.1_1)	(((gag1_1	(rot2_2	rot3_1))	(((lai1_1	lai2_1)	tri1_1)	tri2_1))	(((369.1_1	hal1_2)	(hal1_1	hal2_1))	(rot1_1	icr2_2)))))	((((gac2_2	plu1_2)	gal2_1)	(((406.1_1	416.1_1)	(((((ceb1_2	ceb2_2)	icr1_2)	gac1_3)	((plu2_2	vel2_1)	vel1_1))	icr2_1))	gal1_1))	((((gra1_1	gra2_1)	gra2_2)	gra1_2)	(hal2_2	icr2_3))))	(((((vul1_2	(((gag1_2	vul2_2)	vup1_1)	vup2_1))
((((((((((gac1_1	(gab2_2	(icr1_3	vul3_1)))	gab1_1)	(icr2_4	vel2_2))	((((((gac2_2	gal2_1)	(icr2_1	vel2_1))	(((406.1_1	416.1_1)	ceb1_2)	(gal1_1	plu2_2)))	plu1_2)	((ceb2_2	gac1_3)	(icr1_2	vel1_1)))	((((gra1_1	gra2_1)	icr2_3)	(gra1_2	gra2_2))	hal2_2)))	((((369.1_2	366.1_2)	(ceb1_1	ceb2_1))	366.1_1)	((gag1_1	((369.1_1	hal1_1)	(hal1_2	hal2_1)))	(((icr2_2	rot1_1)	((lai1_1	tri2_1)	(lai2_1	tri1_1)))	(rot2_2	rot3_1)))))	((gag1_2	vul1_2)	((gag2_2	(vup2_1	vul2_2))
(((((((((gab2_2	gac1_1)	(((gab1_1	vul3_1)	(icr1_3	vel2_2))	icr2_4))	(((ceb2_2	gal2_1)	(((406.1_1	icr2_1)	plu2_2)	416.1_1))	((((ceb1_2	gac2_2)	(icr1_2	vel1_1))	(plu1_2	vel2_1))	(gac1_3	gal1_1))))	((gra1_1	gra2_1)	(((gra1_2	icr2_3)	hal2_2)	gra2_2)))	((((369.1_2	366.1_2)	(ceb1_1	ceb2_1))	366.1_1)	(((gag1_1	(icr2_2	(rot2_2	rot3_1)))	((lai1_1	(lai2_1	tri1_1))	tri2_1))	(((369.1_1	hal1_1)	(hal1_2	hal2_1))	rot1_1))))	((((vul2_2	gag1_2)	(vul3_2	vul1_2))	(((vul1_1
((((((((((gab2_2	gac1_1)	icr1_3)	vel2_2)	(gab1_1	vul3_1))	icr2_4)	(((366.1_2	(ceb1_1	ceb2_1))	(366.1_1	369.1_2))	(((gag1_1	((lai1_1	tri1_1)	(lai2_1	tri2_1)))	((369.1_1	(rot2_2	rot3_1))	(hal1_2	icr2_2)))	((hal1_1	hal2_1)	rot1_1))))	(((((416.1_1	(ceb1_2	vel1_1))	(icr1_2	plu2_2))	(((406.1_1	gac2_2)	(icr2_1	vel2_1))	gac1_3))	(((ceb2_2	gal2_1)	plu1_2)	gal1_1))	((((hal2_2	(gra1_1	gra2_1))	icr2_3)	gra1_2)	gra2_2)))	((((((vup2_1	((gag1_2	gag2_2)	vul2_2))	icr1_1)
(((((((((gab2_2	icr1_3)	gac1_1)	(gab1_1	vel2_2))	vul3_1)	icr2_4)	(((((369.1_2	366.1_2)	(ceb1_1	ceb2_1))	366.1_1)	(((((gag1_1	(rot1_1	(hal1_1	hal2_1)))	hal1_2)	(369.1_1	(((lai1_1	lai2_1)	tri1_1)	tri2_1)))	icr2_2)	(rot2_2	rot3_1)))	((gra1_1	gra2_1)	(((gra1_2	icr2_3)	gra2_2)	hal2_2))))	(((((((vul1_1	vul1_2)	gag2_2)	(icr1_1	vup2_1))	((gag1_2	(vul2_2	vul3_2))	vup1_1))	(gab2_1	vul2_1))	(((((((416.1_1	icr2_1)	vel1_1)	(gac1_3	(gal1_1	gal2_1)))	vel2_1)	(((406.1_1
(((((((((gab1_1	gab2_2)	((gac1_1	icr1_3)	vul3_1))	icr2_4)	vel2_2)	(((((gag2_2	(vul2_2	vup2_1))	(vul1_1	vup1_1))	(((gag1_2	vul3_2)	vul1_2)	icr1_1))	(gab2_1	vul2_1))	(((vel1_1	plu2_2)	(((((406.1_1	((ceb1_2	icr1_2)	icr2_1))	((416.1_1	plu1_2)	ceb2_2))	vel2_1)	gac2_2)	(gac1_3	(gal1_1	gal2_1))))	((((gra1_2	icr2_3)	(gra1_1	gra2_1))	hal2_2)	gra2_2))))	(((366.1_1	(366.1_2	369.1_2))	(ceb1_1	ceb2_1))	((gag1_1	((rot2_2	rot3_1)	((hal1_1	hal2_1)	(hal1_2	icr2_2))))
((((((((((vul3_1	vel2_2)	(gac1_1	icr1_3))	icr2_4)	(gab1_1	gab2_2))	(((vul1_1	(vup1_1	vup2_1))	((((gag1_2	(icr1_1	vul3_2))	vul1_2)	gag2_2)	vul2_2))	((((vel1_1	vel2_1)	plu1_2)	((((ceb2_2	gac1_3)	icr2_1)	gac2_2)	gal1_1))	(((((406.1_1	icr1_2)	ceb1_2)	gal2_1)	416.1_1)	plu2_2))))	(((369.1_2	(366.1_2	(ceb1_1	ceb2_1)))	366.1_1)	(((((gag1_1	(hal1_1	hal2_1))	icr2_2)	hal1_2)	(rot2_2	rot3_1))	(((369.1_1	rot1_1)	(((lai1_1	tri1_1)	lai2_1)	tri2_1))	((icr2_3	hal2_2)
(((((((((((gab1_1	vul3_1)	icr1_3)	gab2_2)	gac1_1)	(vel2_2	icr2_4))	(((((vul1_1	gag2_2)	((gag1_2	((icr1_1	vul1_2)	vul3_2))	(vul2_2	vup2_1)))	vup1_1)	((gac1_3	(gac2_2	icr2_1))	gal1_1))	(((416.1_1	icr1_2)	(((406.1_1	vel1_1)	ceb1_2)	ceb2_2))	(((gal2_1	plu2_2)	plu1_2)	vel2_1))))	((((369.1_2	366.1_2)	366.1_1)	(ceb1_1	ceb2_1))	((((gag1_1	(rot2_2	rot3_1))	(((369.1_1	(hal1_1	hal2_1))	icr2_2)	hal1_2))	(((gra1_2	gra2_2)	(hal2_2	icr2_3))	(gra1_1	gra2_1)))	(rot1_1
(((((((((gab2_2	((gac1_1	icr1_3)	vul3_1))	icr2_4)	(gab1_1	vel2_2))	(((366.1_2	369.1_2)	(366.1_1	(ceb1_1	ceb2_1)))	((((gag1_1	(rot2_2	rot3_1))	rot1_1)	((hal1_2	(hal1_1	hal2_1))	((lai1_1	tri1_1)	(lai2_1	tri2_1))))	(369.1_1	icr2_2))))	(((gra1_1	gra2_1)	((gra1_2	gra2_2)	icr2_3))	hal2_2))	(((((vul1_2	vul1_1)	(((vup2_1	vul3_2)	(gag1_2	vul2_2))	gag2_2))	(icr1_1	vup1_1))	((406.1_1	gal2_1)	ceb1_2))	((((((416.1_1	gac2_2)	gal1_1)	ceb2_2)	icr2_1)	((((gac1_3	icr1_2)
((((((vul3_1	vel2_2)	icr2_4)	(gab1_1	(gab2_2	(gac1_1	icr1_3))))	(((((((vul1_1	(vul3_2	vul1_2))	(gab2_1	vul2_1))	gag2_2)	((icr1_1	((vul2_2	vup1_1)	vup2_1))	gag1_2))	(((ceb1_2	vel2_1)	icr2_1)	(gac1_3	icr1_2)))	((gal2_1	gal1_1)	((((406.1_1	vel1_1)	(416.1_1	(gac2_2	plu1_2)))	ceb2_2)	plu2_2)))	(((((((366.1_1	369.1_2)	(366.1_2	(ceb1_1	ceb2_1)))	(rot2_2	rot3_1))	(((hal1_2	rot1_1)	(hal1_1	hal2_1))	(((lai1_1	lai2_1)	tri2_1)	tri1_1)))	(369.1_1	icr2_2))	gag1_1)
(((((((vel2_2	gab1_1)	(((gab2_2	icr1_3)	gac1_1)	vul3_1))	icr2_4)	((((((((((369.1_2	366.1_2)	366.1_1)	(ceb1_1	ceb2_1))	((hal1_2	(hal1_1	hal2_1))	rot1_1))	gag1_1)	(rot2_2	rot3_1))	((lai1_1	tri1_1)	(lai2_1	tri2_1)))	(369.1_1	icr2_2))	(gra1_1	gra2_1))	((gra1_2	(gra2_2	icr2_3))	hal2_2)))	(((gag1_2	vul1_1)	(((((vel1_1	((gal2_1	vel2_1)	plu2_2))	gac1_3)	(gal1_1	icr2_1))	icr1_2)	((406.1_1	(416.1_1	(ceb1_2	gac2_2)))	(ceb2_2	plu1_2))))	(((gab2_1	vul2_1)	((gag2_2
((((((((gab1_1	gab2_2)	vel2_2)	(((gac1_1	vul3_1)	icr1_3)	icr2_4))	(((((366.1_1	(366.1_2	369.1_2))	(ceb1_1	ceb2_1))	(((((gag1_1	((lai1_1	lai2_1)	(tri1_1	tri2_1)))	icr2_2)	(hal1_1	hal2_1))	369.1_1)	(((rot2_2	rot3_1)	hal1_2)	rot1_1)))	((gra1_2	hal2_2)	(gra2_2	icr2_3)))	(gra1_1	gra2_1)))	(((vul1_1	gag1_2)	((((gac1_3	(ceb2_2	plu1_2))	(406.1_1	(gac2_2	(gal2_1	icr1_2))))	((ceb1_2	vel1_1)	icr2_1))	(((416.1_1	plu2_2)	vel2_1)	gal1_1)))	(((vul3_2	gag2_2)	(((vup2_1
(((((((((vul3_1	gac1_1)	(icr2_4	gab1_1))	(gab2_2	vel2_2))	icr1_3)	((((366.1_2	(369.1_2	(ceb1_1	ceb2_1)))	366.1_1)	(((gag1_1	(((369.1_1	icr2_2)	(hal1_2	rot1_1))	((lai1_1	tri1_1)	(lai2_1	tri2_1))))	(hal1_1	hal2_1))	(rot2_2	rot3_1)))	((gra1_1	gra2_1)	((gra1_2	(gra2_2	icr2_3))	hal2_2))))	(((gag2_2	((((gag1_2	vul1_2)	(vul2_2	vul3_2))	(gab2_1	vul2_1))	((vul1_1	vup2_1)	vup1_1)))	icr1_1)	((plu2_2	((((((406.1_1	gac2_2)	(gal2_1	icr1_2))	plu1_2)	((416.1_1	icr2_1)
(((((((gab2_2	vel2_2)	((gab1_1	((gac1_1	icr1_3)	vul3_1))	icr2_4))	((((((((ceb1_1	ceb2_1)	366.1_1)	(366.1_2	369.1_2))	(369.1_1	rot1_1))	(((hal1_1	hal2_1)	hal1_2)	(((lai1_1	tri1_1)	tri2_1)	lai2_1)))	(gag1_1	(rot2_2	rot3_1)))	icr2_2)	((gra2_2	((gra1_1	gra2_1)	gra1_2))	(hal2_2	icr2_3))))	((((gac1_3	gal2_1)	((416.1_1	ceb1_2)	((icr2_1	plu2_2)	vel1_1)))	((((406.1_1	icr1_2)	((gac2_2	gal1_1)	plu1_2))	vel2_1)	ceb2_2))	(((gag2_2	vul1_2)	((((vul2_2	vup2_1)	vul1_1)
((((((((vel2_2	(((gab1_1	gac1_1)	gab2_2)	(icr1_3	vul3_1)))	icr2_4)	((((gra1_2	hal2_2)	icr2_3)	(gra1_1	gra2_1))	gra2_2))	((((366.1_2	369.1_2)	(366.1_1	(ceb1_1	ceb2_1)))	(((((369.1_1	rot1_1)	hal2_1)	((hal1_1	(((lai1_1	tri1_1)	tri2_1)	lai2_1))	icr2_2))	hal1_2)	(rot2_2	rot3_1)))	gag1_1))	((((((((((gag1_2	vul2_2)	gag2_2)	((vup1_1	vup2_1)	vul1_1))	((gab2_1	vul2_1)	(vul1_2	vul3_2)))	icr1_1)	ceb2_2)	vel2_1)	((gal2_1	icr2_1)	vel1_1))	((416.1_1	ceb1_2)	plu2_2))
((((((((gab1_1	vel2_2)	(icr1_3	vul3_1))	gab2_2)	icr2_4)	gac1_1)	(((((((((vul1_1	vup1_1)	(gab2_1	vul2_1))	vup2_1)	(gag1_2	vul2_2))	((gag2_2	icr1_1)	(vul1_2	vul3_2)))	((((ceb2_2	gac1_3)	416.1_1)	((gac2_2	plu2_2)	gal1_1))	((((406.1_1	icr1_2)	(gal2_1	vel1_1))	(ceb1_2	icr2_1))	plu1_2)))	vel2_1)	(((((gra1_1	gra2_1)	gra2_2)	icr2_3)	hal2_2)	gra1_2))	(((366.1_2	(ceb1_1	ceb2_1))	(366.1_1	369.1_2))	(((((gag1_1	hal2_1)	(((lai1_1	tri1_1)	lai2_1)	tri2_1))	((hal1_2
((((((icr1_3	gab1_1)	(((gab2_2	vul3_1)	(gac1_1	vel2_2))	icr2_4))	((((369.1_2	366.1_1)	366.1_2)	(ceb1_1	ceb2_1))	(((gag1_1	(hal1_2	rot1_1))	((gra1_1	gra2_1)	(((gra1_2	hal2_2)	gra2_2)	icr2_3)))	(((369.1_1	hal1_1)	(rot2_2	rot3_1))	((hal2_1	((lai1_1	(lai2_1	tri1_1))	tri2_1))	icr2_2)))))	((((((vul1_2	(gag2_2	icr1_1))	(((gab2_1	vul2_1)	vul3_2)	(gag1_2	vup1_1)))	(vul1_1	(vul2_2	vup2_1)))	plu1_2)	(((gac2_2	gal1_1)	vel2_1)	plu2_2))	(((416.1_1	vel1_1)	(((ceb1_2
((((((((((gab1_1	gac1_1)	(vul3_1	vel2_2))	gab2_2)	icr2_4)	icr1_3)	(((366.1_1	(366.1_2	(ceb1_1	ceb2_1)))	369.1_2)	(((((gag1_1	((lai1_1	(tri1_1	tri2_1))	lai2_1))	((gra1_1	gra2_1)	(gra1_2	((gra2_2	icr2_3)	hal2_2))))	(369.1_1	hal1_1))	((hal2_1	hal1_2)	rot1_1))	(icr2_2	(rot2_2	rot3_1)))))	((((((((vul1_1	vul2_2)	vup2_1)	(gag1_2	vul3_2))	(vul1_2	icr1_1))	(gag2_2	vup1_1))	(gab2_1	vul2_1))	((((((gac2_2	ceb1_2)	(gac1_3	plu2_2))	vel2_1)	ceb2_2)	(gal1_1	plu1_2))
(((((((icr2_4	((gab2_2	(gab1_1	(gac1_1	icr1_3)))	(vel2_2	vul3_1)))	((((366.1_2	369.1_2)	(ceb1_1	ceb2_1))	366.1_1)	(gag1_1	(((369.1_1	hal1_1)	(((((hal1_2	hal2_1)	(((lai1_1	tri2_1)	lai2_1)	tri1_1))	icr2_2)	(((gra1_1	gra2_1)	gra2_2)	((gra1_2	hal2_2)	icr2_3)))	rot1_1))	(rot2_2	rot3_1)))))	((((vul1_2	(gag1_2	vup1_1))	icr1_1)	((((vup2_1	gag2_2)	vul2_2)	vul1_1)	vul3_2))	(gab2_1	vul2_1)))	((((gal2_1	vel2_1)	ceb2_2)	((ceb1_2	gac1_3)	icr1_2))	((((406.1_1	416.1_1)
((((((((((gab1_1	icr1_3)	gac1_1)	icr2_4)	gab2_2)	(vel2_2	vul3_1))	(((((((ceb1_1	ceb2_1)	((366.1_1	369.1_2)	366.1_2))	(hal2_1	rot1_1))	(((369.1_1	hal1_2)	hal1_1)	(lai1_1	(lai2_1	(tri1_1	tri2_1)))))	gag1_1)	(icr2_2	(rot2_2	rot3_1)))	((gra1_1	gra2_1)	((gra1_2	gra2_2)	(hal2_2	icr2_3)))))	(((((((gag1_2	vul2_2)	vul1_1)	vup1_1)	(icr1_1	(gag2_2	vul1_2)))	((vul3_2	vup2_1)	(gab2_1	vul2_1)))	((((((ceb1_2	(gac2_2	plu1_2))	ceb2_2)	gal1_1)	icr1_2)	vel2_1)	gal2_1))
(((((((((gab1_1	(icr1_3	vel2_2))	icr2_4)	vul3_1)	(gab2_2	gac1_1))	(((((ceb1_1	ceb2_1)	(366.1_1	369.1_2))	366.1_2)	(((gag1_1	((369.1_1	hal1_1)	(((hal2_1	rot1_1)	hal1_2)	icr2_2)))	(rot2_2	rot3_1))	(((lai1_1	lai2_1)	tri1_1)	tri2_1)))	((gra1_1	gra2_1)	((gra1_2	(gra2_2	hal2_2))	icr2_3))))	((((((vul2_2	vul3_2)	vup1_1)	(gab2_1	vul2_1))	(((((gag1_2	vul1_2)	vup2_1)	icr1_1)	vul1_1)	gag2_2))	(((ceb1_2	icr1_2)	plu1_2)	ceb2_2))	((((gac1_3	416.1_1)	(((406.1_1	plu2_2)
(((((((((gab1_1	(gab2_2	vel2_2))	(gac1_1	icr1_3))	vul3_1)	icr2_4)	((((((((366.1_2	(366.1_1	369.1_2))	(ceb1_1	ceb2_1))	((hal2_1	rot1_1)	hal1_2))	icr2_2)	(rot2_2	rot3_1))	(gag1_1	(369.1_1	hal1_1)))	(lai1_1	(lai2_1	(tri1_1	tri2_1))))	(((gra1_1	gra2_1)	icr2_3)	((gra1_2	hal2_2)	gra2_2))))	((((((vul3_2	vup1_1)	vul2_2)	(gab2_1	vul2_1))	(((vul1_1	gag1_2)	gag2_2)	(icr1_1	(vup2_1	vul1_2))))	((((gac1_3	416.1_1)	gal1_1)	gac2_2)	((((406.1_1	vel1_1)	(plu2_2	vel2_1))
((((((((gab1_1	((gab2_2	gac1_1)	(icr1_3	vel2_2)))	(icr2_4	vul3_1))	(((gra1_1	gra2_1)	((gra2_2	hal2_2)	icr2_3))	gra1_2))	((((366.1_2	369.1_2)	366.1_1)	(ceb1_1	ceb2_1))	(((gag1_1	((hal1_2	(hal2_1	(((lai1_1	tri2_1)	tri1_1)	lai2_1)))	icr2_2))	((369.1_1	hal1_1)	(rot2_2	rot3_1)))	rot1_1)))	((((((((vup2_1	icr1_1)	gag2_2)	((gag1_2	vul1_1)	(vul3_2	vup1_1)))	vul1_2)	vul2_2)	((406.1_1	416.1_1)	plu1_2))	(ceb2_2	(((((ceb1_2	gac1_3)	(gac2_2	plu2_2))	icr1_2)	((gal2_1
(((((((((((gab2_2	icr1_3)	vel2_2)	((gab1_1	vul3_1)	gac1_1))	icr2_4)	((((gag1_1	(((lai1_1	tri1_1)	tri2_1)	lai2_1))	(369.1_1	hal1_1))	(((hal2_1	(rot2_2	rot3_1))	(hal1_2	icr2_2))	rot1_1))	((gra1_1	gra2_1)	((gra1_2	hal2_2)	(gra2_2	icr2_3)))))	((366.1_1	(366.1_2	369.1_2))	(ceb1_1	ceb2_1)))	(((((((((vup1_1	vul2_2)	(icr1_1	vul1_1))	gag1_2)	gag2_2)	(vul1_2	vul3_2))	vup2_1)	(((((406.1_1	gal1_1)	vel2_1)	gac1_3)	(icr1_2	icr2_1))	ceb2_2))	(gal2_1	plu1_2))	((416.1_1
((((((((icr1_3	vel2_2)	((vul3_1	icr2_4)	gac1_1))	(gab1_1	gab2_2))	((((366.1_2	369.1_2)	366.1_1)	(ceb1_1	ceb2_1))	(((((gag1_1	((369.1_1	hal1_1)	icr2_2))	rot1_1)	(hal2_1	((hal1_2	(rot2_2	rot3_1))	((lai1_1	lai2_1)	(tri1_1	tri2_1)))))	(gra1_1	gra2_1))	(icr2_3	((gra1_2	gra2_2)	hal2_2)))))	(((((vul1_1	((icr1_1	vup1_1)	vul2_2))	(((((((icr1_2	icr2_1)	gal1_1)	406.1_1)	((416.1_1	vel1_1)	((ceb1_2	plu2_2)	gac2_2)))	vel2_1)	ceb2_2)	((gac1_3	gal2_1)	plu1_2)))	gag2_2)
(((((((((gab1_1	gac1_1)	gab2_2)	icr2_4)	(icr1_3	(vul3_1	vel2_2)))	((((((ceb1_1	ceb2_1)	((366.1_1	369.1_2)	366.1_2))	rot1_1)	((gag1_1	(rot2_2	rot3_1))	(hal2_1	icr2_2)))	((369.1_1	hal1_1)	(hal1_2	(((lai1_1	lai2_1)	tri1_1)	tri2_1))))	((((gra1_1	gra2_1)	(gra1_2	gra2_2))	icr2_3)	hal2_2)))	((((vul1_1	(((icr1_1	vul1_2)	(gag2_2	vul3_2))	(gag1_2	vup2_1)))	(vul2_2	vup1_1))	(((icr1_2	vel1_1)	406.1_1)	((((((416.1_1	icr2_1)	ceb1_2)	vel2_1)	gac1_3)	ceb2_2)	((((gac2_2
((((((((((((icr1_3	vul3_1)	vel2_2)	gac1_1)	(gab1_1	gab2_2))	icr2_4)	((((366.1_1	366.1_2)	369.1_2)	(ceb1_1	ceb2_1))	(((gag1_1	icr2_2)	((((369.1_1	hal1_1)	(hal1_2	hal2_1))	(((lai1_1	tri1_1)	lai2_1)	tri2_1))	rot1_1))	(rot2_2	rot3_1))))	(((((((((((vup2_1	gag1_2)	(vul3_2	vup1_1))	gag2_2)	((icr1_1	vul1_2)	vul2_2))	vul1_1)	(416.1_1	(gac2_2	icr1_2)))	ceb2_2)	((ceb1_2	(gac1_3	icr2_1))	(gal1_1	plu2_2)))	(406.1_1	vel1_1))	((gal2_1	plu1_2)	vel2_1))	((gra1_1	gra2_1)
(((((((((gac1_1	vel2_2)	((gab1_1	icr1_3)	(gab2_2	vul3_1)))	icr2_4)	(((((((vup2_1	vul3_2)	(icr1_1	vul2_2))	vul1_2)	(gag1_2	(gag2_2	(vul1_1	vup1_1))))	((((((((406.1_1	416.1_1)	gac1_3)	(icr2_1	vel1_1))	ceb1_2)	vel2_1)	(gac2_2	gal2_1))	ceb2_2)	(gal1_1	(icr1_2	plu2_2))))	(((((((366.1_2	369.1_2)	(ceb1_1	ceb2_1))	366.1_1)	(icr2_2	(rot2_2	rot3_1)))	((gag1_1	rot1_1)	((369.1_1	hal1_1)	(hal1_2	hal2_1))))	(((lai1_1	tri1_1)	tri2_1)	lai2_1))	((gra1_1	gra2_1)	((gra1_2
(((((((((vel2_2	(gac1_1	icr1_3))	(icr2_4	((vul3_1	gab2_2)	gab1_1)))	((((((vup1_1	vul3_2)	(vul2_2	vup2_1))	gag2_2)	(vul1_1	vul1_2))	(gag1_2	icr1_1))	(gal1_1	(((((406.1_1	(plu2_2	vel1_1))	plu1_2)	((gac2_2	gal2_1)	icr1_2))	ceb2_2)	(((416.1_1	vel2_1)	(ceb1_2	gac1_3))	icr2_1)))))	(((((((366.1_2	(ceb1_1	ceb2_1))	369.1_2)	366.1_1)	(hal1_2	hal2_1))	gag1_1)	(((369.1_1	hal1_1)	(icr2_2	((lai1_1	tri1_1)	(lai2_1	tri2_1))))	(rot1_1	(rot2_2	rot3_1))))	(((gra1_2	hal2_2)
(((((((((vul3_1	gac1_1)	(icr1_3	vel2_2))	icr2_4)	(gab1_1	gab2_2))	(((((((vul1_1	vul1_2)	(gag1_2	vup2_1))	((gag2_2	vul2_2)	((vul3_2	vup1_1)	icr1_1)))	(ceb2_2	plu2_2))	(((406.1_1	gac2_2)	vel1_1)	((ceb1_2	icr1_2)	icr2_1)))	(((((416.1_1	gal2_1)	gac1_3)	vel2_1)	plu1_2)	gal1_1))	((gra1_1	gra2_1)	((gra1_2	(gra2_2	icr2_3))	hal2_2))))	((((ceb1_1	ceb2_1)	(366.1_1	(366.1_2	369.1_2)))	(((369.1_1	hal1_1)	hal2_1)	hal1_2))	((gag1_1	(rot1_1	(icr2_2	(rot2_2	rot3_1))))
((((((((icr1_3	gab1_1)	(((gab2_2	gac1_1)	vul3_1)	vel2_2))	icr2_4)	((((((((366.1_1	366.1_2)	(369.1_2	(ceb1_1	ceb2_1)))	(hal1_1	hal2_1))	((gag1_1	(369.1_1	icr2_2))	(rot2_2	rot3_1)))	((lai1_1	tri2_1)	(lai2_1	tri1_1)))	hal1_2)	rot1_1)	(((gra1_1	gra2_1)	(gra2_2	hal2_2))	(gra1_2	icr2_3))))	(((((((((vup2_1	vul1_1)	(gag1_2	gag2_2))	vul1_2)	icr1_1)	(gab2_1	vul2_1))	((vul3_2	vul2_2)	vup1_1))	((ceb1_2	(ceb2_2	gal2_1))	gal1_1))	((plu1_2	vel1_1)	((406.1_1	gac2_2)
(((((((gab1_1	gac1_1)	((gab2_2	vul3_1)	vel2_2))	(icr2_4	icr1_3))	((((((((vul1_1	vul2_2)	icr1_1)	((vul3_2	vup1_1)	(((gab2_1	vul2_1)	(gag1_2	gag2_2))	(vup2_1	vul1_2))))	plu1_2)	((((ceb2_2	gac2_2)	416.1_1)	(406.1_1	ceb1_2))	(((icr1_2	plu2_2)	(icr2_1	vel2_1))	((gal1_1	gal2_1)	vel1_1))))	gac1_3)	(((gra1_2	hal2_2)	(gra2_2	icr2_3))	(gra1_1	gra2_1)))	((((366.1_1	369.1_2)	366.1_2)	(ceb1_1	ceb2_1))	(((gag1_1	((369.1_1	(hal1_1	hal2_1))	(icr2_2	rot1_1)))	(((lai1_1
(((((((gac1_1	vel2_2)	(gab1_1	(((gab2_2	icr2_4)	icr1_3)	vul3_1)))	((((((366.1_2	(366.1_1	369.1_2))	(ceb1_1	ceb2_1))	(rot2_2	rot3_1))	(icr2_2	(hal1_1	hal2_1)))	(gag1_1	(((369.1_1	rot1_1)	hal1_2)	(((lai1_1	tri2_1)	lai2_1)	tri1_1))))	((gra1_1	gra2_1)	((gra1_2	(gra2_2	hal2_2))	icr2_3))))	(((((vul2_2	vul3_2)	(gag2_2	vul1_1))	((gab2_1	vul2_1)	icr1_1))	(((gag1_2	vup2_1)	vup1_1)	vul1_2))	((((406.1_1	gac2_2)	(icr1_2	vel1_1))	((416.1_1	(gal2_1	plu2_2))	((ceb1_2
((((((((gab2_2	((gac1_1	vul3_1)	vel2_2))	(icr1_3	gab1_1))	icr2_4)	((((((366.1_2	369.1_2)	366.1_1)	(ceb1_1	ceb2_1))	(((gag1_1	hal1_2)	(369.1_1	(((lai1_1	tri1_1)	tri2_1)	lai2_1)))	((rot2_2	rot3_1)	(icr2_2	rot1_1))))	(hal1_1	hal2_1))	(((gra1_1	gra2_1)	((gra1_2	hal2_2)	icr2_3))	gra2_2)))	((((vul3_2	(vul1_2	((gag1_2	gag2_2)	((vul1_1	vup2_1)	(vul2_2	vup1_1)))))	((((gal2_1	416.1_1)	(((ceb2_2	plu2_2)	vel2_1)	plu1_2))	(406.1_1	gal1_1))	(((ceb1_2	icr1_2)	(gac1_3
((((((((gab2_2	icr1_3)	(gab1_1	((gac1_1	vul3_1)	vel2_2)))	icr2_4)	((((((vul3_2	vup1_1)	((vul2_2	(gag1_2	vul1_2))	vul1_1))	((gab2_1	vul2_1)	gag2_2))	(icr1_1	vup2_1))	((gal1_1	((((416.1_1	plu1_2)	icr1_2)	plu2_2)	(ceb1_2	vel1_1)))	((((406.1_1	gal2_1)	(ceb2_2	vel2_1))	gac2_2)	(gac1_3	icr2_1))))	((((366.1_2	366.1_1)	(369.1_2	(ceb1_1	ceb2_1)))	(((gag1_1	(icr2_2	rot1_1))	((rot2_2	rot3_1)	(lai1_1	((lai2_1	tri2_1)	tri1_1))))	((369.1_1	hal1_2)	(hal1_1	hal2_1))))
(((((((gab1_1	gab2_2)	((icr1_3	vul3_1)	(gac1_1	vel2_2)))	icr2_4)	(((((vul3_2	((gag1_2	(vup1_1	vup2_1))	gag2_2))	((vul1_1	icr1_1)	vul1_2))	((gab2_1	vul2_1)	vul2_2))	((ceb2_2	((gac1_3	((gac2_2	vel1_1)	plu2_2))	(gal1_1	vel2_1)))	((((406.1_1	icr2_1)	gal2_1)	(416.1_1	(icr1_2	plu1_2)))	ceb1_2)))	(((((((366.1_2	369.1_2)	366.1_1)	(ceb1_1	ceb2_1))	((lai1_1	tri2_1)	(lai2_1	tri1_1)))	(rot2_2	rot3_1))	(gag1_1	((369.1_1	(rot1_1	(hal1_2	icr2_2)))	(hal1_1	hal2_1))))
(((((((icr2_4	vel2_2)	(gab2_2	((gac1_1	vul3_1)	icr1_3)))	gab1_1)	((((((vup2_1	((gag2_2	vul2_2)	(vul1_2	vup1_1)))	(gag1_2	vul1_1))	(icr1_1	vul3_2))	(gab2_1	vul2_1))	(((((gac1_3	(ceb1_2	icr2_1))	416.1_1)	(((406.1_1	plu2_2)	vel1_1)	gac2_2))	plu1_2)	((ceb2_2	(gal2_1	icr1_2))	(gal1_1	vel2_1))))	(((((366.1_1	((366.1_2	369.1_2)	(ceb1_1	ceb2_1)))	(((369.1_1	(icr2_2	hal1_2))	rot1_1)	((lai1_1	lai2_1)	(tri1_1	tri2_1))))	((gag1_1	(rot2_2	rot3_1))	(hal1_1	hal2_1)))
(((((((((gab2_2	vel2_2)	icr2_4)	((gab1_1	gac1_1)	(icr1_3	vul3_1)))	(((((((366.1_1	369.1_2)	(366.1_2	(ceb1_1	ceb2_1)))	((hal1_2	((lai1_1	tri2_1)	(lai2_1	tri1_1)))	(hal1_1	hal2_1)))	(gag1_1	rot1_1))	369.1_1)	(icr2_2	(rot2_2	rot3_1)))	((icr2_3	((gra1_2	gra2_2)	hal2_2))	(gra1_1	gra2_1))))	(((ceb1_2	gac2_2)	(((vel1_1	plu1_2)	vel2_1)	gac1_3))	((((406.1_1	icr2_1)	icr1_2)	((416.1_1	(gal2_1	plu2_2))	gal1_1))	ceb2_2)))	(((((vup1_1	vul2_2)	((vul1_2	vul3_2)	vup2_1))
((((((((((gab2_2	vel2_2)	(((gac1_1	icr1_3)	vul3_1)	gab1_1))	icr2_4)	(((vel2_1	ceb1_2)	((406.1_1	icr1_2)	(gac1_3	gac2_2)))	((((416.1_1	(ceb2_2	icr2_1))	(gal2_1	plu2_2))	vel1_1)	(gal1_1	plu1_2))))	((((366.1_2	((366.1_1	369.1_2)	(ceb1_1	ceb2_1)))	((icr2_2	(rot2_2	rot3_1))	rot1_1))	((gag1_1	(((lai1_1	tri1_1)	lai2_1)	tri2_1))	(((369.1_1	hal1_1)	hal2_1)	hal1_2)))	((((gra1_1	gra2_1)	hal2_2)	gra1_2)	(gra2_2	icr2_3))))	((((gag1_2	((icr1_1	vup2_1)	(((vul1_1	(vul3_2
(((((((((gab1_1	(gac1_1	icr1_3))	vul3_1)	((gab2_2	vel2_2)	icr2_4))	(((vel2_1	(ceb2_2	icr2_1))	((416.1_1	(gal2_1	(plu2_2	vel1_1)))	((ceb1_2	icr1_2)	(gac1_3	gac2_2))))	((406.1_1	gal1_1)	plu1_2)))	((((369.1_2	366.1_2)	366.1_1)	(ceb1_1	ceb2_1))	((gag1_1	((((369.1_1	icr2_2)	(hal1_1	hal2_1))	((rot2_2	rot3_1)	hal1_2))	(((gra1_2	gra2_2)	hal2_2)	((gra1_1	gra2_1)	icr2_3))))	((((lai1_1	lai2_1)	tri2_1)	tri1_1)	rot1_1))))	(((vul3_2	vup2_1)	(((vup1_1	icr1_1)	(vul1_1
((((((((gab1_1	(gac1_1	icr1_3))	((vul3_1	gab2_2)	icr2_4))	vel2_2)	((((416.1_1	(((((((406.1_1	ceb1_2)	gal1_1)	plu1_2)	((gal2_1	icr2_1)	vel1_1))	(icr1_2	plu2_2))	(gac1_3	gac2_2))	ceb2_2))	vel2_1)	((((((gag1_1	rot1_1)	(369.1_1	(hal1_1	hal2_1)))	hal1_2)	icr2_2)	((((lai1_1	tri1_1)	tri2_1)	lai2_1)	(rot2_2	rot3_1)))	((gra1_1	gra2_1)	(((gra1_2	gra2_2)	icr2_3)	hal2_2))))	((366.1_1	369.1_2)	(366.1_2	(ceb1_1	ceb2_1)))))	(((((gag1_2	(vul1_2	vul2_2))	vup2_1)	(vup1_1
((((((((((gac1_1	gab1_1)	(gab2_2	(icr1_3	vul3_1)))	icr2_4)	vel2_2)	((((gag1_1	(((369.1_1	hal1_1)	hal2_1)	(hal1_2	(rot2_2	rot3_1))))	((rot1_1	icr2_2)	(((lai1_1	tri2_1)	lai2_1)	tri1_1)))	(gra1_2	(gra2_2	(hal2_2	icr2_3))))	(gra1_1	gra2_1)))	((366.1_2	(369.1_2	(ceb1_1	ceb2_1)))	366.1_1))	((((((gag1_2	vul2_2)	vul3_2)	(icr1_1	((vul1_1	vul1_2)	vup1_1)))	(gag2_2	vup2_1))	((((plu2_2	ceb2_2)	416.1_1)	((gac1_3	icr1_2)	gal1_1))	((((((406.1_1	ceb1_2)	vel2_1)	(gac2_2
((((((((((icr1_3	vul3_1)	(icr2_4	vel2_2))	gab2_2)	(gab1_1	gac1_1))	(gra1_1	gra2_1))	(366.1_1	(366.1_2	(369.1_2	(ceb1_1	ceb2_1)))))	(((gag1_1	(hal1_2	rot1_1))	(((369.1_1	hal1_1)	((hal2_1	icr2_2)	(rot2_2	rot3_1)))	((lai1_1	(tri1_1	tri2_1))	lai2_1)))	(((gra1_2	gra2_2)	hal2_2)	icr2_3)))	(((((((gag1_2	(vul1_2	vul2_2))	(icr1_1	vup1_1))	vul1_1)	(gag2_2	vul3_2))	vup2_1)	((((gac1_3	gal1_1)	((416.1_1	(gal2_1	vel1_1))	vel2_1))	(ceb2_2	(icr1_2	plu1_2)))	(((406.1_1
(((((((icr2_4	(gab2_2	(gac1_1	vel2_2)))	((gab1_1	vul3_1)	icr1_3))	((((((366.1_2	((366.1_1	369.1_2)	(ceb1_1	ceb2_1)))	(369.1_1	hal1_1))	(((gag1_1	(rot1_1	(rot2_2	rot3_1)))	(hal1_2	hal2_1))	icr2_2))	(lai1_1	((lai2_1	tri2_1)	tri1_1)))	(gra1_2	((gra2_2	icr2_3)	hal2_2)))	(gra1_1	gra2_1)))	(((((vul3_2	(vup2_1	vul2_2))	((vul1_2	icr1_1)	(gag1_2	(vul1_1	vup1_1))))	gag2_2)	(((((((ceb1_2	gac1_3)	gal2_1)	406.1_1)	(((gac2_2	(icr2_1	plu2_2))	gal1_1)	vel2_1))	vel1_1)
(((((((((vul3_1	gab2_2)	((icr1_3	vel2_2)	icr2_4))	(gab1_1	gac1_1))	(((((369.1_2	366.1_2)	366.1_1)	(ceb1_1	ceb2_1))	(((gag1_1	(hal1_2	hal2_1))	(((369.1_1	hal1_1)	((lai1_1	lai2_1)	(tri1_1	tri2_1)))	(icr2_2	rot1_1)))	(rot2_2	rot3_1)))	(((gra1_2	gra2_2)	hal2_2)	((gra1_1	gra2_1)	icr2_3))))	((((((gag1_2	(vul2_2	(((icr1_1	vup2_1)	((vul1_1	vul1_2)	vup1_1))	vul3_2)))	ceb1_2)	(((plu2_2	gac2_2)	icr1_2)	(gac1_3	gal2_1)))	((((406.1_1	icr2_1)	(gal1_1	vel2_1))	((416.1_1
(((((((((gac1_1	gab2_2)	vul3_1)	(((gab1_1	icr1_3)	icr2_4)	vel2_2))	((((((((vup2_1	((vul1_1	(vul3_2	vup1_1))	vul1_2))	gag1_2)	icr1_1)	vul2_2)	gag2_2)	((gac1_3	gal1_1)	icr2_1))	(ceb2_2	(gal2_1	plu1_2)))	(((icr1_2	plu2_2)	(416.1_1	gac2_2))	((406.1_1	ceb1_2)	(vel1_1	vel2_1)))))	((((366.1_2	369.1_2)	366.1_1)	(ceb1_1	ceb2_1))	((((gag1_1	(((369.1_1	hal1_1)	(hal2_1	icr2_2))	(hal1_2	(rot2_2	rot3_1))))	rot1_1)	(lai1_1	((lai2_1	tri2_1)	tri1_1)))	((((gra1_2	hal2_2)
(((((((vel2_2	((gab1_1	(gab2_2	((gac1_1	vul3_1)	icr1_3)))	icr2_4))	(((((((gag1_2	((icr1_1	vul2_2)	vul1_2))	(vul3_2	vul1_1))	(gag2_2	(vup1_1	vup2_1)))	(406.1_1	((icr2_1	vel1_1)	gal2_1)))	((ceb1_2	vel2_1)	((gac1_3	gal1_1)	plu1_2)))	(416.1_1	((plu2_2	icr1_2)	gac2_2)))	ceb2_2))	((((366.1_2	369.1_2)	366.1_1)	(ceb1_1	ceb2_1))	(((gag1_1	((((gra1_1	gra2_1)	(gra1_2	icr2_3))	gra2_2)	hal2_2))	((((369.1_1	hal1_1)	(hal1_2	hal2_1))	rot1_1)	icr2_2))	(((lai1_1	(tri1_1
(((((((((gac1_1	icr1_3)	vel2_2)	icr2_4)	((gab1_1	vul3_1)	gab2_2))	(((((vul1_2	((vul1_1	vul2_2)	vup2_1))	(gag2_2	vul3_2))	((gag1_2	vup1_1)	icr1_1))	((((((((icr2_1	gac2_2)	plu1_2)	416.1_1)	gal2_1)	ceb1_2)	gal1_1)	(406.1_1	icr1_2))	(((gac1_3	plu2_2)	vel2_1)	vel1_1)))	ceb2_2))	((((369.1_2	366.1_1)	(ceb1_1	ceb2_1))	366.1_2)	(((((gag1_1	hal1_2)	(((369.1_1	hal1_1)	hal2_1)	rot1_1))	((hal2_2	(gra2_2	icr2_3))	((gra1_1	gra2_1)	gra1_2)))	((rot2_2	rot3_1)	((lai1_1
((((((((gac1_1	icr1_3)	vul3_1)	((icr2_4	(gab1_1	vel2_2))	gab2_2))	(((((((vul1_1	(vul2_2	(vul3_2	vup2_1)))	vul1_2)	(vup1_1	(gag1_2	icr1_1)))	gag2_2)	vel2_1)	((((icr2_1	plu2_2)	icr1_2)	(ceb1_2	plu1_2))	(((406.1_1	vel1_1)	gac2_2)	(((416.1_1	gac1_3)	gal2_1)	gal1_1))))	ceb2_2))	((((366.1_1	369.1_2)	366.1_2)	(ceb1_1	ceb2_1))	((((gag1_1	icr2_2)	(((lai1_1	tri2_1)	lai2_1)	tri1_1))	((hal1_2	hal2_1)	(rot2_2	rot3_1)))	((369.1_1	hal1_1)	(((((gra1_1	gra2_1)	(gra2_2
((((((((vel2_2	(vul3_1	(gab1_1	((gab2_2	gac1_1)	icr1_3))))	icr2_4)	((((vup1_1	((icr1_1	(vul1_1	vul3_2))	(vul1_2	vup2_1)))	((gag1_2	vul2_2)	gag2_2))	(((plu2_2	icr2_1)	(((416.1_1	gac1_3)	(ceb2_2	((gac2_2	(gal1_1	vel1_1))	gal2_1)))	vel2_1))	(406.1_1	((ceb1_2	icr1_2)	plu1_2))))	((((((369.1_2	366.1_2)	(ceb1_1	ceb2_1))	366.1_1)	((hal2_1	rot1_1)	(lai1_1	(lai2_1	(tri1_1	tri2_1)))))	((gag1_1	(hal1_2	icr2_2))	((369.1_1	hal1_1)	(rot2_2	rot3_1))))	((gra1_1	gra2_1)
((((((((((vul3_1	gac1_1)	gab2_2)	icr1_3)	((gab1_1	vel2_2)	icr2_4))	((((((icr2_1	plu2_2)	vel2_1)	ceb2_2)	((406.1_1	((ceb1_2	vel1_1)	gal1_1))	(gac2_2	plu1_2)))	((416.1_1	icr1_2)	gac1_3))	gal2_1))	(vup2_1	(((gag2_2	vul3_2)	vul1_1)	(((gag1_2	vul1_2)	(vul2_2	vup1_1))	icr1_1))))	((((366.1_2	369.1_2)	(366.1_1	(ceb1_1	ceb2_1)))	(gag1_1	((((((369.1_1	hal1_1)	(rot2_2	rot3_1))	rot1_1)	(hal1_2	(((lai1_1	tri1_1)	tri2_1)	lai2_1)))	icr2_2)	hal2_1)))	(((gra1_1	gra2_1)
((((((vul3_1	((gab1_1	vel2_2)	icr1_3))	(gab2_2	gac1_1))	((((((((vul1_1	gag2_2)	vup1_1)	((vul1_2	vul3_2)	vup2_1))	(gag1_2	vul2_2))	icr1_1)	(gab2_1	vul2_1))	(((gal1_1	ceb2_2)	(plu2_2	vel2_1))	(((406.1_1	((416.1_1	plu1_2)	gac1_3))	((ceb1_2	vel1_1)	(gac2_2	(gal2_1	icr2_1))))	icr1_2)))	(((((((((((366.1_2	369.1_2)	366.1_1)	(ceb1_1	ceb2_1))	(((lai1_1	lai2_1)	tri1_1)	tri2_1))	(hal1_2	hal2_1))	gag1_1)	rot1_1)	icr2_2)	((369.1_1	hal1_1)	(rot2_2	rot3_1)))	icr2_3)
((((((vul3_1	vel2_2)	icr2_4)	(gab1_1	(gab2_2	(gac1_1	icr1_3))))	(((((((gag1_2	vul2_2)	vul1_1)	(vup1_1	(vul1_2	vup2_1)))	(gag2_2	(icr1_1	vul3_2)))	((((406.1_1	vel1_1)	((ceb1_2	icr1_2)	((ceb2_2	gal2_1)	plu2_2)))	(((gac2_2	icr2_1)	plu1_2)	gal1_1))	((416.1_1	gac1_3)	vel2_1)))	(gab2_1	vul2_1))	(((((366.1_1	((366.1_2	369.1_2)	(ceb1_1	ceb2_1)))	(rot2_2	rot3_1))	((((gag1_1	rot1_1)	hal2_1)	hal1_2)	(((lai1_1	tri2_1)	tri1_1)	lai2_1)))	((369.1_1	hal1_1)	icr2_2))
((((((vul3_1	gac1_1)	((gab1_1	(gab2_2	icr1_3))	vel2_2))	icr2_4)	(((((((vul1_1	gag2_2)	icr1_1)	(vul2_2	vul3_2))	((gag1_2	(vup2_1	vul1_2))	vup1_1))	((((((plu2_2	ceb1_2)	gac2_2)	(406.1_1	vel1_1))	(ceb2_2	(icr1_2	plu1_2)))	icr2_1)	gal1_1))	((416.1_1	((gac1_3	gal2_1)	vel2_1))	(gab2_1	vul2_1)))	((((((366.1_1	(366.1_2	(369.1_2	(ceb1_1	ceb2_1))))	hal2_1)	hal1_2)	icr2_2)	(gag1_1	((((369.1_1	hal1_1)	rot1_1)	(((lai1_1	tri1_1)	tri2_1)	lai2_1))	(rot2_2	rot3_1))))
(((((((((vul3_1	((gab1_1	(gac1_1	icr1_3))	gab2_2))	icr2_4)	vel2_2)	(((((((369.1_2	(ceb1_1	ceb2_1))	(366.1_1	366.1_2))	(hal1_2	hal2_1))	(((369.1_1	hal1_1)	rot1_1)	(icr2_2	(rot2_2	rot3_1))))	gag1_1)	(((lai1_1	lai2_1)	tri2_1)	tri1_1))	((((406.1_1	icr1_2)	vel2_1)	(gra1_2	icr2_3))	((gra1_1	gra2_1)	(gra2_2	hal2_2)))))	(((icr1_1	(gag2_2	(vul1_1	vup1_1)))	((gab2_1	vul2_1)	((((gag1_2	vup2_1)	vul2_2)	vul1_2)	vul3_2)))	((((plu2_2	gac2_2)	((416.1_1	icr2_1)	(ceb1_2
(((((((((gac1_1	((gab1_1	icr1_3)	vul3_1))	icr2_4)	vel2_2)	gab2_2)	(((((366.1_2	(ceb1_1	ceb2_1))	369.1_2)	366.1_1)	((((gag1_1	icr2_2)	hal1_2)	(lai1_1	((lai2_1	tri2_1)	tri1_1)))	((369.1_1	(hal1_1	hal2_1))	(rot1_1	(rot2_2	rot3_1)))))	(((406.1_1	vel2_1)	416.1_1)	((((gra1_1	gra2_1)	gra2_2)	hal2_2)	(gra1_2	icr2_3)))))	(((((((vup1_1	icr1_1)	vul2_2)	(vul1_1	gag2_2))	((gag1_2	vup2_1)	vul3_2))	((gab2_1	vul2_1)	vul1_2))	(((ceb1_2	gal1_1)	((gal2_1	(gac1_3	icr1_2))
((((((((gac1_1	gab1_1)	((gab2_2	icr1_3)	vel2_2))	(vul3_1	icr2_4))	((((gac2_2	ceb2_2)	gal1_1)	ceb1_2)	(vel2_1	plu1_2)))	((((366.1_2	((366.1_1	369.1_2)	(ceb1_1	ceb2_1)))	(((gag1_1	(rot2_2	rot3_1))	(((lai1_1	tri1_1)	(lai2_1	tri2_1))	rot1_1))	((369.1_1	hal1_1)	hal2_1)))	(hal1_2	icr2_2))	((((gra1_1	gra2_1)	gra2_2)	(gra1_2	icr2_3))	hal2_2)))	((((vul2_2	((((gag1_2	vup1_1)	icr1_1)	vup2_1)	(gab2_1	vul2_1)))	(gag2_2	(vul1_1	vul1_2)))	vul3_2)	((((406.1_1	(416.1_1
(((((((((((vul3_1	gab2_2)	gac1_1)	gab1_1)	vel2_2)	icr2_4)	icr1_3)	((plu1_2	((ceb1_2	vel2_1)	(gac1_3	gac2_2)))	((((ceb1_1	ceb2_1)	((366.1_1	369.1_2)	366.1_2))	((gag1_1	icr2_2)	rot1_1))	((((369.1_1	hal1_1)	hal1_2)	(rot2_2	rot3_1))	(((((gra1_1	gra2_1)	((gra1_2	gra2_2)	icr2_3))	hal2_2)	hal2_1)	((lai1_1	tri1_1)	(lai2_1	tri2_1)))))))	((((((vup2_1	(gab2_1	vul2_1))	((vul2_2	vul3_2)	icr1_1))	(((gag1_2	vup1_1)	vul1_2)	(gag2_2	vul1_1)))	((406.1_1	gal2_1)	icr1_2))
((((((((gab2_2	vul3_1)	((gab1_1	gac1_1)	icr2_4))	(icr1_3	vel2_2))	(((369.1_2	(366.1_1	(366.1_2	(ceb1_1	ceb2_1))))	(((gag1_1	((((369.1_1	hal1_1)	hal2_1)	rot1_1)	((lai1_1	(lai2_1	tri2_1))	tri1_1)))	((icr2_2	hal1_2)	(rot2_2	rot3_1)))	((gra1_1	gra2_1)	((gra1_2	icr2_3)	(gra2_2	hal2_2)))))	((((416.1_1	gac2_2)	ceb1_2)	ceb2_2)	(((gal2_1	icr1_2)	vel1_1)	vel2_1))))	((((gag1_2	vul1_2)	(((gab2_1	vul2_1)	gag2_2)	vup2_1))	((vup1_1	(icr1_1	(vul2_2	vul3_2)))	vul1_1))
(((((((((gab1_1	gab2_2)	(icr1_3	vel2_2))	(icr2_4	vul3_1))	gac1_1)	((((plu1_2	((gal1_1	vel2_1)	plu2_2))	((406.1_1	((ceb2_2	(icr1_2	vel1_1))	icr2_1))	(((416.1_1	(ceb1_2	gac1_3))	gac2_2)	gal2_1)))	(((366.1_2	369.1_2)	366.1_1)	(ceb1_1	ceb2_1)))	(((gag1_1	(((((369.1_1	hal1_1)	hal1_2)	hal2_1)	icr2_2)	(rot1_1	(rot2_2	rot3_1))))	((lai1_1	tri1_1)	(lai2_1	tri2_1)))	(((gra1_1	gra2_1)	((gra1_2	gra2_2)	icr2_3))	hal2_2))))	(((gag1_2	vul1_2)	((((vul3_2	vul2_2)	icr1_1)
(((((((((gab1_1	(gac1_1	vul3_1))	(gab2_2	(icr2_4	vel2_2)))	icr1_3)	(((((icr2_2	hal2_1)	((369.1_1	hal1_1)	(hal1_2	rot1_1)))	gag1_1)	(((lai1_1	tri2_1)	(lai2_1	tri1_1))	(rot2_2	rot3_1)))	(((gra1_1	gra2_1)	hal2_2)	(gra1_2	(gra2_2	icr2_3)))))	(((gac1_3	vel2_1)	(((416.1_1	gac2_2)	((ceb1_2	ceb2_2)	((plu2_2	gal2_1)	gal1_1)))	plu1_2))	(((369.1_2	(ceb1_1	ceb2_1))	366.1_1)	366.1_2)))	(((((vul2_2	gag2_2)	(gag1_2	vul1_2))	icr1_1)	(((406.1_1	(icr2_1	vel1_1))	icr1_2)
(((((((((icr1_3	((gab1_1	gac1_1)	gab2_2))	vel2_2)	(vul3_1	icr2_4))	(((366.1_1	(ceb1_1	ceb2_1))	(366.1_2	369.1_2))	(((((369.1_1	hal1_1)	hal1_2)	((gra1_2	(gra2_2	icr2_3))	((gra1_1	gra2_1)	hal2_2)))	(((icr2_2	hal2_1)	(((lai1_1	lai2_1)	tri2_1)	tri1_1))	gag1_1))	(rot1_1	(rot2_2	rot3_1)))))	(((((vul1_1	(vup1_1	vup2_1))	(((406.1_1	icr2_1)	icr1_2)	((vul3_2	gag1_2)	gag2_2)))	(icr1_1	(vul1_2	vul2_2)))	(((vel2_1	(((416.1_1	gac2_2)	(plu2_2	vel1_1))	(ceb1_2	gal2_1)))
((((((((((vel2_2	gab2_2)	vul3_1)	(icr2_4	((gab1_1	icr1_3)	gac1_1)))	((gag1_1	((((((369.1_1	hal1_1)	(rot2_2	rot3_1))	hal1_2)	rot1_1)	hal2_1)	(icr2_2	(lai1_1	((lai2_1	tri1_1)	tri2_1)))))	(((gra1_1	gra2_1)	((gra2_2	hal2_2)	icr2_3))	gra1_2)))	((((((((gac1_3	vel1_1)	vel2_1)	gal2_1)	plu2_2)	ceb1_2)	416.1_1)	(406.1_1	(((ceb2_2	gac2_2)	plu1_2)	(gal1_1	(icr1_2	icr2_1)))))	(((ceb1_1	ceb2_1)	369.1_2)	(366.1_1	366.1_2))))	(gab2_1	vul2_1))	(((vup2_1	gag1_2)	(icr1_1
(((((((gab2_2	vul3_1)	(vel2_2	(gab1_1	icr1_3)))	(gac1_1	icr2_4))	(((((icr1_2	ceb1_2)	(((406.1_1	plu1_2)	vel1_1)	(gac2_2	gac1_3)))	((416.1_1	(gal1_1	icr2_1))	((ceb2_2	(gal2_1	plu2_2))	vel2_1)))	((366.1_2	(369.1_2	(ceb1_1	ceb2_1)))	366.1_1))	(((((((gag1_1	rot1_1)	((hal1_2	hal2_1)	((lai1_1	tri2_1)	(lai2_1	tri1_1))))	icr2_2)	(369.1_1	hal1_1))	(rot2_2	rot3_1))	hal2_2)	((gra1_1	gra2_1)	((gra1_2	gra2_2)	icr2_3)))))	(((((icr1_1	vul1_1)	vul1_2)	(gag1_2	((gag2_2
((((((((((vul3_1	vel2_2)	(gab2_2	(gab1_1	(gac1_1	icr1_3))))	icr2_4)	(((((gag1_1	(369.1_1	hal1_1))	((hal2_1	(rot2_2	rot3_1))	((lai1_1	tri1_1)	(lai2_1	tri2_1))))	(rot1_1	(hal1_2	icr2_2)))	((gra1_1	gra2_1)	gra1_2))	((gra2_2	icr2_3)	hal2_2)))	((((icr1_2	(ceb2_2	gal2_1))	(gac1_3	(gac2_2	vel1_1)))	((ceb1_2	plu1_2)	(gal1_1	plu2_2)))	((406.1_1	416.1_1)	(icr2_1	vel2_1))))	((369.1_2	(ceb1_1	ceb2_1))	(366.1_1	366.1_2)))	((((vup1_1	((vul1_1	vul3_2)	vul1_2))	gag1_2)
(((((((((((((gab1_1	vul3_1)	(gab2_2	gac1_1))	vel2_2)	icr2_4)	icr1_3)	((gal1_1	(((406.1_1	gal2_1)	ceb1_2)	icr1_2))	((((416.1_1	vel1_1)	((ceb2_2	plu2_2)	plu1_2))	gac2_2)	((gac1_3	icr2_1)	vel2_1))))	(((366.1_1	369.1_2)	(ceb1_1	ceb2_1))	366.1_2))	(((((gag1_1	(lai1_1	((lai2_1	tri2_1)	tri1_1)))	((hal1_2	icr2_2)	hal2_1))	rot1_1)	((369.1_1	hal1_1)	(rot2_2	rot3_1)))	((((gra1_1	gra2_1)	icr2_3)	(gra1_2	gra2_2))	hal2_2)))	(((icr1_1	((vul2_2	vul3_2)	(vul1_1	vul1_2)))
((((((((gab1_1	((gab2_2	(gac1_1	vul3_1))	icr1_3))	(icr2_4	vel2_2))	(((((((ceb1_2	gac2_2)	406.1_1)	gal2_1)	(gac1_3	icr2_1))	((416.1_1	plu2_2)	vel2_1))	(gal1_1	plu1_2))	(ceb2_2	(icr1_2	vel1_1))))	(((((((ceb1_1	ceb2_1)	(366.1_1	(366.1_2	369.1_2)))	(hal2_1	rot1_1))	hal1_2)	(((369.1_1	hal1_1)	(((lai1_1	tri1_1)	lai2_1)	tri2_1))	icr2_2))	(gag1_1	(rot2_2	rot3_1)))	((icr2_3	((gra1_2	hal2_2)	gra2_2))	(gra1_1	gra2_1))))	((((vup1_1	vul3_2)	((vul2_2	((gag2_2	vup2_1)
(((((((((((gab1_1	icr1_3)	icr2_4)	vel2_2)	vul3_1)	(gab2_2	gac1_1))	(((((ceb1_2	(icr1_2	(icr2_1	plu2_2)))	(((406.1_1	gal2_1)	(416.1_1	vel1_1))	(gac2_2	vel2_1)))	(ceb2_2	gac1_3))	plu1_2)	gal1_1))	((((((((366.1_1	366.1_2)	(ceb1_1	ceb2_1))	369.1_2)	(icr2_2	((lai1_1	tri2_1)	(lai2_1	tri1_1))))	((gag1_1	hal2_1)	((369.1_1	hal1_1)	hal1_2)))	rot1_1)	(rot2_2	rot3_1))	((gra1_1	gra2_1)	((gra1_2	gra2_2)	(hal2_2	icr2_3)))))	((((vul1_1	(vul3_2	vup2_1))	((vul2_2	gag2_2)
(((((((((((icr1_3	gab1_1)	((gac1_1	vul3_1)	gab2_2))	vel2_2)	icr2_4)	(((((gag1_1	(icr2_2	rot1_1))	(hal1_2	(rot2_2	rot3_1)))	((lai1_1	tri2_1)	(lai2_1	tri1_1)))	((369.1_1	hal1_1)	hal2_1))	(hal2_2	(((gra1_1	gra2_1)	icr2_3)	(gra1_2	gra2_2)))))	((((icr2_1	(ceb1_2	gal1_1))	(ceb2_2	gac1_3))	(gac2_2	plu2_2))	(((406.1_1	gal2_1)	((416.1_1	icr1_2)	(plu1_2	vel1_1)))	vel2_1)))	(((369.1_2	(ceb1_1	ceb2_1))	366.1_2)	366.1_1))	(((vul3_2	(gag2_2	((gag1_2	vup2_1)	vul2_2)))
(((((((((gab2_2	gac1_1)	((vul3_1	(icr1_3	vel2_2))	gab1_1))	icr2_4)	(((366.1_1	(366.1_2	369.1_2))	(ceb1_1	ceb2_1))	(((((gag1_1	hal1_2)	(369.1_1	hal1_1))	icr2_2)	(rot2_2	rot3_1))	(((((gra1_1	gra2_1)	gra1_2)	hal2_2)	(gra2_2	icr2_3))	(hal2_1	(((lai1_1	lai2_1)	(tri1_1	tri2_1))	rot1_1))))))	((((406.1_1	gac2_2)	gac1_3)	(ceb2_2	plu2_2))	(((416.1_1	icr2_1)	vel2_1)	((((ceb1_2	vel1_1)	gal1_1)	gal2_1)	(icr1_2	plu1_2)))))	((((icr1_1	vul3_2)	(vul1_1	vup2_1))	(((gag1_2
((((((((((gac1_1	gab2_2)	vul3_1)	icr2_4)	((gab1_1	vel2_2)	icr1_3))	((((366.1_2	369.1_2)	(ceb1_1	ceb2_1))	366.1_1)	((((((gag1_1	icr2_2)	(369.1_1	hal1_1))	rot1_1)	(((gra1_1	gra2_1)	((gra1_2	hal2_2)	gra2_2))	icr2_3))	hal1_2)	((hal2_1	(lai1_1	(lai2_1	(tri1_1	tri2_1))))	(rot2_2	rot3_1)))))	((406.1_1	gac2_2)	((((((416.1_1	(gac1_3	gal2_1))	gal1_1)	vel1_1)	(icr2_1	vel2_1))	(ceb1_2	(ceb2_2	(icr1_2	plu2_2))))	plu1_2)))	((((gag2_2	vul2_2)	vup2_1)	(((vul3_2	((icr1_1
(((((((((((gab2_2	(gab1_1	vul3_1))	(gac1_1	vel2_2))	icr1_3)	icr2_4)	(((366.1_1	366.1_2)	(369.1_2	(ceb1_1	ceb2_1)))	((gag1_1	(((369.1_1	hal1_1)	((hal1_2	icr2_2)	((gra1_2	gra2_2)	((gra1_1	gra2_1)	(hal2_2	icr2_3)))))	((hal2_1	((lai1_1	(tri1_1	tri2_1))	lai2_1))	rot1_1)))	(rot2_2	rot3_1))))	(((gac2_2	gal1_1)	((406.1_1	plu2_2)	icr1_2))	((416.1_1	((ceb2_2	vel2_1)	((gal2_1	vel1_1)	icr2_1)))	(ceb1_2	(gac1_3	plu1_2)))))	(((vup2_1	vul2_2)	(gag1_2	((icr1_1	vul1_2)
(((((((((((vul3_1	vel2_2)	gab2_2)	icr2_4)	((gab1_1	gac1_1)	icr1_3))	((366.1_2	(ceb1_1	ceb2_1))	(366.1_1	369.1_2)))	((((gac1_3	((416.1_1	gal2_1)	(gac2_2	plu2_2)))	ceb2_2)	((gal1_1	vel1_1)	vel2_1))	(((406.1_1	plu1_2)	(ceb1_2	icr1_2))	icr2_1)))	(((gag1_1	((lai1_1	tri2_1)	(lai2_1	tri1_1)))	(rot2_2	rot3_1))	(((369.1_1	((hal2_2	icr2_3)	((gra1_1	gra2_1)	(gra1_2	gra2_2))))	((hal1_2	icr2_2)	rot1_1))	(hal1_1	hal2_1))))	((((vul2_2	(gag2_2	vul1_2))	(vul1_1	(vul3_2
(((((((((((gab1_1	gab2_2)	vel2_2)	(icr2_4	vul3_1))	(gac1_1	icr1_3))	((366.1_1	((366.1_2	369.1_2)	(ceb1_1	ceb2_1)))	((gag1_1	((369.1_1	(icr2_2	(lai1_1	(lai2_1	(tri1_1	tri2_1)))))	(rot2_2	rot3_1)))	rot1_1)))	(((((406.1_1	icr2_1)	gac2_2)	(ceb2_2	plu2_2))	(((((416.1_1	gal2_1)	(((ceb1_2	icr1_2)	gal1_1)	vel2_1))	plu1_2)	vel1_1)	gac1_3))	((hal1_2	(hal1_1	hal2_1))	(((gra1_1	gra2_1)	(gra2_2	icr2_3))	(gra1_2	hal2_2)))))	(gab2_1	vul2_1))	(((((gag1_2	vup2_1)	((gag2_2
((((((((((icr1_3	gab1_1)	vul3_1)	gab2_2)	(icr2_4	(gac1_1	vel2_2)))	((((416.1_1	gac2_2)	(gal2_1	icr1_2))	((icr2_1	vel1_1)	(plu1_2	plu2_2)))	(((406.1_1	gal1_1)	(ceb1_2	ceb2_2))	(gac1_3	vel2_1))))	((((366.1_1	((366.1_2	369.1_2)	(ceb1_1	ceb2_1)))	(gag1_1	((369.1_1	(gra1_2	icr2_3))	((hal1_1	hal2_1)	(hal1_2	(rot2_2	rot3_1))))))	(((lai1_1	lai2_1)	(tri1_1	tri2_1))	(icr2_2	rot1_1)))	((gra1_1	gra2_1)	(gra2_2	hal2_2))))	(((((vul1_2	(gag2_2	vup1_1))	(gag1_2	(vul1_1
(((((((((gac1_1	icr1_3)	((gab2_2	icr2_4)	vel2_2))	(gab1_1	vul3_1))	((((416.1_1	icr1_2)	406.1_1)	ceb2_2)	(((((ceb1_2	vel1_1)	gac1_3)	plu1_2)	vel2_1)	((((gac2_2	gal2_1)	icr2_1)	plu2_2)	gal1_1))))	((((((369.1_2	(366.1_1	366.1_2))	(ceb1_1	ceb2_1))	gag1_1)	(rot2_2	rot3_1))	(((gra1_1	gra2_1)	(gra2_2	hal2_2))	((gra1_2	icr2_3)	rot1_1)))	(369.1_1	(((hal1_1	hal2_1)	hal1_2)	(icr2_2	((lai1_1	tri2_1)	(lai2_1	tri1_1)))))))	((vup1_1	((gag2_2	(((gag1_2	vul3_2)	vul1_2)
((((((((gac1_1	icr1_3)	(gab2_2	((gab1_1	vul3_1)	vel2_2)))	icr2_4)	(((((406.1_1	icr1_2)	ceb2_2)	(((((416.1_1	gac2_2)	icr2_1)	(gal1_1	plu1_2))	vel2_1)	(((ceb1_2	gal2_1)	(gac1_3	vel1_1))	plu2_2)))	((((gra1_1	gra2_1)	gra2_2)	(gra1_2	icr2_3))	hal2_2))	(((366.1_2	(366.1_1	(ceb1_1	ceb2_1)))	369.1_2)	(((gag1_1	((lai1_1	(lai2_1	tri1_1))	tri2_1))	icr2_2)	(((((369.1_1	hal1_1)	hal2_1)	(rot2_2	rot3_1))	rot1_1)	hal1_2)))))	(((((vul3_2	vup1_1)	vup2_1)	vul2_2)	((icr1_1
((((((((((gac1_1	icr1_3)	((gab1_1	vul3_1)	gab2_2))	vel2_2)	icr2_4)	((369.1_2	366.1_2)	(366.1_1	(ceb1_1	ceb2_1))))	((((((gag1_1	(369.1_1	hal1_1))	(hal2_1	hal1_2))	(rot1_1	(rot2_2	rot3_1)))	((lai1_1	tri1_1)	(lai2_1	tri2_1)))	icr2_2)	((gra1_1	gra2_1)	(((gra1_2	icr2_3)	gra2_2)	hal2_2))))	((((((gag1_2	vul3_2)	(vul1_1	vup2_1))	((vul1_2	vul2_2)	(icr1_1	vup1_1)))	gag2_2)	(((ceb1_2	icr2_1)	(416.1_1	(icr1_2	vel2_1)))	((((406.1_1	plu1_2)	gac2_2)	((((gac1_3	vel1_1)
(((((((((gab2_2	((gac1_1	gab1_1)	vul3_1))	icr1_3)	vel2_2)	icr2_4)	(((((((366.1_2	369.1_2)	(366.1_1	(ceb1_1	ceb2_1)))	((gag1_1	icr2_2)	((lai1_1	(lai2_1	tri2_1))	tri1_1)))	(((369.1_1	hal1_1)	(hal1_2	hal2_1))	rot1_1))	(rot2_2	rot3_1))	((gra1_2	(gra2_2	icr2_3))	hal2_2))	(gra1_1	gra2_1)))	((((((((vul1_1	vup2_1)	(vul2_2	vup1_1))	gag2_2)	(gag1_2	vul1_2))	icr1_1)	vul3_2)	(((406.1_1	((ceb1_2	(gal2_1	vel2_1))	icr1_2))	(((416.1_1	gal1_1)	gac1_3)	((plu2_2	vel1_1)
((((((((gac1_1	gab1_1)	(((gab2_2	vul3_1)	icr1_3)	vel2_2))	icr2_4)	(((((((366.1_1	366.1_2)	(ceb1_1	ceb2_1))	369.1_2)	((gag1_1	((lai1_1	(tri1_1	tri2_1))	lai2_1))	icr2_2))	(rot2_2	rot3_1))	((((369.1_1	hal1_1)	hal1_2)	rot1_1)	hal2_1))	(((gra1_1	gra2_1)	hal2_2)	(gra1_2	(gra2_2	icr2_3)))))	(((((vul1_1	vup2_1)	((vul3_2	vul2_2)	(vul1_2	vup1_1)))	(gag1_2	(gag2_2	icr1_1)))	((((416.1_1	ceb1_2)	ceb2_2)	((gac2_2	gal2_1)	(icr2_1	plu1_2)))	((406.1_1	(vel2_1	icr1_2))
(((((((((vul3_1	gab2_2)	vel2_2)	((gab1_1	icr1_3)	(gac1_1	icr2_4)))	((((416.1_1	(gac2_2	plu2_2))	gal2_1)	ceb1_2)	((406.1_1	(((gac1_3	vel1_1)	vel2_1)	gal1_1))	((ceb2_2	icr1_2)	(icr2_1	plu1_2)))))	((((((369.1_2	(366.1_2	(ceb1_1	ceb2_1)))	366.1_1)	(gag1_1	(rot2_2	rot3_1)))	((((369.1_1	hal1_1)	hal1_2)	((hal2_1	rot1_1)	icr2_2))	(((lai1_1	tri2_1)	lai2_1)	tri1_1)))	((gra1_2	gra2_2)	(hal2_2	icr2_3)))	(gra1_1	gra2_1)))	((((((vul1_2	gag1_2)	vul3_2)	(vup1_1	gag2_2))
(((((((((vel2_2	((gab1_1	gac1_1)	gab2_2))	(icr2_4	vul3_1))	icr1_3)	(((gag1_1	((hal1_2	(rot2_2	rot3_1))	(((lai1_1	tri1_1)	tri2_1)	lai2_1)))	(((369.1_1	hal1_1)	(hal2_1	rot1_1))	icr2_2))	((gra1_1	gra2_1)	(((gra1_2	hal2_2)	icr2_3)	gra2_2))))	((366.1_1	(366.1_2	369.1_2))	(ceb1_1	ceb2_1)))	((((vup1_1	gag2_2)	(((vul2_2	((icr1_1	vup2_1)	vul1_1))	gag1_2)	(vul3_2	vul1_2)))	(gab2_1	vul2_1))	((gac1_3	(406.1_1	((((416.1_1	plu1_2)	((ceb1_2	(gal2_1	vel2_1))	icr1_2))
(((((((((((gac1_1	vul3_1)	((icr1_3	(gab1_1	gab2_2))	vel2_2))	icr2_4)	(((gag1_1	(icr2_2	rot1_1))	((((369.1_1	hal1_1)	hal2_1)	(hal1_2	((lai1_1	tri2_1)	(lai2_1	tri1_1))))	(rot2_2	rot3_1)))	((gra1_1	gra2_1)	(((gra1_2	gra2_2)	icr2_3)	hal2_2))))	(((366.1_1	369.1_2)	(ceb1_1	ceb2_1))	366.1_2))	((((((gac2_2	gal2_1)	(406.1_1	plu2_2))	(gac1_3	vel1_1))	(((icr1_2	gal1_1)	vel2_1)	plu1_2))	ceb2_2)	((416.1_1	ceb1_2)	icr2_1)))	(gab2_1	vul2_1))	(((vul1_1	vup1_1)	(gag1_2
(((((((((((icr1_3	vul3_1)	gab1_1)	(gab2_2	gac1_1))	vel2_2)	icr2_4)	((369.1_2	366.1_2)	(366.1_1	(ceb1_1	ceb2_1))))	(((((gag1_1	icr2_2)	369.1_1)	(((lai1_1	tri1_1)	(lai2_1	tri2_1))	(rot2_2	rot3_1)))	((hal1_1	hal2_1)	(hal1_2	rot1_1)))	(((gra1_1	gra2_1)	gra1_2)	((gra2_2	icr2_3)	hal2_2))))	(((((((vup2_1	gag2_2)	vul2_2)	vul1_1)	gag1_2)	(icr1_1	(vup1_1	(vul1_2	vul3_2))))	((ceb2_2	vel2_1)	gal1_1))	(((plu2_2	plu1_2)	icr2_1)	(((406.1_1	gal2_1)	((ceb1_2	gac2_2)
((((((((((icr1_3	(gac1_1	vel2_2))	vul3_1)	(gab1_1	gab2_2))	icr2_4)	(((((((vup1_1	vul3_2)	vul1_2)	((gag1_2	vul1_1)	icr1_1))	vup2_1)	(vul2_2	gag2_2))	((((((((406.1_1	plu2_2)	icr1_2)	vel2_1)	(vel1_1	gac1_3))	ceb1_2)	((416.1_1	icr2_1)	((gac2_2	plu1_2)	gal2_1)))	gal1_1)	ceb2_2))	(((((gag1_1	(369.1_1	icr2_2))	(rot2_2	rot3_1))	((hal1_2	(((lai1_1	lai2_1)	tri1_1)	tri2_1))	rot1_1))	(hal1_1	hal2_1))	(((gra1_1	gra2_1)	hal2_2)	((gra1_2	gra2_2)	icr2_3)))))	((366.1_2
(((((((((vel2_2	gab2_2)	((vul3_1	gac1_1)	gab1_1))	icr1_3)	icr2_4)	((((((366.1_2	369.1_2)	366.1_1)	(ceb1_1	ceb2_1))	(((gag1_1	hal1_2)	((369.1_1	(rot1_1	icr2_2))	(hal1_1	hal2_1)))	(rot2_2	rot3_1)))	(((lai1_1	tri2_1)	lai2_1)	tri1_1))	(((gra1_1	gra2_1)	(gra1_2	hal2_2))	(gra2_2	icr2_3))))	((((vup1_1	vul2_2)	((((vul1_1	vul1_2)	((gag1_2	vup2_1)	icr1_1))	vul3_2)	gag2_2))	(gab2_1	vul2_1))	(((((icr2_1	416.1_1)	vel2_1)	(406.1_1	ceb1_2))	ceb2_2)	((((gac1_3	plu2_2)
(((((gac1_1	(((gab1_1	(gab2_2	vul3_1))	(icr1_3	vel2_2))	icr2_4))	((((vel2_1	416.1_1)	(((gac1_3	gal2_1)	icr1_2)	(gac2_2	gal1_1)))	((((406.1_1	(ceb1_2	icr2_1))	vel1_1)	(plu1_2	plu2_2))	ceb2_2))	((((((369.1_2	(366.1_1	366.1_2))	(ceb1_1	ceb2_1))	(((lai1_1	lai2_1)	tri2_1)	tri1_1))	(((gag1_1	hal1_2)	(hal1_1	hal2_1))	(((369.1_1	icr2_2)	rot1_1)	(rot2_2	rot3_1))))	(gra1_1	gra2_1))	((gra1_2	hal2_2)	(gra2_2	icr2_3)))))	((((vup2_1	vul1_2)	vul1_1)	((vul3_2	(gag2_2
((((((((((((gab1_1	gab2_2)	gac1_1)	vel2_2)	icr1_3)	(vul3_1	icr2_4))	((369.1_2	((366.1_1	366.1_2)	(ceb1_1	ceb2_1)))	(((gag1_1	hal1_2)	(rot2_2	rot3_1))	((((369.1_1	icr2_2)	(hal1_1	hal2_1))	rot1_1)	(lai1_1	((lai2_1	tri1_1)	tri2_1))))))	((gra1_2	hal2_2)	((gra1_1	gra2_1)	(gra2_2	icr2_3))))	(((((((406.1_1	vel1_1)	416.1_1)	(gal2_1	icr1_2))	plu1_2)	ceb2_2)	(plu2_2	vel2_1))	(((ceb1_2	gac2_2)	gal1_1)	(gac1_3	icr2_1))))	(((gag2_2	((gag1_2	(((vul1_1	vul3_2)	vul2_2)
(((((((((icr1_3	vul3_1)	(vel2_2	((gab1_1	gac1_1)	gab2_2)))	icr2_4)	(((((gra1_1	gra2_1)	gra2_2)	gra1_2)	hal2_2)	icr2_3))	((((((icr1_1	vul2_2)	((gag2_2	(vul1_2	vul3_2))	(gag1_2	vup2_1)))	(vul1_1	vup1_1))	((406.1_1	gal1_1)	(416.1_1	gac2_2)))	(((((ceb1_2	icr1_2)	((plu2_2	plu1_2)	vel2_1))	(ceb2_2	(gac1_3	icr2_1)))	gal2_1)	vel1_1))	(((366.1_1	369.1_2)	(366.1_2	(ceb1_1	ceb2_1)))	(((gag1_1	(hal2_1	icr2_2))	((369.1_1	hal1_1)	rot1_1))	((hal1_2	(lai1_1	((lai2_1
((((((((((gab1_1	gab2_2)	(icr1_3	icr2_4))	(gac1_1	vul3_1))	vel2_2)	((gra1_1	gra2_1)	((gra1_2	icr2_3)	(gra2_2	hal2_2))))	(((366.1_2	(369.1_2	(ceb1_1	ceb2_1)))	366.1_1)	(((gag1_1	(rot2_2	rot3_1))	hal2_1)	(((((369.1_1	hal1_1)	hal1_2)	((lai1_1	tri1_1)	(lai2_1	tri2_1)))	rot1_1)	icr2_2))))	((((gag2_2	(vul1_1	vul2_2))	(icr1_1	vup1_1))	((gag1_2	vup2_1)	(vul1_2	vul3_2)))	((ceb2_2	(gac2_2	plu2_2))	(((406.1_1	plu1_2)	(((gac1_3	gal2_1)	gal1_1)	((icr1_2	(vel1_1
((((((((((icr1_3	gab1_1)	gac1_1)	(icr2_4	vul3_1))	(gab2_2	vel2_2))	(406.1_1	(((gac1_3	icr2_1)	vel1_1)	((gal2_1	icr1_2)	plu1_2))))	(((((((vup2_1	gag2_2)	icr1_1)	(vup1_1	(vul2_2	vul3_2)))	((gag1_2	vul1_1)	vul1_2))	416.1_1)	(((((ceb1_2	gac2_2)	plu2_2)	vel2_1)	gal1_1)	ceb2_2))	((((369.1_2	(366.1_1	366.1_2))	(ceb1_1	ceb2_1))	((((gag1_1	hal2_1)	(rot2_2	rot3_1))	((rot1_1	hal1_2)	(((lai1_1	tri2_1)	lai2_1)	tri1_1)))	((369.1_1	hal1_1)	icr2_2)))	(gab2_1	vul2_1))))
((((((((((((gab1_1	gab2_2)	(icr1_3	vel2_2))	icr2_4)	vul3_1)	gac1_1)	((((((vup2_1	icr1_1)	vul3_2)	((vup1_1	(gag1_2	vul2_2))	gag2_2))	(vul1_1	vul1_2))	(406.1_1	(((((416.1_1	gac2_2)	(icr1_2	plu2_2))	(ceb1_2	vel2_1))	(ceb2_2	(plu1_2	vel1_1)))	gal2_1)))	gal1_1))	(((366.1_2	369.1_2)	366.1_1)	(ceb1_1	ceb2_1)))	(((((gag1_1	(((lai1_1	lai2_1)	tri1_1)	tri2_1))	(369.1_1	hal1_1))	icr2_2)	(((hal1_2	rot1_1)	hal2_1)	(rot2_2	rot3_1)))	((gra1_1	gra2_1)	((gra1_2	icr2_3)
(((((((((((gac1_1	vul3_1)	gab1_1)	((gab2_2	vel2_2)	icr1_3))	icr2_4)	(((vul1_2	((gag2_2	icr1_1)	(vul3_2	vup1_1)))	((gag1_2	(vul1_1	vul2_2))	vup2_1))	(gal1_1	(((416.1_1	(ceb1_2	(icr1_2	vel1_1)))	plu2_2)	(ceb2_2	plu1_2)))))	((((((gag1_1	rot1_1)	(hal1_2	hal2_1))	((369.1_1	hal1_1)	icr2_2))	((lai1_1	tri1_1)	(lai2_1	tri2_1)))	(rot2_2	rot3_1))	(((gra1_2	icr2_3)	(gra2_2	hal2_2))	(gra1_1	gra2_1))))	((((ceb1_1	ceb2_1)	366.1_2)	369.1_2)	366.1_1))	((((406.1_1	gal2_1)
((((((((((gab2_2	gac1_1)	((gab1_1	icr2_4)	vel2_2))	vul3_1)	icr1_3)	((((((vul1_2	vul3_2)	vup2_1)	(vul1_1	vup1_1))	(icr1_1	((gag1_2	gag2_2)	vul2_2)))	(((((416.1_1	vel1_1)	ceb2_2)	plu2_2)	(ceb1_2	gac2_2))	plu1_2))	((gal1_1	(icr1_2	icr2_1))	((406.1_1	(gac1_3	gal2_1))	vel2_1))))	((366.1_1	366.1_2)	(369.1_2	(ceb1_1	ceb2_1))))	(((((gag1_1	(369.1_1	hal1_1))	((lai1_1	((lai2_1	tri1_1)	tri2_1))	(rot2_2	rot3_1)))	(icr2_2	rot1_1))	(hal1_2	hal2_1))	((((gra1_1	gra2_1)
((((((((((((icr2_4	vul3_1)	(gac1_1	icr1_3))	vel2_2)	gab2_2)	gab1_1)	((((((vul1_2	vup2_1)	vul3_2)	((vup1_1	vul1_1)	gag2_2))	((gag1_2	vul2_2)	icr1_1))	((((406.1_1	gal2_1)	plu1_2)	(gal1_1	(icr1_2	vel1_1)))	((416.1_1	plu2_2)	vel2_1)))	(ceb1_2	(ceb2_2	(gac1_3	(gac2_2	icr2_1))))))	(((366.1_2	366.1_1)	369.1_2)	(ceb1_1	ceb2_1)))	(((gag1_1	((hal1_2	((lai1_1	(lai2_1	tri2_1))	tri1_1))	((hal2_1	(icr2_2	rot1_1))	(rot2_2	rot3_1))))	(369.1_1	hal1_1))	((gra1_1	gra2_1)
(((((((gac1_1	(icr1_3	vul3_1))	gab1_1)	(icr2_4	(gab2_2	vel2_2)))	((((366.1_1	366.1_2)	369.1_2)	(ceb1_1	ceb2_1))	(((gag1_1	((lai1_1	lai2_1)	(tri1_1	tri2_1)))	(((((369.1_1	hal1_1)	hal2_1)	hal1_2)	icr2_2)	((rot2_2	rot3_1)	rot1_1)))	(((gra1_1	gra2_1)	(gra1_2	(gra2_2	icr2_3)))	hal2_2))))	((((((vup2_1	vul1_2)	vul3_2)	((gag1_2	vul2_2)	(gag2_2	(vul1_1	vup1_1))))	icr1_1)	(((icr2_1	plu2_2)	(416.1_1	(ceb2_2	(gac2_2	(gal2_1	plu1_2)))))	(((406.1_1	ceb1_2)	(icr1_2
(((((((((icr1_3	icr2_4)	vel2_2)	((gab1_1	gac1_1)	gab2_2))	vul3_1)	((366.1_1	((366.1_2	369.1_2)	(ceb1_1	ceb2_1)))	((gag1_1	(hal2_2	((gra1_1	gra2_1)	((gra1_2	icr2_3)	gra2_2))))	(((((369.1_1	hal1_1)	hal1_2)	(rot1_1	(icr2_2	(rot2_2	rot3_1))))	((lai1_1	tri1_1)	(lai2_1	tri2_1)))	hal2_1))))	(((((vul1_2	(vul1_1	vul3_2))	(((((((icr1_2	plu2_2)	icr2_1)	ceb1_2)	ceb2_2)	((406.1_1	(((416.1_1	gac2_2)	gal2_1)	vel1_1))	(gac1_3	(gal1_1	plu1_2))))	vel2_1)	vup2_1))	gag1_2)
(((((icr1_3	((((gab1_1	gab2_2)	(gac1_1	vel2_2))	icr2_4)	vul3_1))	(((366.1_1	(369.1_2	(ceb1_1	ceb2_1)))	366.1_2)	((((gag1_1	icr2_2)	(((gra2_2	hal2_2)	(gra1_1	gra2_1))	(gra1_2	icr2_3)))	((((369.1_1	hal1_1)	rot1_1)	hal1_2)	(hal2_1	(rot2_2	rot3_1))))	((lai1_1	tri2_1)	(lai2_1	tri1_1)))))	((((((vul1_1	(vul3_2	vup2_1))	vul2_2)	(gag1_2	(gag2_2	vul1_2)))	(icr1_1	vup1_1))	((((ceb2_2	vel1_1)	gal1_1)	plu1_2)	(((((406.1_1	plu2_2)	416.1_1)	icr2_1)	(ceb1_2	(((gac2_2
((((((vel2_2	(gab2_2	icr2_4))	((gab1_1	(icr1_3	vul3_1))	gac1_1))	(((369.1_2	(366.1_2	(ceb1_1	ceb2_1)))	366.1_1)	(((((369.1_1	hal1_1)	icr2_2)	(gag1_1	(rot2_2	rot3_1)))	(((lai1_1	tri2_1)	tri1_1)	lai2_1))	((hal1_2	hal2_1)	((((gra1_1	gra2_1)	(gra1_2	hal2_2))	(gra2_2	icr2_3))	rot1_1)))))	((((vul1_1	(vul2_2	vup1_1))	(icr1_1	((gag1_2	(gag2_2	(vul1_2	vul3_2)))	vup2_1)))	((((((416.1_1	((406.1_1	ceb1_2)	gac1_3))	plu2_2)	(plu1_2	vel1_1))	(gal1_1	gal2_1))	(gac2_2
((((((((gab2_2	vel2_2)	(gac1_1	icr2_4))	((gab1_1	icr1_3)	vul3_1))	((((369.1_2	366.1_2)	(ceb1_1	ceb2_1))	366.1_1)	(((((gag1_1	rot1_1)	((369.1_1	hal1_1)	(rot2_2	rot3_1)))	((lai1_1	tri2_1)	(lai2_1	tri1_1)))	(((((gra1_1	gra2_1)	hal2_2)	gra1_2)	(gra2_2	icr2_3))	hal1_2))	(hal2_1	icr2_2))))	((((((((vul3_2	vup1_1)	vul1_1)	vul2_2)	vul1_2)	(gag1_2	gag2_2))	(icr1_1	vup2_1))	(gab2_1	vul2_1))	(((((vel1_1	(406.1_1	icr2_1))	(plu2_2	gac2_2))	((icr1_2	plu1_2)	vel2_1))
(((((((((gab2_2	gab1_1)	icr1_3)	((gac1_1	vel2_2)	vul3_1))	icr2_4)	((((366.1_1	369.1_2)	(ceb1_1	ceb2_1))	366.1_2)	(((gag1_1	(((gra1_1	gra2_1)	(gra1_2	icr2_3))	(gra2_2	hal2_2)))	((hal2_1	(rot2_2	rot3_1))	(icr2_2	rot1_1)))	(((369.1_1	hal1_1)	(((lai1_1	tri2_1)	lai2_1)	tri1_1))	hal1_2))))	(((((gag1_2	vul1_2)	vup1_1)	((gab2_1	vul2_1)	icr1_1))	((gag2_2	vup2_1)	((vul1_1	vul3_2)	vul2_2)))	(((((gal2_1	(ceb1_2	(ceb2_2	gac1_3)))	plu2_2)	((416.1_1	icr2_1)	gal1_1))
((((((((((gab2_2	gac1_1)	(gab1_1	icr1_3))	(vul3_1	vel2_2))	icr2_4)	((((((gag1_1	hal1_2)	hal2_1)	rot1_1)	(369.1_1	hal1_1))	((icr2_2	(rot2_2	rot3_1))	(((lai1_1	tri2_1)	lai2_1)	tri1_1)))	((gra1_1	gra2_1)	(((gra1_2	icr2_3)	gra2_2)	hal2_2))))	((369.1_2	(ceb1_1	ceb2_1))	(366.1_1	366.1_2)))	(((((vup1_1	vul1_2)	(vul2_2	vup2_1))	((gab2_1	vul2_1)	((gag1_2	vul1_1)	vul3_2)))	(gag2_2	icr1_1))	((((((vel1_1	plu2_2)	(ceb1_2	icr1_2))	((gac1_3	plu1_2)	icr2_1))	gac2_2)
(((((((((((vul3_1	gab2_2)	vel2_2)	icr1_3)	(gab1_1	icr2_4))	gac1_1)	((((gag1_1	(rot2_2	rot3_1))	((lai1_1	lai2_1)	(tri1_1	tri2_1)))	((((369.1_1	hal1_1)	icr2_2)	rot1_1)	(hal1_2	hal2_1)))	(hal2_2	((gra1_1	gra2_1)	((gra1_2	icr2_3)	gra2_2)))))	((ceb1_1	ceb2_1)	(366.1_1	(366.1_2	369.1_2))))	(((((((vul1_2	vul3_2)	((gag1_2	gag2_2)	vup2_1))	icr1_1)	vul2_2)	(vup1_1	vul1_1))	(gab2_1	vul2_1))	((((plu2_2	vel2_1)	(((406.1_1	gal2_1)	ceb2_2)	(((gac1_3	gac2_2)	icr2_1)
(((((((gab2_2	vel2_2)	vul3_1)	(((gab1_1	icr1_3)	gac1_1)	icr2_4))	((((((((vul2_2	vul1_2)	icr1_1)	(((gag1_2	vup1_1)	vul1_1)	vup2_1))	(gab2_1	vul2_1))	vul3_2)	gag2_2)	(((((icr2_1	406.1_1)	(416.1_1	ceb1_2))	((gac1_3	icr1_2)	plu2_2))	((plu1_2	vel1_1)	vel2_1))	((ceb2_2	gal1_1)	(gac2_2	gal2_1))))	(((369.1_2	(366.1_1	366.1_2))	(ceb1_1	ceb2_1))	(((((gag1_1	icr2_2)	(rot2_2	rot3_1))	(369.1_1	hal1_1))	((hal1_2	hal2_1)	(((lai1_1	lai2_1)	(tri1_1	tri2_1))	rot1_1)))
((((((((vul3_1	vel2_2)	(((gab1_1	gac1_1)	gab2_2)	icr1_3))	icr2_4)	(((((((366.1_1	(366.1_2	369.1_2))	(ceb1_1	ceb2_1))	icr2_2)	rot1_1)	(((lai1_1	tri1_1)	tri2_1)	lai2_1))	(((gag1_1	(hal1_2	(rot2_2	rot3_1)))	hal2_1)	(369.1_1	hal1_1)))	(hal2_2	(((gra1_1	gra2_1)	gra2_2)	(gra1_2	icr2_3)))))	((((((((vul2_2	vup1_1)	vul1_1)	vul1_2)	vul3_2)	gag1_2)	(gab2_1	vul2_1))	(icr1_1	vup2_1))	((((406.1_1	plu2_2)	icr2_1)	((((416.1_1	vel1_1)	gal2_1)	(ceb1_2	(gac2_2	gal1_1)))
(((((((vul3_1	((((gab1_1	vel2_2)	(gab2_2	gac1_1))	icr1_3)	icr2_4))	(((gra1_1	gra2_1)	(gra2_2	icr2_3))	(gra1_2	hal2_2)))	(((369.1_2	(366.1_1	(ceb1_1	ceb2_1)))	366.1_2)	(((gag1_1	(369.1_1	hal1_1))	(rot2_2	rot3_1))	(((hal1_2	hal2_1)	icr2_2)	(rot1_1	(((lai1_1	tri2_1)	tri1_1)	lai2_1))))))	((gag2_2	vup1_1)	((((gac1_3	(icr1_2	vel1_1))	(((406.1_1	(ceb2_2	plu2_2))	416.1_1)	icr2_1))	(((ceb1_2	(gac2_2	gal2_1))	(gal1_1	vel2_1))	plu1_2))	(((vul1_2	vul3_2)	((gag1_2
(((((((((((icr1_3	vul3_1)	(icr2_4	vel2_2))	(gab1_1	gab2_2))	gac1_1)	((366.1_2	(366.1_1	369.1_2))	(ceb1_1	ceb2_1)))	((((gag1_1	(((369.1_1	hal1_1)	(icr2_2	rot1_1))	(rot2_2	rot3_1)))	((lai1_1	lai2_1)	(tri1_1	tri2_1)))	(hal1_2	hal2_1))	(((gra1_1	gra2_1)	(gra1_2	(gra2_2	icr2_3)))	hal2_2)))	((((vul3_2	vul2_2)	(gag2_2	icr1_1))	((gag1_2	vul1_2)	((vul1_1	vup2_1)	vup1_1)))	((icr2_1	plu2_2)	((((406.1_1	gac1_3)	((ceb1_2	ceb2_2)	vel1_1))	((416.1_1	(gac2_2	gal2_1))
(((((((vul3_1	vel2_2)	gac1_1)	(((gab1_1	icr1_3)	gab2_2)	icr2_4))	((((((((((vul1_1	vul2_2)	vup2_1)	gag2_2)	(vup1_1	gag1_2))	(icr1_1	(vul1_2	vul3_2)))	(vel1_1	gac1_3))	vel2_1)	((406.1_1	(((416.1_1	(gac2_2	icr2_1))	gal2_1)	plu1_2))	((ceb1_2	icr1_2)	((ceb2_2	plu2_2)	gal1_1))))	((gra1_1	gra2_1)	(gra1_2	((gra2_2	icr2_3)	hal2_2))))	((366.1_2	((366.1_1	369.1_2)	(ceb1_1	ceb2_1)))	((((gag1_1	((lai1_1	tri2_1)	(lai2_1	tri1_1)))	icr2_2)	(((369.1_1	hal1_1)	rot1_1)
((((((((vel2_2	((gab1_1	icr1_3)	vul3_1))	((gab2_2	gac1_1)	icr2_4))	(((((((vul2_2	vup2_1)	(((gag1_2	vul3_2)	((icr1_1	vup1_1)	vul1_2))	gag2_2))	vul1_1)	(((416.1_1	gac2_2)	plu1_2)	(gal1_1	gal2_1)))	ceb2_2)	((ceb1_2	gac1_3)	vel2_1))	((((vel1_1	icr1_2)	plu2_2)	icr2_1)	406.1_1)))	(((ceb1_1	ceb2_1)	(366.1_1	(366.1_2	369.1_2)))	(((((gag1_1	(hal1_2	hal2_1))	(((369.1_1	hal1_1)	icr2_2)	(((lai1_1	lai2_1)	tri1_1)	tri2_1)))	rot1_1)	(rot2_2	rot3_1))	((((gra1_1	gra2_1)
((((((((((vel2_2	(gab1_1	vul3_1))	gab2_2)	(gac1_1	icr1_3))	icr2_4)	(((((((vup2_1	((gag1_2	vul3_2)	icr1_1))	(gag2_2	(vul1_2	(vul1_1	vup1_1))))	vul2_2)	(ceb1_2	icr1_2))	((ceb2_2	plu2_2)	gal2_1))	((((gac1_3	((icr2_1	plu1_2)	vel2_1))	(gac2_2	vel1_1))	416.1_1)	(406.1_1	gal1_1)))	(((((((ceb1_1	ceb2_1)	(366.1_1	(366.1_2	369.1_2)))	((((lai1_1	lai2_1)	(tri1_1	tri2_1))	rot1_1)	hal1_2))	(gag1_1	icr2_2))	(hal2_1	(rot2_2	rot3_1)))	(369.1_1	hal1_1))	(((gra1_1	gra2_1)
(((((((((gab2_2	vel2_2)	(((icr1_3	gac1_1)	(gab1_1	vul3_1))	icr2_4))	(((((gag1_2	vul1_2)	vul1_1)	vul3_2)	((((vup1_1	vup2_1)	icr1_1)	vul2_2)	gag2_2))	((((gac1_3	vel2_1)	416.1_1)	((406.1_1	(ceb1_2	gal1_1))	plu1_2))	(((ceb2_2	plu2_2)	(icr1_2	icr2_1))	((gac2_2	gal2_1)	vel1_1)))))	(((366.1_2	369.1_2)	(366.1_1	(ceb1_1	ceb2_1)))	(((((gag1_1	(icr2_2	(rot2_2	rot3_1)))	(369.1_1	hal1_1))	rot1_1)	(hal1_2	hal2_1))	(((lai1_1	tri2_1)	tri1_1)	lai2_1))))	((gra1_1	gra2_1)
(((((((((gac1_1	(gab2_2	icr1_3))	gab1_1)	((vel2_2	vul3_1)	icr2_4))	(((gag1_2	(((vul1_1	vul2_2)	vup2_1)	vup1_1))	(((vul3_2	icr1_1)	gag2_2)	vul1_2))	((((ceb1_2	gal2_1)	gac2_2)	(ceb2_2	(gal1_1	icr1_2)))	((((406.1_1	416.1_1)	plu2_2)	plu1_2)	(gac1_3	((icr2_1	vel1_1)	vel2_1))))))	(((((366.1_1	366.1_2)	(ceb1_1	ceb2_1))	369.1_2)	((((gag1_1	((369.1_1	hal1_1)	(hal1_2	hal2_1)))	(lai1_1	((lai2_1	tri2_1)	tri1_1)))	(rot2_2	rot3_1))	(icr2_2	rot1_1)))	(((gra1_1	gra2_1)
((((((((((gab1_1	((gab2_2	icr1_3)	vul3_1))	(gac1_1	vel2_2))	icr2_4)	((((gra1_2	(gra1_1	gra2_1))	icr2_3)	hal2_2)	gra2_2))	(((((((gag1_2	vul1_2)	vup2_1)	vul2_2)	vul1_1)	vup1_1)	((vul3_2	gag2_2)	icr1_1))	((((406.1_1	(ceb1_2	gal1_1))	(ceb2_2	vel2_1))	gal2_1)	(((416.1_1	((gac2_2	plu1_2)	icr2_1))	(gac1_3	(plu2_2	vel1_1)))	icr1_2))))	((((366.1_2	366.1_1)	369.1_2)	(ceb1_1	ceb2_1))	(((gag1_1	((369.1_1	hal1_1)	icr2_2))	((hal1_2	hal2_1)	(rot2_2	rot3_1)))	((lai1_1
(((((((((gab1_1	(gab2_2	gac1_1))	icr1_3)	vul3_1)	icr2_4)	vel2_2)	((((((icr1_1	vul3_2)	((vul1_1	vup2_1)	(gag2_2	(vul2_2	vup1_1))))	(gag1_2	vul1_2))	(gab2_1	vul2_1))	(((gac1_3	plu2_2)	(((406.1_1	vel1_1)	icr1_2)	vel2_1))	(((416.1_1	gal2_1)	plu1_2)	((((ceb1_2	gac2_2)	icr2_1)	gal1_1)	ceb2_2))))	(((366.1_2	(ceb1_1	ceb2_1))	(366.1_1	369.1_2))	(((gag1_1	icr2_2)	((369.1_1	hal1_1)	rot1_1))	((hal2_1	((hal1_2	((lai1_1	lai2_1)	(tri1_1	tri2_1)))	(rot2_2	rot3_1)))
((((((((((vel2_2	((gab2_2	gac1_1)	icr1_3))	gab1_1)	vul3_1)	icr2_4)	(((((vul1_2	vul2_2)	icr1_1)	((gag2_2	vup2_1)	(((gag1_2	vul1_1)	vul3_2)	vup1_1)))	((((406.1_1	icr1_2)	(gac1_3	vel1_1))	gal2_1)	(gal1_1	icr2_1)))	((((((416.1_1	plu2_2)	gac2_2)	ceb2_2)	ceb1_2)	plu1_2)	vel2_1)))	((369.1_2	((366.1_1	366.1_2)	(ceb1_1	ceb2_1)))	(((gag1_1	icr2_2)	(((((369.1_1	hal1_1)	(((lai1_1	tri2_1)	lai2_1)	tri1_1))	hal2_1)	(((gra1_1	gra2_1)	gra1_2)	(gra2_2	(hal2_2	icr2_3))))
(((((((gab2_2	vel2_2)	(gab1_1	(gac1_1	vul3_1)))	icr2_4)	icr1_3)	((((((((((vup1_1	vul1_2)	(icr1_1	vul1_1))	(((gag1_2	(vul2_2	vul3_2))	gag2_2)	vup2_1))	((icr1_2	(406.1_1	gal2_1))	(ceb1_2	vel2_1)))	(ceb2_2	(((gal1_1	vel1_1)	icr2_1)	plu2_2)))	((416.1_1	gac2_2)	gac1_3))	plu1_2)	(((366.1_1	(ceb1_1	ceb2_1))	(366.1_2	369.1_2))	(((gag1_1	(((369.1_1	hal1_1)	hal1_2)	hal2_1))	((icr2_2	(rot2_2	rot3_1))	(((lai1_1	tri1_1)	lai2_1)	tri2_1)))	rot1_1)))	(gab2_1	vul2_1))
((((((((gab2_2	gac1_1)	(gab1_1	vul3_1))	vel2_2)	(icr1_3	icr2_4))	(((((((((((((gag2_2	vup2_1)	vul3_2)	vul1_2)	vul1_1)	vul2_2)	vup1_1)	gag1_2)	icr1_1)	((icr1_2	(406.1_1	416.1_1))	(ceb1_2	((gac1_3	gal2_1)	(gac2_2	vel2_1)))))	(ceb2_2	((icr2_1	plu2_2)	vel1_1)))	(gal1_1	plu1_2))	(gab2_1	vul2_1))	(((366.1_1	(366.1_2	369.1_2))	(ceb1_1	ceb2_1))	(((gag1_1	((((((369.1_1	hal1_1)	hal2_1)	((((lai1_1	tri1_1)	lai2_1)	tri2_1)	rot1_1))	icr2_2)	hal1_2)	(rot2_2	rot3_1)))
(((((((((gac1_1	vul3_1)	gab2_2)	(gab1_1	vel2_2))	(icr1_3	icr2_4))	((((((((((((vul2_2	vul3_2)	(gag2_2	vul1_2))	(vup2_1	vup1_1))	gag1_2)	(icr1_1	vul1_1))	(ceb2_2	vel2_1))	(plu2_2	vel1_1))	(((gac1_3	icr1_2)	((406.1_1	gal2_1)	(416.1_1	ceb1_2)))	icr2_1))	(gac2_2	gal1_1))	plu1_2)	(gab2_1	vul2_1))	(((((((366.1_2	(ceb1_1	ceb2_1))	369.1_2)	366.1_1)	(((369.1_1	hal1_1)	hal2_1)	(hal1_2	(((lai1_1	tri2_1)	lai2_1)	tri1_1))))	((gag1_1	icr2_2)	(rot1_1	(rot2_2	rot3_1))))
(((((((((((gab2_2	vul3_1)	(gac1_1	icr1_3))	icr2_4)	(gab1_1	vel2_2))	((((((366.1_2	(366.1_1	(ceb1_1	ceb2_1)))	369.1_2)	hal1_2)	(rot2_2	rot3_1))	((gag1_1	((369.1_1	((hal1_1	hal2_1)	rot1_1))	icr2_2))	((lai1_1	(lai2_1	tri1_1))	tri2_1)))	((hal2_2	icr2_3)	(((gra1_1	gra2_1)	gra1_2)	gra2_2))))	((((((((((vul1_1	gag2_2)	vup2_1)	(icr1_1	(vul2_2	vul3_2)))	(vul1_2	gag1_2))	vup1_1)	(gal2_1	icr2_1))	gal1_1)	(((icr1_2	406.1_1)	(gac1_3	vel1_1))	((ceb1_2	vel2_1)	(ceb2_2
((((((gac1_1	(gab1_1	icr1_3))	((gab2_2	icr2_4)	(vel2_2	vul3_1)))	((((((((icr1_1	vul1_1)	vul2_2)	(vup2_1	(vul3_2	vup1_1)))	(gag1_2	vul1_2))	gag2_2)	(((gal1_1	(((406.1_1	ceb2_2)	icr1_2)	gal2_1))	((416.1_1	vel2_1)	((ceb1_2	(gac1_3	gac2_2))	vel1_1)))	((icr2_1	plu2_2)	plu1_2)))	(gab2_1	vul2_1))	(((((366.1_2	366.1_1)	(ceb1_1	ceb2_1))	369.1_2)	(((gag1_1	(((369.1_1	(hal1_1	hal2_1))	icr2_2)	hal1_2))	rot1_1)	((lai1_1	tri2_1)	(lai2_1	tri1_1))))	(((((gra1_1	gra2_1)
(((((((((gab2_2	vul3_1)	vel2_2)	icr2_4)	(gab1_1	(gac1_1	icr1_3)))	((((((366.1_1	((366.1_2	369.1_2)	(ceb1_1	ceb2_1)))	((hal1_2	rot1_1)	((hal1_1	hal2_1)	(((lai1_1	tri1_1)	lai2_1)	tri2_1))))	(gag1_1	(369.1_1	icr2_2)))	(rot2_2	rot3_1))	hal2_2)	((gra2_2	(gra1_1	gra2_1))	(gra1_2	icr2_3))))	(((((vul1_1	(gag1_2	vul3_2))	vup1_1)	(((icr1_1	vup2_1)	vul2_2)	vul1_2))	((((((gal2_1	plu1_2)	vel2_1)	gal1_1)	ceb2_2)	(((((406.1_1	gac1_3)	gac2_2)	vel1_1)	((416.1_1	icr2_1)
((((((((icr1_3	(gac1_1	vul3_1))	((gab2_2	vel2_2)	gab1_1))	icr2_4)	((((366.1_1	366.1_2)	369.1_2)	(ceb1_1	ceb2_1))	(((((gag1_1	rot1_1)	(369.1_1	icr2_2))	((((hal1_1	hal2_1)	hal1_2)	((lai1_1	(lai2_1	tri2_1))	tri1_1))	(rot2_2	rot3_1)))	hal2_2)	(((gra1_1	gra2_1)	gra2_2)	(gra1_2	icr2_3)))))	((((vul3_2	gag1_2)	(((((((ceb2_2	ceb1_2)	((vel1_1	plu2_2)	icr2_1))	gac1_3)	gal2_1)	((406.1_1	(gac2_2	icr1_2))	416.1_1))	(gal1_1	plu1_2))	vel2_1))	((vup2_1	icr1_1)	((vup1_1
((((((((gac1_1	gab2_2)	((((icr1_3	vul3_1)	vel2_2)	icr2_4)	gab1_1))	((((366.1_2	369.1_2)	(ceb1_1	ceb2_1))	366.1_1)	((gag1_1	(((((369.1_1	hal1_2)	((hal1_1	hal2_1)	((lai1_1	lai2_1)	(tri1_1	tri2_1))))	icr2_2)	rot1_1)	(rot2_2	rot3_1)))	((gra2_2	icr2_3)	((gra1_1	gra2_1)	(gra1_2	hal2_2))))))	(((vul3_2	vup2_1)	((((((((gac1_3	ceb1_2)	icr1_2)	((ceb2_2	gac2_2)	vel2_1))	((406.1_1	416.1_1)	plu2_2))	plu1_2)	gal2_1)	(gal1_1	(icr2_1	vel1_1)))	gag2_2))	((icr1_1	((gag1_2
((((((((((gac1_1	vul3_1)	vel2_2)	(((gab2_2	icr1_3)	gab1_1)	icr2_4))	((((((gag1_1	369.1_1)	icr2_2)	((rot2_2	rot3_1)	(hal1_2	((lai1_1	tri2_1)	(lai2_1	tri1_1)))))	((hal1_1	hal2_1)	rot1_1))	hal2_2)	((gra1_1	gra2_1)	((gra1_2	gra2_2)	icr2_3))))	((((vul1_2	vul1_1)	((((vul3_2	gag2_2)	icr1_1)	((gag1_2	vul2_2)	vup2_1))	vup1_1))	(((406.1_1	(((plu2_2	gac2_2)	gal2_1)	((gac1_3	vel2_1)	plu1_2)))	(((416.1_1	vel1_1)	ceb1_2)	(gal1_1	(icr1_2	icr2_1))))	ceb2_2))	((366.1_2
((((((((vul3_1	gab1_1)	(gab2_2	icr2_4))	((gac1_1	vel2_2)	icr1_3))	((((((icr1_1	vul1_2)	((gag2_2	vup2_1)	vup1_1))	(((vul2_2	vul1_1)	gag1_2)	vul3_2))	(((((gal1_1	vel2_1)	ceb1_2)	406.1_1)	((ceb2_2	icr1_2)	icr2_1))	((((416.1_1	gac2_2)	plu2_2)	((gac1_3	plu1_2)	gal2_1))	vel1_1)))	(((366.1_2	369.1_2)	366.1_1)	(ceb1_1	ceb2_1)))	((((((gag1_1	rot1_1)	hal1_2)	(((lai1_1	tri2_1)	tri1_1)	lai2_1))	icr2_2)	(((369.1_1	hal1_1)	hal2_1)	(rot2_2	rot3_1)))	(((gra1_1	gra2_1)
(((((((gac1_1	(vel2_2	(gab1_1	gab2_2)))	icr2_4)	(vul3_1	icr1_3))	((((((((vup2_1	gag2_2)	icr1_1)	vul3_2)	((vul1_2	vul1_1)	((gag1_2	vup1_1)	vul2_2)))	((((406.1_1	plu1_2)	((ceb1_2	plu2_2)	(gac1_3	gal2_1)))	vel1_1)	(416.1_1	((((ceb2_2	icr1_2)	icr2_1)	(gac2_2	gal1_1))	vel2_1))))	(((gag1_1	((icr2_2	(((lai1_1	lai2_1)	tri2_1)	tri1_1))	rot1_1))	(((369.1_1	hal1_1)	(hal2_1	(rot2_2	rot3_1)))	hal1_2))	(((icr2_3	(gra1_2	gra2_2))	(gra1_1	gra2_1))	hal2_2)))	(366.1_1
((((((((vel2_2	vul3_1)	(gab1_1	(gac1_1	icr1_3)))	gab2_2)	icr2_4)	((((((((((vul2_2	vul1_2)	gag1_2)	(((vup2_1	vul1_1)	vul3_2)	vup1_1))	gag2_2)	icr1_1)	((((plu1_2	416.1_1)	(406.1_1	vel2_1))	(gac2_2	gal1_1))	(ceb2_2	(icr1_2	icr2_1))))	plu2_2)	(((ceb1_2	vel1_1)	gal2_1)	gac1_3))	(((366.1_1	366.1_2)	369.1_2)	(ceb1_1	ceb2_1)))	((((gag1_1	(((369.1_1	hal1_1)	(hal1_2	((lai1_1	lai2_1)	(tri1_1	tri2_1))))	((hal2_1	icr2_2)	rot1_1)))	(rot2_2	rot3_1))	((gra1_1	gra2_1)
(((((((gac1_1	(vul3_1	vel2_2))	(gab1_1	(gab2_2	icr1_3)))	icr2_4)	((((((vul2_2	vul1_2)	(gag2_2	((((gag1_2	vup2_1)	(vul1_1	vup1_1))	icr1_1)	vul3_2)))	(((((gac1_3	icr2_1)	gac2_2)	vel2_1)	(416.1_1	(((ceb1_2	plu1_2)	gal2_1)	ceb2_2)))	(((406.1_1	vel1_1)	(icr1_2	plu2_2))	gal1_1)))	(((gag1_1	(hal1_2	(hal2_1	(icr2_2	rot1_1))))	(((369.1_1	hal1_1)	(rot2_2	rot3_1))	((lai1_1	(lai2_1	tri2_1))	tri1_1)))	((((gra1_1	gra2_1)	gra2_2)	(hal2_2	icr2_3))	gra1_2)))	(((369.1_2
((((((((((((gab1_1	icr1_3)	vel2_2)	gac1_1)	gab2_2)	vul3_1)	icr2_4)	(gab2_1	vul2_1))	(((366.1_2	369.1_2)	(366.1_1	(ceb1_1	ceb2_1)))	((((gag1_1	((369.1_1	hal1_1)	(((lai1_1	lai2_1)	tri2_1)	tri1_1)))	(hal1_2	icr2_2))	((hal2_1	rot1_1)	(rot2_2	rot3_1)))	((((gra2_2	icr2_3)	hal2_2)	(gra1_1	gra2_1))	gra1_2))))	((((gag2_2	(vul1_1	icr1_1))	(((vul2_2	(gag1_2	vup1_1))	vul1_2)	(vul3_2	vup2_1)))	(((416.1_1	(icr2_1	gac1_3))	(ceb2_2	(gac2_2	icr1_2)))	(ceb1_2	vel1_1)))
((((((vel2_2	(vul3_1	gac1_1))	(gab1_1	(gab2_2	icr1_3)))	icr2_4)	((((((((vul1_1	vul3_2)	gag2_2)	vup2_1)	(((vul1_2	vul2_2)	vup1_1)	(gag1_2	icr1_1)))	(((((gac1_3	gal1_1)	((ceb1_2	plu2_2)	(plu1_2	vel1_1)))	(416.1_1	(gac2_2	icr1_2)))	((406.1_1	(gal2_1	icr2_1))	vel2_1))	ceb2_2))	(gab2_1	vul2_1))	((((gag1_1	(icr2_2	hal2_1))	(((369.1_1	hal1_1)	((hal1_2	rot1_1)	(rot2_2	rot3_1)))	(((lai1_1	tri2_1)	lai2_1)	tri1_1)))	(((gra1_1	gra2_1)	gra1_2)	(gra2_2	icr2_3)))
(((((icr1_3	(((gab2_2	gab1_1)	(gac1_1	vul3_1))	vel2_2))	icr2_4)	((((((((vul2_2	(vul3_2	vul1_2))	vup1_1)	(gag1_2	icr1_1))	(gag2_2	(vul1_1	vup2_1)))	(((((plu2_2	vel2_1)	((406.1_1	(416.1_1	gac1_3))	(icr2_1	vel1_1)))	gal2_1)	((ceb1_2	icr1_2)	((ceb2_2	gal1_1)	plu1_2)))	gac2_2))	(gab2_1	vul2_1))	(((((gag1_1	(icr2_2	rot1_1))	(((369.1_1	hal1_1)	hal2_1)	hal1_2))	(rot2_2	rot3_1))	((lai1_1	tri2_1)	(lai2_1	tri1_1)))	(((gra1_2	(gra2_2	icr2_3))	hal2_2)	(gra1_1
(((((icr2_4	(((gab2_2	vel2_2)	((gab1_1	icr1_3)	gac1_1))	vul3_1))	((((((vul2_2	gag1_2)	icr1_1)	(((vup2_1	vul1_1)	(vul3_2	vul1_2))	(gag2_2	vup1_1)))	(gab2_1	vul2_1))	(((plu1_2	((ceb2_2	(gal1_1	icr2_1))	gal2_1))	((ceb1_2	plu2_2)	icr1_2))	((((406.1_1	gac2_2)	416.1_1)	(gac1_3	vel1_1))	vel2_1)))	(((369.1_2	366.1_1)	(366.1_2	(ceb1_1	ceb2_1)))	((gag1_1	(((gra1_1	gra2_1)	(gra2_2	hal2_2))	(gra1_2	icr2_3)))	((((369.1_1	hal1_1)	rot1_1)	(((lai1_1	lai2_1)	tri2_1)
(((((((((vul3_1	(gab1_1	gac1_1))	icr2_4)	(gab2_2	vel2_2))	icr1_3)	(((369.1_2	366.1_2)	(366.1_1	(ceb1_1	ceb2_1)))	((((gag1_1	rot1_1)	(369.1_1	hal1_1))	(((icr2_2	hal2_1)	(hal1_2	(rot2_2	rot3_1)))	(lai1_1	((lai2_1	tri1_1)	tri2_1))))	((hal2_2	icr2_3)	(((gra1_1	gra2_1)	gra2_2)	gra1_2)))))	((((((gag2_2	vup1_1)	(vul1_1	(vul3_2	vup2_1)))	icr1_1)	((((gab2_1	vul2_1)	gag1_2)	vul1_2)	vul2_2))	((((406.1_1	(((((416.1_1	gac2_2)	gal2_1)	ceb1_2)	(vel1_1	plu1_2))	gac1_3))
(((((((((vel2_2	gab2_2)	(icr2_4	icr1_3))	((gab1_1	vul3_1)	gac1_1))	((((366.1_2	366.1_1)	369.1_2)	(ceb1_1	ceb2_1))	((gag1_1	(rot1_1	(rot2_2	rot3_1)))	((((369.1_1	hal1_1)	(hal1_2	icr2_2))	hal2_1)	((lai1_1	tri1_1)	(lai2_1	tri2_1))))))	((gra1_1	gra2_1)	(((gra1_2	gra2_2)	hal2_2)	icr2_3)))	(((((gag1_2	(((gab2_1	vul2_1)	icr1_1)	vul2_2))	(((vup2_1	(gag2_2	vul3_2))	(vul1_1	vup1_1))	vul1_2))	(gal2_1	plu1_2))	(ceb2_2	icr1_2))	((((vel1_1	(ceb1_2	icr2_1))	((406.1_1
((((((((((gac1_1	(gab1_1	vul3_1))	vel2_2)	gab2_2)	icr2_4)	icr1_3)	(((((((366.1_1	(366.1_2	369.1_2))	(ceb1_1	ceb2_1))	hal2_1)	(((lai1_1	tri1_1)	tri2_1)	lai2_1))	(((gag1_1	icr2_2)	(369.1_1	hal1_1))	(hal1_2	rot1_1)))	(rot2_2	rot3_1))	((((gra1_1	gra2_1)	gra2_2)	hal2_2)	(gra1_2	icr2_3))))	(((((((gag1_2	vul2_2)	vul3_2)	(icr1_1	vul1_2))	gag2_2)	(vup1_1	(vul1_1	vup2_1)))	(gab2_1	vul2_1))	((((((vel1_1	ceb2_2)	((ceb1_2	icr1_2)	plu2_2))	gal2_1)	((406.1_1	(416.1_1
(((((((((((((gac1_1	vul3_1)	gab2_2)	gab1_1)	icr1_3)	vel2_2)	icr2_4)	(((((gag1_2	vul1_2)	icr1_1)	(((((vul3_2	vup2_1)	vul1_1)	gag2_2)	vul2_2)	vup1_1))	((((ceb2_2	gac1_3)	(icr2_1	vel1_1))	vel2_1)	(icr1_2	plu2_2)))	(((gac2_2	406.1_1)	(gal2_1	plu1_2))	((416.1_1	ceb1_2)	gal1_1))))	(((366.1_2	((366.1_1	369.1_2)	(ceb1_1	ceb2_1)))	(((gag1_1	(369.1_1	hal1_1))	(((lai1_1	tri2_1)	lai2_1)	tri1_1))	((rot1_1	((hal2_1	icr2_2)	hal1_2))	(rot2_2	rot3_1))))	((hal2_2	((gra1_2
(((((((((vul3_1	icr2_4)	gab1_1)	icr1_3)	gac1_1)	vel2_2)	gab2_2)	(((((((vup1_1	vup2_1)	vul1_2)	gag1_2)	((gag2_2	vul3_2)	vul2_2))	(icr1_1	vul1_1))	(gab2_1	vul2_1))	(((((((406.1_1	gac1_3)	((416.1_1	gac2_2)	gal1_1))	icr2_1)	((ceb1_2	(((ceb2_2	(plu1_2	plu2_2))	gal2_1)	vel1_1))	vel2_1))	icr1_2)	((((gag1_1	((hal1_2	icr2_2)	rot1_1))	(rot2_2	rot3_1))	(((369.1_1	hal1_1)	hal2_1)	((lai1_1	(tri1_1	tri2_1))	lai2_1)))	((((gra1_1	gra2_1)	gra1_2)	hal2_2)	(gra2_2
(((((((((gab1_1	gac1_1)	(((icr1_3	vul3_1)	vel2_2)	icr2_4))	gab2_2)	((((((((gag1_1	(hal2_1	rot1_1))	(rot2_2	rot3_1))	((369.1_1	hal1_1)	(lai1_1	(lai2_1	(tri1_1	tri2_1)))))	(icr2_2	hal1_2))	(gra1_2	(gra2_2	icr2_3)))	hal2_2)	(gra1_1	gra2_1))	(gab2_1	vul2_1)))	((((vul1_2	gag2_2)	((vul2_2	vup1_1)	((gag1_2	(icr1_1	vup2_1))	(vul3_2	vul1_1))))	(((ceb1_2	gal1_1)	(((416.1_1	plu2_2)	icr1_2)	gac2_2))	(ceb2_2	plu1_2)))	((406.1_1	(icr2_1	vel1_1))	(vel2_1	(gac1_3
(((((((((gab1_1	vul3_1)	((gac1_1	icr1_3)	vel2_2))	gab2_2)	icr2_4)	((((366.1_2	366.1_1)	369.1_2)	(ceb1_1	ceb2_1))	(((((((gag1_1	(369.1_1	hal1_1))	(((hal1_2	hal2_1)	(rot2_2	rot3_1))	(((lai1_1	tri2_1)	tri1_1)	lai2_1)))	rot1_1)	icr2_2)	((gra1_2	gra2_2)	icr2_3))	(gra1_1	gra2_1))	hal2_2)))	(((((gab2_1	vul2_1)	((vup1_1	(gag1_2	vul3_2))	icr1_1))	vul1_2)	((gag2_2	(vul1_1	vul2_2))	vup2_1))	((((ceb1_2	plu1_2)	(gal2_1	vel1_1))	416.1_1)	(((((406.1_1	ceb2_2)	icr1_2)
(((((((((((gab2_2	vel2_2)	icr1_3)	gab1_1)	vul3_1)	(gac1_1	icr2_4))	((((gag1_1	(((369.1_1	hal1_1)	(icr2_2	((lai1_1	tri2_1)	(lai2_1	tri1_1))))	hal2_1))	(hal1_2	rot1_1))	(rot2_2	rot3_1))	((((gra1_1	gra2_1)	(gra1_2	icr2_3))	gra2_2)	hal2_2)))	((366.1_1	366.1_2)	(369.1_2	(ceb1_1	ceb2_1))))	(((((((gag1_2	vul3_2)	(vul1_1	vup2_1))	gag2_2)	((vup1_1	vul1_2)	vul2_2))	icr1_1)	(gab2_1	vul2_1))	((((icr1_2	gal2_1)	((416.1_1	plu1_2)	(((ceb1_2	vel1_1)	vel2_1)	plu2_2)))
(((((((((gac1_1	vul3_1)	vel2_2)	((gab1_1	icr1_3)	gab2_2))	icr2_4)	(366.1_2	((366.1_1	369.1_2)	(ceb1_1	ceb2_1))))	((((((gal2_1	ceb1_2)	(gac2_2	icr1_2))	gal1_1)	((plu2_2	plu1_2)	(vel2_1	vel1_1)))	(((406.1_1	ceb2_2)	(416.1_1	gac1_3))	icr2_1))	((((((gag1_1	rot1_1)	(((lai1_1	lai2_1)	tri1_1)	tri2_1))	(rot2_2	rot3_1))	(((369.1_1	hal1_1)	(hal2_1	icr2_2))	hal1_2))	icr2_3)	((gra1_1	gra2_1)	((gra1_2	gra2_2)	hal2_2)))))	(((icr1_1	((vul3_2	(vup1_1	vul1_2))	(gag1_2
((((((((((((vul3_1	gab1_1)	(gac1_1	vel2_2))	icr2_4)	(gab2_2	icr1_3))	(((369.1_2	366.1_2)	(ceb1_1	ceb2_1))	366.1_1))	((((gag1_1	(hal2_1	(((lai1_1	tri2_1)	tri1_1)	lai2_1)))	((369.1_1	hal1_1)	(hal1_2	icr2_2)))	(rot1_1	(rot2_2	rot3_1)))	((gra1_1	gra2_1)	(((gra1_2	gra2_2)	hal2_2)	icr2_3))))	((((vul1_2	vul3_2)	gag2_2)	(vup2_1	(((gag1_2	vup1_1)	vul2_2)	(icr1_1	vul1_1))))	((((gal1_1	((416.1_1	gac1_3)	vel2_1))	ceb2_2)	(((((ceb1_2	icr2_1)	plu1_2)	(gal2_1	icr1_2))
(((((((((gac1_1	vel2_2)	(icr1_3	((gab1_1	gab2_2)	vul3_1)))	icr2_4)	(((366.1_1	369.1_2)	366.1_2)	(ceb1_1	ceb2_1)))	((((((gag1_1	(369.1_1	hal1_1))	(hal2_1	(rot2_2	rot3_1)))	(hal1_2	rot1_1))	icr2_2)	((lai1_1	tri2_1)	(lai2_1	tri1_1)))	((gra1_1	gra2_1)	(((gra1_2	icr2_3)	hal2_2)	gra2_2))))	(((((vul1_2	(vul1_1	vup2_1))	vul3_2)	icr1_1)	(((((((((((vel1_1	406.1_1)	plu2_2)	(gac2_2	gal2_1))	icr1_2)	ceb2_2)	(gal1_1	(icr2_1	vel2_1)))	(416.1_1	gac1_3))	ceb1_2)	plu1_2)
((((((((((gab1_1	icr2_4)	(gac1_1	icr1_3))	(vel2_2	(gab2_2	vul3_1)))	(((366.1_2	369.1_2)	(ceb1_1	ceb2_1))	366.1_1))	(((((gag1_1	(((lai1_1	(lai2_1	tri2_1))	tri1_1)	rot1_1))	(hal2_1	icr2_2))	(369.1_1	hal1_1))	((rot2_2	rot3_1)	hal1_2))	((gra1_1	gra2_1)	(((gra1_2	icr2_3)	gra2_2)	hal2_2))))	(gab2_1	vul2_1))	((((vup2_1	(vul1_1	vul1_2))	(vul3_2	icr1_1))	(((((416.1_1	icr2_1)	vel1_1)	((((406.1_1	(gac2_2	gal1_1))	(ceb1_2	gal2_1))	icr1_2)	gac1_3))	((ceb2_2	(plu1_2
(((((((((gab1_1	icr1_3)	(gac1_1	vel2_2))	((gab2_2	vul3_1)	icr2_4))	((ceb1_1	ceb2_1)	((366.1_1	369.1_2)	366.1_2)))	(((((gag1_1	((369.1_1	hal1_1)	hal1_2))	(rot2_2	rot3_1))	((lai1_1	tri1_1)	(lai2_1	tri2_1)))	((icr2_2	hal2_1)	rot1_1))	(((gra1_1	gra2_1)	(gra1_2	hal2_2))	(gra2_2	icr2_3))))	((((((vul3_2	vul1_1)	vul2_2)	(gag1_2	vul1_2))	((((gac1_3	((((((406.1_1	(416.1_1	vel1_1))	ceb2_2)	icr1_2)	gac2_2)	(ceb1_2	gal2_1))	(gal1_1	plu2_2)))	vel2_1)	plu1_2)	icr2_1))
((((((((((gac1_1	gab1_1)	icr2_4)	((vul3_1	vel2_2)	icr1_3))	gab2_2)	((((gag1_1	(369.1_1	hal1_1))	((lai1_1	tri2_1)	(lai2_1	tri1_1)))	(((icr2_2	rot1_1)	hal2_1)	(hal1_2	(rot2_2	rot3_1))))	((((gra1_1	gra2_1)	(gra2_2	icr2_3))	gra1_2)	hal2_2)))	((366.1_1	(366.1_2	369.1_2))	(ceb1_1	ceb2_1)))	(((icr1_1	(((vul1_2	(((gag1_2	vul2_2)	vup1_1)	vul1_1))	vup2_1)	(gag2_2	vul3_2)))	(((((406.1_1	icr1_2)	((416.1_1	gac2_2)	ceb1_2))	ceb2_2)	icr2_1)	((plu1_2	vel2_1)	((gac1_3
(((((((((icr1_3	gab1_1)	(vel2_2	gac1_1))	icr2_4)	(gab2_2	vul3_1))	((((369.1_2	(366.1_1	366.1_2))	(ceb1_1	ceb2_1))	((((gag1_1	hal2_1)	rot1_1)	icr2_2)	(((369.1_1	hal1_1)	(hal1_2	(rot2_2	rot3_1)))	(((lai1_1	lai2_1)	tri1_1)	tri2_1))))	((((gra1_1	gra2_1)	hal2_2)	gra1_2)	(gra2_2	icr2_3))))	(((((vul1_1	vup1_1)	(vul1_2	vul2_2))	(icr1_1	vul3_2))	((((((((ceb2_2	(gal2_1	icr2_1))	406.1_1)	icr1_2)	(ceb1_2	vel2_1))	(plu2_2	vel1_1))	(((416.1_1	(gac1_3	gac2_2))	gal1_1)
((((((((((vul3_1	icr1_3)	gab1_1)	(gac1_1	(gab2_2	vel2_2)))	icr2_4)	(((ceb2_2	plu2_2)	((ceb1_2	gac1_3)	(gal1_1	icr1_2)))	((((406.1_1	gac2_2)	icr2_1)	vel2_1)	(((416.1_1	vel1_1)	plu1_2)	gal2_1))))	(((((366.1_1	369.1_2)	(ceb1_1	ceb2_1))	366.1_2)	((((gag1_1	(icr2_2	hal2_1))	(((369.1_1	hal1_1)	hal1_2)	((lai1_1	tri1_1)	(lai2_1	tri2_1))))	rot1_1)	(rot2_2	rot3_1)))	((gra1_1	gra2_1)	(((gra1_2	icr2_3)	hal2_2)	gra2_2))))	((((gag1_2	vul2_2)	((gag2_2	vul3_2)	(icr1_1
(((((((((vul3_1	((gab1_1	gab2_2)	gac1_1))	(icr2_4	vel2_2))	icr1_3)	(((((vel2_1	((406.1_1	gac2_2)	((ceb2_2	icr1_2)	plu2_2)))	gac1_3)	plu1_2)	gal1_1)	(((416.1_1	gal2_1)	(ceb1_2	icr2_1))	vel1_1)))	(((((((366.1_1	366.1_2)	(ceb1_1	ceb2_1))	369.1_2)	((gag1_1	(hal2_1	icr2_2))	(rot2_2	rot3_1)))	((((lai1_1	(lai2_1	tri2_1))	tri1_1)	hal1_2)	rot1_1))	(369.1_1	hal1_1))	(((((gra1_1	gra2_1)	gra2_2)	gra1_2)	icr2_3)	hal2_2)))	((((((icr1_1	vul3_2)	gag1_2)	vul1_1)	gag2_2)
((((((((gab1_1	gab2_2)	((((gac1_1	vul3_1)	icr1_3)	vel2_2)	icr2_4))	((((vel1_1	(ceb2_2	(gal2_1	(icr1_2	vel2_1))))	((((406.1_1	plu2_2)	gac2_2)	plu1_2)	ceb1_2))	(416.1_1	icr2_1))	(gac1_3	gal1_1)))	(((((((369.1_2	366.1_1)	(ceb1_1	ceb2_1))	366.1_2)	gag1_1)	((369.1_1	hal1_1)	(rot1_1	(hal1_2	icr2_2))))	((hal2_1	((lai1_1	(lai2_1	tri1_1))	tri2_1))	(rot2_2	rot3_1)))	(((gra1_1	gra2_1)	((gra1_2	gra2_2)	icr2_3))	hal2_2)))	((vul1_2	(((gag1_2	(vup1_1	vup2_1))	vul2_2)
(((((((((((gab2_2	gab1_1)	icr1_3)	vel2_2)	(gac1_1	vul3_1))	icr2_4)	(((406.1_1	(((((ceb1_2	gal2_1)	(gac1_3	vel2_1))	((416.1_1	vel1_1)	icr2_1))	icr1_2)	((ceb2_2	(gac2_2	plu1_2))	(gal1_1	plu2_2))))	((icr1_1	(((((gag1_2	(vup1_1	vup2_1))	vul1_2)	vul1_1)	vul3_2)	vul2_2))	gag2_2))	((366.1_2	369.1_2)	(366.1_1	(ceb1_1	ceb2_1)))))	(((gag1_1	hal1_2)	(((((369.1_1	(hal2_1	icr2_2))	(((lai1_1	tri1_1)	lai2_1)	tri2_1))	hal1_1)	rot1_1)	(rot2_2	rot3_1)))	(((gra1_1	gra2_1)
(((((((((gab2_2	vel2_2)	(((gab1_1	vul3_1)	gac1_1)	icr1_3))	icr2_4)	(((((vup2_1	(vul1_2	((vul1_1	vup1_1)	vul2_2)))	((gag2_2	vul3_2)	icr1_1))	(gac2_2	gal1_1))	(ceb1_2	plu1_2))	(((((ceb2_2	((gac1_3	icr1_2)	gal2_1))	vel2_1)	((vel1_1	plu2_2)	gag1_2))	(416.1_1	icr2_1))	406.1_1)))	((366.1_1	((366.1_2	369.1_2)	(ceb1_1	ceb2_1)))	(((gag1_1	(hal1_2	rot1_1))	((((369.1_1	hal1_1)	(icr2_2	(rot2_2	rot3_1)))	hal2_1)	(((lai1_1	lai2_1)	tri1_1)	tri2_1)))	(((gra1_1	gra2_1)
((((((((icr1_3	gab2_2)	((gab1_1	vul3_1)	gac1_1))	vel2_2)	icr2_4)	((((((((vul1_1	((vup1_1	(gag2_2	vul3_2))	icr1_1))	(vul1_2	vul2_2))	(gag1_2	vup2_1))	gal1_1)	((406.1_1	ceb2_2)	ceb1_2))	(((gal2_1	(416.1_1	(((gac1_3	gac2_2)	icr1_2)	vel2_1)))	plu1_2)	((icr2_1	plu2_2)	vel1_1)))	(((366.1_2	(ceb1_1	ceb2_1))	(366.1_1	369.1_2))	((((gag1_1	(hal1_2	rot1_1))	(((369.1_1	hal1_1)	icr2_2)	(hal2_1	(((lai1_1	tri2_1)	lai2_1)	tri1_1))))	(rot2_2	rot3_1))	((gra1_1	gra2_1)
(((((((((gab2_2	icr1_3)	(gab1_1	(gac1_1	vul3_1)))	(vel2_2	icr2_4))	((((((gag1_1	((lai1_1	lai2_1)	(tri1_1	tri2_1)))	(hal1_2	hal2_1))	((369.1_1	hal1_1)	icr2_2))	rot1_1)	(rot2_2	rot3_1))	(((gra2_2	hal2_2)	(gra1_1	gra2_1))	(gra1_2	icr2_3))))	((((((((vup1_1	vul1_2)	(vul3_2	vup2_1))	((gag1_2	(gag2_2	vul2_2))	vul1_1))	icr1_1)	(((icr1_2	(ceb1_2	gal2_1))	plu1_2)	gac2_2))	416.1_1)	((((((406.1_1	icr2_1)	vel2_1)	vel1_1)	ceb2_2)	(gac1_3	plu2_2))	gal1_1))	((366.1_1
(((((((((((gab1_1	vul3_1)	gac1_1)	(gab2_2	icr1_3))	icr2_4)	vel2_2)	((((((vup2_1	(vul1_2	vul3_2))	vul1_1)	(vup1_1	((gag1_2	icr1_1)	vul2_2)))	gag2_2)	((((ceb1_2	icr1_2)	gac1_3)	gal1_1)	((gac2_2	vel2_1)	(gal2_1	plu2_2))))	(((416.1_1	icr2_1)	((ceb2_2	vel1_1)	plu1_2))	406.1_1)))	(((366.1_1	369.1_2)	(366.1_2	(ceb1_1	ceb2_1)))	((((gag1_1	((icr2_2	rot1_1)	(rot2_2	rot3_1)))	((369.1_1	hal1_1)	(hal1_2	hal2_1)))	(((lai1_1	tri2_1)	tri1_1)	lai2_1))	(((gra1_1	gra2_1)
(((((((((((gac1_1	(gab2_2	vul3_1))	icr1_3)	(gab1_1	vel2_2))	icr2_4)	(((ceb1_1	ceb2_1)	366.1_1)	(366.1_2	369.1_2)))	((((gag1_1	icr2_2)	(lai1_1	((lai2_1	tri1_1)	tri2_1)))	((((369.1_1	(hal1_1	hal2_1))	hal1_2)	rot1_1)	(rot2_2	rot3_1)))	(((gra1_1	gra2_1)	(gra2_2	icr2_3))	(gra1_2	hal2_2))))	((((vul1_2	gag2_2)	(((gag1_2	vul3_2)	vul2_2)	((icr1_1	vup2_1)	vul1_1)))	vup1_1)	((((icr2_1	(406.1_1	ceb2_2))	vel2_1)	((416.1_1	(((ceb1_2	vel1_1)	(gac1_3	plu2_2))	(gac2_2
(((((((((((gac1_1	vul3_1)	vel2_2)	(gab1_1	gab2_2))	icr1_3)	icr2_4)	(gab2_1	vul2_1))	(((gra1_1	gra2_1)	((gra1_2	gra2_2)	hal2_2))	icr2_3))	((((((((vul1_1	vup1_1)	((gag1_2	vup2_1)	vul2_2))	((gag2_2	icr1_1)	vul1_2))	vul3_2)	((ceb1_2	vel1_1)	ceb2_2))	((vel2_1	(gal2_1	plu1_2))	icr2_1))	(((406.1_1	plu2_2)	((416.1_1	(gac1_3	gal1_1))	gac2_2))	icr1_2))	((((369.1_2	366.1_1)	366.1_2)	(ceb1_1	ceb2_1))	(gag1_1	((((369.1_1	(hal1_1	hal2_1))	icr2_2)	(rot2_2	rot3_1))
((((((vel2_2	(((gac1_1	vul3_1)	icr2_4)	(gab1_1	(gab2_2	icr1_3))))	((((((vul1_1	vul2_2)	(gag2_2	vup1_1))	((gag1_2	(vul1_2	vup2_1))	icr1_1))	vul3_2)	(((ceb2_2	vel2_1)	((gac2_2	icr1_2)	gal1_1))	(gac1_3	plu2_2)))	(((((416.1_1	(406.1_1	ceb1_2))	vel1_1)	(gal2_1	plu1_2))	icr2_1)	((gra1_1	gra2_1)	((gra1_2	gra2_2)	(hal2_2	icr2_3))))))	((((369.1_2	366.1_2)	(ceb1_1	ceb2_1))	366.1_1)	((gag1_1	((rot2_2	rot3_1)	(((lai1_1	tri1_1)	lai2_1)	tri2_1)))	(((369.1_1	hal1_2)
(((((((((gab1_1	((vul3_1	(gab2_2	icr1_3))	gac1_1))	icr2_4)	vel2_2)	(((366.1_2	(366.1_1	369.1_2))	(ceb1_1	ceb2_1))	(((gag1_1	369.1_1)	(((hal1_1	hal2_1)	((lai1_1	tri1_1)	(lai2_1	tri2_1)))	(rot2_2	rot3_1)))	((hal1_2	icr2_2)	rot1_1))))	((((((vul2_2	vul3_2)	vul1_1)	(vup1_1	vup2_1))	(((gag1_2	vul1_2)	icr1_1)	gag2_2))	(((vel2_1	(ceb2_2	(((gac1_3	icr1_2)	vel1_1)	plu1_2)))	((416.1_1	((ceb1_2	gal1_1)	(gac2_2	gal2_1)))	(icr2_1	plu2_2)))	406.1_1))	((((gra1_1	gra2_1)
((((((((vel2_2	(gab2_2	(gab1_1	gac1_1)))	(icr1_3	vul3_1))	icr2_4)	((((vul3_2	(icr1_1	vup1_1))	((vul1_2	gag2_2)	(vul2_2	vup2_1)))	(gag1_2	vul1_1))	(gab2_1	vul2_1)))	((plu2_2	((406.1_1	gal1_1)	(((((416.1_1	vel1_1)	((gac1_3	gal2_1)	gac2_2))	((ceb2_2	vel2_1)	plu1_2))	icr1_2)	(ceb1_2	icr2_1))))	((((gra1_2	icr2_3)	gra2_2)	hal2_2)	(gra1_1	gra2_1))))	((((369.1_2	(ceb1_1	ceb2_1))	366.1_2)	366.1_1)	((gag1_1	((hal1_1	hal2_1)	rot1_1))	(((369.1_1	(hal1_2	icr2_2))
(((((((vul3_1	gab1_1)	(gab2_2	(gac1_1	vel2_2)))	icr1_3)	icr2_4)	((((plu2_2	plu1_2)	(((406.1_1	ceb1_2)	(gal2_1	gal1_1))	(((416.1_1	vel2_1)	(ceb2_2	(gac2_2	icr2_1)))	((gac1_3	vel1_1)	icr1_2))))	(((gra1_2	(gra2_2	icr2_3))	hal2_2)	(gra1_1	gra2_1)))	((((((366.1_2	(ceb1_1	ceb2_1))	(366.1_1	369.1_2))	gag1_1)	(lai1_1	((lai2_1	tri2_1)	tri1_1)))	(((369.1_1	icr2_2)	(hal1_2	rot1_1))	(hal1_1	hal2_1)))	(rot2_2	rot3_1))))	((((vup2_1	(vul3_2	(vup1_1	(gag2_2	vul1_2))))
(((((((((gac1_1	gab1_1)	((icr1_3	gab2_2)	(vul3_1	vel2_2)))	icr2_4)	(((((plu2_2	gal1_1)	(416.1_1	(ceb2_2	plu1_2)))	((gac1_3	vel2_1)	gal2_1))	((((406.1_1	icr1_2)	(icr2_1	vel1_1))	gac2_2)	ceb1_2))	((gra1_2	((gra2_2	icr2_3)	hal2_2))	(gra1_1	gra2_1))))	(((366.1_1	(ceb1_1	ceb2_1))	(366.1_2	369.1_2))	((gag1_1	((hal1_1	hal2_1)	(rot2_2	rot3_1)))	(((369.1_1	(hal1_2	icr2_2))	(((lai1_1	lai2_1)	tri1_1)	tri2_1))	rot1_1))))	(((((vul1_2	vup2_1)	((((vul2_2	vul3_2)	vup1_1)
(((((((((((((gac1_1	gab1_1)	vul3_1)	icr2_4)	(gab2_2	icr1_3))	vel2_2)	((ceb2_2	(((ceb1_2	icr2_1)	plu1_2)	((gal1_1	gal2_1)	vel2_1)))	(((((406.1_1	gac1_3)	416.1_1)	vel1_1)	(gac2_2	icr1_2))	plu2_2)))	((((gag1_1	((((hal1_1	hal2_1)	icr2_2)	hal1_2)	((lai1_1	lai2_1)	(tri1_1	tri2_1))))	rot1_1)	(369.1_1	(rot2_2	rot3_1)))	(((gra2_2	((gra1_1	gra2_1)	gra1_2))	icr2_3)	hal2_2)))	(((ceb1_1	ceb2_1)	(366.1_1	369.1_2))	366.1_2))	(((vul1_1	vul2_2)	(vul1_2	vup2_1))	(((icr1_1
((((((((((gab2_2	icr1_3)	(icr2_4	vel2_2))	gac1_1)	(vul3_1	gab1_1))	((((((gag2_2	(vul2_2	vup2_1))	vul3_2)	icr1_1)	(gag1_2	vul1_2))	(vul1_1	vup1_1))	(ceb1_2	(((406.1_1	(ceb2_2	((gal1_1	vel1_1)	icr1_2)))	((gac1_3	gac2_2)	plu1_2))	(((416.1_1	gal2_1)	vel2_1)	(icr2_1	plu2_2))))))	(((366.1_1	(366.1_2	369.1_2))	(ceb1_1	ceb2_1))	((((gag1_1	((369.1_1	((hal1_1	(hal2_1	icr2_2))	hal1_2))	(((lai1_1	(lai2_1	tri2_1))	tri1_1)	rot1_1)))	(rot2_2	rot3_1))	gra2_2)	((((gra1_1
((((((((((((gab2_2	gab1_1)	vel2_2)	icr1_3)	gac1_1)	(icr2_4	vul3_1))	((((((gag1_2	vul3_2)	gag2_2)	vul1_1)	vul2_2)	(((((416.1_1	gal2_1)	ceb2_2)	gal1_1)	(vul1_2	vup2_1))	(icr1_1	vup1_1)))	((((ceb1_2	plu1_2)	((gac1_3	gac2_2)	plu2_2))	(icr1_2	icr2_1))	((406.1_1	vel2_1)	vel1_1))))	((gag1_1	((((((369.1_1	hal1_2)	icr2_2)	(hal1_1	hal2_1))	rot1_1)	(lai1_1	((lai2_1	tri2_1)	tri1_1)))	(rot2_2	rot3_1)))	(((gra1_2	icr2_3)	hal2_2)	((gra1_1	gra2_1)	gra2_2))))	(366.1_2
(((((gac1_1	icr2_4)	((vel2_2	vul3_1)	((gab1_1	gab2_2)	icr1_3)))	((((((((((vul1_1	gag2_2)	((icr1_1	gag1_2)	vup1_1))	((vul3_2	vul2_2)	vup2_1))	vul1_2)	ceb2_2)	((416.1_1	plu2_2)	(406.1_1	gal2_1)))	(((((ceb1_2	icr2_1)	vel2_1)	gac2_2)	gac1_3)	(vel1_1	plu1_2)))	(gal1_1	icr1_2))	(((gag1_1	icr2_2)	(((((369.1_1	hal1_2)	rot1_1)	(rot2_2	rot3_1))	(hal1_1	hal2_1))	(lai1_1	((lai2_1	tri1_1)	tri2_1))))	(gra1_2	(((gra1_1	gra2_1)	hal2_2)	(gra2_2	icr2_3)))))	(((366.1_2
(((((icr1_3	((gab1_1	vul3_1)	(gab2_2	(gac1_1	vel2_2))))	icr2_4)	(((((gag2_2	(vup2_1	((vul1_1	vul1_2)	vul2_2)))	((vul3_2	vup1_1)	(gag1_2	icr1_1)))	((((((416.1_1	plu2_2)	(gal2_1	icr1_2))	(406.1_1	plu1_2))	gal1_1)	(((ceb1_2	vel2_1)	(gac2_2	vel1_1))	gac1_3))	(ceb2_2	icr2_1)))	(((((366.1_2	(366.1_1	369.1_2))	(ceb1_1	ceb2_1))	((gag1_1	icr2_2)	rot1_1))	(((369.1_1	hal1_2)	((hal1_1	hal2_1)	(rot2_2	rot3_1)))	((lai1_1	tri1_1)	(lai2_1	tri2_1))))	((gra1_1	gra2_1)
(((((((((((gac1_1	(gab1_1	(gab2_2	icr1_3)))	vel2_2)	vul3_1)	icr2_4)	((((gag1_1	((369.1_1	hal1_1)	((hal2_1	rot1_1)	icr2_2)))	hal1_2)	(((lai1_1	(tri1_1	tri2_1))	lai2_1)	(rot2_2	rot3_1)))	((gra1_1	gra2_1)	((gra1_2	gra2_2)	(hal2_2	icr2_3)))))	((366.1_2	369.1_2)	(366.1_1	(ceb1_1	ceb2_1))))	((((((((vul3_2	vup2_1)	(gag1_2	vup1_1))	(gag2_2	(icr1_1	(vul1_1	(vul1_2	vul2_2)))))	416.1_1)	(((((plu1_2	(406.1_1	gal1_1))	gac1_3)	(gal2_1	vel2_1))	icr2_1)	(((ceb1_2	plu2_2)
(((((((gac1_1	vul3_1)	vel2_2)	((gab1_1	icr1_3)	gab2_2))	icr2_4)	((((((((vul2_2	(vul1_2	vul3_2))	gag1_2)	(icr1_1	((gag2_2	vup2_1)	vup1_1)))	vul1_1)	(gab2_1	vul2_1))	(((406.1_1	(((ceb1_2	gal2_1)	(gac2_2	vel1_1))	(gal1_1	(icr1_2	plu2_2))))	(vel2_1	plu1_2))	(416.1_1	icr2_1)))	(ceb2_2	gac1_3))	((((366.1_1	369.1_2)	366.1_2)	(ceb1_1	ceb2_1))	((((hal1_2	rot1_1)	gag1_1)	((369.1_1	hal1_1)	((((lai1_1	((lai2_1	tri1_1)	tri2_1))	hal2_1)	icr2_2)	(rot2_2	rot3_1))))
(((((((vel2_2	icr2_4)	gac1_1)	(((gab1_1	icr1_3)	vul3_1)	gab2_2))	((((((vul3_2	vul1_2)	(vul1_1	vup1_1))	(gag2_2	(gag1_2	vup2_1)))	((gab2_1	vul2_1)	(vul2_2	icr1_1)))	((((ceb2_2	(ceb1_2	(plu2_2	vel1_1)))	gal2_1)	gal1_1)	(((406.1_1	((416.1_1	icr1_2)	icr2_1))	((gac2_2	plu1_2)	gac1_3))	vel2_1)))	(((369.1_2	(ceb1_1	ceb2_1))	(366.1_1	366.1_2))	((gag1_1	((((369.1_1	hal1_1)	hal1_2)	(hal2_1	((icr2_2	(rot2_2	rot3_1))	rot1_1)))	(((lai1_1	tri2_1)	tri1_1)	lai2_1)))
((((((((gab1_1	gac1_1)	((gab2_2	vul3_1)	vel2_2))	icr1_3)	icr2_4)	(((((((vul3_2	(vul1_1	vup1_1))	vup2_1)	icr1_1)	(vul2_2	(gag1_2	vul1_2)))	gag2_2)	(((plu2_2	((((ceb2_2	icr1_2)	icr2_1)	plu1_2)	gal2_1))	vel2_1)	(((((406.1_1	gac2_2)	(ceb1_2	gac1_3))	416.1_1)	vel1_1)	gal1_1)))	((369.1_2	(366.1_2	(ceb1_1	ceb2_1)))	366.1_1)))	(((((gag1_1	(rot2_2	rot3_1))	((369.1_1	hal1_1)	((hal1_2	(icr2_2	rot1_1))	hal2_1)))	(((lai1_1	tri1_1)	tri2_1)	lai2_1))	(((gra1_1	gra2_1)
((((((((((gab1_1	gab2_2)	vel2_2)	(gac1_1	(icr1_3	vul3_1)))	icr2_4)	((((ceb1_1	ceb2_1)	((366.1_1	366.1_2)	369.1_2))	(((gag1_1	(((369.1_1	hal1_1)	(icr2_2	rot1_1))	(hal2_1	(rot2_2	rot3_1))))	hal1_2)	(lai1_1	(lai2_1	(tri1_1	tri2_1)))))	((((gra1_2	icr2_3)	gra2_2)	hal2_2)	(gra1_1	gra2_1))))	(((vul1_2	(gag1_2	vul1_1))	((vul3_2	(gag2_2	vul2_2))	icr1_1))	((((((vel1_1	vel2_1)	(ceb2_2	gac1_3))	(416.1_1	icr1_2))	((406.1_1	(((plu2_2	gal2_1)	gal1_1)	plu1_2))	((ceb1_2
((((((((gab1_1	vel2_2)	((((gac1_1	vul3_1)	gab2_2)	icr1_3)	icr2_4))	(((((((vup1_1	vup2_1)	gag2_2)	vul2_2)	((icr1_1	(vul1_1	vul1_2))	vul3_2))	gag1_2)	(((((gac2_2	(icr1_2	plu2_2))	gal2_1)	vel2_1)	((icr2_1	vel1_1)	gal1_1))	(406.1_1	plu1_2)))	((416.1_1	(ceb1_2	ceb2_2))	gac1_3)))	((((((366.1_2	(369.1_2	(ceb1_1	ceb2_1)))	366.1_1)	((gag1_1	(lai1_1	(lai2_1	(tri1_1	tri2_1))))	((369.1_1	hal1_1)	hal2_1)))	(((rot1_1	(rot2_2	rot3_1))	icr2_2)	hal1_2))	(gra1_1	gra2_1))
(((((((((icr1_3	(gab1_1	gac1_1))	gab2_2)	(vul3_1	vel2_2))	icr2_4)	((((((vul1_2	gag1_2)	(gag2_2	icr1_1))	(vul3_2	((vul1_1	vup1_1)	(vul2_2	vup2_1))))	((((((((gac2_2	plu2_2)	gal2_1)	icr1_2)	vel2_1)	ceb2_2)	406.1_1)	(gal1_1	plu1_2))	416.1_1))	((ceb1_2	vel1_1)	(gac1_3	icr2_1)))	(((((((((366.1_2	369.1_2)	(ceb1_1	ceb2_1))	366.1_1)	(gag1_1	hal2_1))	(hal1_2	rot1_1))	(((369.1_1	hal1_1)	icr2_2)	((lai1_1	(lai2_1	tri1_1))	tri2_1)))	(rot2_2	rot3_1))	gra1_2)	(((gra1_1
(((((((((((icr1_3	gac1_1)	(gab1_1	gab2_2))	vul3_1)	icr2_4)	vel2_2)	(((((icr1_1	((vul1_1	vup1_1)	vul2_2))	(gag2_2	(vul3_2	vup2_1)))	(gag1_2	vul1_2))	((((406.1_1	icr1_2)	(ceb1_2	vel1_1))	plu1_2)	((gac1_3	((gac2_2	plu2_2)	vel2_1))	icr2_1)))	((gal2_1	ceb2_2)	(416.1_1	gal1_1))))	(((((366.1_2	((366.1_1	369.1_2)	(ceb1_1	ceb2_1)))	((((369.1_1	icr2_2)	(hal1_1	hal2_1))	hal1_2)	(((lai1_1	tri2_1)	(lai2_1	tri1_1))	rot1_1)))	(gag1_1	(rot2_2	rot3_1)))	((gra1_1	gra2_1)
(((((((((gab1_1	gac1_1)	icr2_4)	vel2_2)	((gab2_2	vul3_1)	icr1_3))	(((((((ceb1_1	ceb2_1)	(366.1_2	369.1_2))	366.1_1)	(lai1_1	(lai2_1	(tri1_1	tri2_1))))	((rot1_1	(rot2_2	rot3_1))	(hal1_1	hal2_1)))	(gag1_1	((369.1_1	icr2_2)	hal1_2)))	(((gra1_2	gra2_2)	(hal2_2	icr2_3))	(gra1_1	gra2_1))))	((((((vup2_1	(gag1_2	vul1_2))	vul1_1)	icr1_1)	((gag2_2	vup1_1)	(vul3_2	vul2_2)))	((((gac2_2	icr1_2)	((((ceb1_2	plu2_2)	(ceb2_2	gal2_1))	(gac1_3	icr2_1))	vel2_1))	((gal1_1
(((((((gac1_1	(gab1_1	gab2_2))	(icr2_4	(icr1_3	vul3_1)))	vel2_2)	((((369.1_2	366.1_1)	(ceb1_1	ceb2_1))	366.1_2)	(((gag1_1	hal1_2)	((((369.1_1	rot1_1)	((lai1_1	tri1_1)	(lai2_1	tri2_1)))	icr2_2)	((hal1_1	hal2_1)	(rot2_2	rot3_1))))	((hal2_2	((gra1_1	gra2_1)	icr2_3))	(gra1_2	gra2_2)))))	((vul3_2	(((((((406.1_1	(gal2_1	plu2_2))	(gac1_3	plu1_2))	gac2_2)	(ceb2_2	(gal1_1	vel1_1)))	(416.1_1	(ceb1_2	((icr1_2	icr2_1)	vel2_1))))	(vul1_1	gag1_2))	((((gag2_2	vul2_2)
(((((((gac1_1	(((((gab1_1	gab2_2)	vul3_1)	icr1_3)	vel2_2)	icr2_4))	(((gra1_1	gra2_1)	(gra2_2	hal2_2))	(gra1_2	icr2_3)))	(((ceb1_1	ceb2_1)	(366.1_1	(366.1_2	369.1_2)))	(((gag1_1	hal1_2)	((lai1_1	tri2_1)	(lai2_1	tri1_1)))	((((369.1_1	rot1_1)	(hal1_1	hal2_1))	(rot2_2	rot3_1))	icr2_2))))	((((gag1_2	vul3_2)	gag2_2)	(((vul1_1	(vul2_2	((vul1_2	vup2_1)	vup1_1)))	icr1_1)	(gab2_1	vul2_1)))	(((ceb1_2	gac2_2)	(((406.1_1	416.1_1)	(ceb2_2	vel2_1))	((gal2_1	icr1_2)
(((((((((((((gab2_2	vul3_1)	gac1_1)	icr1_3)	vel2_2)	icr2_4)	gab1_1)	(((366.1_1	(366.1_2	369.1_2))	(ceb1_1	ceb2_1))	((gag1_1	((lai1_1	(lai2_1	tri2_1))	tri1_1))	((((369.1_1	(hal1_2	rot1_1))	(rot2_2	rot3_1))	((hal1_1	hal2_1)	icr2_2))	((gra1_1	gra2_1)	(((gra1_2	icr2_3)	gra2_2)	hal2_2))))))	(((((406.1_1	gac1_3)	(gac2_2	gal2_1))	ceb2_2)	(icr2_1	vel2_1))	((((416.1_1	icr1_2)	vel1_1)	plu1_2)	((ceb1_2	plu2_2)	gal1_1))))	((((vul2_2	(vul1_2	vup2_1))	(((vul1_1	gag1_2)
((((((((icr1_3	((gab1_1	gac1_1)	vel2_2))	((gab2_2	icr2_4)	vul3_1))	((((((vel1_1	gal1_1)	icr1_2)	(406.1_1	(gac1_3	gac2_2)))	(416.1_1	gal2_1))	(((ceb1_2	ceb2_2)	icr2_1)	((plu1_2	plu2_2)	vel2_1)))	(366.1_2	((366.1_1	369.1_2)	(ceb1_1	ceb2_1)))))	(((((gag1_1	hal1_1)	369.1_1)	((hal1_2	icr2_2)	((((lai1_1	tri1_1)	lai2_1)	tri2_1)	(rot2_2	rot3_1))))	(hal2_1	rot1_1))	(((gra1_1	gra2_1)	((gra2_2	icr2_3)	hal2_2))	gra1_2)))	(((((vul2_2	vul1_2)	((vup1_1	gag2_2)	((gag1_2
((((((((((icr2_4	((gab1_1	vel2_2)	(gac1_1	(icr1_3	vul3_1))))	gab2_2)	(((366.1_1	(ceb1_1	ceb2_1))	(366.1_2	369.1_2))	((((gag1_1	((369.1_1	hal1_1)	rot1_1))	(lai1_1	((lai2_1	tri1_1)	tri2_1)))	((hal1_2	icr2_2)	hal2_1))	(rot2_2	rot3_1))))	((((((((gal2_1	icr1_2)	gal1_1)	vel1_1)	((406.1_1	gac1_3)	plu2_2))	(ceb1_2	((ceb2_2	plu1_2)	gac2_2)))	416.1_1)	(icr2_1	vel2_1))	((gra1_1	gra2_1)	((gra1_2	hal2_2)	(gra2_2	icr2_3)))))	((((gag1_2	((vul1_1	vup1_1)	vul3_2))	(vul1_2
((((((((((vul3_1	gab2_2)	(icr1_3	(gab1_1	vel2_2)))	(gac1_1	icr2_4))	(((369.1_2	366.1_2)	366.1_1)	(ceb1_1	ceb2_1)))	(((((gag1_1	(369.1_1	hal1_1))	(((hal1_2	hal2_1)	icr2_2)	((lai1_1	(lai2_1	tri1_1))	tri2_1)))	rot1_1)	(rot2_2	rot3_1))	((((gra1_1	gra2_1)	icr2_3)	hal2_2)	(gra1_2	gra2_2))))	((((((vel1_1	406.1_1)	ceb2_2)	gal2_1)	((gac1_3	plu2_2)	(gac2_2	plu1_2)))	(((416.1_1	(ceb1_2	icr1_2))	icr2_1)	gal1_1))	vel2_1))	(((((((vul2_2	vul1_2)	vul1_1)	vup1_1)	(vul3_2
(((((((((vul3_1	((gab2_2	icr1_3)	(gac1_1	vel2_2)))	(gab1_1	icr2_4))	((((icr1_2	icr2_1)	vel2_1)	((((406.1_1	ceb1_2)	gac1_3)	((ceb2_2	(plu2_2	(gac2_2	gal2_1)))	gal1_1))	((416.1_1	vel1_1)	plu1_2)))	(((369.1_2	(ceb1_1	ceb2_1))	366.1_2)	366.1_1)))	((gag1_1	((369.1_1	hal1_1)	((((rot1_1	icr2_2)	(rot2_2	rot3_1))	(hal1_2	hal2_1))	((lai1_1	tri1_1)	(lai2_1	tri2_1)))))	((gra1_1	gra2_1)	(((gra1_2	gra2_2)	icr2_3)	hal2_2))))	(((vul2_2	(vul1_1	vul1_2))	((((gag1_2	vul3_2)
(((((((((gab1_1	vul3_1)	gac1_1)	(((gab2_2	icr1_3)	icr2_4)	vel2_2))	(((((((gal2_1	gac2_2)	ceb2_2)	(406.1_1	plu2_2))	(((416.1_1	ceb1_2)	icr1_2)	plu1_2))	((gac1_3	vel1_1)	((gal1_1	vel2_1)	icr2_1)))	((((ceb1_1	ceb2_1)	366.1_1)	369.1_2)	366.1_2))	((((gag1_1	rot1_1)	(369.1_1	hal1_1))	((((hal1_2	icr2_2)	hal2_1)	((lai1_1	lai2_1)	(tri1_1	tri2_1)))	(rot2_2	rot3_1)))	(((gra1_1	gra2_1)	(hal2_2	icr2_3))	(gra1_2	gra2_2)))))	(((vul1_2	gag2_2)	((vul1_1	vul2_2)	(vul3_2
(((((((((gac1_1	((gab1_1	vel2_2)	(gab2_2	icr1_3)))	vul3_1)	icr2_4)	(((((((gag1_1	hal1_2)	(rot2_2	rot3_1))	rot1_1)	((369.1_1	hal1_1)	icr2_2))	((lai1_1	lai2_1)	(tri1_1	tri2_1)))	hal2_1)	(((gra1_1	gra2_1)	((gra1_2	gra2_2)	icr2_3))	hal2_2)))	(((((gal2_1	(icr2_1	plu2_2))	(406.1_1	ceb2_2))	gac1_3)	(((((416.1_1	ceb1_2)	icr1_2)	plu1_2)	(gac2_2	vel2_1))	(gal1_1	vel1_1)))	(366.1_2	((366.1_1	(ceb1_1	ceb2_1))	369.1_2))))	((((((vul3_2	gag2_2)	vup1_1)	vul1_2)	(((gag1_2
(((((((((((gab1_1	gac1_1)	vul3_1)	icr1_3)	vel2_2)	gab2_2)	icr2_4)	(((((366.1_1	369.1_2)	366.1_2)	(ceb1_1	ceb2_1))	(((gra1_2	(gra2_2	icr2_3))	hal2_2)	(gra1_1	gra2_1)))	(((gag1_1	((hal1_2	rot1_1)	hal2_1))	(((369.1_1	hal1_1)	(((lai1_1	tri1_1)	tri2_1)	lai2_1))	icr2_2))	(rot2_2	rot3_1))))	(((((vul3_2	vup1_1)	(icr1_1	((gag1_2	(vul2_2	vul1_1))	vup2_1)))	(((((416.1_1	gac1_3)	ceb2_2)	(406.1_1	plu1_2))	((((plu2_2	icr2_1)	gal1_1)	(gac2_2	vel1_1))	vel2_1))	((ceb1_2
((((((((gab1_1	vul3_1)	(((icr1_3	(gac1_1	vel2_2))	gab2_2)	icr2_4))	(((ceb1_1	ceb2_1)	369.1_2)	(366.1_1	366.1_2)))	((((((gag1_1	(hal2_1	(((lai1_1	lai2_1)	tri2_1)	tri1_1)))	(rot2_2	rot3_1))	((369.1_1	hal1_1)	hal1_2))	rot1_1)	icr2_2)	((gra1_1	gra2_1)	(((gra1_2	gra2_2)	icr2_3)	hal2_2))))	((((gag2_2	((vup2_1	vul1_1)	vul2_2))	(((icr1_1	vup1_1)	(gag1_2	vul1_2))	vul3_2))	((((((416.1_1	gac1_3)	plu1_2)	gal2_1)	(406.1_1	ceb1_2))	ceb2_2)	((icr1_2	gac2_2)	((gal1_1
((((((((vel2_2	vul3_1)	(gac1_1	(gab1_1	icr1_3)))	gab2_2)	icr2_4)	(((((((icr1_1	vul3_2)	((gag2_2	vul1_2)	vup2_1))	gag1_2)	((vul1_1	vup1_1)	vul2_2))	(416.1_1	gac1_3))	((((((406.1_1	(gac2_2	vel1_1))	ceb1_2)	vel2_1)	gal1_1)	plu1_2)	((ceb2_2	icr2_1)	((gal2_1	icr1_2)	plu2_2))))	(gab2_1	vul2_1)))	(((366.1_2	366.1_1)	(369.1_2	(ceb1_1	ceb2_1)))	(((((gag1_1	hal1_2)	((369.1_1	hal1_1)	icr2_2))	(hal2_1	((lai1_1	tri1_1)	(lai2_1	tri2_1))))	(rot2_2	rot3_1))	((hal2_2
((((((((((((vul3_1	icr1_3)	(gac1_1	icr2_4))	(gab1_1	vel2_2))	gab2_2)	(((vup2_1	((vup1_1	((gag1_2	(vul1_1	vul3_2))	icr1_1))	(gag2_2	(vul1_2	vul2_2))))	(((((((((406.1_1	vel1_1)	(icr2_1	plu1_2))	gal1_1)	ceb2_2)	gac2_2)	gal2_1)	(416.1_1	gac1_3))	(icr1_2	plu2_2))	vel2_1))	ceb1_2))	(((366.1_2	369.1_2)	(ceb1_1	ceb2_1))	366.1_1))	((((((gag1_1	(lai1_1	((lai2_1	tri1_1)	tri2_1)))	rot1_1)	((hal1_1	hal2_1)	hal1_2))	(rot2_2	rot3_1))	(369.1_1	icr2_2))	(((gra1_1	gra2_1)
(((((((((((gac1_1	vel2_2)	gab1_1)	(gab2_2	icr1_3))	(icr2_4	vul3_1))	((((vul1_2	vup2_1)	(gag2_2	vul3_2))	((((gag1_2	vul2_2)	vup1_1)	vul1_1)	icr1_1))	(((((gac2_2	plu1_2)	gal1_1)	(((406.1_1	(ceb1_2	gac1_3))	icr1_2)	(416.1_1	vel1_1)))	((gal2_1	plu2_2)	icr2_1))	(ceb2_2	vel2_1))))	((((366.1_1	369.1_2)	(ceb1_1	ceb2_1))	366.1_2)	(((hal1_2	(((369.1_1	(rot2_2	rot3_1))	(gag1_1	(icr2_2	rot1_1)))	(((lai1_1	tri1_1)	lai2_1)	tri2_1)))	(hal1_1	hal2_1))	((((gra1_1	gra2_1)
(((((((((vul3_1	(gab1_1	icr1_3))	vel2_2)	(gab2_2	gac1_1))	icr2_4)	(((((((vul2_2	(vul1_1	vup2_1))	gag2_2)	(vul1_2	vul3_2))	(gag1_2	(icr1_1	vup1_1)))	(((gac2_2	(((((406.1_1	ceb1_2)	gal1_1)	gac1_3)	icr1_2)	vel1_1))	416.1_1)	(((((ceb2_2	plu2_2)	icr2_1)	plu1_2)	vel2_1)	gal2_1)))	((366.1_1	(366.1_2	369.1_2))	(ceb1_1	ceb2_1)))	((((gag1_1	rot1_1)	((369.1_1	(rot2_2	rot3_1))	(hal1_2	(((lai1_1	tri1_1)	tri2_1)	lai2_1))))	((hal1_1	hal2_1)	icr2_2))	((((gra1_1	gra2_1)
((((((((((vul3_1	icr1_3)	vel2_2)	(gab1_1	gac1_1))	gab2_2)	icr2_4)	(((((366.1_2	369.1_2)	(ceb1_1	ceb2_1))	366.1_1)	((((gag1_1	rot1_1)	((lai1_1	tri1_1)	(lai2_1	tri2_1)))	(369.1_1	((hal1_1	hal2_1)	(hal1_2	icr2_2))))	(rot2_2	rot3_1)))	(((gra1_1	gra2_1)	((gra1_2	gra2_2)	icr2_3))	hal2_2)))	(((((((icr1_1	vul2_2)	gag2_2)	((vul1_1	vup1_1)	vul3_2))	(vul1_2	(gag1_2	vup2_1)))	((((406.1_1	gac2_2)	416.1_1)	(gal2_1	(icr2_1	plu2_2)))	(ceb2_2	(plu1_2	vel2_1))))	(((gal1_1
(((((((((((gac1_1	gab1_1)	(gab2_2	(icr1_3	vul3_1)))	icr2_4)	vel2_2)	((((((416.1_1	plu2_2)	406.1_1)	ceb2_2)	((icr2_1	vel1_1)	vel2_1))	plu1_2)	(((ceb1_2	gal2_1)	gal1_1)	(gac2_2	(gac1_3	icr1_2)))))	(((((((((ceb1_1	ceb2_1)	369.1_2)	(366.1_1	366.1_2))	gag1_1)	rot1_1)	((369.1_1	(hal1_2	icr2_2))	(hal1_1	hal2_1)))	(rot2_2	rot3_1))	(((lai1_1	lai2_1)	tri2_1)	tri1_1))	(((gra1_1	gra2_1)	hal2_2)	((gra1_2	gra2_2)	icr2_3))))	((((vul3_2	vup1_1)	vul1_1)	(((gag1_2	icr1_1)
(((((((((vel2_2	((gab1_1	gac1_1)	(gab2_2	vul3_1)))	icr2_4)	icr1_3)	((((plu2_2	gal2_1)	plu1_2)	vel1_1)	((((((406.1_1	gac2_2)	((ceb2_2	icr2_1)	vel2_1))	icr1_2)	gal1_1)	(416.1_1	gac1_3))	ceb1_2)))	((((((((366.1_1	366.1_2)	(369.1_2	(ceb1_1	ceb2_1)))	((gag1_1	hal1_2)	icr2_2))	((369.1_1	(hal1_1	hal2_1))	rot1_1))	(((lai1_1	lai2_1)	(tri1_1	tri2_1))	(rot2_2	rot3_1)))	gra2_2)	((gra1_1	gra2_1)	hal2_2))	(gra1_2	icr2_3)))	((((((gag2_2	vul1_2)	gag1_2)	vul3_2)	vup1_1)
((((((((((gab1_1	vel2_2)	(icr1_3	vul3_1))	(gab2_2	gac1_1))	icr2_4)	((((((plu2_2	(gal2_1	vel1_1))	((((416.1_1	gac1_3)	ceb2_2)	(icr1_2	icr2_1))	vel2_1))	(406.1_1	(((ceb1_2	plu1_2)	gal1_1)	gac2_2)))	((gra1_1	gra2_1)	((gra1_2	(gra2_2	hal2_2))	icr2_3)))	(((369.1_2	366.1_1)	366.1_2)	(ceb1_1	ceb2_1)))	((((((gag1_1	rot1_1)	369.1_1)	((lai1_1	(lai2_1	tri1_1))	tri2_1))	(rot2_2	rot3_1))	icr2_2)	((hal1_1	hal2_1)	hal1_2))))	((((vul1_2	vup2_1)	(((gag1_2	gag2_2)	icr1_1)
(((((((((((gab1_1	gab2_2)	gac1_1)	icr2_4)	(icr1_3	(vel2_2	vul3_1)))	(((366.1_2	369.1_2)	366.1_1)	(ceb1_1	ceb2_1)))	((((gag1_1	((369.1_1	((hal1_1	hal2_1)	hal1_2))	(icr2_2	rot1_1)))	(((lai1_1	lai2_1)	tri1_1)	tri2_1))	(rot2_2	rot3_1))	((((gra1_1	gra2_1)	(gra1_2	icr2_3))	gra2_2)	hal2_2)))	((((icr1_2	(vel1_1	vel2_1))	(gal1_1	(gal2_1	icr2_1)))	((((406.1_1	(416.1_1	gac1_3))	gac2_2)	plu1_2)	(ceb1_2	plu2_2)))	ceb2_2))	((((vup2_1	((gag1_2	vul2_2)	(icr1_1	vul1_2)))
((((((((((icr1_3	vul3_1)	((gab1_1	vel2_2)	gab2_2))	gac1_1)	icr2_4)	((((366.1_2	369.1_2)	(ceb1_1	ceb2_1))	366.1_1)	(((gag1_1	(rot2_2	rot3_1))	((rot1_1	((hal1_1	hal2_1)	icr2_2))	(((lai1_1	lai2_1)	tri1_1)	tri2_1)))	(369.1_1	hal1_2))))	(((icr1_2	(gac1_3	vel2_1))	(((((406.1_1	ceb1_2)	icr2_1)	plu2_2)	gac2_2)	((416.1_1	gal1_1)	(((ceb2_2	gal2_1)	vel1_1)	plu1_2))))	(((gra1_1	gra2_1)	((gra1_2	gra2_2)	hal2_2))	icr2_3)))	((((((vul2_2	vup1_1)	(vul1_1	vul3_2))	gag1_2)
((((((((((gab1_1	icr1_3)	vul3_1)	icr2_4)	((gab2_2	gac1_1)	vel2_2))	((((gac1_3	icr1_2)	(ceb2_2	gac2_2))	(416.1_1	plu1_2))	(((406.1_1	plu2_2)	icr2_1)	(((ceb1_2	vel1_1)	vel2_1)	(gal1_1	gal2_1)))))	((((((369.1_2	((366.1_1	(ceb1_1	ceb2_1))	366.1_2))	icr2_2)	(rot2_2	rot3_1))	(((hal1_1	hal2_1)	(hal1_2	rot1_1))	((lai1_1	(lai2_1	tri1_1))	tri2_1)))	(gag1_1	369.1_1))	(((gra1_1	gra2_1)	icr2_3)	((gra1_2	gra2_2)	hal2_2))))	((((gag2_2	(((vul1_1	vup1_1)	vul3_2)	icr1_1))
(((((((((gab1_1	vul3_1)	gab2_2)	((gac1_1	vel2_2)	(icr1_3	icr2_4)))	((((((((366.1_1	366.1_2)	369.1_2)	(ceb1_1	ceb2_1))	(369.1_1	(rot1_1	((hal1_1	hal2_1)	hal1_2))))	gag1_1)	(rot2_2	rot3_1))	(icr2_2	(lai1_1	((lai2_1	tri2_1)	tri1_1))))	(((gra1_1	gra2_1)	(gra2_2	icr2_3))	(gra1_2	hal2_2))))	(((406.1_1	(ceb1_2	icr2_1))	(((((416.1_1	gac2_2)	vel1_1)	(ceb2_2	vel2_1))	gal1_1)	(gac1_3	(icr1_2	plu1_2))))	(gal2_1	plu2_2)))	((((icr1_1	vul1_1)	((gag2_2	(vul1_2	vup1_1))
(((((((((gab1_1	(gab2_2	icr1_3))	icr2_4)	((gac1_1	vul3_1)	vel2_2))	((((366.1_1	(366.1_2	(369.1_2	(ceb1_1	ceb2_1))))	((369.1_1	hal1_2)	((lai1_1	(tri1_1	tri2_1))	lai2_1)))	((gag1_1	(rot2_2	rot3_1))	(((hal1_1	hal2_1)	rot1_1)	icr2_2)))	(((gra1_1	gra2_1)	(gra1_2	(gra2_2	icr2_3)))	hal2_2)))	(((icr1_2	gal1_1)	((406.1_1	icr2_1)	vel2_1))	((416.1_1	plu2_2)	((((ceb1_2	ceb2_2)	plu1_2)	(gac2_2	(gal2_1	vel1_1)))	gac1_3))))	(gab2_1	vul2_1))	((((((vul1_2	vup1_1)	vul2_2)
(((((((((vul3_1	(gab1_1	gab2_2))	((gac1_1	vel2_2)	icr1_3))	icr2_4)	((((((icr1_2	(ceb2_2	((gac1_3	vel1_1)	gac2_2)))	gal1_1)	vel2_1)	gal2_1)	((416.1_1	plu1_2)	ceb1_2))	((406.1_1	plu2_2)	icr2_1)))	((((((369.1_2	366.1_2)	366.1_1)	(ceb1_1	ceb2_1))	(369.1_1	((hal1_2	rot1_1)	(hal1_1	hal2_1))))	((gag1_1	icr2_2)	((((lai1_1	tri1_1)	lai2_1)	tri2_1)	(rot2_2	rot3_1))))	((gra1_1	gra2_1)	(((gra1_2	gra2_2)	hal2_2)	icr2_3))))	((((vup2_1	gag2_2)	(vul1_2	(vul3_2	vup1_1)))
(((((((((gab1_1	gab2_2)	(icr1_3	vul3_1))	(gac1_1	vel2_2))	icr2_4)	(((icr1_2	(vel1_1	gac1_3))	(((406.1_1	((gac2_2	vel2_1)	plu2_2))	gal1_1)	ceb2_2))	(((416.1_1	icr2_1)	plu1_2)	(ceb1_2	gal2_1))))	(((369.1_2	366.1_1)	(366.1_2	(ceb1_1	ceb2_1)))	((((gag1_1	icr2_2)	((rot1_1	((hal1_1	hal2_1)	hal1_2))	(rot2_2	rot3_1)))	(369.1_1	((lai1_1	(lai2_1	tri1_1))	tri2_1)))	(gra2_2	(((gra1_1	gra2_1)	gra1_2)	(hal2_2	icr2_3))))))	((((gag1_2	(icr1_1	vul2_2))	(((gag2_2	vup1_1)
(((((((((vul3_1	icr1_3)	((gac1_1	gab2_2)	(gab1_1	vel2_2)))	icr2_4)	(((416.1_1	(406.1_1	(((gac1_3	gal1_1)	icr1_2)	vel1_1)))	(((ceb1_2	ceb2_2)	gal2_1)	((gac2_2	plu2_2)	(vel2_1	icr2_1))))	plu1_2))	(((369.1_2	(366.1_1	(366.1_2	(ceb1_1	ceb2_1))))	((gag1_1	369.1_1)	(((hal1_1	hal2_1)	((lai1_1	(lai2_1	tri1_1))	tri2_1))	(hal1_2	((icr2_2	(rot2_2	rot3_1))	rot1_1)))))	((((gra1_2	hal2_2)	gra2_2)	(gra1_1	gra2_1))	icr2_3)))	(((((vul2_2	gag1_2)	(gag2_2	vul1_2))	((vup2_1
(((((((((gac1_1	vul3_1)	((vel2_2	(gab1_1	icr1_3))	gab2_2))	icr2_4)	((((((ceb1_2	(406.1_1	gal2_1))	(vel1_1	gac1_3))	ceb2_2)	((icr1_2	icr2_1)	plu2_2))	(plu1_2	vel2_1))	((416.1_1	gac2_2)	gal1_1)))	(((((((369.1_2	366.1_1)	(366.1_2	(ceb1_1	ceb2_1)))	(rot2_2	rot3_1))	(icr2_2	((lai1_1	lai2_1)	(tri1_1	tri2_1))))	((hal1_1	hal2_1)	rot1_1))	(gag1_1	(369.1_1	hal1_2)))	(((gra1_2	gra2_2)	hal2_2)	((gra1_1	gra2_1)	icr2_3))))	((((gag2_2	(vup2_1	(gag1_2	vul2_2)))	(vul1_2
(((((((((vul3_1	icr1_3)	(((gab1_1	(gab2_2	vel2_2))	gac1_1)	icr2_4))	((gal1_1	plu2_2)	((((406.1_1	vel1_1)	ceb1_2)	vel2_1)	(((((((416.1_1	gac1_3)	gal2_1)	icr2_1)	gac2_2)	plu1_2)	ceb2_2)	icr1_2))))	((((((366.1_2	366.1_1)	(ceb1_1	ceb2_1))	369.1_2)	369.1_1)	((hal1_1	hal2_1)	(((lai1_1	tri2_1)	lai2_1)	tri1_1)))	((((gag1_1	icr2_2)	rot1_1)	hal1_2)	(rot2_2	rot3_1))))	(((gra1_1	gra2_1)	((gra2_2	hal2_2)	icr2_3))	gra1_2))	(((((vup2_1	(gag1_2	(gag2_2	vup1_1)))	(icr1_1
((((((((gac1_1	((gab2_2	icr1_3)	vel2_2))	(gab1_1	vul3_1))	icr2_4)	((((ceb2_2	plu1_2)	icr1_2)	(((((406.1_1	vel2_1)	plu2_2)	(416.1_1	vel1_1))	gal2_1)	gal1_1))	((ceb1_2	gac1_3)	(gac2_2	icr2_1))))	(((((369.1_2	366.1_1)	(ceb1_1	ceb2_1))	366.1_2)	((((((gag1_1	(((lai1_1	tri1_1)	lai2_1)	tri2_1))	369.1_1)	(hal1_2	icr2_2))	(hal1_1	hal2_1))	rot1_1)	(rot2_2	rot3_1)))	(((gra1_1	gra2_1)	(gra1_2	icr2_3))	(gra2_2	hal2_2))))	(((((icr1_1	vul1_2)	vul1_1)	(gag2_2	(((gag1_2
(((((((((((gab1_1	vul3_1)	(icr1_3	gac1_1))	gab2_2)	(icr2_4	vel2_2))	(((((((gal2_1	icr1_2)	406.1_1)	((gac1_3	vel1_1)	plu1_2))	ceb1_2)	((416.1_1	plu2_2)	(gac2_2	icr2_1)))	(gal1_1	vel2_1))	ceb2_2))	(((366.1_2	369.1_2)	366.1_1)	(ceb1_1	ceb2_1)))	(((gag1_1	((369.1_1	((hal1_2	icr2_2)	(((lai1_1	lai2_1)	tri1_1)	tri2_1)))	rot1_1))	((hal1_1	hal2_1)	(rot2_2	rot3_1)))	(((gra1_1	gra2_1)	icr2_3)	(gra1_2	(gra2_2	hal2_2)))))	(((gag1_2	((gag2_2	vul1_1)	icr1_1))	(vup2_1
((((((((((gab2_2	(icr1_3	vul3_1))	gac1_1)	((icr2_4	gab1_1)	vel2_2))	(((406.1_1	(ceb1_2	(gal2_1	(icr2_1	vel1_1))))	((416.1_1	ceb2_2)	((gac1_3	gac2_2)	plu1_2)))	((gal1_1	(icr1_2	vel2_1))	plu2_2)))	((((366.1_2	369.1_2)	366.1_1)	(ceb1_1	ceb2_1))	((((gag1_1	(hal1_2	icr2_2))	(hal1_1	hal2_1))	((369.1_1	(rot2_2	rot3_1))	rot1_1))	((lai1_1	tri2_1)	(lai2_1	tri1_1)))))	(((gra1_1	gra2_1)	((gra1_2	icr2_3)	gra2_2))	hal2_2))	((((((vul1_2	vul2_2)	icr1_1)	vup1_1)	gag2_2)
((((((((((vul3_1	vel2_2)	((gab2_2	icr1_3)	gac1_1))	gab1_1)	icr2_4)	((((ceb1_2	gal2_1)	(ceb2_2	plu1_2))	(gac1_3	gac2_2))	(((406.1_1	icr1_2)	(plu2_2	vel2_1))	((416.1_1	gal1_1)	(icr2_1	vel1_1)))))	(((369.1_2	((366.1_1	(ceb1_1	ceb2_1))	366.1_2))	((((gag1_1	((hal1_1	hal2_1)	((lai1_1	tri2_1)	(lai2_1	tri1_1))))	369.1_1)	(rot1_1	(rot2_2	rot3_1)))	(hal1_2	icr2_2)))	((gra1_1	gra2_1)	((gra1_2	gra2_2)	(hal2_2	icr2_3)))))	((((vul1_1	gag2_2)	vup2_1)	((((vup1_1	vul3_2)
(((((((((vel2_2	(gab2_2	icr1_3))	(gab1_1	(gac1_1	vul3_1)))	icr2_4)	(((416.1_1	(ceb1_2	(ceb2_2	gal2_1)))	(((((406.1_1	icr2_1)	vel1_1)	(((gac1_3	icr1_2)	plu1_2)	vel2_1))	gac2_2)	(gal1_1	plu2_2)))	(((gra1_1	gra2_1)	hal2_2)	((gra1_2	gra2_2)	icr2_3))))	((((ceb1_1	ceb2_1)	366.1_1)	(366.1_2	369.1_2))	((gag1_1	((hal1_1	hal2_1)	icr2_2))	(((369.1_1	hal1_2)	((rot2_2	rot3_1)	rot1_1))	(lai1_1	((lai2_1	tri1_1)	tri2_1))))))	(((vup1_1	(((vup2_1	vul1_1)	vul2_2)	icr1_1))
((((((((vel2_2	((gab2_2	(icr1_3	vul3_1))	gac1_1))	(gab1_1	icr2_4))	(((((((gal2_1	406.1_1)	vel2_1)	plu1_2)	(((gac1_3	gac2_2)	vel1_1)	icr2_1))	(((416.1_1	ceb1_2)	gal1_1)	((ceb2_2	icr1_2)	plu2_2)))	((gra2_2	((gra1_2	hal2_2)	icr2_3))	(gra1_1	gra2_1)))	((((366.1_2	369.1_2)	(ceb1_1	ceb2_1))	366.1_1)	((gag1_1	rot1_1)	((((369.1_1	hal1_2)	(rot2_2	rot3_1))	(hal1_1	hal2_1))	(icr2_2	((lai1_1	tri2_1)	(lai2_1	tri1_1))))))))	((((((vul3_2	((gag1_2	vup1_1)	gag2_2))	vul1_1)
((((((((((((gab2_2	(icr1_3	vel2_2))	vul3_1)	gab1_1)	gac1_1)	icr2_4)	(((gra1_1	gra2_1)	hal2_2)	((gra1_2	gra2_2)	icr2_3)))	((((406.1_1	gal2_1)	(plu1_2	plu2_2))	((ceb2_2	gac2_2)	vel2_1))	(416.1_1	((ceb1_2	gac1_3)	(gal1_1	(icr1_2	(icr2_1	vel1_1)))))))	((((ceb1_1	ceb2_1)	366.1_1)	(366.1_2	369.1_2))	((((gag1_1	(hal1_1	hal2_1))	(hal1_2	(rot2_2	rot3_1)))	(icr2_2	rot1_1))	(369.1_1	((lai1_1	lai2_1)	(tri1_1	tri2_1))))))	(((((vul1_2	vup1_1)	vul3_2)	(icr1_1	(gag1_2
(((((((((gab2_2	vul3_1)	(gac1_1	icr1_3))	gab1_1)	vel2_2)	icr2_4)	((((((((vul3_2	vul2_2)	vul1_1)	gag1_2)	(gag2_2	icr1_1))	(vul1_2	(vup1_1	vup2_1)))	(gab2_1	vul2_1))	((((416.1_1	(406.1_1	gac1_3))	gal1_1)	(((((ceb1_2	gal2_1)	(gac2_2	((icr1_2	icr2_1)	vel1_1)))	vel2_1)	(plu1_2	plu2_2))	ceb2_2))	((366.1_2	(366.1_1	369.1_2))	(ceb1_1	ceb2_1))))	((((gag1_1	369.1_1)	((hal1_1	hal2_1)	icr2_2))	((hal1_2	(rot1_1	(rot2_2	rot3_1)))	(lai1_1	((lai2_1	tri2_1)	tri1_1))))
(((((((((gab2_2	vul3_1)	vel2_2)	(gab1_1	(gac1_1	icr1_3)))	((((((gal1_1	plu1_2)	icr1_2)	((ceb1_2	gac1_3)	gal2_1))	(((406.1_1	416.1_1)	(((gac2_2	vel2_1)	icr2_1)	vel1_1))	(ceb2_2	plu2_2)))	(((369.1_2	366.1_1)	366.1_2)	(ceb1_1	ceb2_1)))	(((gag1_1	((((hal1_1	hal2_1)	hal1_2)	(lai1_1	(lai2_1	(tri1_1	tri2_1))))	rot1_1))	((369.1_1	(rot2_2	rot3_1))	icr2_2))	((((gra1_1	gra2_1)	gra2_2)	(gra1_2	icr2_3))	hal2_2))))	icr2_4)	(((vup1_1	gag2_2)	((((vup2_1	vul2_2)	(gag1_2
((((((((gac1_1	vul3_1)	icr1_3)	vel2_2)	((gab1_1	gab2_2)	icr2_4))	(((((vup1_1	gag2_2)	((vul2_2	(gag1_2	vul1_2))	(vul3_2	vul1_1)))	((gab2_1	vul2_1)	(icr1_1	vup2_1)))	((((406.1_1	((plu2_2	vel2_1)	icr1_2))	(ceb1_2	((gal2_1	vel1_1)	icr2_1)))	((416.1_1	(gac1_3	plu1_2))	(ceb2_2	gac2_2)))	gal1_1))	((((366.1_2	369.1_2)	(ceb1_1	ceb2_1))	366.1_1)	((hal1_2	(((((369.1_1	hal1_1)	gag1_1)	(hal2_1	(icr2_2	((lai1_1	tri1_1)	(lai2_1	tri2_1)))))	(rot2_2	rot3_1))	rot1_1))
(((((((((gab1_1	(icr1_3	vul3_1))	gac1_1)	vel2_2)	gab2_2)	icr2_4)	(((((vul3_2	((((gag1_2	vup2_1)	((vup1_1	vul1_2)	icr1_1))	(((gab2_1	vul2_1)	gag2_2)	vul2_2))	vul1_1))	ceb2_2)	((406.1_1	gal1_1)	icr2_1))	(((416.1_1	plu1_2)	gac1_3)	((ceb1_2	vel2_1)	(((gac2_2	plu2_2)	(icr1_2	vel1_1))	gal2_1))))	((((366.1_1	366.1_2)	369.1_2)	(ceb1_1	ceb2_1))	(((((rot1_1	(gag1_1	((lai1_1	(tri1_1	tri2_1))	lai2_1)))	(369.1_1	hal1_1))	(gra2_2	(((gra1_1	gra2_1)	(gra1_2	icr2_3))
((((((vel2_2	icr2_4)	((gab1_1	gab2_2)	((gac1_1	vul3_1)	icr1_3)))	(((((icr1_1	vul2_2)	((((gag1_2	(vup1_1	vup2_1))	vul1_1)	vul1_2)	(gag2_2	vul3_2)))	(gab2_1	vul2_1))	(((ceb1_2	(416.1_1	((icr1_2	icr2_1)	vel1_1)))	gal1_1)	((((406.1_1	gac1_3)	(ceb2_2	plu2_2))	plu1_2)	((gac2_2	gal2_1)	vel2_1))))	(((369.1_2	366.1_2)	(366.1_1	(ceb1_1	ceb2_1)))	(((((369.1_1	hal1_1)	((hal1_2	hal2_1)	(rot2_2	rot3_1)))	rot1_1)	((((((gra1_2	icr2_3)	gra2_2)	hal2_2)	(gra1_1	gra2_1))
((((((((icr1_3	vel2_2)	icr2_4)	(((gab1_1	gac1_1)	gab2_2)	vul3_1))	((((((icr1_1	((vup2_1	vul3_2)	vul2_2))	(vul1_1	vul1_2))	((gag1_2	vup1_1)	gag2_2))	(gab2_1	vul2_1))	(((icr1_2	vel1_1)	vel2_1)	(((((406.1_1	ceb2_2)	ceb1_2)	(gac1_3	plu1_2))	((gal2_1	icr2_1)	plu2_2))	((416.1_1	gal1_1)	gac2_2))))	(((369.1_2	366.1_2)	(366.1_1	(ceb1_1	ceb2_1)))	((gag1_1	(((((369.1_1	hal1_2)	(hal1_1	hal2_1))	icr2_2)	((gra1_1	gra2_1)	((gra1_2	(gra2_2	icr2_3))	hal2_2)))	((((lai1_1
((((((icr1_3	((gac1_1	vul3_1)	vel2_2))	(gab1_1	gab2_2))	icr2_4)	(((((((((((vup2_1	vul3_2)	icr1_1)	gag1_2)	vul1_1)	vul2_2)	gag2_2)	vul1_2)	vup1_1)	(gab2_1	vul2_1))	(((((icr2_1	(gac2_2	plu2_2))	(ceb1_2	icr1_2))	(406.1_1	gal2_1))	((416.1_1	gac1_3)	((ceb2_2	vel2_1)	gal1_1)))	(vel1_1	plu1_2)))	((((369.1_2	(ceb1_1	ceb2_1))	366.1_2)	366.1_1)	((gag1_1	(rot2_2	rot3_1))	(369.1_1	(((hal1_2	(hal1_1	hal2_1))	rot1_1)	(((((gra1_1	gra2_1)	((gra1_2	icr2_3)	gra2_2))
((((((((icr1_3	gab2_2)	(gab1_1	((gac1_1	vul3_1)	vel2_2)))	icr2_4)	(((((vup2_1	((gag1_2	gag2_2)	(vul1_1	vul3_2)))	(icr1_1	vup1_1))	(vul1_2	vul2_2))	((((plu2_2	(406.1_1	gac2_2))	((ceb1_2	(icr1_2	icr2_1))	vel2_1))	plu1_2)	(((416.1_1	ceb2_2)	gac1_3)	(gal1_1	(gal2_1	vel1_1)))))	(((((366.1_1	366.1_2)	369.1_2)	(ceb1_1	ceb2_1))	(((gag1_1	((369.1_1	(hal1_1	hal2_1))	icr2_2))	(rot2_2	rot3_1))	((hal1_2	rot1_1)	((lai1_1	lai2_1)	(tri1_1	tri2_1)))))	(((gra1_1	gra2_1)
((((((((gac1_1	gab1_1)	(icr1_3	vul3_1))	icr2_4)	(gab2_2	vel2_2))	((((((((((vup2_1	vul2_2)	(gag2_2	vul1_1))	(vul3_2	(gag1_2	vul1_2)))	(vup1_1	icr1_1))	vel2_1)	(((406.1_1	plu2_2)	plu1_2)	gac2_2))	((((((416.1_1	icr1_2)	(ceb1_2	gac1_3))	icr2_1)	(gal2_1	vel1_1))	ceb2_2)	gal1_1))	(gab2_1	vul2_1))	((((gag1_1	((hal1_1	hal2_1)	icr2_2))	(((369.1_1	hal1_2)	(lai1_1	((lai2_1	tri2_1)	tri1_1)))	rot1_1))	(rot2_2	rot3_1))	((((gra1_1	gra2_1)	(gra1_2	gra2_2))	hal2_2)
((((((((gab1_1	gac1_1)	((gab2_2	vul3_1)	icr1_3))	icr2_4)	vel2_2)	((((((((vul1_1	vul1_2)	gag2_2)	icr1_1)	((vul2_2	vup1_1)	((gag1_2	vup2_1)	vul3_2)))	(gac1_3	icr1_2))	((((ceb1_2	plu2_2)	((((416.1_1	gac2_2)	vel2_1)	icr2_1)	(plu1_2	vel1_1)))	gal1_1)	(ceb2_2	gal2_1)))	406.1_1)	(gab2_1	vul2_1)))	(((((366.1_2	369.1_2)	(ceb1_1	ceb2_1))	366.1_1)	(((gag1_1	hal1_2)	(icr2_2	(rot2_2	rot3_1)))	((((369.1_1	hal1_1)	hal2_1)	rot1_1)	((lai1_1	tri2_1)	(lai2_1	tri1_1)))))
(((((((((((gac1_1	gab1_1)	vel2_2)	((gab2_2	vul3_1)	(icr1_3	icr2_4)))	(((366.1_2	366.1_1)	369.1_2)	(ceb1_1	ceb2_1)))	(((((vul2_2	vul1_2)	(((gag1_2	icr1_1)	vup1_1)	gag2_2))	vul1_1)	(vup2_1	vul3_2))	((((416.1_1	plu1_2)	406.1_1)	(gac2_2	plu2_2))	(((ceb1_2	icr1_2)	(ceb2_2	(icr2_1	vel1_1)))	((gac1_3	(gal1_1	vel2_1))	gal2_1)))))	((gag1_1	(((gra1_1	gra2_1)	(gra1_2	hal2_2))	(gra2_2	icr2_3)))	(((369.1_1	hal1_1)	((hal1_2	hal2_1)	(rot1_1	(rot2_2	rot3_1))))	(icr2_2
(((((((((((gab2_2	vul3_1)	gac1_1)	(gab1_1	vel2_2))	(icr1_3	icr2_4))	((366.1_1	366.1_2)	(369.1_2	(ceb1_1	ceb2_1))))	(((((((vup1_1	vul1_2)	(gag2_2	icr1_1))	vul2_2)	(gag1_2	((vul1_1	vul3_2)	vup2_1)))	((((plu2_2	406.1_1)	vel2_1)	(ceb2_2	gal1_1))	(((416.1_1	gal2_1)	plu1_2)	gac2_2)))	(ceb1_2	icr1_2))	((gac1_3	vel1_1)	icr2_1)))	(((((gag1_1	icr2_2)	(((lai1_1	tri1_1)	tri2_1)	lai2_1))	((((369.1_1	hal1_1)	(hal2_1	hal1_2))	rot1_1)	(rot2_2	rot3_1)))	(((gra1_2	icr2_3)
(((((((((icr1_3	(((gab1_1	gac1_1)	vel2_2)	(gab2_2	vul3_1)))	icr2_4)	(((((gag1_2	((gag2_2	(vul1_2	(vul2_2	vup2_1)))	icr1_1))	(vul1_1	vul3_2))	vup1_1)	(((((406.1_1	ceb1_2)	plu2_2)	gac1_3)	(((((416.1_1	icr2_1)	gal2_1)	gal1_1)	(ceb2_2	gac2_2))	vel2_1))	vel1_1))	(plu1_2	icr1_2)))	((ceb1_1	ceb2_1)	((366.1_1	366.1_2)	369.1_2)))	(((((gag1_1	(369.1_1	hal1_1))	((icr2_2	hal1_2)	(((lai1_1	tri1_1)	lai2_1)	tri2_1)))	((hal2_1	(rot2_2	rot3_1))	rot1_1))	((gra1_1	gra2_1)
(((((((((((((gab1_1	gac1_1)	icr1_3)	icr2_4)	vel2_2)	(gab2_2	vul3_1))	((369.1_2	366.1_1)	(366.1_2	(ceb1_1	ceb2_1))))	((((vul1_2	gag1_2)	((icr1_1	vup1_1)	(((vul1_1	vup2_1)	vul3_2)	vul2_2)))	gag2_2)	((((((((406.1_1	ceb1_2)	gac2_2)	gal1_1)	vel1_1)	vel2_1)	(icr1_2	plu2_2))	plu1_2)	(((416.1_1	gac1_3)	icr2_1)	(ceb2_2	gal2_1)))))	((((((gag1_1	hal2_1)	((369.1_1	hal1_1)	(rot2_2	rot3_1)))	(hal1_2	icr2_2))	(((lai1_1	tri2_1)	tri1_1)	lai2_1))	rot1_1)	(((gra1_1	gra2_1)
(((((((((((vul3_1	gab1_1)	gac1_1)	icr1_3)	icr2_4)	(gab2_2	vel2_2))	(((((((vup1_1	vul3_2)	gag2_2)	((icr1_1	vul1_1)	vul1_2))	vup2_1)	(gag1_2	vul2_2))	(((((gal2_1	icr1_2)	gal1_1)	vel2_1)	(((416.1_1	(gac1_3	plu1_2))	ceb2_2)	ceb1_2))	icr2_1))	((406.1_1	plu2_2)	(gac2_2	vel1_1))))	((((369.1_2	(ceb1_1	ceb2_1))	366.1_1)	366.1_2)	((gag1_1	(rot2_2	rot3_1))	(((369.1_1	hal1_1)	(((hal2_1	(lai1_1	(lai2_1	(tri1_1	tri2_1))))	icr2_2)	(((gra1_1	gra2_1)	(gra1_2	hal2_2))
((((((((((gab2_2	gab1_1)	((vul3_1	gac1_1)	vel2_2))	(icr1_3	icr2_4))	(((((((vul3_2	icr1_1)	(((gag1_2	(vul1_2	vul2_2))	vup1_1)	gag2_2))	(vul1_1	vup2_1))	(plu2_2	ceb2_2))	406.1_1)	((((416.1_1	gac1_3)	icr2_1)	(ceb1_2	icr1_2))	(((gac2_2	gal1_1)	vel1_1)	((gal2_1	vel2_1)	plu1_2))))	(((((gag1_1	hal2_1)	(369.1_1	hal1_1))	(lai1_1	((lai2_1	tri1_1)	tri2_1)))	(((hal1_2	icr2_2)	rot1_1)	(rot2_2	rot3_1)))	((gra1_1	gra2_1)	((gra1_2	icr2_3)	(gra2_2	hal2_2))))))	(((369.1_2
((((((((((gac1_1	vul3_1)	gab1_1)	(gab2_2	icr1_3))	(icr2_4	vel2_2))	((((((vul1_1	vul2_2)	vup2_1)	vul3_2)	(((gag1_2	vup1_1)	gag2_2)	(icr1_1	vul1_2)))	((((icr1_2	plu2_2)	416.1_1)	vel1_1)	(((((ceb1_2	plu1_2)	icr2_1)	((ceb2_2	gal1_1)	gal2_1))	gac2_2)	(gac1_3	vel2_1))))	406.1_1))	(((((366.1_2	369.1_2)	366.1_1)	(ceb1_1	ceb2_1))	((((gag1_1	((369.1_1	hal1_1)	(((lai1_1	tri1_1)	lai2_1)	tri2_1)))	hal2_1)	(hal1_2	icr2_2))	(rot1_1	(rot2_2	rot3_1))))	((((gra1_1	gra2_1)
((((((((((((vul3_1	icr2_4)	(icr1_3	vel2_2))	(gab1_1	gac1_1))	gab2_2)	plu2_2)	(((((vul1_2	gag1_2)	(((((vul1_1	vul2_2)	(vup1_1	vup2_1))	gag2_2)	vul3_2)	icr1_1))	(gac2_2	plu1_2))	((406.1_1	(ceb1_2	icr2_1))	(416.1_1	vel1_1)))	((gac1_3	icr1_2)	((ceb2_2	vel2_1)	(gal2_1	gal1_1)))))	((((((369.1_2	366.1_2)	(366.1_1	(ceb1_1	ceb2_1)))	(gag1_1	(((lai1_1	(lai2_1	tri1_1))	tri2_1)	rot1_1)))	(((369.1_1	hal1_1)	(hal2_1	icr2_2))	hal1_2))	(rot2_2	rot3_1))	(((hal2_2	(gra1_1
((((((((vul3_1	gab1_1)	((vel2_2	icr1_3)	(gac1_1	(gab2_2	icr2_4))))	((((((((vul1_2	(gag1_2	vup2_1))	icr1_1)	vup1_1)	((gag2_2	vul3_2)	vul1_1))	vul2_2)	((416.1_1	ceb2_2)	((gal1_1	plu1_2)	(gal2_1	vel2_1))))	((icr1_2	((406.1_1	vel1_1)	icr2_1))	(gac1_3	gac2_2)))	(ceb1_2	plu2_2)))	((((ceb1_1	ceb2_1)	(366.1_2	369.1_2))	366.1_1)	(gag1_1	(((((369.1_1	hal1_1)	icr2_2)	hal2_1)	((gra1_1	gra2_1)	((gra1_2	icr2_3)	(gra2_2	hal2_2))))	(((hal1_2	(rot2_2	rot3_1))	rot1_1)
((((((((((gab1_1	(vul3_1	gab2_2))	vel2_2)	(gac1_1	icr1_3))	icr2_4)	(((((vup1_1	(vul1_1	vup2_1))	gag1_2)	(((gag2_2	vul3_2)	icr1_1)	(vul1_2	vul2_2)))	(406.1_1	(gal2_1	plu1_2)))	(((vel1_1	icr2_1)	((((416.1_1	vel2_1)	ceb1_2)	(((ceb2_2	icr1_2)	gac1_3)	gac2_2))	plu2_2))	gal1_1)))	(((366.1_2	369.1_2)	(ceb1_1	ceb2_1))	366.1_1))	(((gag1_1	(((369.1_1	hal1_1)	hal2_1)	icr2_2))	(((gra1_1	gra2_1)	((gra1_2	icr2_3)	gra2_2))	hal2_2))	((hal1_2	(rot1_1	(rot2_2	rot3_1)))
((((((((gac1_1	icr1_3)	((gab1_1	gab2_2)	(vel2_2	vul3_1)))	icr2_4)	(((((vup1_1	((vul1_1	vul2_2)	icr1_1))	((vul3_2	(gag2_2	vup2_1))	(gag1_2	vul1_2)))	((((((gac1_3	vel1_1)	gac2_2)	vel2_1)	ceb1_2)	406.1_1)	((((416.1_1	plu1_2)	(ceb2_2	(icr1_2	gal2_1)))	(icr2_1	plu2_2))	gal1_1)))	((366.1_1	366.1_2)	(369.1_2	(ceb1_1	ceb2_1))))	(((gag1_1	(hal1_2	(((lai1_1	lai2_1)	tri2_1)	tri1_1)))	((369.1_1	(icr2_2	(hal1_1	hal2_1)))	(rot1_1	(rot2_2	rot3_1))))	(((gra1_2	icr2_3)
((((((((vel2_2	(gab1_1	gab2_2))	icr2_4)	((icr1_3	gac1_1)	vul3_1))	((((((((vup2_1	(vul1_1	vul2_2))	(vul3_2	vup1_1))	icr1_1)	gag2_2)	(vul1_2	gag1_2))	((((gal1_1	vel1_1)	plu2_2)	((((406.1_1	icr1_2)	ceb1_2)	gal2_1)	(((416.1_1	vel2_1)	((gac1_3	gac2_2)	plu1_2))	icr2_1)))	ceb2_2))	(((366.1_2	369.1_2)	366.1_1)	(ceb1_1	ceb2_1)))	((((gag1_1	((hal1_2	(rot2_2	rot3_1))	(hal1_1	hal2_1)))	(((369.1_1	icr2_2)	rot1_1)	(lai1_1	((lai2_1	tri1_1)	tri2_1))))	((((gra1_2	icr2_3)
(((((((((gab1_1	gac1_1)	(gab2_2	vul3_1))	(icr1_3	vel2_2))	icr2_4)	((((((((((vul3_2	vup2_1)	(vul1_1	vup1_1))	vul2_2)	(gag1_2	(gag2_2	vul1_2)))	icr1_1)	(ceb2_2	plu1_2))	(((406.1_1	gal2_1)	icr2_1)	(416.1_1	((icr1_2	vel1_1)	vel2_1))))	(((gac1_3	gac2_2)	ceb1_2)	plu2_2))	gal1_1)	((((366.1_2	369.1_2)	366.1_1)	(ceb1_1	ceb2_1))	(((gag1_1	(((369.1_1	((lai1_1	lai2_1)	(tri1_1	tri2_1)))	(rot2_2	rot3_1))	(hal1_1	hal2_1)))	(hal1_2	(icr2_2	rot1_1)))	((((gra1_1	gra2_1)
(((((((((gac1_1	(gab2_2	vul3_1))	icr1_3)	(gab1_1	vel2_2))	icr2_4)	(((369.1_2	(366.1_2	(ceb1_1	ceb2_1)))	366.1_1)	((((gag1_1	((hal1_1	hal2_1)	(icr2_2	rot1_1)))	((gra2_2	hal2_2)	(((gra1_1	gra2_1)	icr2_3)	gra1_2)))	(rot2_2	rot3_1))	((369.1_1	((lai1_1	tri1_1)	(lai2_1	tri2_1)))	hal1_2))))	(((((((vup2_1	((vul1_1	vup1_1)	vul2_2))	(gag1_2	vul1_2))	gag2_2)	(icr1_1	vul3_2))	((((406.1_1	icr2_1)	((gal2_1	icr1_2)	vel1_1))	gal1_1)	ceb2_2))	((416.1_1	(((ceb1_2	gac2_2)
(((((((((gab2_2	icr1_3)	(gab1_1	((gac1_1	vul3_1)	vel2_2)))	icr2_4)	((((366.1_1	366.1_2)	369.1_2)	(ceb1_1	ceb2_1))	((gag1_1	((((gra1_2	gra2_2)	(gra1_1	gra2_1))	(hal2_2	icr2_3))	(rot2_2	rot3_1)))	(((369.1_1	(((lai1_1	tri2_1)	lai2_1)	tri1_1))	hal1_2)	((icr2_2	(hal1_1	hal2_1))	rot1_1)))))	(((((((vup1_1	vup2_1)	vul3_2)	gag2_2)	((vul1_1	(icr1_1	vul1_2))	vul2_2))	gag1_2)	(416.1_1	gal1_1))	((((406.1_1	ceb2_2)	gal2_1)	(icr1_2	vel1_1))	(((ceb1_2	icr2_1)	vel2_1)
(((((((((icr1_3	gab2_2)	(icr2_4	vel2_2))	vul3_1)	(gab1_1	gac1_1))	((((366.1_2	369.1_2)	(ceb1_1	ceb2_1))	366.1_1)	(((gag1_1	((((lai1_1	tri1_1)	lai2_1)	tri2_1)	((hal1_1	hal2_1)	hal1_2)))	((((gra1_1	gra2_1)	(((gra1_2	hal2_2)	icr2_3)	gra2_2))	(rot2_2	rot3_1))	(icr2_2	rot1_1)))	369.1_1)))	((((((vul1_1	gag2_2)	(icr1_1	vul1_2))	((vul3_2	gag1_2)	(vul2_2	(vup1_1	vup2_1))))	plu1_2)	((((406.1_1	ceb2_2)	((416.1_1	icr2_1)	(ceb1_2	vel2_1)))	(icr1_2	vel1_1))	(((gac1_3
((((((((icr1_3	gab2_2)	icr2_4)	(((gab1_1	vul3_1)	vel2_2)	gac1_1))	((369.1_2	((366.1_1	366.1_2)	(ceb1_1	ceb2_1)))	(((gag1_1	icr2_2)	((((hal2_2	((gra1_1	gra2_1)	gra1_2))	(gra2_2	icr2_3))	hal1_2)	((hal1_1	hal2_1)	((lai1_1	(tri1_1	tri2_1))	lai2_1))))	(369.1_1	(rot1_1	(rot2_2	rot3_1))))))	(((vul1_2	(vul3_2	((gag1_2	vul2_2)	((gag2_2	(vup1_1	vup2_1))	vul1_1))))	((gab2_1	vul2_1)	icr1_1))	((((plu1_2	plu2_2)	gal1_1)	(406.1_1	vel1_1))	((((((416.1_1	gal2_1)	(gac1_3
((((((((gac1_1	(gab1_1	(gab2_2	vel2_2)))	(icr1_3	vul3_1))	icr2_4)	(((366.1_2	369.1_2)	(366.1_1	(ceb1_1	ceb2_1)))	(((((gag1_1	(lai1_1	(lai2_1	(tri1_1	tri2_1))))	((hal1_1	hal2_1)	icr2_2))	hal1_2)	(369.1_1	((gra1_1	gra2_1)	(((gra1_2	gra2_2)	icr2_3)	hal2_2))))	(rot1_1	(rot2_2	rot3_1)))))	((((gal1_1	(416.1_1	plu2_2))	(((406.1_1	gal2_1)	((icr1_2	icr2_1)	vel1_1))	vel2_1))	(((ceb1_2	(gac1_3	plu1_2))	gac2_2)	ceb2_2))	(((gag2_2	((((vul1_2	vup1_1)	(icr1_1	vul2_2))
(((((((vel2_2	(gab1_1	((gab2_2	icr1_3)	(gac1_1	vul3_1))))	icr2_4)	((((369.1_2	(366.1_1	(ceb1_1	ceb2_1)))	366.1_2)	(((gag1_1	(rot2_2	rot3_1))	hal1_2)	(((369.1_1	hal1_1)	hal2_1)	((icr2_2	rot1_1)	((lai1_1	lai2_1)	(tri1_1	tri2_1))))))	(((gra1_1	gra2_1)	((gra1_2	hal2_2)	gra2_2))	icr2_3)))	(((vul3_2	vul2_2)	vul1_2)	((((((416.1_1	(ceb1_2	plu2_2))	vel2_1)	(((gac2_2	icr1_2)	plu1_2)	((gal1_1	gal2_1)	icr2_1)))	(((406.1_1	gac1_3)	ceb2_2)	vel1_1))	(vul1_1	gag2_2))
((((((((gab1_1	icr1_3)	(((gab2_2	gac1_1)	(vel2_2	vul3_1))	icr2_4))	(((((366.1_1	366.1_2)	369.1_2)	(ceb1_1	ceb2_1))	((gag1_1	(((369.1_1	hal1_1)	(rot1_1	hal2_1))	hal1_2))	(icr2_2	(((lai1_1	(lai2_1	tri1_1))	tri2_1)	(rot2_2	rot3_1)))))	(((((gra1_1	gra2_1)	gra1_2)	hal2_2)	gra2_2)	icr2_3)))	((((vul1_2	(gag1_2	icr1_1))	vup1_1)	((((gac2_2	icr2_1)	((406.1_1	416.1_1)	(ceb1_2	plu2_2)))	(((((ceb2_2	icr1_2)	plu1_2)	(gac1_3	vel1_1))	gal2_1)	vel2_1))	(vul1_1	(gag2_2
(((((((((((gab1_1	icr1_3)	(gab2_2	vel2_2))	icr2_4)	(vul3_1	gac1_1))	(((((((((366.1_2	369.1_2)	(366.1_1	(ceb1_1	ceb2_1)))	hal2_1)	(((lai1_1	lai2_1)	(tri1_1	tri2_1))	rot1_1))	hal1_2)	((369.1_1	hal1_1)	icr2_2))	gag1_1)	(rot2_2	rot3_1))	((gra1_1	gra2_1)	(gra1_2	((gra2_2	icr2_3)	hal2_2)))))	(gab2_1	vul2_1))	((((gag2_2	((icr1_1	vul1_1)	(vul2_2	vup2_1)))	((gag1_2	vup1_1)	vul1_2))	vul3_2)	(((416.1_1	((406.1_1	gac2_2)	(gac1_3	(gal2_1	plu2_2))))	(((ceb1_2	icr2_1)
(((((((((gac1_1	((gab1_1	vul3_1)	vel2_2))	gab2_2)	icr1_3)	icr2_4)	((((366.1_1	((366.1_2	369.1_2)	(ceb1_1	ceb2_1)))	gag1_1)	((((369.1_1	hal1_1)	(rot1_1	hal1_2))	((icr2_2	(lai1_1	(lai2_1	(tri1_1	tri2_1))))	(rot2_2	rot3_1)))	hal2_1))	((gra1_1	gra2_1)	((gra1_2	hal2_2)	(gra2_2	icr2_3)))))	((((406.1_1	416.1_1)	(gal1_1	plu2_2))	icr1_2)	(((ceb1_2	gac1_3)	vel2_1)	((ceb2_2	gal2_1)	((gac2_2	(icr2_1	plu1_2))	vel1_1)))))	(((((vul1_1	(vul3_2	vul1_2))	((gag1_2	(gag2_2
((((((((((gac1_1	((vul3_1	((gab1_1	icr1_3)	gab2_2))	icr2_4))	vel2_2)	((((ceb2_2	vel2_1)	(plu2_2	plu1_2))	(((416.1_1	gal2_1)	ceb1_2)	(gac1_3	icr1_2)))	((406.1_1	gac2_2)	(gal1_1	(icr2_1	vel1_1)))))	(icr2_3	((gra1_1	gra2_1)	((gra1_2	gra2_2)	hal2_2))))	((((ceb1_1	ceb2_1)	(366.1_2	369.1_2))	366.1_1)	(((gag1_1	(((rot2_2	rot3_1)	hal2_1)	rot1_1))	(((369.1_1	hal1_1)	hal1_2)	((lai1_1	(lai2_1	tri2_1))	tri1_1)))	icr2_2)))	(((((vul3_2	(icr1_1	vul1_2))	gag2_2)	vul1_1)
((((((((vel2_2	((gac1_1	icr2_4)	(gab1_1	(gab2_2	(icr1_3	vul3_1)))))	((((gal2_1	vel2_1)	plu1_2)	((416.1_1	plu2_2)	(ceb1_2	gac2_2)))	(406.1_1	(((ceb2_2	gac1_3)	((gal1_1	icr1_2)	icr2_1))	vel1_1))))	(((369.1_2	366.1_2)	(ceb1_1	ceb2_1))	366.1_1))	((((((gag1_1	icr2_2)	(369.1_1	hal1_1))	(rot1_1	hal2_1))	((((lai1_1	tri1_1)	(lai2_1	tri2_1))	hal1_2)	(rot2_2	rot3_1)))	((gra1_1	gra2_1)	(hal2_2	icr2_3)))	(gra1_2	gra2_2)))	(((((vul2_2	vul3_2)	gag1_2)	((vup1_1	(icr1_1
((((((((((((gab1_1	icr1_3)	vel2_2)	(gab2_2	vul3_1))	gac1_1)	icr2_4)	(((icr2_1	gal2_1)	(((((((406.1_1	(icr1_2	vel1_1))	416.1_1)	(ceb1_2	vel2_1))	plu1_2)	gal1_1)	plu2_2)	(ceb2_2	gac2_2)))	gac1_3))	(((gra1_1	gra2_1)	((gra1_2	icr2_3)	gra2_2))	hal2_2))	((((366.1_1	369.1_2)	366.1_2)	(ceb1_1	ceb2_1))	(((gag1_1	(hal2_1	(rot2_2	rot3_1)))	((369.1_1	hal1_1)	(hal1_2	icr2_2)))	(rot1_1	((lai1_1	(lai2_1	tri1_1))	tri2_1)))))	((((vul1_2	gag1_2)	(gag2_2	vul1_1))	(icr1_1
(((((((((((gab1_1	(vul3_1	icr1_3))	(gab2_2	(gac1_1	vel2_2)))	icr2_4)	(((((((gac2_2	ceb1_2)	((gac1_3	icr2_1)	gal2_1))	(gal1_1	plu2_2))	406.1_1)	(((416.1_1	icr1_2)	vel2_1)	vel1_1))	ceb2_2)	plu1_2))	(((((366.1_1	369.1_2)	(366.1_2	(ceb1_1	ceb2_1)))	rot1_1)	((((gag1_1	(icr2_2	hal1_2))	(rot2_2	rot3_1))	(369.1_1	(hal1_1	hal2_1)))	(lai1_1	((lai2_1	tri1_1)	tri2_1))))	(((((gra1_1	gra2_1)	gra2_2)	icr2_3)	gra1_2)	hal2_2)))	(((((vup2_1	vul1_1)	vul3_2)	(icr1_1	vul1_2))
((((((((((icr1_3	((gab1_1	vul3_1)	gab2_2))	icr2_4)	(gac1_1	vel2_2))	((((vel1_1	((ceb2_2	icr2_1)	(vel2_1	plu1_2)))	406.1_1)	((((416.1_1	icr1_2)	ceb1_2)	(gac2_2	plu2_2))	((gac1_3	gal2_1)	gal1_1)))	((gra1_2	(hal2_2	icr2_3))	((gra1_1	gra2_1)	gra2_2))))	(((366.1_1	(366.1_2	369.1_2))	(ceb1_1	ceb2_1))	((((gag1_1	((lai1_1	lai2_1)	(tri1_1	tri2_1)))	hal1_2)	369.1_1)	((icr2_2	rot1_1)	((hal1_1	hal2_1)	(rot2_2	rot3_1))))))	(icr1_1	(((((vup2_1	vup1_1)	vul2_2)	(gag1_2
(((((((((((icr1_3	gab2_2)	gab1_1)	(vul3_1	gac1_1))	(icr2_4	vel2_2))	(((gra1_1	gra2_1)	(gra1_2	(gra2_2	hal2_2)))	icr2_3))	((((gal2_1	((((406.1_1	(ceb1_2	icr1_2))	416.1_1)	gac1_3)	(((gac2_2	(icr2_1	plu2_2))	gal1_1)	(vel1_1	vel2_1))))	ceb2_2)	plu1_2)	(((366.1_1	(366.1_2	369.1_2))	(ceb1_1	ceb2_1))	(((((gag1_1	((lai1_1	(lai2_1	tri2_1))	tri1_1))	(icr2_2	hal1_2))	rot1_1)	((369.1_1	hal1_1)	hal2_1))	(rot2_2	rot3_1)))))	(((((vul3_2	(vul1_1	vup1_1))	(vul1_2	vup2_1))
(((((((((((gab1_1	icr1_3)	((gab2_2	gac1_1)	vel2_2))	vul3_1)	icr2_4)	(((gra1_2	gra2_2)	icr2_3)	((gra1_1	gra2_1)	hal2_2)))	(((ceb1_1	ceb2_1)	((366.1_1	369.1_2)	366.1_2))	(((gag1_1	(lai1_1	((lai2_1	tri2_1)	tri1_1)))	((369.1_1	icr2_2)	(((hal1_1	hal2_1)	rot1_1)	hal1_2)))	(rot2_2	rot3_1))))	(((((((icr1_2	ceb1_2)	416.1_1)	406.1_1)	vel1_1)	((gac1_3	gal2_1)	plu1_2))	(gal1_1	plu2_2))	((ceb2_2	icr2_1)	(gac2_2	vel2_1))))	(((vul1_2	icr1_1)	(((vul3_2	gag2_2)	gag1_2)
(((((((((((icr1_3	gac1_1)	gab2_2)	(vel2_2	vul3_1))	icr2_4)	gab1_1)	((((369.1_2	366.1_1)	(366.1_2	(ceb1_1	ceb2_1)))	((gag1_1	(((((369.1_1	hal1_1)	hal2_1)	hal1_2)	icr2_2)	(lai1_1	((lai2_1	tri2_1)	tri1_1))))	(rot1_1	(rot2_2	rot3_1))))	((((icr2_3	(gra1_1	gra2_1))	gra2_2)	hal2_2)	gra1_2)))	((((((icr1_2	416.1_1)	((406.1_1	ceb1_2)	(gac2_2	vel2_1)))	(gac1_3	(gal1_1	plu1_2)))	ceb2_2)	(gal2_1	icr2_1))	(vel1_1	plu2_2)))	(((((vul2_2	vul3_2)	icr1_1)	(vup2_1	(vul1_2
((((((((((gab2_2	icr2_4)	gac1_1)	((gab1_1	vul3_1)	(vel2_2	icr1_3)))	((((gra1_1	gra2_1)	icr2_3)	hal2_2)	(gra1_2	gra2_2)))	((((icr1_2	(gal2_1	(icr2_1	plu2_2)))	plu1_2)	ceb2_2)	((((((406.1_1	gac2_2)	vel1_1)	gac1_3)	vel2_1)	(416.1_1	ceb1_2))	gal1_1)))	(((366.1_2	(366.1_1	369.1_2))	(ceb1_1	ceb2_1))	((gag1_1	(((369.1_1	hal1_1)	(hal1_2	((((lai1_1	tri2_1)	tri1_1)	lai2_1)	rot1_1)))	hal2_1))	(icr2_2	(rot2_2	rot3_1)))))	(((vul1_2	(((gag1_2	gag2_2)	icr1_1)	(vul1_1
(((((((((((gab2_2	vel2_2)	(gac1_1	vul3_1))	(gab1_1	icr1_3))	icr2_4)	(((gra1_1	gra2_1)	((gra2_2	icr2_3)	hal2_2))	gra1_2))	(((((gal2_1	plu1_2)	(((416.1_1	(icr2_1	vel1_1))	gac1_3)	plu2_2))	((ceb2_2	vel2_1)	icr1_2))	gal1_1)	((406.1_1	gac2_2)	ceb1_2)))	(((ceb1_1	ceb2_1)	(366.1_1	(366.1_2	369.1_2)))	((gag1_1	(((((369.1_1	hal1_1)	hal2_1)	icr2_2)	((lai1_1	lai2_1)	(tri1_1	tri2_1)))	(rot2_2	rot3_1)))	(hal1_2	rot1_1))))	((((vup2_1	vul2_2)	(((gag1_2	(vul1_1	vul1_2))
(((((((((vul3_1	(gab2_2	gac1_1))	(gab1_1	(icr1_3	vel2_2)))	icr2_4)	(hal2_2	(((gra1_1	gra2_1)	gra2_2)	(gra1_2	icr2_3))))	((((((icr2_1	416.1_1)	(gac1_3	gal1_1))	gac2_2)	(((((406.1_1	gal2_1)	plu2_2)	(ceb1_2	vel2_1))	vel1_1)	ceb2_2))	(icr1_2	plu1_2))	((((366.1_2	369.1_2)	366.1_1)	(ceb1_1	ceb2_1))	((((gag1_1	hal1_2)	((369.1_1	hal1_1)	hal2_1))	(rot2_2	rot3_1))	((icr2_2	rot1_1)	(lai1_1	((lai2_1	tri1_1)	tri2_1)))))))	((((vul1_2	(vul1_1	vup1_1))	gag2_2)	(vul2_2
((((((((((((gac1_1	vel2_2)	(icr1_3	vul3_1))	(gab1_1	gab2_2))	icr2_4)	((((gag1_1	(((lai1_1	tri1_1)	lai2_1)	tri2_1))	(((369.1_1	hal1_1)	rot1_1)	(hal1_2	hal2_1)))	(icr2_2	(rot2_2	rot3_1)))	((gra1_1	gra2_1)	(((gra1_2	gra2_2)	hal2_2)	icr2_3))))	(((369.1_2	366.1_2)	(ceb1_1	ceb2_1))	366.1_1))	(((((((406.1_1	((gal2_1	plu2_2)	icr2_1))	(ceb1_2	vel1_1))	(gac1_3	vel2_1))	ceb2_2)	plu1_2)	(416.1_1	gal1_1))	(gac2_2	icr1_2)))	(gab2_1	vul2_1))	(((((vul1_1	gag2_2)	((vul1_2
(((((((((((gab2_2	vel2_2)	vul3_1)	gab1_1)	((gac1_1	icr1_3)	icr2_4))	((((((gal2_1	(plu1_2	((gac2_2	icr2_1)	vel2_1)))	(406.1_1	416.1_1))	ceb2_2)	icr1_2)	((ceb1_2	gal1_1)	gac1_3))	(plu2_2	vel1_1)))	(((gag1_1	(((369.1_1	hal1_1)	hal2_1)	hal1_2))	((icr2_2	(rot1_1	(rot2_2	rot3_1)))	((lai1_1	(lai2_1	tri2_1))	tri1_1)))	((((gra1_1	gra2_1)	gra2_2)	hal2_2)	(gra1_2	icr2_3))))	((ceb1_1	ceb2_1)	(366.1_1	(366.1_2	369.1_2))))	(((((vup1_1	vul1_1)	icr1_1)	vup2_1)	(((gag1_2
(((((((((vul3_1	gac1_1)	(((gab2_2	icr1_3)	(gab1_1	vel2_2))	icr2_4))	(((((((gac1_3	gac2_2)	icr1_2)	416.1_1)	ceb1_2)	ceb2_2)	(((406.1_1	(plu2_2	vel1_1))	(icr2_1	vel2_1))	gal2_1))	(gal1_1	plu1_2)))	(((gag1_1	(rot2_2	rot3_1))	(((369.1_1	(hal1_1	hal2_1))	((icr2_2	rot1_1)	hal1_2))	((lai1_1	lai2_1)	(tri1_1	tri2_1))))	(((gra1_1	gra2_1)	hal2_2)	(gra1_2	(gra2_2	icr2_3)))))	((366.1_2	(366.1_1	369.1_2))	(ceb1_1	ceb2_1)))	(((((icr1_1	(vul1_2	vul1_1))	vup1_1)	((gag1_2
((((((((((((vul3_1	gab1_1)	icr1_3)	icr2_4)	((gab2_2	gac1_1)	vel2_2))	(((((((406.1_1	gac1_3)	gac2_2)	(icr1_2	vel1_1))	plu2_2)	(416.1_1	(((ceb1_2	icr2_1)	vel2_1)	(ceb2_2	plu1_2))))	gal2_1)	gal1_1))	(((366.1_2	369.1_2)	(ceb1_1	ceb2_1))	366.1_1))	(((((gag1_1	hal1_2)	(icr2_2	rot1_1))	(rot2_2	rot3_1))	(369.1_1	((lai1_1	((lai2_1	tri1_1)	tri2_1))	(hal1_1	hal2_1))))	(((gra1_1	gra2_1)	(hal2_2	icr2_3))	(gra1_2	gra2_2))))	(((vup1_1	icr1_1)	((vul2_2	(vul3_2	((gag1_2
(((((((((((gac1_1	icr1_3)	(gab1_1	vul3_1))	vel2_2)	gab2_2)	icr2_4)	(((416.1_1	plu1_2)	(((406.1_1	(ceb1_2	plu2_2))	gal1_1)	((gac2_2	icr2_1)	(gal2_1	vel2_1))))	(ceb2_2	((gac1_3	icr1_2)	vel1_1))))	(((((ceb1_1	ceb2_1)	(366.1_1	(366.1_2	369.1_2)))	((hal1_1	hal2_1)	(rot2_2	rot3_1)))	((gag1_1	hal1_2)	(((369.1_1	rot1_1)	icr2_2)	(((lai1_1	tri1_1)	tri2_1)	lai2_1))))	(((gra1_1	gra2_1)	gra2_2)	(gra1_2	(hal2_2	icr2_3)))))	(((((vup1_1	vup2_1)	vul3_2)	((gag2_2	(vul2_2
(((((((((vel2_2	gac1_1)	vul3_1)	(((gab1_1	icr1_3)	gab2_2)	icr2_4))	((((gac1_3	(416.1_1	(icr1_2	vel1_1)))	(gac2_2	plu1_2))	(ceb2_2	plu2_2))	(((406.1_1	(ceb1_2	icr2_1))	(gal1_1	gal2_1))	vel2_1)))	(((((369.1_2	(ceb1_1	ceb2_1))	(366.1_1	366.1_2))	(((gag1_1	((lai1_1	(lai2_1	tri2_1))	tri1_1))	(rot2_2	rot3_1))	(((369.1_1	rot1_1)	(hal1_2	icr2_2))	(hal1_1	hal2_1))))	((icr2_3	(gra1_2	gra2_2))	hal2_2))	(gra1_1	gra2_1)))	(((((vup1_1	vup2_1)	(vul3_2	vul1_2))	(gab2_1
((((((((((vul3_1	icr1_3)	vel2_2)	gab1_1)	(gab2_2	gac1_1))	icr2_4)	(((((((icr1_2	(ceb2_2	vel1_1))	((((gac1_3	plu2_2)	plu1_2)	gac2_2)	gal1_1))	(406.1_1	(ceb1_2	icr2_1)))	vel2_1)	(416.1_1	gal2_1))	((((369.1_2	366.1_1)	366.1_2)	(ceb1_1	ceb2_1))	((gag1_1	(rot2_2	rot3_1))	(((369.1_1	rot1_1)	((hal1_1	hal2_1)	(hal1_2	icr2_2)))	(((lai1_1	tri1_1)	lai2_1)	tri2_1)))))	((((gra1_1	gra2_1)	hal2_2)	icr2_3)	(gra1_2	gra2_2))))	(((((gag1_2	gag2_2)	vul2_2)	((vul1_2	vup1_1)
(((((((((((gac1_1	icr1_3)	vul3_1)	(gab1_1	gab2_2))	vel2_2)	icr2_4)	((((icr1_2	ceb2_2)	((((406.1_1	(ceb1_2	plu2_2))	gal2_1)	((gac2_2	gal1_1)	(icr2_1	vel2_1)))	((gac1_3	vel1_1)	plu1_2)))	416.1_1)	(((gra1_1	gra2_1)	((gra1_2	gra2_2)	icr2_3))	hal2_2)))	((((366.1_1	369.1_2)	366.1_2)	(ceb1_1	ceb2_1))	(gag1_1	((((369.1_1	(((lai1_1	lai2_1)	(tri1_1	tri2_1))	rot1_1))	(hal1_2	(hal1_1	hal2_1)))	(rot2_2	rot3_1))	icr2_2))))	((vup1_1	((((((vul1_1	(vul2_2	vup2_1))	gag1_2)
(((((((((gab1_1	vul3_1)	(icr1_3	gac1_1))	(gab2_2	vel2_2))	icr2_4)	((((gra1_1	gra2_1)	gra2_2)	icr2_3)	(gra1_2	hal2_2)))	(((((416.1_1	icr1_2)	((plu1_2	vel1_1)	(gal1_1	gac1_3)))	(gal2_1	vel2_1))	((((406.1_1	ceb1_2)	plu2_2)	(gac2_2	icr2_1))	ceb2_2))	(((366.1_2	(ceb1_1	ceb2_1))	(366.1_1	369.1_2))	((gag1_1	((((369.1_1	hal1_1)	hal2_1)	rot1_1)	icr2_2))	((hal1_2	(lai1_1	((lai2_1	tri2_1)	tri1_1)))	(rot2_2	rot3_1))))))	((vup1_1	(icr1_1	(vul1_1	vul2_2)))	((((vul3_2
((((((((gac1_1	((gab2_2	((gab1_1	icr1_3)	vul3_1))	icr2_4))	vel2_2)	(((406.1_1	ceb1_2)	(ceb2_2	gal2_1))	(((416.1_1	plu1_2)	((gac1_3	icr2_1)	gal1_1))	(((gac2_2	(plu2_2	vel1_1))	icr1_2)	vel2_1))))	(((((((((366.1_2	366.1_1)	(369.1_2	(ceb1_1	ceb2_1)))	(rot2_2	rot3_1))	rot1_1)	icr2_2)	(((lai1_1	lai2_1)	tri2_1)	tri1_1))	(369.1_1	hal1_1))	(gag1_1	(hal1_2	hal2_1)))	((((gra1_2	hal2_2)	icr2_3)	gra2_2)	(gra1_1	gra2_1))))	((((vup1_1	(gag2_2	icr1_1))	(gab2_1	vul2_1))
(((((((((gac1_1	icr1_3)	vel2_2)	((gab1_1	(gab2_2	vul3_1))	icr2_4))	((((gac2_2	gal1_1)	plu2_2)	(416.1_1	((ceb2_2	gac1_3)	plu1_2)))	gal2_1))	((406.1_1	ceb1_2)	((icr1_2	(icr2_1	vel1_1))	vel2_1)))	(((((((366.1_1	366.1_2)	369.1_2)	(ceb1_1	ceb2_1))	(hal1_2	(rot1_1	(rot2_2	rot3_1))))	(hal1_1	hal2_1))	((gag1_1	(369.1_1	icr2_2))	((lai1_1	tri2_1)	(lai2_1	tri1_1))))	(((gra1_1	gra2_1)	(gra1_2	gra2_2))	(hal2_2	icr2_3))))	((((((gag2_2	(vul1_1	vup1_1))	(gag1_2	vup2_1))
(((((((((icr1_3	gab2_2)	(gac1_1	vul3_1))	(gab1_1	vel2_2))	icr2_4)	((((((icr1_2	(416.1_1	(gal2_1	vel2_1)))	gac2_2)	gal1_1)	(((406.1_1	(ceb1_2	gac1_3))	plu2_2)	plu1_2))	(ceb2_2	(icr2_1	vel1_1)))	((((((366.1_1	(ceb1_1	ceb2_1))	(366.1_2	369.1_2))	(((hal1_2	((lai1_1	(tri1_1	tri2_1))	lai2_1))	rot1_1)	(rot2_2	rot3_1)))	((369.1_1	icr2_2)	(hal1_1	hal2_1)))	gag1_1)	(((((gra1_1	gra2_1)	gra1_2)	gra2_2)	hal2_2)	icr2_3))))	((((((vul1_2	vup2_1)	gag1_2)	(gag2_2	vul3_2))
((((((((((gab2_2	gab1_1)	(gac1_1	(icr1_3	vul3_1)))	vel2_2)	icr2_4)	((((vel1_1	plu1_2)	(gal2_1	plu2_2))	((((406.1_1	(ceb1_2	(icr1_2	icr2_1)))	gac1_3)	416.1_1)	(gac2_2	vel2_1)))	(ceb2_2	gal1_1)))	(((369.1_2	366.1_2)	366.1_1)	(ceb1_1	ceb2_1)))	((((gag1_1	((((lai1_1	tri2_1)	tri1_1)	lai2_1)	(rot2_2	rot3_1)))	((369.1_1	(hal1_2	icr2_2))	rot1_1))	(hal1_1	hal2_1))	(((gra1_1	gra2_1)	(gra1_2	(gra2_2	icr2_3)))	hal2_2)))	((((((((vul1_2	icr1_1)	vup2_1)	vul2_2)	gag1_2)
(((((((((((gac1_1	gab1_1)	vel2_2)	icr1_3)	(gab2_2	vul3_1))	icr2_4)	(((((((icr2_1	ceb1_2)	(406.1_1	vel1_1))	gal1_1)	plu1_2)	(ceb2_2	icr1_2))	(gac1_3	vel2_1))	((416.1_1	gal2_1)	(gac2_2	plu2_2))))	((((366.1_2	369.1_2)	(ceb1_1	ceb2_1))	366.1_1)	((((gag1_1	((hal1_1	hal2_1)	(icr2_2	rot1_1)))	((369.1_1	hal1_2)	(((((gra1_1	gra2_1)	gra1_2)	icr2_3)	gra2_2)	hal2_2)))	(rot2_2	rot3_1))	((lai1_1	tri2_1)	(lai2_1	tri1_1)))))	(((((vup1_1	gag1_2)	(vul1_2	vul1_1))	((vul2_2
(((((((icr1_3	gac1_1)	(icr2_4	(vel2_2	vul3_1)))	(gab2_2	gab1_1))	(((((plu1_2	gac2_2)	((ceb1_2	plu2_2)	vel2_1))	(((406.1_1	vel1_1)	((416.1_1	gal2_1)	gal1_1))	(ceb2_2	((gac1_3	icr1_2)	icr2_1))))	(((gra1_1	gra2_1)	((gra1_2	gra2_2)	icr2_3))	hal2_2))	(((369.1_2	(ceb1_1	ceb2_1))	(366.1_1	366.1_2))	((gag1_1	((((369.1_1	(hal1_1	hal2_1))	rot1_1)	(hal1_2	icr2_2))	(rot2_2	rot3_1)))	(((lai1_1	lai2_1)	tri2_1)	tri1_1)))))	(((((gag2_2	vup1_1)	(vul1_1	vul1_2))	icr1_1)
(((((((((((gab2_2	icr1_3)	gac1_1)	gab1_1)	(vel2_2	vul3_1))	icr2_4)	(((406.1_1	vel1_1)	((((416.1_1	ceb1_2)	gal1_1)	((ceb2_2	((gac1_3	gal2_1)	vel2_1))	((icr2_1	(icr1_2	plu2_2))	gac2_2)))	plu1_2))	((((366.1_2	369.1_2)	366.1_1)	(ceb1_1	ceb2_1))	(((gag1_1	(((hal1_2	hal2_1)	icr2_2)	rot1_1))	(((lai1_1	lai2_1)	tri2_1)	tri1_1))	((369.1_1	hal1_1)	(rot2_2	rot3_1))))))	((gra1_2	icr2_3)	((gra1_1	gra2_1)	(gra2_2	hal2_2))))	(((((vup1_1	vul3_2)	(gag2_2	icr1_1))	((gag1_2
(((((((((((gac1_1	(gab2_2	icr1_3))	gab1_1)	vul3_1)	vel2_2)	icr2_4)	(((vel1_1	(416.1_1	(icr2_1	plu1_2)))	((ceb2_2	((plu2_2	gac1_3)	(gal2_1	icr1_2)))	gal1_1))	(((406.1_1	ceb1_2)	gac2_2)	vel2_1)))	(((((((366.1_2	366.1_1)	(ceb1_1	ceb2_1))	369.1_2)	((369.1_1	hal1_1)	(rot2_2	rot3_1)))	((gag1_1	rot1_1)	((hal1_2	hal2_1)	icr2_2)))	((lai1_1	(lai2_1	tri1_1))	tri2_1))	(((gra1_1	gra2_1)	((gra1_2	icr2_3)	hal2_2))	gra2_2)))	(((((vup1_1	(vul1_1	vul1_2))	(gag2_2	icr1_1))
(((((((((((gab1_1	gab2_2)	icr1_3)	((gac1_1	vul3_1)	vel2_2))	icr2_4)	(((((vel2_1	(((416.1_1	icr2_1)	gal1_1)	(ceb2_2	(gac1_3	plu2_2))))	((ceb1_2	gal2_1)	gac2_2))	plu1_2)	((406.1_1	icr1_2)	vel1_1))	(((gra1_1	gra2_1)	gra1_2)	((gra2_2	hal2_2)	icr2_3))))	((((366.1_2	369.1_2)	366.1_1)	(ceb1_1	ceb2_1))	(((((gag1_1	hal2_1)	hal1_2)	(icr2_2	rot1_1))	((369.1_1	hal1_1)	(rot2_2	rot3_1)))	(((lai1_1	tri1_1)	tri2_1)	lai2_1))))	((((((vul2_2	vup1_1)	vul1_1)	(gag1_2	(vul1_2
((((((((((gab2_2	(vul3_1	icr1_3))	vel2_2)	icr2_4)	(gab1_1	gac1_1))	((((vel1_1	(416.1_1	gac1_3))	(((406.1_1	plu1_2)	((ceb2_2	icr1_2)	(icr2_1	plu2_2)))	vel2_1))	ceb1_2)	((gac2_2	gal2_1)	gal1_1)))	((369.1_2	366.1_2)	(366.1_1	(ceb1_1	ceb2_1))))	((((gag1_1	(((369.1_1	hal1_1)	hal2_1)	(hal1_2	icr2_2)))	(rot2_2	rot3_1))	(((lai1_1	tri1_1)	(lai2_1	tri2_1))	rot1_1))	((((gra1_1	gra2_1)	(gra2_2	icr2_3))	gra1_2)	hal2_2)))	((((gag1_2	vul3_2)	(gag2_2	((icr1_1	(vul1_1
(((((((((icr1_3	gac1_1)	(vul3_1	(gab2_2	icr2_4)))	(gab1_1	vel2_2))	(((366.1_2	369.1_2)	(ceb1_1	ceb2_1))	366.1_1))	(((((plu2_2	gac2_2)	icr1_2)	((icr2_1	vel1_1)	plu1_2))	(((406.1_1	(416.1_1	gac1_3))	(((ceb1_2	ceb2_2)	gal1_1)	vel2_1))	gal2_1))	((((((gag1_1	hal1_2)	(369.1_1	(hal1_1	hal2_1)))	(icr2_2	((lai1_1	lai2_1)	(tri1_1	tri2_1))))	rot1_1)	(rot2_2	rot3_1))	((gra1_1	gra2_1)	((gra1_2	icr2_3)	(gra2_2	hal2_2))))))	(((((gag1_2	gag2_2)	(((vul2_2	vul1_1)	vup1_1)
(((((((((icr1_3	vul3_1)	(gab2_2	icr2_4))	(gab1_1	(gac1_1	vel2_2)))	(((366.1_1	(366.1_2	369.1_2))	(ceb1_1	ceb2_1))	((((gag1_1	((hal1_2	icr2_2)	rot1_1))	369.1_1)	(((hal1_1	hal2_1)	(rot2_2	rot3_1))	((lai1_1	lai2_1)	(tri1_1	tri2_1))))	(((gra1_1	gra2_1)	hal2_2)	((gra1_2	gra2_2)	icr2_3)))))	(((plu2_2	((406.1_1	(ceb1_2	vel1_1))	gac2_2))	(ceb2_2	(gac1_3	gal1_1)))	((416.1_1	icr1_2)	(((gal2_1	plu1_2)	vel2_1)	icr2_1))))	(((gag1_2	vul3_2)	(((vul1_2	(vul2_2	vup2_1))
(((((((((gab2_2	vul3_1)	vel2_2)	(((gab1_1	icr1_3)	gac1_1)	icr2_4))	(((((gac2_2	ceb1_2)	(ceb2_2	plu2_2))	((406.1_1	(gac1_3	gal2_1))	icr1_2))	(((416.1_1	(gal1_1	vel1_1))	(icr2_1	plu1_2))	vel2_1))	(((366.1_1	369.1_2)	366.1_2)	(ceb1_1	ceb2_1))))	((((((gag1_1	((369.1_1	icr2_2)	(hal1_2	rot1_1)))	(lai1_1	(lai2_1	(tri1_1	tri2_1))))	(hal1_1	hal2_1))	(rot2_2	rot3_1))	((gra1_1	gra2_1)	((gra1_2	icr2_3)	gra2_2)))	hal2_2))	(((((vul2_2	vup2_1)	(vul1_2	vul1_1))	icr1_1)
((((((((((((gab1_1	icr1_3)	vul3_1)	gab2_2)	gac1_1)	icr2_4)	vel2_2)	(((((vel1_1	(ceb1_2	gac2_2))	(((406.1_1	416.1_1)	plu1_2)	(icr1_2	icr2_1)))	(((ceb2_2	plu2_2)	gal1_1)	vel2_1))	(gac1_3	gal2_1))	(((gag1_1	(((369.1_1	icr2_2)	hal1_2)	((lai1_1	lai2_1)	(tri1_1	tri2_1))))	(((hal1_1	hal2_1)	rot1_1)	(rot2_2	rot3_1)))	((((gra1_2	icr2_3)	gra2_2)	hal2_2)	(gra1_1	gra2_1)))))	(((366.1_1	369.1_2)	366.1_2)	(ceb1_1	ceb2_1)))	(((((icr1_1	(vul3_2	vup2_1))	((gag1_2	vup1_1)
(((((((((((gab1_1	gab2_2)	(gac1_1	vel2_2))	(icr1_3	vul3_1))	icr2_4)	(((366.1_2	(ceb1_1	ceb2_1))	369.1_2)	366.1_1))	(((((gac2_2	gal1_1)	(406.1_1	vel1_1))	(ceb2_2	gal2_1))	(ceb1_2	icr2_1))	(416.1_1	(((vel2_1	plu1_2)	(icr1_2	plu2_2))	gac1_3))))	((((((gag1_1	icr2_2)	369.1_1)	(rot2_2	rot3_1))	((hal1_1	hal2_1)	hal1_2))	(rot1_1	((lai1_1	(lai2_1	tri2_1))	tri1_1)))	((gra1_1	gra2_1)	((gra1_2	(gra2_2	icr2_3))	hal2_2))))	(((((vul2_2	vul3_2)	vul1_2)	(icr1_1	vup1_1))
(((((((((vel2_2	gac1_1)	((gab1_1	(gab2_2	vul3_1))	icr1_3))	icr2_4)	(icr2_1	((406.1_1	(ceb2_2	gal1_1))	(((416.1_1	plu2_2)	((ceb1_2	(gac2_2	(icr1_2	vel1_1)))	vel2_1))	((gac1_3	gal2_1)	plu1_2)))))	((((((366.1_2	(ceb1_1	ceb2_1))	(366.1_1	369.1_2))	((369.1_1	(hal1_1	hal2_1))	((lai1_1	lai2_1)	(tri1_1	tri2_1))))	(gag1_1	((icr2_2	rot1_1)	hal1_2)))	(rot2_2	rot3_1))	(((gra1_2	(gra2_2	icr2_3))	hal2_2)	(gra1_1	gra2_1))))	((((gab2_1	vul2_1)	(icr1_1	(vul1_1	vul1_2)))
((((((((((((gab2_2	vul3_1)	icr1_3)	icr2_4)	gac1_1)	vel2_2)	gab1_1)	((((ceb2_2	gal1_1)	gac2_2)	(416.1_1	gac1_3))	((406.1_1	icr1_2)	((((ceb1_2	((plu2_2	vel2_1)	vel1_1))	icr2_1)	plu1_2)	gal2_1))))	(((((369.1_2	(366.1_1	366.1_2))	(ceb1_1	ceb2_1))	(((gag1_1	(369.1_1	hal1_1))	(rot1_1	((lai1_1	lai2_1)	(tri1_1	tri2_1))))	((hal1_2	icr2_2)	hal2_1)))	(rot2_2	rot3_1))	((gra1_1	gra2_1)	((gra1_2	(gra2_2	icr2_3))	hal2_2))))	(((((vul2_2	icr1_1)	vul1_2)	vup2_1)	(vul1_1
((((((((((gab1_1	icr1_3)	icr2_4)	vul3_1)	((gab2_2	gac1_1)	vel2_2))	((406.1_1	((icr2_1	(gac1_3	vel1_1))	plu2_2))	((((((416.1_1	(ceb2_2	vel2_1))	gal2_1)	gac2_2)	(ceb1_2	icr1_2))	plu1_2)	gal1_1)))	((((((366.1_1	369.1_2)	(366.1_2	(ceb1_1	ceb2_1)))	(lai1_1	((lai2_1	tri2_1)	tri1_1)))	(gag1_1	(369.1_1	hal1_1)))	(((hal1_2	icr2_2)	rot1_1)	(hal2_1	(rot2_2	rot3_1))))	(((gra1_1	gra2_1)	((gra1_2	gra2_2)	icr2_3))	hal2_2)))	(((((vul1_2	vul3_2)	gag2_2)	vul1_1)	((((gag1_2
((((((((((icr1_3	((gab1_1	gac1_1)	vel2_2))	vul3_1)	(gab2_2	icr2_4))	((((416.1_1	vel1_1)	ceb2_2)	((406.1_1	icr1_2)	(((((ceb1_2	gac1_3)	gal1_1)	((gac2_2	gal2_1)	plu2_2))	icr2_1)	plu1_2)))	vel2_1))	(((((((((ceb1_1	ceb2_1)	(366.1_2	369.1_2))	366.1_1)	((hal2_1	icr2_2)	rot1_1))	gag1_1)	((369.1_1	hal1_1)	hal1_2))	(rot2_2	rot3_1))	((lai1_1	(tri1_1	tri2_1))	lai2_1))	((((gra1_1	gra2_1)	gra2_2)	hal2_2)	(gra1_2	icr2_3))))	((((gag1_2	icr1_1)	(vup1_1	vul2_2))	(vul1_1
(((((((((((gab2_2	gac1_1)	icr1_3)	icr2_4)	vel2_2)	vul3_1)	gab1_1)	(((((406.1_1	((icr1_2	icr2_1)	vel1_1))	(gac1_3	gal1_1))	(416.1_1	(ceb1_2	(gac2_2	(gal2_1	plu2_2)))))	(ceb2_2	(plu1_2	vel2_1)))	((((((((369.1_2	366.1_1)	(ceb1_1	ceb2_1))	366.1_2)	((hal1_2	icr2_2)	hal2_1))	rot1_1)	((gag1_1	((lai1_1	tri2_1)	(lai2_1	tri1_1)))	(369.1_1	hal1_1)))	(rot2_2	rot3_1))	((((gra1_1	gra2_1)	gra2_2)	gra1_2)	(hal2_2	icr2_3)))))	(((vul2_2	vul1_1)	(((((vul1_2	icr1_1)	(gag1_2
(((((((((((gac1_1	vul3_1)	gab1_1)	gab2_2)	icr1_3)	(vel2_2	icr2_4))	((((((vul1_1	vup1_1)	gag2_2)	vul3_2)	((gag1_2	vup2_1)	vul2_2))	(icr1_1	vul1_2))	(gab2_1	vul2_1)))	vel2_1)	(((((ceb1_2	plu1_2)	((((406.1_1	gac2_2)	(gac1_3	icr2_1))	(gal2_1	vel1_1))	((416.1_1	icr1_2)	gal1_1)))	plu2_2)	ceb2_2)	((((((((369.1_2	(366.1_1	366.1_2))	(ceb1_1	ceb2_1))	(((hal1_2	hal2_1)	icr2_2)	rot1_1))	(((lai1_1	tri2_1)	lai2_1)	tri1_1))	(369.1_1	hal1_1))	gag1_1)	(rot2_2	rot3_1))
((((((((gab2_2	icr1_3)	vel2_2)	gab1_1)	((gac1_1	vul3_1)	icr2_4))	((((((vul1_1	(icr1_1	vup2_1))	(vup1_1	((vul1_2	vul2_2)	gag2_2)))	((gab2_1	vul2_1)	(gag1_2	vul3_2)))	(((((vel1_1	gal1_1)	(((406.1_1	icr1_2)	gac1_3)	416.1_1))	ceb2_2)	ceb1_2)	(plu1_2	vel2_1)))	((gac2_2	icr2_1)	(gal2_1	plu2_2)))	((((((366.1_1	(366.1_2	369.1_2))	(ceb1_1	ceb2_1))	gag1_1)	((((369.1_1	hal1_1)	icr2_2)	(hal1_2	(hal2_1	rot1_1)))	((lai1_1	tri2_1)	(lai2_1	tri1_1))))	(rot2_2	rot3_1))
(((((((vul3_1	gab1_1)	((gac1_1	vel2_2)	(gab2_2	icr1_3)))	icr2_4)	(((((gab2_1	vul2_1)	((gag1_2	vul2_2)	icr1_1))	(((((vul3_2	vul1_1)	(vul1_2	vup2_1))	vup1_1)	gag2_2)	((gac1_3	plu2_2)	icr1_2)))	((((416.1_1	ceb2_2)	icr2_1)	gal1_1)	(((406.1_1	gac2_2)	vel1_1)	(ceb1_2	((gal2_1	vel2_1)	plu1_2)))))	((((((366.1_2	369.1_2)	366.1_1)	(ceb1_1	ceb2_1))	(gag1_1	(rot1_1	(hal1_2	(rot2_2	rot3_1)))))	(((369.1_1	hal1_1)	hal2_1)	(icr2_2	((lai1_1	(lai2_1	tri2_1))	tri1_1))))
((((((gab2_2	((gab1_1	((gac1_1	vul3_1)	icr1_3))	vel2_2))	icr2_4)	(((((vul2_2	vup1_1)	gag1_2)	((vul1_2	vul3_2)	((((gab2_1	vul2_1)	gag2_2)	icr1_1)	(vul1_1	vup2_1))))	(((((((366.1_2	369.1_2)	366.1_1)	(ceb1_1	ceb2_1))	(icr2_2	(rot1_1	(rot2_2	rot3_1))))	((gag1_1	hal1_2)	(369.1_1	hal1_1)))	(hal2_1	(lai1_1	((lai2_1	tri2_1)	tri1_1))))	((gra1_1	gra2_1)	(((gra1_2	gra2_2)	icr2_3)	hal2_2))))	((416.1_1	(gal1_1	icr1_2))	((((406.1_1	gac2_2)	(vel1_1	plu2_2))	ceb2_2)
(((((((((vul3_1	gab1_1)	gac1_1)	(gab2_2	icr1_3))	vel2_2)	icr2_4)	((((((vul2_2	(vul1_1	(vul1_2	vul3_2)))	(gab2_1	vul2_1))	((((gag1_2	vup2_1)	gag2_2)	icr1_1)	vup1_1))	((406.1_1	plu2_2)	(((((416.1_1	gal2_1)	ceb1_2)	ceb2_2)	icr2_1)	(plu1_2	(vel1_1	vel2_1)))))	(gac1_3	(icr1_2	(gac2_2	gal1_1))))	((((((366.1_2	369.1_2)	366.1_1)	(ceb1_1	ceb2_1))	(((hal2_1	icr2_2)	((lai1_1	tri2_1)	(lai2_1	tri1_1)))	(rot2_2	rot3_1)))	((gag1_1	(hal1_2	rot1_1))	(369.1_1	hal1_1)))
((((((((vul3_1	(gab1_1	gac1_1))	vel2_2)	((gab2_2	icr1_3)	icr2_4))	((((((((ceb1_2	(icr2_1	vel2_1))	gal2_1)	((gac2_2	vel1_1)	plu2_2))	(406.1_1	(416.1_1	plu1_2)))	icr1_2)	gal1_1)	(ceb2_2	gac1_3))	(((369.1_2	(ceb1_1	ceb2_1))	(366.1_1	366.1_2))	(((gag1_1	((((369.1_1	hal1_2)	rot1_1)	icr2_2)	(rot2_2	rot3_1)))	(((lai1_1	tri2_1)	lai2_1)	tri1_1))	(((gra1_2	(gra1_1	gra2_1))	(gra2_2	(hal2_2	icr2_3)))	(hal1_1	hal2_1))))))	((((((gag1_2	(vul1_2	vup2_1))	vul3_2)	vul2_2)
((((((((((gac1_1	(icr1_3	vel2_2))	gab2_2)	gab1_1)	(vul3_1	icr2_4))	((((366.1_2	369.1_2)	366.1_1)	(ceb1_1	ceb2_1))	(((((gag1_1	(hal1_1	hal2_1))	((369.1_1	hal1_2)	icr2_2))	rot1_1)	(rot2_2	rot3_1))	((lai1_1	tri2_1)	(lai2_1	tri1_1)))))	(((((((((vul3_2	vup2_1)	(gag1_2	gag2_2))	vul1_2)	vul2_2)	((vul1_1	vup1_1)	icr1_1))	vel2_1)	((ceb1_2	icr2_1)	((gac1_3	vel1_1)	gac2_2)))	(((((406.1_1	ceb2_2)	416.1_1)	plu1_2)	gal1_1)	(gal2_1	(plu2_2	icr1_2))))	((gra1_1	gra2_1)
(((((((((gac1_1	gab1_1)	vel2_2)	((gab2_2	icr1_3)	vul3_1))	icr2_4)	((((((((((vul1_2	vul2_2)	vup2_1)	((vul3_2	(vul1_1	vup1_1))	gag2_2))	gag1_2)	icr1_1)	(406.1_1	vel2_1))	((plu1_2	icr1_2)	((((416.1_1	gal2_1)	plu2_2)	(ceb1_2	gac2_2))	ceb2_2)))	(((gac1_3	vel1_1)	icr2_1)	gal1_1))	(((((gag1_1	((369.1_1	hal1_2)	icr2_2))	((lai1_1	tri1_1)	(lai2_1	tri2_1)))	rot1_1)	((hal1_1	hal2_1)	(rot2_2	rot3_1)))	((gra1_2	icr2_3)	((gra1_1	gra2_1)	(gra2_2	hal2_2)))))	(((366.1_1
(((((((((icr1_3	vel2_2)	(gab2_2	(gab1_1	(gac1_1	vul3_1))))	icr2_4)	(((((((369.1_2	366.1_2)	(366.1_1	(ceb1_1	ceb2_1)))	rot1_1)	(rot2_2	rot3_1))	((gag1_1	369.1_1)	(hal1_2	icr2_2)))	((hal1_1	hal2_1)	((lai1_1	tri1_1)	(lai2_1	tri2_1))))	(((hal2_2	(gra2_2	icr2_3))	gra1_2)	(gra1_1	gra2_1))))	(((((gag1_2	(vul2_2	vup2_1))	gag2_2)	(vul3_2	vul1_2))	(vup1_1	(icr1_1	vul1_1)))	(((((gac2_2	icr2_1)	gac1_3)	vel1_1)	vel2_1)	((((406.1_1	gal1_1)	((416.1_1	ceb1_2)	(icr1_2
((((((((icr1_3	gac1_1)	((vul3_1	gab2_2)	((gab1_1	vel2_2)	icr2_4)))	((((vup2_1	gag1_2)	(((icr1_1	vup1_1)	(gag2_2	vul3_2))	vul1_2))	(vul2_2	vul1_1))	(((((vel1_1	(ceb1_2	vel2_1))	plu1_2)	(((416.1_1	gac1_3)	plu2_2)	icr2_1))	((406.1_1	((gac2_2	icr1_2)	gal1_1))	gal2_1))	ceb2_2)))	((((((((369.1_2	366.1_2)	(ceb1_1	ceb2_1))	366.1_1)	(((rot2_2	rot3_1)	rot1_1)	((lai1_1	tri2_1)	(lai2_1	tri1_1))))	(369.1_1	hal1_2))	((hal1_1	hal2_1)	icr2_2))	gag1_1)	((gra1_1	gra2_1)
((((((((((vul3_1	icr1_3)	icr2_4)	(gab1_1	gab2_2))	(gac1_1	vel2_2))	((((((gag1_2	vul1_1)	(vul2_2	vul3_2))	(vup2_1	gag2_2))	(icr1_1	(vul1_2	vup1_1)))	(((406.1_1	vel1_1)	gal1_1)	(ceb1_2	(gal2_1	vel2_1))))	(((gac1_3	((416.1_1	plu2_2)	gac2_2))	((ceb2_2	icr1_2)	icr2_1))	plu1_2)))	((((366.1_1	366.1_2)	(369.1_2	(ceb1_1	ceb2_1)))	(((gag1_1	(hal1_1	hal2_1))	hal1_2)	(((369.1_1	(rot2_2	rot3_1))	(icr2_2	rot1_1))	((lai1_1	(lai2_1	tri2_1))	tri1_1))))	(((gra1_2	hal2_2)
(((((((((gab1_1	vel2_2)	icr1_3)	vul3_1)	(gac1_1	gab2_2))	icr2_4)	(((((vul2_2	(gag1_2	icr1_1))	((((vul1_1	vup2_1)	vul3_2)	vul1_2)	vup1_1))	gag2_2)	((((icr2_1	(ceb2_2	icr1_2))	(416.1_1	gal2_1))	((gac2_2	vel2_1)	gal1_1))	(((((406.1_1	ceb1_2)	plu2_2)	vel1_1)	plu1_2)	gac1_3)))	((((((366.1_2	369.1_2)	(366.1_1	(ceb1_1	ceb2_1)))	((369.1_1	((hal1_1	hal2_1)	(((lai1_1	tri2_1)	lai2_1)	tri1_1)))	icr2_2))	(gag1_1	hal1_2))	((rot2_2	rot3_1)	rot1_1))	(((gra1_2	gra2_2)
(((((((((gac1_1	gab1_1)	(icr2_4	vel2_2))	((gab2_2	vul3_1)	icr1_3))	(((((((vup1_1	vul3_2)	vul1_1)	(gag1_2	icr1_1))	((vul1_2	vup2_1)	vul2_2))	gag2_2)	((((vel1_1	(gal2_1	icr2_1))	vel2_1)	ceb2_2)	((((((406.1_1	icr1_2)	plu1_2)	gac2_2)	416.1_1)	((ceb1_2	gal1_1)	gac1_3))	plu2_2)))	(((369.1_2	(ceb1_1	ceb2_1))	366.1_1)	366.1_2)))	((((((gag1_1	((369.1_1	(icr2_2	rot1_1))	(hal1_1	hal2_1)))	hal1_2)	(((lai1_1	tri2_1)	tri1_1)	lai2_1))	(rot2_2	rot3_1))	hal2_2)	(((gra1_1
(((((((((((vul3_1	vel2_2)	(gac1_1	icr1_3))	icr2_4)	(gab1_1	gab2_2))	(((((vup1_1	vul1_2)	(gag1_2	vul1_1))	(((vul2_2	vul3_2)	icr1_1)	(gag2_2	vup2_1)))	((icr2_1	((ceb1_2	vel1_1)	ceb2_2))	gal1_1))	(((406.1_1	(icr1_2	vel2_1))	(plu2_2	(gal2_1	plu1_2)))	((416.1_1	gac2_2)	gac1_3))))	((366.1_1	(369.1_2	(ceb1_1	ceb2_1)))	366.1_2))	((((((gag1_1	(rot2_2	rot3_1))	((hal2_1	icr2_2)	hal1_2))	((lai1_1	lai2_1)	(tri1_1	tri2_1)))	(369.1_1	hal1_1))	rot1_1)	((((gra1_2	gra2_2)
((((((((vel2_2	((gab1_1	gac1_1)	gab2_2))	((icr1_3	vul3_1)	icr2_4))	((((((vul1_1	icr1_1)	(gag1_2	vul1_2))	(vup1_1	((vul2_2	(vul3_2	vup2_1))	gag2_2)))	(((plu1_2	vel2_1)	((((406.1_1	(416.1_1	gac1_3))	icr1_2)	(ceb2_2	(gac2_2	gal2_1)))	ceb1_2))	(plu2_2	vel1_1)))	(gal1_1	icr2_1))	(((((gag1_1	icr2_2)	(((369.1_1	hal1_1)	(hal1_2	rot1_1))	((lai1_1	lai2_1)	(tri1_1	tri2_1))))	(hal2_1	(rot2_2	rot3_1)))	(((gra1_2	icr2_3)	gra2_2)	hal2_2))	(gra1_1	gra2_1))))	(366.1_1
(((((((((((gab1_1	gac1_1)	gab2_2)	icr2_4)	(vel2_2	(icr1_3	vul3_1)))	(((366.1_2	369.1_2)	366.1_1)	(ceb1_1	ceb2_1)))	((((((((vul2_2	icr1_1)	vup1_1)	gag2_2)	vul1_1)	((vup2_1	(vul1_2	vul3_2))	gag1_2))	vel2_1)	((gal2_1	plu2_2)	icr1_2))	((((gac1_3	gac2_2)	vel1_1)	((ceb1_2	icr2_1)	plu1_2))	((406.1_1	416.1_1)	(ceb2_2	gal1_1)))))	(((gag1_1	hal1_2)	((((((369.1_1	hal1_1)	icr2_2)	(((lai1_1	lai2_1)	tri2_1)	tri1_1))	rot1_1)	hal2_1)	(rot2_2	rot3_1)))	(icr2_3	((gra1_1
(((((((((((gab2_2	vul3_1)	(icr1_3	((gab1_1	gac1_1)	vel2_2)))	icr2_4)	(((366.1_2	369.1_2)	(ceb1_1	ceb2_1))	366.1_1))	(((((((gag2_2	vul2_2)	icr1_1)	((vul1_1	vup2_1)	vup1_1))	((vul1_2	vul3_2)	gag1_2))	(icr2_1	plu2_2))	((((406.1_1	ceb1_2)	(416.1_1	vel1_1))	gal2_1)	(((ceb2_2	gac2_2)	vel2_1)	(gac1_3	icr1_2))))	(gal1_1	plu1_2)))	((((gag1_1	(((369.1_1	hal1_1)	(hal1_2	icr2_2))	((rot2_2	rot3_1)	(hal2_1	rot1_1))))	((lai1_1	lai2_1)	(tri1_1	tri2_1)))	hal2_2)	((gra1_1
(((((((((gab2_2	vul3_1)	(gab1_1	icr1_3))	(gac1_1	vel2_2))	icr2_4)	((((((gag1_1	rot1_1)	(369.1_1	hal1_1))	(hal1_2	(lai1_1	(lai2_1	(tri1_1	tri2_1)))))	(hal2_1	(icr2_2	(rot2_2	rot3_1))))	hal2_2)	(((gra1_1	gra2_1)	icr2_3)	(gra1_2	gra2_2))))	((((((((((gag1_2	vul3_2)	vul2_2)	(vup2_1	(gag2_2	vup1_1)))	((icr1_1	vul1_2)	vul1_1))	plu1_2)	((ceb1_2	(gal1_1	vel1_1))	406.1_1))	((gac2_2	vel2_1)	gal2_1))	((416.1_1	(icr2_1	plu2_2))	ceb2_2))	(gac1_3	icr1_2))	((366.1_2
(((((((((gac1_1	(icr1_3	gab1_1))	((gab2_2	vel2_2)	vul3_1))	icr2_4)	((((366.1_2	369.1_2)	(ceb1_1	ceb2_1))	366.1_1)	((((gag1_1	rot1_1)	(((369.1_1	(hal1_1	hal2_1))	icr2_2)	hal1_2))	(((lai1_1	tri1_1)	lai2_1)	tri2_1))	(rot2_2	rot3_1))))	(((((icr1_1	vup2_1)	((gag1_2	vul3_2)	vul1_2))	(((vup1_1	vul2_2)	gag2_2)	vul1_1))	((((ceb1_2	icr2_1)	(416.1_1	plu1_2))	((gal1_1	(gal2_1	plu2_2))	vel1_1))	(((406.1_1	icr1_2)	vel2_1)	((ceb2_2	gac2_2)	gac1_3))))	((hal2_2	((gra1_1
(((((((((((icr1_3	vul3_1)	gab2_2)	gab1_1)	gac1_1)	icr2_4)	vel2_2)	(((((366.1_2	366.1_1)	(369.1_2	(ceb1_1	ceb2_1)))	(gag1_1	(((369.1_1	rot1_1)	((lai1_1	tri2_1)	(lai2_1	tri1_1)))	(((rot2_2	rot3_1)	hal1_2)	(hal1_1	hal2_1)))))	icr2_2)	((((gra1_1	gra2_1)	icr2_3)	hal2_2)	(gra1_2	gra2_2))))	((((((vul1_1	vul2_2)	gag2_2)	(((((gac2_2	icr2_1)	(icr1_2	vel1_1))	(plu2_2	vel2_1))	(416.1_1	gal1_1))	((((406.1_1	ceb1_2)	gac1_3)	plu1_2)	gal2_1)))	(ceb2_2	vup1_1))	((icr1_1
((((((icr2_4	(gab1_1	(gab2_2	icr1_3)))	((gac1_1	vul3_1)	vel2_2))	((((369.1_2	(ceb1_1	ceb2_1))	366.1_1)	366.1_2)	(((((gag1_1	rot1_1)	(hal1_1	hal2_1))	(rot2_2	rot3_1))	(((369.1_1	icr2_2)	hal1_2)	((lai1_1	tri2_1)	(lai2_1	tri1_1))))	((((gra1_1	gra2_1)	hal2_2)	(gra2_2	icr2_3))	gra1_2))))	(((vul1_1	(gab2_1	vul2_1))	(((vup2_1	gag2_2)	vul3_2)	(((gag1_2	vul1_2)	(vup1_1	vul2_2))	icr1_1)))	(((((gac2_2	gal2_1)	(406.1_1	ceb1_2))	((gac1_3	vel1_1)	vel2_1))	((((416.1_1
((((((((((gab1_1	(icr1_3	vel2_2))	gac1_1)	(gab2_2	vul3_1))	icr2_4)	(((((369.1_2	366.1_1)	(366.1_2	(ceb1_1	ceb2_1)))	(rot2_2	rot3_1))	(((gag1_1	(hal1_1	hal2_1))	((369.1_1	icr2_2)	(rot1_1	hal1_2)))	((lai1_1	lai2_1)	(tri1_1	tri2_1))))	(hal2_2	((gra1_1	gra2_1)	((gra1_2	gra2_2)	icr2_3)))))	(((((icr1_1	vul2_2)	(vul1_2	vul3_2))	((vul1_1	(gab2_1	vul2_1))	((gag1_2	(vup1_1	vup2_1))	gag2_2)))	(((416.1_1	ceb2_2)	plu2_2)	gal1_1))	(((gal2_1	(406.1_1	gac2_2))	(((ceb1_2
((((((((vul3_1	((gab2_2	(gac1_1	icr1_3))	(gab1_1	vel2_2)))	icr2_4)	(((((369.1_2	366.1_2)	366.1_1)	(ceb1_1	ceb2_1))	(((gag1_1	(369.1_1	hal1_2))	((hal1_1	hal2_1)	(icr2_2	(((lai1_1	tri1_1)	(lai2_1	tri2_1))	rot1_1))))	(rot2_2	rot3_1)))	((gra1_1	gra2_1)	(((gra1_2	gra2_2)	hal2_2)	icr2_3))))	((((((vup2_1	(gag1_2	vul1_1))	vup1_1)	gag2_2)	(((vul3_2	vul2_2)	(icr1_1	vul1_2))	(gab2_1	vul2_1)))	(((gac2_2	icr1_2)	(406.1_1	416.1_1))	((((ceb1_2	vel1_1)	vel2_1)	(((gac1_3
((((((vul3_1	(gab2_2	gac1_1))	(gab1_1	(vel2_2	icr1_3)))	icr2_4)	(((((((gag2_2	(gag1_2	vup2_1))	(icr1_1	vul1_1))	(vul3_2	vul1_2))	(vup1_1	vul2_2))	(gab2_1	vul2_1))	((((((416.1_1	ceb2_2)	plu1_2)	vel2_1)	(406.1_1	((gac1_3	gac2_2)	(icr2_1	vel1_1))))	gal1_1)	(ceb1_2	((gal2_1	icr1_2)	plu2_2))))	(((((((366.1_1	366.1_2)	369.1_2)	(ceb1_1	ceb2_1))	gag1_1)	(hal1_2	icr2_2))	(((369.1_1	(hal1_1	hal2_1))	rot1_1)	((rot2_2	rot3_1)	((lai1_1	(lai2_1	tri2_1))	tri1_1))))
((((((((vul3_1	((gab2_2	vel2_2)	gac1_1))	(gab1_1	icr1_3))	icr2_4)	((((((((gag1_2	vul1_2)	vup2_1)	(icr1_1	vup1_1))	(vul1_1	vul2_2))	(gag2_2	vul3_2))	(gab2_1	vul2_1))	(((((366.1_1	(366.1_2	369.1_2))	(ceb1_1	ceb2_1))	(((gag1_1	hal1_2)	rot1_1)	((lai1_1	tri2_1)	(lai2_1	tri1_1))))	(((369.1_1	hal1_1)	(icr2_2	hal2_1))	(rot2_2	rot3_1)))	((((gra1_1	gra2_1)	(gra1_2	gra2_2))	hal2_2)	icr2_3)))	(((ceb2_2	((gal1_1	gal2_1)	plu1_2))	((((406.1_1	416.1_1)	icr2_1)	((gac1_3
((((((vul3_1	(gac1_1	icr1_3))	((gab1_1	gab2_2)	(icr2_4	vel2_2)))	((((((((gag1_2	vul1_2)	gag2_2)	vul1_1)	vul2_2)	((((vel1_1	ceb2_2)	icr1_2)	(((406.1_1	(gal1_1	gal2_1))	vel2_1)	((416.1_1	gac1_3)	(((ceb1_2	plu1_2)	gac2_2)	icr2_1))))	plu2_2))	(((icr1_1	vup1_1)	vul3_2)	vup2_1))	(gab2_1	vul2_1))	(((((366.1_1	((366.1_2	369.1_2)	(ceb1_1	ceb2_1)))	(((369.1_1	hal1_1)	hal2_1)	(icr2_2	(rot2_2	rot3_1))))	gag1_1)	((hal1_2	rot1_1)	(((lai1_1	tri2_1)	tri1_1)	lai2_1)))
(((((((icr1_3	gac1_1)	((gab1_1	vel2_2)	gab2_2))	(icr2_4	vul3_1))	(((((((vul3_2	((gag1_2	vul1_1)	((icr1_1	(vul2_2	vup2_1))	vul1_2)))	(gag2_2	vup1_1))	(((((406.1_1	icr1_2)	(416.1_1	gal2_1))	gal1_1)	plu2_2)	(ceb1_2	vel2_1)))	(vel1_1	ceb2_2))	(((gac1_3	plu1_2)	gac2_2)	icr2_1))	(gab2_1	vul2_1))	((((((369.1_2	366.1_1)	(ceb1_1	ceb2_1))	366.1_2)	(rot1_1	(rot2_2	rot3_1)))	((((gag1_1	(((lai1_1	lai2_1)	tri2_1)	tri1_1))	(hal1_2	icr2_2))	(hal1_1	hal2_1))	369.1_1))
((((((gab2_2	((gab1_1	icr1_3)	(vul3_1	vel2_2)))	(gac1_1	icr2_4))	(((((gag2_2	(vul2_2	(vul3_2	vup1_1)))	((((gag1_2	vul1_2)	vul1_1)	vup2_1)	icr1_1))	(((416.1_1	gal2_1)	plu2_2)	(ceb1_2	ceb2_2)))	(((vel1_1	(((icr1_2	gal1_1)	(gac2_2	icr2_1))	plu1_2))	gac1_3)	(406.1_1	vel2_1)))	((((((366.1_1	369.1_2)	366.1_2)	(ceb1_1	ceb2_1))	((gag1_1	((hal1_1	hal2_1)	((lai1_1	(tri1_1	tri2_1))	lai2_1)))	((369.1_1	hal1_2)	((icr2_2	(rot2_2	rot3_1))	rot1_1))))	(gab2_1	vul2_1))
((((((((vel2_2	icr2_4)	((vul3_1	((gab1_1	gab2_2)	icr1_3))	gac1_1))	(((((369.1_2	(ceb1_1	ceb2_1))	366.1_2)	366.1_1)	((((((gag1_1	(hal1_1	hal2_1))	(rot2_2	rot3_1))	(lai1_1	((lai2_1	tri1_1)	tri2_1)))	rot1_1)	(icr2_2	hal1_2))	369.1_1))	((gra1_1	gra2_1)	((gra1_2	hal2_2)	(gra2_2	icr2_3)))))	((((((vul2_2	vup1_1)	icr1_1)	(vul1_1	(vul1_2	vup2_1)))	gag1_2)	vul3_2)	gag2_2))	((((((icr2_1	gac2_2)	(((406.1_1	416.1_1)	((ceb1_2	plu2_2)	gal1_1))	ceb2_2))	((gac1_3	gal2_1)
(((((((((((vul3_1	gab1_1)	icr2_4)	(gac1_1	icr1_3))	(vel2_2	gab2_2))	(((((gac2_2	(icr2_1	plu1_2))	(ceb2_2	icr1_2))	((406.1_1	416.1_1)	vel2_1))	gal2_1)	((ceb1_2	gal1_1)	((gac1_3	plu2_2)	vel1_1))))	(((((366.1_2	369.1_2)	(ceb1_1	ceb2_1))	366.1_1)	((((gag1_1	(hal1_1	hal2_1))	((369.1_1	hal1_2)	(icr2_2	rot1_1)))	(rot2_2	rot3_1))	(lai1_1	((lai2_1	tri2_1)	tri1_1))))	(((gra1_1	gra2_1)	((gra1_2	hal2_2)	gra2_2))	icr2_3)))	(gab2_1	vul2_1))	(((((vup1_1	(gag1_2	vul1_2))
((((((((((((gab1_1	vul3_1)	icr1_3)	gac1_1)	vel2_2)	icr2_4)	gab2_2)	((((((((icr1_2	icr2_1)	plu1_2)	((((406.1_1	gac2_2)	(ceb2_2	plu2_2))	ceb1_2)	(416.1_1	gac1_3)))	(gal2_1	vel1_1))	vel2_1)	gal1_1)	((gra1_2	(gra2_2	(hal2_2	icr2_3)))	(gra1_1	gra2_1)))	(((369.1_2	(ceb1_1	ceb2_1))	(366.1_1	366.1_2))	(((((gag1_1	369.1_1)	((hal1_1	hal2_1)	((lai1_1	tri2_1)	(lai2_1	tri1_1))))	rot1_1)	(rot2_2	rot3_1))	(hal1_2	icr2_2)))))	((((vul1_2	gag1_2)	(gag2_2	vul2_2))	(((vul3_2
((((((((vul3_1	gab1_1)	(gac1_1	vel2_2))	icr2_4)	(gab2_2	icr1_3))	((((((vup2_1	vul1_2)	(gag1_2	vul1_1))	(((((gab2_1	vul2_1)	vup1_1)	(vul2_2	vul3_2))	gag2_2)	icr1_1))	((((plu1_2	406.1_1)	gac1_3)	((((416.1_1	ceb1_2)	(ceb2_2	(icr1_2	vel1_1)))	(gac2_2	vel2_1))	(gal1_1	(gal2_1	plu2_2))))	icr2_1))	((gra1_1	gra2_1)	(((gra1_2	hal2_2)	gra2_2)	icr2_3)))	(((366.1_1	(366.1_2	(ceb1_1	ceb2_1)))	369.1_2)	((gag1_1	(rot2_2	rot3_1))	((((369.1_1	hal1_1)	((hal1_2	hal2_1)
((((((icr1_3	(gab1_1	(((gab2_2	vul3_1)	vel2_2)	gac1_1)))	icr2_4)	(((((((((vup1_1	icr1_1)	vul1_2)	((((vul2_2	vul1_1)	gag1_2)	gag2_2)	vup2_1))	(vul3_2	(gab2_1	vul2_1)))	((406.1_1	plu1_2)	icr1_2))	((((416.1_1	ceb1_2)	gac2_2)	((gal1_1	vel1_1)	vel2_1))	(gac1_3	plu2_2)))	(ceb2_2	(gal2_1	icr2_1)))	(((366.1_2	369.1_2)	(366.1_1	(ceb1_1	ceb2_1)))	(((gag1_1	hal2_1)	((lai1_1	(lai2_1	tri2_1))	tri1_1))	((369.1_1	hal1_1)	(((hal1_2	rot1_1)	icr2_2)	(rot2_2	rot3_1))))))
(((((((gac1_1	vul3_1)	((gab2_2	(gab1_1	icr1_3))	vel2_2))	icr2_4)	(((366.1_1	(ceb1_1	ceb2_1))	(366.1_2	369.1_2))	((((gag1_1	(hal2_1	rot1_1))	(((369.1_1	hal1_1)	(rot2_2	rot3_1))	(hal1_2	icr2_2)))	(((lai1_1	lai2_1)	tri1_1)	tri2_1))	(((gra1_1	gra2_1)	((gra1_2	gra2_2)	icr2_3))	hal2_2))))	((((((icr1_1	(vup1_1	vup2_1))	(gab2_1	vul2_1))	((gag1_2	(vul1_1	vul2_2))	vul3_2))	(((gac2_2	(406.1_1	vel1_1))	(ceb2_2	gal2_1))	gal1_1))	(vul1_2	gag2_2))	((((416.1_1	plu2_2)
((((((((((((icr1_3	vul3_1)	gab2_2)	gab1_1)	vel2_2)	icr2_4)	gac1_1)	((366.1_1	((366.1_2	369.1_2)	(ceb1_1	ceb2_1)))	(((gag1_1	(((lai1_1	tri1_1)	tri2_1)	lai2_1))	(((((369.1_1	(hal1_1	hal2_1))	hal1_2)	icr2_2)	rot1_1)	(rot2_2	rot3_1)))	(((gra1_1	gra2_1)	hal2_2)	(gra1_2	(gra2_2	icr2_3))))))	((((((vul1_2	vul3_2)	gag2_2)	(((gag1_2	vul1_1)	vul2_2)	vup1_1))	((icr1_1	(gab2_1	vul2_1))	vup2_1))	((((((406.1_1	gal2_1)	(gac2_2	(gal1_1	vel1_1)))	ceb2_2)	((416.1_1	plu2_2)
((((((((((gab2_2	vul3_1)	(gab1_1	gac1_1))	icr2_4)	(icr1_3	vel2_2))	((366.1_1	(366.1_2	369.1_2))	(ceb1_1	ceb2_1)))	(((((gag1_1	369.1_1)	((((lai1_1	lai2_1)	tri1_1)	tri2_1)	rot1_1))	((hal1_1	hal2_1)	(rot2_2	rot3_1)))	(hal1_2	icr2_2))	((gra1_1	gra2_1)	((gra1_2	icr2_3)	(gra2_2	hal2_2)))))	(((((((vul3_2	vup1_1)	(vul1_1	vul1_2))	(gag1_2	vup2_1))	icr1_1)	((gab2_1	vul2_1)	vul2_2))	gag2_2)	(((gac2_2	vel1_1)	(((406.1_1	gac1_3)	icr1_2)	gal1_1))	((((416.1_1	plu2_2)
(((((((((gac1_1	(gab1_1	icr1_3))	((gab2_2	vul3_1)	(icr2_4	vel2_2)))	((((gag1_1	(369.1_1	icr2_2))	((hal1_1	hal2_1)	hal1_2))	(((lai1_1	lai2_1)	(tri1_1	tri2_1))	(rot1_1	(rot2_2	rot3_1))))	(((gra1_1	gra2_1)	hal2_2)	(gra1_2	(gra2_2	icr2_3)))))	(((366.1_2	369.1_2)	366.1_1)	(ceb1_1	ceb2_1)))	(((((gag1_2	vup1_1)	(vul1_1	vup2_1))	((((gab2_1	vul2_1)	vul2_2)	gag2_2)	icr1_1))	(vul1_2	vul3_2))	(((gal1_1	(((406.1_1	(416.1_1	ceb1_2))	icr2_1)	(gac1_3	plu1_2)))	vel2_1)
((((((((vul3_1	((gab1_1	vel2_2)	icr2_4))	gab2_2)	(gac1_1	icr1_3))	((((366.1_1	366.1_2)	(ceb1_1	ceb2_1))	369.1_2)	((((((gag1_1	(369.1_1	rot1_1))	(icr2_2	(rot2_2	rot3_1)))	(hal1_2	(hal1_1	hal2_1)))	((lai1_1	tri2_1)	(lai2_1	tri1_1)))	(gra2_2	icr2_3))	((gra1_1	gra2_1)	(gra1_2	hal2_2)))))	((((icr1_1	gag2_2)	vul1_2)	(((((vup1_1	vup2_1)	vul2_2)	vul1_1)	(vul3_2	gag1_2))	(gab2_1	vul2_1)))	(((((((gal2_1	((406.1_1	416.1_1)	(ceb1_2	gac1_3)))	gal1_1)	icr2_1)	(ceb2_2
(((((((((((gab2_2	vul3_1)	vel2_2)	((gab1_1	gac1_1)	icr1_3))	icr2_4)	((ceb1_1	ceb2_1)	((366.1_1	369.1_2)	366.1_2)))	((((406.1_1	gac1_3)	((ceb2_2	(gal2_1	(icr2_1	plu2_2)))	gal1_1))	(gac2_2	(vel1_1	vel2_1)))	((416.1_1	ceb1_2)	(icr1_2	plu1_2))))	((gag1_1	((((((369.1_1	hal1_2)	icr2_2)	(hal1_1	hal2_1))	(lai1_1	((lai2_1	tri1_1)	tri2_1)))	(rot2_2	rot3_1))	rot1_1))	((gra1_1	gra2_1)	(((gra1_2	gra2_2)	hal2_2)	icr2_3))))	(((((vul2_2	((vup1_1	icr1_1)	gag1_2))	(vul1_1
(((((((((icr1_3	gab2_2)	((((gab1_1	vel2_2)	gac1_1)	vul3_1)	icr2_4))	((icr1_2	gal1_1)	((((((((406.1_1	gac1_3)	(ceb1_2	plu2_2))	ceb2_2)	416.1_1)	vel2_1)	icr2_1)	plu1_2)	(gac2_2	(gal2_1	vel1_1)))))	(((366.1_2	369.1_2)	(ceb1_1	ceb2_1))	366.1_1))	(((gag1_1	(369.1_1	(((((hal1_1	hal2_1)	icr2_2)	hal1_2)	((lai1_1	tri2_1)	(lai2_1	tri1_1)))	rot1_1)))	(rot2_2	rot3_1))	((gra1_1	gra2_1)	(((gra1_2	gra2_2)	hal2_2)	icr2_3))))	(((((((vul1_1	vup2_1)	vul1_2)	icr1_1)	vul3_2)
((((((((((icr2_4	(gab1_1	icr1_3))	(gab2_2	(gac1_1	vul3_1)))	vel2_2)	(((ceb2_2	(gac2_2	vel1_1))	(gac1_3	vel2_1))	(((((406.1_1	(icr1_2	icr2_1))	416.1_1)	plu1_2)	ceb1_2)	(gal1_1	(gal2_1	plu2_2)))))	(((((366.1_2	369.1_2)	(366.1_1	(ceb1_1	ceb2_1)))	((((gag1_1	icr2_2)	((lai1_1	(lai2_1	tri2_1))	tri1_1))	(rot2_2	rot3_1))	((369.1_1	hal1_2)	((hal1_1	hal2_1)	rot1_1))))	(((gra1_1	gra2_1)	gra1_2)	(gra2_2	icr2_3)))	hal2_2))	((((gag2_2	gag1_2)	(vul3_2	vup2_1))	(((vul1_1
((((((((((((gab2_2	vul3_1)	(gab1_1	gac1_1))	icr1_3)	vel2_2)	icr2_4)	(((366.1_1	366.1_2)	(ceb1_1	ceb2_1))	369.1_2))	((((((((406.1_1	icr1_2)	(416.1_1	(icr2_1	plu1_2)))	(gal1_1	plu2_2))	ceb2_2)	(gac1_3	gal2_1))	vel2_1)	((ceb1_2	vel1_1)	gac2_2))	((((gag1_1	(hal1_2	rot1_1))	(((hal1_1	hal2_1)	(icr2_2	(((lai1_1	tri2_1)	tri1_1)	lai2_1)))	(rot2_2	rot3_1)))	369.1_1)	((((gra1_1	gra2_1)	(gra1_2	gra2_2))	icr2_3)	hal2_2))))	(((((vup2_1	vul1_2)	gag2_2)	icr1_1)	((gag1_2
(((((((((((vul3_1	gab1_1)	(gab2_2	icr1_3))	gac1_1)	vel2_2)	icr2_4)	(((ceb1_1	ceb2_1)	((366.1_1	369.1_2)	366.1_2))	(((((gag1_1	(hal1_1	hal2_1))	(369.1_1	hal1_2))	(icr2_2	(rot1_1	(rot2_2	rot3_1))))	(((lai1_1	tri2_1)	tri1_1)	lai2_1))	((((gra1_1	gra2_1)	hal2_2)	(gra2_2	icr2_3))	gra1_2))))	((((((406.1_1	ceb1_2)	gal2_1)	(gac1_3	(gac2_2	icr2_1)))	(gal1_1	vel1_1))	plu1_2)	((((416.1_1	plu2_2)	icr1_2)	vel2_1)	ceb2_2)))	(((((vul3_2	(gag1_2	vul1_2))	(gag2_2	vup2_1))
(((((((vul3_1	(((gab1_1	gac1_1)	(gab2_2	vel2_2))	icr1_3))	icr2_4)	(((((((gac2_2	gal2_1)	(((416.1_1	icr1_2)	gac1_3)	vel1_1))	(((ceb1_2	plu2_2)	(icr2_1	vel2_1))	gal1_1))	(406.1_1	ceb2_2))	plu1_2)	((369.1_2	(ceb1_1	ceb2_1))	(366.1_1	366.1_2)))	((((gag1_1	((hal1_1	hal2_1)	(icr2_2	(rot2_2	rot3_1))))	((369.1_1	hal1_2)	rot1_1))	(((lai1_1	lai2_1)	tri2_1)	tri1_1))	(((gra1_2	icr2_3)	(gra2_2	hal2_2))	(gra1_1	gra2_1)))))	(((vul2_2	(vul1_1	((gag1_2	vup2_1)	vup1_1)))
(((((((((icr1_3	vel2_2)	((gab2_2	vul3_1)	(gac1_1	gab1_1)))	icr2_4)	((((366.1_1	369.1_2)	366.1_2)	(ceb1_1	ceb2_1))	(gag1_1	(((((369.1_1	rot1_1)	icr2_2)	((((lai1_1	tri1_1)	tri2_1)	lai2_1)	(rot2_2	rot3_1)))	(hal1_1	hal2_1))	hal1_2))))	(((((((plu1_2	(ceb1_2	(gac2_2	gac1_3)))	vel2_1)	(416.1_1	icr2_1))	(plu2_2	vel1_1))	((ceb2_2	gal1_1)	icr1_2))	(406.1_1	gal2_1))	(gra1_2	(((gra1_1	gra2_1)	(gra2_2	icr2_3))	hal2_2))))	((((vul2_2	vul3_2)	((icr1_1	vup1_1)	(vul1_1
(((((((((((gab1_1	vul3_1)	(gab2_2	icr1_3))	gac1_1)	vel2_2)	icr2_4)	(((((gac1_3	plu1_2)	416.1_1)	icr2_1)	ceb1_2)	(((((406.1_1	gal2_1)	(gal1_1	vel1_1))	(icr1_2	plu2_2))	(gac2_2	vel2_1))	ceb2_2)))	(((((((366.1_2	369.1_2)	(ceb1_1	ceb2_1))	366.1_1)	((((rot2_2	rot3_1)	(((lai1_1	lai2_1)	tri1_1)	tri2_1))	hal1_2)	((hal1_1	hal2_1)	rot1_1)))	(369.1_1	icr2_2))	gag1_1)	((gra1_1	gra2_1)	((gra1_2	gra2_2)	(hal2_2	icr2_3)))))	((((gag1_2	vul2_2)	(vul1_2	(vul3_2	vup1_1)))
(((((((((gab1_1	gac1_1)	gab2_2)	(icr1_3	vul3_1))	(vel2_2	icr2_4))	(((((((416.1_1	plu2_2)	gal2_1)	plu1_2)	(406.1_1	((ceb1_2	icr2_1)	vel1_1)))	((gac1_3	gac2_2)	(gal1_1	icr1_2)))	(ceb2_2	vel2_1))	(((((((366.1_2	369.1_2)	366.1_1)	(ceb1_1	ceb2_1))	(369.1_1	((icr2_2	rot1_1)	(rot2_2	rot3_1))))	((gag1_1	(lai1_1	(lai2_1	(tri1_1	tri2_1))))	(hal1_2	(hal1_1	hal2_1))))	(gra1_1	gra2_1))	(((gra1_2	gra2_2)	icr2_3)	hal2_2))))	((((((vul3_2	vup1_1)	vul1_2)	icr1_1)	vul2_2)
(((((((((((icr1_3	gac1_1)	vul3_1)	vel2_2)	gab2_2)	gab1_1)	icr2_4)	(((((gal2_1	406.1_1)	(((416.1_1	gac1_3)	vel1_1)	(ceb1_2	(icr2_1	plu2_2))))	plu1_2)	((ceb2_2	((icr1_2	vel2_1)	gal1_1))	gac2_2))	((gra1_2	hal2_2)	(((gra1_1	gra2_1)	icr2_3)	gra2_2))))	((((366.1_2	369.1_2)	366.1_1)	(ceb1_1	ceb2_1))	((gag1_1	((369.1_1	(hal1_1	hal2_1))	(hal1_2	(rot2_2	rot3_1))))	((icr2_2	(((lai1_1	lai2_1)	tri2_1)	tri1_1))	rot1_1))))	(((((vul3_2	icr1_1)	(((vup1_1	vul2_2)	(vul1_2
((((((icr2_4	((gab1_1	(gab2_2	gac1_1))	((icr1_3	vul3_1)	vel2_2)))	(((((vel1_1	(416.1_1	plu2_2))	((((406.1_1	gac1_3)	ceb1_2)	vel2_1)	((gac2_2	gal2_1)	icr2_1)))	(ceb2_2	gal1_1))	(icr1_2	plu1_2))	((gra1_2	hal2_2)	(((gra1_1	gra2_1)	icr2_3)	gra2_2))))	((((369.1_2	366.1_2)	366.1_1)	(ceb1_1	ceb2_1))	((((gag1_1	rot1_1)	(369.1_1	((hal1_1	hal2_1)	icr2_2)))	(rot2_2	rot3_1))	(hal1_2	(lai1_1	(lai2_1	(tri1_1	tri2_1)))))))	(((((vup1_1	(vul3_2	vup2_1))	gag2_2)	((gag1_2
(((((((((gac1_1	vel2_2)	((gab1_1	(gab2_2	icr1_3))	(icr2_4	vul3_1)))	(((gac2_2	vel1_1)	(((406.1_1	icr2_1)	(ceb2_2	(plu2_2	vel2_1)))	((icr1_2	gac1_3)	gal1_1)))	((416.1_1	gal2_1)	(ceb1_2	plu1_2))))	((((369.1_2	366.1_2)	366.1_1)	(ceb1_1	ceb2_1))	((((gag1_1	((369.1_1	(hal1_1	hal2_1))	(hal1_2	(rot2_2	rot3_1))))	((gra1_2	(((gra1_1	gra2_1)	(gra2_2	icr2_3))	hal2_2))	rot1_1))	icr2_2)	((lai1_1	lai2_1)	(tri1_1	tri2_1)))))	((((((vul2_2	vup1_1)	gag2_2)	icr1_1)	(vul1_1
(((((((((((gab1_1	vul3_1)	((gab2_2	gac1_1)	icr1_3))	vel2_2)	icr2_4)	((((gag1_1	((369.1_1	hal1_2)	(icr2_2	((hal1_1	hal2_1)	(rot2_2	rot3_1)))))	((lai1_1	tri1_1)	(lai2_1	tri2_1)))	rot1_1)	((gra1_1	gra2_1)	(((gra1_2	gra2_2)	icr2_3)	hal2_2))))	(((gac2_2	vel1_1)	(((406.1_1	((gal1_1	plu1_2)	gal2_1))	(ceb2_2	plu2_2))	((gac1_3	icr1_2)	vel2_1)))	(416.1_1	(ceb1_2	icr2_1))))	(((369.1_2	366.1_2)	366.1_1)	(ceb1_1	ceb2_1)))	(((((vul1_1	vul1_2)	vul2_2)	((vup1_1	((gag1_2
(((((((((gac1_1	icr1_3)	(icr2_4	vel2_2))	(gab1_1	(gab2_2	vul3_1)))	(((366.1_2	(366.1_1	369.1_2))	(ceb1_1	ceb2_1))	((gag1_1	(hal1_1	hal2_1))	(((((369.1_1	icr2_2)	hal1_2)	rot1_1)	(rot2_2	rot3_1))	(lai1_1	((lai2_1	tri2_1)	tri1_1))))))	((((gra1_1	gra2_1)	(gra1_2	icr2_3))	hal2_2)	gra2_2))	((((vup1_1	vul1_1)	((((((vup2_1	vul1_2)	vul2_2)	gag1_2)	vul3_2)	gag2_2)	icr1_1))	((((416.1_1	gal2_1)	(gac1_3	(plu1_2	plu2_2)))	(gac2_2	gal1_1))	((((406.1_1	icr1_2)	icr2_1)
((((((((gab2_2	(((gab1_1	vul3_1)	gac1_1)	icr1_3))	vel2_2)	icr2_4)	((369.1_2	(366.1_1	(366.1_2	(ceb1_1	ceb2_1))))	(((((((gag1_1	hal1_2)	((369.1_1	hal1_1)	hal2_1))	((lai1_1	tri2_1)	(lai2_1	tri1_1)))	icr2_2)	rot1_1)	(gra2_2	(((gra1_1	gra2_1)	hal2_2)	(gra1_2	icr2_3))))	(rot2_2	rot3_1))))	(((((((vup2_1	vul2_2)	icr1_1)	gag1_2)	(vul3_2	vup1_1))	((((ceb2_2	gal2_1)	icr1_2)	((406.1_1	(ceb1_2	icr2_1))	(gac2_2	vel1_1)))	((416.1_1	plu2_2)	((gac1_3	(gal1_1	plu1_2))
((((((((gab1_1	((gab2_2	vul3_1)	(gac1_1	icr1_3)))	vel2_2)	icr2_4)	(((366.1_1	(366.1_2	369.1_2))	(ceb1_1	ceb2_1))	(((gag1_1	((hal1_1	hal2_1)	rot1_1))	(369.1_1	hal1_2))	(((icr2_2	(rot2_2	rot3_1))	(((gra1_1	gra2_1)	gra2_2)	((gra1_2	icr2_3)	hal2_2)))	(((lai1_1	lai2_1)	tri1_1)	tri2_1)))))	((((gag1_2	(vup1_1	vup2_1))	((((((((416.1_1	ceb1_2)	gac1_3)	gal2_1)	gac2_2)	plu1_2)	ceb2_2)	(406.1_1	(gal1_1	((icr1_2	plu2_2)	vel1_1))))	(icr2_1	vel2_1)))	(gag2_2	(icr1_1
(((((((((gac1_1	gab1_1)	icr1_3)	((gab2_2	vel2_2)	vul3_1))	icr2_4)	(((366.1_2	(ceb1_1	ceb2_1))	(366.1_1	369.1_2))	(((((gag1_1	369.1_1)	(icr2_2	((lai1_1	(lai2_1	tri1_1))	tri2_1)))	hal1_2)	((hal1_1	hal2_1)	rot1_1))	((rot2_2	rot3_1)	((hal2_2	(gra1_2	(gra2_2	icr2_3)))	(gra1_1	gra2_1))))))	(((((gag1_2	((vup2_1	vul1_1)	(gag2_2	vul1_2)))	(vul2_2	vul3_2))	icr1_1)	(((((((416.1_1	gal2_1)	(ceb2_2	vel1_1))	(((gac2_2	plu1_2)	(icr2_1	plu2_2))	gal1_1))	gac1_3)	((ceb1_2
((((((((gab2_2	(gac1_1	vul3_1))	vel2_2)	(gab1_1	icr1_3))	icr2_4)	((((((vul1_2	((icr1_1	(vul1_1	vup2_1))	(gag1_2	vup1_1)))	(icr1_2	(((406.1_1	vel1_1)	gal1_1)	(((416.1_1	vel2_1)	gac1_3)	(((ceb1_2	gal2_1)	(ceb2_2	((gac2_2	icr2_1)	plu2_2)))	plu1_2)))))	(gag2_2	(vul2_2	vul3_2)))	(gab2_1	vul2_1))	((366.1_1	((366.1_2	369.1_2)	(ceb1_1	ceb2_1)))	(((((gag1_1	(icr2_2	((lai1_1	tri2_1)	(lai2_1	tri1_1))))	(hal1_2	(hal1_1	hal2_1)))	369.1_1)	rot1_1)	(rot2_2	rot3_1))))
(((((((gac1_1	vul3_1)	(((icr1_3	(gab1_1	gab2_2))	vel2_2)	icr2_4))	((((((((((366.1_2	366.1_1)	369.1_2)	(ceb1_1	ceb2_1))	(gag1_1	icr2_2))	369.1_1)	(((hal1_1	hal2_1)	rot1_1)	hal1_2))	(rot2_2	rot3_1))	((lai1_1	tri2_1)	(lai2_1	tri1_1)))	((gra1_1	gra2_1)	(gra1_2	hal2_2)))	(gra2_2	icr2_3)))	((((((vup1_1	vup2_1)	gag1_2)	icr1_1)	(((vul1_2	vul3_2)	vul2_2)	gag2_2))	((((((ceb1_2	406.1_1)	(gal1_1	icr2_1))	gac2_2)	(plu1_2	vel2_1))	((416.1_1	((((gac1_3	vel1_1)	gal2_1)
((((((((gab1_1	vel2_2)	((gab2_2	icr1_3)	icr2_4))	(gac1_1	vul3_1))	(((((366.1_2	369.1_2)	366.1_1)	(ceb1_1	ceb2_1))	((((gag1_1	((hal1_1	hal2_1)	hal1_2))	icr2_2)	((369.1_1	(lai1_1	((lai2_1	tri1_1)	tri2_1)))	(rot2_2	rot3_1)))	rot1_1))	((gra1_1	gra2_1)	((gra1_2	(gra2_2	icr2_3))	hal2_2))))	((((((((vup1_1	vul1_1)	vul3_2)	gag2_2)	(vul2_2	gag1_2))	vup2_1)	icr1_1)	(((((plu2_2	(ceb1_2	icr2_1))	(((406.1_1	vel1_1)	(416.1_1	gal2_1))	(gac1_3	icr1_2)))	(gac2_2	(vel2_1
((((((((((gab1_1	icr1_3)	vul3_1)	(gab2_2	vel2_2))	gac1_1)	icr2_4)	(((369.1_2	(366.1_1	366.1_2))	(ceb1_1	ceb2_1))	((gag1_1	((369.1_1	(hal1_1	hal2_1))	rot1_1))	((((hal1_2	(lai1_1	(lai2_1	(tri1_1	tri2_1))))	(rot2_2	rot3_1))	icr2_2)	(((gra1_1	gra2_1)	hal2_2)	(gra1_2	(gra2_2	icr2_3)))))))	(((gag1_2	(((gag2_2	(vul1_1	vup1_1))	(icr1_1	vul3_2))	((vul1_2	vul2_2)	vup2_1)))	(ceb2_2	(((((406.1_1	(gal1_1	(gal2_1	vel1_1)))	(gac2_2	plu2_2))	(416.1_1	icr2_1))	((ceb1_2
(((((((((gab1_1	(gac1_1	icr1_3))	vel2_2)	(gab2_2	vul3_1))	icr2_4)	(((((((366.1_2	369.1_2)	366.1_1)	(ceb1_1	ceb2_1))	((hal1_1	hal2_1)	icr2_2))	(gag1_1	((369.1_1	(hal1_2	((lai1_1	tri1_1)	(lai2_1	tri2_1))))	(rot2_2	rot3_1))))	rot1_1)	(hal2_2	((gra1_1	gra2_1)	((gra1_2	icr2_3)	gra2_2)))))	((((vul3_2	vup1_1)	vul1_1)	(((vel2_1	ceb2_2)	(((((406.1_1	vel1_1)	gal2_1)	plu2_2)	(gal1_1	icr2_1))	(((416.1_1	icr1_2)	(ceb1_2	gac2_2))	(gac1_3	plu1_2))))	((((vul2_2	icr1_1)
(((((((((((gab2_2	gac1_1)	vul3_1)	icr1_3)	icr2_4)	(gab1_1	vel2_2))	(((369.1_2	366.1_1)	366.1_2)	(ceb1_1	ceb2_1)))	(((((gag1_1	rot1_1)	(rot2_2	rot3_1))	icr2_2)	(((369.1_1	hal1_1)	(((lai1_1	tri1_1)	tri2_1)	lai2_1))	(hal1_2	hal2_1)))	((((gra1_2	gra2_2)	icr2_3)	hal2_2)	(gra1_1	gra2_1))))	(((((((vul2_2	icr1_1)	vul3_2)	(vul1_2	((gag1_2	vup2_1)	gag2_2)))	(((vel2_1	(416.1_1	gal2_1))	(ceb1_2	ceb2_2))	((((406.1_1	(gac2_2	icr2_1))	(gal1_1	(plu2_2	vel1_1)))	plu1_2)
((((((gab2_2	((((gab1_1	icr1_3)	(gac1_1	vul3_1))	vel2_2)	icr2_4))	(((366.1_1	(ceb1_1	ceb2_1))	(366.1_2	369.1_2))	(((((gag1_1	(icr2_2	rot1_1))	(hal1_2	hal2_1))	((369.1_1	hal1_1)	(rot2_2	rot3_1)))	((lai1_1	(lai2_1	tri1_1))	tri2_1))	(((gra2_2	hal2_2)	((gra1_1	gra2_1)	gra1_2))	icr2_3))))	(((vul1_1	((((ceb1_2	plu2_2)	(416.1_1	icr1_2))	((((406.1_1	gac2_2)	((gal1_1	icr2_1)	vel2_1))	vel1_1)	plu1_2))	(ceb2_2	(gac1_3	gal2_1))))	((((icr1_1	vup1_1)	vul3_2)	(((gag1_2
(((((((((gab1_1	gab2_2)	vel2_2)	(((gac1_1	icr1_3)	vul3_1)	icr2_4))	(((gra1_1	gra2_1)	(gra2_2	icr2_3))	(gra1_2	hal2_2)))	((((369.1_2	366.1_1)	(ceb1_1	ceb2_1))	366.1_2)	(((gag1_1	((369.1_1	hal1_1)	icr2_2))	((hal2_1	((lai1_1	tri2_1)	(lai2_1	tri1_1)))	rot1_1))	(hal1_2	(rot2_2	rot3_1)))))	((vul1_1	(((((((ceb1_2	plu2_2)	(gac1_3	gal1_1))	(((406.1_1	vel1_1)	416.1_1)	(icr1_2	icr2_1)))	(gac2_2	gal2_1))	plu1_2)	(ceb2_2	vel2_1))	((vul2_2	vup2_1)	((gag1_2	vul3_2)
(((((((gac1_1	(((gab2_2	vel2_2)	icr1_3)	icr2_4))	(gab1_1	vul3_1))	((((((plu2_2	(406.1_1	(ceb1_2	icr1_2)))	(((416.1_1	icr2_1)	gal2_1)	gac1_3))	((ceb2_2	(gac2_2	(gal1_1	vel1_1)))	plu1_2))	vel2_1)	(((366.1_2	369.1_2)	(366.1_1	(ceb1_1	ceb2_1)))	((gag1_1	((369.1_1	hal1_1)	((hal2_1	rot1_1)	((lai1_1	tri1_1)	(lai2_1	tri2_1)))))	((hal1_2	icr2_2)	(rot2_2	rot3_1)))))	((gra1_1	gra2_1)	(((gra1_2	gra2_2)	icr2_3)	hal2_2))))	(((((vup1_1	icr1_1)	vul1_2)	(gag2_2	((vul1_1
((((((((((vul3_1	gac1_1)	((gab1_1	(icr2_4	vel2_2))	(gab2_2	icr1_3)))	((416.1_1	gac1_3)	((((((406.1_1	icr1_2)	plu2_2)	ceb1_2)	(ceb2_2	vel2_1))	((gal2_1	icr2_1)	vel1_1))	(gac2_2	(gal1_1	plu1_2)))))	((((gag1_1	(((369.1_1	hal1_1)	hal1_2)	icr2_2))	(hal2_1	(rot1_1	(rot2_2	rot3_1))))	(((lai1_1	lai2_1)	tri1_1)	tri2_1))	(hal2_2	((gra1_1	gra2_1)	((gra1_2	gra2_2)	icr2_3)))))	((((ceb1_1	ceb2_1)	369.1_2)	366.1_2)	366.1_1))	((((vup1_1	vup2_1)	(icr1_1	(vul1_1	vul3_2)))
((((((((vel2_2	vul3_1)	((gab1_1	icr1_3)	(gab2_2	gac1_1)))	icr2_4)	(((ceb2_2	(((406.1_1	icr1_2)	vel1_1)	((((ceb1_2	gal1_1)	vel2_1)	gac1_3)	plu1_2)))	((416.1_1	((gal2_1	plu2_2)	icr2_1))	gac2_2))	((((366.1_2	369.1_2)	366.1_1)	(ceb1_1	ceb2_1))	(((gag1_1	((lai1_1	tri2_1)	(lai2_1	tri1_1)))	((369.1_1	((hal1_1	hal2_1)	(hal1_2	(rot2_2	rot3_1))))	(icr2_2	rot1_1)))	(((gra1_1	gra2_1)	gra1_2)	((gra2_2	hal2_2)	icr2_3))))))	((((gag2_2	((vup1_1	gag1_2)	(vul2_2	vul1_2)))
(((((((((gab2_2	gac1_1)	((gab1_1	vul3_1)	icr1_3))	vel2_2)	icr2_4)	(((((((icr1_2	vel1_1)	(406.1_1	((((ceb1_2	gac1_3)	plu1_2)	plu2_2)	vel2_1)))	ceb2_2)	(((416.1_1	icr2_1)	gac2_2)	gal2_1))	gal1_1)	((366.1_1	(ceb1_1	ceb2_1))	(366.1_2	369.1_2)))	(((gag1_1	(rot1_1	(hal1_1	hal2_1)))	(((369.1_1	hal1_2)	(icr2_2	(rot2_2	rot3_1)))	((lai1_1	(lai2_1	tri1_1))	tri2_1)))	((gra1_1	gra2_1)	(((gra1_2	icr2_3)	gra2_2)	hal2_2)))))	((((((gag1_2	vul1_1)	vup1_1)	gag2_2)	(((vup2_1
(((((((icr2_4	(gab1_1	vul3_1))	(((gab2_2	icr1_3)	gac1_1)	vel2_2))	((((gag1_1	(369.1_1	((lai1_1	tri2_1)	(lai2_1	tri1_1))))	((hal1_2	(rot2_2	rot3_1))	rot1_1))	(icr2_2	(hal1_1	hal2_1)))	((((gra1_1	gra2_1)	hal2_2)	(gra1_2	gra2_2))	icr2_3)))	(((((((gac2_2	vel1_1)	plu1_2)	icr1_2)	(406.1_1	(416.1_1	icr2_1)))	(((ceb1_2	gac1_3)	vel2_1)	((ceb2_2	gal2_1)	plu2_2)))	gal1_1)	(366.1_1	((366.1_2	369.1_2)	(ceb1_1	ceb2_1)))))	((((vup2_1	icr1_1)	(gag1_2	vup1_1))	(gag2_2
(((((((((gab2_2	vul3_1)	gac1_1)	(icr1_3	vel2_2))	gab1_1)	icr2_4)	(((((((((vup1_1	vul1_2)	vul1_1)	vul3_2)	(((gag1_2	(vul2_2	vup2_1))	gag2_2)	icr1_1))	(gac2_2	((plu1_2	plu2_2)	vel1_1)))	(((406.1_1	416.1_1)	((ceb2_2	gal2_1)	(gac1_3	icr1_2)))	icr2_1))	((ceb1_2	vel2_1)	gal1_1))	(((gra2_2	icr2_3)	((gra1_1	gra2_1)	(gra1_2	hal2_2)))	(gab2_1	vul2_1)))	((((369.1_2	366.1_2)	(ceb1_1	ceb2_1))	366.1_1)	(((gag1_1	hal1_2)	(((hal1_1	hal2_1)	icr2_2)	((((lai1_1	lai2_1)
(((((((icr1_3	(gab1_1	vul3_1))	(gac1_1	vel2_2))	gab2_2)	icr2_4)	((((((((((((gag1_2	vul2_2)	vul1_2)	vul3_2)	(vul1_1	vup2_1))	icr1_1)	vup1_1)	gag2_2)	(gal1_1	vel2_1))	((((((icr2_1	gac1_3)	ceb2_2)	icr1_2)	(ceb1_2	gac2_2))	(406.1_1	((416.1_1	(gal2_1	plu2_2))	vel1_1)))	plu1_2))	(gab2_1	vul2_1))	((((369.1_2	366.1_2)	366.1_1)	(ceb1_1	ceb2_1))	((((gag1_1	(rot2_2	rot3_1))	((lai1_1	(tri1_1	tri2_1))	lai2_1))	(369.1_1	((hal1_1	hal2_1)	(hal1_2	icr2_2))))	rot1_1)))
((((((((gab2_2	(gac1_1	icr1_3))	icr2_4)	(gab1_1	vul3_1))	vel2_2)	(((((((((((gag1_2	vul3_2)	gag2_2)	vul1_2)	(icr1_1	vul2_2))	(vup1_1	vup2_1))	vul1_1)	gal1_1)	ceb2_2)	(((((vel1_1	icr2_1)	406.1_1)	ceb1_2)	plu1_2)	(416.1_1	(((gac1_3	(gac2_2	vel2_1))	gal2_1)	(icr1_2	plu2_2)))))	(gab2_1	vul2_1))	(((((((366.1_1	(ceb1_1	ceb2_1))	(366.1_2	369.1_2))	(369.1_1	hal1_2))	(hal1_1	hal2_1))	gag1_1)	((icr2_2	((lai1_1	((lai2_1	tri2_1)	tri1_1))	(rot2_2	rot3_1)))	rot1_1))
(((((((vul3_1	((gac1_1	icr1_3)	icr2_4))	((gab1_1	vel2_2)	gab2_2))	(((((((vul2_2	vup1_1)	(vul1_1	vup2_1))	(gag1_2	vul3_2))	vul1_2)	plu2_2)	((((((vel1_1	(((406.1_1	gac1_3)	ceb1_2)	vel2_1))	plu1_2)	icr2_1)	(gag2_2	icr1_1))	((416.1_1	ceb2_2)	((gal1_1	gal2_1)	icr1_2)))	gac2_2))	(((((369.1_2	366.1_2)	(ceb1_1	ceb2_1))	366.1_1)	((gag1_1	(((lai1_1	tri2_1)	(lai2_1	tri1_1))	(rot2_2	rot3_1)))	(((369.1_1	hal1_2)	icr2_2)	((hal1_1	hal2_1)	rot1_1))))	((gra1_1	gra2_1)
((((((((gab1_1	icr1_3)	(((gab2_2	(gac1_1	vul3_1))	icr2_4)	vel2_2))	((((((((vul1_2	vup2_1)	(vup1_1	vul2_2))	((gag1_2	vul3_2)	vul1_1))	plu2_2)	ceb2_2)	((((406.1_1	gal2_1)	vel1_1)	((gag2_2	icr1_1)	icr1_2))	((ceb1_2	gac2_2)	(gal1_1	vel2_1))))	((gac1_3	416.1_1)	icr2_1))	plu1_2))	(((((((369.1_2	366.1_2)	(ceb1_1	ceb2_1))	366.1_1)	((gag1_1	(((369.1_1	((rot2_2	rot3_1)	hal1_2))	icr2_2)	rot1_1))	((hal1_1	hal2_1)	((lai1_1	lai2_1)	(tri1_1	tri2_1)))))	hal2_2)	(gra2_2
(((((((((vel2_2	(gab1_1	icr1_3))	gac1_1)	((gab2_2	vul3_1)	icr2_4))	((((((((icr1_1	((gac1_3	vel1_1)	(icr1_2	icr2_1)))	(((plu2_2	406.1_1)	gal1_1)	gac2_2))	vel2_1)	ceb1_2)	(416.1_1	plu1_2))	((vul3_2	(gag2_2	(vul1_2	vup1_1)))	(vul1_1	(gag1_2	(vul2_2	vup2_1)))))	gal2_1)	ceb2_2))	(((((((366.1_1	(ceb1_1	ceb2_1))	(366.1_2	369.1_2))	(gag1_1	(hal1_1	hal2_1)))	369.1_1)	((lai1_1	tri1_1)	(lai2_1	tri2_1)))	(((hal1_2	rot1_1)	icr2_2)	(rot2_2	rot3_1)))	(((gra1_1	gra2_1)
(((((((((gab2_2	icr1_3)	(gac1_1	vul3_1))	(gab1_1	vel2_2))	icr2_4)	((((((((vul3_2	(((gac2_2	gal2_1)	plu2_2)	vel1_1))	ceb1_2)	((416.1_1	icr1_2)	icr2_1))	(((vul1_2	((gag1_2	vup1_1)	vul2_2))	(icr1_1	vup2_1))	(gag2_2	vul1_1)))	ceb2_2)	((406.1_1	gal1_1)	vel2_1))	(gac1_3	plu1_2))	((((366.1_1	(366.1_2	(ceb1_1	ceb2_1)))	369.1_2)	((gag1_1	((hal1_2	(icr2_2	rot1_1))	(rot2_2	rot3_1)))	((369.1_1	(((lai1_1	tri2_1)	tri1_1)	lai2_1))	(hal1_1	hal2_1))))	(((gra1_1	gra2_1)
((((((((((gab2_2	(gac1_1	vul3_1))	(icr1_3	vel2_2))	gab1_1)	icr2_4)	(((((((gag2_2	(icr1_1	vul1_1))	vul1_2)	vup2_1)	(vul2_2	vup1_1))	(vul3_2	gag1_2))	((((((406.1_1	((416.1_1	plu2_2)	gal1_1))	plu1_2)	(gac2_2	gal2_1))	gac1_3)	(ceb2_2	icr2_1))	ceb1_2))	((icr1_2	vel1_1)	vel2_1)))	((((((369.1_2	366.1_2)	(366.1_1	(ceb1_1	ceb2_1)))	(369.1_1	(hal1_1	hal2_1)))	(((lai1_1	lai2_1)	tri1_1)	tri2_1))	(gag1_1	(((hal1_2	icr2_2)	(rot2_2	rot3_1))	rot1_1)))	((((gra1_1	gra2_1)
(((((((((icr1_3	((gab1_1	vul3_1)	(gab2_2	gac1_1)))	vel2_2)	icr2_4)	((gra1_1	gra2_1)	((gra1_2	(gra2_2	icr2_3))	hal2_2)))	((((((vul1_1	(vup2_1	vul3_2))	((gag1_2	vup1_1)	vul2_2))	gag2_2)	(vul1_2	icr1_1))	vel1_1)	((((((gac2_2	plu2_2)	gac1_3)	plu1_2)	(ceb1_2	gal2_1))	((406.1_1	ceb2_2)	((416.1_1	icr2_1)	(gal1_1	icr1_2))))	vel2_1)))	(((366.1_2	(ceb1_1	ceb2_1))	(366.1_1	369.1_2))	(((gag1_1	hal1_2)	((((369.1_1	hal1_1)	hal2_1)	(icr2_2	((lai1_1	(lai2_1	tri1_1))
((((((((vel2_2	(gab1_1	gab2_2))	((gac1_1	icr1_3)	vul3_1))	icr2_4)	(((366.1_2	((366.1_1	369.1_2)	(ceb1_1	ceb2_1)))	(((((gag1_1	hal1_2)	(hal2_1	rot1_1))	((lai1_1	(lai2_1	(tri1_1	tri2_1)))	(rot2_2	rot3_1)))	(369.1_1	hal1_1))	icr2_2))	((gra1_1	gra2_1)	((gra1_2	hal2_2)	(gra2_2	icr2_3)))))	(((((((vul3_2	vup1_1)	(vul1_1	((vul1_2	vul2_2)	vup2_1)))	(gag1_2	icr1_1))	(((406.1_1	416.1_1)	(((gac2_2	gal1_1)	(plu2_2	vel1_1))	icr1_2))	((((ceb1_2	gal2_1)	gac1_3)	gag2_2)
(((((((((((vul3_1	gac1_1)	gab2_2)	vel2_2)	(gab1_1	icr1_3))	icr2_4)	((((((((369.1_2	366.1_2)	(ceb1_1	ceb2_1))	366.1_1)	(369.1_1	hal1_1))	(rot2_2	rot3_1))	((lai1_1	lai2_1)	(tri1_1	tri2_1)))	((gag1_1	rot1_1)	((hal1_2	icr2_2)	hal2_1)))	((gra1_1	gra2_1)	(gra1_2	((gra2_2	icr2_3)	hal2_2)))))	(((((((((gag1_2	vul3_2)	vup2_1)	vul1_2)	(vul2_2	vul1_1))	(icr1_1	vup1_1))	((416.1_1	vel1_1)	plu2_2))	(406.1_1	((gac1_3	gac2_2)	icr2_1)))	((gag2_2	(icr1_2	vel2_1))	(gal1_1
((((((((((gac1_1	vul3_1)	((gab2_2	vel2_2)	icr1_3))	gab1_1)	icr2_4)	((((((gag1_1	(369.1_1	hal1_1))	(hal2_1	(((lai1_1	lai2_1)	tri1_1)	tri2_1)))	(hal1_2	icr2_2))	(rot2_2	rot3_1))	rot1_1)	(((gra1_1	gra2_1)	hal2_2)	((gra1_2	icr2_3)	gra2_2))))	(((((gag1_2	(gag2_2	vul1_2))	(vup1_1	vup2_1))	vul3_2)	((((icr1_1	(vul1_1	vul2_2))	(gal1_1	icr1_2))	(((((406.1_1	((416.1_1	vel1_1)	plu2_2))	vel2_1)	gal2_1)	((ceb1_2	icr2_1)	(gac2_2	plu1_2)))	ceb2_2))	gac1_3))	(((366.1_2
(((((((gab1_1	(gab2_2	((gac1_1	icr1_3)	vul3_1)))	(icr2_4	vel2_2))	(((((366.1_2	369.1_2)	(ceb1_1	ceb2_1))	366.1_1)	(((gag1_1	((369.1_1	hal1_1)	(rot2_2	rot3_1)))	((hal1_2	(((lai1_1	tri1_1)	tri2_1)	lai2_1))	icr2_2))	(hal2_1	rot1_1)))	((((gra1_1	gra2_1)	gra1_2)	(gra2_2	icr2_3))	hal2_2)))	((vup2_1	((vul1_1	gag1_2)	(((((vul3_2	vul1_2)	vul2_2)	vup1_1)	gag2_2)	icr1_1)))	(((((ceb1_2	icr1_2)	(ceb2_2	plu1_2))	(((416.1_1	gal1_1)	icr2_1)	vel2_1))	vel1_1)	(((406.1_1
((((((((((gab2_2	icr1_3)	vul3_1)	((gab1_1	gac1_1)	vel2_2))	icr2_4)	((((gag1_2	(gag2_2	vul2_2))	(vul3_2	(vul1_2	vup2_1)))	((vul1_1	vup1_1)	icr1_1))	(((((plu2_2	gac2_2)	(ceb1_2	gal2_1))	(416.1_1	(gal1_1	(icr1_2	icr2_1))))	(((406.1_1	gac1_3)	vel2_1)	(ceb2_2	plu1_2)))	vel1_1)))	(((((ceb1_1	ceb2_1)	369.1_2)	(366.1_1	366.1_2))	(((((gag1_1	(rot2_2	rot3_1))	(hal1_2	icr2_2))	(369.1_1	hal1_1))	hal2_1)	((lai1_1	((lai2_1	tri2_1)	tri1_1))	rot1_1)))	((((gra1_2	gra2_2)
((((((((((icr1_3	(gab1_1	(gac1_1	vel2_2)))	icr2_4)	(gab2_2	vul3_1))	((((((vul3_2	vul1_2)	(((gag2_2	vup2_1)	vup1_1)	icr1_1))	gag1_2)	(vul1_1	vul2_2))	(((((406.1_1	icr1_2)	vel2_1)	(gac2_2	gal2_1))	ceb2_2)	(416.1_1	icr2_1)))	(((((ceb1_2	plu2_2)	vel1_1)	plu1_2)	gac1_3)	gal1_1)))	((((366.1_1	((366.1_2	(ceb1_1	ceb2_1))	369.1_2))	((gag1_1	((hal1_2	icr2_2)	(lai1_1	(lai2_1	(tri1_1	tri2_1)))))	(((369.1_1	hal1_1)	hal2_1)	rot1_1)))	(rot2_2	rot3_1))	(gra2_2	((gra1_1
(((((((gab1_1	icr1_3)	(((vul3_1	gab2_2)	vel2_2)	gac1_1))	icr2_4)	((((vul2_2	((icr1_1	vul1_2)	vul3_2))	((gag1_2	(vul1_1	(vup1_1	vup2_1)))	gag2_2))	(((plu1_2	plu2_2)	(416.1_1	((gac1_3	gac2_2)	gal1_1)))	(((((406.1_1	vel2_1)	ceb2_2)	(icr2_1	vel1_1))	icr1_2)	(ceb1_2	gal2_1))))	(((((((369.1_2	366.1_2)	366.1_1)	(ceb1_1	ceb2_1))	(gag1_1	rot1_1))	(((((369.1_1	icr2_2)	hal1_2)	(hal1_1	hal2_1))	(rot2_2	rot3_1))	(((lai1_1	tri1_1)	lai2_1)	tri2_1)))	(((gra1_1	gra2_1)
((((((((((icr1_3	(gac1_1	vul3_1))	gab1_1)	(gab2_2	vel2_2))	icr2_4)	((((((gal2_1	(ceb1_2	plu2_2))	gal1_1)	406.1_1)	(plu1_2	vel2_1))	((416.1_1	(gac1_3	gac2_2))	ceb2_2))	((icr1_2	icr2_1)	vel1_1)))	(((((((((366.1_2	(369.1_2	(ceb1_1	ceb2_1)))	366.1_1)	(hal1_1	hal2_1))	369.1_1)	hal1_2)	gag1_1)	(rot1_1	((lai1_1	(lai2_1	tri2_1))	tri1_1)))	(icr2_2	(rot2_2	rot3_1)))	(((gra1_2	icr2_3)	(gra2_2	hal2_2))	(gra1_1	gra2_1))))	(((((((vul1_1	vul3_2)	vul2_2)	vup2_1)	icr1_1)
((((((((vul3_1	(((gab2_2	icr1_3)	gac1_1)	vel2_2))	icr2_4)	gab1_1)	(((((((416.1_1	(406.1_1	ceb2_2))	(plu1_2	plu2_2))	(ceb1_2	(gac2_2	icr1_2)))	gal2_1)	(gac1_3	gal1_1))	((icr2_1	vel1_1)	vel2_1))	((((((((ceb1_1	ceb2_1)	(366.1_1	369.1_2))	366.1_2)	(gag1_1	(rot2_2	rot3_1)))	((369.1_1	hal1_1)	hal2_1))	((rot1_1	hal1_2)	icr2_2))	((lai1_1	lai2_1)	(tri1_1	tri2_1)))	((gra1_1	gra2_1)	(((gra1_2	icr2_3)	hal2_2)	gra2_2)))))	((((((gag1_2	vul3_2)	vul2_2)	icr1_1)	vul1_2)
((((((((((vul3_1	(vel2_2	((gab1_1	icr1_3)	gab2_2)))	icr2_4)	gac1_1)	((((ceb1_2	icr1_2)	(gal2_1	vel2_1))	((416.1_1	(gac2_2	vel1_1))	(gal1_1	((icr2_1	plu1_2)	plu2_2))))	((406.1_1	ceb2_2)	gac1_3)))	((((366.1_2	((366.1_1	(ceb1_1	ceb2_1))	369.1_2))	(((gag1_1	icr2_2)	rot1_1)	((hal1_2	(rot2_2	rot3_1))	(((lai1_1	tri1_1)	tri2_1)	lai2_1))))	(369.1_1	(hal1_1	hal2_1)))	((((gra1_1	gra2_1)	gra1_2)	(hal2_2	icr2_3))	gra2_2)))	(((vup2_1	icr1_1)	gag2_2)	(((gag1_2	vul2_2)
(((((((((icr1_3	gac1_1)	((gab1_1	gab2_2)	(vul3_1	vel2_2)))	icr2_4)	(((gag1_1	(((369.1_1	hal1_1)	(icr2_2	((lai1_1	(lai2_1	tri2_1))	tri1_1)))	rot1_1))	((hal1_2	hal2_1)	(rot2_2	rot3_1)))	(((gra1_1	gra2_1)	(gra1_2	gra2_2))	(hal2_2	icr2_3))))	(((369.1_2	366.1_2)	366.1_1)	(ceb1_1	ceb2_1)))	(((vup2_1	icr1_1)	((((vul1_1	(vul1_2	vul2_2))	vup1_1)	(gag1_2	gag2_2))	vul3_2))	(gab2_1	vul2_1)))	((vel1_1	((((406.1_1	ceb1_2)	416.1_1)	(gac2_2	vel2_1))	icr1_2))	(((ceb2_2
((((((((((gac1_1	(gab1_1	vul3_1))	gab2_2)	(icr1_3	vel2_2))	icr2_4)	(((((((406.1_1	plu2_2)	(ceb1_2	plu1_2))	(gac1_3	icr2_1))	(gac2_2	gal1_1))	((416.1_1	icr1_2)	((gal2_1	vel1_1)	vel2_1)))	ceb2_2)	(((366.1_2	(ceb1_1	ceb2_1))	369.1_2)	366.1_1)))	((((gag1_1	((369.1_1	hal1_1)	(((((hal1_2	icr2_2)	hal2_1)	(lai1_1	((lai2_1	tri1_1)	tri2_1)))	rot1_1)	(rot2_2	rot3_1))))	(gra1_2	icr2_3))	gra2_2)	((gra1_1	gra2_1)	hal2_2)))	((((vul1_1	gag2_2)	((vul3_2	vul1_2)	icr1_1))
(((((((((vel2_2	vul3_1)	((((gab1_1	icr1_3)	gac1_1)	gab2_2)	icr2_4))	(gac2_2	((((406.1_1	ceb1_2)	icr2_1)	gal1_1)	((((((416.1_1	plu1_2)	gal2_1)	vel2_1)	vel1_1)	((gac1_3	plu2_2)	icr1_2))	ceb2_2))))	((gag1_1	((((369.1_1	hal1_1)	(hal1_2	hal2_1))	icr2_2)	((rot1_1	(lai1_1	(lai2_1	(tri1_1	tri2_1))))	(rot2_2	rot3_1))))	(((gra1_1	gra2_1)	(gra2_2	hal2_2))	(gra1_2	icr2_3))))	(366.1_2	((366.1_1	(ceb1_1	ceb2_1))	369.1_2)))	(((((vul3_2	gag1_2)	(icr1_1	(vul2_2	vup2_1)))
(((((((((((gac1_1	vul3_1)	gab2_2)	(icr2_4	vel2_2))	(gab1_1	icr1_3))	((gag1_1	(((((369.1_1	hal1_1)	((lai1_1	(lai2_1	tri1_1))	tri2_1))	hal2_1)	(rot2_2	rot3_1))	(icr2_2	(hal1_2	rot1_1))))	((gra1_1	gra2_1)	((gra1_2	gra2_2)	(hal2_2	icr2_3)))))	(((366.1_2	369.1_2)	366.1_1)	(ceb1_1	ceb2_1)))	(((gag2_2	vup1_1)	vul1_1)	(((((((gac2_2	gal2_1)	vel2_1)	(gac1_3	plu1_2))	(((((406.1_1	416.1_1)	gal1_1)	icr2_1)	((icr1_2	vel1_1)	plu2_2))	ceb1_2))	ceb2_2)	((gag1_2	((vul2_2
(((((((((icr1_3	gab1_1)	((gab2_2	icr2_4)	gac1_1))	(vel2_2	vul3_1))	(((366.1_2	369.1_2)	366.1_1)	(ceb1_1	ceb2_1)))	(((((gag1_1	icr2_2)	hal1_2)	((369.1_1	(((lai1_1	tri1_1)	lai2_1)	tri2_1))	(hal1_1	hal2_1)))	(rot1_1	(rot2_2	rot3_1)))	(((gra1_2	icr2_3)	(gra2_2	hal2_2))	(gra1_1	gra2_1))))	((((((vul1_1	vup1_1)	vup2_1)	(((vul3_2	vul2_2)	(gag1_2	vul1_2))	gag2_2))	(((((gac2_2	plu2_2)	ceb2_2)	gal1_1)	((((416.1_1	ceb1_2)	icr2_1)	((icr1_2	gac1_3)	vel2_1))	plu1_2))
((((((((((((icr1_3	gab1_1)	vul3_1)	(gab2_2	gac1_1))	(vel2_2	icr2_4))	((((ceb1_2	plu2_2)	(((406.1_1	gal2_1)	plu1_2)	gac2_2))	((416.1_1	gal1_1)	vel1_1))	((ceb2_2	vel2_1)	(gac1_3	(icr1_2	icr2_1)))))	((366.1_1	(ceb1_1	ceb2_1))	(366.1_2	369.1_2)))	(((((gag1_1	rot1_1)	(369.1_1	icr2_2))	(rot2_2	rot3_1))	(((hal1_1	hal2_1)	hal1_2)	((lai1_1	tri1_1)	(lai2_1	tri2_1))))	((((gra1_1	gra2_1)	(gra1_2	icr2_3))	hal2_2)	gra2_2)))	((((vup1_1	gag1_2)	gag2_2)	(((((vul2_2	vup2_1)
(((((((gac1_1	icr2_4)	(((icr1_3	vul3_1)	(gab1_1	gab2_2))	vel2_2))	((((((ceb1_2	gal2_1)	(gac2_2	vel1_1))	((((416.1_1	icr1_2)	ceb2_2)	gal1_1)	plu2_2))	((((406.1_1	plu1_2)	icr2_1)	vel2_1)	gac1_3))	((366.1_2	(ceb1_1	ceb2_1))	(366.1_1	369.1_2)))	((((((gag1_1	(hal1_1	hal2_1))	hal1_2)	(369.1_1	icr2_2))	(rot1_1	(rot2_2	rot3_1)))	(lai1_1	(lai2_1	(tri1_1	tri2_1))))	(((gra1_1	gra2_1)	((gra2_2	hal2_2)	icr2_3))	gra1_2))))	((((vul1_2	icr1_1)	((((vul1_1	vup1_1)	vul3_2)
(((((((vul3_1	((gab1_1	gab2_2)	icr1_3))	((gac1_1	vel2_2)	icr2_4))	((((((406.1_1	vel1_1)	((ceb2_2	plu2_2)	gac2_2))	(gal2_1	icr1_2))	((((416.1_1	gac1_3)	((ceb1_2	plu1_2)	icr2_1))	vel2_1)	gal1_1))	((((gag1_1	(icr2_2	rot1_1))	369.1_1)	((hal1_2	((hal1_1	hal2_1)	((lai1_1	tri1_1)	(lai2_1	tri2_1))))	(rot2_2	rot3_1)))	((gra2_2	((gra1_2	icr2_3)	hal2_2))	(gra1_1	gra2_1))))	((366.1_1	(366.1_2	369.1_2))	(ceb1_1	ceb2_1))))	(((((vul1_1	vul3_2)	vup1_1)	((icr1_1	vul1_2)
(((((((((gac1_1	(((vul3_1	((gab1_1	icr1_3)	gab2_2))	vel2_2)	icr2_4))	((369.1_2	(ceb1_1	ceb2_1))	(366.1_1	366.1_2)))	((((gag1_1	rot1_1)	((369.1_1	((hal1_1	hal2_1)	icr2_2))	(hal1_2	(lai1_1	((lai2_1	tri2_1)	tri1_1)))))	(rot2_2	rot3_1))	((((gra1_1	gra2_1)	gra2_2)	hal2_2)	(gra1_2	icr2_3))))	((ceb1_2	(((((406.1_1	gac1_3)	(icr1_2	plu1_2))	((416.1_1	vel1_1)	(icr2_1	gac2_2)))	gal1_1)	gal2_1))	((ceb2_2	plu2_2)	vel2_1)))	(((((vul1_1	vup2_1)	(vup1_1	vul3_2))	(icr1_1
((((((((((gab2_2	vul3_1)	gac1_1)	((gab1_1	icr1_3)	vel2_2))	icr2_4)	(((369.1_2	(366.1_1	(ceb1_1	ceb2_1)))	366.1_2)	((((gag1_1	(369.1_1	(rot2_2	rot3_1)))	(lai1_1	((lai2_1	tri2_1)	tri1_1)))	((((hal1_1	hal2_1)	hal1_2)	rot1_1)	icr2_2))	((gra1_1	gra2_1)	(((gra1_2	icr2_3)	hal2_2)	gra2_2)))))	(((gal2_1	(406.1_1	416.1_1))	((ceb2_2	icr2_1)	((gac1_3	vel1_1)	(gal1_1	icr1_2))))	((((ceb1_2	gac2_2)	plu2_2)	plu1_2)	vel2_1)))	(((vul1_1	(vul1_2	vup1_1))	(((vul2_2	gag1_2)
((((((((((vel2_2	gac1_1)	gab2_2)	((gab1_1	(icr1_3	icr2_4))	vul3_1))	(((icr2_1	gac1_3)	(ceb2_2	gal1_1))	(((((406.1_1	(icr1_2	vel1_1))	(gac2_2	plu2_2))	(plu1_2	vel2_1))	gal2_1)	(416.1_1	ceb1_2))))	((366.1_1	366.1_2)	(369.1_2	(ceb1_1	ceb2_1))))	(((((((gag1_1	(369.1_1	((hal1_1	hal2_1)	hal1_2)))	(((lai1_1	tri1_1)	tri2_1)	lai2_1))	icr2_2)	(rot2_2	rot3_1))	rot1_1)	((gra1_2	icr2_3)	(gra2_2	hal2_2)))	(gra1_1	gra2_1)))	(((((vul3_2	(vup1_1	vul2_2))	(gag1_2	(icr1_1
(((((((((gac1_1	vel2_2)	gab2_2)	(gab1_1	(icr1_3	vul3_1)))	icr2_4)	(((((gal2_1	(416.1_1	plu2_2))	((406.1_1	icr2_1)	(ceb1_2	((ceb2_2	icr1_2)	vel1_1))))	(gac2_2	plu1_2))	(gac1_3	(gal1_1	vel2_1)))	((((((((366.1_1	366.1_2)	369.1_2)	(ceb1_1	ceb2_1))	hal1_2)	icr2_2)	((rot2_2	rot3_1)	rot1_1))	(gag1_1	((369.1_1	(hal1_1	hal2_1))	(((lai1_1	tri1_1)	lai2_1)	tri2_1))))	((gra1_1	gra2_1)	(((gra1_2	icr2_3)	gra2_2)	hal2_2)))))	((vul1_1	((vup1_1	(gag2_2	(vul3_2	vup2_1)))
((((((((((gab2_2	gac1_1)	vel2_2)	(((gab1_1	icr1_3)	vul3_1)	icr2_4))	(((369.1_2	366.1_2)	(366.1_1	(ceb1_1	ceb2_1)))	((((gag1_1	(rot2_2	rot3_1))	rot1_1)	((369.1_1	hal1_2)	(hal1_1	hal2_1)))	(icr2_2	(((lai1_1	lai2_1)	tri2_1)	tri1_1)))))	(((gac2_2	(ceb1_2	gal1_1))	(416.1_1	gal2_1))	((406.1_1	(((ceb2_2	plu2_2)	icr1_2)	icr2_1))	(((gac1_3	plu1_2)	vel1_1)	vel2_1))))	(((gra1_2	gra2_2)	(hal2_2	icr2_3))	(gra1_1	gra2_1)))	(((((gag1_2	vul3_2)	vup1_1)	(vul2_2	vup2_1))
((((((((icr2_4	(vul3_1	(gab2_2	gac1_1)))	((gab1_1	icr1_3)	vel2_2))	(((((((((406.1_1	plu2_2)	vel1_1)	icr2_1)	((416.1_1	gac1_3)	gac2_2))	(ceb1_2	icr1_2))	gal1_1)	ceb2_2)	(plu1_2	vel2_1))	gal2_1))	((((366.1_2	369.1_2)	366.1_1)	(ceb1_1	ceb2_1))	((gag1_1	((((((369.1_1	hal1_1)	hal2_1)	icr2_2)	hal1_2)	rot1_1)	((((lai1_1	tri1_1)	lai2_1)	tri2_1)	(rot2_2	rot3_1))))	((gra2_2	icr2_3)	((gra1_1	gra2_1)	(gra1_2	hal2_2))))))	(((vup1_1	((vul1_1	icr1_1)	vul1_2))	(gag2_2
(((((((vel2_2	icr2_4)	(((gab1_1	icr1_3)	gab2_2)	(gac1_1	vul3_1)))	(((((((plu2_2	(icr2_1	vel1_1))	ceb1_2)	(406.1_1	(416.1_1	(gac2_2	icr1_2))))	gac1_3)	((ceb2_2	((gal1_1	plu1_2)	vel2_1))	gal2_1))	(hal2_2	((gra1_1	gra2_1)	(gra1_2	(gra2_2	icr2_3)))))	(((((gag1_1	(hal1_2	(((lai1_1	tri2_1)	lai2_1)	tri1_1)))	(hal2_1	(rot2_2	rot3_1)))	icr2_2)	(369.1_1	hal1_1))	rot1_1)))	((366.1_2	369.1_2)	(366.1_1	(ceb1_1	ceb2_1))))	(((vul2_2	(vul1_1	vup1_1))	((((vul1_2	gag2_2)
((((((((((((vul3_1	((gab1_1	gac1_1)	icr1_3))	icr2_4)	(gab2_2	vel2_2))	((gra1_1	gra2_1)	((gra1_2	icr2_3)	(gra2_2	hal2_2))))	((((gag1_1	(hal1_2	icr2_2))	((lai1_1	(lai2_1	tri1_1))	tri2_1))	(rot2_2	rot3_1))	(((369.1_1	hal1_1)	hal2_1)	rot1_1)))	((366.1_2	366.1_1)	(369.1_2	(ceb1_1	ceb2_1))))	(((((((ceb1_2	(406.1_1	(416.1_1	plu2_2)))	ceb2_2)	((gac2_2	gal2_1)	gal1_1))	plu1_2)	vel2_1)	icr1_2)	((gac1_3	icr2_1)	vel1_1)))	(((vup1_1	((gag2_2	vul3_2)	((vul1_2	vul2_2)
((((((((vel2_2	vul3_1)	((((gab1_1	gab2_2)	gac1_1)	icr1_3)	icr2_4))	((366.1_2	369.1_2)	(366.1_1	(ceb1_1	ceb2_1))))	(((((((gag1_1	(369.1_1	hal1_1))	hal2_1)	rot1_1)	((lai1_1	tri2_1)	(lai2_1	tri1_1)))	(rot2_2	rot3_1))	(hal1_2	icr2_2))	(icr2_3	((gra1_1	gra2_1)	((gra1_2	gra2_2)	hal2_2)))))	((((((vul3_2	vup2_1)	(vul2_2	vup1_1))	vul1_2)	(gab2_1	vul2_1))	((((vel1_1	(406.1_1	gal1_1))	((ceb1_2	gal2_1)	ceb2_2))	((gac1_3	plu2_2)	((gac2_2	(icr1_2	vel2_1))	icr2_1)))
((((((((vul3_1	icr2_4)	(((gab1_1	(gab2_2	icr1_3))	gac1_1)	vel2_2))	(((366.1_1	(ceb1_1	ceb2_1))	(366.1_2	369.1_2))	((((((gag1_1	(rot2_2	rot3_1))	icr2_2)	(((369.1_1	hal1_1)	(hal2_1	rot1_1))	hal1_2))	((lai1_1	tri1_1)	(lai2_1	tri2_1)))	((gra1_2	icr2_3)	gra2_2))	((gra1_1	gra2_1)	hal2_2))))	(((((vul3_2	gag1_2)	(vul1_2	vul2_2))	gag2_2)	(((gab2_1	vul2_1)	(vul1_1	(vup1_1	vup2_1)))	icr1_1))	((((((((ceb1_2	icr2_1)	vel2_1)	icr1_2)	(gac1_3	gal2_1))	gac2_2)	gal1_1)
(((((((((gab1_1	((gac1_1	vel2_2)	vul3_1))	(gab2_2	icr1_3))	icr2_4)	((366.1_1	(ceb1_1	ceb2_1))	(366.1_2	369.1_2)))	(((gag1_1	(((lai1_1	tri2_1)	tri1_1)	lai2_1))	(((((369.1_1	hal1_1)	hal1_2)	(hal2_1	(rot2_2	rot3_1)))	rot1_1)	icr2_2))	(((gra1_1	gra2_1)	((gra1_2	gra2_2)	hal2_2))	icr2_3)))	((((vul1_2	gag2_2)	(gab2_1	vul2_1))	((((gag1_2	vul1_1)	(vul2_2	vup2_1))	(vul3_2	vup1_1))	icr1_1))	((((((gac2_2	gal2_1)	(gac1_3	vel2_1))	(icr2_1	plu2_2))	ceb2_2)	(((406.1_1
((((((((icr1_3	gab1_1)	(gab2_2	vul3_1))	(gac1_1	vel2_2))	icr2_4)	(((((369.1_2	(366.1_1	366.1_2))	(ceb1_1	ceb2_1))	((gag1_1	hal1_2)	((icr2_2	(((lai1_1	lai2_1)	tri1_1)	tri2_1))	rot1_1)))	(((369.1_1	hal1_1)	hal2_1)	(rot2_2	rot3_1)))	(((gra1_1	gra2_1)	(gra2_2	hal2_2))	(gra1_2	icr2_3))))	((((vul1_2	vul1_1)	((gab2_1	vul2_1)	icr1_1))	(((gag1_2	vup1_1)	((vul2_2	vup2_1)	vul3_2))	gag2_2))	((((((gac1_3	(ceb1_2	icr2_1))	plu1_2)	gac2_2)	((ceb2_2	(gal2_1	vel2_1))
((((((icr1_3	gab1_1)	(gac1_1	vel2_2))	((gab2_2	vul3_1)	icr2_4))	(((366.1_2	((366.1_1	(ceb1_1	ceb2_1))	369.1_2))	((gag1_1	((hal1_1	hal2_1)	((hal1_2	icr2_2)	(rot2_2	rot3_1))))	(369.1_1	(((lai1_1	tri2_1)	(lai2_1	tri1_1))	rot1_1))))	(((gra1_1	gra2_1)	((gra1_2	gra2_2)	hal2_2))	icr2_3)))	((((((vul1_2	gag2_2)	(vul1_1	vul3_2))	((gag1_2	vup2_1)	(gab2_1	vul2_1)))	(vup1_1	(icr1_1	vul2_2)))	((((gal2_1	plu2_2)	(vel1_1	vel2_1))	((416.1_1	gac1_3)	(ceb2_2	icr1_2)))
(((((((((icr1_3	(gab1_1	gab2_2))	(gac1_1	vul3_1))	vel2_2)	icr2_4)	(((((((366.1_2	369.1_2)	(ceb1_1	ceb2_1))	366.1_1)	hal1_2)	(gag1_1	((369.1_1	(((lai1_1	tri1_1)	lai2_1)	tri2_1))	rot1_1)))	(((hal1_1	hal2_1)	(rot2_2	rot3_1))	icr2_2))	((((gra1_1	gra2_1)	(gra2_2	hal2_2))	gra1_2)	icr2_3)))	(((((gag2_2	vul3_2)	(icr1_1	vul1_2))	vul1_1)	((gab2_1	vul2_1)	(((gag1_2	vup2_1)	vup1_1)	vul2_2)))	((((((gal2_1	(406.1_1	gac2_2))	vel2_1)	((ceb1_2	vel1_1)	ceb2_2))	(gac1_3
((((((((icr1_3	((gab1_1	(gac1_1	vul3_1))	icr2_4))	gab2_2)	vel2_2)	((((((((366.1_2	369.1_2)	(366.1_1	(ceb1_1	ceb2_1)))	icr2_2)	(369.1_1	hal1_2))	((hal1_1	hal2_1)	rot1_1))	((lai1_1	tri2_1)	(lai2_1	tri1_1)))	(gag1_1	(rot2_2	rot3_1)))	(((gra1_1	gra2_1)	hal2_2)	((gra1_2	icr2_3)	gra2_2))))	((((vul3_2	vul1_2)	((gag1_2	vul2_2)	(icr1_1	vup1_1)))	(((((gac1_3	gac2_2)	plu1_2)	(((416.1_1	icr1_2)	plu2_2)	((ceb1_2	vel2_1)	vel1_1)))	(((406.1_1	gal2_1)	ceb2_2)	(icr2_1
((((((((((vul3_1	(icr1_3	vel2_2))	gab2_2)	gab1_1)	icr2_4)	gac1_1)	(((((((369.1_2	366.1_2)	366.1_1)	(ceb1_1	ceb2_1))	(((lai1_1	tri2_1)	tri1_1)	lai2_1))	(gag1_1	(hal1_1	hal2_1)))	((((369.1_1	hal1_2)	icr2_2)	rot1_1)	(rot2_2	rot3_1)))	((gra1_1	gra2_1)	(((gra1_2	gra2_2)	hal2_2)	icr2_3))))	(((((vul1_1	(vul1_2	vul3_2))	gag2_2)	icr1_1)	((((((416.1_1	icr2_1)	(ceb1_2	vel2_1))	((406.1_1	plu1_2)	(gal1_1	((gal2_1	plu2_2)	icr1_2))))	(gac1_3	gac2_2))	(ceb2_2	vel1_1))
((((((((vel2_2	icr2_4)	(gab1_1	((gab2_2	(gac1_1	vul3_1))	icr1_3)))	((((gac2_2	gal1_1)	ceb1_2)	(416.1_1	(gac1_3	vel1_1)))	((406.1_1	(((ceb2_2	gal2_1)	plu2_2)	plu1_2))	((icr1_2	vel2_1)	icr2_1))))	((((((366.1_2	369.1_2)	366.1_1)	(ceb1_1	ceb2_1))	rot1_1)	(((gag1_1	((hal1_1	hal2_1)	hal1_2))	(369.1_1	(icr2_2	(rot2_2	rot3_1))))	((lai1_1	(tri1_1	tri2_1))	lai2_1)))	((gra1_2	hal2_2)	((gra1_1	gra2_1)	(gra2_2	icr2_3)))))	(((((vup1_1	(vul1_1	vul3_2))	gag1_2)	vup2_1)
((((((((((((gab1_1	gac1_1)	gab2_2)	vel2_2)	(icr1_3	vul3_1))	icr2_4)	((416.1_1	406.1_1)	((((((ceb1_2	plu2_2)	gal2_1)	ceb2_2)	gal1_1)	icr2_1)	(((gac1_3	icr1_2)	plu1_2)	((gac2_2	vel1_1)	vel2_1)))))	((((366.1_2	(369.1_2	(ceb1_1	ceb2_1)))	366.1_1)	((((((gag1_1	rot1_1)	369.1_1)	(lai1_1	((lai2_1	tri1_1)	tri2_1)))	((hal1_1	hal2_1)	(rot2_2	rot3_1)))	icr2_2)	hal1_2))	((((gra1_1	gra2_1)	icr2_3)	(gra1_2	gra2_2))	hal2_2)))	((((((vul3_2	gag1_2)	(vul2_2	(vup1_1	vup2_1)))
((((((((((gac1_1	vel2_2)	gab2_2)	(gab1_1	icr1_3))	icr2_4)	vul3_1)	(((gra1_1	gra2_1)	gra1_2)	((gra2_2	hal2_2)	icr2_3)))	((((366.1_2	366.1_1)	369.1_2)	(ceb1_1	ceb2_1))	((gag1_1	((369.1_1	(((lai1_1	tri1_1)	lai2_1)	tri2_1))	icr2_2))	((((hal1_1	hal2_1)	hal1_2)	rot1_1)	(rot2_2	rot3_1)))))	(((((icr1_1	vul1_1)	(((vul3_2	vup2_1)	gag2_2)	(vul1_2	vup1_1)))	(gag1_2	vul2_2))	(((((((ceb1_2	vel2_1)	gac2_2)	(icr1_2	vel1_1))	plu1_2)	icr2_1)	((((406.1_1	gal2_1)	gal1_1)
((((((((gab2_2	gac1_1)	((gab1_1	icr1_3)	(icr2_4	vul3_1)))	vel2_2)	(((((((366.1_1	(ceb1_1	ceb2_1))	(366.1_2	369.1_2))	((gag1_1	(369.1_1	icr2_2))	(hal1_2	((hal1_1	hal2_1)	rot1_1))))	(((lai1_1	lai2_1)	tri1_1)	tri2_1))	(rot2_2	rot3_1))	((gra1_1	gra2_1)	((gra2_2	icr2_3)	hal2_2)))	gra1_2))	((((gac2_2	ceb1_2)	vel2_1)	(((((406.1_1	icr2_1)	vel1_1)	((416.1_1	plu2_2)	gac1_3))	plu1_2)	((gal1_1	gal2_1)	icr1_2)))	ceb2_2))	(((((vup2_1	vul2_2)	(icr1_1	vul3_2))	(vul1_2
((((((gab2_2	((gab1_1	icr1_3)	icr2_4))	(vul3_1	(gac1_1	vel2_2)))	((((((366.1_2	369.1_2)	(ceb1_1	ceb2_1))	366.1_1)	(369.1_1	(((hal1_1	hal2_1)	icr2_2)	hal1_2)))	((gag1_1	(((lai1_1	tri1_1)	(lai2_1	tri2_1))	rot1_1))	(rot2_2	rot3_1)))	((gra1_1	gra2_1)	((gra1_2	(gra2_2	hal2_2))	icr2_3))))	((vup1_1	((((vul1_2	vul1_1)	(gag1_2	vul3_2))	vup2_1)	(((icr1_1	vul2_2)	gag2_2)	(gab2_1	vul2_1))))	((((((gal1_1	((ceb1_2	vel2_1)	(gac1_3	plu2_2)))	(406.1_1	gal2_1))	((416.1_1
((((((((icr1_3	(gab1_1	vul3_1))	gac1_1)	(gab2_2	vel2_2))	icr2_4)	((((369.1_2	((366.1_1	(ceb1_1	ceb2_1))	366.1_2))	(((gag1_1	(rot2_2	rot3_1))	(hal1_2	icr2_2))	(369.1_1	(hal1_1	hal2_1))))	(((lai1_1	lai2_1)	(tri1_1	tri2_1))	rot1_1))	(((gra2_2	hal2_2)	icr2_3)	((gra1_1	gra2_1)	gra1_2))))	(((((gag2_2	vup1_1)	(gag1_2	icr1_1))	(((vul1_1	vul2_2)	(vul1_2	vup2_1))	((gab2_1	vul2_1)	vul3_2)))	((((plu2_2	(gac1_3	plu1_2))	icr1_2)	vel2_1)	(((((406.1_1	416.1_1)	ceb2_2)
((((((((((gab1_1	gac1_1)	gab2_2)	vul3_1)	(icr1_3	vel2_2))	icr2_4)	((((366.1_1	(366.1_2	369.1_2))	(ceb1_1	ceb2_1))	(((gag1_1	hal1_2)	(((369.1_1	hal1_1)	hal2_1)	((lai1_1	(tri1_1	tri2_1))	lai2_1)))	((icr2_2	(rot2_2	rot3_1))	rot1_1)))	(((gra1_1	gra2_1)	(gra2_2	icr2_3))	(gra1_2	hal2_2))))	(((((((icr1_1	vup1_1)	((gab2_1	vul2_1)	(gag2_2	vul1_1)))	((vul1_2	vup2_1)	vul2_2))	(gag1_2	vul3_2))	(((416.1_1	gac1_3)	((ceb1_2	gal2_1)	plu1_2))	vel2_1))	(((icr2_1	(plu2_2
(((((((((gac1_1	gab1_1)	vul3_1)	(gab2_2	icr1_3))	(icr2_4	vel2_2))	((((((366.1_1	(366.1_2	369.1_2))	(ceb1_1	ceb2_1))	gag1_1)	(369.1_1	hal1_1))	(((gra1_2	icr2_3)	((gra1_1	gra2_1)	hal2_2))	gra2_2))	((((hal1_2	hal2_1)	(lai1_1	((lai2_1	tri2_1)	tri1_1)))	rot1_1)	(icr2_2	(rot2_2	rot3_1)))))	((((((((gag1_2	vul3_2)	vul1_1)	(gag2_2	vup1_1))	(((vul1_2	vup2_1)	vul2_2)	icr1_1))	(gab2_1	vul2_1))	((ceb1_2	ceb2_2)	vel2_1))	(((gal1_1	icr2_1)	406.1_1)	(gac2_2	vel1_1)))
((((((((vul3_1	((gab1_1	gac1_1)	(gab2_2	icr1_3)))	icr2_4)	vel2_2)	((((((369.1_2	366.1_2)	366.1_1)	(ceb1_1	ceb2_1))	((lai1_1	tri1_1)	(lai2_1	tri2_1)))	((gag1_1	(rot2_2	rot3_1))	((((369.1_1	hal1_1)	(hal1_2	hal2_1))	rot1_1)	icr2_2)))	(((gra1_1	gra2_1)	hal2_2)	(gra1_2	(gra2_2	icr2_3)))))	((((((((vup2_1	vul3_2)	((gag1_2	vup1_1)	vul1_1))	gag2_2)	icr1_1)	vul1_2)	vul2_2)	(gab2_1	vul2_1))	((((((gac2_2	plu2_2)	((((406.1_1	gal2_1)	plu1_2)	ceb2_2)	icr2_1))	(gac1_3
(((((vul3_1	gac1_1)	((gab1_1	icr2_4)	((gab2_2	icr1_3)	vel2_2)))	((((((vul1_2	(((vup2_1	(icr1_1	vul3_2))	gag2_2)	gag1_2))	(vul2_2	(vul1_1	vup1_1)))	(gab2_1	vul2_1))	((((ceb1_2	icr1_2)	vel1_1)	(icr2_1	vel2_1))	plu2_2))	((((gac1_3	gac2_2)	(416.1_1	gal2_1))	((406.1_1	ceb2_2)	gal1_1))	plu1_2))	((((((((366.1_1	366.1_2)	(369.1_2	(ceb1_1	ceb2_1)))	(gag1_1	(369.1_1	hal1_1)))	(rot2_2	rot3_1))	(hal1_2	icr2_2))	(hal2_1	rot1_1))	((lai1_1	(lai2_1	tri2_1))	tri1_1))
(((((((((((icr1_3	vul3_1)	gac1_1)	(gab1_1	gab2_2))	vel2_2)	icr2_4)	((((gra1_1	gra2_1)	gra1_2)	gra2_2)	(hal2_2	icr2_3)))	(((366.1_1	(ceb1_1	ceb2_1))	(366.1_2	369.1_2))	((gag1_1	((369.1_1	hal1_1)	((hal1_2	icr2_2)	rot1_1)))	(hal2_1	(((lai1_1	tri1_1)	(lai2_1	tri2_1))	(rot2_2	rot3_1))))))	((((((((gag1_2	vup1_1)	((vul2_2	vup2_1)	vul3_2))	vul1_1)	gag2_2)	icr1_1)	(vul1_2	(gab2_1	vul2_1)))	(icr2_1	(gal1_1	plu1_2)))	((((((((406.1_1	gac2_2)	416.1_1)	vel2_1)	gac1_3)
(((((((gab2_2	icr1_3)	gac1_1)	(gab1_1	(vel2_2	vul3_1)))	icr2_4)	((((((((((((vul1_1	vul2_2)	vul1_2)	vup2_1)	((gag1_2	vup1_1)	gag2_2))	icr1_1)	vul3_2)	(gab2_1	vul2_1))	((416.1_1	gac2_2)	(gac1_3	gal2_1)))	gal1_1)	vel2_1)	(((icr2_1	(icr1_2	plu2_2))	(ceb1_2	vel1_1))	((406.1_1	ceb2_2)	plu1_2)))	((((((366.1_1	(ceb1_1	ceb2_1))	366.1_2)	369.1_2)	(((gag1_1	(icr2_2	(hal1_2	hal2_1)))	((lai1_1	lai2_1)	(tri1_1	tri2_1)))	((369.1_1	hal1_1)	rot1_1)))	(rot2_2	rot3_1))
(((((((gac1_1	(vel2_2	(gab2_2	icr1_3)))	(gab1_1	vul3_1))	icr2_4)	((((((vul2_2	vul1_2)	((vul1_1	vul3_2)	vup1_1))	((vup2_1	(gag1_2	icr1_1))	gag2_2))	(gab2_1	vul2_1))	(((((366.1_1	(366.1_2	369.1_2))	(ceb1_1	ceb2_1))	(gag1_1	(rot2_2	rot3_1)))	(((369.1_1	hal1_1)	(hal1_2	hal2_1))	((icr2_2	rot1_1)	(((lai1_1	tri2_1)	tri1_1)	lai2_1))))	(((gra1_1	gra2_1)	(gra2_2	(hal2_2	icr2_3)))	gra1_2)))	((((((plu2_2	gal2_1)	icr1_2)	ceb2_2)	406.1_1)	((((416.1_1	ceb1_2)	gac2_2)
((((((((gab1_1	vul3_1)	icr2_4)	((gab2_2	gac1_1)	(icr1_3	vel2_2)))	(((((ceb1_1	ceb2_1)	((366.1_1	366.1_2)	369.1_2))	(gag1_1	((((369.1_1	hal1_1)	rot1_1)	((hal1_2	icr2_2)	hal2_1))	(lai1_1	(lai2_1	(tri1_1	tri2_1))))))	(rot2_2	rot3_1))	((((gra1_1	gra2_1)	(gra1_2	gra2_2))	icr2_3)	hal2_2)))	((((gag1_2	(gab2_1	vul2_1))	(((((vup2_1	vul2_2)	vul1_2)	(vul1_1	(gag2_2	vup1_1)))	vul3_2)	icr1_1))	((((416.1_1	vel1_1)	((gac2_2	gal1_1)	vel2_1))	plu1_2)	gac1_3))	(((406.1_1
(((((((((gab1_1	vel2_2)	((gab2_2	gac1_1)	(vul3_1	icr1_3)))	icr2_4)	(((gra1_1	gra2_1)	((gra1_2	gra2_2)	icr2_3))	hal2_2))	(((((366.1_2	(ceb1_1	ceb2_1))	(366.1_1	369.1_2))	gag1_1)	(hal1_2	hal2_1))	((((369.1_1	hal1_1)	(((lai1_1	lai2_1)	tri1_1)	tri2_1))	icr2_2)	(rot1_1	(rot2_2	rot3_1)))))	(((((gag1_2	vul2_2)	((((vup1_1	(vul1_1	vul3_2))	icr1_1)	(vup2_1	vul1_2))	gag2_2))	(gab2_1	vul2_1))	(((416.1_1	gal1_1)	((gac2_2	icr1_2)	vel1_1))	((ceb1_2	(plu1_2	plu2_2))
((((((((gab1_1	vel2_2)	vul3_1)	((gab2_2	gac1_1)	icr1_3))	icr2_4)	(((((369.1_2	(366.1_1	366.1_2))	(ceb1_1	ceb2_1))	((((gag1_1	hal2_1)	((lai1_1	lai2_1)	(tri1_1	tri2_1)))	((369.1_1	hal1_1)	icr2_2))	(rot2_2	rot3_1)))	(hal1_2	rot1_1))	((gra1_1	gra2_1)	((gra1_2	(gra2_2	icr2_3))	hal2_2))))	(((((((vul1_2	((((vul1_1	vul3_2)	vul2_2)	(vup1_1	vup2_1))	gag1_2))	(gag2_2	icr1_1))	(gab2_1	vul2_1))	(((((ceb1_2	416.1_1)	((406.1_1	gac2_2)	(icr1_2	plu2_2)))	vel1_1)	vel2_1)
((((((gab1_1	icr2_4)	(((gab2_2	gac1_1)	icr1_3)	vul3_1))	vel2_2)	((((((((vup2_1	(vul1_1	vul2_2))	(vul1_2	vup1_1))	gag2_2)	(gab2_1	vul2_1))	((gag1_2	vul3_2)	icr1_1))	((gac1_3	ceb1_2)	((406.1_1	((gal2_1	icr2_1)	plu2_2))	((416.1_1	icr1_2)	vel1_1))))	(ceb2_2	((gac2_2	(plu1_2	vel2_1))	gal1_1)))	(((((((366.1_2	(ceb1_1	ceb2_1))	369.1_2)	366.1_1)	(369.1_1	hal1_1))	rot1_1)	((gag1_1	((hal2_1	(((lai1_1	lai2_1)	(tri1_1	tri2_1))	(rot2_2	rot3_1)))	icr2_2))	hal1_2))
((((((((gab1_1	vel2_2)	(gab2_2	vul3_1))	(gac1_1	icr1_3))	icr2_4)	(((((((vul1_1	(gag2_2	vul3_2))	((vul1_2	vup2_1)	vul2_2))	((gag1_2	icr1_1)	vup1_1))	(gab2_1	vul2_1))	(((gac1_3	gal1_1)	(((406.1_1	(gal2_1	icr2_1))	(gac2_2	vel1_1))	(icr1_2	plu2_2)))	((416.1_1	plu1_2)	((ceb1_2	vel2_1)	ceb2_2))))	(((366.1_1	366.1_2)	(ceb1_1	ceb2_1))	369.1_2))	((((gag1_1	(hal1_2	icr2_2))	((369.1_1	hal1_1)	(rot2_2	rot3_1)))	((hal2_1	((lai1_1	(tri1_1	tri2_1))	lai2_1))	rot1_1))
(((((((((((gab1_1	vul3_1)	gab2_2)	gac1_1)	icr1_3)	vel2_2)	icr2_4)	(((((((icr1_1	(gag2_2	((vul1_2	vup2_1)	vup1_1)))	(vul1_1	vul3_2))	vul2_2)	gag1_2)	(gab2_1	vul2_1))	(((((((416.1_1	plu2_2)	icr2_1)	(vel1_1	plu1_2))	gac2_2)	gal1_1)	(ceb2_2	vel2_1))	(((406.1_1	ceb1_2)	gal2_1)	(icr1_2	gac1_3))))	(((((((366.1_1	369.1_2)	366.1_2)	(ceb1_1	ceb2_1))	((gag1_1	hal2_1)	rot1_1))	((369.1_1	hal1_1)	((hal1_2	icr2_2)	((lai1_1	(lai2_1	tri1_1))	tri2_1))))	(rot2_2	rot3_1))
(((((((vel2_2	(((gab1_1	(icr1_3	vul3_1))	(gab2_2	gac1_1))	icr2_4))	(((((366.1_2	369.1_2)	(ceb1_1	ceb2_1))	366.1_1)	(((((gag1_1	hal2_1)	rot1_1)	((lai1_1	(lai2_1	tri2_1))	tri1_1))	hal1_2)	((369.1_1	hal1_1)	(icr2_2	(rot2_2	rot3_1)))))	((gra1_1	gra2_1)	((gra1_2	(hal2_2	icr2_3))	gra2_2))))	(((ceb2_2	gal1_1)	plu1_2)	((((406.1_1	gal2_1)	(ceb1_2	icr2_1))	vel2_1)	((416.1_1	((gac2_2	vel1_1)	plu2_2))	(icr1_2	gac1_3)))))	(((vul3_2	((gag2_2	vup2_1)	icr1_1))	((vup1_1
((((((((((gab1_1	vel2_2)	((gab2_2	gac1_1)	vul3_1))	icr1_3)	icr2_4)	((((416.1_1	gal2_1)	(((406.1_1	vel1_1)	(gac1_3	gac2_2))	icr1_2))	plu2_2)	(((ceb1_2	plu1_2)	(ceb2_2	(icr2_1	vel2_1)))	gal1_1)))	(((((369.1_2	366.1_2)	(366.1_1	(ceb1_1	ceb2_1)))	icr2_2)	((((((gag1_1	rot1_1)	hal1_2)	(369.1_1	hal1_1))	(rot2_2	rot3_1))	hal2_1)	(lai1_1	((lai2_1	tri1_1)	tri2_1))))	(((gra1_2	(gra2_2	hal2_2))	icr2_3)	(gra1_1	gra2_1))))	(((((vul2_2	vup2_1)	(icr1_1	(vul3_2	vul1_1)))
((((((((gac1_1	gab2_2)	(vel2_2	gab1_1))	((icr1_3	vul3_1)	icr2_4))	((((((ceb1_2	(((416.1_1	gal1_1)	(ceb2_2	icr1_2))	gal2_1))	(406.1_1	gac1_3))	(plu2_2	vel2_1))	((icr2_1	vel1_1)	gac2_2))	plu1_2)	((((((366.1_1	366.1_2)	(369.1_2	(ceb1_1	ceb2_1)))	(icr2_2	(rot1_1	(rot2_2	rot3_1))))	(((369.1_1	hal1_1)	hal1_2)	hal2_1))	(gag1_1	(((lai1_1	lai2_1)	tri1_1)	tri2_1)))	(((gra1_2	(gra2_2	icr2_3))	hal2_2)	(gra1_1	gra2_1)))))	((((((gag1_2	gag2_2)	(vul1_1	vul2_2))	vup2_1)
((((((((vel2_2	icr2_4)	((((gab1_1	gac1_1)	vul3_1)	icr1_3)	gab2_2))	(((((416.1_1	(icr1_2	(plu1_2	vel1_1)))	gac2_2)	(406.1_1	ceb1_2))	(ceb2_2	(((vel2_1	icr2_1)	plu2_2)	(gac1_3	gal2_1))))	gal1_1))	((((((366.1_2	366.1_1)	(ceb1_1	ceb2_1))	369.1_2)	((((369.1_1	hal1_1)	hal1_2)	(icr2_2	((lai1_1	lai2_1)	(tri1_1	tri2_1))))	hal2_1))	(gag1_1	(rot1_1	(rot2_2	rot3_1))))	(((gra1_1	gra2_1)	(gra2_2	hal2_2))	(gra1_2	icr2_3))))	(((((vup2_1	(vul1_1	vul3_2))	(gag1_2	icr1_1))
(((((((((vul3_1	(gab1_1	(gac1_1	icr1_3)))	vel2_2)	(icr2_4	gab2_2))	((((gal1_1	(416.1_1	icr1_2))	(406.1_1	(ceb1_2	plu2_2)))	(plu1_2	(gac2_2	(vel1_1	vel2_1))))	(((ceb2_2	icr2_1)	gac1_3)	gal2_1)))	((((366.1_1	(ceb1_1	ceb2_1))	(366.1_2	369.1_2))	((((gag1_1	icr2_2)	hal1_2)	hal2_1)	((((369.1_1	hal1_1)	(rot2_2	rot3_1))	((lai1_1	(lai2_1	tri1_1))	tri2_1))	rot1_1)))	((gra1_2	((gra1_1	gra2_1)	(gra2_2	icr2_3)))	hal2_2)))	(((((((vul1_1	(gag1_2	gag2_2))	(vul1_2	(vup1_1
(((((((((((gab1_1	gab2_2)	icr2_4)	((gac1_1	vel2_2)	vul3_1))	icr1_3)	((((((gag1_2	vul1_1)	(gag2_2	vul1_2))	(icr1_1	((vul2_2	vup2_1)	vul3_2)))	vup1_1)	(((((vel2_1	416.1_1)	(gal1_1	icr2_1))	(((ceb1_2	plu2_2)	gac1_3)	icr1_2))	((406.1_1	(gac2_2	gal2_1))	vel1_1))	(ceb2_2	plu1_2)))	((gra1_2	hal2_2)	((gra1_1	gra2_1)	(gra2_2	icr2_3)))))	((((366.1_2	369.1_2)	366.1_1)	(ceb1_1	ceb2_1))	((((gag1_1	(rot2_2	rot3_1))	(icr2_2	rot1_1))	(((369.1_1	hal1_1)	hal1_2)	((lai1_1
((((((((gab1_1	gab2_2)	(gac1_1	icr2_4))	(vul3_1	vel2_2))	icr1_3)	((((vul1_2	((((((vul1_1	vup1_1)	vul2_2)	vul3_2)	vup2_1)	(gag1_2	icr1_1))	gag2_2))	(gab2_1	vul2_1))	((((((icr1_2	ceb2_2)	(406.1_1	plu1_2))	(gal2_1	gal1_1))	(ceb1_2	((gac2_2	icr2_1)	vel2_1)))	(416.1_1	(gac1_3	plu2_2)))	vel1_1))	((((((369.1_2	(366.1_1	366.1_2))	(ceb1_1	ceb2_1))	(rot2_2	rot3_1))	rot1_1)	((gag1_1	(((369.1_1	hal1_1)	hal2_1)	hal1_2))	(icr2_2	(((lai1_1	tri2_1)	lai2_1)	tri1_1))))
(((((((((gac1_1	vel2_2)	(gab1_1	gab2_2))	((icr1_3	vul3_1)	icr2_4))	((((((gag1_2	vul3_2)	(icr1_1	vul2_2))	vul1_2)	((vul1_1	vup1_1)	(gag2_2	vup2_1)))	((ceb1_2	gal2_1)	((ceb2_2	(vel1_1	vel2_1))	(((gac2_2	icr1_2)	plu1_2)	icr2_1))))	((416.1_1	(406.1_1	gac1_3))	(gal1_1	plu2_2))))	(((((((((366.1_2	369.1_2)	(ceb1_1	ceb2_1))	366.1_1)	icr2_2)	rot1_1)	(((369.1_1	hal1_1)	hal2_1)	hal1_2))	(rot2_2	rot3_1))	(gag1_1	((lai1_1	(lai2_1	tri1_1))	tri2_1)))	((gra1_1	gra2_1)
(((((((((((gab2_2	gac1_1)	vel2_2)	vul3_1)	icr2_4)	(gab1_1	icr1_3))	((((((((((vul3_2	vul1_1)	(gag1_2	vul1_2))	vup2_1)	gag2_2)	vul2_2)	(vup1_1	icr1_1))	(406.1_1	(416.1_1	vel2_1)))	plu2_2)	((ceb1_2	plu1_2)	(((ceb2_2	((gac2_2	icr2_1)	((gal2_1	vel1_1)	icr1_2)))	gal1_1)	gac1_3)))	(((((((366.1_1	366.1_2)	369.1_2)	(ceb1_1	ceb2_1))	(hal1_2	icr2_2))	(gag1_1	rot1_1))	((369.1_1	((lai1_1	lai2_1)	(tri1_1	tri2_1)))	((hal1_1	hal2_1)	(rot2_2	rot3_1))))	((((gra1_1	gra2_1)
((((((((vel2_2	gac1_1)	((gab1_1	icr2_4)	((gab2_2	vul3_1)	icr1_3)))	((((((((366.1_1	369.1_2)	366.1_2)	(ceb1_1	ceb2_1))	(((icr2_2	rot1_1)	((lai1_1	lai2_1)	(tri1_1	tri2_1)))	(hal1_1	hal2_1)))	369.1_1)	(gag1_1	hal1_2))	(rot2_2	rot3_1))	(((gra1_1	gra2_1)	((gra2_2	icr2_3)	hal2_2))	gra1_2)))	((((((((gag1_2	vul1_2)	gag2_2)	vul1_1)	vul3_2)	((icr1_1	vup1_1)	(vul2_2	vup2_1)))	((plu2_2	406.1_1)	416.1_1))	(((gal1_1	vel1_1)	icr1_2)	vel2_1))	(((ceb1_2	(ceb2_2	gac1_3))
((((((((gab1_1	gac1_1)	(gab2_2	(vul3_1	vel2_2)))	(icr1_3	icr2_4))	(((((icr2_1	(406.1_1	icr1_2))	plu1_2)	((((416.1_1	((ceb2_2	gac1_3)	gac2_2))	(gal2_1	vel1_1))	plu2_2)	(ceb1_2	gal1_1)))	vel2_1)	((((((369.1_2	((366.1_1	(ceb1_1	ceb2_1))	366.1_2))	(icr2_2	(rot1_1	(((lai1_1	tri1_1)	lai2_1)	tri2_1))))	(gag1_1	369.1_1))	(hal1_2	(hal1_1	hal2_1)))	(rot2_2	rot3_1))	((gra1_1	gra2_1)	(gra1_2	((gra2_2	icr2_3)	hal2_2))))))	(((((vul3_2	vul1_2)	icr1_1)	(gag2_2	vup2_1))
(((((((((gab2_2	vul3_1)	vel2_2)	((icr1_3	(gab1_1	icr2_4))	gac1_1))	((((((416.1_1	gac2_2)	vel2_1)	((ceb1_2	vel1_1)	gac1_3))	plu1_2)	gal1_1)	(((406.1_1	gal2_1)	(ceb2_2	(icr2_1	plu2_2)))	icr1_2)))	(((((((366.1_2	369.1_2)	366.1_1)	(ceb1_1	ceb2_1))	(((lai1_1	tri1_1)	(lai2_1	tri2_1))	(hal1_1	hal2_1)))	((369.1_1	(icr2_2	rot1_1))	hal1_2))	(gag1_1	(rot2_2	rot3_1)))	(((gra1_1	gra2_1)	(gra2_2	icr2_3))	(gra1_2	hal2_2))))	((((gag2_2	(vul1_2	vul3_2))	(icr1_1	vup1_1))
((((((((gab2_2	((gab1_1	vel2_2)	(gac1_1	vul3_1)))	icr1_3)	icr2_4)	(((((((((366.1_2	366.1_1)	(ceb1_1	ceb2_1))	369.1_2)	hal1_2)	rot1_1)	(369.1_1	(rot2_2	rot3_1)))	(((lai1_1	(tri1_1	tri2_1))	lai2_1)	(hal1_1	hal2_1)))	(gag1_1	icr2_2))	((gra1_1	gra2_1)	(((gra1_2	gra2_2)	icr2_3)	hal2_2))))	(gab2_1	vul2_1))	(((vup1_1	vup2_1)	icr1_1)	(((((416.1_1	vel2_1)	gac2_2)	ceb2_2)	(((406.1_1	(((ceb1_2	plu1_2)	plu2_2)	icr1_2))	(gac1_3	icr2_1))	(gal1_1	(gal2_1	vel1_1))))
((((((((((((vul3_1	gac1_1)	icr2_4)	(gab1_1	gab2_2))	icr1_3)	vel2_2)	(((vel2_1	ceb2_2)	(gal1_1	plu2_2))	((406.1_1	((416.1_1	plu1_2)	(gal2_1	(icr1_2	vel1_1))))	(((ceb1_2	gac2_2)	icr2_1)	gac1_3))))	(((((((366.1_2	369.1_2)	(ceb1_1	ceb2_1))	366.1_1)	369.1_1)	((gag1_1	((hal1_1	hal2_1)	((lai1_1	(lai2_1	tri1_1))	tri2_1)))	rot1_1))	((icr2_2	hal1_2)	(rot2_2	rot3_1)))	((((gra1_1	gra2_1)	icr2_3)	hal2_2)	(gra1_2	gra2_2))))	(((vul3_2	vup1_1)	((gag1_2	gag2_2)	icr1_1))
(((((((((gac1_1	vul3_1)	(gab1_1	gab2_2))	icr2_4)	(vel2_2	icr1_3))	((((((vel2_1	plu1_2)	icr2_1)	((ceb2_2	gac2_2)	plu2_2))	((((406.1_1	vel1_1)	gal2_1)	gac1_3)	(ceb1_2	icr1_2)))	(416.1_1	gal1_1))	((((((((((366.1_2	366.1_1)	369.1_2)	(ceb1_1	ceb2_1))	(((lai1_1	lai2_1)	tri2_1)	tri1_1))	((hal1_1	hal2_1)	(rot2_2	rot3_1)))	(369.1_1	icr2_2))	gag1_1)	hal1_2)	rot1_1)	((((gra1_1	gra2_1)	hal2_2)	(gra1_2	gra2_2))	icr2_3))))	((((gag2_2	((vul1_2	vul2_2)	(vup2_1	(vul1_1
((((((((vel2_2	icr2_4)	(vul3_1	((gab1_1	gac1_1)	(gab2_2	icr1_3))))	(((((((((366.1_2	369.1_2)	366.1_1)	(ceb1_1	ceb2_1))	rot1_1)	(rot2_2	rot3_1))	gag1_1)	(hal1_1	hal2_1))	(((369.1_1	hal1_2)	icr2_2)	((lai1_1	lai2_1)	(tri1_1	tri2_1))))	((((gra1_2	gra2_2)	icr2_3)	(gra1_1	gra2_1))	hal2_2)))	((((vup1_1	vup2_1)	(((gag1_2	vul2_2)	((vul1_1	vul3_2)	vul1_2))	icr1_1))	((gab2_1	vul2_1)	gag2_2))	((((((vel2_1	(icr2_1	plu1_2))	(gac2_2	plu2_2))	ceb2_2)	((406.1_1	416.1_1)
((((((((gab1_1	gac1_1)	(((gab2_2	icr1_3)	vel2_2)	(icr2_4	vul3_1)))	((((((366.1_2	369.1_2)	366.1_1)	(ceb1_1	ceb2_1))	(hal1_1	hal2_1))	((gag1_1	(rot2_2	rot3_1))	((((369.1_1	hal1_2)	rot1_1)	icr2_2)	(lai1_1	((lai2_1	tri1_1)	tri2_1)))))	(((((gra1_1	gra2_1)	gra2_2)	gra1_2)	icr2_3)	hal2_2)))	((ceb2_2	406.1_1)	(((((416.1_1	((vel1_1	plu1_2)	icr1_2))	((gac1_3	gac2_2)	icr2_1))	(gal2_1	plu2_2))	(gal1_1	vel2_1))	ceb1_2)))	(((((vul1_1	vul3_2)	(icr1_1	vul1_2))	(gag1_2
(((((((gab1_1	((gac1_1	icr1_3)	icr2_4))	((gab2_2	vul3_1)	vel2_2))	(((((vel1_1	plu1_2)	(((416.1_1	icr1_2)	gac1_3)	(((gac2_2	gal1_1)	icr2_1)	plu2_2)))	((406.1_1	(ceb1_2	gal2_1))	ceb2_2))	vel2_1)	((((ceb1_1	ceb2_1)	366.1_1)	(366.1_2	369.1_2))	(gag1_1	((((((369.1_1	hal1_2)	icr2_2)	rot1_1)	(hal1_1	hal2_1))	((lai1_1	(lai2_1	tri1_1))	tri2_1))	(rot2_2	rot3_1))))))	(((gra1_1	gra2_1)	hal2_2)	(gra1_2	(gra2_2	icr2_3))))	((((icr1_1	gag1_2)	(((gag2_2	(vul1_1	vul1_2))
((((((((icr2_4	(gab1_1	((gac1_1	icr1_3)	vel2_2)))	(gab2_2	vul3_1))	(((((gag1_1	((369.1_1	hal1_2)	(icr2_2	rot1_1)))	(rot2_2	rot3_1))	((lai1_1	((lai2_1	tri1_1)	tri2_1))	(hal1_1	hal2_1)))	((gra1_2	icr2_3)	((gra1_1	gra2_1)	gra2_2)))	hal2_2))	((((vel2_1	icr2_1)	(((406.1_1	(gal1_1	(icr1_2	vel1_1)))	plu2_2)	(416.1_1	ceb1_2)))	(((ceb2_2	(gal2_1	plu1_2))	gac2_2)	gac1_3))	((366.1_2	(ceb1_1	ceb2_1))	(366.1_1	369.1_2))))	(((vul1_1	(((gag2_2	vul2_2)	vup2_1)	(vul1_2
((((((gac1_1	gab2_2)	((gab1_1	vul3_1)	((icr1_3	icr2_4)	vel2_2)))	(((((vul1_2	(vul1_1	vul3_2))	(gag1_2	((gag2_2	((icr1_1	vup1_1)	(vul2_2	vup2_1)))	(gab2_1	vul2_1))))	(((416.1_1	((ceb1_2	((gal2_1	vel1_1)	plu2_2))	gal1_1))	((((406.1_1	gac1_3)	icr1_2)	gac2_2)	ceb2_2))	((icr2_1	vel2_1)	plu1_2)))	((gag1_1	(((((369.1_1	(hal1_1	hal2_1))	icr2_2)	hal1_2)	(rot2_2	rot3_1))	(((lai1_1	lai2_1)	(tri1_1	tri2_1))	rot1_1)))	((((gra1_1	gra2_1)	(gra1_2	gra2_2))	hal2_2)
(((((((((gab1_1	gab2_2)	(gac1_1	icr1_3))	vul3_1)	vel2_2)	icr2_4)	(((((icr1_1	((vul3_2	(gag1_2	vup1_1))	gag2_2))	((vul1_1	vup2_1)	(vul1_2	vul2_2)))	(((((416.1_1	gac2_2)	(gal2_1	(plu2_2	vel2_1)))	(ceb2_2	icr1_2))	(((406.1_1	gac1_3)	(gal1_1	icr2_1))	vel1_1))	(ceb1_2	plu1_2)))	(gab2_1	vul2_1))	(((((((369.1_2	((366.1_1	366.1_2)	(ceb1_1	ceb2_1)))	(((lai1_1	lai2_1)	tri2_1)	tri1_1))	((369.1_1	icr2_2)	rot1_1))	gag1_1)	(rot2_2	rot3_1))	(hal1_2	(hal1_1	hal2_1)))
(((((((((((gab1_1	gac1_1)	(gab2_2	vul3_1))	vel2_2)	icr2_4)	icr1_3)	((((((((((366.1_2	366.1_1)	369.1_2)	(ceb1_1	ceb2_1))	(rot1_1	hal1_2))	(hal1_1	hal2_1))	(lai1_1	((lai2_1	tri2_1)	tri1_1)))	(rot2_2	rot3_1))	gag1_1)	(369.1_1	icr2_2))	((gra1_1	gra2_1)	(((gra1_2	hal2_2)	icr2_3)	gra2_2))))	((((((gag1_2	vul3_2)	vul1_2)	(vul2_2	vup1_1))	(gag2_2	(vul1_1	vup2_1)))	icr1_1)	(((((gal2_1	gac2_2)	(((406.1_1	(gal1_1	icr2_1))	ceb1_2)	416.1_1))	((gac1_3	plu2_2)	((icr1_2
(((((((((((gab2_2	((gab1_1	gac1_1)	vul3_1))	(icr1_3	vel2_2))	icr2_4)	(((((gal2_1	plu2_2)	gac2_2)	(ceb2_2	(icr2_1	vel2_1)))	((406.1_1	gac1_3)	((416.1_1	ceb1_2)	icr1_2)))	((gal1_1	vel1_1)	plu1_2)))	(((((((ceb1_1	ceb2_1)	(366.1_1	(366.1_2	369.1_2)))	rot1_1)	(gag1_1	369.1_1))	(((hal1_1	hal2_1)	icr2_2)	((lai1_1	lai2_1)	(tri1_1	tri2_1))))	(hal1_2	(rot2_2	rot3_1)))	(((gra1_1	gra2_1)	hal2_2)	(gra1_2	(gra2_2	icr2_3)))))	((((vul3_2	vul1_1)	((gag1_2	(vul2_2	vup1_1))
((((((((((((gab2_2	vel2_2)	gac1_1)	gab1_1)	icr2_4)	(icr1_3	vul3_1))	(((((gal2_1	plu2_2)	plu1_2)	(((406.1_1	gac1_3)	ceb1_2)	icr1_2))	(ceb2_2	(gal1_1	vel2_1)))	(416.1_1	((gac2_2	vel1_1)	icr2_1))))	((((((((ceb1_1	ceb2_1)	366.1_2)	(366.1_1	369.1_2))	icr2_2)	(hal1_1	hal2_1))	gag1_1)	((369.1_1	((hal1_2	((lai1_1	tri1_1)	(lai2_1	tri2_1)))	(rot2_2	rot3_1)))	rot1_1))	((gra2_2	(gra1_1	gra2_1))	((gra1_2	icr2_3)	hal2_2))))	(((((vul1_1	vul1_2)	vul2_2)	(vup1_1	(gag1_2
((((((((gab2_2	gac1_1)	(((gab1_1	vel2_2)	(icr1_3	vul3_1))	icr2_4))	((((icr1_2	(gal1_1	vel2_1))	(((416.1_1	plu2_2)	(ceb1_2	gac2_2))	plu1_2))	((406.1_1	ceb2_2)	(gac1_3	((gal2_1	vel1_1)	icr2_1))))	(((366.1_2	369.1_2)	(ceb1_1	ceb2_1))	366.1_1)))	((((gag1_1	(hal1_1	hal2_1))	((lai1_1	tri2_1)	(lai2_1	tri1_1)))	((((369.1_1	hal1_2)	icr2_2)	(rot2_2	rot3_1))	rot1_1))	((gra1_1	gra2_1)	(((gra1_2	gra2_2)	hal2_2)	icr2_3))))	((((gag1_2	vup2_1)	((vul1_1	vul2_2)	vul1_2))
((((((((((gab2_2	gac1_1)	gab1_1)	icr2_4)	((icr1_3	vel2_2)	vul3_1))	((((gag1_1	(369.1_1	((hal1_1	hal2_1)	(hal1_2	icr2_2))))	((((lai1_1	tri2_1)	lai2_1)	tri1_1)	rot1_1))	(rot2_2	rot3_1))	(((gra1_1	gra2_1)	gra2_2)	((gra1_2	icr2_3)	hal2_2))))	(((((((406.1_1	gal2_1)	ceb1_2)	((ceb2_2	gac1_3)	(icr2_1	vel2_1)))	gac2_2)	((vel1_1	icr1_2)	(gal1_1	plu2_2)))	(416.1_1	plu1_2))	(((369.1_2	366.1_2)	366.1_1)	(ceb1_1	ceb2_1))))	((((icr1_1	vul3_2)	((vul1_1	(gag1_2	gag2_2))
((((((((((((vul3_1	gac1_1)	(gab1_1	gab2_2))	icr1_3)	vel2_2)	icr2_4)	((366.1_1	(ceb1_1	ceb2_1))	(366.1_2	369.1_2)))	(((icr2_1	gac2_2)	((((416.1_1	plu1_2)	(plu2_2	vel2_1))	gal1_1)	icr1_2))	(((((406.1_1	gal2_1)	ceb1_2)	gac1_3)	vel1_1)	ceb2_2)))	(((((gag1_1	(369.1_1	(hal1_2	(rot2_2	rot3_1))))	((hal1_1	hal2_1)	icr2_2))	((lai1_1	tri2_1)	(lai2_1	tri1_1)))	rot1_1)	(((gra1_1	gra2_1)	((gra1_2	icr2_3)	hal2_2))	gra2_2)))	((((vul3_2	gag2_2)	vul1_2)	((gag1_2	vup2_1)
((((((((((gac1_1	icr1_3)	vul3_1)	(((gab1_1	vel2_2)	gab2_2)	icr2_4))	(((416.1_1	(406.1_1	ceb1_2))	(((icr1_2	(icr2_1	vel1_1))	vel2_1)	gac1_3))	(ceb2_2	((((gac2_2	gal1_1)	gal2_1)	plu2_2)	plu1_2))))	((((369.1_2	366.1_1)	(ceb1_1	ceb2_1))	366.1_2)	((((((gag1_1	(369.1_1	hal1_2))	((icr2_2	rot1_1)	(rot2_2	rot3_1)))	((lai1_1	(lai2_1	tri2_1))	tri1_1))	(hal1_1	hal2_1))	((gra1_1	gra2_1)	((gra1_2	gra2_2)	icr2_3)))	hal2_2)))	(gab2_1	vul2_1))	(((vul3_2	vup2_1)	gag2_2)
((((((((icr1_3	(((gab1_1	gab2_2)	vul3_1)	icr2_4))	(vel2_2	gac1_1))	(((gac2_2	406.1_1)	(((416.1_1	ceb2_2)	(ceb1_2	gal1_1))	(icr1_2	plu2_2)))	(((((vel1_1	gac1_3)	vel2_1)	plu1_2)	gal2_1)	icr2_1)))	(((366.1_2	366.1_1)	369.1_2)	(ceb1_1	ceb2_1)))	((((gag1_1	(hal1_2	(lai1_1	((lai2_1	tri1_1)	tri2_1))))	(rot2_2	rot3_1))	((369.1_1	rot1_1)	(icr2_2	(hal1_1	hal2_1))))	((gra1_1	gra2_1)	((gra1_2	gra2_2)	(hal2_2	icr2_3)))))	((((vup2_1	((vup1_1	(gag2_2	vul1_2))	(gag1_2
(((((((((gab2_2	icr1_3)	(((gab1_1	vul3_1)	vel2_2)	gac1_1))	icr2_4)	((((ceb1_1	ceb2_1)	(366.1_1	(366.1_2	369.1_2)))	(((gag1_1	((hal1_1	hal2_1)	icr2_2))	(((lai1_1	(lai2_1	tri1_1))	tri2_1)	rot1_1))	(369.1_1	(hal1_2	(rot2_2	rot3_1)))))	((gra1_1	gra2_1)	(((gra1_2	gra2_2)	icr2_3)	hal2_2))))	((406.1_1	((ceb2_2	(gal2_1	icr2_1))	(plu1_2	vel2_1)))	((((416.1_1	gac1_3)	icr1_2)	vel1_1)	(((ceb1_2	gal1_1)	plu2_2)	gac2_2))))	((((gag1_2	vul1_1)	vul1_2)	((gag2_2	vul2_2)
(((((((((vel2_2	(gab2_2	icr2_4))	gac1_1)	(gab1_1	(icr1_3	vul3_1)))	((((((ceb1_2	vel1_1)	(gac1_3	icr1_2))	(((406.1_1	icr2_1)	plu2_2)	(gal1_1	gal2_1)))	(ceb2_2	gac2_2))	416.1_1)	(vel2_1	plu1_2)))	((((366.1_1	(369.1_2	(ceb1_1	ceb2_1)))	366.1_2)	((gag1_1	hal1_2)	(((369.1_1	rot1_1)	(hal1_1	hal2_1))	((icr2_2	(rot2_2	rot3_1))	((lai1_1	lai2_1)	(tri1_1	tri2_1))))))	(((gra1_1	gra2_1)	hal2_2)	((gra1_2	gra2_2)	icr2_3))))	(((((gag1_2	vul1_1)	icr1_1)	(vul3_2	((gag2_2
((((((((vul3_1	icr2_4)	(((gab2_2	gac1_1)	vel2_2)	(gab1_1	icr1_3)))	((((((366.1_2	366.1_1)	369.1_2)	(ceb1_1	ceb2_1))	((((gag1_1	369.1_1)	(rot2_2	rot3_1))	((hal1_1	hal2_1)	icr2_2))	(rot1_1	hal1_2)))	(((lai1_1	lai2_1)	tri1_1)	tri2_1))	(((gra1_1	gra2_1)	((gra1_2	gra2_2)	icr2_3))	hal2_2)))	(((((vul1_2	vul3_2)	vul2_2)	icr1_1)	(((406.1_1	(416.1_1	icr2_1))	((ceb2_2	icr1_2)	(gal2_1	(gal1_1	(plu2_2	vel1_1)))))	(((ceb1_2	gac1_3)	gac2_2)	(vel2_1	plu1_2))))	(((vul1_1
(((((((((((gab2_2	vul3_1)	gab1_1)	(gac1_1	icr1_3))	vel2_2)	icr2_4)	(((366.1_2	369.1_2)	366.1_1)	(ceb1_1	ceb2_1)))	(((((((gag1_1	(369.1_1	(hal1_1	hal2_1)))	hal1_2)	rot1_1)	icr2_2)	(((lai1_1	tri1_1)	tri2_1)	lai2_1))	(rot2_2	rot3_1))	((((gra1_2	gra2_2)	icr2_3)	hal2_2)	(gra1_1	gra2_1))))	((((vul1_2	vul3_2)	(((vul2_2	vul1_1)	vup2_1)	gag2_2))	(((((icr2_1	ceb1_2)	(gal1_1	vel2_1))	(((406.1_1	plu2_2)	vel1_1)	(416.1_1	plu1_2)))	((ceb2_2	gac1_3)	((gac2_2	gal2_1)
(((((((vel2_2	gab2_2)	(((gab1_1	(icr1_3	vul3_1))	gac1_1)	icr2_4))	((((369.1_2	366.1_2)	(ceb1_1	ceb2_1))	366.1_1)	((((gag1_1	((((369.1_1	rot1_1)	hal1_2)	(((lai1_1	tri1_1)	lai2_1)	tri2_1))	(icr2_2	(rot2_2	rot3_1))))	(hal1_1	hal2_1))	(((gra1_2	icr2_3)	gra2_2)	(gra1_1	gra2_1)))	hal2_2)))	((((((vul1_2	(vup1_1	vup2_1))	(gag1_2	icr1_1))	vul1_1)	(vul2_2	((gab2_1	vul2_1)	(gag2_2	vul3_2))))	(ceb1_2	plu1_2))	((((icr2_1	416.1_1)	vel2_1)	(406.1_1	(gal1_1	vel1_1)))
((((((((icr1_3	vel2_2)	(gab2_2	gac1_1))	((gab1_1	vul3_1)	icr2_4))	(((366.1_1	((366.1_2	369.1_2)	(ceb1_1	ceb2_1)))	(((((((lai1_1	tri1_1)	tri2_1)	lai2_1)	((369.1_1	hal1_1)	(hal1_2	hal2_1)))	(rot2_2	rot3_1))	(gag1_1	rot1_1))	icr2_2))	((gra1_2	gra2_2)	((gra1_1	gra2_1)	(hal2_2	icr2_3)))))	((((vup1_1	(gab2_1	vul2_1))	((gag1_2	gag2_2)	(vul1_1	vul1_2)))	((vul3_2	vul2_2)	(icr1_1	vup2_1)))	((icr2_1	(gac2_2	gal2_1))	(((406.1_1	((416.1_1	ceb1_2)	(plu1_2	vel1_1)))
(((((((((vel2_2	icr1_3)	((gab1_1	gac1_1)	gab2_2))	vul3_1)	icr2_4)	(((366.1_1	(369.1_2	(ceb1_1	ceb2_1)))	366.1_2)	((gag1_1	rot1_1)	(((((369.1_1	hal1_1)	hal1_2)	((lai1_1	lai2_1)	(tri1_1	tri2_1)))	(hal2_1	(rot2_2	rot3_1)))	icr2_2))))	(((((gra1_1	gra2_1)	gra1_2)	icr2_3)	gra2_2)	hal2_2))	(((vup1_1	((gab2_1	vul2_1)	(vul1_2	vul2_2)))	(((vul1_1	gag1_2)	(vup2_1	vul3_2))	(gag2_2	icr1_1)))	(((gac2_2	(gal2_1	icr2_1))	(((406.1_1	icr1_2)	(gac1_3	plu2_2))	gal1_1))
(((((((((icr1_3	vel2_2)	icr2_4)	(gab1_1	gac1_1))	(gab2_2	vul3_1))	((((((369.1_2	366.1_2)	366.1_1)	(ceb1_1	ceb2_1))	(rot2_2	rot3_1))	((((gag1_1	(hal1_2	hal2_1))	(369.1_1	hal1_1))	icr2_2)	((lai1_1	((lai2_1	tri2_1)	tri1_1))	rot1_1)))	((gra1_1	gra2_1)	(gra1_2	(gra2_2	(hal2_2	icr2_3))))))	((((gab2_1	vul2_1)	(vul2_2	(icr1_1	vup2_1)))	(((vul3_2	(gag2_2	vul1_2))	gag1_2)	(vup1_1	vul1_1)))	(((((vel2_1	(416.1_1	ceb1_2))	gac2_2)	((((406.1_1	plu2_2)	icr2_1)	ceb2_2)
((((((((((icr2_4	vel2_2)	(((gab1_1	gac1_1)	vul3_1)	gab2_2))	icr1_3)	((((369.1_2	366.1_1)	(ceb1_1	ceb2_1))	366.1_2)	(((((gag1_1	(hal1_2	hal2_1))	(rot2_2	rot3_1))	((369.1_1	hal1_1)	icr2_2))	rot1_1)	((lai1_1	(lai2_1	tri1_1))	tri2_1))))	((gra1_1	gra2_1)	(((gra1_2	icr2_3)	gra2_2)	hal2_2)))	(((((((vul2_2	gag2_2)	vul1_2)	gag1_2)	(gab2_1	vul2_1))	(((vul1_1	vup1_1)	icr1_1)	(vul3_2	vup2_1)))	(icr1_2	vel2_1))	(((((gal2_1	icr2_1)	ceb2_2)	(((406.1_1	(416.1_1	vel1_1))
(((((((gab2_2	icr1_3)	(((gab1_1	(gac1_1	vul3_1))	vel2_2)	icr2_4))	(((366.1_2	369.1_2)	(366.1_1	(ceb1_1	ceb2_1)))	((gag1_1	(((lai1_1	tri1_1)	lai2_1)	tri2_1))	((((((369.1_1	hal1_1)	hal1_2)	icr2_2)	rot1_1)	hal2_1)	(rot2_2	rot3_1)))))	((((gra1_1	gra2_1)	gra1_2)	(gra2_2	hal2_2))	icr2_3))	(((((vul1_2	(vul2_2	gag2_2))	(gab2_1	vul2_1))	((vul3_2	vup1_1)	((icr1_1	vup2_1)	vul1_1)))	gag1_2)	((((416.1_1	plu2_2)	gal1_1)	(((406.1_1	vel2_1)	((gac2_2	gal2_1)	icr2_1))
(((((((((gab1_1	(gab2_2	gac1_1))	icr1_3)	icr2_4)	(vul3_1	vel2_2))	(((366.1_1	366.1_2)	369.1_2)	(ceb1_1	ceb2_1)))	((((((gag1_1	icr2_2)	369.1_1)	(((gra1_1	gra2_1)	((gra1_2	icr2_3)	gra2_2))	hal2_2))	((hal1_1	hal2_1)	hal1_2))	rot1_1)	((rot2_2	rot3_1)	((lai1_1	lai2_1)	(tri1_1	tri2_1)))))	(((((icr1_1	(((gag1_2	vup1_1)	vul1_2)	(vul2_2	vul3_2)))	vul1_1)	(gag2_2	vup2_1))	(gab2_1	vul2_1))	((((((416.1_1	(gal1_1	vel2_1))	vel1_1)	ceb2_2)	(ceb1_2	((gac1_3	icr2_1)
((((((((vul3_1	icr2_4)	(gab1_1	vel2_2))	((gab2_2	gac1_1)	icr1_3))	(((369.1_2	(366.1_1	(366.1_2	(ceb1_1	ceb2_1))))	(((gag1_1	((hal1_2	icr2_2)	(rot2_2	rot3_1)))	(hal1_1	hal2_1))	((369.1_1	rot1_1)	((lai1_1	(lai2_1	tri1_1))	tri2_1))))	(((gra1_1	gra2_1)	gra1_2)	((gra2_2	hal2_2)	icr2_3))))	((((((vup1_1	vul2_2)	vul3_2)	(vup2_1	icr1_1))	gag2_2)	((((((ceb2_2	gac1_3)	(406.1_1	vel1_1))	icr2_1)	((((416.1_1	icr1_2)	plu1_2)	(gac2_2	gal2_1))	plu2_2))	vel2_1)	(ceb1_2
((((((((((vul3_1	(icr2_4	vel2_2))	(gab1_1	(gac1_1	icr1_3)))	gab2_2)	(((366.1_1	((366.1_2	369.1_2)	(ceb1_1	ceb2_1)))	((gag1_1	(((369.1_1	rot1_1)	(hal1_1	hal2_1))	icr2_2))	(((rot2_2	rot3_1)	hal1_2)	(((lai1_1	tri2_1)	tri1_1)	lai2_1))))	(((gra1_1	gra2_1)	((gra1_2	gra2_2)	icr2_3))	hal2_2)))	(((((gag2_2	(vul1_1	vul2_2))	vul3_2)	(icr1_1	(vup1_1	vup2_1)))	((((((icr2_1	(((ceb1_2	gal2_1)	gal1_1)	(ceb2_2	gac2_2)))	plu2_2)	icr1_2)	(416.1_1	(gac1_3	vel1_1)))	(406.1_1
((((((((gab2_2	vul3_1)	(icr2_4	vel2_2))	(icr1_3	(gab1_1	gac1_1)))	(((((vul2_2	vul1_1)	((gag1_2	vul1_2)	(gag2_2	((icr1_1	(vul3_2	vup2_1))	vup1_1))))	(((gac1_3	((ceb1_2	ceb2_2)	vel1_1))	(icr2_1	plu1_2))	vel2_1))	((((406.1_1	416.1_1)	plu2_2)	gac2_2)	((gal1_1	gal2_1)	icr1_2)))	((((((369.1_2	366.1_1)	366.1_2)	(ceb1_1	ceb2_1))	((lai1_1	lai2_1)	(tri1_1	tri2_1)))	(((gag1_1	(369.1_1	(((hal1_1	hal2_1)	icr2_2)	rot1_1)))	hal1_2)	(rot2_2	rot3_1)))	((((gra1_1	gra2_1)
((((((((((vel2_2	gac1_1)	icr1_3)	(gab1_1	(gab2_2	vul3_1)))	icr2_4)	(((((((plu2_2	406.1_1)	gac2_2)	416.1_1)	gac1_3)	(gal1_1	(icr2_1	vel1_1)))	(ceb1_2	ceb2_2))	((gal2_1	(plu1_2	vel2_1))	icr1_2)))	((((369.1_2	(ceb1_1	ceb2_1))	(366.1_1	366.1_2))	(((gag1_1	(((lai1_1	lai2_1)	(tri1_1	tri2_1))	(rot2_2	rot3_1)))	(((369.1_1	hal1_1)	icr2_2)	rot1_1))	(hal1_2	hal2_1)))	((gra1_1	gra2_1)	(((gra1_2	icr2_3)	gra2_2)	hal2_2))))	(((((gag1_2	vul2_2)	vup2_1)	(gag2_2	icr1_1))
((((((((((((vul3_1	gac1_1)	(gab1_1	gab2_2))	vel2_2)	icr2_4)	icr1_3)	((((icr2_1	vel1_1)	((((406.1_1	(ceb2_2	plu1_2))	(ceb1_2	gac2_2))	(icr1_2	gac1_3))	(416.1_1	plu2_2)))	gal1_1)	(gal2_1	vel2_1)))	(((((366.1_1	((366.1_2	(ceb1_1	ceb2_1))	369.1_2))	((((gag1_1	(icr2_2	((lai1_1	lai2_1)	(tri1_1	tri2_1))))	hal1_2)	(369.1_1	hal1_1))	rot1_1))	(hal2_1	(rot2_2	rot3_1)))	(gra1_1	gra2_1))	(((gra1_2	gra2_2)	hal2_2)	icr2_3)))	(((((gag1_2	(vul2_2	vup2_1))	((vul1_2	vul3_2)
((((((((((gab1_1	vul3_1)	icr2_4)	vel2_2)	(gac1_1	(gab2_2	icr1_3)))	(((((((((406.1_1	plu1_2)	gac2_2)	416.1_1)	vel2_1)	(ceb1_2	gal2_1))	(ceb2_2	vel1_1))	(gac1_3	plu2_2))	(icr1_2	icr2_1))	gal1_1))	((((366.1_1	(366.1_2	369.1_2))	(ceb1_1	ceb2_1))	(((gag1_1	(((lai1_1	tri1_1)	lai2_1)	tri2_1))	(hal2_1	rot1_1))	((369.1_1	hal1_1)	((hal1_2	(rot2_2	rot3_1))	icr2_2))))	((gra1_1	gra2_1)	(gra1_2	((gra2_2	icr2_3)	hal2_2)))))	((((vul2_2	gag2_2)	((vup2_1	(vul1_1	(vul1_2
(((((((((gab1_1	((gab2_2	icr1_3)	(vel2_2	vul3_1)))	gac1_1)	icr2_4)	(((((icr1_2	(416.1_1	ceb1_2))	ceb2_2)	(gal1_1	vel1_1))	(((((406.1_1	gal2_1)	icr2_1)	gac1_3)	vel2_1)	((gac2_2	plu2_2)	plu1_2)))	(366.1_1	((366.1_2	369.1_2)	(ceb1_1	ceb2_1)))))	((((gag1_1	(((369.1_1	hal1_1)	((hal2_1	(((lai1_1	lai2_1)	tri2_1)	tri1_1))	hal1_2))	(icr2_2	(rot1_1	(rot2_2	rot3_1)))))	((gra1_2	icr2_3)	gra2_2))	hal2_2)	(gra1_1	gra2_1)))	((((vul1_2	icr1_1)	((gag1_2	vul1_1)	(gag2_2
((((((gab2_2	vul3_1)	(vel2_2	(gab1_1	((gac1_1	icr1_3)	icr2_4))))	(((((((((gac2_2	vel2_1)	icr1_2)	icr2_1)	(416.1_1	ceb1_2))	ceb2_2)	((((406.1_1	gal2_1)	plu2_2)	(gac1_3	vel1_1))	gal1_1))	plu1_2)	((366.1_1	(ceb1_1	ceb2_1))	(366.1_2	369.1_2)))	((((gag1_1	((((hal2_1	((lai1_1	lai2_1)	(tri1_1	tri2_1)))	rot1_1)	icr2_2)	hal1_2))	((369.1_1	hal1_1)	(rot2_2	rot3_1)))	hal2_2)	(((gra1_1	gra2_1)	(gra2_2	icr2_3))	gra1_2))))	(((((vul3_2	icr1_1)	(vup1_1	(gag2_2	vul1_1)))
((((((((((icr1_3	gac1_1)	((gab1_1	(gab2_2	vel2_2))	vul3_1))	icr2_4)	((((366.1_1	(ceb1_1	ceb2_1))	(366.1_2	369.1_2))	((((gag1_1	rot1_1)	((369.1_1	hal1_1)	(hal2_1	(((lai1_1	lai2_1)	tri2_1)	tri1_1))))	(hal1_2	icr2_2))	(rot2_2	rot3_1)))	((gra1_1	gra2_1)	((gra1_2	(gra2_2	icr2_3))	hal2_2))))	(((((416.1_1	icr1_2)	gac2_2)	406.1_1)	(gac1_3	(icr2_1	plu1_2)))	(((ceb1_2	plu2_2)	ceb2_2)	((gal1_1	(vel1_1	vel2_1))	gal2_1))))	(((((vul3_2	icr1_1)	(vul1_1	vup1_1))	vul1_2)
((((((((vul3_1	gac1_1)	(gab1_1	(gab2_2	icr1_3)))	(vel2_2	icr2_4))	(((((((366.1_1	369.1_2)	366.1_2)	(ceb1_1	ceb2_1))	(((gag1_1	icr2_2)	rot1_1)	hal1_2))	hal2_1)	(((369.1_1	hal1_1)	(((lai1_1	lai2_1)	tri1_1)	tri2_1))	(rot2_2	rot3_1)))	((gra1_1	gra2_1)	(gra1_2	((gra2_2	icr2_3)	hal2_2)))))	((((((gac2_2	icr1_2)	(plu1_2	vel2_1))	(gac1_3	gal2_1))	((416.1_1	ceb1_2)	ceb2_2))	(406.1_1	plu2_2))	(gal1_1	(icr2_1	vel1_1))))	(((((vul2_2	(icr1_1	vup1_1))	vul1_2)	(vul1_1
(((((((((gac1_1	((gab1_1	vul3_1)	(gab2_2	icr1_3)))	vel2_2)	icr2_4)	((((((((plu2_2	(gac2_2	icr1_2))	icr2_1)	416.1_1)	((ceb1_2	(ceb2_2	vel1_1))	gac1_3))	plu1_2)	((406.1_1	gal1_1)	vel2_1))	gal2_1)	((369.1_2	(ceb1_1	ceb2_1))	(366.1_1	366.1_2))))	((((gag1_1	icr2_2)	(rot1_1	(rot2_2	rot3_1)))	((369.1_1	hal1_1)	((((lai1_1	tri1_1)	tri2_1)	lai2_1)	(hal1_2	hal2_1))))	(((gra1_1	gra2_1)	gra1_2)	(gra2_2	(hal2_2	icr2_3)))))	(((((vup1_1	vul2_2)	gag2_2)	(vul3_2	vup2_1))
(((((((gab2_2	(icr1_3	vel2_2))	((gab1_1	icr2_4)	(gac1_1	vul3_1)))	((gac1_3	plu1_2)	((((((((406.1_1	plu2_2)	gac2_2)	((416.1_1	ceb2_2)	vel1_1))	ceb1_2)	gal1_1)	gal2_1)	vel2_1)	(icr2_1	icr1_2))))	(((369.1_2	(ceb1_1	ceb2_1))	(366.1_1	366.1_2))	((((gag1_1	(rot1_1	(rot2_2	rot3_1)))	((369.1_1	hal1_1)	(icr2_2	(((lai1_1	lai2_1)	tri1_1)	tri2_1))))	((gra1_1	gra2_1)	((gra1_2	gra2_2)	(hal2_2	icr2_3))))	(hal1_2	hal2_1))))	((((icr1_1	vul1_2)	(((vul1_1	vul3_2)	(gag1_2
(((((((icr1_3	(((gab1_1	vel2_2)	gab2_2)	icr2_4))	(gac1_1	vul3_1))	(((gag1_1	hal1_2)	(((((369.1_1	hal1_1)	rot1_1)	(rot2_2	rot3_1))	(hal2_1	((lai1_1	tri2_1)	(lai2_1	tri1_1))))	icr2_2))	(((gra1_1	gra2_1)	(hal2_2	icr2_3))	(gra1_2	gra2_2))))	(((((plu1_2	((406.1_1	gac1_3)	plu2_2))	((416.1_1	vel1_1)	gal1_1))	(ceb1_2	((ceb2_2	(gac2_2	icr1_2))	(gal2_1	icr2_1))))	vel2_1)	((366.1_2	(ceb1_1	ceb2_1))	(366.1_1	369.1_2))))	(((((vul3_2	gag1_2)	(vul1_1	icr1_1))	((vul1_2
((((((((((((gab1_1	vul3_1)	icr1_3)	gab2_2)	gac1_1)	vel2_2)	icr2_4)	(((((((icr2_1	416.1_1)	gal2_1)	gal1_1)	(ceb2_2	gac2_2))	(vel1_1	vel2_1))	(((406.1_1	ceb1_2)	plu2_2)	(gac1_3	plu1_2)))	icr1_2))	((366.1_1	((366.1_2	369.1_2)	(ceb1_1	ceb2_1)))	((((gag1_1	((hal1_2	rot1_1)	((lai1_1	(lai2_1	tri1_1))	tri2_1)))	(rot2_2	rot3_1))	((369.1_1	hal1_1)	(hal2_1	icr2_2)))	(((gra1_1	gra2_1)	hal2_2)	((gra1_2	icr2_3)	gra2_2)))))	((((((vul3_2	(vul1_2	vul2_2))	(vup1_1	vup2_1))
((((((gac1_1	icr2_4)	(((gab1_1	vul3_1)	vel2_2)	(gab2_2	icr1_3)))	(((plu1_2	((((((406.1_1	plu2_2)	icr2_1)	vel1_1)	(((416.1_1	vel2_1)	gal2_1)	(gac1_3	gac2_2)))	icr1_2)	((ceb1_2	gal1_1)	ceb2_2)))	((369.1_2	366.1_2)	(366.1_1	(ceb1_1	ceb2_1))))	((((gag1_1	((lai1_1	(lai2_1	tri1_1))	tri2_1))	(hal1_2	rot1_1))	(((369.1_1	hal1_1)	(icr2_2	(rot2_2	rot3_1)))	hal2_1))	((gra1_1	gra2_1)	((gra1_2	gra2_2)	(hal2_2	icr2_3))))))	(((vul2_2	vup2_1)	(((((gag1_2	vul3_2)	(vul1_1
(((((((((gab1_1	icr1_3)	(gab2_2	vul3_1))	(gac1_1	vel2_2))	icr2_4)	(((((gac1_3	icr2_1)	((ceb1_2	ceb2_2)	(gal1_1	(gac2_2	(plu1_2	vel2_1)))))	(((406.1_1	416.1_1)	(icr1_2	plu2_2))	(gal2_1	vel1_1)))	((369.1_2	((366.1_1	(ceb1_1	ceb2_1))	366.1_2))	((((gag1_1	(((lai1_1	tri2_1)	lai2_1)	tri1_1))	((369.1_1	hal1_1)	(rot2_2	rot3_1)))	(hal1_2	(hal2_1	icr2_2)))	rot1_1)))	((((gra1_1	gra2_1)	gra2_2)	(gra1_2	hal2_2))	icr2_3)))	(((gag1_2	((((vup2_1	vup1_1)	vul1_2)	icr1_1)
((((((((vul3_1	gab2_2)	(gac1_1	((gab1_1	icr1_3)	vel2_2)))	icr2_4)	((((((((ceb1_2	icr2_1)	plu2_2)	(gal1_1	plu1_2))	(ceb2_2	gac2_2))	((406.1_1	(416.1_1	vel1_1))	(gac1_3	gal2_1)))	vel2_1)	icr1_2)	(((369.1_2	((366.1_1	366.1_2)	(ceb1_1	ceb2_1)))	(((gag1_1	hal1_2)	(((369.1_1	(hal1_1	hal2_1))	icr2_2)	(rot2_2	rot3_1)))	(((lai1_1	tri1_1)	(lai2_1	tri2_1))	rot1_1)))	((((gra1_1	gra2_1)	gra1_2)	hal2_2)	(gra2_2	icr2_3)))))	(((((vul1_1	gag1_2)	(icr1_1	vup2_1))	(gag2_2
(((((gab1_1	(((gab2_2	(gac1_1	vul3_1))	icr2_4)	(icr1_3	vel2_2)))	((((gac1_3	plu2_2)	(((406.1_1	(ceb1_2	(gal2_1	plu1_2)))	((gac2_2	icr2_1)	gal1_1))	(((416.1_1	vel2_1)	(icr1_2	vel1_1))	ceb2_2)))	((gag1_1	(((369.1_1	hal1_2)	((rot1_1	icr2_2)	(lai1_1	((lai2_1	tri1_1)	tri2_1))))	((hal1_1	hal2_1)	(rot2_2	rot3_1))))	(((gra1_1	gra2_1)	((gra2_2	hal2_2)	icr2_3))	gra1_2)))	(((366.1_2	369.1_2)	(ceb1_1	ceb2_1))	366.1_1)))	(((vul1_1	(vul1_2	vup2_1))	(icr1_1	(gag1_2
((((((((gab1_1	(icr2_4	vel2_2))	(gab2_2	((gac1_1	vul3_1)	icr1_3)))	((((((gal2_1	plu1_2)	vel1_1)	(((ceb1_2	ceb2_2)	gal1_1)	icr1_2))	((((406.1_1	(gac1_3	plu2_2))	icr2_1)	(416.1_1	gac2_2))	vel2_1))	((((gag1_1	369.1_1)	((((hal1_1	hal2_1)	(icr2_2	(((lai1_1	tri1_1)	tri2_1)	lai2_1)))	(rot2_2	rot3_1))	hal1_2))	rot1_1)	(((gra1_1	gra2_1)	(gra2_2	icr2_3))	(gra1_2	hal2_2))))	((366.1_1	(ceb1_1	ceb2_1))	(366.1_2	369.1_2))))	((((vup2_1	((vul2_2	vup1_1)	vul1_2))	(vul3_2
((((((((((gab2_2	(gac1_1	vel2_2))	icr2_4)	((icr1_3	vul3_1)	gab1_1))	(((gag1_1	(rot2_2	rot3_1))	(((369.1_1	rot1_1)	((hal1_2	icr2_2)	((lai1_1	tri2_1)	(lai2_1	tri1_1))))	(hal1_1	hal2_1)))	(((gra1_1	gra2_1)	icr2_3)	((gra1_2	gra2_2)	hal2_2))))	((((416.1_1	gal2_1)	(((gac1_3	(plu1_2	plu2_2))	icr2_1)	(gac2_2	vel1_1)))	((((406.1_1	(ceb1_2	icr1_2))	gal1_1)	ceb2_2)	vel2_1))	((366.1_1	(ceb1_1	ceb2_1))	(366.1_2	369.1_2))))	(((((vul2_2	(gag1_2	vul3_2))	(vul1_2	vup2_1))
((((((((((gac1_1	gab2_2)	(((gab1_1	icr1_3)	vul3_1)	vel2_2))	icr2_4)	((((((gal2_1	416.1_1)	icr1_2)	(406.1_1	vel2_1))	((((ceb1_2	icr2_1)	plu2_2)	ceb2_2)	(gac1_3	vel1_1)))	gal1_1)	(gac2_2	plu1_2)))	(((366.1_2	369.1_2)	366.1_1)	(ceb1_1	ceb2_1)))	((((gag1_1	((((369.1_1	icr2_2)	rot1_1)	(hal1_2	(lai1_1	((lai2_1	tri2_1)	tri1_1))))	(hal1_1	hal2_1)))	(rot2_2	rot3_1))	(gra2_2	(hal2_2	icr2_3)))	((gra1_1	gra2_1)	gra1_2)))	((((gag1_2	vul2_2)	icr1_1)	((((vup1_1	vul1_1)
((((((((((gab1_1	vel2_2)	vul3_1)	gab2_2)	gac1_1)	icr1_3)	icr2_4)	(((((vul3_2	(((gag2_2	(vup2_1	vup1_1))	(vul1_2	vul2_2))	(icr1_1	vul1_1)))	(((icr1_2	ceb2_2)	((416.1_1	gal2_1)	plu2_2))	((((406.1_1	vel2_1)	(gac2_2	plu1_2))	(ceb1_2	icr2_1))	(gac1_3	(gal1_1	vel1_1)))))	gag1_2)	(gab2_1	vul2_1))	((((366.1_2	369.1_2)	366.1_1)	(ceb1_1	ceb2_1))	((((((gag1_1	icr2_2)	hal1_2)	369.1_1)	(hal1_1	hal2_1))	(((((gra1_1	gra2_1)	icr2_3)	(gra1_2	hal2_2))	gra2_2)	(rot1_1
(((((((((((gab2_2	icr1_3)	(gab1_1	vul3_1))	vel2_2)	gac1_1)	icr2_4)	(gab2_1	vul2_1))	((((gag1_1	((369.1_1	hal1_1)	hal2_1))	(rot2_2	rot3_1))	(icr2_2	((hal1_2	rot1_1)	(((lai1_1	tri1_1)	lai2_1)	tri2_1))))	(((gra2_2	icr2_3)	(gra1_1	gra2_1))	(gra1_2	hal2_2))))	((366.1_2	(ceb1_1	ceb2_1))	(366.1_1	369.1_2)))	(((((vul1_2	vup2_1)	vul3_2)	((vul2_2	vup1_1)	vul1_1))	((gag1_2	gag2_2)	icr1_1))	(((((((gal2_1	plu2_2)	vel1_1)	gac2_2)	(gac1_3	gal1_1))	(((406.1_1	icr2_1)
(((((((gab1_1	((gac1_1	vul3_1)	(gab2_2	icr1_3)))	vel2_2)	icr2_4)	((((((((vup1_1	vul1_2)	vup2_1)	(icr1_1	(gag1_2	vul3_2)))	(vul1_1	(gag2_2	vul2_2)))	(gab2_1	vul2_1))	((plu1_2	((ceb1_2	plu2_2)	(gal2_1	vel1_1)))	((((406.1_1	416.1_1)	gac2_2)	((ceb2_2	icr2_1)	gac1_3))	((icr1_2	vel2_1)	gal1_1))))	(((gag1_1	(((369.1_1	icr2_2)	hal1_2)	(rot1_1	((lai1_1	tri1_1)	(lai2_1	tri2_1)))))	((hal1_1	hal2_1)	(rot2_2	rot3_1)))	(((gra1_1	gra2_1)	hal2_2)	((gra1_2	gra2_2)
((((((((gac1_1	(gab1_1	gab2_2))	(vul3_1	icr1_3))	icr2_4)	vel2_2)	(((((366.1_2	369.1_2)	(ceb1_1	ceb2_1))	366.1_1)	(((gag1_1	(hal1_2	icr2_2))	(rot2_2	rot3_1))	((369.1_1	rot1_1)	((hal1_1	hal2_1)	(((lai1_1	tri1_1)	tri2_1)	lai2_1)))))	(((gra1_1	gra2_1)	(gra1_2	icr2_3))	(gra2_2	hal2_2))))	(((((vul2_2	icr1_1)	(gag1_2	(gag2_2	vup2_1)))	(gab2_1	vul2_1))	((vup1_1	vul1_1)	(vul1_2	vul3_2)))	(((((((gac1_3	gac2_2)	ceb2_2)	vel1_1)	gal2_1)	416.1_1)	((((gal1_1	plu1_2)
((((((((((gac1_1	icr1_3)	vul3_1)	((gab1_1	gab2_2)	vel2_2))	icr2_4)	(((((((369.1_2	(ceb1_1	ceb2_1))	366.1_1)	366.1_2)	((gag1_1	(hal1_2	(icr2_2	rot1_1)))	(((lai1_1	lai2_1)	tri1_1)	tri2_1)))	(rot2_2	rot3_1))	(369.1_1	(hal1_1	hal2_1)))	(((gra1_1	gra2_1)	(gra1_2	icr2_3))	(gra2_2	hal2_2))))	(((((vul3_2	(((vul2_2	vup1_1)	(gag1_2	(gag2_2	vul1_2)))	vup2_1))	((gab2_1	vul2_1)	(icr1_1	vul1_1)))	(gal1_1	vel2_1))	406.1_1)	(((416.1_1	(gac1_3	plu2_2))	gal2_1)	((ceb1_2
(((((((((gab1_1	icr1_3)	gac1_1)	gab2_2)	(vel2_2	vul3_1))	icr2_4)	((((((gag1_2	vul1_2)	(((gag2_2	vup1_1)	vul2_2)	vup2_1))	((icr1_1	vul3_2)	vul1_1))	(gab2_1	vul2_1))	((((366.1_1	(366.1_2	369.1_2))	(ceb1_1	ceb2_1))	(((gag1_1	(rot2_2	rot3_1))	icr2_2)	(369.1_1	((((hal1_1	hal2_1)	hal1_2)	rot1_1)	(lai1_1	((lai2_1	tri1_1)	tri2_1))))))	((hal2_2	((gra1_2	gra2_2)	icr2_3))	(gra1_1	gra2_1))))	((((((406.1_1	(416.1_1	ceb2_2))	((gac1_3	vel2_1)	plu2_2))	(gac2_2	plu1_2))
(((((((((gab1_1	gab2_2)	icr2_4)	(vel2_2	(gac1_1	(icr1_3	vul3_1))))	(((369.1_2	366.1_2)	366.1_1)	(ceb1_1	ceb2_1)))	((((gag1_1	(((hal2_1	hal1_2)	rot1_1)	icr2_2))	((369.1_1	hal1_1)	((lai1_1	tri2_1)	(lai2_1	tri1_1))))	(rot2_2	rot3_1))	((gra1_2	(gra2_2	icr2_3))	((gra1_1	gra2_1)	hal2_2))))	((((vul1_2	(gag2_2	icr1_1))	vup2_1)	((((((gal2_1	plu2_2)	(((406.1_1	gac1_3)	(ceb1_2	vel1_1))	(gac2_2	(icr2_1	vel2_1))))	plu1_2)	(ceb2_2	gal1_1))	(416.1_1	icr1_2))	(((gag1_2
(((((((gab1_1	gab2_2)	(vul3_1	gac1_1))	(vel2_2	(icr1_3	icr2_4)))	((((vul1_2	(((gag1_2	vup1_1)	gag2_2)	icr1_1))	(((vul2_2	vul3_2)	vup2_1)	vul1_1))	(((((406.1_1	gal1_1)	vel1_1)	((416.1_1	icr1_2)	((ceb2_2	(gac1_3	plu2_2))	gac2_2)))	plu1_2)	((ceb1_2	gal2_1)	(icr2_1	vel2_1))))	((((((366.1_2	366.1_1)	369.1_2)	(ceb1_1	ceb2_1))	(gag1_1	(rot2_2	rot3_1)))	(((((369.1_1	hal1_1)	hal1_2)	(hal2_1	rot1_1))	icr2_2)	(lai1_1	(lai2_1	(tri1_1	tri2_1)))))	((((gra1_1	gra2_1)
(((((((((gab2_2	vel2_2)	vul3_1)	((gab1_1	(gac1_1	icr1_3))	icr2_4))	(((((((vup1_1	icr1_1)	gag2_2)	vul1_1)	((vul3_2	vup2_1)	(gag1_2	(vul1_2	vul2_2))))	((ceb2_2	vel1_1)	gal1_1))	(plu2_2	plu1_2))	(((((icr2_1	406.1_1)	(416.1_1	(ceb1_2	gal2_1)))	vel2_1)	gac2_2)	(gac1_3	icr1_2))))	(((((((366.1_1	366.1_2)	(369.1_2	(ceb1_1	ceb2_1)))	(hal2_1	(rot2_2	rot3_1)))	(icr2_2	(lai1_1	((lai2_1	tri1_1)	tri2_1))))	(((369.1_1	hal1_1)	rot1_1)	hal1_2))	gag1_1)	(((gra1_1	gra2_1)
(((((vel2_2	(((gab1_1	gab2_2)	(gac1_1	icr1_3))	icr2_4))	vul3_1)	(((((((((((gag1_2	vup2_1)	vul1_2)	((vul1_1	(vul3_2	vup1_1))	vul2_2))	gag2_2)	icr1_1)	(406.1_1	((ceb2_2	((icr1_2	vel1_1)	gal1_1))	(plu2_2	vel2_1))))	(gac1_3	plu1_2))	(((416.1_1	gal2_1)	ceb1_2)	(gac2_2	icr2_1)))	((icr2_3	(gra2_2	hal2_2))	((gra1_1	gra2_1)	gra1_2)))	(gab2_1	vul2_1))	((((366.1_1	369.1_2)	(ceb1_1	ceb2_1))	366.1_2)	((((gag1_1	rot1_1)	icr2_2)	(((369.1_1	hal1_1)	(((lai1_1	tri2_1)
(((((((((((gab2_2	gac1_1)	icr1_3)	(gab1_1	vul3_1))	vel2_2)	icr2_4)	(((gra1_2	gra2_2)	icr2_3)	((gra1_1	gra2_1)	hal2_2)))	(((369.1_2	(ceb1_1	ceb2_1))	(366.1_1	366.1_2))	(((gag1_1	rot1_1)	((((369.1_1	hal1_1)	hal2_1)	(hal1_2	((lai1_1	(tri1_1	tri2_1))	lai2_1)))	(rot2_2	rot3_1)))	icr2_2)))	(((((((gag1_2	(gag2_2	(vul3_2	vup2_1)))	(gab2_1	vul2_1))	vup1_1)	vul1_1)	((icr1_1	vul1_2)	vul2_2))	((((icr2_1	ceb2_2)	(406.1_1	plu2_2))	(((416.1_1	ceb1_2)	(gac1_3	gal1_1))
((((((vel2_2	((gab2_2	gab1_1)	(gac1_1	(icr1_3	vul3_1))))	icr2_4)	(((((((((vup1_1	vul2_2)	(gab2_1	vul2_1))	gag1_2)	((vul3_2	(icr1_1	vul1_1))	(gag2_2	(vul1_2	vup2_1))))	((406.1_1	ceb1_2)	icr1_2))	((ceb2_2	vel2_1)	(416.1_1	(((plu2_2	vel1_1)	gal1_1)	(((gac1_3	plu1_2)	gac2_2)	gal2_1)))))	icr2_1)	((((gra1_2	icr2_3)	gra2_2)	hal2_2)	(gra1_1	gra2_1)))	((((366.1_2	369.1_2)	366.1_1)	(ceb1_1	ceb2_1))	((((((gag1_1	icr2_2)	(hal1_2	rot1_1))	(369.1_1	hal1_1))	((lai1_1
(((((((((gac1_1	gab2_2)	icr2_4)	((gab1_1	(icr1_3	vul3_1))	vel2_2))	(icr2_3	((gra1_1	gra2_1)	(gra1_2	(gra2_2	hal2_2)))))	((((((((vul1_1	gag1_2)	vul1_2)	(vul3_2	vup2_1))	gag2_2)	((vul2_2	vup1_1)	(gab2_1	vul2_1)))	icr1_1)	(gac1_3	plu2_2))	((((icr1_2	((ceb1_2	plu1_2)	icr2_1))	((416.1_1	vel1_1)	ceb2_2))	(((406.1_1	vel2_1)	gal1_1)	gac2_2))	gal2_1)))	((((366.1_1	369.1_2)	(366.1_2	(ceb1_1	ceb2_1)))	((gag1_1	hal2_1)	(icr2_2	hal1_2)))	((((369.1_1	hal1_1)	(rot2_2
((((((((icr2_4	(gab1_1	gac1_1))	(((gab2_2	vul3_1)	icr1_3)	vel2_2))	((((ceb2_2	(vel1_1	gal2_1))	((ceb1_2	(gac2_2	icr2_1))	(plu1_2	vel2_1)))	((406.1_1	(416.1_1	icr1_2))	(gal1_1	plu2_2)))	gac1_3))	((((((366.1_2	369.1_2)	366.1_1)	(ceb1_1	ceb2_1))	(gag1_1	((369.1_1	hal1_1)	(((hal1_2	icr2_2)	hal2_1)	(rot1_1	((lai1_1	tri1_1)	(lai2_1	tri2_1)))))))	(rot2_2	rot3_1))	((gra1_1	gra2_1)	(((gra1_2	icr2_3)	hal2_2)	gra2_2))))	((((vul2_2	vul3_2)	(((gag2_2	icr1_1)	vup1_1)
(((((((((((vel2_2	(gab2_2	icr1_3))	(gac1_1	vul3_1))	icr2_4)	gab1_1)	(((gag1_1	((hal1_2	hal2_1)	icr2_2))	((((369.1_1	hal1_1)	rot1_1)	((lai1_1	tri2_1)	(lai2_1	tri1_1)))	(rot2_2	rot3_1)))	(((gra1_1	gra2_1)	(gra1_2	gra2_2))	(hal2_2	icr2_3))))	(((((416.1_1	(ceb2_2	(gac2_2	icr2_1)))	vel2_1)	((((406.1_1	plu2_2)	plu1_2)	vel1_1)	((ceb1_2	gal2_1)	gal1_1)))	(gac1_3	icr1_2))	((366.1_1	(ceb1_1	ceb2_1))	(366.1_2	369.1_2))))	((((vul3_2	(icr1_1	(vul1_2	vul2_2)))	(gag2_2
((((((((((vel2_2	icr2_4)	(gab1_1	(((gab2_2	vul3_1)	icr1_3)	gac1_1)))	((((plu2_2	406.1_1)	gal1_1)	((((ceb2_2	gal2_1)	(icr2_1	plu1_2))	gac1_3)	vel2_1))	((416.1_1	(ceb1_2	gac2_2))	(icr1_2	vel1_1))))	(((((ceb1_1	ceb2_1)	366.1_2)	(366.1_1	369.1_2))	((((gag1_1	hal2_1)	(rot1_1	(rot2_2	rot3_1)))	((369.1_1	hal1_1)	(hal1_2	icr2_2)))	((lai1_1	(lai2_1	tri1_1))	tri2_1)))	(((gra1_1	gra2_1)	gra2_2)	((gra1_2	hal2_2)	icr2_3))))	((((((vul3_2	gag2_2)	gag1_2)	vul2_2)	(vup2_1
(((((((((vel2_2	((gab1_1	icr2_4)	vul3_1))	(gab2_2	icr1_3))	gac1_1)	(((gra1_2	gra2_2)	hal2_2)	((gra1_1	gra2_1)	icr2_3)))	(((((((gac2_2	(416.1_1	gal2_1))	(gac1_3	gal1_1))	ceb2_2)	((((406.1_1	vel2_1)	vel1_1)	ceb1_2)	icr1_2))	(icr2_1	plu1_2))	plu2_2)	((369.1_2	((366.1_1	(ceb1_1	ceb2_1))	366.1_2))	((((gag1_1	(rot2_2	rot3_1))	hal2_1)	((((369.1_1	hal1_1)	hal1_2)	icr2_2)	rot1_1))	((lai1_1	tri1_1)	(lai2_1	tri2_1))))))	((((vul1_2	gag1_2)	(vup2_1	vul2_2))	((vul3_2
((((((((((gac1_1	vel2_2)	vul3_1)	((icr1_3	gab2_2)	icr2_4))	gab1_1)	((((gal2_1	((gac1_3	vel2_1)	plu2_2))	(406.1_1	vel1_1))	((416.1_1	(((ceb2_2	icr2_1)	plu1_2)	gal1_1))	((ceb1_2	icr1_2)	gac2_2)))	(366.1_2	((366.1_1	369.1_2)	(ceb1_1	ceb2_1)))))	((((gag1_1	rot1_1)	(369.1_1	hal1_1))	(((hal1_2	icr2_2)	(hal2_1	(rot2_2	rot3_1)))	((lai1_1	lai2_1)	(tri1_1	tri2_1))))	(((gra1_1	gra2_1)	((gra1_2	icr2_3)	gra2_2))	hal2_2)))	((((((((vul2_2	vup1_1)	vup2_1)	(icr1_1	vul1_2))
(((((((((((gab1_1	gac1_1)	vel2_2)	(icr1_3	icr2_4))	(gab2_2	vul3_1))	(369.1_2	((366.1_1	366.1_2)	(ceb1_1	ceb2_1))))	(((416.1_1	(icr1_2	(vel1_1	vel2_1)))	(((406.1_1	gac1_3)	gal2_1)	plu2_2))	((((ceb1_2	gac2_2)	gal1_1)	ceb2_2)	(icr2_1	plu1_2))))	((((gag1_1	(icr2_2	((lai1_1	lai2_1)	(tri1_1	tri2_1))))	((369.1_1	hal1_1)	(rot2_2	rot3_1)))	((hal1_2	hal2_1)	rot1_1))	((gra1_1	gra2_1)	(((gra1_2	gra2_2)	hal2_2)	icr2_3))))	(gab2_1	vul2_1))	(((vul2_2	vul1_2)	(gag1_2
((((((((((((((icr1_3	vul3_1)	gab2_2)	gac1_1)	gab1_1)	vel2_2)	icr2_4)	((((((((406.1_1	gal2_1)	icr2_1)	(icr1_2	vel1_1))	ceb2_2)	(gac2_2	vel2_1))	(416.1_1	(ceb1_2	gal1_1)))	gac1_3)	(plu2_2	plu1_2)))	(((((((gag1_1	(369.1_1	hal1_1))	icr2_2)	(rot1_1	((lai1_1	(lai2_1	tri2_1))	tri1_1)))	hal2_1)	hal1_2)	(rot2_2	rot3_1))	((gra1_1	gra2_1)	((gra1_2	gra2_2)	(hal2_2	icr2_3)))))	((369.1_2	(366.1_2	(ceb1_1	ceb2_1)))	366.1_1))	(((vul1_2	vup2_1)	((((gag1_2	vul2_2)	vul3_2)
(((((((((vel2_2	gac1_1)	gab2_2)	((gab1_1	icr1_3)	vul3_1))	icr2_4)	(((((((((gal1_1	plu2_2)	icr2_1)	406.1_1)	plu1_2)	((ceb1_2	icr1_2)	vel1_1))	ceb2_2)	(((416.1_1	gac1_3)	(gal2_1	vel2_1))	gac2_2))	(((gag1_1	icr2_2)	((((369.1_1	hal1_1)	((lai1_1	(lai2_1	tri2_1))	tri1_1))	(hal2_1	(hal1_2	rot1_1)))	(rot2_2	rot3_1)))	((gra1_2	hal2_2)	(((gra1_1	gra2_1)	gra2_2)	icr2_3))))	((369.1_2	(366.1_1	366.1_2))	(ceb1_1	ceb2_1))))	((((((vul1_1	(gag1_2	gag2_2))	vup1_1)	(vup2_1
(((((((((((gac1_1	gab2_2)	(gab1_1	vul3_1))	icr2_4)	icr1_3)	vel2_2)	(((icr2_1	((((406.1_1	416.1_1)	((gal2_1	(icr1_2	vel1_1))	vel2_1))	(gal1_1	(plu2_2	plu1_2)))	(ceb1_2	gac1_3)))	(ceb2_2	gac2_2))	(((366.1_2	369.1_2)	366.1_1)	(ceb1_1	ceb2_1))))	((((((gag1_1	rot1_1)	(rot2_2	rot3_1))	(369.1_1	((hal1_1	hal2_1)	hal1_2)))	(((lai1_1	lai2_1)	tri1_1)	tri2_1))	icr2_2)	(((icr2_3	((gra1_1	gra2_1)	gra1_2))	gra2_2)	hal2_2)))	(((vul1_2	vul2_2)	(((gag1_2	(icr1_1	vup2_1))
((((((((((icr1_3	(gab1_1	gab2_2))	((gac1_1	vel2_2)	vul3_1))	icr2_4)	(((((icr2_1	ceb2_2)	((plu2_2	vel1_1)	vel2_1))	((ceb1_2	icr1_2)	gal2_1))	plu1_2)	((((406.1_1	gac2_2)	gac1_3)	416.1_1)	gal1_1)))	(((((366.1_2	366.1_1)	(369.1_2	(ceb1_1	ceb2_1)))	(369.1_1	((lai1_1	tri2_1)	(lai2_1	tri1_1))))	((gag1_1	((hal1_2	icr2_2)	rot1_1))	((hal1_1	hal2_1)	(rot2_2	rot3_1))))	(((gra1_2	gra2_2)	hal2_2)	((gra1_1	gra2_1)	icr2_3))))	(((gag2_2	(vul1_2	vup1_1))	(icr1_1	vup2_1))
(((((((((vul3_1	(gab1_1	vel2_2))	(gab2_2	(gac1_1	icr1_3)))	icr2_4)	((((gag1_1	(lai1_1	((lai2_1	tri2_1)	tri1_1)))	(((369.1_1	(hal1_1	hal2_1))	hal1_2)	((icr2_2	rot1_1)	(rot2_2	rot3_1))))	(((gra1_1	gra2_1)	gra2_2)	gra1_2))	(hal2_2	icr2_3)))	((((((416.1_1	gal2_1)	gac1_3)	((((ceb1_2	plu2_2)	vel2_1)	(gac2_2	(icr2_1	vel1_1)))	icr1_2))	((ceb2_2	plu1_2)	gal1_1))	406.1_1)	(((366.1_2	369.1_2)	366.1_1)	(ceb1_1	ceb2_1))))	(((((vul1_1	vul2_2)	vul3_2)	((gag1_2	vup1_1)
((((((((icr1_3	gab2_2)	gab1_1)	(((vul3_1	gac1_1)	icr2_4)	vel2_2))	((((ceb1_1	ceb2_1)	369.1_2)	(366.1_1	366.1_2))	(((((((gag1_1	hal1_2)	hal2_1)	rot1_1)	(icr2_2	(((lai1_1	lai2_1)	tri1_1)	tri2_1)))	(369.1_1	hal1_1))	(rot2_2	rot3_1))	((gra1_2	hal2_2)	((gra1_1	gra2_1)	(gra2_2	icr2_3))))))	((vel2_1	(((416.1_1	gac1_3)	gal1_1)	plu2_2))	(((406.1_1	vel1_1)	(ceb1_2	(gac2_2	icr1_2)))	((ceb2_2	plu1_2)	(gal2_1	icr2_1)))))	(((vup1_1	vul3_2)	(((vul1_2	vul1_1)	icr1_1)
(((((((((icr1_3	gab2_2)	gab1_1)	((vul3_1	vel2_2)	gac1_1))	icr2_4)	(((366.1_1	(366.1_2	369.1_2))	(ceb1_1	ceb2_1))	((gag1_1	((((369.1_1	hal1_1)	icr2_2)	((hal1_2	(hal2_1	rot1_1))	(rot2_2	rot3_1)))	((lai1_1	tri2_1)	(lai2_1	tri1_1))))	((((gra1_1	gra2_1)	gra1_2)	hal2_2)	(gra2_2	icr2_3)))))	((((406.1_1	icr1_2)	(416.1_1	plu2_2))	((((ceb1_2	gal1_1)	vel1_1)	(gac2_2	gal2_1))	ceb2_2))	vel2_1))	(((((((gag1_2	vul2_2)	vul1_1)	vul1_2)	gag2_2)	(vup1_1	(gab2_1	vul2_1)))
((((((((((icr1_3	(((vul3_1	vel2_2)	gac1_1)	gab2_2))	gab1_1)	icr2_4)	((((gag1_1	((lai1_1	(lai2_1	tri2_1))	tri1_1))	(((369.1_1	hal1_1)	hal1_2)	(icr2_2	(hal2_1	rot1_1))))	(rot2_2	rot3_1))	(((gra1_1	gra2_1)	(gra1_2	gra2_2))	(hal2_2	icr2_3))))	((369.1_2	(366.1_1	366.1_2))	(ceb1_1	ceb2_1)))	((((gag1_2	vul1_1)	(vup2_1	vul2_2))	(vul1_2	vup1_1))	vul3_2))	(((((plu2_2	gac1_3)	(406.1_1	((416.1_1	icr1_2)	(ceb2_2	icr2_1))))	((((ceb1_2	gal1_1)	gac2_2)	vel1_1)	vel2_1))
((((((((gac1_1	vel2_2)	vul3_1)	((gab1_1	gab2_2)	icr1_3))	icr2_4)	(((369.1_2	(ceb1_1	ceb2_1))	(366.1_1	366.1_2))	((gag1_1	((((gra1_1	gra2_1)	icr2_3)	(gra1_2	(gra2_2	hal2_2)))	(rot2_2	rot3_1)))	(((369.1_1	hal1_1)	(lai1_1	((lai2_1	tri1_1)	tri2_1)))	(((hal1_2	hal2_1)	rot1_1)	icr2_2)))))	(((((vul3_2	vup1_1)	vup2_1)	vul1_1)	(gag1_2	(vul1_2	vul2_2)))	((((ceb1_2	((416.1_1	gac1_3)	(icr1_2	plu2_2)))	plu1_2)	(icr2_1	vel1_1))	(((((406.1_1	gac2_2)	gal1_1)	vel2_1)
(((((((((gab1_1	gab2_2)	vel2_2)	((gac1_1	icr1_3)	(icr2_4	vul3_1)))	((((369.1_2	366.1_2)	366.1_1)	(ceb1_1	ceb2_1))	(gag1_1	(((((369.1_1	hal1_1)	((hal1_2	icr2_2)	hal2_1))	rot1_1)	((((lai1_1	tri1_1)	lai2_1)	tri2_1)	(rot2_2	rot3_1)))	(((gra2_2	icr2_3)	(gra1_2	hal2_2))	(gra1_1	gra2_1))))))	((((((vul1_2	(vul3_2	(((gag1_2	vup2_1)	(vul2_2	vup1_1))	vul1_1)))	((gal1_1	icr2_1)	gal2_1))	((vel1_1	icr1_2)	(((416.1_1	ceb1_2)	plu1_2)	gac1_3)))	gac2_2)	(((gab2_1	vul2_1)
(((((((((((((gab2_2	vul3_1)	gab1_1)	vel2_2)	icr1_3)	(gac1_1	icr2_4))	(((((gag1_1	(rot2_2	rot3_1))	(369.1_1	((hal1_1	hal2_1)	rot1_1)))	(((lai1_1	lai2_1)	tri2_1)	tri1_1))	(hal1_2	icr2_2))	((((gra1_2	icr2_3)	hal2_2)	gra2_2)	(gra1_1	gra2_1))))	((ceb2_2	vel2_1)	(((406.1_1	(gac1_3	gal1_1))	((((gac2_2	vel1_1)	gal2_1)	(icr1_2	icr2_1))	plu1_2))	((416.1_1	plu2_2)	ceb1_2))))	(((ceb1_1	ceb2_1)	366.1_1)	(366.1_2	369.1_2)))	((((vup2_1	vul1_2)	vul2_2)	((icr1_1	((gag1_2
((((((((((gac1_1	vul3_1)	gab2_2)	(gab1_1	(icr1_3	vel2_2)))	icr2_4)	((((gac1_3	ceb1_2)	vel2_1)	(ceb2_2	(vel1_1	(((gal2_1	icr2_1)	plu1_2)	icr1_2))))	(((406.1_1	(plu2_2	gal1_1))	gac2_2)	416.1_1)))	(((369.1_2	366.1_1)	(366.1_2	(ceb1_1	ceb2_1)))	(((((((gag1_1	((hal1_2	(rot2_2	rot3_1))	icr2_2))	(hal1_1	hal2_1))	369.1_1)	rot1_1)	((lai1_1	(tri1_1	tri2_1))	lai2_1))	((gra1_1	gra2_1)	gra1_2))	((gra2_2	hal2_2)	icr2_3))))	(((((vup2_1	gag1_2)	vul1_2)	(icr1_1	((vul1_1
((((((((((vul3_1	gab2_2)	icr2_4)	(icr1_3	(gab1_1	(gac1_1	vel2_2))))	(((366.1_2	(ceb1_1	ceb2_1))	366.1_1)	369.1_2))	(((((ceb1_2	vel2_1)	(416.1_1	ceb2_2))	(gal1_1	plu2_2))	((406.1_1	((((gac1_3	icr1_2)	gal2_1)	vel1_1)	gac2_2))	icr2_1))	plu1_2))	((((gag1_1	((lai1_1	tri2_1)	(lai2_1	tri1_1)))	(((rot1_1	(rot2_2	rot3_1))	icr2_2)	hal1_2))	(369.1_1	(hal1_1	hal2_1)))	(((gra1_1	gra2_1)	(gra1_2	gra2_2))	(hal2_2	icr2_3))))	(((((vul2_2	gag1_2)	vul1_1)	((vul1_2	vul3_2)
((((((((((vul3_1	(((gab1_1	gab2_2)	vel2_2)	gac1_1))	icr1_3)	icr2_4)	(((((((366.1_2	369.1_2)	(ceb1_1	ceb2_1))	366.1_1)	(((icr2_2	hal1_2)	(((lai1_1	tri1_1)	lai2_1)	tri2_1))	(hal1_1	hal2_1)))	(gag1_1	(369.1_1	rot1_1)))	(rot2_2	rot3_1))	(gra1_2	((gra1_1	gra2_1)	(gra2_2	(hal2_2	icr2_3))))))	((((ceb1_2	ceb2_2)	gac2_2)	(gac1_3	icr1_2))	((((406.1_1	(plu2_2	vel1_1))	416.1_1)	plu1_2)	((gal1_1	(gal2_1	icr2_1))	vel2_1))))	(gab2_1	vul2_1))	((vul2_2	gag1_2)	((gag2_2
((((((((((((icr1_3	gab2_2)	gab1_1)	vel2_2)	icr2_4)	(gac1_1	vul3_1))	(((plu2_2	gac2_2)	(((406.1_1	(416.1_1	icr2_1))	(ceb1_2	(gal1_1	vel1_1)))	gal2_1))	(((ceb2_2	icr1_2)	gac1_3)	(vel2_1	plu1_2))))	((((((366.1_2	(ceb1_1	ceb2_1))	369.1_2)	366.1_1)	((369.1_1	(rot2_2	rot3_1))	(((hal1_1	hal2_1)	icr2_2)	hal1_2)))	(gag1_1	(rot1_1	(lai1_1	((lai2_1	tri2_1)	tri1_1)))))	(((gra2_2	icr2_3)	hal2_2)	((gra1_1	gra2_1)	gra1_2))))	(((((vup2_1	vul3_2)	(gag1_2	vul1_1))	icr1_1)
(((((((((gab1_1	(gab2_2	icr1_3))	vel2_2)	icr2_4)	(gac1_1	vul3_1))	((((gac2_2	(406.1_1	(ceb1_2	icr2_1)))	(((416.1_1	gac1_3)	((ceb2_2	plu1_2)	vel2_1))	((gal2_1	vel1_1)	icr1_2)))	gal1_1)	plu2_2))	((((((366.1_1	(366.1_2	369.1_2))	(ceb1_1	ceb2_1))	369.1_1)	(((gag1_1	(hal1_1	hal2_1))	icr2_2)	hal1_2))	(((((lai1_1	tri1_1)	tri2_1)	lai2_1)	rot1_1)	(rot2_2	rot3_1)))	(((gra1_1	gra2_1)	gra2_2)	((gra1_2	icr2_3)	hal2_2))))	(((((vup2_1	(gag2_2	vul3_2))	(gag1_2	vul2_2))
((((((vel2_2	(vul3_1	icr1_3))	((gab1_1	gac1_1)	gab2_2))	icr2_4)	(((((((((((vup2_1	(vul1_1	vul1_2))	icr1_1)	(vup1_1	gag1_2))	(gag2_2	vul2_2))	vul3_2)	(gac2_2	gal1_1))	(gal2_1	vel2_1))	(icr2_1	plu1_2))	((((406.1_1	416.1_1)	(ceb1_2	(icr1_2	plu2_2)))	gac1_3)	(ceb2_2	vel1_1)))	(gab2_1	vul2_1))	(((((369.1_2	(366.1_1	366.1_2))	(ceb1_1	ceb2_1))	(((lai1_1	((lai2_1	tri2_1)	tri1_1))	(rot2_2	rot3_1))	((hal1_2	icr2_2)	((hal1_1	hal2_1)	gag1_1))))	(369.1_1	rot1_1))
((((((((gab2_2	vul3_1)	vel2_2)	icr1_3)	(icr2_4	(gab1_1	gac1_1)))	((((((((gag1_2	vul1_1)	vup1_1)	(((gag2_2	vul1_2)	vul2_2)	vup2_1))	(vul3_2	icr1_1))	(((gac2_2	(((406.1_1	icr1_2)	(416.1_1	icr2_1))	(ceb1_2	(gal2_1	plu2_2))))	gac1_3)	(((ceb2_2	plu1_2)	(vel1_1	vel2_1))	gal1_1)))	((((gra1_2	gra2_2)	icr2_3)	(gra1_1	gra2_1))	hal2_2))	(gab2_1	vul2_1))	(((366.1_1	(ceb1_1	ceb2_1))	(366.1_2	369.1_2))	((((rot1_1	369.1_1)	((lai1_1	lai2_1)	(tri1_1	tri2_1)))	(rot2_2
(((((((((gab2_2	icr1_3)	vul3_1)	icr2_4)	((gab1_1	gac1_1)	vel2_2))	((((((gag1_2	((((vup1_1	vul1_1)	icr1_1)	(gag2_2	(vup2_1	vul1_2)))	vul2_2))	vul3_2)	gal1_1)	(((((gal2_1	vel1_1)	gac1_3)	(ceb1_2	((gac2_2	plu2_2)	vel2_1)))	(406.1_1	icr1_2))	(((416.1_1	plu1_2)	icr2_1)	ceb2_2)))	(gab2_1	vul2_1))	(((((((366.1_1	369.1_2)	366.1_2)	(ceb1_1	ceb2_1))	(hal1_1	hal2_1))	(gag1_1	369.1_1))	((rot2_2	rot3_1)	(((icr2_2	rot1_1)	hal1_2)	(((lai1_1	tri2_1)	lai2_1)	tri1_1))))
((((((((((gac1_1	gab2_2)	icr2_4)	(icr1_3	(vul3_1	vel2_2)))	gab1_1)	((((((((vul1_1	vup1_1)	vul3_2)	((icr1_1	vul2_2)	vup2_1))	((gag1_2	gag2_2)	vul1_2))	(416.1_1	((gac1_3	plu2_2)	(gac2_2	vel1_1))))	gal1_1)	(icr1_2	(((406.1_1	gal2_1)	((ceb1_2	ceb2_2)	plu1_2))	(icr2_1	vel2_1))))	((((((ceb1_1	ceb2_1)	(366.1_2	369.1_2))	366.1_1)	(((lai1_1	tri2_1)	tri1_1)	lai2_1))	(((((gag1_1	rot1_1)	((hal1_2	hal2_1)	icr2_2))	hal1_1)	369.1_1)	(rot2_2	rot3_1)))	(((gra1_1	gra2_1)
(((((((((icr1_3	vel2_2)	(gab2_2	(gab1_1	gac1_1)))	(icr2_4	vul3_1))	(((((((366.1_2	366.1_1)	369.1_2)	(ceb1_1	ceb2_1))	hal1_1)	gag1_1)	((((369.1_1	hal2_1)	(icr2_2	rot1_1))	(hal1_2	((lai1_1	(lai2_1	tri2_1))	tri1_1)))	(rot2_2	rot3_1)))	((((gra1_1	gra2_1)	hal2_2)	gra2_2)	(gra1_2	icr2_3))))	((((((vul1_2	(vul1_1	vul3_2))	(gag2_2	vup1_1))	(((((((gal2_1	ceb1_2)	416.1_1)	((406.1_1	icr1_2)	(gac2_2	plu2_2)))	gac1_3)	vel2_1)	vel1_1)	((ceb2_2	gal1_1)	(icr2_1	plu1_2))))
(((((((((vel2_2	(gab1_1	icr1_3))	(vul3_1	gab2_2))	gac1_1)	icr2_4)	(((((((369.1_2	366.1_2)	(366.1_1	(ceb1_1	ceb2_1)))	((hal1_2	rot1_1)	icr2_2))	(((lai1_1	tri2_1)	tri1_1)	lai2_1))	(rot2_2	rot3_1))	((gag1_1	(369.1_1	hal1_1))	hal2_1))	((((gra1_1	gra2_1)	(gra1_2	icr2_3))	hal2_2)	gra2_2)))	(((((vul3_2	vul1_2)	(vul1_1	vup1_1))	((((vul2_2	vup2_1)	gag1_2)	icr1_1)	gag2_2))	(416.1_1	((((((406.1_1	gal2_1)	gac1_3)	gac2_2)	((ceb1_2	(gal1_1	vel1_1))	plu1_2))	(ceb2_2
((((((((gac1_1	(((gab1_1	(gab2_2	vul3_1))	vel2_2)	icr1_3))	icr2_4)	((((((vup1_1	vul2_2)	gag1_2)	icr1_1)	gag2_2)	(((vup2_1	vul1_2)	vul1_1)	vul3_2))	((((406.1_1	icr1_2)	(416.1_1	gal2_1))	(ceb2_2	gac1_3))	((((((ceb1_2	plu2_2)	plu1_2)	vel2_1)	gac2_2)	(gal1_1	vel1_1))	icr2_1))))	((((((369.1_2	366.1_2)	(366.1_1	(ceb1_1	ceb2_1)))	((gag1_1	icr2_2)	((369.1_1	hal1_1)	((rot1_1	hal2_1)	(((lai1_1	lai2_1)	tri1_1)	tri2_1)))))	(hal1_2	(rot2_2	rot3_1)))	(gra1_1	gra2_1))
((((((((((((gab1_1	gab2_2)	vul3_1)	icr1_3)	gac1_1)	vel2_2)	icr2_4)	(((((((vul1_2	gag1_2)	(vul1_1	(gag2_2	vup2_1)))	icr1_1)	((vul2_2	vul3_2)	vup1_1))	gac2_2)	(((406.1_1	(((ceb2_2	gac1_3)	vel1_1)	gal2_1))	(((gal1_1	icr1_2)	plu2_2)	vel2_1))	(416.1_1	((ceb1_2	icr2_1)	plu1_2))))	(((((((366.1_2	(ceb1_1	ceb2_1))	366.1_1)	369.1_2)	(((lai1_1	lai2_1)	tri2_1)	tri1_1))	(gag1_1	(icr2_2	(rot2_2	rot3_1))))	((((369.1_1	hal1_1)	hal2_1)	rot1_1)	hal1_2))	((((gra1_1	gra2_1)
((((((gab1_1	icr2_4)	((((gab2_2	gac1_1)	vul3_1)	vel2_2)	icr1_3))	((((((((vul1_1	vup2_1)	(icr1_1	vul3_2))	((gab2_1	vul2_1)	((gag1_2	vup1_1)	gag2_2)))	(vul1_2	vul2_2))	(gac1_3	gal1_1))	416.1_1)	(((((ceb1_2	icr2_1)	vel1_1)	ceb2_2)	(406.1_1	gac2_2))	((gal2_1	icr1_2)	((plu2_2	vel2_1)	plu1_2))))	((((((((366.1_2	369.1_2)	366.1_1)	(ceb1_1	ceb2_1))	(rot2_2	rot3_1))	(((lai1_1	tri2_1)	lai2_1)	tri1_1))	((((369.1_1	hal1_1)	(hal2_1	hal1_2))	rot1_1)	icr2_2))	gag1_1)
((((((icr2_4	vel2_2)	(gac1_1	((gab1_1	icr1_3)	(gab2_2	vul3_1))))	((((((366.1_1	(366.1_2	369.1_2))	(ceb1_1	ceb2_1))	gag1_1)	(((((369.1_1	hal1_1)	(hal1_2	hal2_1))	icr2_2)	(rot2_2	rot3_1))	rot1_1))	(((lai1_1	tri2_1)	tri1_1)	lai2_1))	(((gra1_1	gra2_1)	icr2_3)	((gra1_2	gra2_2)	hal2_2))))	((((((vul1_1	vul3_2)	icr1_1)	((vul1_2	vup2_1)	vul2_2))	(gab2_1	vul2_1))	((gag1_2	vup1_1)	gag2_2))	((((ceb1_2	icr1_2)	((406.1_1	icr2_1)	((vel2_1	plu1_2)	vel1_1)))	(((416.1_1
(((((((((((gab1_1	gac1_1)	gab2_2)	vel2_2)	vul3_1)	icr1_3)	icr2_4)	((((((ceb1_1	ceb2_1)	366.1_1)	369.1_2)	366.1_2)	(((gag1_1	(((((369.1_1	hal1_1)	icr2_2)	(rot2_2	rot3_1))	hal1_2)	hal2_1))	rot1_1)	((lai1_1	(lai2_1	tri2_1))	tri1_1)))	(((hal2_2	gra1_2)	(gra2_2	icr2_3))	(gra1_1	gra2_1))))	((((((vul1_2	(vup1_1	vup2_1))	icr1_1)	((((((416.1_1	(icr2_1	vel1_1))	plu1_2)	ceb1_2)	vel2_1)	(gac2_2	plu2_2))	icr1_2))	(((gag1_2	vul3_2)	(vul2_2	vul1_1))	gag2_2))	(((406.1_1
(((((((((gab1_1	gac1_1)	icr2_4)	(((gab2_2	icr1_3)	vul3_1)	vel2_2))	((((((gag1_2	vul3_2)	gag2_2)	((vul1_1	icr1_1)	vup2_1))	((vul2_2	vul1_2)	vup1_1))	((ceb1_2	(icr1_2	vel2_1))	vel1_1))	((((((406.1_1	plu2_2)	ceb2_2)	((gal2_1	gac2_2)	gac1_3))	(416.1_1	gal1_1))	icr2_1)	plu1_2)))	((((((((366.1_1	369.1_2)	(366.1_2	(ceb1_1	ceb2_1)))	rot1_1)	hal2_1)	(rot2_2	rot3_1))	(gag1_1	((369.1_1	hal1_1)	icr2_2)))	(hal1_2	((lai1_1	(tri1_1	tri2_1))	lai2_1)))	((gra1_1	gra2_1)
(((((((((((gac1_1	gab1_1)	gab2_2)	((vul3_1	vel2_2)	icr2_4))	icr1_3)	(((366.1_1	369.1_2)	366.1_2)	(ceb1_1	ceb2_1)))	(((((vul3_2	gag1_2)	(gag2_2	vul2_2))	(icr1_1	(((vup2_1	vul1_1)	vul1_2)	vup1_1)))	((ceb1_2	(icr1_2	(icr2_1	vel1_1)))	((((((406.1_1	gac1_3)	gal1_1)	(416.1_1	(gal2_1	plu2_2)))	(ceb2_2	gac2_2))	plu1_2)	vel2_1)))	((((gag1_1	((369.1_1	hal1_1)	(rot2_2	rot3_1)))	(((lai1_1	lai2_1)	tri2_1)	tri1_1))	(((hal1_2	hal2_1)	icr2_2)	rot1_1))	((gra1_1	gra2_1)
((((((((gab1_1	(gab2_2	icr1_3))	gac1_1)	vul3_1)	(icr2_4	vel2_2))	(((((((gag2_2	(vul2_2	vul3_2))	((gag1_2	icr1_1)	(vul1_1	vup1_1)))	(vul1_2	vup2_1))	(((plu1_2	(((416.1_1	plu2_2)	gal1_1)	gal2_1))	ceb2_2)	((ceb1_2	icr2_1)	vel2_1)))	((406.1_1	(gac2_2	icr1_2))	(gac1_3	vel1_1)))	(gab2_1	vul2_1))	(((366.1_1	(366.1_2	369.1_2))	(ceb1_1	ceb2_1))	((((gag1_1	((icr2_2	((lai1_1	tri2_1)	(lai2_1	tri1_1)))	rot1_1))	(369.1_1	hal1_1))	((hal2_1	hal1_2)	(rot2_2	rot3_1)))
(((((gab1_1	(gab2_2	(icr1_3	vel2_2)))	((gac1_1	vul3_1)	icr2_4))	((((((icr1_1	gag1_2)	(vul2_2	vul3_2))	(((vup2_1	vul1_1)	(gag2_2	vup1_1))	vul1_2))	(((((((gac1_3	(gal1_1	plu2_2))	((406.1_1	(416.1_1	vel2_1))	(gal2_1	icr2_1)))	ceb1_2)	(plu1_2	vel1_1))	icr1_2)	ceb2_2)	gac2_2))	(gab2_1	vul2_1))	(((369.1_2	(366.1_1	(366.1_2	(ceb1_1	ceb2_1))))	((gag1_1	(((((rot2_2	rot3_1)	hal2_1)	((lai1_1	(lai2_1	tri2_1))	tri1_1))	(rot1_1	icr2_2))	hal1_2))	(369.1_1	hal1_1)))
(((((((gab2_2	(gac1_1	vul3_1))	((gab1_1	icr1_3)	vel2_2))	icr2_4)	((((((((((gag1_2	vup2_1)	vul2_2)	icr1_1)	gag2_2)	(((vul1_2	vul3_2)	vul1_1)	vup1_1))	(gac1_3	((((406.1_1	vel2_1)	(ceb1_2	gac2_2))	(((416.1_1	(gal2_1	plu2_2))	icr2_1)	ceb2_2))	icr1_2)))	plu1_2)	(gal1_1	vel1_1))	((((((gra1_1	gra2_1)	gra1_2)	gra2_2)	icr2_3)	hal2_2)	(gab2_1	vul2_1)))	((((369.1_2	(ceb1_1	ceb2_1))	366.1_1)	366.1_2)	(((gag1_1	hal2_1)	((((369.1_1	hal1_1)	icr2_2)	rot1_1)	(hal1_2
((((((((((gab1_1	gab2_2)	(gac1_1	(icr1_3	vul3_1)))	(icr2_4	vel2_2))	((((366.1_2	369.1_2)	(ceb1_1	ceb2_1))	366.1_1)	(((gag1_1	((rot1_1	(hal2_1	icr2_2))	(lai1_1	(lai2_1	(tri1_1	tri2_1)))))	((369.1_1	hal1_1)	hal1_2))	(rot2_2	rot3_1))))	(((((vup2_1	(((vul3_2	(vul1_1	gag2_2))	(vul2_2	vup1_1))	((gag1_2	vul1_2)	icr1_1)))	((((406.1_1	gac1_3)	vel2_1)	ceb2_2)	(416.1_1	(gal2_1	icr1_2))))	((((ceb1_2	gac2_2)	plu2_2)	(gal1_1	icr2_1))	vel1_1))	plu1_2)	(((gra1_1	gra2_1)
(((((((((gab2_2	(gac1_1	vel2_2))	gab1_1)	(vul3_1	icr1_3))	icr2_4)	((((((vul2_2	(icr1_1	vul1_2))	((vul1_1	vul3_2)	(gag2_2	vup2_1)))	(gag1_2	vup1_1))	((gac1_3	(416.1_1	(ceb1_2	icr2_1)))	plu1_2))	((((406.1_1	(ceb2_2	icr1_2))	gal1_1)	((gac2_2	gal2_1)	vel2_1))	(vel1_1	plu2_2)))	(366.1_1	((366.1_2	369.1_2)	(ceb1_1	ceb2_1)))))	((((((gag1_1	hal1_2)	((369.1_1	hal1_1)	icr2_2))	hal2_1)	(rot2_2	rot3_1))	((((lai1_1	lai2_1)	tri1_1)	tri2_1)	rot1_1))	(((gra1_1	gra2_1)
(((((((((((icr1_3	vel2_2)	((gab1_1	(gab2_2	gac1_1))	vul3_1))	icr2_4)	((((gra1_1	gra2_1)	gra1_2)	(gra2_2	icr2_3))	hal2_2))	(((366.1_1	369.1_2)	(366.1_2	(ceb1_1	ceb2_1)))	(((gag1_1	rot1_1)	((((369.1_1	hal1_1)	hal2_1)	(hal1_2	icr2_2))	((lai1_1	lai2_1)	(tri1_1	tri2_1))))	(rot2_2	rot3_1))))	((((((((((vul3_2	vul1_1)	(gag2_2	vup2_1))	(gag1_2	vup1_1))	icr1_1)	vul1_2)	vul2_2)	((((416.1_1	gac1_3)	vel1_1)	plu1_2)	vel2_1))	(((((ceb1_2	icr1_2)	gac2_2)	plu2_2)	(gal1_1
((((((((((((gab1_1	gab2_2)	gac1_1)	vul3_1)	icr1_3)	vel2_2)	icr2_4)	(((((366.1_2	((366.1_1	369.1_2)	(ceb1_1	ceb2_1)))	(369.1_1	hal1_1))	((((gag1_1	rot1_1)	icr2_2)	hal2_1)	(hal1_2	(((lai1_1	tri2_1)	lai2_1)	tri1_1))))	(rot2_2	rot3_1))	((gra1_1	gra2_1)	(gra1_2	((gra2_2	icr2_3)	hal2_2)))))	((((gag1_2	vul1_2)	gag2_2)	(((vul3_2	vup2_1)	vul1_1)	((vul2_2	vup1_1)	icr1_1)))	((((406.1_1	icr2_1)	(((((416.1_1	plu1_2)	gac1_3)	icr1_2)	(gal1_1	plu2_2))	((ceb1_2	gac2_2)
(((((((((vel2_2	((gab1_1	gab2_2)	icr1_3))	gac1_1)	vul3_1)	icr2_4)	(((((366.1_2	369.1_2)	(366.1_1	(ceb1_1	ceb2_1)))	(((gag1_1	(lai1_1	(lai2_1	(tri1_1	tri2_1))))	icr2_2)	(((369.1_1	hal1_1)	hal1_2)	rot1_1)))	(hal2_1	(rot2_2	rot3_1)))	(((gra1_1	gra2_1)	icr2_3)	((gra1_2	gra2_2)	hal2_2))))	(((vel1_1	(406.1_1	gal2_1))	ceb2_2)	(((((((416.1_1	gac2_2)	gac1_3)	vel2_1)	(ceb1_2	icr1_2))	plu2_2)	gal1_1)	(icr2_1	plu1_2))))	((((((vul2_2	vup1_1)	(gag1_2	icr1_1))	(vul1_1
((((((((gac1_1	icr1_3)	(((gab1_1	(gab2_2	vul3_1))	icr2_4)	vel2_2))	((((((((ceb2_2	gal2_1)	vel1_1)	406.1_1)	vel2_1)	((ceb1_2	gac2_2)	plu1_2))	(gac1_3	plu2_2))	(416.1_1	((gal1_1	icr1_2)	icr2_1)))	(((((((((366.1_2	369.1_2)	(366.1_1	(ceb1_1	ceb2_1)))	gag1_1)	rot1_1)	icr2_2)	(rot2_2	rot3_1))	((lai1_1	lai2_1)	(tri1_1	tri2_1)))	(369.1_1	((hal1_1	hal2_1)	hal1_2)))	(((gra1_1	gra2_1)	hal2_2)	((gra1_2	icr2_3)	gra2_2)))))	(((((vul3_2	vup1_1)	icr1_1)	vul1_1)	(gag1_2
((((((((gab1_1	icr1_3)	((vul3_1	(gab2_2	gac1_1))	icr2_4))	vel2_2)	(((((406.1_1	(416.1_1	icr2_1))	((gac1_3	plu2_2)	vel1_1))	(gal1_1	icr1_2))	((ceb1_2	((gac2_2	plu1_2)	vel2_1))	(ceb2_2	gal2_1)))	(((((((((366.1_2	369.1_2)	(ceb1_1	ceb2_1))	366.1_1)	gag1_1)	((lai1_1	tri2_1)	(lai2_1	tri1_1)))	(((369.1_1	hal1_1)	hal2_1)	(icr2_2	(rot2_2	rot3_1))))	hal1_2)	rot1_1)	((gra1_1	gra2_1)	(((gra2_2	hal2_2)	gra1_2)	icr2_3)))))	(((vup1_1	(gag2_2	icr1_1))	((((vup2_1	vul1_2)
(((((((icr1_3	(((gab2_2	((gab1_1	vel2_2)	icr2_4))	gac1_1)	vul3_1))	(((((((vel1_1	(gac1_3	gal1_1))	406.1_1)	(((416.1_1	gac2_2)	plu1_2)	ceb1_2))	(icr1_2	plu2_2))	icr2_1)	(ceb2_2	(vel2_1	gal2_1)))	((((((366.1_2	(366.1_1	369.1_2))	(ceb1_1	ceb2_1))	((lai1_1	(lai2_1	tri2_1))	tri1_1))	((gag1_1	(rot2_2	rot3_1))	hal1_2))	(((369.1_1	hal1_1)	(icr2_2	rot1_1))	hal2_1))	(((gra1_1	gra2_1)	icr2_3)	((gra1_2	gra2_2)	hal2_2)))))	((((vup1_1	(icr1_1	vul3_2))	(vul1_1	(gag1_2
((((((((((gab1_1	((icr1_3	vul3_1)	gac1_1))	(gab2_2	vel2_2))	icr2_4)	((((((369.1_2	(366.1_1	(366.1_2	(ceb1_1	ceb2_1))))	((lai1_1	tri2_1)	(lai2_1	tri1_1)))	(icr2_2	rot1_1))	(((369.1_1	hal1_1)	hal2_1)	((rot2_2	rot3_1)	hal1_2)))	gag1_1)	((gra2_2	hal2_2)	((gra1_1	gra2_1)	(gra1_2	icr2_3)))))	(((((ceb1_2	gac1_3)	416.1_1)	(((406.1_1	gac2_2)	plu2_2)	(icr1_2	(icr2_1	plu1_2))))	(ceb2_2	gal2_1))	(gal1_1	(vel1_1	vel2_1))))	((((((vup1_1	vul3_2)	((vul1_1	gag2_2)	vul1_2))
(((((((((vel2_2	vul3_1)	icr2_4)	(((gab1_1	gac1_1)	gab2_2)	icr1_3))	(((((416.1_1	gac1_3)	ceb1_2)	(icr1_2	plu2_2))	ceb2_2)	((((((406.1_1	vel2_1)	vel1_1)	icr2_1)	(gal2_1	plu1_2))	gal1_1)	gac2_2)))	((((((366.1_2	369.1_2)	(ceb1_1	ceb2_1))	366.1_1)	(((369.1_1	hal1_1)	rot1_1)	(((lai1_1	lai2_1)	tri2_1)	tri1_1)))	((gag1_1	(icr2_2	(rot2_2	rot3_1)))	(hal1_2	hal2_1)))	(((gra1_1	gra2_1)	hal2_2)	((gra1_2	icr2_3)	gra2_2))))	((icr1_1	((vul2_2	(((vup1_1	vul3_2)	gag2_2)
((((((((((gab2_2	icr1_3)	vel2_2)	((gab1_1	icr2_4)	vul3_1))	gac1_1)	(((plu2_2	vel1_1)	((((406.1_1	(416.1_1	icr1_2))	(icr2_1	plu1_2))	gac1_3)	(((ceb1_2	gal2_1)	gac2_2)	vel2_1)))	(ceb2_2	gal1_1)))	(((((366.1_2	366.1_1)	(369.1_2	(ceb1_1	ceb2_1)))	(((369.1_1	hal1_1)	(((lai1_1	tri2_1)	tri1_1)	lai2_1))	(rot2_2	rot3_1)))	(gag1_1	((hal1_2	hal2_1)	(icr2_2	rot1_1))))	(((gra1_1	gra2_1)	(gra1_2	icr2_3))	(gra2_2	hal2_2))))	(((vul2_2	vup2_1)	(((vul3_2	((gag1_2	vup1_1)
((((((((((icr1_3	gab1_1)	gac1_1)	vul3_1)	(gab2_2	vel2_2))	icr2_4)	(((((gac1_3	((ceb1_2	gal1_1)	(ceb2_2	(icr2_1	plu1_2))))	gal2_1)	(406.1_1	(vel1_1	icr1_2)))	((416.1_1	gac2_2)	vel2_1))	plu2_2))	((((((ceb1_1	ceb2_1)	(366.1_1	366.1_2))	369.1_2)	(gag1_1	((((369.1_1	hal1_1)	hal1_2)	((hal2_1	rot1_1)	icr2_2))	(rot2_2	rot3_1))))	((lai1_1	tri1_1)	(lai2_1	tri2_1)))	((gra1_1	gra2_1)	(gra1_2	((gra2_2	hal2_2)	icr2_3)))))	((((vup2_1	(icr1_1	((vul1_1	vul3_2)	vul2_2)))
(((((((((((gab1_1	gac1_1)	icr1_3)	vel2_2)	((vul3_1	gab2_2)	icr2_4))	(((gra1_2	hal2_2)	(gra2_2	icr2_3))	(gra1_1	gra2_1)))	((((416.1_1	plu1_2)	(icr1_2	plu2_2))	vel1_1)	((((406.1_1	(gac2_2	gac1_3))	vel2_1)	((ceb1_2	(gal2_1	icr2_1))	gal1_1))	ceb2_2)))	(((366.1_2	369.1_2)	(366.1_1	(ceb1_1	ceb2_1)))	(((gag1_1	((369.1_1	hal1_1)	icr2_2))	(((((lai1_1	tri1_1)	tri2_1)	lai2_1)	rot1_1)	(rot2_2	rot3_1)))	(hal2_1	hal1_2))))	((((vul1_2	vul3_2)	vul2_2)	((((gag1_2	(vul1_1
(((((((((icr1_3	gab2_2)	vul3_1)	((gab1_1	vel2_2)	icr2_4))	gac1_1)	(((((366.1_1	369.1_2)	(ceb1_1	ceb2_1))	366.1_2)	((((gag1_1	icr2_2)	(hal1_2	hal2_1))	((369.1_1	hal1_1)	rot1_1))	((lai1_1	((lai2_1	tri1_1)	tri2_1))	(rot2_2	rot3_1))))	((gra1_1	gra2_1)	(((gra1_2	gra2_2)	icr2_3)	hal2_2))))	(((((((vul1_2	vul2_2)	vul3_2)	(gag1_2	vul1_1))	(vup1_1	icr1_1))	(gag2_2	vup2_1))	(((((vel1_1	(ceb1_2	icr2_1))	((406.1_1	gal1_1)	plu2_2))	((gac1_3	gac2_2)	vel2_1))	(416.1_1
(((((((gab1_1	(((gac1_1	icr1_3)	vel2_2)	(gab2_2	vul3_1)))	icr2_4)	((((((366.1_2	369.1_2)	(ceb1_1	ceb2_1))	366.1_1)	(((gag1_1	((hal1_2	hal2_1)	rot1_1))	icr2_2)	(((lai1_1	lai2_1)	tri1_1)	tri2_1)))	((369.1_1	hal1_1)	(rot2_2	rot3_1)))	((gra1_2	hal2_2)	((gra1_1	gra2_1)	(gra2_2	icr2_3)))))	((((((vup2_1	vul1_1)	(gag2_2	vul2_2))	(icr1_1	vup1_1))	((gag1_2	vul3_2)	vul1_2))	(((((ceb1_2	(icr2_1	vel2_1))	(406.1_1	gal1_1))	(ceb2_2	plu2_2))	plu1_2)	((416.1_1	icr1_2)
((((((((icr2_4	(gab1_1	((gab2_2	(gac1_1	(icr1_3	vul3_1)))	vel2_2)))	(((((366.1_1	369.1_2)	366.1_2)	(ceb1_1	ceb2_1))	(((gag1_1	icr2_2)	(((lai1_1	lai2_1)	tri2_1)	tri1_1))	((((369.1_1	hal1_1)	rot1_1)	(hal1_2	hal2_1))	(rot2_2	rot3_1))))	((((gra1_1	gra2_1)	icr2_3)	(gra1_2	gra2_2))	hal2_2)))	(((((((vup1_1	vul1_2)	icr1_1)	(vul1_1	vul2_2))	vul3_2)	(gag1_2	(gag2_2	vup2_1)))	((406.1_1	(416.1_1	plu2_2))	((((ceb1_2	((gac1_3	gal2_1)	icr1_2))	vel1_1)	((gal1_1	icr2_1)
(((((((((gab2_2	vul3_1)	(icr2_4	vel2_2))	gac1_1)	(gab1_1	icr1_3))	(((((((((((vul3_2	((gag1_2	vup2_1)	vul2_2))	(vul1_1	(vul1_2	vup1_1)))	icr1_1)	gag2_2)	(((((406.1_1	plu2_2)	vel2_1)	icr1_2)	gal2_1)	plu1_2))	(ceb1_2	gac1_3))	gal1_1)	(gac2_2	vel1_1))	(ceb2_2	icr2_1))	416.1_1)	(((369.1_2	366.1_2)	(ceb1_1	ceb2_1))	366.1_1)))	((((gag1_1	((369.1_1	hal1_1)	((hal1_2	hal2_1)	(rot2_2	rot3_1))))	(icr2_2	rot1_1))	((lai1_1	tri1_1)	(lai2_1	tri2_1)))	(((gra1_1	gra2_1)
(((((((((gab2_2	vel2_2)	(vul3_1	icr1_3))	icr2_4)	(gac1_1	gab1_1))	((((369.1_2	(366.1_1	366.1_2))	(ceb1_1	ceb2_1))	((gra1_2	((gra2_2	icr2_3)	hal2_2))	(gra1_1	gra2_1)))	(((gag1_1	((((369.1_1	hal1_1)	hal2_1)	hal1_2)	(rot1_1	(rot2_2	rot3_1))))	icr2_2)	(lai1_1	(lai2_1	(tri1_1	tri2_1))))))	((((((gag1_2	(vul3_2	vul1_2))	(gag2_2	vup2_1))	icr1_1)	((vup1_1	vul1_1)	vul2_2))	((((((406.1_1	icr1_2)	(icr2_1	plu2_2))	(plu1_2	vel1_1))	(ceb1_2	(gac2_2	gal2_1)))	vel2_1)
(((((((((((vul3_1	gab2_2)	vel2_2)	icr1_3)	((gab1_1	gac1_1)	icr2_4))	((gra1_1	gra2_1)	(((gra1_2	hal2_2)	icr2_3)	gra2_2)))	((369.1_2	((366.1_1	366.1_2)	(ceb1_1	ceb2_1)))	((gag1_1	(icr2_2	(((lai1_1	tri2_1)	tri1_1)	lai2_1)))	(((369.1_1	hal1_1)	hal2_1)	((hal1_2	rot1_1)	(rot2_2	rot3_1))))))	(((((((vul3_2	(vul1_2	(vul2_2	vup1_1)))	(gag2_2	vup2_1))	((gag1_2	vul1_1)	icr1_1))	((gac1_3	plu2_2)	(416.1_1	plu1_2)))	(406.1_1	gal1_1))	(ceb2_2	((gac2_2	gal2_1)	(icr1_2
(((((((((gab2_2	(vul3_1	vel2_2))	icr2_4)	((gab1_1	icr1_3)	gac1_1))	(((((((vul1_2	(gag1_2	vul3_2))	gag2_2)	vul2_2)	(vul1_1	(vup1_1	vup2_1)))	icr1_1)	(((((gac1_3	plu2_2)	ceb2_2)	gal1_1)	(ceb1_2	((gac2_2	icr1_2)	gal2_1)))	(416.1_1	(vel2_1	plu1_2))))	((406.1_1	icr2_1)	vel1_1)))	((((366.1_2	369.1_2)	(ceb1_1	ceb2_1))	366.1_1)	(((gag1_1	(((gra1_1	gra2_1)	icr2_3)	((gra1_2	gra2_2)	hal2_2)))	(((369.1_1	hal1_1)	((icr2_2	hal1_2)	(hal2_1	rot1_1)))	(((lai1_1	lai2_1)
((((((((((gac1_1	gab1_1)	vel2_2)	vul3_1)	(gab2_2	icr1_3))	icr2_4)	(((((((gag1_2	vup2_1)	vul1_1)	(((vul2_2	gag2_2)	vul3_2)	vul1_2))	vup1_1)	icr1_1)	((((icr1_2	gal2_1)	gal1_1)	ceb2_2)	((((((406.1_1	vel1_1)	vel2_1)	(416.1_1	gac1_3))	plu1_2)	(ceb1_2	(gac2_2	plu2_2)))	icr2_1)))	((((366.1_2	369.1_2)	366.1_1)	(ceb1_1	ceb2_1))	(((((gag1_1	rot1_1)	(369.1_1	(hal1_1	hal2_1)))	(rot2_2	rot3_1))	(hal1_2	icr2_2))	((((lai1_1	tri2_1)	lai2_1)	tri1_1)	((gra1_2	icr2_3)
((((((((vul3_1	gac1_1)	((icr1_3	gab1_1)	(vel2_2	gab2_2)))	icr2_4)	((((vul1_1	vul3_2)	((((gag1_2	vup1_1)	(gag2_2	vul1_2))	(vul2_2	vup2_1))	icr1_1))	((((gac2_2	(ceb2_2	icr2_1))	((406.1_1	gac1_3)	vel1_1))	plu2_2)	(((416.1_1	gal2_1)	plu1_2)	(((ceb1_2	gal1_1)	vel2_1)	icr1_2))))	(((369.1_2	(366.1_1	366.1_2))	(ceb1_1	ceb2_1))	(((gag1_1	(((lai1_1	(lai2_1	tri2_1))	tri1_1)	(rot2_2	rot3_1)))	((hal1_2	icr2_2)	rot1_1))	((369.1_1	(hal1_1	hal2_1))	((((gra1_1	gra2_1)
(((((((((((gab1_1	gac1_1)	((gab2_2	vul3_1)	icr1_3))	vel2_2)	icr2_4)	(((gra1_1	gra2_1)	gra1_2)	((gra2_2	icr2_3)	hal2_2)))	((((plu2_2	gal1_1)	ceb1_2)	(416.1_1	(gac2_2	icr1_2)))	((((((406.1_1	gal2_1)	vel1_1)	ceb2_2)	gac1_3)	plu1_2)	(icr2_1	vel2_1))))	(((366.1_1	(366.1_2	(ceb1_1	ceb2_1)))	369.1_2)	((gag1_1	(369.1_1	(rot2_2	rot3_1)))	(((hal1_1	hal2_1)	((hal1_2	icr2_2)	rot1_1))	((lai1_1	lai2_1)	(tri1_1	tri2_1))))))	(((vup2_1	gag1_2)	((((gag2_2	(vul1_1	vul1_2))
(((((((gac1_1	(((vel2_2	gab2_2)	gab1_1)	(icr1_3	vul3_1)))	icr2_4)	((((((gac1_3	vel2_1)	(416.1_1	icr1_2))	((((406.1_1	plu2_2)	ceb1_2)	icr2_1)	gal1_1))	(((gal2_1	vel1_1)	gac2_2)	plu1_2))	ceb2_2)	((366.1_1	((366.1_2	369.1_2)	(ceb1_1	ceb2_1)))	(((gag1_1	(((lai1_1	lai2_1)	(tri1_1	tri2_1))	(hal1_1	hal2_1)))	((((369.1_1	icr2_2)	rot1_1)	hal1_2)	(rot2_2	rot3_1)))	((gra1_1	gra2_1)	(((gra1_2	gra2_2)	icr2_3)	hal2_2))))))	((((((vul1_2	(vul2_2	vup2_1))	gag2_2)	vup1_1)
(((((((((gab1_1	(gab2_2	(vul3_1	vel2_2)))	icr2_4)	(gac1_1	icr1_3))	((((((gac2_2	icr2_1)	ceb2_2)	(gal1_1	vel2_1))	plu1_2)	(416.1_1	(gac1_3	icr1_2)))	(((406.1_1	vel1_1)	(ceb1_2	plu2_2))	gal2_1)))	((((((366.1_1	(366.1_2	369.1_2))	(ceb1_1	ceb2_1))	(((gag1_1	(hal1_2	rot1_1))	(rot2_2	rot3_1))	(369.1_1	icr2_2)))	((lai1_1	tri1_1)	(lai2_1	tri2_1)))	(hal1_1	hal2_1))	((gra1_1	gra2_1)	(((gra1_2	gra2_2)	icr2_3)	hal2_2))))	((((((gag1_2	(icr1_1	vul2_2))	vup1_1)	(vul1_1
(((((((((gab2_2	(gab1_1	vul3_1))	(gac1_1	icr1_3))	vel2_2)	icr2_4)	(((gal1_1	(406.1_1	(ceb1_2	gal2_1)))	((416.1_1	(plu2_2	gac2_2))	(ceb2_2	(((gac1_3	vel1_1)	vel2_1)	(icr1_2	icr2_1)))))	plu1_2))	(((369.1_2	((366.1_1	366.1_2)	(ceb1_1	ceb2_1)))	(((((gag1_1	rot1_1)	(rot2_2	rot3_1))	(hal1_2	icr2_2))	(hal1_1	hal2_1))	(369.1_1	((lai1_1	tri1_1)	(lai2_1	tri2_1)))))	((gra1_2	icr2_3)	((gra1_1	gra2_1)	(gra2_2	hal2_2)))))	((((((vul2_2	vul3_2)	(vul1_2	vup1_1))	icr1_1)
(((((((((((((gab1_1	vul3_1)	icr1_3)	gac1_1)	(gab2_2	vel2_2))	icr2_4)	(((((vel2_1	(gac2_2	plu2_2))	((icr1_2	(icr2_1	plu1_2))	vel1_1))	((406.1_1	gal2_1)	ceb1_2))	((416.1_1	gac1_3)	ceb2_2))	gal1_1))	((366.1_1	(ceb1_1	ceb2_1))	(366.1_2	369.1_2)))	(((((gag1_1	((((lai1_1	lai2_1)	tri2_1)	tri1_1)	(rot2_2	rot3_1)))	(hal1_1	hal2_1))	((hal1_2	icr2_2)	rot1_1))	369.1_1)	((gra1_1	gra2_1)	(((gra1_2	gra2_2)	icr2_3)	hal2_2))))	(((((vul1_1	icr1_1)	gag2_2)	(((vul3_2	vul1_2)
((((((((((icr1_3	gac1_1)	(((vul3_1	vel2_2)	gab1_1)	gab2_2))	icr2_4)	((366.1_2	366.1_1)	(369.1_2	(ceb1_1	ceb2_1))))	((((vel1_1	ceb1_2)	(gac1_3	(icr1_2	icr2_1)))	(((((406.1_1	ceb2_2)	plu2_2)	416.1_1)	(gal2_1	vel2_1))	gal1_1))	(gac2_2	plu1_2)))	((((gag1_1	(((369.1_1	hal1_1)	hal2_1)	hal1_2))	(rot2_2	rot3_1))	((icr2_2	((lai1_1	lai2_1)	(tri1_1	tri2_1)))	rot1_1))	(((gra1_1	gra2_1)	(gra2_2	icr2_3))	(gra1_2	hal2_2))))	((((vul1_2	vup2_1)	(gag1_2	(gag2_2	vul3_2)))
(((((((gac1_1	(vel2_2	vul3_1))	(((gab1_1	icr1_3)	gab2_2)	icr2_4))	(((((gac2_2	(gal1_1	vel1_1))	((gac1_3	plu2_2)	icr1_2))	((406.1_1	((ceb1_2	plu1_2)	(ceb2_2	icr2_1)))	(416.1_1	gal2_1)))	vel2_1)	((((ceb1_1	ceb2_1)	366.1_1)	(366.1_2	369.1_2))	((gag1_1	(((((369.1_1	((lai1_1	lai2_1)	(tri1_1	tri2_1)))	hal1_2)	icr2_2)	((hal1_1	hal2_1)	(rot2_2	rot3_1)))	rot1_1))	(((gra1_1	gra2_1)	((gra1_2	gra2_2)	icr2_3))	hal2_2)))))	(((((vul1_2	icr1_1)	vup1_1)	vup2_1)	((gag2_2
(((((((gac1_1	(icr1_3	((gab1_1	vul3_1)	vel2_2)))	(icr2_4	gab2_2))	((((((gac1_3	vel1_1)	ceb1_2)	(406.1_1	plu2_2))	(((416.1_1	icr2_1)	(gal1_1	(gal2_1	plu1_2)))	(gac2_2	(icr1_2	vel2_1))))	ceb2_2)	(icr2_3	(((gra1_1	gra2_1)	hal2_2)	(gra1_2	gra2_2)))))	(((369.1_2	(366.1_1	366.1_2))	(ceb1_1	ceb2_1))	((gag1_1	369.1_1)	((icr2_2	(hal1_2	((lai1_1	(lai2_1	tri2_1))	tri1_1)))	((hal1_1	hal2_1)	(rot1_1	(rot2_2	rot3_1)))))))	((((((((gag1_2	vul1_1)	vup1_1)	(vul1_2	(vul2_2
((((((((gab1_1	icr1_3)	(vel2_2	vul3_1))	(gab2_2	gac1_1))	icr2_4)	((((((vul2_2	(gag1_2	gag2_2))	(vup2_1	vul1_1))	((vul1_2	vup1_1)	((gab2_1	vul2_1)	(icr1_1	vul3_2))))	((((vel2_1	vel1_1)	icr1_2)	((416.1_1	gac2_2)	gac1_3))	(((406.1_1	icr2_1)	(ceb1_2	ceb2_2))	((gal1_1	(gal2_1	plu2_2))	plu1_2))))	((((gra1_2	gra2_2)	icr2_3)	hal2_2)	(gra1_1	gra2_1)))	((((366.1_2	369.1_2)	366.1_1)	(ceb1_1	ceb2_1))	(((gag1_1	hal1_2)	(((rot2_2	rot3_1)	rot1_1)	(icr2_2	(lai1_1
((((((gac1_1	icr2_4)	((gab2_2	((icr1_3	vul3_1)	vel2_2))	gab1_1))	((((((vul1_2	(((gag2_2	icr1_1)	vup1_1)	vul2_2))	(vup2_1	vul1_1))	((gab2_1	vul2_1)	vul3_2))	gag1_2)	((((((gac1_3	plu2_2)	(406.1_1	vel1_1))	ceb2_2)	plu1_2)	(gal2_1	icr2_1))	(((416.1_1	vel2_1)	(ceb1_2	(gac2_2	icr1_2)))	gal1_1)))	((((366.1_2	(366.1_1	369.1_2))	(ceb1_1	ceb2_1))	((((gag1_1	hal1_2)	icr2_2)	((((hal1_1	hal2_1)	(rot2_2	rot3_1))	rot1_1)	((lai1_1	lai2_1)	(tri1_1	tri2_1))))	369.1_1))
(((((((((gab2_2	(gab1_1	icr1_3))	gac1_1)	(vul3_1	vel2_2))	icr2_4)	((((((((366.1_1	366.1_2)	(ceb1_1	ceb2_1))	369.1_2)	(369.1_1	(hal1_2	icr2_2)))	rot1_1)	(hal1_1	hal2_1))	(gag1_1	(((lai1_1	lai2_1)	(tri1_1	tri2_1))	(rot2_2	rot3_1))))	((gra1_1	gra2_1)	((gra1_2	(hal2_2	icr2_3))	gra2_2))))	((((gag1_2	((gab2_1	vul2_1)	gag2_2))	(((((vul2_2	vup1_1)	icr1_1)	vul3_2)	(vup2_1	vul1_1))	vul1_2))	(((((((406.1_1	vel1_1)	ceb1_2)	gal2_1)	(gac1_3	gac2_2))	(416.1_1	plu2_2))
((((((((gab1_1	vel2_2)	icr1_3)	(((gab2_2	vul3_1)	gac1_1)	icr2_4))	((((((366.1_1	((366.1_2	369.1_2)	(ceb1_1	ceb2_1)))	(rot2_2	rot3_1))	rot1_1)	((gag1_1	icr2_2)	(369.1_1	(hal1_2	((lai1_1	(lai2_1	tri1_1))	tri2_1)))))	(hal1_1	hal2_1))	((((gra1_1	gra2_1)	icr2_3)	(gra2_2	hal2_2))	gra1_2)))	(((((icr1_1	vup2_1)	(vup1_1	vul3_2))	(vul1_2	((gab2_1	vul2_1)	gag1_2)))	(gag2_2	(vul1_1	vul2_2)))	((406.1_1	((416.1_1	(gac1_3	(gac2_2	vel1_1)))	gal2_1))	((((ceb1_2	ceb2_2)
(((((((((vel2_2	icr1_3)	gab1_1)	((gab2_2	vul3_1)	gac1_1))	icr2_4)	(((((((366.1_1	366.1_2)	369.1_2)	(ceb1_1	ceb2_1))	hal1_2)	gag1_1)	(((((369.1_1	icr2_2)	rot1_1)	(rot2_2	rot3_1))	(hal1_1	hal2_1))	((lai1_1	tri2_1)	(lai2_1	tri1_1))))	(((gra1_1	gra2_1)	hal2_2)	(gra1_2	(gra2_2	icr2_3)))))	((((vul3_2	((((vul1_2	vup1_1)	icr1_1)	vup2_1)	gag1_2))	gag2_2)	((gab2_1	vul2_1)	(vul1_1	vul2_2)))	(((((ceb2_2	vel1_1)	(ceb1_2	vel2_1))	(416.1_1	(gac1_3	gac2_2)))	icr1_2)
((((((((gab2_2	vul3_1)	vel2_2)	(gab1_1	(gac1_1	icr1_3)))	icr2_4)	((((((icr1_1	gag2_2)	((gag1_2	vul2_2)	vup1_1))	(((vul1_1	vup2_1)	vul1_2)	vul3_2))	(((gal1_1	((406.1_1	vel1_1)	((416.1_1	ceb2_2)	gal2_1)))	(icr1_2	vel2_1))	((ceb1_2	(((gac1_3	icr2_1)	plu1_2)	plu2_2))	gac2_2)))	(gab2_1	vul2_1))	(((((((366.1_2	369.1_2)	(366.1_1	(ceb1_1	ceb2_1)))	(hal1_1	hal2_1))	(hal1_2	((lai1_1	lai2_1)	(tri1_1	tri2_1))))	((gag1_1	(rot2_2	rot3_1))	(369.1_1	icr2_2)))	rot1_1)
((((((((((gab2_2	vul3_1)	(gac1_1	icr1_3))	gab1_1)	vel2_2)	icr2_4)	((((((369.1_2	366.1_2)	(366.1_1	(ceb1_1	ceb2_1)))	((369.1_1	(hal1_2	(rot2_2	rot3_1)))	rot1_1))	(hal1_1	hal2_1))	(gag1_1	(icr2_2	(((lai1_1	tri1_1)	lai2_1)	tri2_1))))	(gra2_2	((gra1_1	gra2_1)	((gra1_2	icr2_3)	hal2_2)))))	((((((vup1_1	vup2_1)	((gag2_2	vul1_2)	vul2_2))	(((gab2_1	vul2_1)	vul1_1)	icr1_1))	(gag1_2	vul3_2))	(((((406.1_1	((gal2_1	plu2_2)	gac1_3))	icr1_2)	gal1_1)	((ceb2_2	icr2_1)
(((((((vul3_1	(gab2_2	gab1_1))	(((gac1_1	icr1_3)	vel2_2)	icr2_4))	((((369.1_2	(ceb1_1	ceb2_1))	(366.1_1	366.1_2))	(((gag1_1	((hal1_1	hal2_1)	rot1_1))	((icr2_2	(rot2_2	rot3_1))	(((lai1_1	tri1_1)	lai2_1)	tri2_1)))	(369.1_1	hal1_2)))	(((gra1_1	gra2_1)	((gra1_2	gra2_2)	icr2_3))	hal2_2)))	((((vul1_1	(((gab2_1	vul2_1)	(((gag1_2	vup1_1)	vul2_2)	vup2_1))	icr1_1))	(vul3_2	(gag2_2	vul1_2)))	(406.1_1	((gac1_3	plu2_2)	vel2_1)))	((((((gac2_2	ceb2_2)	416.1_1)	(icr2_1
(((((((vul3_1	(((gab2_2	gac1_1)	icr1_3)	icr2_4))	(gab1_1	vel2_2))	((((((366.1_2	369.1_2)	(366.1_1	(ceb1_1	ceb2_1)))	gag1_1)	((icr2_2	hal1_2)	(hal1_1	hal2_1)))	((369.1_1	(rot2_2	rot3_1))	(rot1_1	(lai1_1	(lai2_1	(tri1_1	tri2_1))))))	(((gra1_1	gra2_1)	icr2_3)	(gra1_2	(gra2_2	hal2_2)))))	(((((((gag1_2	vup1_1)	((vul1_2	vul3_2)	vul2_2))	icr1_1)	(vul1_1	vup2_1))	gag2_2)	(gab2_1	vul2_1))	((((((plu2_2	gac2_2)	icr2_1)	(gal1_1	gal2_1))	((ceb1_2	plu1_2)	ceb2_2))
(((((((((gac1_1	gab2_2)	icr1_3)	vul3_1)	(gab1_1	vel2_2))	icr2_4)	((366.1_2	((366.1_1	(ceb1_1	ceb2_1))	369.1_2))	((((((gag1_1	(hal1_1	hal2_1))	(rot2_2	rot3_1))	icr2_2)	369.1_1)	((hal1_2	((lai1_1	(tri1_1	tri2_1))	lai2_1))	rot1_1))	((((gra1_1	gra2_1)	gra1_2)	(gra2_2	icr2_3))	hal2_2))))	(((((icr1_1	vul1_2)	(gab2_1	vul2_1))	((vul2_2	(vul3_2	vup2_1))	vul1_1))	((gag1_2	vup1_1)	gag2_2))	((((icr2_1	gal2_1)	(gac2_2	(plu1_2	plu2_2)))	gal1_1)	(((((406.1_1	(416.1_1
(((((((((icr1_3	gac1_1)	(((vul3_1	gab1_1)	icr2_4)	vel2_2))	gab2_2)	(((vul1_2	icr1_1)	((((vup1_1	gag2_2)	vul3_2)	(vul2_2	vup2_1))	(gag1_2	vul1_1)))	(((vel2_1	(gac2_2	vel1_1))	(((406.1_1	plu1_2)	ceb2_2)	plu2_2))	((416.1_1	(gac1_3	(gal1_1	gal2_1)))	((ceb1_2	icr1_2)	icr2_1)))))	((((((366.1_2	369.1_2)	(ceb1_1	ceb2_1))	366.1_1)	rot1_1)	(((((gag1_1	(hal1_1	hal2_1))	icr2_2)	(369.1_1	hal1_2))	(((lai1_1	tri1_1)	lai2_1)	tri2_1))	(rot2_2	rot3_1)))	((gra1_1	gra2_1)
((((((((((gac1_1	icr1_3)	vel2_2)	(gab1_1	(gab2_2	vul3_1)))	icr2_4)	((((((369.1_2	((366.1_1	366.1_2)	(ceb1_1	ceb2_1)))	(gag1_1	((lai1_1	(lai2_1	tri1_1))	tri2_1)))	(icr2_2	rot1_1))	((369.1_1	hal1_2)	(hal1_1	hal2_1)))	(rot2_2	rot3_1))	((((gra1_1	gra2_1)	(gra1_2	icr2_3))	gra2_2)	hal2_2)))	((((((vup1_1	(vul1_1	vup2_1))	(((((gag2_2	vul2_2)	gag1_2)	vul3_2)	icr1_1)	vul1_2))	(ceb2_2	vel1_1))	((((icr1_2	ceb1_2)	(gal1_1	icr2_1))	(416.1_1	plu1_2))	plu2_2))	gac2_2)
((((((((icr1_3	vul3_1)	vel2_2)	(((gab1_1	gac1_1)	gab2_2)	icr2_4))	((((((369.1_2	366.1_2)	(366.1_1	(ceb1_1	ceb2_1)))	(((hal1_2	((hal1_1	hal2_1)	icr2_2))	rot1_1)	(rot2_2	rot3_1)))	((lai1_1	(lai2_1	tri1_1))	tri2_1))	(gag1_1	369.1_1))	(((gra1_1	gra2_1)	(gra1_2	(gra2_2	icr2_3)))	hal2_2)))	(((((vul2_2	icr1_1)	(vul1_2	vul3_2))	(gag1_2	((vup2_1	vul1_1)	(gag2_2	vup1_1))))	(((((((plu2_2	gac2_2)	icr1_2)	ceb1_2)	vel2_1)	vel1_1)	gal1_1)	ceb2_2))	((((406.1_1	(416.1_1
(((((((((gac1_1	gab2_2)	(gab1_1	icr1_3))	(icr2_4	(vel2_2	vul3_1)))	(((ceb1_1	ceb2_1)	366.1_1)	(366.1_2	369.1_2)))	((((gag1_1	(((369.1_1	hal1_2)	((hal1_1	hal2_1)	(rot2_2	rot3_1)))	(((lai1_1	tri2_1)	tri1_1)	lai2_1)))	icr2_2)	rot1_1)	(((gra1_1	gra2_1)	gra1_2)	(gra2_2	(hal2_2	icr2_3)))))	((((((vul3_2	vul1_2)	(gag1_2	(vul2_2	vup2_1)))	(vul1_1	gag2_2))	(icr1_1	vup1_1))	(((((((plu2_2	vel2_1)	(406.1_1	gac1_3))	(((ceb1_2	icr1_2)	gal2_1)	vel1_1))	(gac2_2	gal1_1))
((((((((vul3_1	vel2_2)	(gab1_1	icr1_3))	gac1_1)	gab2_2)	icr2_4)	((((((((vup1_1	((vul1_2	vup2_1)	(vul2_2	vul3_2)))	(((gag1_2	vul1_1)	gag2_2)	icr1_1))	plu1_2)	((((ceb1_2	gal2_1)	vel1_1)	(((gac1_3	vel2_1)	icr2_1)	plu2_2))	(((406.1_1	(gal1_1	icr1_2))	ceb2_2)	gac2_2)))	416.1_1)	(gab2_1	vul2_1))	(((((gag1_1	(lai1_1	(lai2_1	(tri1_1	tri2_1))))	(((369.1_1	hal1_2)	icr2_2)	(rot2_2	rot3_1)))	rot1_1)	(hal1_1	hal2_1))	(((gra2_2	hal2_2)	(gra1_2	icr2_3))	(gra1_1
(((((((((gac1_1	vul3_1)	icr2_4)	gab2_2)	((gab1_1	icr1_3)	vel2_2))	((((vul1_2	gag2_2)	((((gag1_2	vup2_1)	vup1_1)	icr1_1)	((vul3_2	vul1_1)	vul2_2)))	(((vel1_1	icr1_2)	((416.1_1	gac2_2)	(ceb1_2	gal2_1)))	((((406.1_1	vel2_1)	(ceb2_2	((gac1_3	plu2_2)	plu1_2)))	gal1_1)	icr2_1)))	(((369.1_2	366.1_2)	366.1_1)	(ceb1_1	ceb2_1))))	(((gag1_1	(((rot2_2	rot3_1)	rot1_1)	((lai1_1	(lai2_1	tri1_1))	tri2_1)))	((369.1_1	hal1_2)	((hal1_1	hal2_1)	icr2_2)))	((gra1_1	gra2_1)
(((((((((gac1_1	icr1_3)	(vel2_2	((gab1_1	gab2_2)	vul3_1)))	icr2_4)	((((369.1_2	366.1_2)	366.1_1)	(ceb1_1	ceb2_1))	((((gag1_1	(rot1_1	(lai1_1	((lai2_1	tri1_1)	tri2_1))))	icr2_2)	(((369.1_1	hal1_2)	(rot2_2	rot3_1))	(hal1_1	hal2_1)))	((hal2_2	((gra1_1	gra2_1)	(gra2_2	icr2_3)))	gra1_2))))	(((((((gag2_2	vul3_2)	vul1_2)	((gag1_2	vul2_2)	((vul1_1	vup2_1)	vup1_1)))	icr1_1)	((((406.1_1	gal1_1)	gal2_1)	vel2_1)	plu2_2))	(((416.1_1	(((ceb1_2	icr1_2)	plu1_2)	(gac2_2
((((((((((gab2_2	icr1_3)	gac1_1)	((gab1_1	vul3_1)	vel2_2))	icr2_4)	((((gag1_1	(369.1_1	(hal1_2	((hal1_1	hal2_1)	icr2_2))))	(rot2_2	rot3_1))	((((lai1_1	tri1_1)	lai2_1)	tri2_1)	rot1_1))	((((gra1_1	gra2_1)	(gra1_2	icr2_3))	hal2_2)	gra2_2)))	((((369.1_2	(ceb1_1	ceb2_1))	366.1_2)	366.1_1)	(gab2_1	vul2_1)))	((((((vul1_2	(vup2_1	gag2_2))	vup1_1)	((gag1_2	vul3_2)	(icr1_1	(vul1_1	vul2_2))))	((416.1_1	gal1_1)	(icr1_2	(icr2_1	plu2_2))))	((ceb1_2	gal2_1)	ceb2_2))
((((((gab2_2	(gab1_1	gac1_1))	((vul3_1	icr1_3)	vel2_2))	icr2_4)	((((((((((vul3_2	vul2_2)	(vup1_1	vul1_2))	icr1_1)	(vup2_1	(gag1_2	vul1_1)))	gag2_2)	ceb2_2)	((406.1_1	gal1_1)	gal2_1))	(((plu1_2	(gac1_3	icr1_2))	((ceb1_2	icr2_1)	vel2_1))	(416.1_1	(gac2_2	(plu2_2	vel1_1)))))	((((gag1_1	(rot1_1	(((lai1_1	tri1_1)	tri2_1)	lai2_1)))	(((369.1_1	(hal1_2	(rot2_2	rot3_1)))	(hal1_1	hal2_1))	icr2_2))	(((gra1_2	icr2_3)	gra2_2)	((gra1_1	gra2_1)	hal2_2)))	(gab2_1
(((((((gab2_2	icr1_3)	((gab1_1	gac1_1)	vul3_1))	vel2_2)	icr2_4)	(((((((((gag2_2	(vul2_2	vup1_1))	((vul1_1	vul1_2)	vup2_1))	(vul3_2	gag1_2))	icr1_1)	(((416.1_1	(ceb2_2	vel1_1))	gac1_3)	(406.1_1	icr1_2)))	(((gac2_2	plu1_2)	vel2_1)	plu2_2))	icr2_1)	((ceb1_2	gal2_1)	gal1_1))	(((366.1_1	(366.1_2	(369.1_2	(ceb1_1	ceb2_1))))	((gag1_1	((((369.1_1	hal1_1)	((hal1_2	(hal2_1	rot1_1))	((lai1_1	tri2_1)	(lai2_1	tri1_1))))	(rot2_2	rot3_1))	((gra1_1	gra2_1)	(gra1_2
(((((((((((gab1_1	vel2_2)	icr1_3)	(((gab2_2	gac1_1)	vul3_1)	icr2_4))	((gag1_1	(((((369.1_1	hal1_1)	((rot2_2	rot3_1)	hal1_2))	(hal2_1	(((lai1_1	tri2_1)	lai2_1)	tri1_1)))	rot1_1)	icr2_2))	(((gra1_2	gra2_2)	(hal2_2	icr2_3))	(gra1_1	gra2_1))))	(((366.1_2	369.1_2)	(ceb1_1	ceb2_1))	366.1_1))	(((((((vup2_1	(gag1_2	(vul1_1	vup1_1)))	(icr1_1	vul1_2))	(gag2_2	(vul3_2	vul2_2)))	plu2_2)	(406.1_1	icr2_1))	(((((ceb1_2	(gal1_1	gal2_1))	ceb2_2)	416.1_1)	(((gac2_2	plu1_2)
((((((((((gab2_2	gab1_1)	(((gac1_1	icr1_3)	icr2_4)	vul3_1))	vel2_2)	((((((((icr1_1	(gag2_2	vul1_2))	(vul1_1	((vup2_1	vup1_1)	vul3_2)))	(gag1_2	vul2_2))	icr1_2)	((plu1_2	vel1_1)	(((gac2_2	plu2_2)	vel2_1)	gal1_1)))	(((406.1_1	ceb1_2)	gal2_1)	416.1_1))	((ceb2_2	gac1_3)	icr2_1))	((366.1_2	(369.1_2	(ceb1_1	ceb2_1)))	366.1_1)))	(((((gag1_1	hal1_2)	((hal2_1	icr2_2)	(((lai1_1	lai2_1)	tri1_1)	tri2_1)))	rot1_1)	((369.1_1	hal1_1)	(rot2_2	rot3_1)))	((gra1_1	gra2_1)
(((((((((((vel2_2	gab2_2)	(gac1_1	icr1_3))	vul3_1)	gab1_1)	icr2_4)	(((((((((vul2_2	gag1_2)	vul1_2)	(vul1_1	vup2_1))	(gag2_2	(vup1_1	vul3_2)))	icr1_1)	((406.1_1	gac2_2)	(gac1_3	vel2_1)))	(((416.1_1	plu1_2)	plu2_2)	(((ceb1_2	icr2_1)	(vel1_1	gal2_1))	ceb2_2)))	icr1_2)	gal1_1))	(((gra1_1	gra2_1)	hal2_2)	(gra1_2	(gra2_2	icr2_3))))	((((366.1_2	369.1_2)	366.1_1)	(ceb1_1	ceb2_1))	(((gag1_1	(369.1_1	hal1_1))	hal1_2)	(((hal2_1	((lai1_1	tri1_1)	(lai2_1	tri2_1)))
(((((((((vul3_1	(vel2_2	icr1_3))	((gab2_2	gac1_1)	icr2_4))	gab1_1)	((((((vul1_1	(vul2_2	vup2_1))	icr1_1)	(vul1_2	(vup1_1	vul3_2)))	(gag1_2	gag2_2))	gal1_1)	((((gal2_1	406.1_1)	icr2_1)	(ceb2_2	gac2_2))	(((((416.1_1	ceb1_2)	(gac1_3	vel1_1))	(plu2_2	vel2_1))	icr1_2)	plu1_2))))	(((((((366.1_1	(ceb1_1	ceb2_1))	366.1_2)	369.1_2)	((gag1_1	rot1_1)	hal1_2))	((((369.1_1	hal1_1)	icr2_2)	hal2_1)	(((lai1_1	tri2_1)	(lai2_1	tri1_1))	(rot2_2	rot3_1))))	((gra1_1	gra2_1)
((((((((gab2_2	gac1_1)	vel2_2)	((gab1_1	icr2_4)	vul3_1))	icr1_3)	((((369.1_2	366.1_2)	366.1_1)	(ceb1_1	ceb2_1))	(((((gag1_1	((369.1_1	hal1_1)	((rot2_2	rot3_1)	(hal1_2	icr2_2))))	(lai1_1	((lai2_1	tri1_1)	tri2_1)))	hal2_1)	rot1_1)	((icr2_3	((gra1_2	hal2_2)	gra2_2))	(gra1_1	gra2_1)))))	((((vul1_2	vul2_2)	((((vup1_1	gag2_2)	gag1_2)	(vul1_1	vul3_2))	vup2_1))	icr1_1)	(((((vel2_1	416.1_1)	gal2_1)	((406.1_1	ceb2_2)	(((gac2_2	gal1_1)	(icr2_1	vel1_1))	plu1_2)))
(((((((gab1_1	vel2_2)	(icr1_3	vul3_1))	((gab2_2	gac1_1)	icr2_4))	(((((((vup1_1	icr1_1)	vul1_2)	(((406.1_1	(ceb1_2	gac2_2))	(((gag1_2	vul2_2)	vul1_1)	vul3_2))	(vup2_1	gag2_2)))	(gab2_1	vul2_1))	(((416.1_1	(gal2_1	vel1_1))	gal1_1)	((((ceb2_2	plu1_2)	plu2_2)	vel2_1)	((gac1_3	icr2_1)	icr1_2))))	(((366.1_1	366.1_2)	(ceb1_1	ceb2_1))	369.1_2))	(((gag1_1	(rot1_1	hal1_2))	((((369.1_1	hal1_1)	hal2_1)	((((lai1_1	lai2_1)	tri1_1)	tri2_1)	icr2_2))	(rot2_2	rot3_1)))
((((((((gab2_2	gab1_1)	(vul3_1	(icr1_3	icr2_4)))	vel2_2)	gac1_1)	(((((366.1_2	369.1_2)	366.1_1)	(ceb1_1	ceb2_1))	((((gag1_1	rot1_1)	(hal1_1	hal2_1))	((369.1_1	(icr2_2	(rot2_2	rot3_1)))	hal1_2))	(lai1_1	((lai2_1	tri1_1)	tri2_1))))	(((gra1_1	gra2_1)	(gra2_2	icr2_3))	(gra1_2	hal2_2))))	(((((vul1_2	icr1_1)	(gag2_2	vup1_1))	(((vul3_2	gag1_2)	(vul1_1	vup2_1))	(gab2_1	vul2_1)))	(((plu2_2	(416.1_1	gal2_1))	(gac1_3	vul2_2))	(gal1_1	vel1_1)))	(((406.1_1	icr2_1)
((((((((((((icr1_3	vul3_1)	gab2_2)	(gab1_1	gac1_1))	vel2_2)	icr2_4)	(((((gag1_1	icr2_2)	369.1_1)	(hal1_2	((((lai1_1	lai2_1)	tri1_1)	tri2_1)	rot1_1)))	((hal1_1	hal2_1)	(rot2_2	rot3_1)))	(((gra1_1	gra2_1)	(hal2_2	icr2_3))	(gra1_2	gra2_2))))	((369.1_2	366.1_1)	(366.1_2	(ceb1_1	ceb2_1))))	(((((((((((vul1_1	vup2_1)	icr1_1)	gag1_2)	gag2_2)	vup1_1)	(gab2_1	vul2_1))	vul3_2)	vul1_2)	((((406.1_1	416.1_1)	((gal2_1	gac2_2)	plu2_2))	(gac1_3	vel1_1))	((((ceb1_2	vul2_2)
((((((((((((vul3_1	icr1_3)	gab2_2)	icr2_4)	vel2_2)	(gab1_1	gac1_1))	(((gag1_1	((369.1_1	hal1_2)	(icr2_2	rot1_1)))	((((lai1_1	lai2_1)	tri1_1)	tri2_1)	((hal1_1	hal2_1)	(rot2_2	rot3_1))))	((((gra1_1	gra2_1)	(gra2_2	icr2_3))	gra1_2)	hal2_2)))	((((((gac1_3	(((416.1_1	vel1_1)	icr1_2)	plu2_2))	vul2_2)	vel2_1)	((ceb1_2	ceb2_2)	gal2_1))	((406.1_1	icr2_1)	gac2_2))	(gal1_1	plu1_2)))	((366.1_1	(366.1_2	369.1_2))	(ceb1_1	ceb2_1)))	(((gag1_2	(icr1_1	(vul3_2	vup2_1)))
((((((((((icr1_3	(gab1_1	gac1_1))	((gab2_2	(icr2_4	vel2_2))	vul3_1))	(((icr2_1	vel1_1)	((gal1_1	icr1_2)	gal2_1))	((((((406.1_1	gac1_3)	(416.1_1	gac2_2))	vel2_1)	(ceb1_2	plu2_2))	ceb2_2)	plu1_2)))	(((gag1_1	(rot2_2	rot3_1))	(((369.1_1	rot1_1)	icr2_2)	((hal1_1	hal2_1)	(hal1_2	(lai1_1	(lai2_1	(tri1_1	tri2_1)))))))	((gra1_1	gra2_1)	(gra1_2	((gra2_2	hal2_2)	icr2_3)))))	(((366.1_2	369.1_2)	366.1_1)	(ceb1_1	ceb2_1)))	(((((gag1_2	vup2_1)	(vul2_2	vul3_2))	(vup1_1
((((((((((((gab1_1	vul3_1)	gac1_1)	icr2_4)	(gab2_2	(vel2_2	icr1_3)))	((((((416.1_1	vel1_1)	ceb1_2)	vel2_1)	(406.1_1	plu1_2))	gal1_1)	((((ceb2_2	gac2_2)	gac1_3)	(icr2_1	plu2_2))	(gal2_1	icr1_2))))	(369.1_2	(366.1_1	(366.1_2	(ceb1_1	ceb2_1)))))	(((((((gag1_1	(hal1_2	(hal1_1	hal2_1)))	(rot2_2	rot3_1))	rot1_1)	icr2_2)	(lai1_1	((lai2_1	tri2_1)	tri1_1)))	369.1_1)	((((gra1_2	gra2_2)	hal2_2)	icr2_3)	(gra1_1	gra2_1))))	((vul1_2	(((vul1_1	vup1_1)	icr1_1)	(((gag1_2
((((((((((((gab2_2	vul3_1)	gab1_1)	icr1_3)	vel2_2)	gac1_1)	icr2_4)	(((((406.1_1	(ceb1_2	gac1_3))	gac2_2)	((icr1_2	(icr2_1	plu2_2))	vel2_1))	((((416.1_1	vel1_1)	gal2_1)	gal1_1)	(ceb2_2	plu1_2)))	(((gra1_1	gra2_1)	icr2_3)	(gra1_2	(gra2_2	hal2_2)))))	(((366.1_1	(ceb1_1	ceb2_1))	(366.1_2	369.1_2))	((gag1_1	(hal2_1	(rot2_2	rot3_1)))	(((((369.1_1	hal1_1)	icr2_2)	(((lai1_1	tri2_1)	tri1_1)	lai2_1))	hal1_2)	rot1_1))))	(((gag2_2	vul1_2)	((vul2_2	((gag1_2	vul1_1)
((((((((((gab1_1	vel2_2)	vul3_1)	icr1_3)	icr2_4)	(gac1_1	gab2_2))	((((((416.1_1	vel1_1)	((plu2_2	gal2_1)	vel2_1))	((406.1_1	ceb2_2)	(ceb1_2	(gac1_3	icr1_2))))	gal1_1)	(gac2_2	icr2_1))	plu1_2))	(((((369.1_2	(ceb1_1	ceb2_1))	(366.1_1	366.1_2))	(((369.1_1	hal1_1)	hal1_2)	icr2_2))	((hal2_1	(rot2_2	rot3_1))	((((lai1_1	lai2_1)	tri2_1)	tri1_1)	rot1_1)))	(gag1_1	(((gra1_1	gra2_1)	((gra1_2	icr2_3)	gra2_2))	hal2_2))))	(((gag1_2	(((vul2_2	vup1_1)	(gag2_2	(vul1_1
((((((((((icr2_4	(gab2_2	(icr1_3	vel2_2)))	(gac1_1	vul3_1))	gab1_1)	(((((icr1_2	gal2_1)	(416.1_1	gac2_2))	(plu2_2	(icr2_1	plu1_2)))	(((406.1_1	gal1_1)	((ceb1_2	vel2_1)	vel1_1))	(ceb2_2	gac1_3)))	((ceb1_1	ceb2_1)	(366.1_1	(366.1_2	369.1_2)))))	(((((gag1_1	(gra2_2	icr2_3))	hal2_2)	(gra1_1	gra2_1))	gra1_2)	((((((369.1_1	hal1_1)	rot1_1)	(rot2_2	rot3_1))	(hal1_2	icr2_2))	(((lai1_1	tri1_1)	tri2_1)	lai2_1))	hal2_1)))	((((vup2_1	vul1_2)	((gag2_2	(vul1_1	(vul2_2
(((((((((gab1_1	icr2_4)	(gab2_2	((gac1_1	vel2_2)	(icr1_3	vul3_1))))	(((366.1_1	366.1_2)	369.1_2)	(ceb1_1	ceb2_1)))	(icr2_1	((((((406.1_1	ceb2_2)	ceb1_2)	gal1_1)	vel2_1)	((416.1_1	((gac1_3	icr1_2)	gac2_2))	(gal2_1	plu2_2)))	(plu1_2	vel1_1))))	(((((gag1_1	((369.1_1	hal1_1)	(rot1_1	(rot2_2	rot3_1))))	(hal1_2	icr2_2))	(((lai1_1	tri1_1)	tri2_1)	lai2_1))	hal2_1)	((gra1_1	gra2_1)	((gra1_2	(gra2_2	icr2_3))	hal2_2))))	((((vup2_1	((gag1_2	vul3_2)	(((vul2_2	vul1_2)
(((((((vul3_1	(gab2_2	(gab1_1	icr1_3)))	((gac1_1	vel2_2)	icr2_4))	(((((icr2_1	((plu1_2	vel1_1)	plu2_2))	((406.1_1	ceb1_2)	(gac1_3	gac2_2)))	(gal1_1	(gal2_1	icr1_2)))	((416.1_1	vel2_1)	ceb2_2))	(((366.1_1	(366.1_2	369.1_2))	(ceb1_1	ceb2_1))	(((gag1_1	((369.1_1	hal1_1)	((rot2_2	rot3_1)	rot1_1)))	(((hal2_1	icr2_2)	hal1_2)	(((lai1_1	tri1_1)	tri2_1)	lai2_1)))	((gra1_1	gra2_1)	(((gra1_2	icr2_3)	gra2_2)	hal2_2))))))	((((vup1_1	vul1_1)	((icr1_1	gag2_2)	vul2_2))
(((((((((gab1_1	gab2_2)	gac1_1)	(icr1_3	(vel2_2	vul3_1)))	icr2_4)	(((gra1_1	gra2_1)	(gra1_2	hal2_2))	(gra2_2	icr2_3)))	((((406.1_1	icr2_1)	(((416.1_1	(gal1_1	vel1_1))	((ceb1_2	ceb2_2)	(gac2_2	icr1_2)))	plu1_2))	((gac1_3	vel2_1)	(gal2_1	plu2_2)))	((((366.1_2	369.1_2)	(ceb1_1	ceb2_1))	366.1_1)	((((gag1_1	(rot2_2	rot3_1))	rot1_1)	(((369.1_1	hal1_1)	(((lai1_1	tri2_1)	lai2_1)	tri1_1))	hal1_2))	(hal2_1	icr2_2)))))	(((((gag1_2	(vul1_2	vup1_1))	gag2_2)	icr1_1)
((((((((gab1_1	(((icr1_3	gab2_2)	(vel2_2	vul3_1))	(gac1_1	icr2_4)))	((((406.1_1	ceb1_2)	gal1_1)	(((416.1_1	vel1_1)	(icr1_2	icr2_1))	ceb2_2))	(gal2_1	(gac1_3	((gac2_2	plu1_2)	(plu2_2	vel2_1))))))	((((366.1_2	(366.1_1	369.1_2))	(ceb1_1	ceb2_1))	(((gag1_1	(((369.1_1	hal1_1)	(((lai1_1	tri2_1)	(lai2_1	tri1_1))	(rot2_2	rot3_1)))	(hal1_2	rot1_1)))	hal2_1)	icr2_2))	(((gra1_1	gra2_1)	(hal2_2	icr2_3))	(gra1_2	gra2_2))))	(gab2_1	vul2_1))	((((vul2_2	vup1_1)	(gag1_2
(((((((((((gab1_1	(gab2_2	icr1_3))	vul3_1)	gac1_1)	vel2_2)	icr2_4)	(((366.1_2	369.1_2)	366.1_1)	(ceb1_1	ceb2_1)))	((gag1_1	(((369.1_1	hal1_1)	((icr2_2	rot1_1)	(rot2_2	rot3_1)))	((hal1_2	hal2_1)	((lai1_1	lai2_1)	(tri1_1	tri2_1)))))	((((gra1_2	hal2_2)	gra2_2)	icr2_3)	(gra1_1	gra2_1))))	(((((vul1_1	(vul2_2	vup2_1))	vul3_2)	((gag1_2	gag2_2)	vul1_2))	((((((gac2_2	vel1_1)	icr1_2)	((ceb1_2	(gac1_3	gal2_1))	plu2_2))	((((406.1_1	416.1_1)	(gal1_1	plu1_2))	(ceb2_2
(((((((((gab1_1	gac1_1)	(icr1_3	vul3_1))	(gab2_2	(icr2_4	vel2_2)))	(((366.1_1	366.1_2)	369.1_2)	(ceb1_1	ceb2_1)))	(((gag1_1	((((369.1_1	hal1_1)	(rot2_2	rot3_1))	(hal2_1	((lai1_1	(lai2_1	tri2_1))	tri1_1)))	(hal1_2	icr2_2)))	rot1_1)	((gra1_1	gra2_1)	((gra1_2	(gra2_2	icr2_3))	hal2_2))))	((((((gag1_2	vul2_2)	icr1_1)	((vul1_2	vul1_1)	vup2_1))	((gag2_2	vup1_1)	vul3_2))	((((((gac1_3	gal2_1)	icr1_2)	(vel1_1	icr2_1))	(gac2_2	gal1_1))	plu2_2)	(((406.1_1	416.1_1)
(((((((vel2_2	(((vul3_1	gac1_1)	(gab2_2	icr1_3))	gab1_1))	icr2_4)	(((gag1_1	((369.1_1	hal1_1)	((hal1_2	((hal2_1	(lai1_1	(lai2_1	(tri1_1	tri2_1))))	icr2_2))	rot1_1)))	(rot2_2	rot3_1))	(((gra1_1	gra2_1)	(gra1_2	(gra2_2	icr2_3)))	hal2_2)))	((366.1_1	(366.1_2	369.1_2))	(ceb1_1	ceb2_1)))	((((((vup1_1	vul2_2)	(gag2_2	icr1_1))	gag1_2)	(vul1_2	(vul1_1	vup2_1)))	((((((vel1_1	vel2_1)	ceb2_2)	plu1_2)	((406.1_1	icr1_2)	(((ceb1_2	gal2_1)	plu2_2)	(gac1_3	icr2_1))))
(((((((((gab2_2	vel2_2)	(((gac1_1	vul3_1)	gab1_1)	icr1_3))	icr2_4)	((((icr1_1	((vul3_2	vup1_1)	gag1_2))	((gag2_2	(vul1_2	vup2_1))	(vul1_1	vul2_2)))	(gac1_3	vel1_1))	(((ceb2_2	(406.1_1	vel2_1))	(((ceb1_2	gal2_1)	plu1_2)	icr1_2))	((416.1_1	gac2_2)	(gal1_1	(icr2_1	plu2_2))))))	((366.1_2	((366.1_1	369.1_2)	(ceb1_1	ceb2_1)))	(((((gag1_1	(rot2_2	rot3_1))	hal2_1)	(((369.1_1	hal1_1)	rot1_1)	(((lai1_1	tri1_1)	lai2_1)	tri2_1)))	(hal1_2	icr2_2))	((gra2_2	icr2_3)
(((((((((icr1_3	vel2_2)	gab1_1)	(gac1_1	vul3_1))	gab2_2)	icr2_4)	(((((((((gag1_2	vup2_1)	(gag2_2	vul3_2))	vul1_1)	(((vul2_2	vup1_1)	vul1_2)	icr1_1))	((406.1_1	(ceb1_2	gal2_1))	(gal1_1	plu1_2)))	(((416.1_1	(gac2_2	vel1_1))	icr2_1)	(icr1_2	plu2_2)))	(ceb2_2	gac1_3))	vel2_1)	(((366.1_1	(ceb1_1	ceb2_1))	(366.1_2	369.1_2))	(((((gag1_1	(((hal2_1	rot1_1)	icr2_2)	hal1_2))	(369.1_1	hal1_1))	(((lai1_1	lai2_1)	tri1_1)	tri2_1))	(rot2_2	rot3_1))	(((gra1_1	gra2_1)
(((((((gab2_2	((icr1_3	vel2_2)	(gac1_1	vul3_1)))	(gab1_1	icr2_4))	((((366.1_1	366.1_2)	(ceb1_1	ceb2_1))	369.1_2)	(((((((gag1_1	(rot2_2	rot3_1))	((369.1_1	hal1_1)	icr2_2))	(hal1_2	rot1_1))	hal2_1)	(((lai1_1	tri2_1)	lai2_1)	tri1_1))	hal2_2)	((((gra1_1	gra2_1)	gra2_2)	icr2_3)	gra1_2))))	(((((gag1_2	gag2_2)	((vul1_1	vul3_2)	vup2_1))	((vul1_2	vul2_2)	vup1_1))	icr1_1)	((((ceb2_2	416.1_1)	((ceb1_2	gal2_1)	plu1_2))	(((vel1_1	(gac1_3	gac2_2))	(icr1_2	plu2_2))
(((((((gab2_2	gab1_1)	icr2_4)	(((gac1_1	icr1_3)	vel2_2)	vul3_1))	((((366.1_2	366.1_1)	369.1_2)	(ceb1_1	ceb2_1))	(((((gag1_1	(((369.1_1	hal1_1)	hal1_2)	hal2_1))	icr2_2)	(((lai1_1	lai2_1)	tri1_1)	tri2_1))	(rot1_1	(rot2_2	rot3_1)))	((((gra1_1	gra2_1)	icr2_3)	(gra1_2	gra2_2))	hal2_2))))	(((((vul3_2	vul1_2)	(gag1_2	vul1_1))	(((vup2_1	vup1_1)	(gag2_2	icr1_1))	vul2_2))	((gac1_3	(((416.1_1	(ceb1_2	gal2_1))	gac2_2)	plu2_2))	(((406.1_1	(ceb2_2	vel1_1))	(plu1_2
((((((((gac1_1	icr1_3)	((gab2_2	(vul3_1	vel2_2))	gab1_1))	icr2_4)	((((((((gac1_3	gac2_2)	(icr2_1	plu2_2))	(((406.1_1	gal2_1)	vel1_1)	ceb2_2))	gal1_1)	(416.1_1	ceb1_2))	((icr1_2	vel2_1)	plu1_2))	((369.1_2	(366.1_1	366.1_2))	(ceb1_1	ceb2_1)))	(((((gag1_1	(hal1_2	icr2_2))	((369.1_1	hal1_1)	hal2_1))	(((lai1_1	tri2_1)	(lai2_1	tri1_1))	rot1_1))	(rot2_2	rot3_1))	(((gra1_1	gra2_1)	gra2_2)	((gra1_2	icr2_3)	hal2_2)))))	((((vul2_2	vul1_1)	(icr1_1	vul1_2))	(gab2_1
(((((((((((gab1_1	(gab2_2	vul3_1))	(gac1_1	icr1_3))	icr2_4)	vel2_2)	(((gra1_1	gra2_1)	gra2_2)	((gra1_2	hal2_2)	icr2_3)))	(((366.1_1	369.1_2)	(366.1_2	(ceb1_1	ceb2_1)))	((((gag1_1	(rot2_2	rot3_1))	(lai1_1	((lai2_1	tri2_1)	tri1_1)))	((((369.1_1	hal1_1)	hal1_2)	icr2_2)	rot1_1))	hal2_1)))	(icr1_1	(((((((406.1_1	(plu2_2	gac1_3))	vel2_1)	((gal2_1	vel1_1)	plu1_2))	ceb1_2)	((416.1_1	icr1_2)	(ceb2_2	(gac2_2	icr2_1))))	gal1_1)	((((gag1_2	gag2_2)	(vul3_2	vup1_1))
(((((((((icr1_3	vul3_1)	gac1_1)	((gab1_1	gab2_2)	vel2_2))	icr2_4)	(((((gag1_2	((icr1_1	vup2_1)	vul1_1))	((gag2_2	vup1_1)	((vul1_2	vul2_2)	vul3_2)))	((((((icr1_2	(416.1_1	(icr2_1	vel1_1)))	gac1_3)	plu1_2)	(ceb1_2	ceb2_2))	(gac2_2	(gal1_1	gal2_1)))	(406.1_1	(vel2_1	plu2_2))))	(((369.1_2	366.1_2)	(ceb1_1	ceb2_1))	366.1_1))	((((((369.1_1	hal1_1)	((hal2_1	hal1_2)	icr2_2))	(((lai1_1	(lai2_1	tri2_1))	tri1_1)	(rot2_2	rot3_1)))	(gag1_1	rot1_1))	((gra1_2	icr2_3)
((((((((vel2_2	gab1_1)	(vul3_1	(gab2_2	(gac1_1	icr1_3))))	icr2_4)	((((((vul2_2	vul3_2)	(gag1_2	vul1_1))	(((gag2_2	vup1_1)	vul1_2)	(icr1_1	vup2_1)))	((((vel1_1	(416.1_1	ceb2_2))	((ceb1_2	plu2_2)	vel2_1))	(406.1_1	(gal1_1	icr1_2)))	(((gac1_3	plu1_2)	(gac2_2	icr2_1))	gal2_1)))	((((gag1_1	(icr2_2	(((lai1_1	lai2_1)	tri1_1)	tri2_1)))	((369.1_1	hal1_1)	(rot1_1	(hal1_2	hal2_1))))	(rot2_2	rot3_1))	((((gra1_1	gra2_1)	hal2_2)	(gra1_2	gra2_2))	icr2_3)))	(((366.1_2
((((((((icr1_3	vul3_1)	((gab2_2	gac1_1)	vel2_2))	(icr2_4	gab1_1))	((366.1_2	(366.1_1	(369.1_2	(ceb1_1	ceb2_1))))	((((gag1_1	(369.1_1	(hal1_1	hal2_1)))	(rot2_2	rot3_1))	((hal1_2	(((lai1_1	tri2_1)	lai2_1)	tri1_1))	(icr2_2	rot1_1)))	((((icr2_3	gra2_2)	hal2_2)	(gra1_1	gra2_1))	gra1_2))))	(((gag1_2	((vul1_1	(vul3_2	vul2_2))	vup1_1))	(((((icr2_1	(416.1_1	vel1_1))	((ceb2_2	gac2_2)	vel2_1))	((((406.1_1	gal2_1)	ceb1_2)	plu1_2)	(icr1_2	plu2_2)))	(gac1_3	gal1_1))
((((((((((vul3_1	gac1_1)	gab1_1)	icr2_4)	(icr1_3	(gab2_2	vel2_2)))	(((366.1_2	369.1_2)	(366.1_1	(ceb1_1	ceb2_1)))	((((gag1_1	((369.1_1	icr2_2)	(hal1_2	(rot2_2	rot3_1))))	(rot1_1	(hal1_1	hal2_1)))	(lai1_1	(lai2_1	(tri1_1	tri2_1))))	((gra1_1	gra2_1)	(((gra1_2	gra2_2)	icr2_3)	hal2_2)))))	(((((icr1_1	(vul3_2	vup1_1))	vul1_1)	(((vul1_2	vup2_1)	vul2_2)	(gag1_2	gag2_2)))	(((((icr1_2	gal2_1)	gac2_2)	gal1_1)	((ceb1_2	gac1_3)	((icr2_1	plu2_2)	vel1_1)))	((((406.1_1
(((((((((gac1_1	(gab1_1	vul3_1))	icr2_4)	((gab2_2	vel2_2)	icr1_3))	((((((gal2_1	(406.1_1	gac1_3))	vel1_1)	(icr2_1	(gac2_2	plu2_2)))	((((416.1_1	icr1_2)	(ceb1_2	gal1_1))	(ceb2_2	plu1_2))	vel2_1))	(((((gag1_1	((hal1_1	hal2_1)	rot1_1))	(369.1_1	(hal1_2	icr2_2)))	(((lai1_1	tri2_1)	(lai2_1	tri1_1))	(rot2_2	rot3_1)))	(gra1_1	gra2_1))	((gra1_2	gra2_2)	(hal2_2	icr2_3))))	(366.1_1	((366.1_2	369.1_2)	(ceb1_1	ceb2_1)))))	(((vul1_2	((((gag1_2	vul2_2)	vul1_1)	vul3_2)
(((((((vul3_1	((gab1_1	gac1_1)	((gab2_2	icr1_3)	vel2_2)))	icr2_4)	((((((((vel2_1	icr1_2)	ceb1_2)	(gac1_3	gac2_2))	(416.1_1	vel1_1))	(icr2_1	plu1_2))	(406.1_1	(ceb2_2	gal1_1)))	(gal2_1	plu2_2))	((((((366.1_2	369.1_2)	366.1_1)	(ceb1_1	ceb2_1))	((((369.1_1	rot1_1)	hal1_2)	(rot2_2	rot3_1))	((hal1_1	hal2_1)	(((lai1_1	tri2_1)	tri1_1)	lai2_1))))	(gag1_1	icr2_2))	(((gra1_2	hal2_2)	(gra2_2	icr2_3))	(gra1_1	gra2_1)))))	((((vul3_2	vul1_1)	vup1_1)	(((vup2_1	(icr1_1
((((((((((gab2_2	vul3_1)	icr2_4)	((gac1_1	icr1_3)	vel2_2))	gab1_1)	((((366.1_2	369.1_2)	(ceb1_1	ceb2_1))	366.1_1)	(((gag1_1	(((369.1_1	hal1_2)	(hal1_1	hal2_1))	rot1_1))	(rot2_2	rot3_1))	(icr2_2	((lai1_1	tri2_1)	(lai2_1	tri1_1))))))	(hal2_2	((gra1_1	gra2_1)	((gra1_2	gra2_2)	icr2_3))))	((icr2_1	((((406.1_1	plu1_2)	gal1_1)	ceb2_2)	((416.1_1	(gac1_3	vel2_1))	(icr1_2	vel1_1))))	(((ceb1_2	gal2_1)	gac2_2)	plu2_2)))	((gag1_2	((gag2_2	icr1_1)	((((vul1_1	vup1_1)
(((((((((vul3_1	(gab1_1	((gac1_1	icr1_3)	vel2_2)))	(gab2_2	icr2_4))	(((((((416.1_1	gal2_1)	gal1_1)	vel2_1)	plu1_2)	(((ceb1_2	plu2_2)	(ceb2_2	gac2_2))	icr2_1))	((406.1_1	vel1_1)	(gac1_3	icr1_2)))	(((366.1_1	(ceb1_1	ceb2_1))	369.1_2)	366.1_2)))	((((gag1_1	369.1_1)	((icr2_2	rot1_1)	((lai1_1	lai2_1)	(tri1_1	tri2_1))))	((hal1_1	hal2_1)	(hal1_2	(rot2_2	rot3_1))))	((gra1_1	gra2_1)	(((gra1_2	icr2_3)	hal2_2)	gra2_2))))	(((((((vul1_2	(vul2_2	vup1_1))	icr1_1)	gag2_2)
(((((((((((vul3_1	gab1_1)	vel2_2)	(gac1_1	(gab2_2	icr1_3)))	icr2_4)	((369.1_2	(ceb1_1	ceb2_1))	(366.1_1	366.1_2)))	(((ceb1_2	ceb2_2)	gac2_2)	(((((406.1_1	vel2_1)	vel1_1)	(((gal2_1	icr1_2)	(icr2_1	plu2_2))	plu1_2))	(416.1_1	gac1_3))	gal1_1)))	((((gag1_1	(((lai1_1	tri1_1)	tri2_1)	lai2_1))	(((hal1_1	hal2_1)	hal1_2)	rot1_1))	((369.1_1	icr2_2)	(rot2_2	rot3_1)))	(((gra1_1	gra2_1)	gra1_2)	((gra2_2	icr2_3)	hal2_2))))	(((vul2_2	vup1_1)	((((((gag1_2	vul1_1)	vup2_1)
((((((((icr1_3	((gab2_2	icr2_4)	gac1_1))	gab1_1)	(vel2_2	vul3_1))	((((gag1_1	(hal1_2	icr2_2))	(((369.1_1	(hal1_1	hal2_1))	(rot2_2	rot3_1))	rot1_1))	((lai1_1	tri1_1)	(lai2_1	tri2_1)))	((gra1_2	gra2_2)	(((gra1_1	gra2_1)	hal2_2)	icr2_3))))	(((((((406.1_1	icr1_2)	(gal1_1	vel1_1))	gac2_2)	(gal2_1	icr2_1))	((416.1_1	vel2_1)	ceb1_2))	(((ceb2_2	gac1_3)	plu1_2)	plu2_2))	(((366.1_1	369.1_2)	(ceb1_1	ceb2_1))	366.1_2)))	(((((vul2_2	(vup2_1	gag1_2))	vul1_1)	((gag2_2
(((((((((gab1_1	((icr1_3	vel2_2)	vul3_1))	(gab2_2	gac1_1))	icr2_4)	((366.1_2	369.1_2)	(366.1_1	(ceb1_1	ceb2_1))))	(((((gag1_1	((lai1_1	lai2_1)	(tri1_1	tri2_1)))	rot1_1)	hal2_1)	((((369.1_1	hal1_1)	hal1_2)	(rot2_2	rot3_1))	icr2_2))	(((gra1_1	gra2_1)	(gra1_2	hal2_2))	(gra2_2	icr2_3))))	((((((gag1_2	((vul1_1	vul1_2)	(vup1_1	vul2_2)))	vul3_2)	gag2_2)	vup2_1)	((((((icr1_2	gal1_1)	(416.1_1	plu2_2))	(((ceb1_2	vel2_1)	ceb2_2)	(((gac1_3	icr2_1)	gac2_2)	plu1_2)))
((((((((((((icr1_3	gab1_1)	(gab2_2	vul3_1))	gac1_1)	vel2_2)	icr2_4)	(((gag2_2	((((icr1_1	vup2_1)	vul2_2)	(gag1_2	vup1_1))	vul1_2))	(vul1_1	vul3_2))	((((gac1_3	(gac2_2	icr1_2))	((((((406.1_1	plu2_2)	icr2_1)	vel1_1)	plu1_2)	ceb1_2)	vel2_1))	(416.1_1	gal2_1))	(ceb2_2	gal1_1))))	(((((gag1_1	rot1_1)	((369.1_1	(hal1_1	hal2_1))	(icr2_2	hal1_2)))	(((lai1_1	lai2_1)	tri1_1)	tri2_1))	(rot2_2	rot3_1))	((gra1_1	gra2_1)	((gra1_2	hal2_2)	(gra2_2	icr2_3)))))	((366.1_1
((((((((icr2_4	(vel2_2	((gab1_1	((gab2_2	gac1_1)	vul3_1))	icr1_3)))	((((((icr1_1	vul1_2)	(vul1_1	(gag1_2	vul2_2)))	((gag2_2	(vul3_2	vup2_1))	vup1_1))	((416.1_1	ceb2_2)	((((406.1_1	icr2_1)	gac1_3)	icr1_2)	gal2_1)))	(((ceb1_2	gal1_1)	plu1_2)	((vel1_1	plu2_2)	vel2_1)))	gac2_2))	(369.1_2	((366.1_1	366.1_2)	(ceb1_1	ceb2_1))))	((((((gag1_1	hal1_2)	(((369.1_1	hal1_1)	hal2_1)	icr2_2))	(lai1_1	((lai2_1	tri2_1)	tri1_1)))	rot1_1)	(rot2_2	rot3_1))	((gra1_1	gra2_1)
(((((((((((((gab2_2	vul3_1)	icr1_3)	icr2_4)	vel2_2)	(gab1_1	gac1_1))	(((((((gag1_2	vul1_2)	icr1_1)	(vup2_1	vul3_2))	(gag2_2	vup1_1))	(vul2_2	vul1_1))	((((gal2_1	(gac1_3	vel2_1))	(gal1_1	icr1_2))	(icr2_1	plu1_2))	(406.1_1	gac2_2)))	(((416.1_1	ceb1_2)	ceb2_2)	(plu2_2	vel1_1))))	(((366.1_2	369.1_2)	(ceb1_1	ceb2_1))	366.1_1))	((((gag1_1	(hal1_1	hal2_1))	((lai1_1	lai2_1)	(tri1_1	tri2_1)))	(((369.1_1	(hal1_2	(rot2_2	rot3_1)))	rot1_1)	icr2_2))	(((gra1_2	gra2_2)
(((((((((((vel2_2	vul3_1)	gac1_1)	(gab1_1	(gab2_2	icr1_3)))	icr2_4)	(((ceb1_1	ceb2_1)	366.1_2)	(366.1_1	369.1_2)))	((((gag1_1	hal1_2)	(rot2_2	rot3_1))	(((369.1_1	rot1_1)	icr2_2)	((hal2_1	(((lai1_1	tri2_1)	tri1_1)	lai2_1))	hal1_1)))	((((gra1_1	gra2_1)	(gra2_2	icr2_3))	gra1_2)	hal2_2)))	((((((vel2_1	(gac2_2	(gal1_1	icr2_1)))	(406.1_1	(gac1_3	gal2_1)))	(416.1_1	vel1_1))	(ceb2_2	(icr1_2	plu2_2)))	(ceb1_2	plu1_2))	(gab2_1	vul2_1)))	(((vup2_1	vul3_2)	vul1_2)
((((((((((gab2_2	((gac1_1	icr1_3)	(gab1_1	vul3_1)))	vel2_2)	icr2_4)	((366.1_2	(366.1_1	369.1_2))	(ceb1_1	ceb2_1)))	((((((vul2_2	gag1_2)	vup2_1)	(vul1_1	(vul3_2	vup1_1)))	(vul1_2	gag2_2))	icr1_1)	(((((icr1_2	406.1_1)	ceb2_2)	(gac1_3	((gac2_2	plu2_2)	gal2_1)))	plu1_2)	((416.1_1	(ceb1_2	((gal1_1	vel2_1)	icr2_1)))	vel1_1))))	((((gag1_1	(((lai1_1	lai2_1)	tri2_1)	tri1_1))	hal2_1)	(((((369.1_1	icr2_2)	rot1_1)	hal1_2)	(rot2_2	rot3_1))	hal1_1))	((gra2_2	icr2_3)
(((((((icr1_3	gac1_1)	((((gab1_1	vul3_1)	gab2_2)	icr2_4)	vel2_2))	((((gra1_1	gra2_1)	icr2_3)	(gra1_2	gra2_2))	hal2_2))	(((((406.1_1	plu1_2)	(vel1_1	vel2_1))	(((((416.1_1	gal2_1)	(ceb1_2	gac1_3))	((gac2_2	plu2_2)	icr2_1))	gal1_1)	ceb2_2))	icr1_2)	((366.1_1	((366.1_2	(ceb1_1	ceb2_1))	369.1_2))	(((gag1_1	(369.1_1	hal2_1))	(((lai1_1	tri1_1)	lai2_1)	tri2_1))	((hal1_1	(hal1_2	(icr2_2	rot1_1)))	(rot2_2	rot3_1))))))	(((((icr1_1	((vul1_2	vul3_2)	(vup1_1	vup2_1)))
((((((gab2_2	(((((icr1_3	vul3_1)	vel2_2)	gab1_1)	gac1_1)	icr2_4))	((((((406.1_1	(icr1_2	icr2_1))	ceb2_2)	416.1_1)	((ceb1_2	((gac1_3	vel2_1)	(gac2_2	plu2_2)))	(plu1_2	vel1_1)))	(gal1_1	gal2_1))	((((369.1_2	(ceb1_1	ceb2_1))	366.1_2)	366.1_1)	(((gag1_1	(((icr2_2	hal2_1)	(hal1_2	rot1_1))	((lai1_1	(tri1_1	tri2_1))	lai2_1)))	((369.1_1	(rot2_2	rot3_1))	hal1_1))	((((gra1_1	gra2_1)	gra1_2)	hal2_2)	(gra2_2	icr2_3))))))	(((grm1_1	grm2_1)	(lit1_1	lit2_1))	((((406.1_2
(((((((vul3_1	((icr1_3	(gab2_2	vel2_2))	((gab1_1	gac1_1)	icr2_4)))	((((gag1_1	hal2_1)	(((lai1_1	tri1_1)	lai2_1)	tri2_1))	((((369.1_1	hal1_1)	rot1_1)	hal1_2)	(icr2_2	(rot2_2	rot3_1))))	(((gra1_1	gra2_1)	(gra1_2	gra2_2))	(hal2_2	icr2_3))))	((((((406.1_1	(416.1_1	plu2_2))	gal1_1)	ceb2_2)	((ceb1_2	(gac2_2	((gal2_1	vel2_1)	(icr2_1	vel1_1))))	(gac1_3	icr1_2)))	plu1_2)	(((366.1_2	366.1_1)	(ceb1_1	ceb2_1))	369.1_2)))	((((vup2_1	vul1_2)	(gag2_2	icr1_1))	((vul3_2
((((((((((gab1_1	((vul3_1	icr1_3)	(gab2_2	vel2_2)))	gac1_1)	icr2_4)	(((((((gag1_1	(369.1_1	hal1_1))	rot1_1)	(hal1_2	icr2_2))	(((lai1_1	tri1_1)	lai2_1)	tri2_1))	(hal2_1	(rot2_2	rot3_1)))	(((gra1_1	gra2_1)	gra2_2)	(gra1_2	icr2_3)))	hal2_2))	((((((((ceb1_2	icr2_1)	gac2_2)	vel1_1)	gal2_1)	(ceb2_2	(gac1_3	plu1_2)))	(gal1_1	((icr1_2	vel2_1)	plu2_2)))	(406.1_1	416.1_1))	(((369.1_2	366.1_1)	366.1_2)	(ceb1_1	ceb2_1))))	(((vup2_1	((gag1_2	vup1_1)	((gag2_2	vul3_2)
((((((((((icr1_3	vul3_1)	vel2_2)	((gab2_2	gac1_1)	gab1_1))	icr2_4)	((((((406.1_1	icr2_1)	ceb1_2)	(((gac2_2	icr1_2)	plu2_2)	plu1_2))	(((416.1_1	(gac1_3	gal1_1))	vel2_1)	(ceb2_2	(gal2_1	vel1_1))))	(((366.1_2	369.1_2)	366.1_1)	(ceb1_1	ceb2_1)))	(((gag1_1	((369.1_1	hal1_1)	(icr2_2	hal1_2)))	((rot1_1	(((gra1_1	gra2_1)	hal2_2)	((gra1_2	icr2_3)	gra2_2)))	hal2_1))	((lai1_1	((lai2_1	tri1_1)	tri2_1))	(rot2_2	rot3_1)))))	(((((((gag2_2	(vul1_1	vul1_2))	icr1_1)	(gag1_2
(((((((((((gab1_1	gab2_2)	(gac1_1	(icr1_3	vul3_1)))	icr2_4)	vel2_2)	((366.1_2	(366.1_1	369.1_2))	(ceb1_1	ceb2_1)))	((((406.1_1	ceb2_2)	vel2_1)	((416.1_1	icr2_1)	gac1_3))	(((ceb1_2	gac2_2)	plu2_2)	((gal1_1	(icr1_2	plu1_2))	(gal2_1	vel1_1)))))	(((((gag1_1	hal1_2)	(369.1_1	hal1_1))	(icr2_2	((lai1_1	tri2_1)	(lai2_1	tri1_1))))	((hal2_1	(rot2_2	rot3_1))	rot1_1))	(((((gra1_1	gra2_1)	icr2_3)	gra1_2)	hal2_2)	gra2_2)))	(((((vul2_2	((vul1_2	vul3_2)	vul1_1))	((vup2_1
(((((((((((icr1_3	(gab1_1	vul3_1))	gab2_2)	vel2_2)	gac1_1)	icr2_4)	((((gag1_1	((hal1_2	hal2_1)	(rot2_2	rot3_1)))	((369.1_1	hal1_1)	rot1_1))	(icr2_2	((lai1_1	(lai2_1	tri2_1))	tri1_1)))	((gra1_1	gra2_1)	(((gra1_2	icr2_3)	hal2_2)	gra2_2))))	(((406.1_1	((((416.1_1	plu1_2)	(gac2_2	icr2_1))	plu2_2)	(ceb2_2	vel2_1)))	((((ceb1_2	icr1_2)	gal2_1)	(gal1_1	vel1_1))	gac1_3))	((366.1_1	366.1_2)	(369.1_2	(ceb1_1	ceb2_1)))))	((((((gag1_2	vup2_1)	icr1_1)	vul2_2)	gag2_2)
((((((((icr1_3	((gab1_1	vel2_2)	vul3_1))	(gab2_2	gac1_1))	icr2_4)	(((gag1_1	(369.1_1	hal1_1))	(((icr2_2	rot1_1)	((((lai1_1	tri1_1)	tri2_1)	lai2_1)	(rot2_2	rot3_1)))	(hal1_2	hal2_1)))	((((gra1_2	gra2_2)	hal2_2)	icr2_3)	(gra1_1	gra2_1))))	((((((416.1_1	gal2_1)	icr1_2)	(ceb1_2	vel2_1))	((gac2_2	plu1_2)	gal1_1))	(((406.1_1	icr2_1)	plu2_2)	((ceb2_2	gac1_3)	vel1_1)))	(((366.1_2	366.1_1)	369.1_2)	(ceb1_1	ceb2_1))))	(((((icr1_1	vup1_1)	gag1_2)	(gag2_2	vul1_2))
((((((((gab1_1	vel2_2)	((((gab2_2	vul3_1)	gac1_1)	icr2_4)	icr1_3))	((((406.1_1	vel1_1)	(((((ceb1_2	plu2_2)	gac2_2)	plu1_2)	(vel2_1	gac1_3))	icr1_2))	(((416.1_1	gal1_1)	(ceb2_2	gal2_1))	icr2_1))	(((366.1_2	369.1_2)	(366.1_1	(ceb1_1	ceb2_1)))	((((gag1_1	hal1_2)	((hal2_1	(((lai1_1	lai2_1)	tri2_1)	tri1_1))	rot1_1))	((369.1_1	hal1_1)	(icr2_2	(rot2_2	rot3_1))))	((hal2_2	(gra1_1	gra2_1))	(gra1_2	(gra2_2	icr2_3)))))))	(((((vul1_2	vul2_2)	gag1_2)	vup1_1)	((vul3_2
((((((((vel2_2	icr1_3)	(((gab1_1	gac1_1)	vul3_1)	gab2_2))	icr2_4)	(((gag1_1	((hal1_2	(((lai1_1	tri2_1)	tri1_1)	lai2_1))	(rot1_1	icr2_2)))	((369.1_1	hal1_1)	(hal2_1	(rot2_2	rot3_1))))	(((gra1_1	gra2_1)	icr2_3)	((gra1_2	hal2_2)	gra2_2))))	(((((vup2_1	vul1_2)	vul2_2)	((vul3_2	(gag2_2	vul1_1))	vup1_1))	(gag1_2	icr1_1))	(gab2_1	vul2_1)))	((gac2_2	(((((406.1_1	vel2_1)	((416.1_1	gal2_1)	icr2_1))	(ceb2_2	gal1_1))	(plu2_2	plu1_2))	((ceb1_2	gac1_3)	(icr1_2
(((((((((gac1_1	(gab1_1	icr1_3))	(vul3_1	gab2_2))	vel2_2)	icr2_4)	((((((((((416.1_1	(gal1_1	icr2_1))	(ceb1_2	gal2_1))	(gac1_3	icr1_2))	ceb2_2)	vel2_1)	plu2_2)	(406.1_1	gac2_2))	(plu1_2	vel1_1))	((366.1_1	(ceb1_1	ceb2_1))	(366.1_2	369.1_2)))	((((gag1_1	((((lai1_1	lai2_1)	tri1_1)	tri2_1)	(icr2_2	rot1_1)))	(((369.1_1	hal1_1)	hal1_2)	hal2_1))	(rot2_2	rot3_1))	(((gra1_1	gra2_1)	(gra1_2	(gra2_2	icr2_3)))	hal2_2))))	(((((gag1_2	vul2_2)	(icr1_1	vup1_1))	(gag2_2
(((((((((((gab2_2	icr1_3)	vul3_1)	gac1_1)	(gab1_1	vel2_2))	icr2_4)	((((((icr2_1	plu1_2)	((ceb2_2	gac2_2)	gal1_1))	(ceb1_2	(icr1_2	vel1_1)))	(((406.1_1	gal2_1)	plu2_2)	(416.1_1	vel2_1)))	gac1_3)	(((ceb1_1	ceb2_1)	(366.1_2	369.1_2))	366.1_1)))	((((((gag1_1	(((lai1_1	tri1_1)	lai2_1)	tri2_1))	(((369.1_1	hal1_2)	(hal1_1	hal2_1))	rot1_1))	icr2_2)	(rot2_2	rot3_1))	hal2_2)	((((gra1_1	gra2_1)	icr2_3)	gra2_2)	gra1_2)))	((((((vul1_1	(vul1_2	vup2_1))	gag1_2)	((vul2_2
((((((((gab2_2	((gac1_1	icr1_3)	vul3_1))	((gab1_1	icr2_4)	vel2_2))	(((((gal1_1	(416.1_1	icr2_1))	(((((406.1_1	plu2_2)	icr1_2)	gal2_1)	vel2_1)	ceb2_2))	((ceb1_2	gac1_3)	(gac2_2	vel1_1)))	plu1_2)	(((366.1_1	366.1_2)	369.1_2)	(ceb1_1	ceb2_1))))	((((gag1_1	(((hal1_1	hal2_1)	(((lai1_1	tri1_1)	tri2_1)	lai2_1))	(rot2_2	rot3_1)))	369.1_1)	((hal1_2	icr2_2)	rot1_1))	((((gra1_1	gra2_1)	gra1_2)	hal2_2)	(gra2_2	icr2_3))))	((((vul2_2	vup2_1)	icr1_1)	(vul1_2	vul1_1))
(((((((((gab2_2	((gab1_1	vel2_2)	vul3_1))	(gac1_1	icr1_3))	icr2_4)	(((((icr2_1	ceb2_2)	((406.1_1	(icr1_2	plu2_2))	(416.1_1	(ceb1_2	vel2_1))))	plu1_2)	(((gac1_3	(gac2_2	gal1_1))	gal2_1)	vel1_1))	((366.1_2	369.1_2)	(366.1_1	(ceb1_1	ceb2_1)))))	(((((((gag1_1	(hal1_1	hal2_1))	icr2_2)	hal1_2)	369.1_1)	rot1_1)	(((lai1_1	(lai2_1	tri2_1))	tri1_1)	(rot2_2	rot3_1)))	(((gra1_1	gra2_1)	gra2_2)	((gra1_2	icr2_3)	hal2_2))))	((((vul2_2	icr1_1)	((vul1_2	vup1_1)	(gag1_2
(((((((((((icr1_3	(gab2_2	gac1_1))	icr2_4)	(vul3_1	gab1_1))	vel2_2)	(((369.1_2	366.1_2)	366.1_1)	(ceb1_1	ceb2_1)))	((((((icr2_1	plu1_2)	vel2_1)	((406.1_1	gal2_1)	416.1_1))	((ceb1_2	ceb2_2)	gac2_2))	plu2_2)	(((gac1_3	icr1_2)	vel1_1)	gal1_1)))	(((((gag1_1	(hal1_1	hal2_1))	icr2_2)	(369.1_1	((hal1_2	((lai1_1	lai2_1)	(tri1_1	tri2_1)))	rot1_1)))	(rot2_2	rot3_1))	(((gra1_2	gra2_2)	hal2_2)	((gra1_1	gra2_1)	icr2_3))))	(((gag2_2	icr1_1)	((((vup2_1	(gag1_2	vul3_2))
((((((((gab2_2	(gab1_1	icr1_3))	vel2_2)	((gac1_1	vul3_1)	icr2_4))	(((((gal2_1	gac2_2)	(ceb2_2	icr2_1))	(416.1_1	ceb1_2))	(((406.1_1	vel2_1)	plu1_2)	(gac1_3	((gal1_1	(icr1_2	vel1_1))	plu2_2))))	(((366.1_2	369.1_2)	366.1_1)	(ceb1_1	ceb2_1))))	(((gag1_1	((((hal1_2	icr2_2)	(hal2_1	rot1_1))	(rot2_2	rot3_1))	((lai1_1	lai2_1)	(tri1_1	tri2_1))))	(369.1_1	hal1_1))	(((gra1_1	gra2_1)	hal2_2)	((gra1_2	icr2_3)	gra2_2))))	((((((gag1_2	icr1_1)	vup2_1)	(vul3_2	vul2_2))
((((((((((gab1_1	vel2_2)	(gab2_2	icr1_3))	(gac1_1	vul3_1))	icr2_4)	((((ceb1_2	icr2_1)	(((416.1_1	gac1_3)	vel2_1)	(((gal1_1	icr1_2)	vel1_1)	plu2_2)))	406.1_1)	((ceb2_2	plu1_2)	(gac2_2	gal2_1))))	(((gag1_1	(((((369.1_1	hal1_1)	hal2_1)	icr2_2)	hal1_2)	rot1_1))	(((lai1_1	tri2_1)	(lai2_1	tri1_1))	(rot2_2	rot3_1)))	((gra1_2	(gra2_2	(hal2_2	icr2_3)))	(gra1_1	gra2_1))))	((366.1_1	(369.1_2	(ceb1_1	ceb2_1)))	366.1_2))	((((vup1_1	(vul1_2	vup2_1))	(gag2_2	vul2_2))
((((((((gab2_2	((((gab1_1	gac1_1)	(vel2_2	vul3_1))	icr1_3)	icr2_4))	((416.1_1	vel2_1)	(((406.1_1	(gal1_1	(icr2_1	plu2_2)))	(((ceb1_2	gac2_2)	plu1_2)	(ceb2_2	(gac1_3	gal2_1))))	(icr1_2	vel1_1))))	(((gag1_1	(rot2_2	rot3_1))	(((369.1_1	hal1_1)	(((lai1_1	tri1_1)	lai2_1)	tri2_1))	(((hal2_1	icr2_2)	hal1_2)	rot1_1)))	((((gra1_2	gra2_2)	hal2_2)	icr2_3)	(gra1_1	gra2_1))))	((369.1_2	(366.1_1	366.1_2))	(ceb1_1	ceb2_1)))	((((vul1_2	gag2_2)	(vup1_1	vup2_1))	((gag1_2
((((((((((gab2_2	icr2_4)	((gac1_1	vel2_2)	vul3_1))	icr1_3)	gab1_1)	(((gra1_1	gra2_1)	icr2_3)	((gra1_2	hal2_2)	gra2_2)))	((((((416.1_1	ceb2_2)	gal2_1)	vel2_1)	((((406.1_1	ceb1_2)	plu2_2)	((gac2_2	icr2_1)	gal1_1))	plu1_2))	(vel1_1	(gac1_3	icr1_2)))	((((366.1_1	366.1_2)	(ceb1_1	ceb2_1))	369.1_2)	((gag1_1	((rot1_1	(rot2_2	rot3_1))	(lai1_1	(lai2_1	(tri1_1	tri2_1)))))	((((369.1_1	hal1_1)	icr2_2)	hal2_1)	hal1_2)))))	(((gag2_2	vup1_1)	(((gag1_2	vul2_2)	((vul1_1
((((((((((gac1_1	gab2_2)	icr2_4)	vul3_1)	icr1_3)	(gab1_1	vel2_2))	((((((366.1_2	366.1_1)	(369.1_2	(ceb1_1	ceb2_1)))	(gag1_1	rot1_1))	((369.1_1	hal1_2)	((hal1_1	hal2_1)	icr2_2)))	((((lai1_1	lai2_1)	tri2_1)	tri1_1)	(rot2_2	rot3_1)))	((gra1_1	gra2_1)	((gra1_2	icr2_3)	(gra2_2	hal2_2)))))	(((((((vul1_1	vul3_2)	gag2_2)	vup2_1)	(gag1_2	vup1_1))	((icr1_1	vul2_2)	vul1_2))	(gab2_1	vul2_1))	(((((vel1_1	vel2_1)	((ceb2_2	gal1_1)	gal2_1))	((((406.1_1	plu2_2)	(416.1_1
((((((((((gab2_2	(((gac1_1	icr1_3)	gab1_1)	(icr2_4	(vel2_2	vul3_1))))	((((369.1_2	366.1_2)	(ceb1_1	ceb2_1))	366.1_1)	(((gag1_1	(((369.1_1	hal1_1)	(hal1_2	hal2_1))	(((lai1_1	tri1_1)	lai2_1)	tri2_1)))	rot1_1)	(icr2_2	(rot2_2	rot3_1)))))	((gra1_1	gra2_1)	(((gra1_2	hal2_2)	icr2_3)	gra2_2)))	((416.1_1	icr1_2)	ceb2_2))	(((((vul2_2	vup1_1)	gag1_2)	((vul3_2	icr1_1)	(gag2_2	vul1_1)))	(vul1_2	vup2_1))	(gab2_1	vul2_1)))	(((vel1_1	vel2_1)	((ceb1_2	gac1_3)	(((gac2_2
(((((((gab2_2	(gab1_1	(gac1_1	vul3_1)))	((vel2_2	icr1_3)	icr2_4))	((gra1_1	gra2_1)	((gra1_2	gra2_2)	(hal2_2	icr2_3))))	(gab2_1	vul2_1))	(((((((((((vul1_2	vul3_2)	(vup2_1	gag1_2))	(vul1_1	vul2_2))	vup1_1)	icr1_1)	gag2_2)	(ceb1_2	icr1_2))	((((406.1_1	(416.1_1	gal2_1))	ceb2_2)	(gac2_2	icr2_1))	gac1_3))	((vel2_1	plu1_2)	(plu2_2	vel1_1)))	gal1_1)	((((366.1_1	366.1_2)	369.1_2)	(ceb1_1	ceb2_1))	((((gag1_1	((369.1_1	hal1_1)	(icr2_2	rot1_1)))	((lai1_1	(tri1_1
((((((vel2_2	(((gab1_1	vul3_1)	(gab2_2	gac1_1))	(icr1_3	icr2_4)))	(((gra1_1	gra2_1)	icr2_3)	((gra1_2	gra2_2)	hal2_2)))	((((((366.1_1	(366.1_2	(ceb1_1	ceb2_1)))	369.1_2)	(((hal1_2	icr2_2)	hal2_1)	(rot1_1	(rot2_2	rot3_1))))	(369.1_1	hal1_1))	gag1_1)	(((lai1_1	tri2_1)	lai2_1)	tri1_1)))	(((((((vul1_2	vul2_2)	vul3_2)	vul1_1)	((gag2_2	icr1_1)	vup1_1))	((gab2_1	vul2_1)	(gag1_2	vup2_1)))	(((((ceb1_2	gac1_3)	plu1_2)	(gac2_2	(icr1_2	icr2_1)))	gal1_1)	((406.1_1
((((((gac1_1	icr1_3)	((gab1_1	vul3_1)	(gab2_2	(icr2_4	vel2_2))))	(((369.1_2	366.1_1)	(366.1_2	(ceb1_1	ceb2_1)))	((((gag1_1	((((369.1_1	hal1_1)	icr2_2)	hal2_1)	(hal1_2	rot1_1)))	(rot2_2	rot3_1))	((lai1_1	tri2_1)	(lai2_1	tri1_1)))	((gra1_1	gra2_1)	(((gra1_2	gra2_2)	hal2_2)	icr2_3)))))	(((((((((vup1_1	vup2_1)	gag2_2)	icr1_1)	vul1_1)	gag1_2)	vul3_2)	(vul1_2	vul2_2))	(gab2_1	vul2_1))	(((((((gac2_2	icr2_1)	plu2_2)	ceb2_2)	icr1_2)	((416.1_1	gal2_1)	(ceb1_2
((((((((icr1_3	((((gac1_1	icr2_4)	vel2_2)	vul3_1)	(gab2_2	gab1_1)))	((((ceb2_2	(icr1_2	plu1_2))	vel1_1)	(406.1_1	(gac1_3	gal2_1)))	((416.1_1	(((gac2_2	gal1_1)	(icr2_1	plu2_2))	vel2_1))	ceb1_2)))	(((((((366.1_2	369.1_2)	(ceb1_1	ceb2_1))	366.1_1)	((((gag1_1	(lai1_1	((lai2_1	tri2_1)	tri1_1)))	(hal1_2	hal2_1))	rot1_1)	((369.1_1	hal1_1)	icr2_2)))	(rot2_2	rot3_1))	(((gra1_2	icr2_3)	gra2_2)	hal2_2))	(gra1_1	gra2_1)))	((((vul1_1	vup1_1)	(gag1_2	vup2_1))	(gag2_2
((((((((gab1_1	(gab2_2	vul3_1))	(((gac1_1	vel2_2)	icr2_4)	icr1_3))	(((((((366.1_1	366.1_2)	369.1_2)	(ceb1_1	ceb2_1))	gag1_1)	((hal2_1	icr2_2)	rot1_1))	((((369.1_1	hal1_1)	(rot2_2	rot3_1))	hal1_2)	((lai1_1	tri1_1)	(lai2_1	tri2_1))))	(((gra1_1	gra2_1)	((gra1_2	gra2_2)	icr2_3))	hal2_2)))	(((((vup2_1	gag1_2)	((vul1_1	vul3_2)	(gag2_2	vul1_2)))	(vup1_1	vul2_2))	icr1_1)	(gab2_1	vul2_1)))	((((gac1_3	(icr1_2	vel2_1))	406.1_1)	(gal1_1	plu2_2))	(((416.1_1	gal2_1)
(((((((((icr1_3	(gab1_1	(gab2_2	vul3_1)))	icr2_4)	(gac1_1	vel2_2))	(((((icr1_2	icr2_1)	((406.1_1	plu2_2)	(plu1_2	vel2_1)))	((416.1_1	ceb1_2)	gal2_1))	vel1_1)	((ceb2_2	gac2_2)	(gac1_3	gal1_1))))	((((((gag1_1	hal1_2)	(((lai1_1	lai2_1)	(tri1_1	tri2_1))	(rot2_2	rot3_1)))	(369.1_1	hal1_1))	(icr2_2	rot1_1))	hal2_1)	((((gra1_2	hal2_2)	gra2_2)	icr2_3)	(gra1_1	gra2_1))))	(((366.1_2	369.1_2)	366.1_1)	(ceb1_1	ceb2_1)))	((((vul3_2	(gag1_2	vup1_1))	(gag2_2	vup2_1))
((((((((((vel2_2	((((vul3_1	gab1_1)	gab2_2)	icr1_3)	gac1_1))	icr2_4)	((369.1_2	(366.1_2	(ceb1_1	ceb2_1)))	366.1_1))	((((icr1_2	plu1_2)	gal1_1)	(gac1_3	icr2_1))	((((406.1_1	(416.1_1	((gal2_1	vel2_1)	plu2_2)))	gac2_2)	ceb1_2)	(ceb2_2	vel1_1))))	((gag1_1	(((369.1_1	hal1_1)	(((hal1_2	((lai1_1	tri2_1)	(lai2_1	tri1_1)))	icr2_2)	rot1_1))	(hal2_1	(rot2_2	rot3_1))))	((gra1_1	gra2_1)	(((gra1_2	icr2_3)	gra2_2)	hal2_2))))	(((vul1_2	(vup2_1	vul3_2))	(((vul1_1	vul2_2)
((((((((((vul3_1	gab1_1)	((gab2_2	icr1_3)	gac1_1))	vel2_2)	icr2_4)	((((366.1_2	369.1_2)	366.1_1)	(ceb1_1	ceb2_1))	((((gag1_1	((369.1_1	hal1_1)	hal1_2))	rot1_1)	((hal2_1	(rot2_2	rot3_1))	(((lai1_1	tri2_1)	tri1_1)	lai2_1)))	icr2_2)))	((((gra1_1	gra2_1)	hal2_2)	gra2_2)	(gra1_2	icr2_3)))	(((gag1_2	((vul1_1	vup2_1)	vul3_2))	((((vul1_2	vup1_1)	icr1_1)	(gag2_2	vul2_2))	(gab2_1	vul2_1)))	((((406.1_1	((ceb1_2	gal1_1)	gac2_2))	(ceb2_2	(gac1_3	vel1_1)))	((icr1_2
((((((gac1_1	((gab1_1	vul3_1)	icr2_4))	((vel2_2	icr1_3)	gab2_2))	((((((366.1_1	366.1_2)	369.1_2)	(ceb1_1	ceb2_1))	((gag1_1	((((369.1_1	hal1_1)	hal1_2)	((lai1_1	tri2_1)	(lai2_1	tri1_1)))	(hal2_1	rot1_1)))	icr2_2))	(rot2_2	rot3_1))	(((gra1_1	gra2_1)	gra2_2)	(gra1_2	(hal2_2	icr2_3)))))	((((((((vul1_1	icr1_1)	vul3_2)	(gag1_2	(gag2_2	vup1_1)))	(vul1_2	vul2_2))	(gab2_1	vul2_1))	vup2_1)	ceb2_2)	(((((gac1_3	(416.1_1	vel1_1))	((((406.1_1	ceb1_2)	gac2_2)	gal1_1)
(((((((((((gab2_2	gac1_1)	(gab1_1	vel2_2))	(icr1_3	vul3_1))	icr2_4)	(((gra1_2	hal2_2)	icr2_3)	((gra1_1	gra2_1)	gra2_2)))	(((366.1_1	(ceb1_1	ceb2_1))	(366.1_2	369.1_2))	((((gag1_1	((369.1_1	hal1_1)	(rot2_2	rot3_1)))	((hal1_2	hal2_1)	icr2_2))	rot1_1)	((lai1_1	tri1_1)	(lai2_1	tri2_1)))))	(((((vup2_1	vul1_1)	vup1_1)	((gab2_1	vul2_1)	((gag1_2	(icr1_1	(vul2_2	(vul1_2	vul3_2))))	gag2_2)))	(((gac2_2	vel2_1)	(ceb1_2	gac1_3))	((406.1_1	(gal1_1	(icr1_2	(icr2_1
((((((icr1_3	vul3_1)	(gab1_1	((icr2_4	(gab2_2	gac1_1))	vel2_2)))	((((((vul1_2	(vul1_1	((((gag2_2	vup1_1)	vul3_2)	icr1_1)	vul2_2)))	(gag1_2	vup2_1))	gac1_3)	((((406.1_1	(gac2_2	icr2_1))	((ceb1_2	plu1_2)	plu2_2))	((((416.1_1	icr1_2)	vel2_1)	(gal2_1	vel1_1))	ceb2_2))	gal1_1))	((369.1_2	366.1_2)	(366.1_1	(ceb1_1	ceb2_1))))	(((gag1_1	((((lai1_1	lai2_1)	(tri1_1	tri2_1))	rot1_1)	(rot2_2	rot3_1)))	((369.1_1	hal1_1)	((hal1_2	hal2_1)	icr2_2)))	((gra1_1	gra2_1)
(((((((((vel2_2	icr2_4)	(gab1_1	(icr1_3	vul3_1)))	(gab2_2	gac1_1))	((((((icr1_1	(vul1_1	vul1_2))	((((gag2_2	vul3_2)	vup1_1)	gag1_2)	(vup2_1	vul2_2)))	((gac1_3	(icr1_2	plu2_2))	vel1_1))	ceb2_2)	(((gac2_2	icr2_1)	gal2_1)	(((406.1_1	ceb1_2)	plu1_2)	gal1_1)))	(416.1_1	vel2_1)))	(((((366.1_1	(ceb1_1	ceb2_1))	366.1_2)	369.1_2)	((((gag1_1	icr2_2)	((hal1_2	hal2_1)	(((lai1_1	lai2_1)	tri2_1)	tri1_1)))	(rot2_2	rot3_1))	((369.1_1	hal1_1)	rot1_1)))	(hal2_2	((gra1_1
(((((((((gab2_2	(gac1_1	vul3_1))	icr2_4)	((icr1_3	gab1_1)	vel2_2))	((((((((369.1_2	366.1_1)	366.1_2)	(ceb1_1	ceb2_1))	rot1_1)	((hal2_1	hal1_2)	((lai1_1	lai2_1)	(tri1_1	tri2_1))))	(gag1_1	((369.1_1	hal1_1)	icr2_2)))	(rot2_2	rot3_1))	((gra1_1	gra2_1)	((gra1_2	hal2_2)	(gra2_2	icr2_3)))))	((((((((gag1_2	vul3_2)	vul2_2)	vup2_1)	(((gag2_2	vup1_1)	icr1_1)	(vul1_2	vul1_1)))	((((406.1_1	ceb2_2)	gac2_2)	(icr2_1	plu1_2))	vel2_1))	gal2_1)	((ceb1_2	plu2_2)	((gac1_3
((((((((gab2_2	(((gab1_1	vel2_2)	vul3_1)	gac1_1))	icr1_3)	icr2_4)	(((((((vup1_1	gag2_2)	(vul3_2	gag1_2))	vul1_2)	(icr1_1	(vul2_2	vup2_1)))	vul1_1)	(((((406.1_1	(gac2_2	vel2_1))	((((416.1_1	gal2_1)	plu2_2)	icr2_1)	(ceb2_2	vel1_1)))	plu1_2)	(ceb1_2	icr1_2))	(gac1_3	gal1_1)))	((((((366.1_1	((366.1_2	369.1_2)	(ceb1_1	ceb2_1)))	(gag1_1	(((369.1_1	hal1_1)	hal1_2)	(hal2_1	icr2_2))))	rot1_1)	(rot2_2	rot3_1))	(((lai1_1	tri2_1)	tri1_1)	lai2_1))	(hal2_2	((gra1_1
(((((((((((icr1_3	gac1_1)	gab2_2)	vel2_2)	vul3_1)	(icr2_4	gab1_1))	(((((((406.1_1	gal2_1)	plu1_2)	((icr1_2	plu2_2)	vel1_1))	(((416.1_1	gac1_3)	ceb2_2)	gac2_2))	(ceb1_2	vel2_1))	(gal1_1	icr2_1))	(((((((369.1_2	(ceb1_1	ceb2_1))	(366.1_1	366.1_2))	(rot2_2	rot3_1))	((gag1_1	(369.1_1	hal1_1))	hal2_1))	((hal1_2	icr2_2)	rot1_1))	((gra1_1	gra2_1)	((gra1_2	hal2_2)	(gra2_2	icr2_3))))	((lai1_1	tri2_1)	(lai2_1	tri1_1)))))	(((((vul2_2	vul1_1)	gag2_2)	((icr1_1	(vul3_2
((((((((gab2_2	icr2_4)	((gab1_1	vul3_1)	((gac1_1	vel2_2)	icr1_3)))	((((plu2_2	icr2_1)	gal1_1)	(416.1_1	plu1_2))	((((406.1_1	(gac2_2	icr1_2))	gac1_3)	vel2_1)	(((ceb1_2	gal2_1)	ceb2_2)	vel1_1))))	(((((369.1_2	366.1_2)	(366.1_1	(ceb1_1	ceb2_1)))	(gag1_1	((((hal1_2	(hal2_1	icr2_2))	(((lai1_1	tri2_1)	lai2_1)	tri1_1))	(rot2_2	rot3_1))	rot1_1)))	(369.1_1	hal1_1))	(hal2_2	((((gra1_1	gra2_1)	gra2_2)	gra1_2)	icr2_3))))	(((vup2_1	((((gag1_2	vul1_1)	vul1_2)	(icr1_1
(((((((((gab2_2	((gab1_1	icr1_3)	vel2_2))	(gac1_1	vul3_1))	icr2_4)	((((vel1_1	gal1_1)	416.1_1)	(((366.1_1	369.1_2)	366.1_2)	(ceb1_1	ceb2_1)))	((((((406.1_1	ceb1_2)	((gac1_3	gal2_1)	(icr1_2	icr2_1)))	(plu2_2	vel2_1))	plu1_2)	gac2_2)	ceb2_2)))	((((gag1_1	(rot2_2	rot3_1))	((((369.1_1	hal1_1)	icr2_2)	(hal1_2	hal2_1))	(lai1_1	((lai2_1	tri1_1)	tri2_1))))	rot1_1)	(((gra1_1	gra2_1)	(gra1_2	hal2_2))	(gra2_2	icr2_3))))	((((vul3_2	vup1_1)	icr1_1)	(((vul1_2	gag1_2)
(((((((icr2_4	((((gab1_1	icr1_3)	vel2_2)	vul3_1)	(gab2_2	gac1_1)))	(((366.1_2	369.1_2)	366.1_1)	(ceb1_1	ceb2_1)))	((((gag1_1	((((369.1_1	hal1_1)	(hal1_2	icr2_2))	hal2_1)	(rot2_2	rot3_1)))	((lai1_1	(lai2_1	tri1_1))	tri2_1))	rot1_1)	(((gra1_1	gra2_1)	gra2_2)	((gra1_2	hal2_2)	icr2_3))))	(((((((vul1_2	((gag1_2	vul2_2)	vup2_1))	vup1_1)	(((gag2_2	vul1_1)	icr1_1)	vul3_2))	(gab2_1	vul2_1))	((ceb2_2	icr2_1)	icr1_2))	(((ceb1_2	vel1_1)	(((406.1_1	gal2_1)	plu1_2)
((((((icr2_4	(((vel2_2	gac1_1)	(vul3_1	icr1_3))	(gab1_1	gab2_2)))	(((((369.1_2	366.1_1)	366.1_2)	(ceb1_1	ceb2_1))	((gag1_1	(((369.1_1	hal1_1)	rot1_1)	(((icr2_2	hal2_1)	hal1_2)	((lai1_1	(lai2_1	tri2_1))	tri1_1))))	(rot2_2	rot3_1)))	(((gra1_1	gra2_1)	((gra1_2	icr2_3)	gra2_2))	hal2_2)))	((((vul2_2	vup2_1)	(gag2_2	(icr1_1	(vul1_1	vup1_1))))	((gab2_1	vul2_1)	(gag1_2	(vul1_2	vul3_2))))	((((((((ceb1_2	icr1_2)	vel2_1)	((416.1_1	plu2_2)	gac1_3))	vel1_1)	406.1_1)
((((((((((gac1_1	vel2_2)	gab2_2)	icr2_4)	(vul3_1	(gab1_1	icr1_3)))	((((gra1_2	gra2_2)	hal2_2)	icr2_3)	(gra1_1	gra2_1)))	((((369.1_2	(ceb1_1	ceb2_1))	366.1_2)	366.1_1)	((((gag1_1	(369.1_1	hal1_1))	rot1_1)	((lai1_1	lai2_1)	(tri1_1	tri2_1)))	(((hal2_1	hal1_2)	(rot2_2	rot3_1))	icr2_2))))	(((((((gab2_1	vul2_1)	icr1_1)	vul1_2)	vul1_1)	((gag1_2	vup2_1)	vup1_1))	(((((((ceb1_2	gac1_3)	icr1_2)	(gal2_1	gac2_2))	(416.1_1	vel2_1))	(406.1_1	(ceb2_2	gal1_1)))	(plu1_2
((((((((icr1_3	gac1_1)	gab2_2)	((gab1_1	vel2_2)	vul3_1))	icr2_4)	(((((369.1_2	366.1_2)	366.1_1)	(ceb1_1	ceb2_1))	((gag1_1	(((hal1_2	hal2_1)	(icr2_2	rot1_1))	(rot2_2	rot3_1)))	((369.1_1	hal1_1)	(((lai1_1	tri2_1)	lai2_1)	tri1_1))))	((((gra1_2	icr2_3)	hal2_2)	gra2_2)	(gra1_1	gra2_1))))	(((((vup2_1	(((vup1_1	gag2_2)	gag1_2)	(vul1_2	vul3_2)))	(icr1_1	vul1_1))	((((((406.1_1	icr2_1)	(ceb1_2	icr1_2))	plu1_2)	((416.1_1	gal2_1)	plu2_2))	ceb2_2)	((((gac1_3	vel1_1)
((((((((((gac1_1	((gab1_1	vel2_2)	vul3_1))	icr1_3)	gab2_2)	icr2_4)	(366.1_1	((366.1_2	369.1_2)	(ceb1_1	ceb2_1))))	((((gag1_1	(369.1_1	hal1_1))	((((lai1_1	tri2_1)	(lai2_1	tri1_1))	hal2_1)	((hal1_2	icr2_2)	rot1_1)))	(rot2_2	rot3_1))	(((gra1_2	gra2_2)	hal2_2)	((gra1_1	gra2_1)	icr2_3))))	((((gag1_2	vul1_2)	(((vup1_1	vul3_2)	icr1_1)	(gag2_2	vul1_1)))	(((plu1_2	icr1_2)	((406.1_1	(((ceb2_2	((gac2_2	icr2_1)	gal2_1))	gac1_3)	vel1_1))	((416.1_1	ceb1_2)	((gal1_1
(((((((icr1_3	(((gab1_1	(gab2_2	vel2_2))	(gac1_1	vul3_1))	icr2_4))	((((((366.1_2	(366.1_1	369.1_2))	(ceb1_1	ceb2_1))	((gag1_1	(369.1_1	hal1_1))	icr2_2))	(((hal2_1	rot1_1)	hal1_2)	((lai1_1	tri2_1)	(lai2_1	tri1_1))))	(rot2_2	rot3_1))	((gra1_1	gra2_1)	((gra1_2	(gra2_2	hal2_2))	icr2_3))))	(((((gag1_2	vup2_1)	vul1_2)	vup1_1)	(((vul3_2	vul1_1)	icr1_1)	(gag2_2	vul2_2)))	(((vel1_1	((406.1_1	icr2_1)	ceb2_2))	(((416.1_1	gac2_2)	(gal1_1	gal2_1))	(((ceb1_2	vel2_1)
((((((((((gab1_1	icr1_3)	icr2_4)	(gac1_1	vul3_1))	(gab2_2	vel2_2))	(((366.1_1	366.1_2)	369.1_2)	(ceb1_1	ceb2_1)))	((((gag1_1	((lai1_1	tri2_1)	(lai2_1	tri1_1)))	rot1_1)	(((369.1_1	hal1_1)	(rot2_2	rot3_1))	((hal2_1	icr2_2)	hal1_2)))	(((gra1_2	icr2_3)	((gra1_1	gra2_1)	gra2_2))	hal2_2)))	(((vup1_1	(vul2_2	(icr1_1	vul3_2)))	(((vul1_2	gag1_2)	vup2_1)	(gag2_2	vul1_1)))	((((((((416.1_1	ceb1_2)	gac2_2)	vel2_1)	vel1_1)	gac1_3)	(gal2_1	icr1_2))	((gal1_1	plu2_2)
((((((((gab1_1	gab2_2)	((gac1_1	vel2_2)	(icr1_3	vul3_1)))	icr2_4)	(((366.1_2	369.1_2)	(366.1_1	(ceb1_1	ceb2_1)))	((((gag1_1	(hal2_1	hal1_2))	(rot2_2	rot3_1))	((((369.1_1	hal1_1)	icr2_2)	((lai1_1	tri1_1)	(lai2_1	tri2_1)))	rot1_1))	((gra1_1	gra2_1)	(((gra1_2	icr2_3)	hal2_2)	gra2_2)))))	(((((vup1_1	icr1_1)	(((gag1_2	vup2_1)	vul3_2)	vul1_1))	(((((416.1_1	gac2_2)	vel1_1)	gal1_1)	((gac1_3	gal2_1)	(icr1_2	plu2_2)))	((((406.1_1	ceb2_2)	(ceb1_2	icr2_1))	plu1_2)
(((((((((((gac1_1	gab2_2)	(vel2_2	vul3_1))	icr2_4)	icr1_3)	gab1_1)	(((366.1_1	366.1_2)	(369.1_2	(ceb1_1	ceb2_1)))	(((gag1_1	(hal1_2	hal2_1))	((369.1_1	hal1_1)	(((icr2_2	((lai1_1	tri1_1)	(lai2_1	tri2_1)))	rot1_1)	(rot2_2	rot3_1))))	(((gra1_1	gra2_1)	icr2_3)	((gra1_2	gra2_2)	hal2_2)))))	((((vul1_1	vup1_1)	((vul1_2	(gag2_2	vul3_2))	vup2_1))	(gag1_2	vul2_2))	(((((406.1_1	gal2_1)	((ceb1_2	(ceb2_2	icr2_1))	(gac1_3	plu2_2)))	((416.1_1	(gal1_1	icr1_2))	vel2_1))
(((((((((((gab1_1	gab2_2)	vul3_1)	gac1_1)	((vel2_2	icr2_4)	icr1_3))	(((366.1_2	369.1_2)	366.1_1)	(ceb1_1	ceb2_1)))	((((gag1_1	(rot2_2	rot3_1))	(((((369.1_1	hal1_1)	(((lai1_1	lai2_1)	tri1_1)	tri2_1))	hal1_2)	hal2_1)	rot1_1))	icr2_2)	((gra1_1	gra2_1)	(gra1_2	((gra2_2	icr2_3)	hal2_2)))))	((gal1_1	(ceb2_2	(plu1_2	vel1_1)))	(((406.1_1	vel2_1)	((416.1_1	ceb1_2)	plu2_2))	(((gac1_3	gal2_1)	(gac2_2	icr1_2))	icr2_1))))	(((vup2_1	((icr1_1	(vul1_1	vup1_1))	vul1_2))
((((((((vul3_1	(gab1_1	gab2_2))	vel2_2)	icr2_4)	(icr1_3	gac1_1))	(((((((406.1_1	((ceb1_2	icr2_1)	vel1_1))	plu1_2)	icr1_2)	((416.1_1	gal2_1)	plu2_2))	((ceb2_2	(gac2_2	gal1_1))	(gac1_3	vel2_1)))	(((366.1_1	366.1_2)	369.1_2)	(ceb1_1	ceb2_1)))	((((gag1_1	icr2_2)	(369.1_1	hal1_1))	(((rot2_2	rot3_1)	hal2_1)	(hal1_2	(((lai1_1	tri1_1)	(lai2_1	tri2_1))	rot1_1))))	(((((gra1_1	gra2_1)	gra1_2)	gra2_2)	icr2_3)	hal2_2))))	(((vup1_1	((vup2_1	vul2_2)	vul1_1))	((gag1_2
(((((((((gac1_1	gab1_1)	(vul3_1	vel2_2))	(gab2_2	(icr1_3	icr2_4)))	((((gag1_1	((lai1_1	tri1_1)	(lai2_1	tri2_1)))	(((369.1_1	hal1_1)	((hal1_2	hal2_1)	icr2_2))	rot1_1))	(rot2_2	rot3_1))	(((gra1_1	gra2_1)	hal2_2)	((gra1_2	icr2_3)	gra2_2))))	(((366.1_2	369.1_2)	(ceb1_1	ceb2_1))	366.1_1))	((((((icr2_1	ceb2_2)	vel2_1)	(((406.1_1	gac2_2)	plu2_2)	gal2_1))	((ceb1_2	vel1_1)	plu1_2))	gal1_1)	((416.1_1	icr1_2)	gac1_3)))	(((((vul3_2	icr1_1)	vup2_1)	(gag2_2	vul1_1))
(((((((((((vel2_2	gab1_1)	(icr1_3	vul3_1))	(gab2_2	gac1_1))	icr2_4)	(((((vel2_1	ceb1_2)	(gac2_2	plu2_2))	plu1_2)	(416.1_1	gal2_1))	((406.1_1	ceb2_2)	((((icr1_2	vel1_1)	icr2_1)	gac1_3)	gal1_1))))	(((gag1_1	((((369.1_1	hal1_1)	rot1_1)	((hal1_2	(rot2_2	rot3_1))	(hal2_1	icr2_2)))	(lai1_1	((lai2_1	tri2_1)	tri1_1))))	((gra1_1	gra2_1)	(gra1_2	hal2_2)))	(gra2_2	icr2_3)))	(((366.1_1	366.1_2)	369.1_2)	(ceb1_1	ceb2_1)))	((((vul1_2	vul3_2)	vup2_1)	(gag2_2	((icr1_1
((((((((((gab1_1	gab2_2)	gac1_1)	vel2_2)	((icr1_3	vul3_1)	icr2_4))	((vel2_1	((((((406.1_1	gac1_3)	plu1_2)	((ceb1_2	(plu2_2	vel1_1))	(gac2_2	icr2_1)))	(416.1_1	(gal2_1	icr1_2)))	gal1_1)	ceb2_2))	((gag1_1	((((((369.1_1	hal1_1)	hal1_2)	hal2_1)	icr2_2)	rot1_1)	((lai1_1	(lai2_1	(tri1_1	tri2_1)))	(rot2_2	rot3_1))))	(((gra1_2	gra2_2)	hal2_2)	((gra1_1	gra2_1)	icr2_3)))))	(((369.1_2	366.1_1)	366.1_2)	(ceb1_1	ceb2_1)))	(((((((vul2_2	vup2_1)	gag2_2)	((vul1_1	vup1_1)
((((((((vel2_2	gab1_1)	(((gab2_2	vul3_1)	gac1_1)	icr2_4))	icr1_3)	((((((plu2_2	((gal2_1	vel1_1)	vel2_1))	(416.1_1	(ceb1_2	gac2_2)))	((gac1_3	(gal1_1	icr1_2))	(icr2_1	plu1_2)))	(406.1_1	ceb2_2))	(366.1_1	((366.1_2	369.1_2)	(ceb1_1	ceb2_1))))	((((((gag1_1	rot1_1)	(hal2_1	icr2_2))	hal1_2)	((369.1_1	hal1_1)	(((lai1_1	tri2_1)	tri1_1)	lai2_1)))	(rot2_2	rot3_1))	((((gra1_1	gra2_1)	(gra1_2	icr2_3))	gra2_2)	hal2_2))))	(((vul2_2	((((vul1_1	vup1_1)	icr1_1)	gag2_2)
((((((((((gab1_1	icr1_3)	vel2_2)	(((gab2_2	vul3_1)	icr2_4)	gac1_1))	(gac2_2	ceb2_2))	(((((ceb1_1	ceb2_1)	366.1_1)	(366.1_2	369.1_2))	((gag1_1	(rot2_2	rot3_1))	(((((369.1_1	hal1_1)	icr2_2)	hal2_1)	hal1_2)	((((lai1_1	tri1_1)	tri2_1)	lai2_1)	rot1_1))))	((((406.1_1	gal2_1)	gal1_1)	plu2_2)	(((416.1_1	(icr2_1	plu1_2))	(ceb1_2	(gac1_3	vel2_1)))	(icr1_2	vel1_1)))))	((((gra1_1	gra2_1)	(gra2_2	icr2_3))	hal2_2)	gra1_2))	(((((vul3_2	(((vul1_2	vul2_2)	vul1_1)	vup1_1))
((((((((((icr1_3	gab1_1)	vul3_1)	gab2_2)	gac1_1)	(icr2_4	vel2_2))	((((plu2_2	406.1_1)	(ceb2_2	plu1_2))	(((416.1_1	ceb1_2)	gal2_1)	((gac2_2	(vel1_1	vel2_1))	icr1_2)))	((gac1_3	icr2_1)	gal1_1)))	((((369.1_2	(366.1_1	366.1_2))	(ceb1_1	ceb2_1))	(((((369.1_1	hal1_1)	hal1_2)	icr2_2)	(gag1_1	(hal2_1	(((lai1_1	tri1_1)	tri2_1)	lai2_1))))	(rot1_1	(rot2_2	rot3_1))))	(((gra1_1	gra2_1)	(gra2_2	hal2_2))	(gra1_2	icr2_3))))	(((gag2_2	(((vul3_2	vup1_1)	((gag1_2	vup2_1)
(((((((((((icr1_3	vul3_1)	(gab1_1	gab2_2))	(gac1_1	vel2_2))	icr2_4)	((((gal2_1	(ceb1_2	ceb2_2))	((icr2_1	vel1_1)	plu1_2))	(416.1_1	icr1_2))	(((406.1_1	(gal1_1	vel2_1))	(gac1_3	plu2_2))	gac2_2)))	((369.1_2	(366.1_1	(366.1_2	(ceb1_1	ceb2_1))))	((gag1_1	icr2_2)	((369.1_1	hal1_1)	((hal1_2	(rot2_2	rot3_1))	((hal2_1	rot1_1)	(((lai1_1	tri1_1)	tri2_1)	lai2_1)))))))	(((gra1_1	gra2_1)	hal2_2)	(gra1_2	(gra2_2	icr2_3))))	((((vul1_2	vul3_2)	gag1_2)	(((gag2_2	vul2_2)
(((((((((((gab2_2	icr1_3)	gac1_1)	gab1_1)	(vel2_2	vul3_1))	icr2_4)	((((((((((vul2_2	(icr1_1	vup2_1))	(vul1_2	vul1_1))	vup1_1)	((gag1_2	vul3_2)	gag2_2))	(ceb1_2	gac2_2))	vel2_1)	(406.1_1	plu2_2))	((ceb2_2	gal1_1)	(gal2_1	plu1_2)))	((416.1_1	(icr1_2	vel1_1))	(gac1_3	icr2_1)))	((366.1_2	369.1_2)	(366.1_1	(ceb1_1	ceb2_1)))))	(((gag1_1	((((369.1_1	hal1_1)	((lai1_1	lai2_1)	(tri1_1	tri2_1)))	hal1_2)	(hal2_1	(rot1_1	(rot2_2	rot3_1)))))	icr2_2)	(((gra1_1	gra2_1)
((((((((vel2_2	vul3_1)	gab1_1)	gac1_1)	((gab2_2	icr1_3)	icr2_4))	((((((((vul1_2	(vul2_2	vup2_1))	vup1_1)	vul1_1)	(((gag1_2	icr1_1)	vul3_2)	gag2_2))	(((406.1_1	plu1_2)	gal2_1)	(gac2_2	gal1_1)))	((((416.1_1	vel1_1)	((ceb1_2	icr1_2)	plu2_2))	(ceb2_2	icr2_1))	(gac1_3	vel2_1)))	((gra1_1	gra2_1)	(((gra1_2	gra2_2)	icr2_3)	hal2_2)))	((((366.1_1	(369.1_2	(ceb1_1	ceb2_1)))	366.1_2)	((((369.1_1	hal1_1)	(hal2_1	hal1_2))	(icr2_2	((lai1_1	(lai2_1	tri2_1))	tri1_1)))
((((((((((gab1_1	vel2_2)	(gac1_1	vul3_1))	gab2_2)	(icr1_3	icr2_4))	((((((366.1_2	(366.1_1	369.1_2))	(ceb1_1	ceb2_1))	(369.1_1	((icr2_2	rot1_1)	(((lai1_1	lai2_1)	tri1_1)	tri2_1))))	((hal1_1	hal2_1)	hal1_2))	(gag1_1	(rot2_2	rot3_1)))	((gra1_1	gra2_1)	((gra1_2	(hal2_2	icr2_3))	gra2_2))))	(((((((gag1_2	gag2_2)	vul2_2)	(icr1_1	vup1_1))	(vul3_2	vup2_1))	(vul1_2	vul1_1))	(((((icr2_1	plu2_2)	icr1_2)	vel2_1)	(((406.1_1	(gac1_3	gal2_1))	(gal1_1	vel1_1))	gac2_2))
(((((((((icr1_3	gab1_1)	(gac1_1	gab2_2))	((vel2_2	vul3_1)	icr2_4))	(((((ceb1_1	ceb2_1)	366.1_1)	(366.1_2	369.1_2))	((gag1_1	(((369.1_1	rot1_1)	(hal1_2	icr2_2))	(hal1_1	hal2_1)))	((lai1_1	((lai2_1	tri1_1)	tri2_1))	(rot2_2	rot3_1))))	(((gra1_1	gra2_1)	icr2_3)	((gra1_2	hal2_2)	gra2_2))))	(((((((vup2_1	icr1_1)	vup1_1)	vul1_2)	(vul3_2	(gag1_2	vul2_2)))	(vul1_1	gag2_2))	((((gac2_2	gal2_1)	ceb1_2)	((((ceb2_2	plu2_2)	icr2_1)	vel1_1)	plu1_2))	vel2_1))	((406.1_1
((((((((((gab1_1	icr1_3)	(gac1_1	vul3_1))	gab2_2)	(vel2_2	icr2_4))	(((ceb1_1	ceb2_1)	366.1_1)	(366.1_2	369.1_2)))	((((gag1_1	(((hal1_1	hal2_1)	(((lai1_1	lai2_1)	tri1_1)	tri2_1))	(hal1_2	rot1_1)))	(369.1_1	icr2_2))	(rot2_2	rot3_1))	((gra1_1	gra2_1)	(((gra1_2	hal2_2)	gra2_2)	icr2_3))))	((((((gag1_2	(vul1_2	vup1_1))	vup2_1)	(gab2_1	vul2_1))	(icr1_1	vul1_1))	((((((icr1_2	(416.1_1	(gac1_3	gal1_1)))	vel2_1)	plu2_2)	((ceb1_2	ceb2_2)	plu1_2))	406.1_1)	(((gac2_2
(((((((((((vul3_1	(gab1_1	icr1_3))	gab2_2)	gac1_1)	vel2_2)	icr2_4)	((366.1_2	(366.1_1	369.1_2))	(ceb1_1	ceb2_1)))	(((((gag1_1	hal1_2)	(369.1_1	(icr2_2	rot1_1)))	((hal1_1	hal2_1)	((lai1_1	(tri1_1	tri2_1))	lai2_1)))	(rot2_2	rot3_1))	((((gra1_1	gra2_1)	hal2_2)	icr2_3)	(gra1_2	gra2_2))))	((((((vul3_2	(vul2_2	vup2_1))	(icr1_1	(gag2_2	vul1_1)))	vul1_2)	(gag1_2	vup1_1))	((((416.1_1	((vel2_1	plu2_2)	gal1_1))	icr1_2)	((ceb1_2	gac1_3)	gal2_1))	(((406.1_1	vel1_1)
((((((((gab2_2	vul3_1)	((gac1_1	(icr1_3	vel2_2))	gab1_1))	icr2_4)	(((((366.1_2	369.1_2)	(ceb1_1	ceb2_1))	366.1_1)	((((gag1_1	icr2_2)	((hal1_1	hal2_1)	rot1_1))	(369.1_1	(hal1_2	(rot2_2	rot3_1))))	((lai1_1	(lai2_1	tri1_1))	tri2_1)))	((((gra1_1	gra2_1)	icr2_3)	hal2_2)	(gra1_2	gra2_2))))	((((vul1_1	(((vul1_2	vul3_2)	vup1_1)	vul2_2))	(((gag1_2	vup2_1)	icr1_1)	gag2_2))	(((gal1_1	vel2_1)	((((406.1_1	ceb1_2)	gac1_3)	((((416.1_1	gac2_2)	ceb2_2)	icr1_2)	((gal2_1
(((((((((gac1_1	icr2_4)	icr1_3)	((gab1_1	(gab2_2	vul3_1))	vel2_2))	(((gac1_3	(416.1_1	gac2_2))	(((406.1_1	ceb1_2)	vel2_1)	(((ceb2_2	(gal1_1	icr1_2))	(icr2_1	(plu2_2	vel1_1)))	gal2_1)))	plu1_2))	(((((((((366.1_2	(ceb1_1	ceb2_1))	369.1_2)	366.1_1)	(hal1_1	hal2_1))	rot1_1)	gag1_1)	(rot2_2	rot3_1))	((369.1_1	hal1_2)	(icr2_2	(((lai1_1	tri2_1)	lai2_1)	tri1_1))))	((((gra1_1	gra2_1)	gra2_2)	(gra1_2	hal2_2))	icr2_3)))	((((vup2_1	((gag1_2	vup1_1)	((gag2_2	vul1_1)
((((((((((gab1_1	(gac1_1	icr1_3))	((gab2_2	vel2_2)	vul3_1))	icr2_4)	(((ceb1_2	icr2_1)	(gac1_3	plu1_2))	((((406.1_1	((gal1_1	icr1_2)	vel1_1))	ceb2_2)	plu2_2)	(416.1_1	((gal2_1	gac2_2)	vel2_1)))))	((((366.1_2	369.1_2)	366.1_1)	(ceb1_1	ceb2_1))	((gag1_1	(369.1_1	(hal1_2	icr2_2)))	((((lai1_1	((lai2_1	tri2_1)	tri1_1))	(rot2_2	rot3_1))	(gra2_2	(((gra1_1	gra2_1)	(gra1_2	icr2_3))	hal2_2)))	((hal1_1	hal2_1)	rot1_1)))))	((((gag1_2	vup1_1)	gag2_2)	(vul1_1	(((vul1_2
(((((((((gab1_1	icr2_4)	((icr1_3	vul3_1)	vel2_2))	(gab2_2	gac1_1))	((((366.1_1	369.1_2)	366.1_2)	(ceb1_1	ceb2_1))	((((gag1_1	(((lai1_1	tri2_1)	tri1_1)	lai2_1))	(((369.1_1	icr2_2)	(hal1_2	(rot2_2	rot3_1)))	rot1_1))	(hal1_1	hal2_1))	((((gra1_1	gra2_1)	gra2_2)	(gra1_2	icr2_3))	hal2_2))))	((416.1_1	(ceb1_2	(gac2_2	gal2_1)))	((((((406.1_1	plu2_2)	(icr1_2	icr2_1))	gal1_1)	vel2_1)	(ceb2_2	vel1_1))	(gac1_3	plu1_2))))	(((((icr1_1	vul1_2)	vup1_1)	gag2_2)	((gag1_2
(((((((((((vel2_2	icr1_3)	(gab2_2	vul3_1))	icr2_4)	gac1_1)	gab1_1)	(((((369.1_2	(366.1_1	366.1_2))	(ceb1_1	ceb2_1))	rot1_1)	(((icr2_2	(hal1_1	hal2_1))	(rot2_2	rot3_1))	((lai1_1	lai2_1)	(tri1_1	tri2_1))))	(gag1_1	((369.1_1	hal1_2)	(((gra1_2	icr2_3)	gra2_2)	((gra1_1	gra2_1)	hal2_2))))))	((((((((vel1_1	gac1_3)	(416.1_1	gal1_1))	(406.1_1	icr1_2))	plu1_2)	(ceb2_2	gac2_2))	ceb1_2)	(gal2_1	(icr2_1	plu2_2)))	vel2_1))	((((((gag1_2	vul1_2)	vul3_2)	(gag2_2	vup2_1))
(((((((((icr1_3	((gac1_1	(gab1_1	vul3_1))	gab2_2))	icr2_4)	vel2_2)	((366.1_1	(ceb1_1	ceb2_1))	(366.1_2	369.1_2)))	(((((((icr2_1	vel1_1)	((416.1_1	gac1_3)	gac2_2))	icr1_2)	(plu1_2	plu2_2))	(((406.1_1	gal2_1)	(ceb2_2	vel2_1))	gal1_1))	ceb1_2)	(((((gag1_1	((369.1_1	hal1_2)	((hal1_1	hal2_1)	icr2_2)))	((lai1_1	lai2_1)	(tri1_1	tri2_1)))	((gra1_1	gra2_1)	(((gra1_2	icr2_3)	hal2_2)	gra2_2)))	rot1_1)	(rot2_2	rot3_1))))	((((gag2_2	icr1_1)	(vul1_1	vup2_1))	(((gag1_2
(((((((((icr1_3	gab1_1)	(((gab2_2	vul3_1)	gac1_1)	icr2_4))	vel2_2)	(((((406.1_1	vel2_1)	ceb1_2)	((416.1_1	gac2_2)	gac1_3))	(((ceb2_2	(icr2_1	vel1_1))	(gal2_1	plu1_2))	(gal1_1	plu2_2)))	icr1_2))	(((366.1_1	(366.1_2	369.1_2))	(ceb1_1	ceb2_1))	((((gag1_1	(hal1_1	hal2_1))	((((369.1_1	hal1_2)	rot1_1)	(rot2_2	rot3_1))	icr2_2))	(lai1_1	((lai2_1	tri2_1)	tri1_1)))	((hal2_2	(((gra1_1	gra2_1)	icr2_3)	gra1_2))	gra2_2))))	(((((vul1_1	(vup2_1	vul3_2))	gag1_2)	vul1_2)
((((((((gab2_2	gac1_1)	(vul3_1	vel2_2))	((gab1_1	icr1_3)	icr2_4))	((((ceb2_2	((gac1_3	gal2_1)	vel1_1))	(ceb1_2	(gal1_1	plu1_2)))	((gac2_2	plu2_2)	icr2_1))	(((406.1_1	416.1_1)	vel2_1)	icr1_2)))	((((366.1_2	369.1_2)	366.1_1)	(ceb1_1	ceb2_1))	((gag1_1	(((gra1_2	icr2_3)	hal2_2)	((gra1_1	gra2_1)	gra2_2)))	(((((369.1_1	hal1_2)	(icr2_2	rot1_1))	(hal1_1	hal2_1))	(rot2_2	rot3_1))	((lai1_1	(lai2_1	tri1_1))	tri2_1)))))	(((((vup2_1	((gag1_2	vul1_1)	vul3_2))	vul1_2)
((((((((vul3_1	((gab2_2	(gac1_1	icr1_3))	(gab1_1	vel2_2)))	icr2_4)	((366.1_1	(ceb1_1	ceb2_1))	(366.1_2	369.1_2)))	((gag1_1	(((((369.1_1	((lai1_1	(lai2_1	tri1_1))	tri2_1))	hal1_2)	(icr2_2	rot1_1))	(rot2_2	rot3_1))	(hal1_1	hal2_1)))	(((gra1_1	gra2_1)	icr2_3)	((gra1_2	gra2_2)	hal2_2))))	(((gag1_2	((icr1_1	(((gag2_2	vul3_2)	vul2_2)	((vul1_1	vul1_2)	vup1_1)))	vup2_1))	(((((((gac1_3	icr1_2)	ceb2_2)	gal2_1)	ceb1_2)	plu2_2)	plu1_2)	((((406.1_1	(416.1_1	vel1_1))
((((((((vul3_1	icr1_3)	gab1_1)	((gab2_2	gac1_1)	vel2_2))	icr2_4)	(((((((icr1_1	vup2_1)	(vul2_2	vul3_2))	((vul1_1	((gag1_2	vul1_2)	vup1_1))	gag2_2))	(((gal2_1	icr1_2)	((((406.1_1	ceb2_2)	gac1_3)	icr2_1)	vel1_1))	(((416.1_1	plu1_2)	ceb1_2)	gal1_1)))	(gac2_2	(plu2_2	vel2_1)))	(gab2_1	vul2_1))	(((366.1_1	(366.1_2	(ceb1_1	ceb2_1)))	369.1_2)	(((((gag1_1	((hal1_1	hal2_1)	rot1_1))	(369.1_1	hal1_2))	(icr2_2	(rot2_2	rot3_1)))	((lai1_1	lai2_1)	(tri1_1	tri2_1)))
((((((((gab1_1	(icr1_3	vel2_2))	(gab2_2	vul3_1))	(gac1_1	icr2_4))	(((366.1_2	369.1_2)	(ceb1_1	ceb2_1))	366.1_1))	((((gag1_1	(icr2_2	(rot2_2	rot3_1)))	((hal1_1	hal2_1)	((lai1_1	(lai2_1	tri1_1))	tri2_1)))	((369.1_1	hal1_2)	rot1_1))	(((gra1_1	gra2_1)	(gra1_2	icr2_3))	(gra2_2	hal2_2))))	((((((vul2_2	gag2_2)	(((gab2_1	vul2_1)	gag1_2)	vup1_1))	(vul1_2	vul3_2))	(vup2_1	vul1_1))	icr1_1)	(((((((ceb2_2	gac2_2)	((416.1_1	icr2_1)	(ceb1_2	(gal2_1	icr1_2))))	((406.1_1
((((((((((vel2_2	gab1_1)	vul3_1)	(gab2_2	icr1_3))	icr2_4)	gac1_1)	((((((369.1_2	((366.1_1	(ceb1_1	ceb2_1))	366.1_2))	(((icr2_2	(rot2_2	rot3_1))	hal1_2)	rot1_1))	(gag1_1	369.1_1))	((hal1_1	hal2_1)	(((lai1_1	lai2_1)	tri2_1)	tri1_1)))	(((gra1_1	gra2_1)	gra2_2)	(gra1_2	icr2_3)))	hal2_2))	((((((gag2_2	vul1_1)	((vul1_2	vul3_2)	vup2_1))	((gag1_2	(vul2_2	vup1_1))	(gab2_1	vul2_1)))	icr1_1)	((416.1_1	plu1_2)	gal1_1))	(((ceb2_2	vel1_1)	406.1_1)	((ceb1_2	(((gac2_2
(((((((((((gab1_1	(icr1_3	vul3_1))	gab2_2)	(gac1_1	vel2_2))	icr2_4)	((((gra1_1	gra2_1)	icr2_3)	gra1_2)	(gra2_2	hal2_2)))	((((((ceb1_1	ceb2_1)	366.1_1)	(366.1_2	369.1_2))	(rot2_2	rot3_1))	(gag1_1	(hal1_2	(((lai1_1	tri1_1)	(lai2_1	tri2_1))	rot1_1))))	(((369.1_1	hal1_1)	icr2_2)	hal2_1)))	(((((vul2_2	(gag1_2	vup1_1))	((((gag2_2	vul1_2)	vul1_1)	vup2_1)	vul3_2))	icr1_1)	(((((ceb2_2	(plu2_2	vel2_1))	((ceb1_2	icr2_1)	gac1_3))	((gac2_2	gal2_1)	plu1_2))	gal1_1)
(((((((((gac1_1	(vul3_1	vel2_2))	(gab1_1	gab2_2))	icr1_3)	icr2_4)	(((((gal2_1	(406.1_1	icr1_2))	((416.1_1	vel1_1)	(((ceb1_2	(gac1_3	gal1_1))	plu2_2)	icr2_1)))	(ceb2_2	(gac2_2	vel2_1)))	plu1_2)	(((((((366.1_2	366.1_1)	369.1_2)	(ceb1_1	ceb2_1))	(gag1_1	((hal2_1	((lai1_1	(lai2_1	tri2_1))	tri1_1))	icr2_2)))	(((369.1_1	hal1_1)	hal1_2)	(rot2_2	rot3_1)))	rot1_1)	(((((gra1_1	gra2_1)	icr2_3)	gra1_2)	hal2_2)	gra2_2))))	((((((gag2_2	vul1_1)	((vul3_2	vup1_1)	vul2_2))
(((((((((gac1_1	((gab1_1	icr1_3)	gab2_2))	vul3_1)	icr2_4)	vel2_2)	((((((416.1_1	gal1_1)	gac2_2)	(406.1_1	((ceb1_2	(gal2_1	icr1_2))	plu1_2)))	((gac1_3	icr2_1)	vel2_1))	((ceb2_2	plu2_2)	vel1_1))	(((((((369.1_2	(366.1_1	366.1_2))	(ceb1_1	ceb2_1))	(rot2_2	rot3_1))	((369.1_1	hal1_1)	(hal2_1	(icr2_2	(lai1_1	(lai2_1	(tri1_1	tri2_1)))))))	(hal1_2	rot1_1))	gag1_1)	(((gra1_1	gra2_1)	((gra1_2	icr2_3)	gra2_2))	hal2_2))))	(((((((vul1_1	vul3_2)	gag2_2)	vup1_1)	(vul2_2
(((((((((vel2_2	(((vul3_1	gab2_2)	(gac1_1	icr1_3))	gab1_1))	icr2_4)	(((gra1_1	gra2_1)	(gra1_2	(gra2_2	icr2_3)))	hal2_2))	(((((((plu2_2	vel1_1)	((ceb2_2	icr1_2)	(gac1_3	(gac2_2	plu1_2))))	gal2_1)	416.1_1)	((406.1_1	icr2_1)	vel2_1))	(ceb1_2	gal1_1))	((369.1_2	(366.1_1	(366.1_2	(ceb1_1	ceb2_1))))	(((((gag1_1	rot1_1)	(((369.1_1	hal1_1)	icr2_2)	hal1_2))	hal2_1)	(lai1_1	((lai2_1	tri2_1)	tri1_1)))	(rot2_2	rot3_1)))))	(((vul2_2	(vup2_1	((gag1_2	vul1_2)	icr1_1)))
(((((((((((icr1_3	gab2_2)	vel2_2)	(gac1_1	vul3_1))	gab1_1)	icr2_4)	(((((((406.1_1	vel1_1)	plu1_2)	(ceb1_2	ceb2_2))	(416.1_1	vel2_1))	icr2_1)	(((gal2_1	((gac1_3	gac2_2)	icr1_2))	gal1_1)	plu2_2))	(((gra1_1	gra2_1)	(gra1_2	icr2_3))	(gra2_2	hal2_2))))	((((366.1_2	369.1_2)	366.1_1)	(ceb1_1	ceb2_1))	(((gag1_1	(((369.1_1	hal1_1)	icr2_2)	rot1_1))	((lai1_1	((lai2_1	tri2_1)	tri1_1))	(hal1_2	hal2_1)))	(rot2_2	rot3_1))))	(((((vul1_1	icr1_1)	(gag2_2	((vup1_1	vup2_1)
((((((((((icr1_3	vel2_2)	(gab1_1	gac1_1))	gab2_2)	icr2_4)	vul3_1)	(((((ceb1_1	ceb2_1)	(366.1_1	(366.1_2	369.1_2)))	rot1_1)	(((gag1_1	((hal1_2	((lai1_1	(lai2_1	tri2_1))	tri1_1))	hal2_1))	(rot2_2	rot3_1))	((369.1_1	hal1_1)	icr2_2)))	(((gra1_1	gra2_1)	(gra1_2	hal2_2))	(gra2_2	icr2_3))))	(((((((ceb2_2	406.1_1)	((icr2_1	plu1_2)	vel1_1))	416.1_1)	icr1_2)	((ceb1_2	gal2_1)	plu2_2))	gac1_3)	((gac2_2	gal1_1)	vel2_1)))	((gag2_2	(((vup2_1	(gag1_2	vup1_1))	((icr1_1
((((((((((gab1_1	vel2_2)	vul3_1)	gab2_2)	(gac1_1	icr1_3))	icr2_4)	((((((416.1_1	((gac1_3	(icr2_1	(plu2_2	vel1_1)))	gal2_1))	((406.1_1	plu1_2)	(ceb1_2	ceb2_2)))	gal1_1)	(icr1_2	gac2_2))	vel2_1)	(((gra1_1	gra2_1)	(gra1_2	(gra2_2	icr2_3)))	hal2_2)))	((((366.1_2	369.1_2)	366.1_1)	(ceb1_1	ceb2_1))	((((gag1_1	((lai1_1	((lai2_1	tri2_1)	tri1_1))	hal1_2))	icr2_2)	rot1_1)	(((369.1_1	hal1_1)	hal2_1)	(rot2_2	rot3_1)))))	((((gag2_2	icr1_1)	((((gag1_2	vul1_1)	vul3_2)
(((((((((icr2_4	((gac1_1	vel2_2)	icr1_3))	((gab1_1	gab2_2)	vul3_1))	((((((((((369.1_2	366.1_2)	366.1_1)	(ceb1_1	ceb2_1))	hal1_2)	(rot2_2	rot3_1))	(gag1_1	(((lai1_1	tri2_1)	tri1_1)	lai2_1)))	rot1_1)	icr2_2)	((369.1_1	hal1_1)	hal2_1))	(((gra1_1	gra2_1)	((gra1_2	gra2_2)	icr2_3))	hal2_2)))	((((vel2_1	(((416.1_1	icr1_2)	ceb2_2)	ceb1_2))	((406.1_1	(gac1_3	gal2_1))	(gac2_2	(plu2_2	vel1_1))))	(icr2_1	plu1_2))	gal1_1))	((((vup1_1	vup2_1)	(vul1_2	vul2_2))	(vul1_1
(((((((((((((gab1_1	vul3_1)	icr1_3)	(gab2_2	gac1_1))	vel2_2)	icr2_4)	(((((ceb1_2	(ceb2_2	icr2_1))	plu2_2)	vel1_1)	(((406.1_1	vel2_1)	(416.1_1	gal2_1))	(((gac1_3	icr1_2)	gac2_2)	plu1_2)))	gal1_1))	((((((ceb1_1	ceb2_1)	366.1_1)	366.1_2)	369.1_2)	((((gag1_1	(369.1_1	hal1_1))	((lai1_1	tri2_1)	(lai2_1	tri1_1)))	((icr2_2	hal2_1)	(hal1_2	rot1_1)))	(rot2_2	rot3_1)))	(((gra1_1	gra2_1)	((gra1_2	icr2_3)	gra2_2))	hal2_2)))	(gab2_1	vul2_1))	(((gag1_2	vup1_1)	(vul1_1
(((((((((gac1_1	icr1_3)	(gab1_1	gab2_2))	vel2_2)	vul3_1)	icr2_4)	(((((ceb2_2	plu1_2)	((((406.1_1	vel1_1)	416.1_1)	(ceb1_2	icr1_2))	gal2_1))	((((gac1_3	plu2_2)	icr2_1)	gal1_1)	(gac2_2	vel2_1)))	((gra1_1	gra2_1)	(((gra1_2	hal2_2)	icr2_3)	gra2_2)))	((366.1_1	((366.1_2	(ceb1_1	ceb2_1))	369.1_2))	(((gag1_1	((369.1_1	hal1_1)	(((hal2_1	hal1_2)	rot1_1)	icr2_2)))	(rot2_2	rot3_1))	(((lai1_1	lai2_1)	tri2_1)	tri1_1)))))	((((((vul1_2	(vul3_2	vup1_1))	icr1_1)	(vup2_1
(((((((gac1_1	(((icr2_4	(icr1_3	vel2_2))	(gab1_1	vul3_1))	gab2_2))	(((((406.1_1	icr1_2)	((ceb1_2	plu2_2)	(gac1_3	gal2_1)))	gal1_1)	vel1_1)	((((416.1_1	gac2_2)	vel2_1)	(icr2_1	plu1_2))	ceb2_2)))	((((369.1_2	(ceb1_1	ceb2_1))	(366.1_1	366.1_2))	((((gag1_1	(369.1_1	hal1_1))	(hal1_2	hal2_1))	((rot1_1	icr2_2)	(((lai1_1	tri1_1)	lai2_1)	tri2_1)))	(rot2_2	rot3_1)))	((((gra1_1	gra2_1)	(gra2_2	icr2_3))	gra1_2)	hal2_2)))	((((vul1_2	(vul3_2	vup1_1))	vup2_1)	(((gag1_2
((((((((gab2_2	icr1_3)	((gab1_1	vul3_1)	((gac1_1	vel2_2)	icr2_4)))	(((((vel2_1	gal1_1)	ceb2_2)	((416.1_1	gal2_1)	((((ceb1_2	vel1_1)	gac2_2)	plu2_2)	(icr1_2	icr2_1))))	(406.1_1	(gac1_3	plu1_2)))	(gra2_2	(((gra1_1	gra2_1)	(gra1_2	hal2_2))	icr2_3))))	((((369.1_2	366.1_2)	(ceb1_1	ceb2_1))	366.1_1)	(((((gag1_1	(369.1_1	((hal1_1	hal2_1)	hal1_2)))	icr2_2)	rot1_1)	((lai1_1	lai2_1)	(tri1_1	tri2_1)))	(rot2_2	rot3_1))))	((((vup1_1	vul1_2)	(vul3_2	vup2_1))	((gab2_1
(((((((((icr1_3	vul3_1)	(gab1_1	gac1_1))	((gab2_2	vel2_2)	icr2_4))	((((((ceb2_2	gal2_1)	icr2_1)	plu2_2)	416.1_1)	(ceb1_2	vel2_1))	((406.1_1	gal1_1)	(((gac1_3	(icr1_2	vel1_1))	gac2_2)	plu1_2))))	((((369.1_2	366.1_2)	(366.1_1	(ceb1_1	ceb2_1)))	((gag1_1	(((hal1_2	hal2_1)	icr2_2)	(((gra1_1	gra2_1)	hal2_2)	((gra1_2	gra2_2)	icr2_3))))	((369.1_1	hal1_1)	(rot2_2	rot3_1))))	(((lai1_1	tri2_1)	(lai2_1	tri1_1))	rot1_1)))	(((((((vup2_1	gag1_2)	vul3_2)	icr1_1)	gag2_2)
((((((((((gac1_1	(gab1_1	gab2_2))	(icr1_3	vul3_1))	icr2_4)	vel2_2)	((((((((ceb1_2	ceb2_2)	(((416.1_1	icr2_1)	gac2_2)	gac1_3))	406.1_1)	(gal2_1	(icr1_2	plu2_2)))	gal1_1)	plu1_2)	vel1_1)	vel2_1))	(((((366.1_2	((366.1_1	369.1_2)	(ceb1_1	ceb2_1)))	((369.1_1	hal1_1)	((icr2_2	hal2_1)	hal1_2)))	(((lai1_1	tri2_1)	tri1_1)	lai2_1))	(gag1_1	(((gra1_1	gra2_1)	((gra1_2	gra2_2)	icr2_3))	hal2_2)))	(rot1_1	(rot2_2	rot3_1))))	((((gag1_2	gag2_2)	vul3_2)	(vup2_1	vul1_2))
((((((((((gab1_1	gac1_1)	(gab2_2	icr1_3))	(vul3_1	vel2_2))	icr2_4)	(((((406.1_1	ceb2_2)	(((416.1_1	gac2_2)	gac1_3)	(icr2_1	plu1_2)))	((ceb1_2	icr1_2)	((gal2_1	plu2_2)	vel1_1)))	gal1_1)	vel2_1))	((((((((369.1_2	366.1_2)	(ceb1_1	ceb2_1))	366.1_1)	(rot2_2	rot3_1))	((((gra1_1	gra2_1)	(gra1_2	(gra2_2	icr2_3)))	hal2_2)	(((lai1_1	tri2_1)	lai2_1)	tri1_1)))	rot1_1)	((hal2_1	(369.1_1	hal1_1))	(hal1_2	icr2_2)))	gag1_1))	((icr1_1	(((gag1_2	vul1_1)	vul1_2)	(((gag2_2
((((((((((icr1_3	vul3_1)	vel2_2)	((gab1_1	gab2_2)	gac1_1))	icr2_4)	((((plu2_2	vel1_1)	(gac2_2	vel2_1))	(((gac1_3	gal2_1)	icr1_2)	gal1_1))	(((406.1_1	(416.1_1	icr2_1))	ceb2_2)	(ceb1_2	plu1_2))))	((((366.1_2	369.1_2)	(ceb1_1	ceb2_1))	366.1_1)	((((gag1_1	(((lai1_1	lai2_1)	tri1_1)	tri2_1))	rot1_1)	(((369.1_1	hal1_1)	(icr2_2	hal1_2))	hal2_1))	((((gra1_1	gra2_1)	hal2_2)	(gra1_2	(gra2_2	icr2_3)))	(rot2_2	rot3_1)))))	(((((vul1_1	(vup2_1	vup1_1))	((gag1_2	(gag2_2
((((((((gab1_1	(gac1_1	icr1_3))	gab2_2)	vul3_1)	(icr2_4	vel2_2))	((((((gag2_2	(gag1_2	vul1_2))	vul1_1)	(icr1_1	vul2_2))	(vul3_2	(vup1_1	vup2_1)))	(((((vel2_1	((416.1_1	gac2_2)	vel1_1))	(ceb2_2	gac1_3))	(ceb1_2	gal1_1))	(((gal2_1	(icr2_1	plu2_2))	icr1_2)	plu1_2))	406.1_1))	((((366.1_1	((366.1_2	(ceb1_1	ceb2_1))	369.1_2))	((hal2_1	(((lai1_1	tri2_1)	tri1_1)	lai2_1))	rot1_1))	(rot2_2	rot3_1))	((((369.1_1	hal1_1)	(icr2_2	hal1_2))	((gra1_1	gra2_1)	(((gra1_2
(((((((vel2_2	((((vul3_1	icr1_3)	gab2_2)	(gab1_1	gac1_1))	icr2_4))	((((((((vul1_1	vup2_1)	vup1_1)	(vul2_2	gag1_2))	gag2_2)	(vul1_2	vul3_2))	icr1_1)	(gal1_1	icr1_2))	((((416.1_1	gac2_2)	(((ceb1_2	gac1_3)	ceb2_2)	vel1_1))	(((406.1_1	gal2_1)	(icr2_1	plu2_2))	plu1_2))	vel2_1)))	((((((369.1_2	(366.1_1	366.1_2))	(ceb1_1	ceb2_1))	(gag1_1	((369.1_1	hal1_1)	hal2_1)))	(((hal1_2	icr2_2)	((lai1_1	tri2_1)	(lai2_1	tri1_1)))	rot1_1))	(rot2_2	rot3_1))	(hal2_2	(((gra1_1
(((((((vel2_2	(icr1_3	(gab1_1	vul3_1)))	((gab2_2	gac1_1)	icr2_4))	(((((vul1_1	((vul2_2	vul1_2)	(icr1_1	(((vup1_1	gag2_2)	vup2_1)	(gag1_2	vul3_2)))))	((406.1_1	icr2_1)	plu2_2))	(((gal1_1	vel2_1)	((416.1_1	plu1_2)	gal2_1))	(((ceb1_2	icr1_2)	(gac2_2	vel1_1))	gac1_3)))	ceb2_2)	((((((((369.1_2	366.1_1)	366.1_2)	(ceb1_1	ceb2_1))	hal1_2)	((((gag1_1	icr2_2)	(hal2_1	rot1_1))	(369.1_1	hal1_1))	((lai1_1	lai2_1)	(tri1_1	tri2_1))))	((gra1_1	gra2_1)	((gra1_2	icr2_3)
(((((((((((gab2_2	gac1_1)	gab1_1)	vel2_2)	(icr1_3	vul3_1))	icr2_4)	((((((vup1_1	vul2_2)	gag2_2)	(((gag1_2	vul3_2)	vul1_2)	(icr1_1	(vul1_1	vup2_1))))	(406.1_1	vel2_1))	(((416.1_1	vel1_1)	((((gac1_3	icr2_1)	(gac2_2	plu1_2))	gal1_1)	((gal2_1	icr1_2)	plu2_2)))	ceb2_2))	ceb1_2))	(((((366.1_1	(ceb1_1	ceb2_1))	(366.1_2	369.1_2))	((gag1_1	(((lai1_1	lai2_1)	tri2_1)	tri1_1))	((((369.1_1	hal1_1)	rot1_1)	(hal1_2	hal2_1))	icr2_2)))	(rot2_2	rot3_1))	(((gra1_1	gra2_1)
(((((gab2_2	(((vul3_1	(icr1_3	vel2_2))	icr2_4)	(gab1_1	gac1_1)))	((((icr1_1	(((vul2_2	vup1_1)	(gag2_2	vul3_2))	((gag1_2	vup2_1)	(vul1_1	vul1_2))))	(((((gal2_1	(plu2_2	vel1_1))	gac2_2)	(((406.1_1	icr1_2)	ceb1_2)	gal1_1))	((ceb2_2	((gac1_3	icr2_1)	vel2_1))	plu1_2))	416.1_1))	((((gag1_1	(rot2_2	rot3_1))	((lai1_1	(lai2_1	tri1_1))	tri2_1))	(((369.1_1	hal1_1)	rot1_1)	((hal1_2	hal2_1)	icr2_2)))	(((gra1_1	gra2_1)	icr2_3)	(gra1_2	(gra2_2	hal2_2)))))	(((366.1_2
((((((((icr2_4	((gab1_1	gab2_2)	vel2_2))	((gac1_1	vul3_1)	icr1_3))	(((((gag2_2	(gag1_2	icr1_1))	((vul2_2	vup2_1)	vup1_1))	((vul1_2	vul1_1)	vul3_2))	(((icr2_1	gac1_3)	plu2_2)	(((((406.1_1	plu1_2)	((416.1_1	gal1_1)	(ceb1_2	icr1_2)))	ceb2_2)	(gal2_1	(vel1_1	vel2_1)))	gac2_2)))	((((366.1_1	366.1_2)	369.1_2)	(ceb1_1	ceb2_1))	((((gag1_1	rot1_1)	((lai1_1	(lai2_1	tri2_1))	tri1_1))	((369.1_1	hal1_1)	((hal1_2	hal2_1)	(icr2_2	(rot2_2	rot3_1)))))	((gra1_1	gra2_1)
((((((gab1_1	(((gab2_2	(gac1_1	icr1_3))	icr2_4)	(vel2_2	vul3_1)))	(((((((366.1_1	369.1_2)	(ceb1_1	ceb2_1))	366.1_2)	(gag1_1	(hal1_2	icr2_2)))	(hal2_1	(rot1_1	(rot2_2	rot3_1))))	((369.1_1	hal1_1)	(lai1_1	(lai2_1	(tri1_1	tri2_1)))))	(((gra2_2	icr2_3)	(gra1_2	hal2_2))	(gra1_1	gra2_1))))	(((((gag2_2	vul3_2)	((vup1_1	vul1_2)	(gag1_2	vul2_2)))	(gab2_1	vul2_1))	((vul1_1	vup2_1)	icr1_1))	((((416.1_1	ceb1_2)	(ceb2_2	icr2_1))	gal1_1)	(((406.1_1	(gal2_1	vel2_1))
(((((((((((gab1_1	vul3_1)	icr1_3)	gab2_2)	gac1_1)	vel2_2)	icr2_4)	((((plu1_2	((((406.1_1	416.1_1)	gal2_1)	gac2_2)	(ceb2_2	gal1_1)))	icr1_2)	(((ceb1_2	(gac1_3	icr2_1))	vel2_1)	(plu2_2	vel1_1)))	(((((366.1_2	366.1_1)	(369.1_2	(ceb1_1	ceb2_1)))	(rot2_2	rot3_1))	((gag1_1	rot1_1)	(((369.1_1	hal1_1)	hal2_1)	((hal1_2	icr2_2)	(((lai1_1	tri1_1)	lai2_1)	tri2_1)))))	((gra1_1	gra2_1)	((gra1_2	(gra2_2	icr2_3))	hal2_2)))))	(((((((vup2_1	vul2_2)	vul1_2)	vul1_1)	gag1_2)
((((((((((icr1_3	vul3_1)	gab2_2)	((gab1_1	gac1_1)	vel2_2))	icr2_4)	((((((366.1_2	366.1_1)	(369.1_2	(ceb1_1	ceb2_1)))	(rot2_2	rot3_1))	((((369.1_1	hal1_1)	(((lai1_1	lai2_1)	tri2_1)	tri1_1))	rot1_1)	hal2_1))	(gag1_1	(hal1_2	icr2_2)))	((((gra1_1	gra2_1)	(gra1_2	icr2_3))	gra2_2)	hal2_2)))	(((((gag1_2	icr1_1)	((((vul1_1	vul1_2)	vul2_2)	gag2_2)	vup2_1))	(vul3_2	vup1_1))	(gab2_1	vul2_1))	((gal1_1	plu1_2)	((((406.1_1	gac1_3)	416.1_1)	vel2_1)	((((ceb1_2	ceb2_2)
(((((((((gab1_1	vul3_1)	icr2_4)	((vel2_2	gac1_1)	(gab2_2	icr1_3)))	(((((((gac2_2	406.1_1)	gal1_1)	((ceb1_2	plu2_2)	((gal2_1	icr2_1)	icr1_2)))	(vel1_1	vel2_1))	((416.1_1	gac1_3)	ceb2_2))	plu1_2)	(((366.1_1	366.1_2)	369.1_2)	(ceb1_1	ceb2_1))))	((((gag1_1	(369.1_1	hal1_1))	(icr2_2	(hal1_2	(hal2_1	(((lai1_1	tri2_1)	tri1_1)	lai2_1)))))	(rot1_1	(rot2_2	rot3_1)))	(((gra1_1	gra2_1)	(gra2_2	icr2_3))	(gra1_2	hal2_2))))	((((((vup2_1	vul2_2)	vul1_1)	(vup1_1	vul3_2))
((((((((gab1_1	(icr1_3	vul3_1))	(gab2_2	gac1_1))	(vel2_2	icr2_4))	(((((366.1_2	369.1_2)	(ceb1_1	ceb2_1))	366.1_1)	((gag1_1	((hal2_1	(hal1_2	icr2_2))	(rot2_2	rot3_1)))	(((369.1_1	hal1_1)	(((lai1_1	tri2_1)	lai2_1)	tri1_1))	rot1_1)))	(((((gra1_1	gra2_1)	gra1_2)	gra2_2)	icr2_3)	hal2_2)))	((((((vul1_1	vup1_1)	(vul2_2	gag2_2))	((gab2_1	vul2_1)	(vul3_2	icr1_1)))	vup2_1)	(gag1_2	vul1_2))	((((ceb1_2	gac2_2)	(406.1_1	(416.1_1	icr1_2)))	((ceb2_2	plu1_2)	icr2_1))
(((((((gab1_1	(icr1_3	vul3_1))	((gab2_2	vel2_2)	gac1_1))	icr2_4)	(((ceb1_1	ceb2_1)	((366.1_1	369.1_2)	366.1_2))	((((gag1_1	((369.1_1	hal1_1)	(rot2_2	rot3_1)))	((hal1_2	(icr2_2	hal2_1))	rot1_1))	(((gra1_2	icr2_3)	(gra2_2	hal2_2))	(gra1_1	gra2_1)))	(lai1_1	((lai2_1	tri2_1)	tri1_1)))))	((((((((vul1_1	(vul1_2	(vul2_2	vup1_1)))	gag1_2)	gag2_2)	vup2_1)	icr1_1)	((((((406.1_1	icr2_1)	ceb2_2)	((ceb1_2	plu2_2)	vel1_1))	(gac2_2	plu1_2))	(((416.1_1	icr1_2)	gac1_3)
((((((((vul3_1	icr2_4)	vel2_2)	(((gab1_1	gac1_1)	icr1_3)	gab2_2))	(((gag1_1	rot1_1)	((((((369.1_1	hal1_1)	((lai1_1	(lai2_1	tri1_1))	tri2_1))	hal2_1)	hal1_2)	icr2_2)	(rot2_2	rot3_1)))	((((gra1_1	gra2_1)	icr2_3)	hal2_2)	(gra1_2	gra2_2))))	((366.1_2	(369.1_2	(ceb1_1	ceb2_1)))	366.1_1))	((((vup1_1	gag1_2)	vul2_2)	((((vup2_1	((gab2_1	vul2_1)	(vul1_1	vul3_2)))	gag2_2)	icr1_1)	vul1_2))	(((((((406.1_1	gac2_2)	plu2_2)	((ceb1_2	gal2_1)	icr1_2))	ceb2_2)	(((416.1_1
(((((((gac1_1	(gab1_1	gab2_2))	((icr2_4	vel2_2)	(icr1_3	vul3_1)))	((((((366.1_2	366.1_1)	369.1_2)	(ceb1_1	ceb2_1))	(((((369.1_1	hal1_1)	(icr2_2	(((lai1_1	tri1_1)	lai2_1)	tri2_1)))	(rot2_2	rot3_1))	(hal1_2	hal2_1))	rot1_1))	gag1_1)	(((gra1_1	gra2_1)	((gra2_2	hal2_2)	icr2_3))	gra1_2)))	(((((gag1_2	vul1_2)	vup1_1)	((icr1_1	(vul2_2	vul3_2))	(gag2_2	(vul1_1	vup2_1))))	((((((icr1_2	vel2_1)	416.1_1)	gal1_1)	gac1_3)	plu1_2)	(((406.1_1	gal2_1)	((((ceb1_2	plu2_2)
((((((((vul3_1	icr2_4)	((gab1_1	gab2_2)	icr1_3))	gac1_1)	vel2_2)	((((((369.1_2	366.1_2)	366.1_1)	(ceb1_1	ceb2_1))	gag1_1)	((((369.1_1	hal1_1)	icr2_2)	((rot1_1	(rot2_2	rot3_1))	(hal1_2	hal2_1)))	(lai1_1	(lai2_1	(tri1_1	tri2_1)))))	(((gra1_1	gra2_1)	gra2_2)	((gra1_2	icr2_3)	hal2_2))))	((((icr1_1	gag1_2)	(((vul2_2	vul3_2)	vup1_1)	((vul1_1	vul1_2)	vup2_1)))	((((((416.1_1	vel1_1)	(gac1_3	plu2_2))	gac2_2)	(((ceb1_2	icr2_1)	gal2_1)	gal1_1))	((((406.1_1	plu1_2)
((((((((gab2_2	vel2_2)	icr1_3)	icr2_4)	((gab1_1	gac1_1)	vul3_1))	((((((369.1_2	(ceb1_1	ceb2_1))	366.1_1)	366.1_2)	((hal2_1	((lai1_1	lai2_1)	(tri1_1	tri2_1)))	(icr2_2	rot1_1)))	(((gag1_1	(369.1_1	hal1_1))	hal1_2)	(rot2_2	rot3_1)))	((gra1_1	gra2_1)	((gra1_2	icr2_3)	(gra2_2	hal2_2)))))	(((((gag1_2	vul3_2)	(((vul1_1	vup2_1)	vup1_1)	(icr1_1	(vul1_2	vul2_2))))	gag2_2)	((((406.1_1	icr2_1)	(((ceb1_2	gal2_1)	vel2_1)	plu1_2))	((416.1_1	plu2_2)	(ceb2_2	icr1_2)))
((((((((((vul3_1	vel2_2)	icr2_4)	(gab1_1	gab2_2))	icr1_3)	gac1_1)	((((((366.1_1	369.1_2)	(366.1_2	(ceb1_1	ceb2_1)))	((lai1_1	tri1_1)	(lai2_1	tri2_1)))	((gag1_1	rot1_1)	((((369.1_1	hal1_1)	(rot2_2	rot3_1))	icr2_2)	hal1_2)))	hal2_1)	((gra1_2	(gra1_1	gra2_1))	((gra2_2	icr2_3)	hal2_2))))	((((((vul1_1	gag1_2)	vul1_2)	(vup2_1	(icr1_1	((vul2_2	vup1_1)	vul3_2))))	gag2_2)	(((icr1_2	gac2_2)	((416.1_1	vel1_1)	vel2_1))	((((406.1_1	icr2_1)	(gac1_3	plu1_2))	((ceb1_2
((((((((gab1_1	(gab2_2	((gac1_1	icr1_3)	(vel2_2	vul3_1))))	icr2_4)	((gra1_1	gra2_1)	(((gra1_2	gra2_2)	hal2_2)	icr2_3)))	(((369.1_2	(366.1_1	366.1_2))	(ceb1_1	ceb2_1))	(((gag1_1	icr2_2)	rot1_1)	(((((369.1_1	hal1_1)	(((lai1_1	tri2_1)	tri1_1)	lai2_1))	hal2_1)	hal1_2)	(rot2_2	rot3_1)))))	((((vul1_2	gag2_2)	(gag1_2	(vup1_1	vup2_1)))	(((((icr1_2	vel1_1)	icr2_1)	406.1_1)	(((ceb1_2	ceb2_2)	gal2_1)	((((gac1_3	gac2_2)	plu2_2)	gal1_1)	(plu1_2	vel2_1))))	416.1_1))
(((((((((((icr1_3	vel2_2)	gac1_1)	(gab2_2	vul3_1))	gab1_1)	icr2_4)	(((((366.1_1	(366.1_2	369.1_2))	(ceb1_1	ceb2_1))	(rot2_2	rot3_1))	((((gag1_1	(369.1_1	hal1_1))	icr2_2)	((lai1_1	tri1_1)	(lai2_1	tri2_1)))	((hal2_1	rot1_1)	hal1_2)))	(((gra1_1	gra2_1)	((gra1_2	icr2_3)	gra2_2))	hal2_2)))	((((vul1_2	icr1_1)	((((gag1_2	vup2_1)	(vul1_1	vup1_1))	vul2_2)	vul3_2))	(((((gal2_1	(406.1_1	icr1_2))	plu2_2)	((gac1_3	gac2_2)	(gal1_1	vel1_1)))	icr2_1)	((((416.1_1	ceb2_2)
((((((((((icr1_3	vul3_1)	gab1_1)	((gab2_2	gac1_1)	vel2_2))	icr2_4)	((((((((((((369.1_2	366.1_2)	(366.1_1	(ceb1_1	ceb2_1)))	(369.1_1	hal1_1))	rot1_1)	hal1_2)	((lai1_1	lai2_1)	(tri1_1	tri2_1)))	hal2_1)	icr2_2)	(rot2_2	rot3_1))	gag1_1)	((gra1_1	gra2_1)	((gra1_2	gra2_2)	icr2_3)))	hal2_2))	(((((((vup1_1	vup2_1)	icr1_1)	(vul1_2	(gag1_2	vul3_2)))	(vul2_2	vul1_1))	gag2_2)	((((((406.1_1	icr1_2)	((gac1_3	icr2_1)	gal1_1))	(416.1_1	plu1_2))	((ceb1_2	vel2_1)	plu2_2))
(((((((((icr1_3	(vel2_2	vul3_1))	gab2_2)	(gab1_1	gac1_1))	icr2_4)	(((((((ceb1_1	ceb2_1)	369.1_2)	366.1_2)	366.1_1)	gag1_1)	(((369.1_1	hal1_1)	(hal1_2	rot1_1))	(((hal2_1	icr2_2)	(rot2_2	rot3_1))	(((lai1_1	tri2_1)	lai2_1)	tri1_1))))	(((gra1_1	gra2_1)	((gra1_2	gra2_2)	icr2_3))	hal2_2)))	((((((vup1_1	(gag2_2	vul2_2))	gag1_2)	((vul1_1	vul3_2)	vup2_1))	(icr1_1	vul1_2))	((((((ceb1_2	gal2_1)	vel1_1)	(ceb2_2	plu2_2))	vel2_1)	((gac1_3	plu1_2)	icr2_1))	((406.1_1
((((((((vul3_1	vel2_2)	(icr1_3	icr2_4))	gab1_1)	(gab2_2	gac1_1))	(((((((369.1_2	(366.1_1	366.1_2))	(ceb1_1	ceb2_1))	(hal2_1	(((lai1_1	tri1_1)	lai2_1)	tri2_1)))	(rot2_2	rot3_1))	(gag1_1	(gra1_1	gra2_1)))	((369.1_1	hal1_1)	((hal1_2	icr2_2)	rot1_1)))	(((hal2_2	icr2_3)	gra2_2)	gra1_2)))	((((((vul1_2	vul1_1)	gag2_2)	vul2_2)	((gag1_2	vup1_1)	(vup2_1	vul3_2)))	(((((416.1_1	icr1_2)	gal2_1)	(gal1_1	(plu1_2	vel2_1)))	(((((406.1_1	(ceb2_2	icr2_1))	plu2_2)	ceb1_2)
(((((((((gab1_1	vel2_2)	((gab2_2	gac1_1)	icr1_3))	icr2_4)	vul3_1)	(((((vul1_1	gag2_2)	((vul2_2	vup1_1)	(gag1_2	vul3_2)))	((icr1_1	vup2_1)	vul1_2))	((((gac1_3	416.1_1)	icr1_2)	vel2_1)	(((406.1_1	gal1_1)	((ceb1_2	(ceb2_2	vel1_1))	(icr2_1	plu1_2)))	((gac2_2	plu2_2)	gal2_1))))	((((((366.1_1	((366.1_2	369.1_2)	(ceb1_1	ceb2_1)))	(hal1_2	icr2_2))	(((lai1_1	lai2_1)	tri1_1)	tri2_1))	(rot2_2	rot3_1))	((gag1_1	hal2_1)	(((369.1_1	hal1_1)	rot1_1)	(((gra1_1	gra2_1)
(((((((((gac1_1	gab2_2)	((gab1_1	icr1_3)	vul3_1))	(vel2_2	icr2_4))	((((((((369.1_2	(ceb1_1	ceb2_1))	366.1_1)	366.1_2)	((369.1_1	hal1_1)	hal1_2))	gag1_1)	(icr2_2	((((gra1_1	gra2_1)	icr2_3)	hal2_2)	rot1_1)))	((hal2_1	((lai1_1	lai2_1)	(tri1_1	tri2_1)))	(rot2_2	rot3_1)))	(gra1_2	gra2_2)))	(((((((vul2_2	vup1_1)	(((gag1_2	vul1_1)	icr1_1)	gag2_2))	(vul3_2	(vul1_2	vup2_1)))	((((416.1_1	(icr1_2	vel2_1))	(((gac1_3	icr2_1)	gal1_1)	vel1_1))	ceb2_2)	plu2_2))	gal2_1)
(((((((gac1_1	vul3_1)	((gab2_2	icr1_3)	icr2_4))	(gab1_1	vel2_2))	((((((((366.1_2	369.1_2)	(366.1_1	(ceb1_1	ceb2_1)))	icr2_2)	((gag1_1	(rot2_2	rot3_1))	(lai1_1	((lai2_1	tri2_1)	tri1_1))))	hal2_1)	((369.1_1	hal1_1)	hal1_2))	(((gra1_1	gra2_1)	icr2_3)	rot1_1))	((gra1_2	gra2_2)	hal2_2)))	((((((((gag1_2	vul2_2)	vul1_2)	(vul3_2	vup1_1))	gag2_2)	icr1_1)	(vul1_1	vup2_1))	(((((((plu2_2	gal1_1)	(((406.1_1	gac1_3)	icr2_1)	gal2_1))	gac2_2)	(ceb1_2	plu1_2))	((416.1_1
((((((((((icr1_3	gac1_1)	vul3_1)	gab2_2)	gab1_1)	icr2_4)	vel2_2)	((((((((366.1_2	(366.1_1	369.1_2))	(ceb1_1	ceb2_1))	hal1_2)	((((lai1_1	tri1_1)	lai2_1)	tri2_1)	(rot2_2	rot3_1)))	(hal2_1	icr2_2))	gag1_1)	((369.1_1	hal1_1)	rot1_1))	(((gra1_1	gra2_1)	(gra1_2	(hal2_2	icr2_3)))	gra2_2)))	((((((vul1_1	gag2_2)	(((gag1_2	vup1_1)	vul3_2)	icr1_1))	(vup2_1	vul2_2))	vul1_2)	((((ceb2_2	(gal1_1	plu1_2))	vel1_1)	(ceb1_2	(((gac1_3	gal2_1)	icr2_1)	vel2_1)))	(((406.1_1
(((((((gab2_2	icr1_3)	gab1_1)	(((gac1_1	vul3_1)	vel2_2)	icr2_4))	((((((vul1_1	gag2_2)	(((icr1_1	vul1_2)	vul2_2)	vul3_2))	(gag1_2	(vup1_1	vup2_1)))	(((((icr1_2	icr2_1)	ceb2_2)	gal1_1)	((416.1_1	gal2_1)	(ceb1_2	vel2_1)))	(((406.1_1	(gac2_2	vel1_1))	(gac1_3	plu2_2))	plu1_2)))	((((((((369.1_2	366.1_2)	366.1_1)	(ceb1_1	ceb2_1))	((hal1_2	icr2_2)	hal2_1))	rot1_1)	(369.1_1	hal1_1))	(gag1_1	(((lai1_1	(lai2_1	tri1_1))	tri2_1)	(rot2_2	rot3_1))))	((gra1_1	gra2_1)
(((((((gab2_2	((gab1_1	vel2_2)	(gac1_1	icr1_3)))	icr2_4)	vul3_1)	(((((((((vup1_1	(gag1_2	vul2_2))	(vul1_1	vup2_1))	((vul1_2	vul3_2)	(gag2_2	icr1_1)))	vel2_1)	416.1_1)	gal1_1)	(((406.1_1	(icr1_2	plu1_2))	((gal2_1	plu2_2)	vel1_1))	((((ceb1_2	gac1_3)	icr2_1)	gac2_2)	ceb2_2)))	(gab2_1	vul2_1))	(((((((ceb1_1	ceb2_1)	(366.1_2	369.1_2))	366.1_1)	((gag1_1	((hal1_2	icr2_2)	((lai1_1	tri2_1)	(lai2_1	tri1_1))))	((369.1_1	hal1_1)	hal2_1)))	(rot2_2	rot3_1))	rot1_1)
(((((((((vel2_2	vul3_1)	((gab1_1	gac1_1)	icr1_3))	(gab2_2	icr2_4))	((((((((366.1_2	(366.1_1	369.1_2))	(ceb1_1	ceb2_1))	hal1_2)	((gag1_1	(369.1_1	hal1_1))	(icr2_2	((lai1_1	lai2_1)	(tri1_1	tri2_1)))))	hal2_1)	rot1_1)	(rot2_2	rot3_1))	((gra1_1	gra2_1)	((gra1_2	(gra2_2	hal2_2))	icr2_3))))	(gab2_1	vul2_1))	((((((vul1_2	icr1_1)	vup1_1)	((vul2_2	(gag1_2	(vul1_1	vup2_1)))	vul3_2))	gag2_2)	(((plu2_2	406.1_1)	(((ceb1_2	gac2_2)	icr2_1)	(ceb2_2	gal1_1)))	(vel1_1
((((((((gab1_1	vul3_1)	(gab2_2	vel2_2))	(gac1_1	icr1_3))	icr2_4)	(((((((vup2_1	vul1_1)	((gag2_2	icr1_1)	vup1_1))	vul1_2)	(gag1_2	(vul2_2	vul3_2)))	ceb2_2)	((((406.1_1	(((gac2_2	icr2_1)	vel1_1)	(icr1_2	plu2_2)))	(ceb1_2	plu1_2))	((416.1_1	gac1_3)	(gal1_1	vel2_1)))	gal2_1))	((((((ceb1_1	ceb2_1)	366.1_1)	(366.1_2	369.1_2))	((((369.1_1	hal1_1)	hal1_2)	((lai1_1	tri2_1)	(lai2_1	tri1_1)))	((hal2_1	(icr2_2	rot1_1))	(rot2_2	rot3_1))))	gag1_1)	((gra1_2	icr2_3)
(((((((((((gab2_2	vul3_1)	gab1_1)	vel2_2)	(gac1_1	icr1_3))	icr2_4)	(((((((366.1_2	369.1_2)	(366.1_1	(ceb1_1	ceb2_1)))	rot1_1)	(rot2_2	rot3_1))	gag1_1)	((((369.1_1	hal1_1)	((lai1_1	lai2_1)	(tri1_1	tri2_1)))	(hal1_2	icr2_2))	hal2_1))	(((hal2_2	gra2_2)	icr2_3)	((gra1_1	gra2_1)	gra1_2))))	(((((((vup2_1	vul2_2)	vul1_2)	(gag1_2	((gag2_2	vup1_1)	(icr1_1	(vul1_1	vul3_2)))))	(gal2_1	(icr2_1	vel1_1)))	vel2_1)	plu2_2)	(((gac2_2	((ceb1_2	gac1_3)	plu1_2))	(406.1_1
((((((((((gab1_1	(gab2_2	vul3_1))	gac1_1)	((icr1_3	vel2_2)	icr2_4))	(((gag2_2	((gag1_2	vul1_2)	(vul2_2	vup1_1)))	(((vul1_1	vul3_2)	vup2_1)	icr1_1))	((((((416.1_1	((ceb1_2	(gac2_2	plu2_2))	gal1_1))	(icr1_2	plu1_2))	gac1_3)	(406.1_1	ceb2_2))	vel2_1)	(gal2_1	(icr2_1	vel1_1)))))	(((gra1_1	gra2_1)	icr2_3)	(gra1_2	(gra2_2	hal2_2))))	(((366.1_1	(366.1_2	369.1_2))	(ceb1_1	ceb2_1))	(gag1_1	(((((369.1_1	hal1_1)	rot1_1)	((((lai1_1	lai2_1)	tri1_1)	tri2_1)	(rot2_2
((((((((icr1_3	gac1_1)	icr2_4)	(vul3_1	((gab1_1	vel2_2)	gab2_2)))	((((((gag1_2	vul2_2)	(vul1_1	(((gag2_2	(vul3_2	vup2_1))	icr1_1)	(vul1_2	vup1_1))))	(406.1_1	(ceb2_2	vel2_1)))	((plu1_2	(((416.1_1	(gac1_3	icr1_2))	(ceb1_2	gal2_1))	(gal1_1	plu2_2)))	icr2_1))	(gac2_2	vel1_1))	((((366.1_2	(ceb1_1	ceb2_1))	(366.1_1	369.1_2))	((((gag1_1	(rot2_2	rot3_1))	((lai1_1	tri2_1)	(lai2_1	tri1_1)))	((((369.1_1	hal1_1)	hal1_2)	icr2_2)	hal2_1))	rot1_1))	(((gra1_1	gra2_1)
(((((((((((gac1_1	icr2_4)	vel2_2)	gab1_1)	gab2_2)	(icr1_3	vul3_1))	((((((369.1_2	366.1_1)	366.1_2)	(ceb1_1	ceb2_1))	(gag1_1	(hal1_2	icr2_2)))	(((369.1_1	hal1_1)	((rot2_2	rot3_1)	(hal2_1	(((lai1_1	tri1_1)	tri2_1)	lai2_1))))	rot1_1))	((gra1_1	gra2_1)	((gra1_2	gra2_2)	(hal2_2	icr2_3)))))	(((((vup1_1	vul1_2)	(vul3_2	vup2_1))	((gag1_2	(vul1_1	vul2_2))	icr1_1))	gag2_2)	(((gac1_3	icr2_1)	((416.1_1	(vel1_1	((gac2_2	gal1_1)	plu1_2)))	(plu2_2	icr1_2)))	((406.1_1
((((((((gab2_2	vel2_2)	icr1_3)	(((gac1_1	vul3_1)	gab1_1)	icr2_4))	(((((vul3_2	(gag1_2	(vup2_1	(vul2_2	vup1_1))))	gag2_2)	(icr1_1	vul1_2))	vul1_1)	((((406.1_1	416.1_1)	((ceb2_2	gac1_3)	plu2_2))	(gac2_2	(gal1_1	(gal2_1	vel1_1))))	((((ceb1_2	vel2_1)	icr1_2)	plu1_2)	icr2_1))))	(((366.1_1	369.1_2)	(366.1_2	(ceb1_1	ceb2_1)))	(((((gag1_1	hal1_2)	((lai1_1	(lai2_1	tri2_1))	tri1_1))	(((369.1_1	hal1_1)	(rot2_2	rot3_1))	hal2_1))	(rot1_1	icr2_2))	(((((gra1_1	gra2_1)
(((((((((((vel2_2	vul3_1)	(gab1_1	icr1_3))	gab2_2)	icr2_4)	gac1_1)	((((((366.1_1	(366.1_2	369.1_2))	(ceb1_1	ceb2_1))	((lai1_1	(lai2_1	tri1_1))	tri2_1))	(hal1_2	(hal1_1	hal2_1)))	(gag1_1	(((369.1_1	(rot2_2	rot3_1))	icr2_2)	rot1_1)))	(((gra1_1	gra2_1)	hal2_2)	((gra1_2	icr2_3)	gra2_2))))	(((((vul1_1	icr1_1)	(vul1_2	(vul3_2	vup1_1)))	(((gag1_2	vup2_1)	vul2_2)	gag2_2))	plu1_2)	((((gac1_3	416.1_1)	((406.1_1	icr2_1)	gal1_1))	(ceb2_2	(icr1_2	plu2_2)))	((ceb1_2
((((((((((gab1_1	vul3_1)	icr1_3)	vel2_2)	gac1_1)	icr2_4)	gab2_2)	((((((((vul2_2	vul3_2)	gag2_2)	(((gag1_2	vul1_1)	icr1_1)	(vul1_2	(vup1_1	vup2_1))))	plu1_2)	gal1_1)	((gac1_3	gac2_2)	(((((406.1_1	icr1_2)	vel2_1)	(ceb1_2	ceb2_2))	vel1_1)	((416.1_1	icr2_1)	(gal2_1	plu2_2)))))	(gab2_1	vul2_1))	(((((((366.1_2	(ceb1_1	ceb2_1))	366.1_1)	369.1_2)	hal1_2)	(hal1_1	hal2_1))	(gag1_1	(((369.1_1	icr2_2)	(((lai1_1	tri2_1)	lai2_1)	tri1_1))	(rot1_1	(rot2_2	rot3_1)))))
(((((((((icr1_3	gab1_1)	(((gac1_1	gab2_2)	vul3_1)	icr2_4))	vel2_2)	(((((((366.1_2	(366.1_1	369.1_2))	(ceb1_1	ceb2_1))	((hal1_1	hal2_1)	(rot2_2	rot3_1)))	rot1_1)	((gag1_1	icr2_2)	(369.1_1	(hal1_2	(((lai1_1	tri1_1)	lai2_1)	tri2_1)))))	((gra1_1	gra2_1)	(gra1_2	(gra2_2	icr2_3))))	hal2_2))	(gab2_1	vul2_1))	(((((gag1_2	vup1_1)	((vul1_1	vul1_2)	vup2_1))	gag2_2)	((vul3_2	vul2_2)	icr1_1))	((((((gac1_3	ceb2_2)	ceb1_2)	(plu2_2	vel2_1))	plu1_2)	(406.1_1	416.1_1))
(((((((((gab2_2	(((gac1_1	vel2_2)	icr1_3)	icr2_4))	gab1_1)	vul3_1)	(((((366.1_2	369.1_2)	(366.1_1	(ceb1_1	ceb2_1)))	(((gag1_1	(369.1_1	rot1_1))	icr2_2)	(((hal1_1	hal2_1)	((lai1_1	(tri1_1	tri2_1))	lai2_1))	(hal1_2	(rot2_2	rot3_1)))))	((gra1_1	gra2_1)	((gra1_2	icr2_3)	gra2_2)))	hal2_2))	(gab2_1	vul2_1))	(((((gag2_2	vul1_1)	(vul1_2	vup1_1))	vul3_2)	(icr1_1	(vul2_2	vup2_1)))	((((plu1_2	vel1_1)	((ceb1_2	gac1_3)	(ceb2_2	gac2_2)))	((((((406.1_1	gal1_1)	icr2_1)
((((((((gab2_2	gab1_1)	vel2_2)	(gac1_1	icr1_3))	(vul3_1	icr2_4))	((((366.1_2	((366.1_1	369.1_2)	(ceb1_1	ceb2_1)))	(((gag1_1	(((lai1_1	lai2_1)	tri2_1)	tri1_1))	(369.1_1	hal1_2))	(icr2_2	rot1_1)))	((hal1_1	hal2_1)	(rot2_2	rot3_1)))	((gra1_1	gra2_1)	(((gra1_2	icr2_3)	hal2_2)	gra2_2))))	((((((vup1_1	vul1_1)	(((vul1_2	vup2_1)	vul3_2)	(gag2_2	icr1_1)))	gag1_2)	vul2_2)	(plu1_2	(((((406.1_1	gac1_3)	gal2_1)	(ceb1_2	ceb2_2))	((416.1_1	icr2_1)	((gal1_1	vel1_1)
(((((((((gab2_2	vel2_2)	(gac1_1	icr1_3))	(gab1_1	vul3_1))	icr2_4)	(((((((ceb1_1	ceb2_1)	((366.1_1	369.1_2)	366.1_2))	(369.1_1	rot1_1))	(rot2_2	rot3_1))	((hal1_1	hal2_1)	(hal1_2	(icr2_2	(lai1_1	((lai2_1	tri1_1)	tri2_1))))))	gag1_1)	(hal2_2	((gra1_1	gra2_1)	((gra1_2	icr2_3)	gra2_2)))))	(((((icr1_1	vul2_2)	vup2_1)	(((gag1_2	vul1_1)	((vul1_2	vul3_2)	vup1_1))	gag2_2))	((((vel1_1	vel2_1)	gal2_1)	gal1_1)	((((406.1_1	icr2_1)	(416.1_1	ceb1_2))	(gac1_3	plu2_2))
((((((((((gab1_1	(gac1_1	vul3_1))	gab2_2)	(icr1_3	vel2_2))	icr2_4)	((((gra1_1	gra2_1)	hal2_2)	(gra1_2	gra2_2))	icr2_3))	(((((366.1_1	369.1_2)	(366.1_2	(ceb1_1	ceb2_1)))	(hal1_1	hal2_1))	(gag1_1	(rot2_2	rot3_1)))	(((369.1_1	icr2_2)	(hal1_2	rot1_1))	((lai1_1	tri2_1)	(lai2_1	tri1_1)))))	(((((vup2_1	(icr1_1	vul2_2))	gag2_2)	(gag1_2	(vup1_1	((vul1_1	vul3_2)	vul1_2))))	((((406.1_1	icr2_1)	((416.1_1	ceb1_2)	vel1_1))	(((gac1_3	(plu2_2	vel2_1))	gal1_1)	(gac2_2
(((((((((gac1_1	gab1_1)	vel2_2)	(vul3_1	(gab2_2	icr1_3)))	icr2_4)	((((((366.1_2	((366.1_1	(ceb1_1	ceb2_1))	369.1_2))	(gag1_1	hal1_2))	(rot2_2	rot3_1))	rot1_1)	(((369.1_1	icr2_2)	(lai1_1	((lai2_1	tri1_1)	tri2_1)))	(hal1_1	hal2_1)))	((gra1_2	gra2_2)	(((gra1_1	gra2_1)	icr2_3)	hal2_2))))	(((((icr1_1	(vup1_1	vup2_1))	(vul2_2	vul1_2))	((vul1_1	vul3_2)	(gag1_2	gag2_2)))	(gab2_1	vul2_1))	(((((((406.1_1	plu2_2)	icr2_1)	(ceb1_2	gal1_1))	(416.1_1	(icr1_2	gac2_2)))
((((((((((vel2_2	(vul3_1	gab1_1))	icr1_3)	icr2_4)	(gab2_2	gac1_1))	(((((((366.1_1	369.1_2)	366.1_2)	(ceb1_1	ceb2_1))	(((lai1_1	tri2_1)	lai2_1)	tri1_1))	(rot2_2	rot3_1))	(gag1_1	(((369.1_1	hal1_1)	(hal1_2	icr2_2))	(hal2_1	rot1_1))))	((gra1_1	gra2_1)	(((gra1_2	gra2_2)	icr2_3)	hal2_2))))	((((406.1_1	ceb1_2)	(((416.1_1	gal2_1)	gac1_3)	(((gac2_2	plu2_2)	gal1_1)	vel1_1)))	(icr1_2	(plu1_2	vel2_1)))	(ceb2_2	icr2_1)))	(((((((vul3_2	(vul1_1	vul2_2))	gag1_2)	vul1_2)
(((((((((((icr1_3	gab1_1)	(vel2_2	vul3_1))	gab2_2)	gac1_1)	icr2_4)	(((((ceb1_2	plu2_2)	406.1_1)	((ceb2_2	(gac1_3	icr1_2))	vel2_1))	icr2_1)	((416.1_1	gal1_1)	(((gac2_2	vel1_1)	plu1_2)	gal2_1))))	(((gag1_1	((icr2_2	((lai1_1	lai2_1)	(tri1_1	tri2_1)))	hal1_2))	(((369.1_1	(hal1_1	hal2_1))	rot1_1)	(rot2_2	rot3_1)))	((gra1_1	gra2_1)	(((gra1_2	gra2_2)	hal2_2)	icr2_3))))	(((366.1_2	369.1_2)	366.1_1)	(ceb1_1	ceb2_1)))	((((((vul2_2	vup2_1)	vul1_2)	icr1_1)	gag2_2)
((((((((((icr1_3	gab1_1)	icr2_4)	((gac1_1	vul3_1)	(gab2_2	vel2_2)))	((((ceb2_2	(406.1_1	(gac1_3	vel2_1)))	gac2_2)	((416.1_1	(ceb1_2	plu2_2))	((((gal1_1	plu1_2)	icr2_1)	(gal2_1	vel1_1))	icr1_2)))	(((366.1_2	(ceb1_1	ceb2_1))	369.1_2)	366.1_1)))	(((((gag1_1	(369.1_1	hal1_1))	(rot1_1	(rot2_2	rot3_1)))	((hal1_2	hal2_1)	icr2_2))	((lai1_1	(lai2_1	tri2_1))	tri1_1))	((gra1_1	gra2_1)	(gra1_2	((gra2_2	icr2_3)	hal2_2)))))	(((((vul1_1	vul1_2)	vup1_1)	(gag2_2	vul2_2))
(((((((((gab1_1	gac1_1)	(((gab2_2	vel2_2)	vul3_1)	icr2_4))	icr1_3)	(((plu1_2	icr2_1)	vel2_1)	(((((406.1_1	plu2_2)	icr1_2)	(416.1_1	(ceb1_2	gal2_1)))	vel1_1)	(ceb2_2	((gac1_3	gal1_1)	gac2_2)))))	(((((ceb1_1	ceb2_1)	(366.1_2	369.1_2))	366.1_1)	(((gag1_1	hal2_1)	((369.1_1	hal1_1)	icr2_2))	(((hal1_2	rot1_1)	(rot2_2	rot3_1))	((lai1_1	lai2_1)	(tri1_1	tri2_1)))))	((((gra1_2	hal2_2)	icr2_3)	gra2_2)	(gra1_1	gra2_1))))	((((gag1_2	vul1_1)	(vul3_2	vup2_1))	(((gag2_2
((((((((((gab2_2	(icr1_3	vul3_1))	icr2_4)	gab1_1)	(gac1_1	vel2_2))	((gag1_1	((((369.1_1	hal1_1)	(((lai1_1	tri1_1)	tri2_1)	lai2_1))	(rot2_2	rot3_1))	(((hal1_2	hal2_1)	rot1_1)	icr2_2)))	(((gra1_1	gra2_1)	((gra1_2	gra2_2)	icr2_3))	hal2_2)))	((((gal1_1	(gac1_3	((icr2_1	vel2_1)	plu1_2)))	((406.1_1	vel1_1)	(ceb1_2	((ceb2_2	icr1_2)	plu2_2))))	((416.1_1	gal2_1)	gac2_2))	((366.1_2	369.1_2)	(366.1_1	(ceb1_1	ceb2_1)))))	((gag1_2	(vul3_2	vul1_1))	(((gag2_2	icr1_1)
((((((((icr1_3	gab2_2)	(((gab1_1	vul3_1)	vel2_2)	gac1_1))	icr2_4)	((((((vel2_1	(406.1_1	(icr1_2	plu1_2)))	((gac1_3	icr2_1)	gal2_1))	((416.1_1	gac2_2)	((ceb2_2	vel1_1)	gal1_1)))	(ceb1_2	plu2_2))	(((((gag1_1	icr2_2)	((((369.1_1	hal1_1)	(hal2_1	hal1_2))	rot1_1)	((lai1_1	lai2_1)	(tri1_1	tri2_1))))	(rot2_2	rot3_1))	(gra1_1	gra2_1))	(gra1_2	((gra2_2	icr2_3)	hal2_2))))	(((366.1_2	(ceb1_1	ceb2_1))	369.1_2)	366.1_1)))	(((vul2_2	(icr1_1	((gag2_2	(vul1_2	vup2_1))
((((((((gab2_2	vul3_1)	gac1_1)	vel2_2)	(gab1_1	icr1_3))	icr2_4)	((((((((vul1_1	vul3_2)	(((icr1_1	vup1_1)	vul1_2)	vul2_2))	(gag2_2	(gag1_2	vup2_1)))	((gac2_2	vel2_1)	vel1_1))	((((ceb2_2	(gal1_1	plu2_2))	((406.1_1	plu1_2)	416.1_1))	(gac1_3	gal2_1))	ceb1_2))	(((gag1_1	(369.1_1	hal1_1))	((((hal1_2	hal2_1)	(rot2_2	rot3_1))	(((lai1_1	lai2_1)	tri1_1)	tri2_1))	(icr2_2	rot1_1)))	((gra1_1	gra2_1)	(((gra1_2	gra2_2)	icr2_3)	hal2_2))))	(((369.1_2	366.1_2)	(ceb1_1
((((((((vel2_2	(gab1_1	gab2_2))	(icr1_3	(gac1_1	vul3_1)))	icr2_4)	((((((((vup2_1	vul1_2)	(vul1_1	vup1_1))	(vul2_2	vul3_2))	gag1_2)	icr1_1)	gag2_2)	(((((gal2_1	icr2_1)	icr1_2)	(gac1_3	plu1_2))	gal1_1)	plu2_2))	(gac2_2	(vel2_1	vel1_1))))	((((366.1_2	369.1_2)	(366.1_1	(ceb1_1	ceb2_1)))	(gab2_1	vul2_1))	(((((((gag1_1	hal2_1)	(((369.1_1	hal1_1)	hal1_2)	((lai1_1	tri1_1)	(lai2_1	tri2_1))))	rot1_1)	(rot2_2	rot3_1))	icr2_2)	((gra1_1	gra2_1)	(((gra1_2	gra2_2)
((((((((((gab2_2	vul3_1)	gac1_1)	gab1_1)	(icr1_3	vel2_2))	icr2_4)	((((vul1_1	(((vul1_2	vul2_2)	(gag1_2	vul3_2))	(gag2_2	icr1_1)))	(vup1_1	vup2_1))	(((vel2_1	(((gac1_3	gal1_1)	gal2_1)	gac2_2))	(vel1_1	icr2_1))	(((406.1_1	416.1_1)	((ceb2_2	plu1_2)	(icr1_2	plu2_2)))	ceb1_2)))	((369.1_2	((366.1_1	366.1_2)	(ceb1_1	ceb2_1)))	((((gag1_1	((((369.1_1	hal1_1)	((hal1_2	hal2_1)	icr2_2))	rot1_1)	(lai1_1	((lai2_1	tri2_1)	tri1_1))))	(rot2_2	rot3_1))	((gra1_1	gra2_1)
(((((((((vul3_1	gab2_2)	(gab1_1	icr1_3))	vel2_2)	icr2_4)	gac1_1)	(((((((((icr1_1	vul1_1)	(gag1_2	((vul1_2	vul3_2)	vul2_2)))	gag2_2)	vup2_1)	vup1_1)	(((406.1_1	ceb2_2)	(416.1_1	plu1_2))	(ceb1_2	((gac2_2	vel2_1)	(icr1_2	plu2_2)))))	((gal1_1	icr2_1)	(gal2_1	vel1_1)))	(((((gag1_1	(hal1_2	icr2_2))	((hal2_1	rot1_1)	(rot2_2	rot3_1)))	((369.1_1	hal1_1)	(((lai1_1	lai2_1)	tri1_1)	tri2_1)))	(((gra1_1	gra2_1)	gra2_2)	((gra1_2	hal2_2)	icr2_3)))	((gab2_1	vul2_1)
(((((((((((gac1_1	(gab1_1	gab2_2))	(vul3_1	icr1_3))	vel2_2)	icr2_4)	((gag1_1	(((((369.1_1	hal1_1)	hal1_2)	((icr2_2	(rot2_2	rot3_1))	hal2_1))	rot1_1)	(lai1_1	((lai2_1	tri1_1)	tri2_1))))	(((gra1_1	gra2_1)	(gra1_2	icr2_3))	(gra2_2	hal2_2))))	((366.1_2	369.1_2)	(366.1_1	(ceb1_1	ceb2_1))))	(((((vul2_2	(((406.1_1	(gac1_3	(gal1_1	vel1_1)))	(416.1_1	gac2_2))	(gal2_1	vel2_1)))	((((gag1_2	vul1_1)	(gag2_2	vup1_1))	vul1_2)	(icr1_1	(vul3_2	vup2_1))))	((ceb1_2	ceb2_2)
((((((((((vel2_2	gab2_2)	(gab1_1	gac1_1))	vul3_1)	icr1_3)	icr2_4)	(((366.1_1	369.1_2)	(ceb1_1	ceb2_1))	366.1_2))	((((((vul2_2	416.1_1)	((((((406.1_1	vel2_1)	(ceb2_2	vel1_1))	gac1_3)	gal2_1)	plu1_2)	gal1_1))	(gac2_2	plu2_2))	(((gag1_2	gag2_2)	((vup1_1	vul1_2)	(vul1_1	(vul3_2	vup2_1))))	icr1_1))	((ceb1_2	icr1_2)	icr2_1))	((((gag1_1	(((369.1_1	hal1_1)	hal1_2)	((hal2_1	icr2_2)	rot1_1)))	(((lai1_1	tri2_1)	lai2_1)	tri1_1))	(rot2_2	rot3_1))	(((gra1_1	gra2_1)
(((((((((gab1_1	vel2_2)	((gac1_1	icr2_4)	((gab2_2	icr1_3)	vul3_1)))	((((vul2_2	(416.1_1	icr1_2))	gal1_1)	(((406.1_1	(((((vul1_1	gag1_2)	(vup1_1	vup2_1))	(vul1_2	vul3_2))	gag2_2)	icr1_1))	vel2_1)	(((ceb2_2	(gac1_3	vel1_1))	gal2_1)	(gac2_2	icr2_1))))	((ceb1_2	plu1_2)	plu2_2)))	(((369.1_2	366.1_1)	(366.1_2	(ceb1_1	ceb2_1)))	((((((gag1_1	(hal2_1	rot1_1))	(hal1_2	icr2_2))	(369.1_1	hal1_1))	((lai1_1	tri2_1)	(lai2_1	tri1_1)))	(rot2_2	rot3_1))	((gra1_1	gra2_1)
((((((((((gab1_1	((icr1_3	vul3_1)	gab2_2))	vel2_2)	gac1_1)	icr2_4)	((((366.1_1	366.1_2)	369.1_2)	(ceb1_1	ceb2_1))	((gag1_1	(((369.1_1	hal1_1)	icr2_2)	(rot2_2	rot3_1)))	(rot1_1	((hal1_2	(lai1_1	((lai2_1	tri1_1)	tri2_1)))	hal2_1)))))	(((((vul2_2	(((((((406.1_1	plu2_2)	gac1_3)	(gac2_2	gal2_1))	vel1_1)	((416.1_1	ceb1_2)	(ceb2_2	icr2_1)))	vel2_1)	((((vup1_1	vul1_2)	vul3_2)	icr1_1)	((gag1_2	gag2_2)	(vul1_1	vup2_1)))))	gal1_1)	icr1_2)	plu1_2)	((hal2_2	icr2_3)
((((((((((gac1_1	icr1_3)	icr2_4)	((gab2_2	vul3_1)	(gab1_1	vel2_2)))	(369.1_2	((366.1_1	(ceb1_1	ceb2_1))	366.1_2)))	((gag1_1	(((369.1_1	hal1_1)	hal1_2)	(((rot2_2	rot3_1)	rot1_1)	(hal2_1	(icr2_2	((lai1_1	tri1_1)	(lai2_1	tri2_1)))))))	(((gra1_1	gra2_1)	(gra2_2	hal2_2))	(gra1_2	icr2_3))))	(((((((vul1_1	vup2_1)	vul1_2)	gag2_2)	((vul2_2	((gag1_2	vup1_1)	vul3_2))	icr1_1))	(((icr1_2	(((gac1_3	vel1_1)	gac2_2)	((gal2_1	icr2_1)	plu2_2)))	(416.1_1	ceb1_2))	vel2_1))
((((((((vul3_1	(gac1_1	icr1_3))	(gab1_1	icr2_4))	(gab2_2	vel2_2))	((((((((vul3_2	(icr1_1	(vul1_1	vup2_1)))	(gag2_2	vup1_1))	((gag1_2	vul1_2)	vul2_2))	gal1_1)	(plu2_2	vel2_1))	((((((406.1_1	icr1_2)	ceb1_2)	gac2_2)	(((416.1_1	gac1_3)	plu1_2)	icr2_1))	ceb2_2)	(gal2_1	vel1_1)))	(((((gag1_1	(((369.1_1	(rot2_2	rot3_1))	(hal1_1	hal2_1))	hal1_2))	icr2_2)	(lai1_1	((lai2_1	tri2_1)	tri1_1)))	rot1_1)	(((gra1_1	gra2_1)	gra2_2)	((gra1_2	icr2_3)	hal2_2))))	((366.1_1
(((((((((((vul3_1	vel2_2)	gab2_2)	icr2_4)	((gab1_1	icr1_3)	gac1_1))	(((((gag1_1	hal1_2)	(((lai1_1	lai2_1)	tri2_1)	tri1_1))	((((369.1_1	hal1_1)	(hal2_1	rot1_1))	(rot2_2	rot3_1))	icr2_2))	((((gra1_1	gra2_1)	gra1_2)	gra2_2)	hal2_2))	icr2_3))	(((gag2_2	(vup2_1	(((gag1_2	vul1_1)	(vul2_2	vul3_2))	(icr1_1	vul1_2))))	vup1_1)	(((((((gac2_2	icr1_2)	plu2_2)	406.1_1)	gal1_1)	((416.1_1	((gac1_3	icr2_1)	gal2_1))	(plu1_2	vel1_1)))	(ceb1_2	vel2_1))	ceb2_2)))	(((369.1_2
(((((((((gab1_1	icr1_3)	icr2_4)	((gab2_2	vul3_1)	vel2_2))	gac1_1)	((((vup1_1	(((vup2_1	icr1_1)	gag2_2)	((gag1_2	((vul1_1	vul1_2)	vul3_2))	vul2_2)))	(((366.1_1	366.1_2)	369.1_2)	(ceb1_1	ceb2_1)))	(((((406.1_1	(gac2_2	plu2_2))	vel1_1)	plu1_2)	(ceb2_2	(icr1_2	gal2_1)))	((((416.1_1	ceb1_2)	icr2_1)	gac1_3)	(gal1_1	vel2_1))))	(((gag1_1	(369.1_1	(hal1_1	hal2_1)))	(((rot1_1	(hal1_2	icr2_2))	(rot2_2	rot3_1))	(((lai1_1	tri2_1)	tri1_1)	lai2_1)))	(((gra1_1	gra2_1)
(((((((gab2_2	gab1_1)	((gac1_1	icr1_3)	vel2_2))	(vul3_1	icr2_4))	((((((((406.1_1	gac2_2)	(gag2_2	(vul1_1	vup1_1)))	icr1_1)	((gag1_2	(vul1_2	vup2_1))	(vul2_2	vul3_2)))	(((ceb1_2	(gac1_3	gal2_1))	vel2_1)	((gal1_1	(icr1_2	plu2_2))	plu1_2)))	(((416.1_1	ceb2_2)	icr2_1)	vel1_1))	((((gag1_1	((((hal1_1	hal2_1)	hal1_2)	icr2_2)	rot1_1))	(rot2_2	rot3_1))	(369.1_1	((lai1_1	tri1_1)	(lai2_1	tri2_1))))	((gra1_1	gra2_1)	(gra1_2	(gra2_2	(hal2_2	icr2_3))))))	((366.1_1
((((((((((((gab2_2	gab1_1)	(gac1_1	vul3_1))	icr1_3)	vel2_2)	icr2_4)	(((((((gag1_2	gal1_1)	vul3_2)	(icr1_1	(vul1_2	vul2_2)))	(((vup2_1	vup1_1)	vul1_1)	gag2_2))	((((vel1_1	gac1_3)	(ceb1_2	vel2_1))	gal2_1)	((416.1_1	icr1_2)	plu2_2)))	plu1_2)	(((406.1_1	gac2_2)	icr2_1)	ceb2_2)))	((((gag1_1	(rot2_2	rot3_1))	((369.1_1	hal1_2)	icr2_2))	(((hal1_1	hal2_1)	((lai1_1	(tri1_1	tri2_1))	lai2_1))	rot1_1))	(((gra1_1	gra2_1)	(gra1_2	(hal2_2	icr2_3)))	gra2_2)))	((366.1_1
((((((((gac1_1	(((icr1_3	(gab1_1	vul3_1))	gab2_2)	vel2_2))	icr2_4)	(((((vul3_2	(vul1_1	vup2_1))	((gag1_2	vup1_1)	vul2_2))	(((gac1_3	(ceb1_2	(gal1_1	gal2_1)))	(ceb2_2	(icr2_1	gac2_2)))	(416.1_1	plu1_2)))	(((icr1_2	plu2_2)	vel1_1)	vel2_1))	(406.1_1	((gag2_2	icr1_1)	vul1_2))))	((((366.1_1	(ceb1_1	ceb2_1))	366.1_2)	369.1_2)	(((((gag1_1	(hal1_1	hal2_1))	icr2_2)	(369.1_1	hal1_2))	(rot2_2	rot3_1))	(((((lai1_1	lai2_1)	tri2_1)	tri1_1)	rot1_1)	((gra1_1	gra2_1)
((((((((gab2_2	vul3_1)	gac1_1)	vel2_2)	(gab1_1	icr1_3))	icr2_4)	((((((((vul1_1	((gag1_2	vul2_2)	vup2_1))	(vul3_2	vup1_1))	416.1_1)	((gag2_2	vul1_2)	icr1_1))	(((vel1_1	((406.1_1	gac1_3)	icr1_2))	gal2_1)	gal1_1))	((((ceb1_2	plu2_2)	((icr2_1	plu1_2)	vel2_1))	gac2_2)	ceb2_2))	(gab2_1	vul2_1))	((((366.1_1	366.1_2)	(ceb1_1	ceb2_1))	369.1_2)	(((((gag1_1	369.1_1)	hal1_2)	((gra1_1	gra2_1)	((gra1_2	(hal2_2	icr2_3))	gra2_2)))	(hal1_1	hal2_1))	(rot1_1	((icr2_2
((((((((gab2_2	icr1_3)	vul3_1)	((gac1_1	vel2_2)	(gab1_1	icr2_4)))	(((366.1_1	366.1_2)	(369.1_2	(ceb1_1	ceb2_1)))	((((gag1_1	((rot1_1	icr2_2)	hal1_2))	(369.1_1	((hal1_1	hal2_1)	(rot2_2	rot3_1))))	((lai1_1	tri2_1)	(lai2_1	tri1_1)))	((((gra1_1	gra2_1)	(gra1_2	icr2_3))	gra2_2)	hal2_2))))	(((((vul2_2	(gag2_2	vul1_2))	((vup2_1	((gag1_2	vul3_2)	vup1_1))	vul1_1))	icr1_1)	((((vel1_1	plu2_2)	ceb1_2)	((406.1_1	(gac1_3	icr1_2))	gal1_1))	((((416.1_1	ceb2_2)	((gac2_2
((((((((((gab2_2	vel2_2)	gac1_1)	((gab1_1	vul3_1)	icr1_3))	icr2_4)	((((((369.1_2	((366.1_1	(ceb1_1	ceb2_1))	366.1_2))	369.1_1)	(icr2_2	(rot2_2	rot3_1)))	((((lai1_1	tri2_1)	(lai2_1	tri1_1))	hal1_2)	(rot1_1	(hal1_1	hal2_1))))	gag1_1)	(((gra1_1	gra2_1)	((gra1_2	icr2_3)	gra2_2))	hal2_2)))	(((((((vul2_2	vul3_2)	(gag1_2	vup1_1))	(gag2_2	icr1_1))	(vul1_1	vup2_1))	vul1_2)	((((((plu2_2	vel1_1)	gac1_3)	gal1_1)	((406.1_1	ceb1_2)	((ceb2_2	icr1_2)	plu1_2)))	((416.1_1
(((((((((gac1_1	(icr2_4	icr1_3))	((gab1_1	(vel2_2	vul3_1))	gab2_2))	((gra1_1	gra2_1)	(((gra1_2	icr2_3)	gra2_2)	hal2_2)))	((((((ceb1_1	ceb2_1)	(366.1_2	369.1_2))	366.1_1)	(rot2_2	rot3_1))	((369.1_1	rot1_1)	(((hal1_1	hal2_1)	icr2_2)	hal1_2)))	(gag1_1	(((lai1_1	tri1_1)	lai2_1)	tri2_1))))	(((((gag1_2	vul3_2)	gag2_2)	(vup1_1	((icr1_1	(vul1_1	vul1_2))	vul2_2)))	vup2_1)	((((((((ceb1_2	icr2_1)	((gac2_2	gal2_1)	icr1_2))	vel1_1)	(((406.1_1	ceb2_2)	plu1_2)	gal1_1))
((((((((icr2_4	(gab2_2	gac1_1))	vel2_2)	((gab1_1	icr1_3)	vul3_1))	(((((366.1_2	(369.1_2	(ceb1_1	ceb2_1)))	366.1_1)	((gag1_1	(((lai1_1	lai2_1)	tri1_1)	tri2_1))	(((369.1_1	(rot2_2	rot3_1))	(hal1_1	hal2_1))	((hal1_2	icr2_2)	rot1_1))))	hal2_2)	((gra1_1	gra2_1)	((gra1_2	gra2_2)	icr2_3))))	(((((gag1_2	((((vul3_2	vup2_1)	vul1_1)	vup1_1)	vul2_2))	(vul1_2	gag2_2))	icr1_1)	((((ceb1_2	(gac1_3	gal2_1))	((((406.1_1	icr2_1)	ceb2_2)	plu2_2)	(icr1_2	vel1_1)))	416.1_1)
((((((((icr1_3	vul3_1)	(gab1_1	(gab2_2	gac1_1)))	icr2_4)	vel2_2)	((((((406.1_1	416.1_1)	gal1_1)	((vel1_1	icr2_1)	gac2_2))	((ceb1_2	plu2_2)	icr1_2))	(((ceb2_2	(gac1_3	gal2_1))	plu1_2)	vel2_1))	((((((366.1_2	369.1_2)	(366.1_1	(ceb1_1	ceb2_1)))	(gag1_1	(rot2_2	rot3_1)))	((((369.1_1	hal1_1)	rot1_1)	(hal1_2	icr2_2))	hal2_1))	(lai1_1	((lai2_1	tri1_1)	tri2_1)))	((hal2_2	((gra1_1	gra2_1)	gra1_2))	(gra2_2	icr2_3)))))	((((vup1_1	gag1_2)	gag2_2)	((vul1_2	(icr1_1
((((((((((gac1_1	gab1_1)	gab2_2)	(vul3_1	icr1_3))	vel2_2)	icr2_4)	(((((gac1_3	((((406.1_1	gal1_1)	vel2_1)	(gal2_1	vel1_1))	ceb2_2))	416.1_1)	icr2_1)	gac2_2)	((ceb1_2	plu2_2)	(icr1_2	plu1_2))))	((((366.1_2	369.1_2)	(366.1_1	(ceb1_1	ceb2_1)))	((((gag1_1	(hal1_2	(hal2_1	(rot2_2	rot3_1))))	(icr2_2	rot1_1))	(369.1_1	hal1_1))	((lai1_1	(lai2_1	tri1_1))	tri2_1)))	(((gra1_1	gra2_1)	gra1_2)	(gra2_2	(hal2_2	icr2_3)))))	(((gag1_2	vup1_1)	(((((vul2_2	vul3_2)	vul1_1)
((((((((((gac1_1	gab2_2)	(vel2_2	vul3_1))	((gab1_1	icr1_3)	icr2_4))	(((((gag1_1	hal2_1)	rot1_1)	((369.1_1	hal1_1)	(icr2_2	(rot2_2	rot3_1))))	(hal1_2	(((lai1_1	tri1_1)	lai2_1)	tri2_1)))	((gra1_1	gra2_1)	(gra1_2	((gra2_2	icr2_3)	hal2_2)))))	((366.1_2	(366.1_1	369.1_2))	(ceb1_1	ceb2_1)))	(((plu1_2	((ceb1_2	plu2_2)	(ceb2_2	gac1_3)))	((((406.1_1	(416.1_1	((icr1_2	icr2_1)	vel1_1)))	gal2_1)	gal1_1)	vel2_1))	gac2_2))	((((((vup1_1	gag1_2)	icr1_1)	vup2_1)	(vul1_2
((((((((gac1_1	((icr2_4	vel2_2)	(((gab1_1	gab2_2)	icr1_3)	vul3_1)))	(((plu2_2	(ceb1_2	gac1_3))	(((((406.1_1	416.1_1)	icr2_1)	(ceb2_2	vel1_1))	(gal2_1	icr1_2))	(gal1_1	(gac2_2	vel2_1))))	plu1_2))	((((gag1_1	((369.1_1	hal1_1)	hal2_1))	(((hal1_2	icr2_2)	rot1_1)	(rot2_2	rot3_1)))	((lai1_1	(tri1_1	tri2_1))	lai2_1))	((((gra1_2	hal2_2)	gra2_2)	icr2_3)	(gra1_1	gra2_1))))	(((366.1_1	366.1_2)	369.1_2)	(ceb1_1	ceb2_1)))	(((((vul1_1	(vul2_2	vup1_1))	(gag2_2	vup2_1))
(((((((((((gab2_2	vul3_1)	gac1_1)	icr2_4)	icr1_3)	(gab1_1	vel2_2))	((((((369.1_2	(366.1_1	(366.1_2	(ceb1_1	ceb2_1))))	(rot2_2	rot3_1))	((hal1_2	icr2_2)	rot1_1))	(gag1_1	369.1_1))	((hal1_1	hal2_1)	((lai1_1	(tri1_1	tri2_1))	lai2_1)))	(((gra1_2	(gra2_2	icr2_3))	(gra1_1	gra2_1))	hal2_2)))	(((ceb2_2	vel2_1)	plu1_2)	((((406.1_1	gal2_1)	icr2_1)	gal1_1)	(((416.1_1	ceb1_2)	gac1_3)	((gac2_2	vel1_1)	(icr1_2	plu2_2))))))	(((((icr1_1	(vup1_1	vul3_2))	vul2_2)	((gag1_2
(((((((((gab2_2	icr2_4)	((gac1_1	vul3_1)	vel2_2))	icr1_3)	gab1_1)	((((((416.1_1	gac2_2)	gac1_3)	vel2_1)	(ceb2_2	(gal1_1	icr1_2)))	((406.1_1	vel1_1)	((ceb1_2	plu1_2)	((gal2_1	plu2_2)	icr2_1))))	(((((366.1_2	369.1_2)	(ceb1_1	ceb2_1))	366.1_1)	((gag1_1	((((icr2_2	hal1_2)	(rot2_2	rot3_1))	rot1_1)	(hal1_1	hal2_1)))	(369.1_1	(lai1_1	((lai2_1	tri2_1)	tri1_1)))))	((((gra1_1	gra2_1)	(gra2_2	icr2_3))	hal2_2)	gra1_2))))	(((grm1_1	grm2_1)	(lit1_1	lit2_1))	(((((406.1_2
(((((((((gab1_1	icr1_3)	(((gab2_2	vul3_1)	vel2_2)	gac1_1))	icr2_4)	(((plu2_2	((416.1_1	gac2_2)	(((gac1_3	vel1_1)	gal1_1)	((gal2_1	icr1_2)	icr2_1))))	((406.1_1	(ceb1_2	ceb2_2))	plu1_2))	vel2_1))	((((366.1_2	369.1_2)	366.1_1)	(ceb1_1	ceb2_1))	(((gag1_1	((gra1_2	(gra2_2	icr2_3))	((gra1_1	gra2_1)	hal2_2)))	((lai1_1	tri2_1)	(lai2_1	tri1_1)))	((((369.1_1	(hal1_1	hal2_1))	(hal1_2	icr2_2))	rot1_1)	(rot2_2	rot3_1)))))	(((((vul2_2	icr1_1)	vup2_1)	((gag2_2	vul1_1)
(((((((((icr1_3	((gab1_1	vul3_1)	gac1_1))	(gab2_2	vel2_2))	icr2_4)	((((((plu2_2	icr2_1)	(gac1_3	(gal1_1	vel1_1)))	(406.1_1	(416.1_1	gac2_2)))	(((icr1_2	gal2_1)	plu1_2)	vel2_1))	ceb1_2)	ceb2_2))	((((366.1_2	366.1_1)	(ceb1_1	ceb2_1))	369.1_2)	(((gag1_1	(((hal1_1	hal2_1)	hal1_2)	(((lai1_1	lai2_1)	tri1_1)	tri2_1)))	((369.1_1	icr2_2)	((((gra1_1	gra2_1)	((gra1_2	gra2_2)	icr2_3))	hal2_2)	rot1_1)))	(rot2_2	rot3_1))))	(((((gag1_2	icr1_1)	(vul1_1	vup1_1))	(vul1_2
(((((((vul3_1	(gac1_1	icr1_3))	((gab1_1	gab2_2)	vel2_2))	icr2_4)	((((((((((gac1_3	icr2_1)	(406.1_1	(gac2_2	icr1_2)))	plu1_2)	gal2_1)	(plu2_2	vel2_1))	416.1_1)	gal1_1)	((ceb1_2	vel1_1)	ceb2_2))	((369.1_2	366.1_2)	(366.1_1	(ceb1_1	ceb2_1))))	((((gag1_1	(((hal1_2	(icr2_2	rot1_1))	(hal1_1	hal2_1))	(rot2_2	rot3_1)))	369.1_1)	((lai1_1	tri1_1)	(lai2_1	tri2_1)))	(((gra1_1	gra2_1)	gra2_2)	(gra1_2	(hal2_2	icr2_3))))))	(((((vul1_1	vup2_1)	(vul1_2	vup1_1))	(gag1_2
(((((((((icr1_3	(gab1_1	gab2_2))	vel2_2)	(gac1_1	vul3_1))	icr2_4)	((((((((((((plu2_2	(406.1_1	icr2_1))	gac2_2)	gal1_1)	vel2_1)	vel1_1)	plu1_2)	icr1_2)	ceb2_2)	(((416.1_1	gac1_3)	gal2_1)	ceb1_2))	((((gra1_2	gra2_2)	hal2_2)	(gra1_1	gra2_1))	icr2_3))	((369.1_2	(ceb1_1	ceb2_1))	(366.1_1	366.1_2)))	((gag1_1	((lai1_1	tri1_1)	(lai2_1	tri2_1)))	(((369.1_1	icr2_2)	(hal1_2	rot1_1))	((hal1_1	hal2_1)	(rot2_2	rot3_1))))))	(((((vup1_1	(vul2_2	vul3_2))	(gag1_2	gag2_2))
((((((gac1_1	(icr1_3	(((gab1_1	vel2_2)	gab2_2)	vul3_1)))	icr2_4)	((((369.1_2	366.1_2)	366.1_1)	(ceb1_1	ceb2_1))	((((gag1_1	(369.1_1	icr2_2))	((hal1_1	hal2_1)	((hal1_2	rot1_1)	(rot2_2	rot3_1))))	((lai1_1	lai2_1)	(tri1_1	tri2_1)))	(((gra1_1	gra2_1)	(gra2_2	hal2_2))	(gra1_2	icr2_3)))))	(((((((vul2_2	icr1_1)	gag2_2)	(vul1_2	vul3_2))	(((vul1_1	vup1_1)	vup2_1)	gag1_2))	((((406.1_1	((gal2_1	icr1_2)	vel1_1))	((ceb1_2	plu1_2)	(gac2_2	gal1_1)))	((((416.1_1	gac1_3)
(((((((((gac1_1	(gab2_2	vul3_1))	icr2_4)	((gab1_1	icr1_3)	vel2_2))	(((((((366.1_1	369.1_2)	366.1_2)	(ceb1_1	ceb2_1))	(rot2_2	rot3_1))	((gag1_1	((369.1_1	(hal1_2	rot1_1))	icr2_2))	(hal1_1	hal2_1)))	((lai1_1	tri2_1)	(lai2_1	tri1_1)))	(((gra1_1	gra2_1)	((gra1_2	gra2_2)	icr2_3))	hal2_2)))	((((vup2_1	((((((gag1_2	vup1_1)	vul3_2)	vul1_1)	vul1_2)	gag2_2)	vul2_2))	(gab2_1	vul2_1))	icr1_1)	(((((416.1_1	plu1_2)	(406.1_1	(gal2_1	vel1_1)))	gal1_1)	((ceb2_2	vel2_1)
((((((((icr1_3	((gab1_1	gab2_2)	gac1_1))	vul3_1)	icr2_4)	vel2_2)	((((((vul1_1	(vup2_1	vul3_2))	(icr1_1	vul1_2))	(gab2_1	vul2_1))	((gag1_2	vul2_2)	(gag2_2	vup1_1)))	(((((gac1_3	icr2_1)	gal2_1)	plu2_2)	plu1_2)	(((((406.1_1	gac2_2)	((416.1_1	ceb1_2)	vel2_1))	ceb2_2)	gal1_1)	(icr1_2	vel1_1))))	((((((369.1_2	366.1_2)	(ceb1_1	ceb2_1))	366.1_1)	(((lai1_1	tri1_1)	lai2_1)	tri2_1))	((gag1_1	((369.1_1	(rot2_2	rot3_1))	((hal1_2	icr2_2)	rot1_1)))	(hal1_1	hal2_1)))
(((((((vul3_1	((gab2_2	gac1_1)	vel2_2))	(gab1_1	icr1_3))	icr2_4)	(((((366.1_2	369.1_2)	366.1_1)	(ceb1_1	ceb2_1))	((gag1_1	((369.1_1	(hal1_2	rot1_1))	(rot2_2	rot3_1)))	(((hal1_1	hal2_1)	icr2_2)	(((lai1_1	tri2_1)	tri1_1)	lai2_1))))	((((gra1_1	gra2_1)	gra1_2)	hal2_2)	(gra2_2	icr2_3))))	((((((vup2_1	((gab2_1	vul2_1)	vul1_2))	vul3_2)	icr1_1)	gag2_2)	((gag1_2	vup1_1)	(vul1_1	vul2_2)))	(((ceb1_2	vel1_1)	(ceb2_2	icr1_2))	(((406.1_1	icr2_1)	(((416.1_1	gac2_2)
((((((vul3_1	icr2_4)	(gab1_1	(((gab2_2	gac1_1)	icr1_3)	vel2_2)))	(((((((((vul1_2	vul3_2)	vup2_1)	(vul2_2	(gag1_2	vul1_1)))	(gag2_2	(icr1_1	vup1_1)))	(gab2_1	vul2_1))	plu1_2)	(vel2_1	vel1_1))	((((416.1_1	ceb1_2)	(ceb2_2	((icr2_1	icr1_2)	gac2_2)))	(gal2_1	plu2_2))	((406.1_1	gac1_3)	gal1_1)))	((((((366.1_2	366.1_1)	(ceb1_1	ceb2_1))	369.1_2)	(369.1_1	((hal1_1	hal2_1)	(rot2_2	rot3_1))))	(((gag1_1	(hal1_2	icr2_2))	((lai1_1	tri2_1)	(lai2_1	tri1_1)))	rot1_1))
((((((((gac1_1	icr1_3)	(((gab1_1	vel2_2)	gab2_2)	vul3_1))	icr2_4)	(((((366.1_1	369.1_2)	(366.1_2	(ceb1_1	ceb2_1)))	(((hal1_2	icr2_2)	rot1_1)	(rot2_2	rot3_1)))	(((gag1_1	(369.1_1	hal1_1))	hal2_1)	((lai1_1	tri2_1)	(lai2_1	tri1_1))))	((((gra1_1	gra2_1)	gra2_2)	gra1_2)	(hal2_2	icr2_3))))	(((((vul1_1	vul2_2)	vul1_2)	((gab2_1	vul2_1)	vup1_1))	(vup2_1	((gag1_2	gag2_2)	(icr1_1	vul3_2))))	((((gac2_2	plu2_2)	(icr1_2	plu1_2))	(ceb1_2	((ceb2_2	icr2_1)	(gal1_1
(((((((((gab2_2	icr1_3)	gab1_1)	vel2_2)	gac1_1)	(vul3_1	icr2_4))	((((((369.1_2	(ceb1_1	ceb2_1))	366.1_2)	366.1_1)	((((gag1_1	rot1_1)	(369.1_1	hal1_1))	icr2_2)	((hal2_1	(((lai1_1	tri1_1)	lai2_1)	tri2_1))	(rot2_2	rot3_1))))	hal1_2)	((((gra1_2	icr2_3)	hal2_2)	gra2_2)	(gra1_1	gra2_1))))	((((vul2_2	((gag1_2	vul1_1)	vup2_1))	((gab2_1	vul2_1)	gag2_2))	((icr1_1	(vul3_2	vup1_1))	vul1_2))	((((gac1_3	((406.1_1	gac2_2)	(ceb1_2	ceb2_2)))	(((gal1_1	icr2_1)	plu2_2)
((((((gab1_1	vul3_1)	(icr1_3	vel2_2))	((gab2_2	gac1_1)	icr2_4))	(((((((gag1_2	vul3_2)	vup1_1)	((((gag2_2	vul2_2)	vul1_2)	icr1_1)	(vul1_1	vup2_1)))	(gab2_1	vul2_1))	(((366.1_2	(366.1_1	369.1_2))	(ceb1_1	ceb2_1))	(((((gag1_1	hal2_1)	(rot2_2	rot3_1))	(hal1_2	icr2_2))	(rot1_1	(((lai1_1	tri2_1)	tri1_1)	lai2_1)))	(369.1_1	hal1_1))))	((((406.1_1	icr1_2)	((ceb1_2	vel2_1)	gal2_1))	((416.1_1	((ceb2_2	gac2_2)	(gac1_3	plu2_2)))	plu1_2))	((icr2_1	vel1_1)	gal1_1)))
((((((((icr1_3	gab1_1)	(gab2_2	(gac1_1	vel2_2)))	icr2_4)	vul3_1)	(((((vul1_2	((icr1_1	((vul1_1	vup1_1)	vul2_2))	((gab2_1	vul2_1)	((gag1_2	(gag2_2	vup2_1))	vul3_2))))	((((((406.1_1	icr1_2)	icr2_1)	ceb2_2)	(gac1_3	(((gac2_2	plu2_2)	vel2_1)	plu1_2)))	gal1_1)	(416.1_1	(ceb1_2	vel1_1))))	gal2_1)	((369.1_2	(366.1_2	(ceb1_1	ceb2_1)))	366.1_1))	(((gag1_1	rot1_1)	(((((369.1_1	(hal1_1	hal2_1))	hal1_2)	(((lai1_1	lai2_1)	tri1_1)	tri2_1))	(rot2_2	rot3_1))	icr2_2))
((((((((((gab1_1	vul3_1)	gab2_2)	(icr1_3	vel2_2))	gac1_1)	icr2_4)	((((366.1_2	369.1_2)	(ceb1_1	ceb2_1))	366.1_1)	(((((gag1_1	(hal1_1	hal2_1))	(((gra1_1	gra2_1)	(gra2_2	hal2_2))	(gra1_2	icr2_3)))	(369.1_1	(icr2_2	hal1_2)))	(((lai1_1	lai2_1)	(tri1_1	tri2_1))	rot1_1))	(rot2_2	rot3_1))))	(((((((gag1_2	(vul1_1	vul3_2))	(gab2_1	vul2_1))	vup2_1)	icr1_1)	((vup1_1	vul2_2)	(gag2_2	vul1_2)))	(((406.1_1	gac2_2)	((((416.1_1	(icr1_2	icr2_1))	gal1_1)	ceb2_2)	plu2_2))
(((((((((icr1_3	vul3_1)	vel2_2)	(gac1_1	gab2_2))	gab1_1)	icr2_4)	(((((((vup2_1	icr1_1)	(gab2_1	vul2_1))	(vul2_2	vup1_1))	((gag1_2	(vul1_1	vul3_2))	(gag2_2	vul1_2)))	(406.1_1	(416.1_1	(((gac1_3	icr1_2)	icr2_1)	gac2_2))))	((((ceb1_2	plu2_2)	((ceb2_2	gal2_1)	(vel1_1	vel2_1)))	gal1_1)	plu1_2))	(((366.1_2	369.1_2)	(366.1_1	(ceb1_1	ceb2_1)))	(((((gag1_1	(((gra1_1	gra2_1)	((gra1_2	(gra2_2	hal2_2))	icr2_3))	(hal1_1	hal2_1)))	(icr2_2	rot1_1))	hal1_2)	(369.1_1
(((((((((gab1_1	gac1_1)	icr1_3)	vul3_1)	((gab2_2	vel2_2)	icr2_4))	(((366.1_1	(366.1_2	369.1_2))	(ceb1_1	ceb2_1))	(((icr2_2	(gag1_1	(hal1_1	hal2_1)))	(((369.1_1	hal1_2)	rot1_1)	((gra2_2	(gra1_1	gra2_1))	((gra1_2	icr2_3)	hal2_2))))	(((lai1_1	tri2_1)	(lai2_1	tri1_1))	(rot2_2	rot3_1)))))	(((((((vul1_2	((gag1_2	vup2_1)	gag2_2))	vup1_1)	((vul1_1	(gab2_1	vul2_1))	vul3_2))	icr1_1)	vul2_2)	(416.1_1	gac1_3))	(((((ceb2_2	vel1_1)	gal1_1)	gal2_1)	(plu2_2	vel2_1))
((((((((gac1_1	icr1_3)	icr2_4)	((gab1_1	gab2_2)	vul3_1))	vel2_2)	((((366.1_1	369.1_2)	366.1_2)	(ceb1_1	ceb2_1))	(((((gag1_1	(hal1_2	hal2_1))	icr2_2)	(((369.1_1	hal1_1)	rot1_1)	(((gra1_1	gra2_1)	(gra1_2	hal2_2))	(gra2_2	icr2_3))))	(rot2_2	rot3_1))	((lai1_1	tri1_1)	(lai2_1	tri2_1)))))	((((((gag1_2	vul1_1)	vul1_2)	(gag2_2	vup2_1))	((gab2_1	vul2_1)	((icr1_1	vup1_1)	vul3_2)))	((416.1_1	ceb2_2)	(vul2_2	gac1_3)))	(((gal2_1	(gal1_1	vel1_1))	((((((406.1_1	icr1_2)
((((((((gab2_2	((gab1_1	gac1_1)	vul3_1))	icr1_3)	icr2_4)	vel2_2)	(((366.1_2	(ceb1_1	ceb2_1))	(366.1_1	369.1_2))	((((gag1_1	hal2_1)	(369.1_1	hal1_1))	((((gra1_1	gra2_1)	(gra1_2	gra2_2))	(hal2_2	icr2_3))	(((lai1_1	tri1_1)	lai2_1)	tri2_1)))	((hal1_2	(rot2_2	rot3_1))	(icr2_2	rot1_1)))))	(((((((vup2_1	(gag1_2	vup1_1))	(vul1_1	vul3_2))	icr1_1)	(gab2_1	vul2_1))	(gag2_2	vul1_2))	((((416.1_1	vel2_1)	ceb2_2)	(ceb1_2	(icr1_2	plu1_2)))	(gac2_2	(gal2_1	(icr2_1
(((((((vul3_1	vel2_2)	icr2_4)	(((gab1_1	gac1_1)	icr1_3)	gab2_2))	(((366.1_1	((366.1_2	ceb1_1)	369.1_2))	ceb2_1)	((((gag1_1	(rot2_2	rot3_1))	((369.1_1	hal1_1)	rot1_1))	((gra1_1	gra2_1)	(((gra1_2	icr2_3)	hal2_2)	gra2_2)))	((hal2_1	(hal1_2	icr2_2))	(((lai1_1	tri2_1)	lai2_1)	tri1_1)))))	(((((gab2_1	vul2_1)	(((gag1_2	vul1_1)	((vup1_1	vup2_1)	vul1_2))	(gag2_2	vul3_2)))	icr1_1)	((((plu2_2	gal2_1)	416.1_1)	(ceb2_2	((gac2_2	icr2_1)	plu1_2)))	(((406.1_1	(vul2_2
((((((((gab1_1	vel2_2)	((gab2_2	(gac1_1	vul3_1))	icr1_3))	icr2_4)	((((ceb1_1	ceb2_1)	(366.1_2	369.1_2))	366.1_1)	((gag1_1	((369.1_1	hal1_1)	(rot2_2	rot3_1)))	((((hal2_1	((lai1_1	tri2_1)	(lai2_1	tri1_1)))	(hal1_2	rot1_1))	icr2_2)	((((gra1_1	gra2_1)	gra2_2)	hal2_2)	(gra1_2	icr2_3))))))	((((((vul1_2	vul3_2)	vup2_1)	(icr1_1	vul1_1))	((gag1_2	vup1_1)	gag2_2))	((((406.1_1	icr2_1)	gac1_3)	vul2_2)	(gab2_1	vul2_1)))	(((((icr1_2	ceb1_2)	((416.1_1	(plu2_2	vel1_1))
((((((((((icr1_3	vel2_2)	(gab1_1	gab2_2))	(gac1_1	vul3_1))	icr2_4)	((((369.1_2	(ceb1_1	ceb2_1))	366.1_1)	366.1_2)	(((gag1_1	((((hal2_1	hal1_2)	((gra1_2	((gra2_2	icr2_3)	hal2_2))	(gra1_1	gra2_1)))	rot1_1)	((lai1_1	tri1_1)	(lai2_1	tri2_1))))	(369.1_1	hal1_1))	(icr2_2	(rot2_2	rot3_1)))))	((((((vul1_2	(icr1_1	vul3_2))	vup2_1)	((((406.1_1	416.1_1)	vel1_1)	vel2_1)	vul1_1))	((vul2_2	vup1_1)	(gab2_1	vul2_1)))	(gag1_2	gag2_2))	((((ceb1_2	plu2_2)	(gal1_1	icr1_2))
((((((((((gab2_2	gac1_1)	icr1_3)	vel2_2)	(gab1_1	icr2_4))	vul3_1)	(((369.1_2	366.1_1)	(366.1_2	(ceb1_1	ceb2_1)))	(((((gag1_1	(((lai1_1	lai2_1)	tri1_1)	tri2_1))	((gra1_1	gra2_1)	(((gra1_2	gra2_2)	hal2_2)	icr2_3)))	(hal1_2	hal2_1))	((369.1_1	hal1_1)	(icr2_2	rot1_1)))	(rot2_2	rot3_1))))	((((((vul3_2	(vul1_2	vup2_1))	icr1_1)	(406.1_1	(((gac1_3	vel2_1)	(gac2_2	(gal2_1	icr2_1)))	icr1_2)))	plu1_2)	(((ceb1_2	gal1_1)	plu2_2)	((416.1_1	(ceb2_2	vel1_1))	(((gag1_2
((((((gab1_1	vul3_1)	((gab2_2	gac1_1)	(icr1_3	vel2_2)))	icr2_4)	(((((((vul1_2	(icr1_1	(gag2_2	vup1_1)))	(vul3_2	vup2_1))	(((((416.1_1	gal1_1)	ceb2_2)	(((vul1_1	vul2_2)	gag1_2)	plu1_2))	((ceb1_2	icr2_1)	(icr1_2	plu2_2)))	((gac1_3	gal2_1)	(gac2_2	vel1_1))))	vel2_1)	406.1_1)	(gab2_1	vul2_1))	((366.1_1	((366.1_2	369.1_2)	(ceb1_1	ceb2_1)))	((gag1_1	(icr2_2	(rot2_2	rot3_1)))	(((((369.1_1	hal1_1)	hal2_1)	rot1_1)	hal1_2)	((((gra1_1	gra2_1)	((gra1_2	gra2_2)
((((((((((vel2_2	gab1_1)	icr1_3)	(icr2_4	(gac1_1	gab2_2)))	vul3_1)	((((gag1_2	(icr1_1	vul1_2))	gag2_2)	((vul3_2	vup2_1)	vup1_1))	(((plu1_2	vel2_1)	(((416.1_1	((ceb1_2	gac2_2)	((gac1_3	icr1_2)	icr2_1)))	((gal2_1	vel1_1)	plu2_2))	gal1_1))	((406.1_1	ceb2_2)	(vul2_2	vul1_1)))))	(((369.1_2	366.1_1)	(366.1_2	(ceb1_1	ceb2_1)))	(((gag1_1	icr2_2)	(369.1_1	hal1_1))	(((((hal1_2	(rot2_2	rot3_1))	rot1_1)	(((gra1_1	gra2_1)	(gra2_2	icr2_3))	(gra1_2	hal2_2)))	hal2_1)
(((((((vul3_1	(((gab1_1	gac1_1)	(gab2_2	icr1_3))	vel2_2))	icr2_4)	(((((gag2_2	vul1_2)	vul3_2)	icr1_1)	gag1_2)	(((((plu1_2	(ceb1_2	icr2_1))	(((416.1_1	vel2_1)	icr1_2)	gac1_3))	((vul2_2	((vup1_1	vup2_1)	vul1_1))	(gac2_2	(gal2_1	vel1_1))))	406.1_1)	(ceb2_2	(gal1_1	plu2_2)))))	((369.1_2	((366.1_1	366.1_2)	(ceb1_1	ceb2_1)))	(((((gag1_1	hal2_1)	(rot2_2	rot3_1))	(((lai1_1	lai2_1)	tri2_1)	tri1_1))	(((369.1_1	hal1_1)	(hal1_2	icr2_2))	(((gra1_1	gra2_1)	(gra2_2
(((((((gab2_2	(icr2_4	vel2_2))	((gac1_1	(gab1_1	vul3_1))	icr1_3))	(((((((vul1_1	vul3_2)	vup2_1)	vul1_2)	(gag1_2	icr1_1))	((((((ceb1_2	gac2_2)	(icr1_2	plu1_2))	416.1_1)	(gal2_1	icr2_1))	((vup1_1	gag2_2)	vul2_2))	(((406.1_1	(gac1_3	vel2_1))	(plu2_2	vel1_1))	gal1_1)))	ceb2_2)	((((366.1_1	369.1_2)	(ceb1_1	ceb2_1))	366.1_2)	((((((gag1_1	((hal1_1	hal2_1)	icr2_2))	(rot2_2	rot3_1))	((lai1_1	tri2_1)	(lai2_1	tri1_1)))	(369.1_1	hal1_2))	rot1_1)	((hal2_2	((gra1_2
((((((((((gac1_1	vel2_2)	gab2_2)	((gab1_1	icr1_3)	vul3_1))	icr2_4)	((((icr1_1	vul1_2)	((((((406.1_1	icr1_2)	gal2_1)	ceb1_2)	((vup1_1	(vul1_1	vul2_2))	(((gag1_2	vup2_1)	vul3_2)	gag2_2)))	(vel2_1	gac2_2))	(416.1_1	gal1_1)))	(ceb2_2	((gac1_3	(icr2_1	vel1_1))	plu2_2)))	plu1_2))	(((369.1_2	366.1_2)	(366.1_1	(ceb1_1	ceb2_1)))	((((gag1_1	rot1_1)	(369.1_1	((hal1_2	icr2_2)	(rot2_2	rot3_1))))	((hal2_2	((gra1_1	gra2_1)	(gra1_2	(gra2_2	icr2_3))))	(hal1_1	hal2_1)))
(((((((((icr1_3	vel2_2)	gab2_2)	((gab1_1	gac1_1)	(vul3_1	icr2_4)))	(((((((((366.1_1	(366.1_2	369.1_2))	(ceb1_1	ceb2_1))	(((lai1_1	lai2_1)	tri1_1)	tri2_1))	gag1_1)	(hal1_1	rot1_1))	((369.1_1	icr2_2)	(rot2_2	rot3_1)))	(hal2_1	hal1_2))	(((gra1_1	gra2_1)	(gra2_2	icr2_3))	gra1_2))	hal2_2))	((((gag2_2	vul1_1)	(((gag1_2	vul2_2)	vul3_2)	vup2_1))	(icr1_1	(vul1_2	vup1_1)))	((((406.1_1	plu1_2)	ceb2_2)	icr1_2)	(((416.1_1	icr2_1)	vel2_1)	((ceb1_2	((gac1_3	plu2_2)
((((((((((gab1_1	(gac1_1	vul3_1))	(gab2_2	icr1_3))	vel2_2)	icr2_4)	(((((ceb1_1	ceb2_1)	(366.1_2	369.1_2))	366.1_1)	((gag1_1	(hal1_1	hal2_1))	(((369.1_1	icr2_2)	((rot2_2	rot3_1)	(hal1_2	rot1_1)))	((lai1_1	(tri1_1	tri2_1))	lai2_1))))	(((gra1_1	gra2_1)	((gra1_2	icr2_3)	gra2_2))	hal2_2)))	(((((icr1_1	vul1_1)	(gag1_2	vul2_2))	(((vup1_1	vul3_2)	gag2_2)	(vul1_2	vup2_1)))	gac1_3)	(((gal1_1	vel2_1)	((416.1_1	ceb2_2)	((ceb1_2	gac2_2)	gal2_1)))	(((((406.1_1	icr1_2)
((((((((vul3_1	((gab1_1	gac1_1)	vel2_2))	(gab2_2	icr1_3))	icr2_4)	((((((vul1_2	((gag1_2	vup1_1)	(vul2_2	vul3_2)))	(((gag2_2	icr1_1)	vul1_1)	vup2_1))	gal1_1)	((vel2_1	plu2_2)	(((406.1_1	ceb2_2)	icr2_1)	((416.1_1	plu1_2)	((gac2_2	icr1_2)	vel1_1)))))	(ceb1_2	(gac1_3	gal2_1)))	(((((369.1_2	((366.1_1	366.1_2)	(ceb1_1	ceb2_1)))	(gag1_1	(hal1_2	rot1_1)))	(hal1_1	hal2_1))	((369.1_1	(((lai1_1	lai2_1)	tri1_1)	tri2_1))	(icr2_2	(rot2_2	rot3_1))))	(((gra1_2	icr2_3)
(((((((vel2_2	(((gab1_1	icr1_3)	((gab2_2	gac1_1)	vul3_1))	icr2_4))	(((((vul1_2	vup2_1)	((gag1_2	vul1_1)	(gag2_2	icr1_1)))	((vul2_2	vul3_2)	vup1_1))	(416.1_1	gal1_1))	((((ceb2_2	plu1_2)	(((406.1_1	plu2_2)	((ceb1_2	gac1_3)	gal2_1))	vel2_1))	(icr2_1	icr1_2))	(gac2_2	vel1_1))))	(((((366.1_1	(ceb1_1	ceb2_1))	(366.1_2	369.1_2))	(icr2_2	((lai1_1	(tri1_1	tri2_1))	lai2_1)))	(gag1_1	(((369.1_1	hal1_1)	hal2_1)	((rot1_1	(rot2_2	rot3_1))	hal1_2))))	(((gra1_2	(gra1_1
(((((((((icr1_3	gab2_2)	gac1_1)	((icr2_4	vel2_2)	(vul3_1	gab1_1)))	((((366.1_2	369.1_2)	366.1_1)	(ceb1_1	ceb2_1))	((((gag1_1	(rot2_2	rot3_1))	(hal2_1	(lai1_1	((lai2_1	tri2_1)	tri1_1))))	(369.1_1	hal1_1))	(hal1_2	(icr2_2	rot1_1)))))	((((vul3_2	gag1_2)	((((vul1_1	vup2_1)	vul1_2)	(gag2_2	icr1_1))	vul2_2))	vup1_1)	(((vel1_1	(((ceb2_2	gal1_1)	plu2_2)	gac1_3))	ceb1_2)	(((((406.1_1	416.1_1)	gal2_1)	((gac2_2	icr1_2)	plu1_2))	icr2_1)	vel2_1))))	((((gra1_2	gra2_2)
((((((((((((gab2_2	(gac1_1	icr1_3))	gab1_1)	vul3_1)	vel2_2)	icr2_4)	(((((vul2_2	(((icr1_1	vul1_1)	gag1_2)	vup2_1))	(gag2_2	vup1_1))	(vul1_2	vul3_2))	(((((406.1_1	gac2_2)	ceb1_2)	((416.1_1	icr2_1)	(ceb2_2	gal2_1)))	((icr1_2	vel2_1)	plu1_2))	((gac1_3	plu2_2)	vel1_1)))	gal1_1))	(((366.1_2	366.1_1)	(369.1_2	(ceb1_1	ceb2_1)))	((gag1_1	(((369.1_1	hal1_1)	(((lai1_1	tri1_1)	lai2_1)	tri2_1))	(rot2_2	rot3_1)))	(((hal1_2	icr2_2)	hal2_1)	rot1_1))))	((gra1_1	gra2_1)
(((((((((gac1_1	vul3_1)	((gab2_2	vel2_2)	icr1_3))	(gab1_1	icr2_4))	(gra1_2	((gra1_1	gra2_1)	((gra2_2	hal2_2)	icr2_3))))	(((((ceb1_2	(gac1_3	(gac2_2	plu2_2)))	vel2_1)	gal2_1)	(ceb2_2	vel1_1))	((406.1_1	gal1_1)	(((416.1_1	icr2_1)	plu1_2)	icr1_2))))	(((366.1_2	369.1_2)	(366.1_1	(ceb1_1	ceb2_1)))	(gag1_1	((((369.1_1	hal1_1)	((((lai1_1	tri1_1)	tri2_1)	lai2_1)	(rot2_2	rot3_1)))	(hal2_1	hal1_2))	(icr2_2	rot1_1)))))	(((((((vul1_1	gag1_2)	vul1_2)	(vup1_1	icr1_1))
(((((((((icr1_3	((gac1_1	vel2_2)	vul3_1))	(gab1_1	gab2_2))	icr2_4)	((((plu2_2	(ceb1_2	gac2_2))	plu1_2)	(406.1_1	icr1_2))	(((416.1_1	vel1_1)	ceb2_2)	((gac1_3	gal1_1)	((gal2_1	icr2_1)	vel2_1)))))	((((gra1_1	gra2_1)	gra2_2)	(gra1_2	hal2_2))	icr2_3))	((((366.1_2	369.1_2)	366.1_1)	(ceb1_1	ceb2_1))	((gag1_1	(((((369.1_1	hal1_1)	icr2_2)	rot1_1)	hal2_1)	((lai1_1	((lai2_1	tri2_1)	tri1_1))	hal1_2)))	(rot2_2	rot3_1))))	(((vul1_2	(((vul2_2	vul3_2)	gag1_2)	(gag2_2
(((((((((icr1_3	icr2_4)	((gab2_2	(vul3_1	gac1_1))	(gab1_1	vel2_2)))	((((gra1_1	gra2_1)	gra2_2)	(hal2_2	icr2_3))	gra1_2))	(((ceb1_1	ceb2_1)	((366.1_1	366.1_2)	369.1_2))	((gag1_1	(rot2_2	rot3_1))	((((369.1_1	hal1_1)	hal1_2)	hal2_1)	((icr2_2	(((lai1_1	tri2_1)	lai2_1)	tri1_1))	rot1_1)))))	((((gac1_3	((406.1_1	ceb1_2)	ceb2_2))	((icr2_1	plu1_2)	vel1_1))	((416.1_1	(gac2_2	(plu2_2	vel2_1)))	(gal2_1	icr1_2)))	gal1_1))	(((((gag1_2	vul3_2)	vul2_2)	vul1_1)	((gag2_2
(((((((((gac1_1	(icr1_3	gab2_2))	vul3_1)	(gab1_1	(icr2_4	vel2_2)))	((((((406.1_1	icr1_2)	plu1_2)	icr2_1)	vel1_1)	((((416.1_1	gac2_2)	vel2_1)	((ceb1_2	gac1_3)	plu2_2))	(gal1_1	gal2_1)))	ceb2_2))	(((((((366.1_2	369.1_2)	(ceb1_1	ceb2_1))	366.1_1)	(rot1_1	icr2_2))	(rot2_2	rot3_1))	(((gag1_1	((369.1_1	hal1_1)	hal1_2))	hal2_1)	((lai1_1	(lai2_1	tri1_1))	tri2_1)))	((((gra1_1	gra2_1)	icr2_3)	(gra1_2	gra2_2))	hal2_2)))	((((((vul2_2	vup1_1)	(vul1_1	vul1_2))	((gag1_2
((((((((((gab2_2	vul3_1)	vel2_2)	gab1_1)	(icr2_4	(gac1_1	icr1_3)))	((((((406.1_1	vel1_1)	vel2_1)	icr1_2)	icr2_1)	(ceb1_2	((gal1_1	plu1_2)	plu2_2)))	(((416.1_1	(gac1_3	gal2_1))	ceb2_2)	gac2_2)))	(((((369.1_2	(366.1_1	366.1_2))	(ceb1_1	ceb2_1))	rot1_1)	(((gag1_1	(icr2_2	(((lai1_1	lai2_1)	tri2_1)	tri1_1)))	(((369.1_1	hal1_1)	hal1_2)	hal2_1))	(rot2_2	rot3_1)))	(((gra1_2	gra2_2)	((gra1_1	gra2_1)	icr2_3))	hal2_2)))	(((gag1_2	(vul1_2	vul3_2))	((vul1_1	((gag2_2
(((((((((gab2_2	vul3_1)	(((gab1_1	gac1_1)	icr1_3)	vel2_2))	icr2_4)	(((((((ceb2_2	gal2_1)	icr1_2)	(416.1_1	(plu1_2	gac1_3)))	gal1_1)	(((406.1_1	icr2_1)	(vel1_1	(gac2_2	vel2_1)))	(ceb1_2	plu2_2)))	(((gra1_1	gra2_1)	((gra1_2	hal2_2)	icr2_3))	gra2_2))	((((366.1_2	366.1_1)	369.1_2)	(ceb1_1	ceb2_1))	(((gag1_1	((lai1_1	lai2_1)	(tri1_1	tri2_1)))	(((369.1_1	hal1_1)	hal1_2)	((icr2_2	hal2_1)	rot1_1)))	(rot2_2	rot3_1)))))	((((vup1_1	(icr1_1	vul3_2))	((gag1_2	vul1_1)
((((((((((((gab2_2	gac1_1)	vul3_1)	icr1_3)	(gab1_1	vel2_2))	icr2_4)	((((icr2_1	((ceb2_2	((vel1_1	gac2_2)	(plu2_2	gac1_3)))	plu1_2))	((406.1_1	(gal1_1	gal2_1))	(416.1_1	ceb1_2)))	icr1_2)	vel2_1))	(((((((369.1_2	(ceb1_1	ceb2_1))	(366.1_1	366.1_2))	icr2_2)	(369.1_1	hal1_1))	(hal2_1	rot1_1))	(gag1_1	((hal1_2	(rot2_2	rot3_1))	(lai1_1	(lai2_1	(tri1_1	tri2_1))))))	(hal2_2	((((gra1_1	gra2_1)	gra2_2)	gra1_2)	icr2_3))))	((((((vul1_1	vul3_2)	vup2_1)	vup1_1)	(gag2_2
((((((((((((gab2_2	vul3_1)	gac1_1)	vel2_2)	(gab1_1	icr1_3))	icr2_4)	(((((((416.1_1	icr1_2)	icr2_1)	plu1_2)	((vel1_1	gac1_3)	plu2_2))	(gac2_2	vel2_1))	gal1_1)	((406.1_1	(ceb1_2	gal2_1))	ceb2_2)))	((369.1_2	((366.1_1	366.1_2)	(ceb1_1	ceb2_1)))	(((gag1_1	(hal1_2	(rot2_2	rot3_1)))	(rot1_1	hal2_1))	(((369.1_1	hal1_1)	((lai1_1	lai2_1)	(tri1_1	tri2_1)))	icr2_2))))	((((gra1_1	gra2_1)	icr2_3)	(gra1_2	gra2_2))	hal2_2))	(((((((gag1_2	vul1_2)	vul2_2)	gag2_2)	(vul3_2
((((((((((gab1_1	icr1_3)	(gac1_1	vul3_1))	gab2_2)	(icr2_4	vel2_2))	(((((((416.1_1	ceb2_2)	vel2_1)	((icr2_1	gal2_1)	icr1_2))	(gac2_2	(plu1_2	vel1_1)))	((406.1_1	plu2_2)	ceb1_2))	gal1_1)	gac1_3))	(((((((((366.1_1	366.1_2)	369.1_2)	(ceb1_1	ceb2_1))	hal2_1)	rot1_1)	((hal1_2	((lai1_1	tri2_1)	(lai2_1	tri1_1)))	(rot2_2	rot3_1)))	((369.1_1	hal1_1)	icr2_2))	gag1_1)	((((gra1_1	gra2_1)	hal2_2)	(gra1_2	icr2_3))	gra2_2)))	(((((vul1_2	(vul2_2	vup2_1))	(vul3_2	vul1_1))
(((((((((icr1_3	((gab1_1	gab2_2)	vel2_2))	(gac1_1	vul3_1))	icr2_4)	((((((plu1_2	vel2_1)	416.1_1)	ceb2_2)	plu2_2)	gal1_1)	(((406.1_1	icr1_2)	gal2_1)	(ceb1_2	((gac1_3	vel1_1)	(gac2_2	icr2_1))))))	((366.1_1	((366.1_2	369.1_2)	(ceb1_1	ceb2_1)))	(((((gag1_1	hal1_2)	(rot2_2	rot3_1))	((369.1_1	hal1_1)	icr2_2))	((gra1_1	gra2_1)	(((gra1_2	gra2_2)	icr2_3)	hal2_2)))	(hal2_1	((lai1_1	((lai2_1	tri2_1)	tri1_1))	rot1_1)))))	((((vul1_2	(icr1_1	vul3_2))	((vul1_1	(gag2_2
((((((((gab2_2	((gab1_1	(icr1_3	vel2_2))	(vul3_1	gac1_1)))	icr2_4)	((((((416.1_1	gac2_2)	gac1_3)	((((406.1_1	icr1_2)	icr2_1)	gal2_1)	vel2_1))	(((ceb1_2	vel1_1)	(ceb2_2	gal1_1))	(plu2_2	plu1_2)))	((gra1_2	((gra2_2	icr2_3)	hal2_2))	(gra1_1	gra2_1)))	(((369.1_2	366.1_1)	(366.1_2	(ceb1_1	ceb2_1)))	((gag1_1	(((lai1_1	(tri1_1	tri2_1))	lai2_1)	(rot1_1	(rot2_2	rot3_1))))	(((369.1_1	hal1_1)	hal2_1)	(hal1_2	icr2_2))))))	((((vup1_1	vul3_2)	(icr1_1	(vul1_2	vup2_1)))
(((((((((gab1_1	gab2_2)	vel2_2)	(gac1_1	(icr1_3	vul3_1)))	icr2_4)	((((((((416.1_1	icr1_2)	406.1_1)	ceb2_2)	gac2_2)	ceb1_2)	(((gac1_3	((gal2_1	vel1_1)	icr2_1))	plu1_2)	(gal1_1	(vel2_1	plu2_2))))	((((gra1_1	gra2_1)	hal2_2)	gra2_2)	(gra1_2	icr2_3)))	(((369.1_2	366.1_1)	(366.1_2	(ceb1_1	ceb2_1)))	(((gag1_1	hal1_2)	(((369.1_1	hal1_1)	hal2_1)	icr2_2))	(((lai1_1	((lai2_1	tri1_1)	tri2_1))	(rot2_2	rot3_1))	rot1_1)))))	((((((vul3_2	vul1_2)	icr1_1)	(vul2_2	vup2_1))
((((((((((vel2_2	gab2_2)	icr2_4)	(gab1_1	gac1_1))	(icr1_3	vul3_1))	((((366.1_2	369.1_2)	366.1_1)	(ceb1_1	ceb2_1))	(((gag1_1	(((lai1_1	tri1_1)	lai2_1)	tri2_1))	(((((369.1_1	(hal1_1	hal2_1))	hal1_2)	rot1_1)	icr2_2)	(rot2_2	rot3_1)))	((gra1_1	gra2_1)	(((gra1_2	icr2_3)	gra2_2)	hal2_2)))))	((((icr2_1	(406.1_1	416.1_1))	plu1_2)	(((((ceb2_2	gac2_2)	plu2_2)	vel2_1)	gac1_3)	((gal1_1	gal2_1)	(icr1_2	vel1_1))))	ceb1_2))	((((vul3_2	(gag2_2	vul1_2))	(((gag1_2	vul1_1)
(((((((((vel2_2	(gac1_1	vul3_1))	(gab1_1	gab2_2))	(icr1_3	icr2_4))	(((gag1_1	((((((369.1_1	hal1_1)	hal2_1)	hal1_2)	rot1_1)	((lai1_1	((lai2_1	tri2_1)	tri1_1))	(rot2_2	rot3_1)))	icr2_2))	(((gra1_1	gra2_1)	gra2_2)	(gra1_2	icr2_3)))	hal2_2))	((((((416.1_1	vel1_1)	(gac2_2	icr2_1))	(((406.1_1	gal1_1)	(ceb2_2	(gac1_3	vel2_1)))	(ceb1_2	(gal2_1	plu2_2))))	icr1_2)	plu1_2)	(((366.1_2	369.1_2)	(ceb1_1	ceb2_1))	366.1_1)))	(((((vul2_2	gag2_2)	((gag1_2	vul1_2)	vul1_1))
((((((((((icr1_3	(gab2_2	vul3_1))	vel2_2)	((gac1_1	gab1_1)	icr2_4))	(((366.1_1	369.1_2)	366.1_2)	(ceb1_1	ceb2_1)))	((((416.1_1	plu2_2)	icr1_2)	((((ceb1_2	vel2_1)	icr2_1)	gal2_1)	(gac1_3	gal1_1)))	((((406.1_1	gac2_2)	vel1_1)	ceb2_2)	plu1_2)))	(((gag1_1	(((369.1_1	hal1_1)	((hal1_2	rot1_1)	((((lai1_1	tri2_1)	lai2_1)	tri1_1)	(rot2_2	rot3_1))))	hal2_1))	icr2_2)	(((gra1_1	gra2_1)	(hal2_2	icr2_3))	(gra1_2	gra2_2))))	(((((vul1_2	gag1_2)	vul1_1)	(gag2_2	(vup1_1
[truncated: 17,137 more rows]
[truncated: 27 more columns]
