# Supplementary material for: AllCoPol: inferring allele co-ancestry in polyploids
Source: BMC Bioinformatics. 2020 Oct 7;21:441. doi: 10.1186/s12859-020-03750-9 (PMC7542712; doi:10.1186/s12859-020-03750-9)
Supplement: Supplementary file 2 — Additional file 2: Gene trees used in the example analysis. This file contains the data used in the example analysis comprising 10 markers with 18,000 gene trees each. [file 12859_2020_3750_MOESM2_ESM.zip › gene_trees/D18.txt]

((((((((((vup1_2	((vir1_1	vir2_2)	vir2_1))	gag2_1)	(((gra2_2	rot1_2)	(((ceb1_1	hal2_2)	(ceb2_1	(vup2_1	vul2_1)))	((gac1_1	icr1_3)	vup1_1)))	((gab2_2	grm2_1)	grm1_1)))	(((((369.1_1	416.1_1)	vul1_2)	gac2_1)	(bur1_1	tri1_1))	((gab1_1	gag1_2)	((((gal1_2	plu1_1)	plu2_2)	gra2_1)	(gal2_1	plu2_1)))))	(((366.1_1	gab2_1)	((icr2_1	(lit1_1	lit2_2))	(vel2_2	vul3_1)))	((icr1_1	vul1_1)	icr1_2)))	(((369.1_2	ceb1_2)	grm2_2)	vul2_2))	(((gag2_2	icr2_2)	((hal1_1	hal2_1)
(((((((((vir1_1	vir2_2)	vir2_1)	gag2_1)	(bur1_1	tri1_1))	(((((ceb2_1	grm1_1)	(gab2_2	grm2_1))	((((ceb1_1	hal2_2)	(vul2_1	vup2_1))	((gac1_1	vup1_1)	icr1_3))	(gra2_2	rot1_2)))	(((369.1_1	416.1_1)	(gac2_1	vul1_2))	vup1_2))	(((plu1_1	plu2_2)	(gal1_2	(gal2_1	plu2_1)))	gra2_1)))	((((((gra1_1	gra2_3)	(416.1_2	gal1_1))	((gag1_1	vir1_2)	(vel1_1	vul3_2)))	(lai1_1	lai2_1))	(406.1_1	((tri2_1	tri2_2)	((plu1_2	((rot2_1	rot3_1)	rot3_2))	rot1_1))))	(gab1_1	gag1_2)))
(((((((((vir1_1	vir2_1)	vir2_2)	((((gal1_2	plu2_1)	plu2_2)	(gal2_1	gra2_1))	plu1_1))	gag2_1)	(bur1_1	tri1_1))	(((ceb2_1	grm1_1)	(gra2_2	rot1_2))	((((ceb1_1	hal2_2)	vup2_1)	((gac1_1	(icr1_3	vup1_1))	vul2_1))	(gab2_2	grm2_1))))	(((369.1_1	416.1_1)	(gac2_1	vul1_2))	vup1_2))	((((((((gag1_1	vel1_1)	(vir1_2	vul3_2))	(lai1_1	lai2_1))	((icr1_1	vul1_1)	icr1_2))	(tri2_1	tri2_2))	(((lit1_2	((gag2_2	((hal1_1	hal2_1)	vel1_2))	icr2_2))	lit2_1)	(gab1_1	gag1_2)))
(((((((((vir1_1	(vir2_1	vir2_2))	gag2_1)	((bur1_1	tri1_1)	vup1_2))	((((gal1_2	plu1_1)	(gal2_1	plu2_1))	gra2_1)	plu2_2))	((((ceb2_1	(gra2_2	rot1_2))	grm1_1)	(gab2_2	grm2_1))	(((ceb1_1	hal2_2)	(vup2_1	vul2_1))	((gac1_1	icr1_3)	vup1_1))))	(((369.1_1	416.1_1)	gac2_1)	vul1_2))	((((((((vel1_1	vul3_2)	(tri2_1	tri2_2))	((gag1_1	vir1_2)	(lai1_1	lai2_1)))	((gal1_1	(gra1_1	gra2_3))	416.1_2))	((gag2_2	(lit1_2	lit2_1))	(((hal1_1	hal2_1)	icr2_2)	vel1_2)))	(gab1_1
(((((((((vir1_1	(vir2_1	vir2_2))	(bur1_1	tri1_1))	vup1_2)	((((ceb2_1	((gab2_2	grm2_1)	grm1_1))	((((ceb1_1	hal2_2)	(vup2_1	vul2_1))	(gac1_1	(icr1_3	vup1_1)))	(gra2_2	rot1_2)))	gag2_1)	((gal1_2	plu1_1)	((gal2_1	plu2_1)	(gra2_1	plu2_2)))))	(((369.1_1	416.1_1)	vul1_2)	gac2_1))	((gra1_1	gra2_3)	(tri2_1	tri2_2)))	((((((lai1_1	lai2_1)	((gag1_1	vel1_1)	(vir1_2	vul3_2)))	(366.1_1	(((gab2_1	(vel2_1	vel2_2))	(icr2_1	(lit1_1	lit2_2)))	vul3_1)))	(((406.1_1	(((plu1_2
((((((((((((bur1_1	tri1_1)	vup1_2)	(vir1_1	(vir2_1	vir2_2)))	(((gal1_2	plu1_1)	plu2_1)	((gal2_1	plu2_2)	gra2_1)))	((((gra2_2	rot1_2)	ceb2_1)	(((ceb1_1	hal2_2)	(vul2_1	vup2_1))	((gac1_1	vup1_1)	icr1_3)))	(grm1_1	(gab2_2	grm2_1))))	gag2_1)	(((369.1_1	416.1_1)	vul1_2)	gac2_1))	((gal1_1	416.1_2)	((gag2_2	lit2_1)	vel1_2)))	((((((366.1_1	vel2_1)	vel2_2)	vul3_1)	((icr2_1	(lit1_1	lit2_2))	gab2_1))	((gab1_1	gag1_2)	(gag1_1	(((gra1_1	gra2_3)	(tri2_1	tri2_2))
((((((((((gag2_1	((gal1_2	plu1_1)	(((gal2_1	plu2_1)	gra2_1)	plu2_2)))	((bur1_1	tri1_1)	vup1_2))	(((369.1_1	416.1_1)	vul1_2)	gac2_1))	((vir2_1	vir2_2)	vir1_1))	((((ceb2_1	grm1_1)	(gab2_2	grm2_1))	((ceb1_1	hal2_2)	(((gac1_1	(icr1_3	vup1_1))	vup2_1)	vul2_1)))	(gra2_2	rot1_2)))	(((((366.1_1	vel2_2)	((vel2_1	gab2_1)	vul3_1))	(icr1_1	(icr1_2	vul1_1)))	(icr2_1	(lit1_1	lit2_2)))	(((plu1_2	rot3_1)	(rot2_1	rot3_2))	rot1_1)))	((((vul3_2	((gag1_1	vel1_1)	((((hal1_1
(((((((((((vir1_1	vir2_2)	vir2_1)	gag2_1)	(((bur1_1	tri1_1)	vup1_2)	(((gal1_2	plu1_1)	(plu2_1	plu2_2))	(gal2_1	gra2_1))))	(((grm2_1	(gab2_2	(gra2_2	rot1_2)))	(ceb2_1	grm1_1))	(((ceb1_1	hal2_2)	vup2_1)	((gac1_1	(icr1_3	vup1_1))	vul2_1))))	(((369.1_1	416.1_1)	vul1_2)	gac2_1))	((((366.1_1	vel2_1)	((icr1_1	vul1_1)	icr1_2))	((vel2_2	gab2_1)	((icr2_1	(lit1_1	lit2_2))	vul3_1)))	((((plu1_2	rot1_1)	rot3_1)	(rot2_1	rot3_2))	vel1_2)))	(((((((vir1_2	gag1_1)	vel1_1)
((((((((((vir1_1	(vir2_1	vir2_2))	(gag2_1	((bur1_1	tri1_1)	vup1_2)))	(((grm2_1	(gra2_2	rot1_2))	((((ceb2_1	grm1_1)	gab2_2)	(((ceb1_1	hal2_2)	vul2_1)	vup2_1))	((gac1_1	icr1_3)	vup1_1)))	(((369.1_1	416.1_1)	gac2_1)	vul1_2)))	(((gal1_2	plu1_1)	((gal2_1	plu2_1)	plu2_2))	gra2_1))	((gra1_1	gra2_3)	(tri2_1	tri2_2)))	((366.1_1	vel2_1)	((((icr2_1	(lit1_1	lit2_2))	(gab2_1	vel2_2))	(icr1_1	(icr1_2	vul1_1)))	vul3_1)))	((((gag1_1	vir1_2)	(lai1_1	lai2_1))	((gab1_1
((((((((((bur1_1	tri1_1)	vup1_2)	gag2_1)	(((((grm2_1	((ceb2_1	((gra2_2	rot1_2)	grm1_1))	((gac1_1	vup1_1)	icr1_3)))	gab2_2)	((vir1_1	vir2_1)	vir2_2))	((ceb1_1	hal2_2)	(vul2_1	vup2_1)))	((((369.1_1	416.1_1)	gac2_1)	vul1_2)	((((gal1_2	gal2_1)	plu2_1)	plu2_2)	(gra2_1	plu1_1)))))	(((366.1_1	(vel2_2	gab2_1))	((vel2_1	vul3_1)	(icr2_1	(lit1_1	lit2_2))))	(icr1_1	(icr1_2	vul1_1))))	((gal1_1	416.1_2)	((((gag1_1	vir1_2)	vel1_1)	(((gag2_2	(((hal1_1	hal2_1)	lit2_1)
(((((((((((vup1_2	gag2_1)	(ceb2_1	(gab2_2	grm2_1)))	((((bur1_1	tri1_1)	(vir1_1	(vir2_1	vir2_2)))	(((gac1_1	icr1_3)	vup1_1)	(vup2_1	vul2_1)))	(ceb1_1	hal2_2)))	((369.1_1	416.1_1)	(gac2_1	vul1_2)))	(grm1_1	(gra2_2	rot1_2)))	((((gal1_2	gal2_1)	plu2_1)	plu1_1)	(gra2_1	plu2_2)))	((icr1_1	vul1_1)	icr1_2))	(((vul3_2	406.1_1)	(gra1_1	gra2_3))	((((416.1_2	gal1_1)	((((gag2_2	vel1_2)	(icr2_2	(lit1_2	lit2_1)))	(hal1_1	hal2_1))	vul3_1))	(((gab1_1	gag1_2)	(((lai1_1
(((((((gag2_1	(((bur1_1	tri1_1)	vup1_2)	((ceb1_1	hal2_2)	(((gac1_1	icr1_3)	vup1_1)	(vup2_1	vul2_1)))))	((grm1_1	((ceb2_1	(gra2_2	rot1_2))	vul3_1))	((gab2_2	grm2_1)	((vir1_1	vir2_2)	vir2_1))))	(((369.1_1	416.1_1)	(gac2_1	vul1_2))	(((gal1_2	plu1_1)	plu2_1)	((gal2_1	plu2_2)	gra2_1))))	(((((((((gag1_1	vul3_2)	vel1_1)	vir1_2)	406.1_1)	((icr1_1	(icr1_2	vul1_1))	((plu1_2	((rot1_1	rot3_2)	rot2_1))	rot3_1)))	((lai1_1	lai2_1)	(tri2_1	tri2_2)))	(gab1_1	gag1_2))
(((((((((((grm1_1	(vul3_1	((gab2_2	grm2_1)	((vir1_1	vir2_1)	vir2_2))))	ceb2_1)	gag2_1)	(((((gal1_2	plu1_1)	(plu2_1	plu2_2))	gal2_1)	gra2_1)	(gra2_2	rot1_2)))	(((bur1_1	tri1_1)	vup1_2)	(((ceb1_1	hal2_2)	vul2_1)	(((gac1_1	icr1_3)	vup1_1)	vup2_1))))	(((369.1_1	416.1_1)	vul1_2)	gac2_1))	((gag2_2	((hal1_1	hal2_1)	((icr2_2	lit1_2)	lit2_1)))	vel1_2))	(((((gag1_1	vir1_2)	(vel1_1	vul3_2))	(gab1_1	gag1_2))	(((366.1_1	(gab2_1	vel2_2))	(vel2_1	icr2_1))	(lit1_1
(((((((vir1_1	(vir2_1	vir2_2))	gag2_1)	((((((ceb2_1	((gab2_2	grm2_1)	grm1_1))	vul3_1)	((ceb1_1	hal2_2)	(icr1_3	vup1_1)))	(((gac1_1	vup2_1)	vul2_1)	vup1_2))	(bur1_1	tri1_1))	((((369.1_1	416.1_1)	gac2_1)	vul1_2)	(((gal1_2	plu1_1)	((gal2_1	(plu2_1	plu2_2))	gra2_1))	(gra2_2	rot1_2)))))	((((((vir1_2	((gag1_1	vul3_2)	vel1_1))	(gab1_1	gag1_2))	(366.1_1	((406.1_1	((plu1_2	(rot1_1	rot3_2))	(rot2_1	rot3_1)))	(((gab2_1	vel2_2)	(lit1_1	lit2_2))	(icr2_1	vel2_1)))))
(((((((((gag2_1	((((ceb2_1	grm1_1)	vul3_1)	(((ceb1_1	hal2_2)	((gac1_1	vul2_1)	vup2_1))	vup1_2))	(icr1_3	vup1_1)))	(((369.1_1	416.1_1)	vul1_2)	gac2_1))	((gab2_2	grm2_1)	((bur1_1	tri1_1)	(vir1_1	(vir2_1	vir2_2)))))	(((gal1_2	plu1_1)	(gal2_1	(gra2_1	(plu2_1	plu2_2))))	(gra2_2	rot1_2)))	((((gag1_1	vel1_1)	(vir1_2	vul3_2))	((406.1_1	((rot2_1	rot3_1)	(plu1_2	(rot1_1	rot3_2))))	((gab1_1	gag1_2)	(gag2_2	((((hal1_1	hal2_1)	(lit1_2	lit2_1))	icr2_2)	vel1_2)))))
((((((((bur1_1	tri1_1)	(gag2_1	((((gal1_2	plu1_1)	plu2_1)	(gra2_1	plu2_2))	gal2_1)))	(((((vul3_1	(gab2_2	grm2_1))	ceb2_1)	grm1_1)	(((((ceb1_1	hal2_2)	((gac1_1	icr1_3)	vul2_1))	vup1_2)	vup2_1)	vup1_1))	((gra2_2	rot1_2)	(vir1_1	(vir2_1	vir2_2)))))	(((369.1_1	416.1_1)	vul1_2)	gac2_1))	((((((gag1_1	vel1_1)	vul3_2)	vir1_2)	(((366.1_1	vel1_2)	(icr2_2	(lit1_2	lit2_1)))	gag2_2))	(((icr1_1	(icr1_2	vul1_1))	((lit1_1	lit2_2)	(gab2_1	vel2_2)))	(((vel2_1	icr2_1)
((((((((((((vir1_1	vir2_2)	vir2_1)	gag2_1)	(((gal1_2	plu1_1)	plu2_1)	((gal2_1	gra2_1)	plu2_2)))	((((grm1_1	(gra2_2	rot1_2))	(gab2_2	grm2_1))	(ceb2_1	vul3_1))	((((ceb1_1	hal2_2)	vup1_2)	((gac1_1	vup1_1)	icr1_3))	(vul2_1	vup2_1))))	(bur1_1	tri1_1))	(((369.1_1	416.1_1)	gac2_1)	vul1_2))	((gra1_1	gra2_3)	((lai1_1	lai2_1)	(tri2_1	tri2_2))))	(((((vel2_2	gab2_1)	(lit1_1	lit2_2))	((icr1_1	vul1_1)	icr1_2))	((icr2_1	vel2_1)	(hal1_1	hal2_1)))	((gab1_1	gag1_2)
((((((((369.1_1	416.1_1)	(gac2_1	vul1_2))	(((ceb2_1	grm1_1)	(gra2_2	rot1_2))	((ceb1_1	hal2_2)	((gab2_2	grm2_1)	(((gac1_1	vup1_1)	(icr1_3	vup1_2))	(vul2_1	vup2_1))))))	(((((vir1_1	vir2_2)	vir2_1)	(bur1_1	tri1_1))	gag2_1)	((((gal1_2	plu1_1)	gra2_1)	(gal2_1	plu2_2))	plu2_1)))	(366.1_1	(((((gab2_1	vel2_2)	(lit1_1	lit2_2))	vul3_1)	(vel2_1	((hal1_1	hal2_1)	icr2_1)))	((icr1_1	vul1_1)	icr1_2))))	(((((plu1_2	rot3_2)	((rot1_1	rot3_1)	rot2_1))	(((gab1_1	gag1_2)
((((((((((((gab2_2	grm2_1)	(gra2_2	rot1_2))	grm1_1)	(ceb2_1	(((ceb1_1	hal2_2)	((gac1_1	vup1_1)	(vup2_1	vul2_1)))	(vup1_2	icr1_3))))	((vir1_1	(vir2_1	vir2_2))	(bur1_1	tri1_1)))	((((369.1_1	416.1_1)	gac2_1)	vul1_2)	(gag2_1	(((gal1_2	plu1_1)	(gal2_1	(plu2_1	plu2_2)))	gra2_1))))	(((gag2_2	(((plu1_2	((rot1_1	rot3_1)	rot3_2))	rot2_1)	((icr2_2	(lit2_1	lit1_2))	vel1_2)))	((406.1_1	((lai1_1	lai2_1)	(tri2_1	tri2_2)))	(gab1_1	gag1_2)))	((gag1_1	(vel1_1	vir1_2))
(((((((((((gab2_2	grm2_1)	grm1_1)	ceb2_1)	((bur1_1	tri1_1)	((vir1_1	vir2_2)	vir2_1)))	((((ceb1_1	hal2_2)	((gac1_1	vup1_1)	vup2_1))	((icr1_3	vup1_2)	vul2_1))	(gra2_2	rot1_2)))	((((369.1_1	416.1_1)	vul1_2)	gac2_1)	(gag2_1	((((gal1_2	plu2_1)	(gal2_1	gra2_1))	plu1_1)	plu2_2))))	(366.1_1	(406.1_1	((vel2_1	icr2_1)	(((hal1_1	hal2_1)	vel1_2)	((icr2_2	lit1_2)	lit2_1))))))	(((((gag1_1	vir1_2)	vul3_2)	vel1_1)	(((((369.1_2	ceb1_2)	grm2_2)	vul2_2)	gag2_2)	((lai1_1
(((((((bur1_1	tri1_1)	((ceb2_1	grm1_1)	(gab2_2	grm2_1)))	(((369.1_1	416.1_1)	vul1_2)	gac2_1))	(((((gal1_2	plu1_1)	gra2_1)	plu2_1)	(gal2_1	plu2_2))	(gag2_1	((vir1_1	vir2_2)	vir2_1))))	((((ceb1_1	hal2_2)	((icr1_3	vup1_2)	(vup2_1	vul2_1)))	(gac1_1	vup1_1))	(gra2_2	rot1_2)))	((((((((((vir1_2	vul3_2)	gag1_1)	vel1_1)	((plu1_2	rot1_1)	((rot2_1	rot3_1)	rot3_2)))	((lai1_1	lai2_1)	(tri2_1	tri2_2)))	406.1_1)	(gab1_1	gag1_2))	(((gra1_1	gra2_3)	416.1_2)	gal1_1))
(((((((((((bur1_1	tri1_1)	((vup1_2	icr1_3)	(vul2_1	vup2_1)))	(ceb1_1	hal2_2))	(gac1_1	vup1_1))	(((ceb2_1	grm1_1)	(gab2_2	grm2_1))	(gra2_2	rot1_2)))	((((vir1_1	vir2_1)	vir2_2)	gag2_1)	((gal1_2	plu1_1)	(((gal2_1	plu2_1)	gra2_1)	plu2_2))))	(((369.1_1	416.1_1)	gac2_1)	vul1_2))	((lit2_1	lit1_2)	(((hal1_1	hal2_1)	vel1_2)	icr2_2)))	(((((406.1_1	((((gag1_1	vel1_1)	(lai1_1	lai2_1))	(vir1_2	vul3_2))	(tri2_1	tri2_2)))	(((plu1_2	rot1_1)	rot2_1)	(rot3_1	rot3_2)))
((((((((((((bur1_1	tri1_1)	(vup2_1	vul2_1))	((gac1_1	vup1_1)	(vup1_2	icr1_3)))	(ceb1_1	hal2_2))	(gab2_2	grm2_1))	(ceb2_1	grm1_1))	((gal1_2	plu1_1)	((gal2_1	plu2_1)	(gra2_1	plu2_2))))	(((369.1_1	416.1_1)	gac2_1)	vul1_2))	((((vir1_1	vir2_2)	vir2_1)	gag2_1)	(gra2_2	rot1_2)))	(((((((((gag1_1	vir1_2)	vel1_1)	vul3_2)	(tri2_1	tri2_2))	(406.1_1	(plu1_2	((rot1_1	(rot3_1	rot3_2))	rot2_1))))	(((366.1_1	((gab2_1	vel2_2)	(lit1_1	lit2_2)))	(icr2_1	vel2_1))	((icr1_1
(((((((((369.1_1	416.1_1)	gac2_1)	vul1_2)	gag2_1)	(bur1_1	tri1_1))	(((ceb2_1	(gra2_2	rot1_2))	(((gab2_2	grm2_1)	(vir1_1	(vir2_1	vir2_2)))	grm1_1))	((ceb1_1	(hal2_2	vup1_2))	(((gac1_1	icr1_3)	vup1_1)	(vup2_1	vul2_1)))))	(((gal1_2	plu1_1)	(gra2_1	plu2_2))	(gal2_1	plu2_1)))	((((((gag1_1	vul3_2)	((((plu1_2	rot1_1)	rot2_1)	(rot3_1	rot3_2))	(vir1_2	vel1_1)))	((hal1_1	hal2_1)	((icr2_2	lit2_1)	lit1_2)))	vel1_2)	(((((369.1_2	ceb1_2)	grm2_2)	vul2_2)	gag2_2)
(((((((gag2_1	(((gal1_2	plu1_1)	plu2_1)	(gal2_1	(gra2_1	plu2_2))))	(bur1_1	tri1_1))	(((369.1_1	416.1_1)	vul1_2)	gac2_1))	(grm1_1	((ceb1_1	(((gac1_1	vup1_1)	icr1_3)	(((hal2_2	vup1_2)	vup2_1)	vul2_1)))	(ceb2_1	((gra2_2	rot1_2)	((gab2_2	grm2_1)	(vir1_1	(vir2_1	vir2_2))))))))	((((((((((gag1_1	(vel1_1	vul3_2))	((plu1_2	(rot1_1	(rot2_1	rot3_2)))	rot3_1))	vir1_2)	406.1_1)	(gab1_1	gag1_2))	((((hal1_1	hal2_1)	(lit1_2	lit2_1))	vel1_2)	icr2_2))	(gal1_1	416.1_2))
((((((((bur1_1	tri1_1)	gag2_1)	(((369.1_1	416.1_1)	(gac2_1	vul1_2))	(((gal1_2	plu1_1)	((gal2_1	plu2_1)	gra2_1))	plu2_2)))	(((ceb2_1	(gra2_2	rot1_2))	(grm1_1	(ceb1_1	(((gac1_1	icr1_3)	vup1_1)	((hal2_2	vup1_2)	(vup2_1	vul2_1))))))	((gab2_2	grm2_1)	(vir1_1	(vir2_1	vir2_2)))))	((((hal1_1	hal2_1)	lit2_1)	(vel1_2	lit1_2))	icr2_2))	(((((((406.1_1	((gag1_1	(vir1_2	vul3_2))	vel1_1))	((366.1_1	((icr1_1	icr1_2)	vul1_1))	((gab2_1	vel2_2)	(lit1_1	lit2_2))))	(416.1_2
(((((((gag2_1	(bur1_1	tri1_1))	((gra2_2	rot1_2)	((vir1_1	vir2_2)	vir2_1)))	((369.1_1	416.1_1)	(gac2_1	vul1_2)))	(((grm1_1	ceb2_1)	(gab2_2	grm2_1))	(((ceb1_1	hal2_2)	(((gac1_1	icr1_3)	vup1_1)	(vup1_2	(vul2_1	vup2_1))))	((((gal1_2	plu1_1)	(gal2_1	plu2_2))	plu2_1)	gra2_1))))	((((369.1_2	ceb1_2)	grm2_2)	vul2_2)	vul3_1))	(((((vir1_2	((gag1_1	vul3_2)	vel1_1))	406.1_1)	((gab1_1	gag1_2)	((((plu1_2	rot3_2)	rot3_1)	rot1_1)	rot2_1)))	((416.1_2	gal1_1)	((((gra1_1
((((((((gag2_1	((vir1_1	vir2_1)	vir2_2))	((((((369.1_1	416.1_1)	gac2_1)	vul1_2)	vup1_2)	(((gal1_2	plu1_1)	gra2_1)	(gal2_1	(plu2_2	plu2_1))))	(bur1_1	tri1_1)))	((grm1_1	((((ceb1_1	ceb2_1)	hal2_2)	((gac1_1	vup1_1)	icr1_3))	(vup2_1	vul2_1)))	(gab2_2	grm2_1)))	(gra2_2	rot1_2))	(((((((gag1_1	vel1_1)	(vir1_2	vul3_2))	(((plu1_2	rot1_1)	(rot3_1	rot3_2))	rot2_1))	(406.1_1	(tri2_1	tri2_2)))	(gab1_1	gag1_2))	((((366.1_1	(gab2_1	vel2_2))	((lit1_1	lit2_2)	((icr1_1
(((((((((vir1_1	(vir2_1	vir2_2))	gag2_1)	(bur1_1	tri1_1))	(gra2_2	rot1_2))	(((gab2_2	grm2_1)	grm1_1)	((((ceb1_1	ceb2_1)	hal2_2)	vul2_1)	((gac1_1	(icr1_3	vup1_1))	vup2_1))))	((((369.1_1	416.1_1)	(gac2_1	vul1_2))	vup1_2)	(((gal1_2	plu1_1)	(plu2_1	plu2_2))	(gal2_1	gra2_1))))	(((369.1_2	ceb1_2)	(vul2_2	vul3_1))	grm2_2))	(((((((gag1_1	(vir1_2	vul3_2))	vel1_1)	((gab1_1	gag1_2)	(((plu1_2	rot3_1)	(rot1_1	rot3_2))	rot2_1)))	((gra1_1	gra2_3)	(tri2_1	tri2_2)))
((((((((bur1_1	tri1_1)	((vir1_1	vir2_2)	vir2_1))	gag2_1)	(vup1_2	(((gal1_2	plu1_1)	gra2_1)	((gal2_1	plu2_1)	plu2_2))))	(((369.1_1	416.1_1)	(gac2_1	vul1_2))	(gra2_2	rot1_2)))	(((gab2_2	grm2_1)	grm1_1)	(((((ceb1_1	ceb2_1)	hal2_2)	vup2_1)	vul2_1)	((gac1_1	icr1_3)	vup1_1))))	((((((((((gag1_1	vul3_2)	(vel1_1	vir1_2))	(((plu1_2	rot3_2)	(rot1_1	rot3_1))	rot2_1))	(lai1_1	lai2_1))	(gab1_1	gag1_2))	((416.1_2	gal1_1)	((gra1_1	gra2_3)	(tri2_1	tri2_2))))	(((hal1_1
(((((((vir1_1	(vir2_1	vir2_2))	gag2_1)	(bur1_1	tri1_1))	((((((gab2_2	grm2_1)	(grm1_1	(gra2_2	rot1_2)))	(vup2_1	vul2_1))	((((369.1_2	ceb1_2)	grm2_2)	vul2_2)	vul3_1))	(((ceb1_1	ceb2_1)	hal2_2)	((gac1_1	icr1_3)	vup1_1)))	(((((369.1_1	416.1_1)	gac2_1)	vul1_2)	vup1_2)	(((gal1_2	plu1_1)	(gal2_1	(plu2_1	plu2_2)))	gra2_1))))	((((((((vel1_1	gag1_1)	(lai1_1	lai2_1))	(((plu1_2	(rot1_1	rot2_1))	(rot3_1	rot3_2))	(vir1_2	vul3_2)))	406.1_1)	vel1_2)	(((416.1_2	gal1_1)
((((((((((((vir1_1	vir2_1)	vir2_2)	((gal1_2	plu1_1)	((gal2_1	plu2_1)	(gra2_1	plu2_2))))	(bur1_1	tri1_1))	gag2_1)	(((369.1_1	416.1_1)	(gac2_1	vul1_2))	vup1_2))	(((grm1_1	(gab2_2	grm2_1))	(gra2_2	rot1_2))	(((ceb1_1	hal2_2)	ceb2_1)	((gac1_1	(icr1_3	vup1_1))	(vul2_1	vup2_1)))))	(((((((406.1_1	(vir1_2	vul3_2))	(((gag1_1	vel1_1)	(lai1_1	lai2_1))	((plu1_2	rot2_1)	((rot1_1	rot3_1)	rot3_2))))	vel1_2)	(416.1_2	gal1_1))	(gab1_1	gag1_2))	((((366.1_1	(((lit1_1	lit2_2)
((((((((((vir1_1	(vir2_1	vir2_2))	gag2_1)	((gal1_2	plu1_1)	(((gal2_1	plu2_1)	gra2_1)	plu2_2)))	((gab2_2	grm2_1)	((grm1_1	(gra2_2	rot1_2))	((((ceb1_1	hal2_2)	ceb2_1)	(vul2_1	vup2_1))	((gac1_1	vup1_1)	icr1_3)))))	(bur1_1	tri1_1))	((((369.1_1	416.1_1)	gac2_1)	vul1_2)	vup1_2))	((((((406.1_1	vel1_1)	gag1_1)	((((plu1_2	rot3_2)	(rot1_1	rot3_1))	rot2_1)	(vir1_2	vul3_2)))	(lai1_1	lai2_1))	(((369.1_2	ceb1_2)	grm2_2)	vul2_2))	((((((416.1_2	gal1_1)	vel1_2)	gag2_2)
(((((((((gag2_1	((vir1_1	vir2_1)	vir2_2))	((gal1_2	plu1_1)	((gal2_1	(plu2_2	plu2_1))	gra2_1)))	(((grm2_1	gab2_2)	(((ceb1_1	hal2_2)	ceb2_1)	((gra2_2	rot1_2)	grm1_1)))	((((bur1_1	tri1_1)	vup2_1)	vul2_1)	((gac1_1	vup1_1)	icr1_3))))	(((369.1_1	416.1_1)	(gac2_1	vul1_2))	vup1_2))	(tri2_2	tri2_1))	((((((gag1_1	vul3_2)	vir1_2)	vel1_1)	((plu1_2	(rot1_1	rot2_1))	(rot3_1	rot3_2)))	(406.1_1	(lai1_1	lai2_1)))	(lit1_1	lit2_2)))	(416.1_2	(gal1_1	(gra1_1	gra2_3))))
((((((((gag2_1	(vir1_1	(vir2_1	vir2_2)))	((((gal1_2	plu1_1)	plu2_1)	(gal2_1	gra2_1))	plu2_2))	((((369.1_1	416.1_1)	vul1_2)	gac2_1)	vup1_2))	(((grm2_1	gab2_2)	(grm1_1	(gra2_2	rot1_2)))	((((bur1_1	tri1_1)	(vul2_1	vup2_1))	((gac1_1	icr1_3)	vup1_1))	((ceb1_1	hal2_2)	ceb2_1))))	((gag2_2	(hal1_1	hal2_1))	((icr2_2	lit1_2)	lit2_1)))	(vel1_2	(tri2_1	tri2_2)))	((((((gag1_1	vel1_1)	vul3_2)	(((406.1_1	(lai1_1	lai2_1))	(((plu1_2	(rot3_1	rot3_2))	(rot1_1	rot2_1))
(((((((gag2_1	((gal1_2	plu1_1)	(((gal2_1	plu2_1)	gra2_1)	plu2_2)))	(((((369.1_1	416.1_1)	gac2_1)	vul1_2)	vup1_2)	((vir1_1	vir2_2)	vir2_1)))	(((grm2_1	gab2_2)	(grm1_1	(gra2_2	rot1_2)))	(((bur1_1	tri1_1)	(ceb1_1	(ceb2_1	hal2_2)))	((gac1_1	vup1_1)	icr1_3))))	vul3_1)	(vup2_1	vul2_1))	((((((((gag1_1	((vel1_1	vul3_2)	vir1_2))	((gab1_1	gag1_2)	gal1_1))	406.1_1)	((lai1_1	lai2_1)	((((plu1_2	rot1_1)	rot3_2)	rot3_1)	rot2_1)))	(tri2_1	tri2_2))	(416.1_2	(gra1_1
(((((((vup1_2	gag2_1)	((369.1_1	416.1_1)	(gac2_1	vul1_2)))	((vir1_1	(vir2_1	vir2_2))	((((gal1_2	plu1_1)	plu2_1)	(gra2_1	plu2_2))	gal2_1)))	(((bur1_1	tri1_1)	((gac1_1	icr1_3)	vup1_1))	(((ceb1_1	hal2_2)	ceb2_1)	(vup2_1	vul2_1))))	((grm2_1	(grm1_1	(gra2_2	rot1_2)))	gab2_2))	((((((((((((gag1_1	vir1_2)	vul3_2)	(gab1_1	gag1_2))	(lai1_1	lai2_1))	406.1_1)	(gal1_1	((plu1_2	rot3_1)	(rot1_1	(rot2_1	rot3_2)))))	416.1_2)	((gra1_1	gra2_3)	(tri2_2	tri2_1)))	vel1_1)
((((((((gag2_1	(vup1_2	((((gal1_2	plu1_1)	(gal2_1	plu2_1))	plu2_2)	gra2_1)))	((((vir1_1	vir2_1)	vir2_2)	(bur1_1	tri1_1))	((369.1_1	416.1_1)	(gac2_1	vul1_2))))	(((grm2_1	grm1_1)	gab2_2)	(((((ceb1_1	hal2_2)	ceb2_1)	vul2_1)	(((gac1_1	icr1_3)	vup1_1)	vup2_1))	(gra2_2	rot1_2))))	(((gra1_1	gra2_3)	tri2_2)	tri2_1))	(((((((gag1_1	vir1_2)	vul3_2)	416.1_2)	(406.1_1	(lai1_1	lai2_1)))	((gab1_1	gag1_2)	vel1_1))	((gal1_1	(rot3_1	rot3_2))	((plu1_2	rot1_1)	rot2_1)))
(((((((((((((gag2_1	(vir1_1	(vir2_1	vir2_2)))	((((gal1_2	plu1_1)	plu2_2)	((gal2_1	plu2_1)	gra2_1))	((bur1_1	tri1_1)	vup1_2)))	(((369.1_1	416.1_1)	gac2_1)	vul1_2))	(gab2_2	((gra2_2	rot1_2)	grm1_1)))	grm2_1)	(((((ceb1_1	ceb2_1)	hal2_2)	vup2_1)	((gac1_1	(icr1_3	vup1_1))	vul2_1))	vul3_1))	(lit1_1	lit2_2))	(((icr2_1	vel2_1)	(gag2_2	icr2_2))	(gab2_1	vel2_2)))	366.1_1)	((icr1_1	vul1_1)	icr1_2))	(((((gag1_1	((lai1_1	lai2_1)	vir1_2))	(vel1_1	vul3_2))	406.1_1)
((((((((gal1_2	plu1_1)	((gal2_1	gra2_1)	(plu2_1	plu2_2)))	(vir1_1	(vir2_1	vir2_2)))	((gag2_1	((bur1_1	tri1_1)	vup1_2))	((369.1_1	416.1_1)	(gac2_1	vul1_2))))	(((416.1_2	gal1_1)	(gra1_1	gra2_3))	((((plu1_2	rot1_1)	rot3_2)	rot2_1)	rot3_1)))	((((((((vel1_1	vir1_2)	(gag1_1	vul3_2))	406.1_1)	(((gag2_2	vel1_2)	icr2_2)	(lai1_1	lai2_1)))	(tri2_1	tri2_2))	((((grm2_1	(grm1_1	(gab2_2	(gra2_2	rot1_2))))	((((ceb1_1	(ceb2_1	hal2_2))	vul3_1)	(vup2_1	vul2_1))	((gac1_1
(((((((((gag2_1	((vir1_1	vir2_1)	vir2_2))	((bur1_1	tri1_1)	vup1_2))	(grm2_1	(((grm1_1	vul3_1)	(gab2_2	(gra2_2	rot1_2)))	(((ceb1_1	(ceb2_1	hal2_2))	(((gac1_1	vup1_1)	icr1_3)	vup2_1))	vul2_1))))	(((369.1_1	416.1_1)	gac2_1)	vul1_2))	(((gal1_2	plu1_1)	(gra2_1	plu2_2))	(gal2_1	plu2_1)))	(406.1_1	((gag2_2	icr2_2)	vel1_2)))	((((((gag1_1	(vel1_1	vul3_2))	(vir1_2	(plu1_2	((rot1_1	rot3_1)	(rot2_1	rot3_2)))))	(lai1_1	lai2_1))	((416.1_2	gal1_1)	(gab1_1	gag1_2)))
(((((((((gag2_1	(vir1_1	(vir2_1	vir2_2)))	((369.1_1	416.1_1)	(gac2_1	vul1_2)))	(((gal1_2	plu1_1)	gra2_1)	((gal2_1	plu2_2)	plu2_1)))	((bur1_1	tri1_1)	vup1_2))	(((((grm2_1	(gra2_2	rot1_2))	vul3_1)	gab2_2)	((((ceb1_1	ceb2_1)	hal2_2)	(((gac1_1	icr1_3)	vup1_1)	vul2_1))	vup2_1))	grm1_1))	(416.1_2	gal1_1))	((((gab1_1	gag1_2)	((gag1_1	vir1_2)	vel1_1))	((lai1_1	lai2_1)	vul3_2))	((((hal1_1	hal2_1)	lit1_2)	lit2_1)	((((369.1_2	ceb1_2)	grm2_2)	vul2_2)	((gra1_1
(((((((((((vir1_1	(vir2_1	vir2_2))	gag2_1)	grm1_1)	((bur1_1	tri1_1)	vup1_2))	(((369.1_1	416.1_1)	vul1_2)	gac2_1))	(((gal1_2	plu1_1)	(gra2_1	(plu2_2	plu2_1)))	gal2_1))	(((gab2_2	((((ceb1_1	hal2_2)	ceb2_1)	((gac1_1	icr1_3)	vup1_1))	(vup2_1	vul2_1)))	(grm2_1	(gra2_2	rot1_2)))	vul3_1))	(((416.1_2	gal1_1)	(gra1_1	gra2_3))	(tri2_1	tri2_2)))	((((((vel1_1	((gag1_1	vir1_2)	vul3_2))	(lai1_1	lai2_1))	406.1_1)	(((plu1_2	rot3_1)	(rot1_1	rot3_2))	rot2_1))	(((vel2_1
(((((((((gag2_1	(vir1_1	(vir2_1	vir2_2)))	((bur1_1	tri1_1)	vup1_2))	(((((gal1_2	plu1_1)	plu2_1)	gal2_1)	gra2_1)	plu2_2))	(((vul3_1	((gab2_2	grm1_1)	(gra2_2	rot1_2)))	grm2_1)	((ceb1_1	(ceb2_1	hal2_2))	(((gac1_1	vup1_1)	icr1_3)	(vup2_1	vul2_1)))))	(((369.1_1	416.1_1)	vul1_2)	gac2_1))	((((416.1_2	gal1_1)	(gra1_1	gra2_3))	tri2_1)	tri2_2))	((((((gag1_1	vir1_2)	(406.1_1	(((plu1_2	rot2_1)	rot1_1)	(rot3_1	rot3_2))))	((lai1_1	lai2_1)	(vel1_1	vul3_2)))	((vel2_1
(((((((((((vir1_1	vir2_2)	vir2_1)	((369.1_1	416.1_1)	(gac2_1	vul1_2)))	(((bur1_1	tri1_1)	vup1_2)	gag2_1))	((grm2_1	(((grm1_1	gab2_2)	vul3_1)	(gra2_2	rot1_2)))	(((ceb1_1	ceb2_1)	hal2_2)	((gac1_1	vup1_1)	((vup2_1	vul2_1)	icr1_3)))))	(((((gal1_2	plu1_1)	gal2_1)	plu2_1)	gra2_1)	plu2_2))	(((((((vel1_1	vul3_2)	vir1_2)	icr2_2)	(lai1_1	lai2_1))	(gag1_1	(((plu1_2	rot3_2)	(rot1_1	rot3_1))	rot2_1)))	((366.1_1	(lit1_1	lit2_2))	(gab2_1	vel2_2)))	((icr1_1	icr1_2)
(((((((((gag2_1	((bur1_1	tri1_1)	vup1_2))	(vir1_1	(vir2_1	vir2_2)))	(((369.1_1	416.1_1)	vul1_2)	gac2_1))	(grm2_1	((((ceb1_1	(ceb2_1	hal2_2))	(vul2_1	vup2_1))	((gac1_1	icr1_3)	vup1_1))	((gab2_2	(grm1_1	vul3_1))	(gra2_2	rot1_2)))))	((((gal1_2	plu1_1)	gra2_1)	(plu2_1	plu2_2))	gal2_1))	((((gag1_1	vel1_1)	(406.1_1	((plu1_2	((rot1_1	rot3_2)	rot3_1))	rot2_1)))	((((366.1_1	gab2_1)	vel2_2)	(lit1_1	lit2_2))	(((((icr2_1	vel2_1)	(hal1_1	hal2_1))	gag2_2)	icr2_2)
(((((((((gag2_1	(((369.1_1	416.1_1)	gac2_1)	vul1_2))	((vir1_1	(vir2_1	vir2_2))	((bur1_1	tri1_1)	vup1_2)))	(((grm2_1	(gab2_2	(gra2_2	rot1_2)))	(vul3_1	grm1_1))	(((ceb1_1	(ceb2_1	hal2_2))	(vup2_1	vul2_1))	((gac1_1	icr1_3)	vup1_1))))	((((gal1_2	plu2_2)	(gal2_1	plu2_1))	plu1_1)	gra2_1))	((416.1_2	gal1_1)	(((icr2_1	vel2_1)	(((((hal1_1	hal2_1)	lit2_1)	icr2_2)	vel1_2)	lit1_2))	gag2_2)))	((366.1_1	((gab2_1	vel2_2)	(lit1_1	lit2_2)))	(icr1_1	(icr1_2	vul1_1))))
((((((((vir1_1	(vir2_1	vir2_2))	((bur1_1	tri1_1)	vup1_2))	gag2_1)	(((369.1_1	416.1_1)	vul1_2)	gac2_1))	((((((grm2_1	grm1_1)	(gra2_2	rot1_2))	gab2_2)	vul3_1)	(((ceb1_1	ceb2_1)	hal2_2)	((gac1_1	(icr1_3	vup1_1))	(vup2_1	vul2_1))))	(((gal1_2	plu1_1)	((gal2_1	plu2_1)	plu2_2))	gra2_1)))	(((((((vir1_2	vul3_2)	((plu1_2	((rot1_1	rot2_1)	rot3_2))	rot3_1))	((gab1_1	gag1_2)	((gag1_1	vel1_1)	gal1_1)))	(406.1_1	(lai1_1	lai2_1)))	(((icr2_1	vel2_1)	(icr2_2	vel1_2))
((((((((((vir1_1	vir2_1)	vir2_2)	((bur1_1	tri1_1)	vup1_2))	(((gal1_2	plu1_1)	(gal2_1	plu2_1))	(gra2_1	plu2_2)))	gag2_1)	(((grm2_1	((gab2_2	grm1_1)	(gra2_2	rot1_2)))	vul3_1)	((((ceb1_1	hal2_2)	ceb2_1)	(vup2_1	vul2_1))	((gac1_1	icr1_3)	vup1_1))))	(((369.1_1	416.1_1)	gac2_1)	vul1_2))	(((((((vir1_2	vul3_2)	406.1_1)	(((plu1_2	rot2_1)	rot3_2)	(rot1_1	rot3_1)))	((gab1_1	gag1_2)	gal1_1))	(((gag1_1	vel1_1)	(tri2_1	tri2_2))	(lai1_1	lai2_1)))	(gra1_1	gra2_3))
((((((((gag2_1	(((gal1_2	plu1_1)	gra2_1)	((gal2_1	plu2_1)	plu2_2)))	((bur1_1	tri1_1)	vup1_2))	((vir1_1	vir2_2)	vir2_1))	(((369.1_1	416.1_1)	vul1_2)	gac2_1))	((((grm2_1	gab2_2)	(grm1_1	vul3_1))	(((ceb1_1	(ceb2_1	hal2_2))	(vup2_1	vul2_1))	((gac1_1	vup1_1)	icr1_3)))	(gra2_2	rot1_2)))	((((366.1_1	(((icr1_1	vul1_1)	icr1_2)	(lit1_1	lit2_2)))	(gab2_1	vel2_2))	(gab1_1	gag1_2))	(gra1_1	gra2_3)))	((((((vul3_2	vel1_1)	gag1_1)	gal1_1)	(((406.1_1	(vir1_2	((((plu1_2
(((((((((((bur1_1	tri1_1)	vup1_2)	((vir1_1	vir2_2)	vir2_1))	gag2_1)	((grm2_1	(vul2_1	vup2_1))	((((369.1_1	416.1_1)	vul1_2)	gac2_1)	(((gal1_2	plu1_1)	(gal2_1	plu2_1))	(gra2_1	plu2_2)))))	(((ceb1_1	ceb2_1)	hal2_2)	((gac1_1	icr1_3)	vup1_1)))	((((gra2_2	rot1_2)	vul3_1)	grm1_1)	gab2_2))	(((((gag1_1	(vel1_1	vul3_2))	((366.1_1	((gab2_1	(lit1_1	lit2_2))	vel2_2))	((icr1_1	vul1_1)	icr1_2)))	(gab1_1	gag1_2))	(((((416.1_2	vel1_2)	gag2_2)	(((hal1_1	hal2_1)	(lit1_2
(((((((((((bur1_1	tri1_1)	gag2_1)	(vir1_1	(vir2_1	vir2_2)))	(grm2_1	vup1_2))	((ceb1_1	(ceb2_1	hal2_2))	((gac1_1	icr1_3)	vup1_1)))	(grm1_1	((gab2_2	(gra2_2	rot1_2))	((vul2_1	vup2_1)	vul3_1))))	(((gal1_2	plu1_1)	((gal2_1	plu2_1)	plu2_2))	gra2_1))	(((369.1_1	416.1_1)	vul1_2)	gac2_1))	(((((((gag1_1	vul3_2)	vel1_1)	((((416.1_2	icr2_2)	(vel1_2	(lit1_2	lit2_1)))	(hal1_1	hal2_1))	(vel2_1	icr2_1)))	((lai1_1	lai2_1)	(tri2_1	tri2_2)))	((((((406.1_1	vir1_2)	rot2_1)
(((((((((((bur1_1	tri1_1)	((((gal1_2	plu1_1)	plu2_1)	(gal2_1	plu2_2))	gra2_1))	((vir1_1	vir2_1)	vir2_2))	gag2_1)	((((grm1_1	vul3_1)	(gra2_2	rot1_2))	gab2_2)	((((ceb1_1	hal2_2)	ceb2_1)	((gac1_1	icr1_3)	vup1_1))	(vul2_1	vup2_1))))	((grm2_1	vup1_2)	(((369.1_1	416.1_1)	vul1_2)	gac2_1)))	(((((((plu1_2	(((rot1_1	rot3_2)	rot3_1)	rot2_1))	406.1_1)	((((((vel2_1	icr2_1)	(hal1_1	hal2_1))	lit2_1)	lit1_2)	icr2_2)	vel1_2))	416.1_2)	((gab1_1	gag1_2)	gal1_1))	((lai1_1
((((((((grm1_1	((ceb1_1	(ceb2_1	hal2_2))	(((gac1_1	icr1_3)	vup1_1)	(vul2_1	vup2_1))))	vul3_1)	(((gag2_1	(vir1_1	(vir2_1	vir2_2)))	(bur1_1	tri1_1))	gab2_2))	(gra2_2	rot1_2))	(((grm2_1	((369.1_1	416.1_1)	(gac2_1	vul1_2)))	((gal1_2	plu1_1)	((gal2_1	plu2_1)	(gra2_1	plu2_2))))	vup1_2))	(((((((vel1_1	vul3_2)	((lai1_1	lai2_1)	(tri2_1	tri2_2)))	(gag1_1	vir1_2))	(406.1_1	(((plu1_2	(rot3_1	rot3_2))	rot2_1)	rot1_1)))	(gra1_1	gra2_3))	(416.1_2	gal1_1))	(((((((vel2_1
((((((((bur1_1	tri1_1)	((grm2_1	((vir1_1	vir2_1)	vir2_2))	((((369.1_1	416.1_1)	vul1_2)	gac2_1)	vup1_2)))	(((gal1_2	plu1_1)	((gal2_1	(plu2_1	plu2_2))	gra2_1))	(gra2_2	rot1_2)))	(((((((ceb1_1	ceb2_1)	(vul2_1	vup2_1))	(gac1_1	(icr1_3	vup1_1)))	vul3_1)	grm1_1)	gab2_2)	hal2_2))	gag2_1)	((416.1_2	(gra1_1	gra2_3))	gal1_1))	(((((gag1_1	vir1_2)	(vul3_2	vel1_1))	406.1_1)	((((((369.1_2	ceb1_2)	grm2_2)	vul2_2)	gag2_2)	((lai1_1	lai2_1)	(tri2_1	tri2_2)))	((plu1_2
(((((((((bur1_1	tri1_1)	((vir1_1	(vir2_1	vir2_2))	vup1_2))	(grm2_1	((vul3_1	grm1_1)	(((((ceb1_1	ceb2_1)	gac1_1)	(vul2_1	vup2_1))	(icr1_3	vup1_1))	gab2_2))))	gag2_1)	((((369.1_1	416.1_1)	gac2_1)	vul1_2)	((((gal1_2	plu1_1)	plu2_2)	(gal2_1	plu2_1))	gra2_1)))	((gra2_2	rot1_2)	hal2_2))	(((((((((((gag1_1	vel1_1)	vir1_2)	vul3_2)	(gab2_1	vel2_2))	(416.1_2	gal1_1))	(gab1_1	gag1_2))	(406.1_1	lit1_2))	((vel2_1	(icr2_1	((((hal1_1	hal2_1)	icr2_2)	lit2_1)	vel1_2)))
((((((((((bur1_1	tri1_1)	vup1_2)	gag2_1)	((vir1_1	vir2_1)	vir2_2))	((((gal1_2	plu1_1)	gal2_1)	gra2_1)	(plu2_1	plu2_2)))	(((369.1_1	416.1_1)	vul1_2)	gac2_1))	((((vul3_1	(gra2_2	rot1_2))	grm1_1)	(gab2_2	grm2_1))	(((ceb1_1	ceb2_1)	(icr1_3	(vup2_1	vul2_1)))	(gac1_1	vup1_1))))	hal2_2)	(((((((((((gag1_1	vel1_1)	(vir1_2	vul3_2))	406.1_1)	(gab2_1	vel2_2))	(gab1_1	gag1_2))	(lai1_1	lai2_1))	(tri2_1	tri2_2))	(416.1_2	gal1_1))	((vel2_1	icr2_1)	((gag2_2	(icr2_2
((((((((vir1_1	(vir2_1	vir2_2))	(((bur1_1	tri1_1)	vup1_2)	hal2_2))	(((gal1_2	plu1_1)	(((gal2_1	plu2_1)	plu2_2)	gra2_1))	gag2_1))	((369.1_1	416.1_1)	(gac2_1	vul1_2)))	((grm2_1	(((grm1_1	vul3_1)	(gra2_2	rot1_2))	gab2_2))	((((ceb1_1	ceb2_1)	(vup2_1	vul2_1))	icr1_3)	(gac1_1	vup1_1))))	((((((((gab1_1	gag1_2)	(gag1_1	(vel1_1	vul3_2)))	vir1_2)	(406.1_1	(((plu1_2	rot3_2)	(rot1_1	rot3_1))	rot2_1)))	(416.1_2	gal1_1))	(((icr2_1	vel2_1)	((gag2_2	icr2_2)	(((hal1_1
(((((((((grm1_1	(vir1_1	(vir2_1	vir2_2)))	(((bur1_1	tri1_1)	vup1_2)	hal2_2))	gag2_1)	(((grm2_1	(gra2_2	rot1_2))	(gab2_2	vul3_1))	((ceb1_1	ceb2_1)	((((gac1_1	vup1_1)	vul2_1)	vup2_1)	icr1_3))))	((((gal1_2	plu1_1)	plu2_2)	gra2_1)	(gal2_1	plu2_1)))	(((369.1_1	416.1_1)	gac2_1)	vul1_2))	(((((((vir1_2	vul3_2)	((plu1_2	(rot2_1	rot3_1))	(rot1_1	rot3_2)))	((lai1_1	lai2_1)	(tri2_1	tri2_2)))	(gag1_1	vel1_1))	(((((369.1_2	ceb1_2)	grm2_2)	vul2_2)	gag2_2)	(((vel2_1
((((((((((((vir1_1	vir2_2)	vir2_1)	(grm2_1	vul3_1))	(gra2_2	rot1_2))	grm1_1)	((ceb1_1	ceb2_1)	(((gac1_1	(vup2_1	vul2_1))	vup1_1)	icr1_3)))	gab2_2)	(((369.1_1	416.1_1)	vul1_2)	gac2_1))	((gag2_1	(((gal1_2	plu1_1)	((gal2_1	plu2_1)	plu2_2))	gra2_1))	(((bur1_1	tri1_1)	hal2_2)	vup1_2)))	((((((((((gag1_1	vul3_2)	(vel1_1	vir1_2))	((((icr2_1	vel2_1)	(lit1_2	lit2_1))	(hal1_1	hal2_1))	vel1_2))	((lai1_1	lai2_1)	(tri2_1	tri2_2)))	406.1_1)	((((369.1_2	ceb1_2)	grm2_2)
((((((((vir1_1	(vir2_1	vir2_2))	(((bur1_1	tri1_1)	(hal2_2	vup1_2))	gag2_1))	((((369.1_1	416.1_1)	gac2_1)	vul1_2)	((((gal1_2	plu1_1)	plu2_2)	(gal2_1	gra2_1))	plu2_1)))	(((grm2_1	grm1_1)	(gab2_2	(gra2_2	rot1_2)))	(((((ceb1_1	ceb2_1)	(gac1_1	(icr1_3	vup1_1)))	vup2_1)	vul2_1)	vul3_1)))	(((((406.1_1	(gag1_1	vir1_2))	(vel1_1	vul3_2))	(((((366.1_1	vel2_2)	gab2_1)	((plu1_2	rot3_1)	(rot1_1	(rot2_1	rot3_2))))	(icr1_1	(icr1_2	vul1_1)))	(lit1_1	lit2_2)))	((lai1_1
(((((((((gag2_1	((vir1_1	vir2_2)	vir2_1))	((((gal1_2	plu1_1)	plu2_2)	(gal2_1	plu2_1))	gra2_1))	(((bur1_1	tri1_1)	hal2_2)	vup1_2))	((369.1_1	416.1_1)	(gac2_1	vul1_2)))	(((grm2_1	vul3_1)	(((grm1_1	(gra2_2	rot1_2))	gab2_2)	((ceb1_1	((icr1_3	vup1_1)	vul2_1))	(gac1_1	vup2_1))))	ceb2_1))	((((vir1_2	gag1_1)	406.1_1)	((rot3_2	(plu1_2	(rot1_1	rot3_1)))	rot2_1))	((((vel2_1	icr2_1)	(gag2_2	((hal1_1	hal2_1)	lit2_1)))	((lit1_2	vel1_2)	icr2_2))	(gab1_1	gag1_2))))
((((((((ceb2_1	((vir1_1	vir2_2)	vir2_1))	gag2_1)	((gal1_2	plu1_1)	(((gal2_1	plu2_1)	plu2_2)	gra2_1)))	(((bur1_1	tri1_1)	vup1_2)	hal2_2))	(((369.1_1	416.1_1)	gac2_1)	vul1_2))	(((grm2_1	((grm1_1	vul3_1)	gab2_2))	(((ceb1_1	vul2_1)	((gac1_1	icr1_3)	vup1_1))	vup2_1))	(gra2_2	rot1_2)))	((((((gag1_1	vir1_2)	(((plu1_2	(rot2_1	rot3_1))	rot3_2)	rot1_1))	((lai1_1	lai2_1)	(tri2_1	tri2_2)))	((gal1_1	(416.1_2	(gra1_1	gra2_3)))	((((366.1_1	((gab2_1	vel2_2)	(vel1_1
((((((((gab2_2	ceb2_1)	(grm1_1	vul3_1))	(((ceb1_1	(((gac1_1	vup1_1)	icr1_3)	vup2_1))	vul2_1)	(gra2_2	rot1_2)))	(((grm2_1	(((369.1_1	416.1_1)	gac2_1)	vul1_2))	(((vir1_1	vir2_1)	vir2_2)	gag2_1))	((gal1_2	plu1_1)	(((gal2_1	plu2_2)	plu2_1)	gra2_1))))	(((bur1_1	tri1_1)	vup1_2)	hal2_2))	(((((((plu1_2	(rot1_1	(rot2_1	rot3_1)))	rot3_2)	((gag1_1	vir1_2)	((lai1_1	lai2_1)	(tri2_1	tri2_2))))	(406.1_1	(gab1_1	gag1_2)))	((((icr2_1	vel2_1)	gag2_2)	(((hal1_1	hal2_1)
((((((((grm2_1	(((369.1_1	416.1_1)	gac2_1)	vul1_2))	(gag2_1	(vir1_1	(vir2_1	vir2_2))))	((((gal1_2	plu1_1)	gra2_1)	plu2_2)	(gal2_1	plu2_1)))	(((bur1_1	tri1_1)	hal2_2)	vup1_2))	((((vul3_1	ceb2_1)	(gab2_2	grm1_1))	(gra2_2	rot1_2))	((ceb1_1	((gac1_1	icr1_3)	vup1_1))	(vup2_1	vul2_1))))	((((((vul3_2	vel1_1)	(gal1_1	(416.1_2	(gra1_1	gra2_3))))	((gag1_1	vir1_2)	((plu1_2	(rot1_1	rot2_1))	(rot3_1	rot3_2))))	((lai1_1	lai2_1)	(tri2_1	tri2_2)))	((((366.1_1	(gab2_1
((((((((((gag2_1	(ceb2_1	gab2_2))	((((bur1_1	tri1_1)	hal2_2)	((vir1_1	vir2_1)	vir2_2))	(((ceb1_1	(vup2_1	vul2_1))	(gac1_1	(icr1_3	vup1_1)))	((gra2_2	rot1_2)	grm1_1))))	((((gal1_2	plu1_1)	plu2_2)	gal2_1)	(gra2_1	plu2_1)))	((grm2_1	vup1_2)	(((369.1_1	416.1_1)	gac2_1)	vul1_2)))	vul3_1)	((((((lai1_1	lai2_1)	(tri2_1	tri2_2))	(vel1_1	vul3_2))	(gag1_1	vir1_2))	(((((((gag2_2	(lit1_2	lit2_1))	(hal1_1	hal2_1))	icr2_2)	vel1_2)	(((366.1_1	vel2_2)	gab2_1)	(vel2_1
((((((((((ceb2_1	gab2_2)	grm1_1)	(((grm2_1	vup1_2)	(((369.1_1	416.1_1)	gac2_1)	vul1_2))	(((gal1_2	plu1_1)	plu2_2)	(gal2_1	(gra2_1	plu2_1)))))	(((((bur1_1	tri1_1)	hal2_2)	gag2_1)	(((ceb1_1	(vul2_1	vup2_1))	((gac1_1	vup1_1)	icr1_3))	(gra2_2	rot1_2)))	(vir1_1	(vir2_1	vir2_2))))	((((vel1_1	vul3_2)	(gag1_1	vir1_2))	(lit1_1	lit2_2))	(416.1_2	gal1_1)))	(((icr2_2	vel1_2)	((vel2_1	icr2_1)	(((lit1_2	lit2_1)	gag2_2)	(hal1_1	hal2_1))))	(((((366.1_1	vul3_1)	(406.1_1
(((((((((gag2_1	(((gal1_2	plu1_1)	gra2_1)	(gal2_1	(plu2_1	plu2_2))))	(vir1_1	(vir2_1	vir2_2)))	((grm2_1	vup1_2)	((369.1_1	416.1_1)	(gac2_1	vul1_2))))	((ceb2_1	grm1_1)	((((bur1_1	tri1_1)	hal2_2)	(ceb1_1	((gac1_1	(icr1_3	vup1_1))	(vul2_1	vup2_1))))	(gab2_2	(gra2_2	rot1_2)))))	(((((gag1_1	(vir1_2	vul3_2))	vel1_1)	(406.1_1	(icr1_1	(icr1_2	vul1_1))))	(((((((icr2_2	lit1_2)	(hal1_1	hal2_1))	(gag2_2	(lit2_1	vel1_2)))	vel2_1)	icr2_1)	(((366.1_1	(gab2_1	vel2_2))
(((((((vir1_1	vir2_2)	vir2_1)	((((((369.1_1	416.1_1)	gac2_1)	vul1_2)	(grm2_1	vup1_2))	gag2_1)	((gal1_2	plu1_1)	((gal2_1	plu2_1)	(gra2_1	plu2_2)))))	((ceb2_1	((gab2_2	grm1_1)	(gra2_2	rot1_2)))	(((bur1_1	tri1_1)	hal2_2)	((ceb1_1	(vul2_1	vup2_1))	((gac1_1	icr1_3)	vup1_1)))))	((((((gag1_1	(416.1_2	((vel1_1	vul3_2)	vir1_2)))	((((plu1_2	rot3_2)	rot2_1)	rot3_1)	rot1_1))	(((gag2_2	vel1_2)	(hal1_1	hal2_1))	(icr2_2	(lit1_2	lit2_1))))	(406.1_1	((icr1_1	vul1_1)
(((((((((((vir1_1	vir2_2)	vir2_1)	((grm2_1	vup1_2)	(((369.1_1	416.1_1)	gac2_1)	vul1_2)))	gag2_1)	(((gal1_2	plu1_1)	plu2_1)	(gal2_1	(gra2_1	plu2_2))))	(((ceb2_1	grm1_1)	gab2_2)	(((bur1_1	tri1_1)	hal2_2)	((((ceb1_1	vup2_1)	vul2_1)	((gac1_1	icr1_3)	vup1_1))	(gra2_2	rot1_2)))))	((((406.1_1	vel1_1)	((gag1_1	vul3_2)	vir1_2))	((vel1_2	(((gag2_2	lit1_2)	((hal1_1	hal2_1)	lit2_1))	icr2_2))	((((plu1_2	rot3_1)	rot1_1)	rot3_2)	rot2_1)))	(gab1_1	gag1_2)))	((icr1_1
(((((((gag2_1	((((gal1_2	plu1_1)	plu2_2)	(gal2_1	plu2_1))	gra2_1))	(((grm2_1	vup1_2)	(((369.1_1	416.1_1)	vul1_2)	gac2_1))	((vir1_1	vir2_1)	vir2_2)))	((((ceb2_1	grm1_1)	gab2_2)	(gra2_2	rot1_2))	(((((bur1_1	tri1_1)	hal2_2)	ceb1_1)	(vul2_1	vup2_1))	((gac1_1	vup1_1)	icr1_3))))	((((369.1_2	ceb1_2)	grm2_2)	vul2_2)	(gal1_1	(gra1_1	gra2_3))))	(((((gag1_1	vel1_1)	(vir1_2	vul3_2))	((((gag2_2	lit1_2)	(((hal1_1	hal2_1)	lit2_1)	icr2_2))	vel1_2)	(plu1_2	((rot1_1
((((((gag2_1	((vir1_1	vir2_2)	vir2_1))	((grm2_1	vup1_2)	(((369.1_1	416.1_1)	vul1_2)	gac2_1)))	(((((grm1_1	ceb2_1)	(gra2_2	rot1_2))	(((ceb1_1	hal2_2)	(vup2_1	vul2_1))	(gac1_1	(icr1_3	vup1_1))))	gab2_2)	((bur1_1	tri1_1)	((gal1_2	plu1_1)	(((gal2_1	plu2_1)	plu2_2)	gra2_1)))))	(((416.1_2	gal1_1)	(gra1_1	gra2_3))	(((gab1_1	gag1_2)	((lai1_1	lai2_1)	(tri2_1	tri2_2)))	((icr1_1	vul1_1)	icr1_2))))	(((((((gag1_1	vir1_2)	(vel1_1	vul3_2))	(((icr2_2	(gag2_2	lit1_2))
(((((((((((bur1_1	tri1_1)	((vir1_1	vir2_1)	vir2_2))	((((gal1_2	plu1_1)	plu2_2)	gra2_1)	(gal2_1	plu2_1)))	((((grm2_1	gab2_2)	(ceb2_1	grm1_1))	(gra2_2	rot1_2))	(((ceb1_1	hal2_2)	(gac1_1	(icr1_3	vup1_1)))	(vul2_1	vup2_1))))	gag2_1)	((((369.1_1	416.1_1)	vul1_2)	gac2_1)	vup1_2))	((((gag2_2	lit1_2)	(hal1_1	hal2_1))	(icr2_2	(vel1_2	lit2_1)))	(((((369.1_2	ceb1_2)	grm2_2)	vul2_2)	(406.1_1	vul3_2))	(((gag1_1	vir1_2)	vel1_1)	(((plu1_2	rot3_1)	(rot1_1	rot3_2))
(((((((((vir1_1	(vir2_1	vir2_2))	((((gal1_2	plu1_1)	gra2_1)	(plu2_1	plu2_2))	gal2_1))	(((grm2_1	ceb2_1)	((gab2_2	(gra2_2	rot1_2))	(grm1_1	vul3_1)))	(((ceb1_1	hal2_2)	(vup2_1	vul2_1))	((gac1_1	icr1_3)	vup1_1))))	(((369.1_1	416.1_1)	(gac2_1	vul1_2))	vup1_2))	((bur1_1	tri1_1)	gag2_1))	(((366.1_1	gab2_1)	((icr2_1	vel2_1)	((lit1_1	lit2_2)	vel2_2)))	((((((icr2_2	((lit1_2	lit2_1)	vul3_2))	gag2_2)	vel1_2)	(hal1_1	hal2_1))	((416.1_2	(gra1_1	gra2_3))	gal1_1))
((((((((bur1_1	tri1_1)	((((gal1_2	plu1_1)	plu2_2)	plu2_1)	(gal2_1	gra2_1)))	((vir1_1	vir2_1)	vir2_2))	gag2_1)	((((369.1_1	416.1_1)	gac2_1)	vul1_2)	vup1_2))	((grm2_1	grm1_1)	(((ceb1_1	hal2_2)	(((gac1_1	icr1_3)	vup1_1)	(vul2_1	vup2_1)))	(((ceb2_1	(gra2_2	rot1_2))	gab2_2)	vul3_1))))	((((((((gag2_2	(icr2_2	(vel1_1	vul3_2)))	(((hal1_1	hal2_1)	lit1_2)	vel1_2))	lit2_1)	(gra1_1	gra2_3))	((lai1_1	lai2_1)	(tri2_1	tri2_2)))	(((369.1_2	ceb1_2)	grm2_2)	vul2_2))
(((((((((gag2_1	((vir1_1	vir2_2)	vir2_1))	((((grm2_1	(vul3_1	ceb2_1))	((ceb1_1	hal2_2)	(((gac1_1	(icr1_3	vup1_1))	vul2_1)	vup2_1)))	(gra2_2	rot1_2))	(gab2_2	grm1_1)))	((((369.1_1	416.1_1)	gac2_1)	vul1_2)	vup1_2))	((bur1_1	tri1_1)	(((gal1_2	plu1_1)	(gal2_1	plu2_2))	(gra2_1	plu2_1))))	((((icr2_2	((((hal1_1	hal2_1)	lit1_2)	lit2_1)	vel1_2))	gag2_2)	(vel1_1	vul3_2))	((((366.1_1	(gab2_1	vel2_2))	(icr2_1	vel2_1))	(icr1_1	(icr1_2	vul1_1)))	(lit1_1	lit2_2))))
(((((((((gag2_1	((((gal1_2	plu1_1)	gra2_1)	plu2_1)	(gal2_1	plu2_2)))	(bur1_1	tri1_1))	((((369.1_1	416.1_1)	vul1_2)	gac2_1)	vup1_2))	(((((grm2_1	gab2_2)	(ceb2_1	grm1_1))	((gra2_2	rot1_2)	vul3_1))	(((ceb1_1	hal2_2)	vup2_1)	(((gac1_1	icr1_3)	vup1_1)	vul2_1)))	((vir1_1	vir2_2)	vir2_1)))	(((366.1_1	(lit1_1	lit2_2))	(gab2_1	vel2_2))	((icr2_1	vel2_1)	((icr1_1	vul1_1)	icr1_2))))	(((((vel1_1	vul3_2)	406.1_1)	(((gab1_1	gag1_2)	gal1_1)	((gra1_1	gra2_3)	tri2_1)))
(((((((((((gab2_2	grm2_1)	(ceb2_1	grm1_1))	vul3_1)	((gac1_1	icr1_3)	vup1_1))	(gra2_2	rot1_2))	((((bur1_1	tri1_1)	gag2_1)	(ceb1_1	hal2_2))	(vup2_1	vul2_1)))	(((((gal1_2	plu1_1)	(gra2_1	plu2_2))	(gal2_1	plu2_1))	((vir1_1	vir2_2)	vir2_1))	(((369.1_1	416.1_1)	(gac2_1	vul1_2))	vup1_2)))	((vul3_2	vel1_1)	406.1_1))	(((gal1_1	((((((hal1_1	hal2_1)	lit2_1)	lit1_2)	vel1_2)	gag2_2)	icr2_2))	((gra1_1	gra2_3)	tri2_1))	(((((366.1_1	(gab2_1	vel2_2))	((icr1_1	icr1_2)
((((((((((vul3_1	(ceb2_1	grm1_1))	((gac1_1	(icr1_3	vup1_1))	(vul2_1	vup2_1)))	(gab2_2	grm2_1))	(gra2_2	rot1_2))	((((((369.1_1	416.1_1)	gac2_1)	vul1_2)	vup1_2)	((vir1_1	(vir2_1	vir2_2))	(gag2_1	(((gal1_2	plu1_1)	(gal2_1	plu2_2))	(gra2_1	plu2_1)))))	((bur1_1	tri1_1)	(ceb1_1	hal2_2))))	(416.1_2	((lai1_1	lai2_1)	tri2_2)))	(((vel1_1	vul3_2)	406.1_1)	((((gag2_2	((hal1_1	hal2_1)	lit1_2))	lit2_1)	icr2_2)	vel1_2)))	((((gal1_1	((gab1_1	gag1_2)	((((plu1_2	rot1_1)
((((((((((grm1_1	ceb2_1)	vul3_1)	(gab2_2	grm2_1))	(gra2_2	rot1_2))	(((gac1_1	icr1_3)	vup1_1)	(vup2_1	vul2_1)))	((((369.1_1	416.1_1)	gac2_1)	vul1_2)	vup1_2))	(((gag2_1	((vir1_1	vir2_2)	vir2_1))	(((gal1_2	plu1_1)	(plu2_1	plu2_2))	(gal2_1	gra2_1)))	((bur1_1	tri1_1)	(ceb1_1	hal2_2))))	((((((((vul3_2	vel1_1)	(gab1_1	gag1_2))	(gag1_1	vir1_2))	406.1_1)	((gra1_1	gra2_3)	tri2_1))	(icr2_1	vel2_1))	(((366.1_1	(gab2_1	vel2_2))	(lit1_1	lit2_2))	((icr1_1	vul1_1)
(((((((((((gra2_2	rot1_2)	grm1_1)	(((gac1_1	icr1_3)	vup1_1)	(vup2_1	vul2_1)))	((ceb2_1	vul3_1)	(gab2_2	grm2_1)))	(((vir1_1	vir2_1)	vir2_2)	gag2_1))	(((bur1_1	tri1_1)	(ceb1_1	hal2_2))	((((369.1_1	416.1_1)	gac2_1)	vul1_2)	vup1_2)))	(((gal1_2	plu1_1)	gal2_1)	((gra2_1	plu2_1)	plu2_2)))	(((((((vel1_1	vir1_2)	gag1_1)	406.1_1)	(((lai1_1	lai2_1)	tri2_2)	((((plu1_2	rot3_2)	rot1_1)	rot3_1)	rot2_1)))	((gab1_1	gag1_2)	((((gag2_2	(lit2_1	lit1_2))	(icr2_2	vel1_2))
((((((((grm1_1	(ceb2_1	(gab2_2	grm2_1)))	((gra2_2	rot1_2)	vul3_1))	gag2_1)	(((((((369.1_1	416.1_1)	gac2_1)	vul1_2)	((gab1_1	gag1_2)	vup1_2))	((bur1_1	tri1_1)	((ceb1_1	hal2_2)	(((gac1_1	icr1_3)	vup1_1)	(vul2_1	vup2_1)))))	((vir1_1	vir2_1)	vir2_2))	(((((gal1_2	plu1_1)	plu2_2)	plu2_1)	gal2_1)	gra2_1)))	(((406.1_1	(gag1_1	((((plu1_2	rot1_1)	rot3_1)	rot2_1)	rot3_2)))	(vel1_1	vir1_2))	(((416.1_2	gal1_1)	((gra1_1	gra2_3)	(((lai1_1	lai2_1)	tri2_2)	tri2_1)))
((((((((((((gra2_2	rot1_2)	(grm2_1	(ceb2_1	vul3_1)))	grm1_1)	gab2_2)	gag2_1)	(((bur1_1	tri1_1)	hal2_2)	((ceb1_1	vul2_1)	(((gac1_1	icr1_3)	vup1_1)	vup2_1))))	((gal1_2	plu1_1)	((gal2_1	(plu2_1	plu2_2))	gra2_1)))	(((vir1_1	vir2_2)	vir2_1)	(((((369.1_1	416.1_1)	vul1_2)	gac2_1)	vup1_2)	(gab1_1	gag1_2))))	(416.1_2	(gal1_1	(gra1_1	gra2_3))))	(((369.1_2	ceb1_2)	grm2_2)	vul2_2))	((((((gag1_1	(vel1_1	vir1_2))	((((plu1_2	rot3_2)	rot3_1)	rot1_1)	rot2_1))	406.1_1)
(((((((((ceb2_1	vul3_1)	((gab2_2	grm2_1)	grm1_1))	(((bur1_1	tri1_1)	hal2_2)	(ceb1_1	(((gac1_1	icr1_3)	vup1_1)	(vup1_2	(vul2_1	vup2_1))))))	(gra2_2	rot1_2))	(((gal1_2	plu1_1)	((gal2_1	plu2_2)	plu2_1))	gra2_1))	((((406.1_1	((gag1_1	vel1_1)	vir1_2))	(((plu1_2	rot3_1)	(rot1_1	rot3_2))	rot2_1))	((((366.1_1	((icr2_1	vel2_1)	(((lit1_1	lit2_2)	vul3_2)	(gab2_1	vel2_2))))	((icr1_1	vul1_1)	icr1_2))	((gag2_2	(((hal1_1	hal2_1)	vel1_2)	(lit1_2	lit2_1)))	icr2_2))
((((((((((vul3_1	(gab2_2	grm2_1))	(gra2_2	rot1_2))	(((((bur1_1	tri1_1)	hal2_2)	vul2_1)	(ceb1_1	vup2_1))	(((gac1_1	vup1_1)	icr1_3)	vup1_2)))	(ceb2_1	grm1_1))	(vir1_1	(vir2_1	vir2_2)))	gag2_1)	(((((369.1_1	416.1_1)	vul1_2)	gac2_1)	(gab1_1	gag1_2))	(gal1_2	((((gal2_1	plu2_1)	plu2_2)	gra2_1)	plu1_1))))	(((((((((gag1_1	vir1_2)	((((plu1_2	rot3_1)	rot1_1)	rot2_1)	rot3_2))	(406.1_1	vel1_1))	((lai1_1	lai2_1)	(tri2_1	tri2_2)))	366.1_1)	(((vel2_1	icr2_1)	(((((gag2_2
((((((((((((vir1_1	(vir2_1	vir2_2))	((bur1_1	tri1_1)	hal2_2))	gag2_1)	((((gab2_2	grm2_1)	vul3_1)	(ceb2_1	grm1_1))	(gra2_2	rot1_2)))	(ceb1_1	((vup1_2	(vul2_1	vup2_1))	(gac1_1	(icr1_3	vup1_1)))))	((gab1_1	gag1_2)	(((gal1_2	plu1_1)	(gal2_1	(gra2_1	plu2_2)))	plu2_1)))	(((369.1_1	416.1_1)	gac2_1)	vul1_2))	((((vir1_2	((406.1_1	vel1_1)	gag1_1))	(((plu1_2	rot1_1)	rot3_1)	(rot2_1	rot3_2)))	(416.1_2	(gal1_1	(gra1_1	gra2_3))))	((lai1_1	lai2_1)	(tri2_1	tri2_2))))
((((((((gag2_1	((bur1_1	tri1_1)	hal2_2))	((((((gab2_2	grm2_1)	grm1_1)	ceb2_1)	(gra2_2	rot1_2))	vul3_1)	((ceb1_1	(((gac1_1	vup1_1)	icr1_3)	(vup2_1	vul2_1)))	vup1_2)))	(((gab1_1	gag1_2)	((gal1_2	plu1_1)	(gal2_1	plu2_2)))	(gra2_1	plu2_1)))	(vir1_1	(vir2_1	vir2_2)))	((369.1_1	416.1_1)	(gac2_1	vul1_2)))	(((369.1_2	ceb1_2)	vul2_2)	grm2_2))	(((((((gag1_1	vel1_1)	(gab2_1	vel2_2))	(vir1_2	((plu1_2	(rot1_1	(rot3_1	rot3_2)))	rot2_1)))	406.1_1)	(((366.1_1	(lit1_1
(((((((((((vir1_1	vir2_2)	vir2_1)	((bur1_1	tri1_1)	hal2_2))	((((gal1_2	plu1_1)	plu2_2)	(gal2_1	plu2_1))	gra2_1))	gag2_1)	(((((gab2_2	grm2_1)	((ceb1_1	vup2_1)	(((gac1_1	vup1_1)	icr1_3)	(vup1_2	vul2_1))))	(vul3_1	(ceb2_1	grm1_1)))	(gra2_2	rot1_2))	((369.1_1	416.1_1)	(gac2_1	vul1_2))))	(gab1_1	gag1_2))	((((((vel1_1	((gag1_1	vir1_2)	((plu1_2	((rot1_1	rot3_1)	rot3_2))	rot2_1)))	(gab2_1	vel2_2))	406.1_1)	((((369.1_2	ceb1_2)	grm2_2)	vul2_2)	(tri2_1	tri2_2)))
(((((((((bur1_1	tri1_1)	hal2_2)	gag2_1)	(vir1_1	(vir2_1	vir2_2)))	((((gab1_1	gag1_2)	(grm1_1	vul3_1))	((((gal1_2	plu1_1)	(plu2_1	plu2_2))	gal2_1)	(gra2_1	(gra2_2	rot1_2))))	((ceb2_1	(gab2_2	grm2_1))	((((ceb1_1	vup2_1)	(icr1_3	vup1_2))	vul2_1)	(gac1_1	vup1_1)))))	(((369.1_1	416.1_1)	gac2_1)	vul1_2))	(((((((gab2_1	vel2_2)	(gag1_1	vir1_2))	vel1_1)	((lai1_1	lai2_1)	(tri2_1	tri2_2)))	((416.1_2	gal1_1)	(gra1_1	gra2_3)))	(406.1_1	((((plu1_2	rot3_1)	rot3_2)
(((((((((gag2_1	(vir1_1	(vir2_1	vir2_2)))	((gab1_1	gag1_2)	(((369.1_1	416.1_1)	gac2_1)	vul1_2)))	((bur1_1	tri1_1)	hal2_2))	(((ceb2_1	grm1_1)	((((ceb1_1	vup2_1)	vul2_1)	(icr1_3	vup1_2))	(gac1_1	vup1_1)))	(vul3_1	((gab2_2	grm2_1)	((((((gal1_2	plu1_1)	plu2_1)	gal2_1)	plu2_2)	gra2_1)	(gra2_2	rot1_2))))))	((((gag1_1	(vel1_1	vir1_2))	(406.1_1	((((plu1_2	rot3_1)	rot1_1)	rot2_1)	rot3_2)))	(((366.1_1	(gab2_1	vel2_2))	((icr2_1	vel2_1)	(((gag2_2	(hal1_1	hal2_1))
((((((((((vir1_1	vir2_1)	vir2_2)	(gag2_1	((bur1_1	tri1_1)	hal2_2)))	((((gab2_2	grm2_1)	(ceb2_1	grm1_1))	(ceb1_1	(((gac1_1	vup1_1)	icr1_3)	((vup2_1	vul2_1)	vup1_2))))	(((((gal1_2	plu1_1)	plu2_2)	(gal2_1	plu2_1))	gra2_1)	(gra2_2	rot1_2))))	((369.1_1	416.1_1)	(gac2_1	vul1_2)))	(((((((vel1_1	(gag1_1	vir1_2))	406.1_1)	((((plu1_2	rot1_1)	rot3_2)	rot2_1)	rot3_1))	(tri2_1	tri2_2))	(lai1_1	lai2_1))	(((366.1_1	(gab2_1	vel2_2))	((icr1_1	(icr1_2	vul1_1))	(lit1_1
((((((((((gag2_1	((vir1_1	vir2_1)	vir2_2))	((bur1_1	tri1_1)	hal2_2))	((ceb1_1	vul2_1)	vup2_1))	((gac1_1	icr1_3)	vup1_1))	((vup1_2	(((369.1_1	416.1_1)	vul1_2)	gac2_1))	(((ceb2_1	grm1_1)	(gab2_2	grm2_1))	((((((gal1_2	plu1_1)	plu2_1)	plu2_2)	gal2_1)	gra2_1)	(gra2_2	rot1_2)))))	((((369.1_2	ceb1_2)	grm2_2)	vul2_2)	vul3_1))	(416.1_2	(gal1_1	(gra1_1	gra2_3))))	(((((((gag1_1	vir1_2)	(vel1_1	((((plu1_2	rot2_1)	rot1_1)	rot3_2)	rot3_1)))	406.1_1)	((lai1_1	lai2_1)
(((((((((((((bur1_1	tri1_1)	hal2_2)	(gag2_1	((vir1_1	vir2_1)	vir2_2)))	(ceb2_1	grm1_1))	grm2_1)	gab2_2)	((((369.1_1	416.1_1)	gac2_1)	vul1_2)	vup1_2))	(((gal1_2	plu1_1)	(((gal2_1	plu2_1)	plu2_2)	gra2_1))	(gra2_2	rot1_2)))	((ceb1_1	(((gac1_1	vup1_1)	icr1_3)	vup2_1))	vul2_1))	vul3_1)	((366.1_1	(((gab2_1	vel2_2)	vir1_2)	((icr1_1	vul1_1)	icr1_2)))	(lit1_1	lit2_2)))	(((((((((plu1_2	(rot2_1	rot3_1))	rot1_1)	rot3_2)	((gag1_1	vul3_2)	vel1_1))	406.1_1)	((lai1_1
(((((((((((((((vir1_1	(vir2_1	vir2_2))	gag2_1)	(((bur1_1	tri1_1)	hal2_2)	((gal1_2	plu1_1)	((gal2_1	plu2_2)	(gra2_1	plu2_1)))))	(gra2_2	rot1_2))	(ceb2_1	gab2_2))	grm2_1)	((((369.1_1	416.1_1)	(gac2_1	vul1_2))	vup1_2)	grm1_1))	(((ceb1_1	vul2_1)	((gac1_1	vup1_1)	icr1_3))	vup2_1))	vul3_1)	(lit1_1	lit2_2))	(366.1_1	((gab2_1	vel2_2)	vir1_2)))	(((((((369.1_2	ceb1_2)	grm2_2)	vul2_2)	((((406.1_1	vul3_2)	(gag1_1	vel1_1))	(((plu1_2	rot1_1)	rot3_1)	(rot2_1	rot3_2)))
((((((((((((bur1_1	tri1_1)	hal2_2)	((vir1_1	vir2_2)	vir2_1))	gag2_1)	((gal1_2	plu1_1)	(gal2_1	(gra2_1	(plu2_1	plu2_2)))))	(ceb2_1	(gab2_2	((gra2_2	rot1_2)	grm1_1))))	((ceb1_1	(vup2_1	vul2_1))	((gac1_1	icr1_3)	vup1_1)))	(grm2_1	(((369.1_1	416.1_1)	(gac2_1	vul1_2))	vup1_2)))	(lit1_1	lit2_2))	((((vel1_1	vul3_2)	gag1_1)	(406.1_1	(gab1_1	gag1_2)))	(((((gag2_2	((((hal1_1	hal2_1)	(lit1_2	lit2_1))	icr2_2)	vel1_2))	(icr2_1	vel2_1))	(416.1_2	(gal1_1	(gra1_1
(((((((((((((bur1_1	tri1_1)	hal2_2)	((((gal1_2	plu1_1)	gal2_1)	(gra2_1	plu2_1))	plu2_2))	((vir1_1	vir2_1)	vir2_2))	gag2_1)	(grm2_1	((((369.1_1	416.1_1)	gac2_1)	vul1_2)	vup1_2)))	((((ceb2_1	grm1_1)	gab2_2)	(gra2_2	rot1_2))	(ceb1_1	(((gac1_1	icr1_3)	vup1_1)	(vul2_1	vup2_1)))))	(((icr1_1	icr1_2)	vul1_1)	vul3_1))	((vel2_1	icr2_1)	(lit1_1	lit2_2)))	(((((gag1_1	vir1_2)	vul3_2)	((((369.1_2	ceb1_2)	grm2_2)	vul2_2)	(406.1_1	(gab1_1	gag1_2))))	(((plu1_2	rot1_1)
((((((((vir1_1	(vir2_1	vir2_2))	gag2_1)	(((gal1_2	plu1_1)	(gal2_1	(gra2_1	plu2_1)))	plu2_2))	(((bur1_1	tri1_1)	hal2_2)	((ceb1_1	((gac1_1	vup1_1)	icr1_3))	(vup2_1	vul2_1))))	(((grm2_1	(((369.1_1	416.1_1)	(gac2_1	vul1_2))	vup1_2))	(gra2_2	rot1_2))	((ceb2_1	grm1_1)	gab2_2)))	vul3_1)	(((((((vir1_2	((plu1_2	rot2_1)	((rot1_1	rot3_1)	rot3_2)))	(gag1_1	vul3_2))	(((((369.1_2	ceb1_2)	grm2_2)	vul2_2)	((lai1_1	lai2_1)	vel1_1))	((gab1_1	gag1_2)	(tri2_1	tri2_2))))
((((((gag2_1	((vir1_1	vir2_1)	vir2_2))	((grm2_1	vup1_2)	((369.1_1	416.1_1)	(gac2_1	vul1_2))))	(((grm1_1	(ceb2_1	gab2_2))	(((((bur1_1	tri1_1)	hal2_2)	(vul2_1	vup2_1))	ceb1_1)	((gac1_1	vup1_1)	icr1_3)))	(((((gal1_2	plu1_1)	plu2_2)	(gal2_1	plu2_1))	(gra2_2	rot1_2))	gra2_1)))	(((((((((plu1_2	rot3_2)	rot3_1)	(rot1_1	rot2_1))	((gag1_1	vul3_2)	vir1_2))	(gab1_1	gag1_2))	(lai1_1	lai2_1))	(406.1_1	(((gag2_2	(hal1_1	hal2_1))	icr2_2)	((lit1_2	lit2_1)	vel1_2))))
(((((((((gag2_1	(grm1_1	(ceb2_1	gab2_2)))	(vir1_1	(vir2_1	vir2_2)))	((grm2_1	vup1_2)	(((369.1_1	416.1_1)	gac2_1)	vul1_2)))	(((gal1_2	plu1_1)	(((gal2_1	plu2_1)	plu2_2)	gra2_1))	(gra2_2	rot1_2)))	((bur1_1	tri1_1)	hal2_2))	((ceb1_1	(vup2_1	vul2_1))	((gac1_1	icr1_3)	vup1_1)))	(((((((((lai1_1	lai2_1)	vir1_2)	(gag1_1	vul3_2))	vel1_1)	(tri2_1	tri2_2))	406.1_1)	((gal1_1	(416.1_2	(gra1_1	gra2_3)))	(((((hal1_1	hal2_1)	lit1_2)	vel1_2)	(icr2_2	lit2_1))	gag2_2)))
(((((((((gag2_1	(vir1_1	(vir2_1	vir2_2)))	(((((gal1_2	plu1_1)	plu2_1)	plu2_2)	gal2_1)	gra2_1))	((grm2_1	vup1_2)	(((369.1_1	416.1_1)	vul1_2)	gac2_1)))	(((((grm1_1	ceb2_1)	(((ceb1_1	hal2_2)	(vul2_1	vup2_1))	((gac1_1	icr1_3)	vup1_1)))	(gra2_2	rot1_2))	gab2_2)	(bur1_1	tri1_1)))	((((416.1_2	gal1_1)	406.1_1)	((gra1_1	gra2_3)	(tri2_1	tri2_2)))	((366.1_1	(((gab2_1	vel2_2)	vul3_1)	(lit1_1	lit2_2)))	(icr1_1	(icr1_2	vul1_1)))))	(((((((icr2_1	vel2_1)	lit2_1)	lit1_2)
(((((((((gag2_1	(vir1_1	(vir2_1	vir2_2)))	((((gal1_2	plu1_1)	plu2_1)	gra2_1)	(gal2_1	plu2_2)))	((grm2_1	vup1_2)	(((369.1_1	416.1_1)	gac2_1)	vul1_2)))	(bur1_1	tri1_1))	(((grm1_1	(gra2_2	rot1_2))	((((ceb1_1	hal2_2)	(vul2_1	vup2_1))	((gac1_1	icr1_3)	vup1_1))	ceb2_1))	gab2_2))	((((((plu1_2	((rot1_1	(rot3_1	rot3_2))	rot2_1))	(lai1_1	lai2_1))	vir1_2)	((gag1_1	vel1_1)	vul3_2))	(((416.1_2	gal1_1)	((gra1_1	gra2_3)	(tri2_1	tri2_2)))	((366.1_1	((vel2_2	gab2_1)
((((((((gab2_2	ceb2_1)	((gra2_2	rot1_2)	grm1_1))	((((bur1_1	tri1_1)	vup2_1)	(((gac1_1	icr1_3)	vup1_1)	vul2_1))	(ceb1_1	hal2_2)))	(((grm2_1	vup1_2)	(((369.1_1	416.1_1)	gac2_1)	vul1_2))	((gag2_1	((((gal1_2	plu1_1)	plu2_2)	gra2_1)	(gal2_1	plu2_1)))	((vir1_1	vir2_1)	vir2_2))))	((((((vul3_2	vel1_1)	(gag1_1	vir1_2))	(((plu1_2	rot3_2)	rot2_1)	(rot1_1	rot3_1)))	406.1_1)	((lai1_1	lai2_1)	(tri2_1	tri2_2)))	(((369.1_2	ceb1_2)	grm2_2)	vul2_2)))	(((gal1_1	(416.1_2
(((((((vir1_1	(vir2_1	vir2_2))	gag2_1)	((((grm2_1	(grm1_1	gab2_2))	ceb2_1)	(gra2_2	rot1_2))	(((((bur1_1	tri1_1)	vup2_1)	vul2_1)	(ceb1_1	hal2_2))	(gac1_1	(icr1_3	vup1_1)))))	((((369.1_1	416.1_1)	gac2_1)	vul1_2)	vup1_2))	(((gal1_2	plu1_1)	plu2_1)	(gal2_1	(gra2_1	plu2_2))))	(((((((gag1_1	(vel1_1	(vir1_2	vul3_2)))	((plu1_2	((rot1_1	rot3_1)	rot2_1))	rot3_2))	406.1_1)	(lai1_1	lai2_1))	(tri2_1	tri2_2))	((((416.1_2	(gra1_1	gra2_3))	gal1_1)	((366.1_1	vul3_1)
(((((((((vir1_1	vir2_2)	vir2_1)	(((gal1_2	plu1_1)	gal2_1)	(gra2_1	(plu2_1	plu2_2))))	(((369.1_1	416.1_1)	(gac2_1	vul1_2))	vup1_2))	((((ceb2_1	grm1_1)	gab2_2)	grm2_1)	((((bur1_1	tri1_1)	(gac1_1	(icr1_3	vup1_1)))	(vup2_1	vul2_1))	(ceb1_1	hal2_2))))	(gag2_1	(gra2_2	rot1_2)))	((((((((((vir1_2	vel1_1)	vul3_2)	(lai1_1	lai2_1))	gag1_1)	406.1_1)	(((plu1_2	rot1_1)	(rot3_1	rot3_2))	rot2_1))	(((gal1_1	(gra1_1	gra2_3))	416.1_2)	(tri2_1	tri2_2)))	(gab1_1	gag1_2))
(((((((((vir1_1	vir2_1)	vir2_2)	gag2_1)	(((369.1_1	416.1_1)	(gac2_1	vul1_2))	vup1_2))	(((((ceb2_1	grm1_1)	vul3_1)	(gab2_2	grm2_1))	(((((bur1_1	tri1_1)	vul2_1)	vup2_1)	(ceb1_1	hal2_2))	((gac1_1	icr1_3)	vup1_1)))	(gra2_2	rot1_2)))	((((gal1_2	plu1_1)	(plu2_1	plu2_2))	gal2_1)	gra2_1))	(((((((gab1_1	gag1_2)	((gag1_1	vir1_2)	(vul3_2	vel1_1)))	((plu1_2	rot3_1)	((rot1_1	rot2_1)	rot3_2)))	(406.1_1	(lai1_1	lai2_1)))	(((((gag2_2	lit1_2)	((hal1_1	hal2_1)	vel1_2))
((((((((gag2_1	(vir1_1	(vir2_1	vir2_2)))	vup1_2)	((369.1_1	416.1_1)	(gac2_1	vul1_2)))	((((ceb2_1	grm1_1)	(gra2_2	rot1_2))	vul3_1)	((((((bur1_1	tri1_1)	vup2_1)	vul2_1)	((gac1_1	icr1_3)	vup1_1))	(ceb1_1	hal2_2))	(gab2_2	grm2_1))))	(((gal1_2	plu1_1)	((gal2_1	plu2_1)	plu2_2))	gra2_1))	((((((406.1_1	(((((gag2_2	icr2_2)	(((hal1_1	hal2_1)	lit1_2)	lit2_1))	vel1_2)	416.1_2)	gal1_1))	(((gag1_1	(vir1_2	vul3_2))	vel1_1)	(lai1_1	lai2_1)))	((plu1_2	rot1_1)	((rot2_1
(((((gag2_1	(((gal1_2	plu1_1)	(gal2_1	(gra2_1	plu2_1)))	plu2_2))	(vir1_1	(vir2_1	vir2_2)))	(((((ceb2_1	grm1_1)	((gra2_2	rot1_2)	(gab2_2	grm2_1)))	vul3_1)	((((bur1_1	tri1_1)	vul2_1)	((gac1_1	icr1_3)	vup1_1))	((ceb1_1	hal2_2)	vup2_1)))	((((369.1_1	416.1_1)	vul1_2)	gac2_1)	vup1_2)))	((((((((((vir1_2	((gag1_1	vel1_1)	vul3_2))	406.1_1)	(gab1_1	gag1_2))	(416.1_2	gal1_1))	(lai1_1	lai2_1))	((((plu1_2	rot3_1)	rot1_1)	rot3_2)	rot2_1))	(((((hal1_1	hal2_1)	icr2_2)
((((gag2_1	((bur1_1	tri1_1)	(((gal1_2	plu1_1)	gal2_1)	((gra2_1	plu2_1)	plu2_2))))	((((ceb2_1	grm1_1)	(gra2_2	rot1_2))	(((((ceb1_1	hal2_2)	vup2_1)	(gac1_1	(icr1_3	vup1_1)))	vul2_1)	((gab2_2	grm2_1)	vul3_1)))	((((369.1_1	416.1_1)	gac2_1)	vul1_2)	(((vir1_1	vir2_1)	vir2_2)	vup1_2))))	(((((((((((gag1_1	(vul3_2	vel1_1))	vir1_2)	406.1_1)	(lai1_1	lai2_1))	(gal1_1	((plu1_2	(rot1_1	(rot3_1	rot3_2)))	rot2_1)))	(((((hal1_1	hal2_1)	lit1_2)	(icr2_2	lit2_1))	vel1_2)
(((((((gag2_1	((vir1_1	vir2_1)	vir2_2))	(bur1_1	tri1_1))	((((369.1_1	416.1_1)	(gac2_1	vul1_2))	vup1_2)	((((gal1_2	plu1_1)	(plu2_1	plu2_2))	gra2_1)	gal2_1)))	((((grm1_1	ceb2_1)	(((((ceb1_1	hal2_2)	vup2_1)	vul2_1)	((gac1_1	icr1_3)	vup1_1))	(gra2_2	rot1_2)))	vul3_1)	(gab2_2	grm2_1)))	((((((((((vel1_1	vir1_2)	(((plu1_2	rot1_1)	(rot3_1	rot3_2))	rot2_1))	(gag1_1	vul3_2))	(lai1_1	lai2_1))	(((gag2_2	(hal1_1	hal2_1))	vel1_2)	((icr2_2	lit2_1)	lit1_2)))	gal1_1)
((((((((((bur1_1	tri1_1)	(((gal1_2	plu1_1)	gal2_1)	((gra2_1	plu2_1)	plu2_2)))	(((369.1_1	416.1_1)	(gac2_1	vul1_2))	vup1_2))	gag2_1)	(((ceb2_1	grm1_1)	(((ceb1_1	hal2_2)	(vul2_1	vup2_1))	((gac1_1	vup1_1)	icr1_3)))	((gab2_2	(grm2_1	((vir1_1	vir2_1)	vir2_2)))	(gra2_2	rot1_2))))	(((369.1_2	ceb1_2)	grm2_2)	vul2_2))	vul3_1)	(((((vir1_2	(vul3_2	vel1_1))	(gag1_1	gal1_1))	406.1_1)	((gra1_1	gra2_3)	(tri2_1	tri2_2)))	(((((gag2_2	((icr2_2	lit1_2)	lit2_1))	((hal1_1
(((((((bur1_1	tri1_1)	(((gra2_2	rot1_2)	(ceb2_1	grm1_1))	((gab2_2	((vir1_1	vir2_2)	vir2_1))	grm2_1)))	(((369.1_1	416.1_1)	(gac2_1	vul1_2))	vup1_2))	((gal1_2	plu1_1)	(((gal2_1	plu2_1)	gra2_1)	plu2_2)))	((((((ceb1_1	hal2_2)	(vup2_1	vul2_1))	vup1_1)	gac1_1)	icr1_3)	gag2_1))	((((((gag1_1	vul3_2)	vir1_2)	vel1_1)	(lai1_1	lai2_1))	((((((((((hal1_1	hal2_1)	vel1_2)	icr2_2)	gag2_2)	(lit1_2	lit2_1))	((gal1_1	(((plu1_2	rot1_1)	rot3_1)	rot3_2))	rot2_1))	(416.1_2
((((((((gal1_2	plu1_1)	plu2_1)	gra2_1)	(gal2_1	plu2_2))	(((((369.1_1	416.1_1)	gac2_1)	vul1_2)	vup1_2)	((bur1_1	tri1_1)	gag2_1)))	((((grm1_1	((gab2_2	(vir1_1	(vir2_1	vir2_2)))	grm2_1))	(ceb1_1	(ceb2_1	hal2_2)))	(gra2_2	rot1_2))	(((gac1_1	icr1_3)	vup1_1)	(vup2_1	vul2_1))))	((((((((gag1_1	(vel1_1	vul3_2))	vir1_2)	416.1_2)	((icr1_1	vul1_1)	icr1_2))	((406.1_1	(plu1_2	(((rot1_1	rot3_2)	rot2_1)	rot3_1)))	gal1_1))	(gab1_1	gag1_2))	((((((hal1_1	hal2_1)	(lit2_1
((((((((gag2_1	(bur1_1	tri1_1))	(((369.1_1	416.1_1)	(gac2_1	vul1_2))	vup1_2))	(((grm1_1	(((gab2_2	grm2_1)	(vir1_1	(vir2_1	vir2_2)))	(gra2_2	rot1_2)))	((((ceb1_1	ceb2_1)	hal2_2)	((gac1_1	icr1_3)	vup1_1))	(vul2_1	vup2_1)))	(((gal1_2	((gal2_1	plu2_1)	gra2_1))	plu2_2)	plu1_1)))	((((((vir1_2	rot2_1)	416.1_2)	((((gag1_1	vel1_1)	vul3_2)	(((plu1_2	rot1_1)	rot3_1)	rot3_2))	gal1_1))	(((366.1_1	(((vel2_1	icr2_1)	(vel2_2	gab2_1))	((icr1_1	vul1_1)	icr1_2)))	(lit1_1
((((((gag2_1	(((((369.1_1	416.1_1)	vul1_2)	gac2_1)	vup1_2)	(bur1_1	tri1_1)))	((((ceb1_1	ceb2_1)	hal2_2)	((gac1_1	(icr1_3	vup1_1))	(vul2_1	vup2_1)))	((grm1_1	(gra2_2	rot1_2))	((gab2_2	grm2_1)	(vir1_1	(vir2_1	vir2_2))))))	(((gal1_2	plu1_1)	gra2_1)	((gal2_1	plu2_2)	plu2_1)))	(((((((((gag1_1	vel1_1)	vir1_2)	vul3_2)	((gab1_1	gag1_2)	(lai1_1	lai2_1)))	((plu1_2	(rot1_1	rot3_2))	(rot2_1	rot3_1)))	((406.1_1	(416.1_2	gal1_1))	(gra1_1	gra2_3)))	((((369.1_2	ceb1_2)
((((((((((gag2_1	vup1_2)	(((369.1_1	416.1_1)	gac2_1)	vul1_2))	(((gal1_2	plu1_1)	plu2_2)	((gal2_1	plu2_1)	gra2_1)))	(((((ceb1_1	hal2_2)	ceb2_1)	(vul2_1	vup2_1))	((gac1_1	vup1_1)	icr1_3))	((vir1_1	vir2_2)	vir2_1)))	((grm1_1	(gab2_2	grm2_1))	(gra2_2	rot1_2)))	(bur1_1	tri1_1))	(((((vel1_1	(vir1_2	vul3_2))	(((plu1_2	rot2_1)	rot3_1)	(rot1_1	rot3_2)))	(406.1_1	(gag1_1	(lai1_1	lai2_1))))	(gab1_1	gag1_2))	((((416.1_2	gal1_1)	(((gag2_2	lit2_1)	((hal1_1	hal2_1)
(((((((((((((bur1_1	tri1_1)	gag2_1)	(vir1_1	(vir2_1	vir2_2)))	vup1_2)	(((((ceb1_1	hal2_2)	ceb2_1)	(vup2_1	vul2_1))	(((grm1_1	(gra2_2	rot1_2))	(gac1_1	(icr1_3	vup1_1)))	(gab2_2	grm2_1)))	(((gal1_2	plu1_1)	(gal2_1	plu2_1))	(gra2_1	plu2_2))))	(((369.1_1	416.1_1)	vul1_2)	gac2_1))	((gra1_1	gra2_3)	(tri2_1	tri2_2)))	(366.1_1	((((lit1_1	lit2_2)	vul3_1)	(gab2_1	vel2_2))	((icr1_1	icr1_2)	vul1_1))))	(((((vel1_1	(gag1_1	(lai1_1	lai2_1)))	(406.1_1	(vir1_2	vul3_2)))
(((((((((((((bur1_1	tri1_1)	gag2_1)	vup1_2)	(((ceb2_1	((((ceb1_1	hal2_2)	vul2_1)	vup2_1)	((gac1_1	icr1_3)	vup1_1)))	grm1_1)	(((((gal1_2	plu1_1)	plu2_2)	plu2_1)	(gal2_1	gra2_1))	(gra2_2	rot1_2))))	(((gab2_2	grm2_1)	vir2_2)	(vir1_1	vir2_1)))	(((369.1_1	416.1_1)	vul1_2)	gac2_1))	((((((gag1_1	vir1_2)	vel1_1)	(((plu1_2	rot3_2)	(rot1_1	rot3_1))	rot2_1))	406.1_1)	((lai1_1	lai2_1)	vul3_2))	(gab1_1	gag1_2)))	((gra1_1	gra2_3)	(tri2_1	tri2_2)))	(((416.1_2	gal1_1)
(((((((((bur1_1	tri1_1)	(gab2_2	(grm2_1	((vir1_1	vir2_2)	vir2_1))))	((gag2_1	vup1_2)	((369.1_1	416.1_1)	(gac2_1	vul1_2))))	(((ceb2_1	grm1_1)	(((((gal1_2	plu1_1)	plu2_2)	(gal2_1	plu2_1))	gra2_1)	(gra2_2	rot1_2)))	(((ceb1_1	hal2_2)	vul2_1)	(((gac1_1	icr1_3)	vup1_1)	vup2_1))))	(((((416.1_2	gal1_1)	gag2_2)	(hal1_1	hal2_1))	((vel2_1	icr2_1)	((icr2_2	lit2_1)	lit1_2)))	vel1_2))	((gab1_1	gag1_2)	((gra1_1	gra2_3)	(tri2_1	tri2_2))))	((((((plu1_2	(rot1_1	rot3_2))
(((((((((((((bur1_1	tri1_1)	gag2_1)	((gab2_2	grm2_1)	((vir1_1	vir2_1)	vir2_2)))	((grm1_1	ceb2_1)	(((ceb1_1	hal2_2)	(vul2_1	vup2_1))	((gac1_1	icr1_3)	vup1_1))))	(((gal1_2	plu1_1)	(((gal2_1	plu2_2)	plu2_1)	gra2_1))	(gra2_2	rot1_2)))	(((369.1_1	416.1_1)	(gac2_1	vul1_2))	vup1_2))	((gal1_1	416.1_2)	((((366.1_1	(gab2_1	vel2_2))	(lit1_1	lit2_2))	(((icr1_1	vul1_1)	icr1_2)	vul3_1))	(icr2_1	vel2_1))))	(((gag1_1	406.1_1)	((lai1_1	lai2_1)	((((plu1_2	rot2_1)	rot1_1)
(((((gag2_1	(bur1_1	tri1_1))	(((((((ceb1_1	hal2_2)	(vup2_1	vul2_1))	((gac1_1	vup1_1)	icr1_3))	(grm1_1	ceb2_1))	(gab2_2	(grm2_1	(vir1_1	(vir2_1	vir2_2)))))	((gra2_2	rot1_2)	((((gal1_2	plu1_1)	plu2_1)	gra2_1)	(gal2_1	plu2_2))))	(((369.1_1	vul1_2)	(416.1_1	gac2_1))	vup1_2)))	((gag2_2	((hal1_1	hal2_1)	((lit1_2	vel1_2)	lit2_1)))	icr2_2))	(((((((406.1_1	gag1_1)	((((plu1_2	rot1_1)	(rot2_1	rot3_2))	rot3_1)	(vel1_1	(vir1_2	vul3_2))))	(gab1_1	gag1_2))	(lai1_1
(((((((gag2_1	(bur1_1	tri1_1))	((((369.1_1	416.1_1)	vul1_2)	gac2_1)	vup1_2))	(((ceb2_1	grm1_1)	((gab2_2	grm2_1)	((vir1_1	vir2_2)	vir2_1)))	((((gal1_2	plu1_1)	((gal2_1	plu2_1)	plu2_2))	gra2_1)	(gra2_2	rot1_2))))	(((ceb1_1	hal2_2)	(((gac1_1	icr1_3)	vup1_1)	vul2_1))	vup2_1))	(((((((406.1_1	vel1_1)	gag1_1)	(vir1_2	vul3_2))	((lai1_1	lai2_1)	((plu1_2	rot3_1)	((rot1_1	rot2_1)	rot3_2))))	(gab1_1	gag1_2))	(((369.1_2	ceb1_2)	grm2_2)	vul2_2))	((((416.1_2	gal1_1)
(((((bur1_1	tri1_1)	(ceb2_1	grm1_1))	((((ceb1_1	hal2_2)	((gac1_1	(icr1_3	vup1_1))	(vup2_1	vul2_1)))	(((gra2_2	rot1_2)	((gab2_2	((vir1_1	vir2_2)	vir2_1))	grm2_1))	(((gal1_2	plu1_1)	(gal2_1	(plu2_1	plu2_2)))	gra2_1)))	(gag2_1	(((369.1_1	416.1_1)	(gac2_1	vul1_2))	vup1_2))))	((((((369.1_2	ceb1_2)	grm2_2)	vul2_2)	((((416.1_2	gal1_1)	(gag2_2	(((hal1_1	hal2_1)	lit1_2)	icr2_2)))	(vel1_2	lit2_1))	((gab1_1	gag1_2)	(((gag1_1	vir1_2)	(vul3_2	vel1_1))	(((plu1_2
(((((((((bur1_1	tri1_1)	gag2_1)	((gab2_2	grm2_1)	(vir1_1	(vir2_1	vir2_2))))	(((ceb1_1	ceb2_1)	hal2_2)	(vup2_1	vul2_1)))	((vup1_2	(((369.1_1	416.1_1)	vul1_2)	gac2_1))	(grm1_1	(((gra2_2	rot1_2)	((((gal1_2	plu1_1)	gra2_1)	(gal2_1	plu2_1))	plu2_2))	((gac1_1	icr1_3)	vup1_1)))))	((((((((gag1_1	(vir1_2	vul3_2))	vel1_1)	(416.1_2	gal1_1))	(lai1_1	lai2_1))	((((plu1_2	rot1_1)	rot2_1)	rot3_2)	rot3_1))	(gab1_1	gag1_2))	((gra1_1	gra2_3)	(tri2_1	tri2_2)))	(((366.1_1
(((((((gag2_1	(((bur1_1	tri1_1)	((ceb1_1	(ceb2_1	hal2_2))	(vul2_1	vup2_1)))	((gra2_2	rot1_2)	(((gal1_2	plu1_1)	((gal2_1	plu2_1)	gra2_1))	plu2_2))))	((gab2_2	grm2_1)	((vir1_1	vir2_2)	vir2_1)))	(((vup1_2	grm1_1)	((gac1_1	icr1_3)	vup1_1))	(((369.1_1	416.1_1)	gac2_1)	vul1_2)))	((((((((((gag1_1	(vel1_1	vir1_2))	vul3_2)	(((plu1_2	rot3_1)	rot2_1)	(rot1_1	rot3_2)))	(406.1_1	(lai1_1	lai2_1)))	(gab1_1	gag1_2))	(((((hal1_1	hal2_1)	lit2_1)	(vel1_2	lit1_2))	gag2_2)
((((((((gag2_1	(((gab2_2	grm2_1)	(vir1_1	(vir2_1	vir2_2)))	grm1_1))	((bur1_1	tri1_1)	((ceb1_1	(ceb2_1	hal2_2))	(vul2_1	vup2_1))))	(((gac1_1	icr1_3)	vup1_1)	(gra2_2	rot1_2)))	(vup1_2	((369.1_1	416.1_1)	(gac2_1	vul1_2))))	((((gal1_2	plu1_1)	(gal2_1	plu2_1))	gra2_1)	plu2_2))	(((((((((vel1_1	vir1_2)	vul3_2)	gag1_1)	406.1_1)	(lai1_1	lai2_1))	(416.1_2	(gab1_1	gag1_2)))	(((366.1_1	(gab2_1	vel2_2))	(icr1_1	(icr1_2	vul1_1)))	((lit1_1	lit2_2)	vul3_1)))	((((gag2_2
((((((((gag2_1	((((grm1_1	vul3_1)	((gab2_2	(vir1_1	(vir2_1	vir2_2)))	grm2_1))	((gac1_1	icr1_3)	vup1_1))	((bur1_1	tri1_1)	((ceb1_1	(ceb2_1	hal2_2))	(vul2_1	vup2_1)))))	(((((gal1_2	plu1_1)	(gal2_1	plu2_1))	(gra2_1	plu2_2))	vup1_2)	(((369.1_1	416.1_1)	vul1_2)	gac2_1)))	(gra2_2	rot1_2))	(((((406.1_1	(((gag1_1	(vir1_2	vul3_2))	vel1_1)	(((gal1_1	(rot1_1	(rot3_1	rot3_2)))	plu1_2)	rot2_1)))	(416.1_2	(lai1_1	lai2_1)))	((gra1_1	gra2_3)	(tri2_1	tri2_2)))	(((icr2_1
(((((gag2_1	(((gal1_2	plu1_1)	(gal2_1	plu2_1))	(gra2_1	plu2_2)))	((((369.1_1	416.1_1)	gac2_1)	vul1_2)	vup1_2))	(((grm1_1	vul3_1)	(((((bur1_1	tri1_1)	(((ceb1_1	ceb2_1)	hal2_2)	((gac1_1	vup1_1)	icr1_3)))	vup2_1)	vul2_1)	(gab2_2	(grm2_1	((vir1_1	vir2_1)	vir2_2)))))	(gra2_2	rot1_2)))	(((((((406.1_1	(gab1_1	gag1_2))	((((gag1_1	vir1_2)	vul3_2)	vel1_1)	(gal1_1	(((plu1_2	rot1_1)	rot2_1)	(rot3_1	rot3_2)))))	(((hal1_1	hal2_1)	(((gag2_2	(icr2_2	(lit2_1	lit1_2)))
((((((((((gag2_1	(bur1_1	tri1_1))	(((gac1_1	icr1_3)	vup1_1)	(vup2_1	vul2_1)))	((ceb1_1	ceb2_1)	hal2_2))	((gab2_2	((vir1_1	vir2_2)	vir2_1))	grm2_1))	(vul3_1	grm1_1))	((((((gal1_2	plu1_1)	gal2_1)	plu2_1)	plu2_2)	gra2_1)	(gra2_2	rot1_2)))	(((369.1_2	ceb1_2)	grm2_2)	vul2_2))	((((369.1_1	416.1_1)	vul1_2)	gac2_1)	vup1_2))	((((gag1_1	(vel1_1	(vir1_2	vul3_2)))	(gab1_1	gag1_2))	(366.1_1	(((icr1_1	vul1_1)	icr1_2)	((gab2_1	vel2_2)	(lit1_1	lit2_2)))))	((((((((gag2_2
((((((gag2_1	(((vup1_2	((369.1_1	416.1_1)	(gac2_1	vul1_2)))	((bur1_1	tri1_1)	((((ceb1_1	hal2_2)	ceb2_1)	(vul2_1	vup2_1))	((gac1_1	vup1_1)	icr1_3))))	(vul3_1	((gab2_2	(grm2_1	((vir1_1	vir2_1)	vir2_2)))	grm1_1))))	((((((gal1_2	plu1_1)	plu2_1)	gal2_1)	gra2_1)	plu2_2)	(gra2_2	rot1_2)))	((((((lai1_1	lai2_1)	(((gag1_1	vir1_2)	vul3_2)	vel1_1))	(((gag2_2	vel1_2)	((((hal1_1	hal2_1)	(lit2_1	lit1_2))	icr2_2)	(icr2_1	vel2_1)))	(gab1_1	gag1_2)))	((406.1_1	416.1_2)
((((((((gag2_1	(vup1_2	(((369.1_1	416.1_1)	gac2_1)	vul1_2)))	((grm1_1	((ceb2_1	hal2_2)	(gab2_2	(grm2_1	((vir1_1	vir2_2)	vir2_1)))))	(((((bur1_1	tri1_1)	(vup2_1	vul2_1))	ceb1_1)	((gac1_1	icr1_3)	vup1_1))	((((gal1_2	plu1_1)	plu2_2)	(gal2_1	(gra2_1	plu2_1)))	(gra2_2	rot1_2)))))	vul3_1)	(((gag2_2	lit1_2)	(((hal1_1	hal2_1)	(icr2_1	vel2_1))	(icr2_2	(vel1_2	lit2_1))))	((366.1_1	(((gab2_1	vel2_2)	(icr1_1	(icr1_2	vul1_1)))	(lit1_1	lit2_2)))	((gag1_1	(vel1_1
((((((((((369.1_1	416.1_1)	(gac2_1	vul1_2))	vup1_2)	gag2_1)	((((gal1_2	plu1_1)	(plu2_1	plu2_2))	(gal2_1	gra2_1))	(gra2_2	rot1_2)))	(((grm1_1	((((bur1_1	tri1_1)	vup2_1)	((ceb1_1	ceb2_1)	hal2_2))	((gac1_1	(icr1_3	vup1_1))	vul2_1)))	(gab2_2	(grm2_1	((vir1_1	vir2_1)	vir2_2))))	vul3_1))	((((gab1_1	gag1_2)	((((((hal1_1	hal2_1)	lit1_2)	(icr2_1	vel2_1))	(lit2_1	vel1_2))	(gag2_2	icr2_2))	(lai1_1	lai2_1)))	((406.1_1	((gag1_1	((vel1_1	vul3_2)	vir1_2))	((gal1_1
(((((gag2_1	(((369.1_1	416.1_1)	gac2_1)	vul1_2))	((grm1_1	((gab2_2	grm2_1)	(vir1_1	(vir2_1	vir2_2))))	(((((((bur1_1	tri1_1)	vul2_1)	vup2_1)	(ceb1_1	(ceb2_1	hal2_2)))	vup1_2)	((gac1_1	vup1_1)	icr1_3))	(((gal1_2	plu1_1)	(((gal2_1	plu2_1)	plu2_2)	gra2_1))	(gra2_2	rot1_2)))))	((((((((406.1_1	(((gal1_1	rot3_2)	rot2_1)	((plu1_2	rot1_1)	rot3_1)))	(lai1_1	lai2_1))	((366.1_1	((icr1_1	vul1_1)	icr1_2))	((gab2_1	(lit1_1	lit2_2))	vel2_2)))	(416.1_2	((gab1_1	gag1_2)
((((((((grm1_1	gag2_1)	((369.1_1	416.1_1)	(gac2_1	vul1_2)))	((((((bur1_1	tri1_1)	(vup1_2	icr1_3))	((ceb1_1	ceb2_1)	hal2_2))	(vul2_1	vup2_1))	(gac1_1	vup1_1))	(((gab2_2	grm2_1)	((vir1_1	vir2_2)	vir2_1))	((((gal1_2	plu1_1)	((gal2_1	plu2_1)	plu2_2))	gra2_1)	(gra2_2	rot1_2)))))	(((((((gag1_1	vul3_2)	(vel1_1	vir1_2))	(lai1_1	lai2_1))	406.1_1)	(416.1_2	(((gal1_1	rot3_2)	rot2_1)	((plu1_2	rot3_1)	rot1_1))))	((gra1_1	gra2_3)	(tri2_1	tri2_2)))	(gab1_1	gag1_2)))
(((((((gag2_1	grm1_1)	(((((369.1_1	416.1_1)	(gac2_1	vul1_2))	(((gal1_2	plu1_1)	((gal2_1	plu2_1)	gra2_1))	plu2_2))	((gab2_2	grm2_1)	((vir1_1	vir2_2)	vir2_1)))	((((bur1_1	tri1_1)	vup1_2)	(ceb1_1	(ceb2_1	hal2_2)))	(gac1_1	vup1_1))))	((gra2_2	rot1_2)	(icr1_3	(vul2_1	vup2_1))))	vul3_1)	((((((((vir1_2	gag1_1)	vul3_2)	vel1_1)	406.1_1)	((416.1_2	(lai1_1	lai2_1))	((gal1_1	((plu1_2	rot1_1)	(rot3_1	rot3_2)))	rot2_1)))	((gra1_1	gra2_3)	(tri2_1	tri2_2)))	(((369.1_2
((((((((gag2_1	grm1_1)	((ceb1_1	(ceb2_1	hal2_2))	icr1_3))	((((bur1_1	tri1_1)	vup1_2)	(vup2_1	vul2_1))	((gab2_2	grm2_1)	((gac1_1	vup1_1)	vul3_1))))	(gra2_2	rot1_2))	((((369.1_1	416.1_1)	vul1_2)	gac2_1)	(((vir1_1	vir2_2)	vir2_1)	(((gal1_2	plu1_1)	((gal2_1	plu2_1)	plu2_2))	gra2_1))))	(((((((gal1_1	rot2_1)	((plu1_2	rot1_1)	(rot3_1	rot3_2)))	(416.1_2	(gra1_1	gra2_3)))	((((406.1_1	((gag1_1	vir1_2)	(vel1_1	vul3_2)))	(lai1_1	lai2_1))	(tri2_1	tri2_2))	(gab1_1
((((((((bur1_1	tri1_1)	vup1_2)	gag2_1)	((vir1_1	vir2_2)	vir2_1))	((grm1_1	(vul2_1	vup2_1))	(gab2_2	grm2_1)))	((((((((((vel1_1	406.1_1)	(rot1_1	rot3_1))	((gal1_1	(plu1_2	rot3_2))	rot2_1))	(((gag1_1	vir1_2)	vul3_2)	(lai1_1	lai2_1)))	(gab1_1	gag1_2))	(tri2_1	tri2_2))	(416.1_2	(gra1_1	gra2_3)))	366.1_1)	((((hal1_1	hal2_1)	(lit2_1	(vel1_2	lit1_2)))	(gag2_2	icr2_2))	(icr2_1	vel2_1)))	(((icr1_1	vul1_1)	icr1_2)	((gab2_1	vel2_2)	(lit1_1	lit2_2)))))	((((((((369.1_1
(((((((((bur1_1	tri1_1)	vup1_2)	gag2_1)	(((vir1_1	vir2_1)	vir2_2)	gab2_2))	((gac1_1	vup1_1)	icr1_3))	((((369.1_1	416.1_1)	vul1_2)	gac2_1)	((((ceb1_1	hal2_2)	ceb2_1)	(grm2_1	(grm1_1	(vul2_1	vup2_1))))	vul3_1)))	((((369.1_2	ceb1_2)	grm2_2)	vul2_2)	((((gal1_2	plu1_1)	plu2_2)	((gal2_1	plu2_1)	gra2_1))	(gra2_2	rot1_2))))	(((((vel1_1	(406.1_1	(rot1_1	rot3_1)))	(((gag1_1	vir1_2)	vul3_2)	(gal1_1	(plu1_2	(rot2_1	rot3_2)))))	((416.1_2	(gra1_1	gra2_3))	((gab1_1
((((((((((((((bur1_1	tri1_1)	vup1_2)	gag2_1)	(vir1_1	(vir2_1	vir2_2)))	(grm1_1	(vup2_1	vul2_1)))	grm2_1)	gab2_2)	((((369.1_1	416.1_1)	(gac2_1	vul1_2))	(((369.1_2	ceb1_2)	grm2_2)	vul2_2))	vul3_1))	((ceb1_1	hal2_2)	ceb2_1))	(((gac1_1	vup1_1)	icr1_3)	((((gal1_2	plu1_1)	((gal2_1	plu2_1)	plu2_2))	gra2_1)	(gra2_2	rot1_2))))	(vel2_1	icr2_1))	((((((406.1_1	(((gal1_1	rot2_1)	((plu1_2	rot1_1)	(rot3_1	rot3_2)))	vir1_2))	((gag1_1	vul3_2)	vel1_1))	(gab1_1	gag1_2))
((((((((((bur1_1	tri1_1)	vup1_2)	(((369.1_1	416.1_1)	(gac2_1	vul1_2))	((369.1_2	ceb1_2)	(vul2_2	grm2_2))))	(gag2_1	((vir1_1	vir2_2)	vir2_1)))	(grm2_1	vul3_1))	(((ceb1_1	(ceb2_1	hal2_2))	((gac1_1	vup1_1)	icr1_3))	(((((gal1_2	plu1_1)	(gal2_1	plu2_2))	plu2_1)	gra2_1)	(gra2_2	rot1_2))))	(((vup2_1	vul2_1)	gab2_2)	grm1_1))	((((vir1_2	(gal1_1	((((plu1_2	rot1_1)	rot3_2)	rot2_1)	rot3_1)))	((406.1_1	(gab1_1	gag1_2))	((416.1_2	(gra1_1	gra2_3))	((gag1_1	((lai1_1
((((((((vir1_1	(vir2_1	vir2_2))	((bur1_1	tri1_1)	vup1_2))	(((369.1_1	416.1_1)	(gac2_1	vul1_2))	gag2_1))	(((369.1_2	ceb1_2)	vul2_2)	grm2_2))	((((vup2_1	vul2_1)	grm1_1)	(((ceb1_1	hal2_2)	ceb2_1)	(((gac1_1	icr1_3)	vup1_1)	grm2_1)))	((gab2_2	vul3_1)	((((gal1_2	((gal2_1	plu2_2)	plu1_1))	plu2_1)	gra2_1)	(gra2_2	rot1_2)))))	((((((((gag1_1	vel1_1)	(((406.1_1	vir1_2)	((lai1_1	lai2_1)	(tri2_1	tri2_2)))	((plu1_2	rot2_1)	((rot1_1	rot3_1)	rot3_2))))	vul3_2)	(gab1_1
(((((((((gag2_1	(vir1_1	(vir2_1	vir2_2)))	((bur1_1	tri1_1)	vup1_2))	(((369.1_1	416.1_1)	gac2_1)	vul1_2))	(((gal1_2	plu1_1)	((gal2_1	plu2_1)	plu2_2))	gra2_1))	(((369.1_2	ceb1_2)	grm2_2)	vul2_2))	(((ceb1_1	hal2_2)	(vup2_1	vul2_1))	((gac1_1	icr1_3)	vup1_1)))	(((ceb2_1	grm1_1)	((gab2_2	grm2_1)	vul3_1))	(gra2_2	rot1_2)))	((((((gag1_1	vel1_1)	((416.1_2	gal1_1)	(gra1_1	gra2_3)))	(gab1_1	gag1_2))	(((lai1_1	lai2_1)	tri2_1)	tri2_2))	((406.1_1	(vir1_2	vul3_2))
((((((((((vir1_1	vir2_2)	vir2_1)	((bur1_1	tri1_1)	vup1_2))	((369.1_1	416.1_1)	(gac2_1	vul1_2)))	(gag2_1	(((gal1_2	plu1_1)	(gal2_1	plu2_1))	(gra2_1	plu2_2))))	(gra2_2	rot1_2))	((((gab2_2	grm2_1)	vul3_1)	(ceb2_1	grm1_1))	(((ceb1_1	(vup2_1	vul2_1))	hal2_2)	((gac1_1	vup1_1)	icr1_3))))	((((((gag1_1	vel1_1)	((((plu1_2	rot1_1)	rot3_2)	rot3_1)	rot2_1))	((lai1_1	lai2_1)	(tri2_1	tri2_2)))	((406.1_1	((416.1_2	gal1_1)	(gra1_1	gra2_3)))	((gab1_1	gag1_2)	(vir1_2
(((((((((((((vir1_1	vir2_2)	vir2_1)	((gal1_2	plu1_1)	((gal2_1	plu2_1)	(gra2_1	plu2_2))))	(((369.1_1	416.1_1)	(gac2_1	vul1_2))	gag2_1))	(((grm2_1	grm1_1)	(ceb2_1	gab2_2))	(gra2_2	rot1_2)))	vul3_1)	((((((bur1_1	tri1_1)	vup1_2)	hal2_2)	(vup2_1	vul2_1))	(gac1_1	(icr1_3	vup1_1)))	ceb1_1))	((366.1_1	vel2_2)	((icr1_1	vul1_1)	icr1_2)))	(lit1_1	lit2_2))	((((vir1_2	(plu1_2	((rot1_1	rot3_2)	(rot2_1	rot3_1))))	(gag1_1	(vel1_1	vul3_2)))	(gab1_1	gag1_2))	(((((vel1_2
(((((((((vir1_1	(vir2_1	vir2_2))	gag2_1)	(((gal1_2	plu1_1)	((gra2_1	plu2_1)	plu2_2))	gal2_1))	(((369.1_1	416.1_1)	gac2_1)	vul1_2))	(((grm2_1	(ceb2_1	grm1_1))	gab2_2)	((((bur1_1	tri1_1)	((gac1_1	icr1_3)	vup1_1))	(((ceb1_1	hal2_2)	(vul2_1	vup2_1))	vup1_2))	(gra2_2	rot1_2))))	((((((vul3_2	(((gag1_1	(((plu1_2	rot3_2)	rot2_1)	(rot1_1	rot3_1)))	vel1_1)	vir1_2))	(lai1_1	lai2_1))	gab2_1)	406.1_1)	(((((icr2_2	(vel2_1	icr2_1))	gag2_2)	((hal1_1	hal2_1)	((lit1_2
(((((((((vir1_1	(vir2_1	vir2_2))	gag2_1)	(((((gal1_2	plu1_1)	gal2_1)	plu2_2)	plu2_1)	gra2_1))	(((((((bur1_1	tri1_1)	vup1_2)	vup2_1)	vul2_1)	((gac1_1	icr1_3)	vup1_1))	(ceb1_1	hal2_2))	(((grm1_1	(gab2_2	grm2_1))	ceb2_1)	(gra2_2	rot1_2))))	(((369.1_1	416.1_1)	gac2_1)	vul1_2))	(((((((vel1_1	((plu1_2	((rot1_1	rot2_1)	(rot3_1	rot3_2)))	vir1_2))	(((406.1_1	gag1_1)	(gab2_1	vul3_2))	(lai1_1	lai2_1)))	(gab1_1	gag1_2))	(((366.1_1	((icr1_1	icr1_2)	vul1_1))	(vel2_2
(((((((((vir1_1	(vir2_1	vir2_2))	((((gal1_2	plu2_2)	gra2_1)	(gal2_1	plu2_1))	plu1_1))	gag2_1)	(((gab2_2	grm2_1)	((((bur1_1	tri1_1)	((((gac1_1	icr1_3)	vup1_1)	vul2_1)	(vup1_2	vup2_1)))	(ceb1_1	hal2_2))	((ceb2_1	grm1_1)	(gra2_2	rot1_2))))	((369.1_1	416.1_1)	(gac2_1	vul1_2))))	((((406.1_1	(gab2_1	vul3_2))	(((gag1_1	vel1_1)	((plu1_2	(rot2_1	rot3_1))	(rot1_1	rot3_2)))	(lai1_1	lai2_1)))	((((366.1_1	(vel2_2	(lit1_1	lit2_2)))	((icr1_1	icr1_2)	vul1_1))	(vir1_2
((((((((vir1_1	vir2_2)	vir2_1)	gag2_1)	((369.1_1	416.1_1)	(gac2_1	vul1_2)))	(((grm2_1	(gra2_2	rot1_2))	((((((bur1_1	tri1_1)	vup1_2)	((gac1_1	(icr1_3	vup1_1))	vup2_1))	vul2_1)	(ceb1_1	hal2_2))	((ceb2_1	grm1_1)	gab2_2)))	(((gal1_2	plu1_1)	(gal2_1	plu2_1))	(gra2_1	plu2_2))))	((((gab2_1	(lai1_1	lai2_1))	((366.1_1	(vel2_2	(lit1_1	lit2_2)))	((icr1_1	vul1_1)	icr1_2)))	(((416.1_2	(gra1_1	gra2_3))	gal1_1)	(gab1_1	gag1_2)))	((((369.1_2	ceb1_2)	grm2_2)	vul2_2)
(((((((gag2_1	((vir1_1	vir2_1)	vir2_2))	(((gal1_2	plu1_1)	(gra2_1	plu2_2))	(gal2_1	plu2_1)))	(((369.1_1	416.1_1)	gac2_1)	vul1_2))	((((grm2_1	(gra2_2	rot1_2))	(ceb2_1	grm1_1))	gab2_2)	((((((bur1_1	tri1_1)	(gac1_1	(icr1_3	vup1_1)))	vup2_1)	(ceb1_1	hal2_2))	vul2_1)	vup1_2)))	((((((((vir1_2	vul3_2)	((plu1_2	rot3_1)	((rot1_1	rot3_2)	rot2_1)))	gab2_1)	406.1_1)	(((gag1_1	vel1_1)	(lai1_1	lai2_1))	(tri2_1	tri2_2)))	(gab1_1	gag1_2))	(((366.1_1	(lit1_1	lit2_2))
(((((((gal1_2	plu1_1)	(((gal2_1	plu2_1)	plu2_2)	gra2_1))	gag2_1)	(((((grm2_1	(((((bur1_1	tri1_1)	vup2_1)	(ceb1_1	hal2_2))	((gac1_1	icr1_3)	vup1_1))	(vup1_2	vul2_1)))	((grm1_1	gab2_2)	ceb2_1))	((369.1_1	416.1_1)	(gac2_1	vul1_2)))	(gra2_2	rot1_2))	(vir1_1	(vir2_1	vir2_2))))	((((416.1_2	gal1_1)	(gra1_1	gra2_3))	icr2_2)	((((((366.1_1	((icr1_1	vul1_1)	icr1_2))	(vel2_2	vul3_1))	(lit1_1	lit2_2))	(gab1_1	gag1_2))	((icr2_1	vel2_1)	((gag2_2	vel1_2)	(((hal1_1
((((((((((vir1_1	vir2_1)	vir2_2)	gag2_1)	(((369.1_1	416.1_1)	gac2_1)	vul1_2))	((((gal1_2	plu1_1)	(gal2_1	(plu2_1	plu2_2)))	gra2_1)	(gra2_2	rot1_2)))	((grm2_1	(((bur1_1	tri1_1)	((ceb1_1	hal2_2)	(vup1_2	(vul2_1	vup2_1))))	(gac1_1	(icr1_3	vup1_1))))	(grm1_1	(ceb2_1	gab2_2))))	((((((((gag1_1	vir1_2)	(vel1_1	vul3_2))	gab2_1)	406.1_1)	(tri2_1	tri2_2))	(((416.1_2	gal1_1)	(gra1_1	gra2_3))	(lai1_1	lai2_1)))	(((369.1_2	ceb1_2)	grm2_2)	vul2_2))	(gab1_1	gag1_2)))
(((((((((vir1_1	vir2_2)	vir2_1)	gag2_1)	(((gal1_2	plu1_1)	(gra2_1	plu2_2))	(gal2_1	plu2_1)))	(((369.1_1	416.1_1)	gac2_1)	vul1_2))	((((grm2_1	(grm1_1	ceb2_1))	gab2_2)	(gra2_2	rot1_2))	(((bur1_1	tri1_1)	(vul2_1	vup2_1))	((ceb1_1	hal2_2)	(((gac1_1	vup1_1)	icr1_3)	vup1_2)))))	((((406.1_1	(gab1_1	gag1_2))	((gab2_1	(((gag1_1	vir1_2)	vel1_1)	vul3_2))	((((plu1_2	rot1_1)	rot3_1)	rot3_2)	rot2_1)))	((icr2_1	vel2_1)	((((gag2_2	(icr2_2	lit1_2))	lit2_1)	vel1_2)
((((((((gag2_1	(((((gal1_2	plu1_1)	plu2_1)	plu2_2)	gal2_1)	gra2_1))	(vir1_1	(vir2_1	vir2_2)))	(((grm2_1	(gra2_2	rot1_2))	((grm1_1	ceb2_1)	gab2_2))	((((((bur1_1	tri1_1)	vup2_1)	(vup1_2	vul2_1))	icr1_3)	(gac1_1	vup1_1))	(ceb1_1	hal2_2))))	((369.1_1	416.1_1)	(gac2_1	vul1_2)))	(((((((((gag1_1	vir1_2)	406.1_1)	gab2_1)	(((gag2_2	((icr2_2	(lit1_2	lit2_1))	vel1_2))	(hal1_1	hal2_1))	(vul3_2	vel1_1)))	((plu1_2	rot3_1)	((rot1_1	rot3_2)	rot2_1)))	(lai1_1	lai2_1))
(((((gag2_1	(((gal1_2	plu1_1)	((gal2_1	plu2_1)	gra2_1))	plu2_2))	(((369.1_1	416.1_1)	vul1_2)	gac2_1))	(((grm2_1	((bur1_1	tri1_1)	((((ceb1_1	hal2_2)	vup2_1)	(vup1_2	vul2_1))	((gac1_1	icr1_3)	vup1_1))))	((ceb2_1	grm1_1)	((gra2_2	rot1_2)	gab2_2)))	(vir1_1	(vir2_1	vir2_2))))	(((((((gag1_1	lit2_1)	(((((plu1_2	rot1_1)	rot3_1)	rot3_2)	rot2_1)	(lai1_1	lai2_1)))	((gag2_2	(hal1_1	hal2_1))	((icr2_2	lit1_2)	vel1_2)))	(icr2_1	vel2_1))	(((((icr1_1	icr1_2)	vul1_1)
((((((((((vir1_1	vir2_1)	vir2_2)	((((gal1_2	plu1_1)	gra2_1)	(gal2_1	plu2_1))	plu2_2))	(((((grm2_1	ceb2_1)	(grm1_1	gab2_2))	((bur1_1	tri1_1)	((ceb1_1	hal2_2)	(((gac1_1	icr1_3)	vup1_1)	((vul2_1	vup1_2)	vup2_1)))))	(gra2_2	rot1_2))	gag2_1))	(((369.1_1	416.1_1)	gac2_1)	vul1_2))	((416.1_2	gal1_1)	(gra1_1	gra2_3)))	((((366.1_1	((icr1_1	vul1_1)	icr1_2))	(((vul3_1	vel2_2)	(lit1_1	lit2_2))	gab2_1))	(lai1_1	lai2_1))	(((((plu1_2	rot3_1)	rot2_1)	(rot1_1	rot3_2))
((((((((vir1_1	(vir2_1	vir2_2))	(bur1_1	tri1_1))	((((ceb1_1	hal2_2)	(vul2_1	vup2_1))	((gac1_1	icr1_3)	vup1_1))	vup1_2))	((((((grm2_1	grm1_1)	ceb2_1)	gab2_2)	(gra2_2	rot1_2))	gag2_1)	(((369.1_1	416.1_1)	(gac2_1	vul1_2))	(((gal1_2	plu1_1)	(gal2_1	plu2_2))	(gra2_1	plu2_1)))))	(((((((gag1_1	(icr2_2	lit2_1))	(gag2_2	((hal1_1	hal2_1)	lit1_2)))	(gab1_1	gag1_2))	(((vel1_1	(vir1_2	vul3_2))	(plu1_2	rot2_1))	((rot1_1	rot3_1)	rot3_2)))	((((369.1_2	ceb1_2)	grm2_2)
(((((((((vir1_1	vir2_2)	vir2_1)	(((grm2_1	gab2_2)	((grm1_1	ceb2_1)	(gra2_2	rot1_2)))	(((bur1_1	tri1_1)	vup1_2)	(((ceb1_1	hal2_2)	(vup2_1	vul2_1))	((gac1_1	icr1_3)	vup1_1)))))	gag2_1)	(((gal1_2	plu1_1)	(gal2_1	plu2_2))	(gra2_1	plu2_1)))	(((369.1_1	416.1_1)	gac2_1)	vul1_2))	(((((gag1_1	((((gag2_2	lit2_1)	(hal1_1	hal2_1))	lit1_2)	icr2_2))	vel1_2)	(vel2_1	icr2_1))	(((366.1_1	((icr1_1	vul1_1)	icr1_2))	(lit1_1	lit2_2))	((gab2_1	vul3_1)	vel2_2)))	((((416.1_2
((((((((vir1_1	vir2_1)	vir2_2)	gag2_1)	(((369.1_1	416.1_1)	gac2_1)	vul1_2))	((gra2_2	rot1_2)	(grm1_1	(ceb2_1	(gab2_2	grm2_1)))))	(((((((bur1_1	tri1_1)	vup1_2)	vup2_1)	vul2_1)	(gac1_1	(icr1_3	vup1_1)))	(ceb1_1	hal2_2))	((gal1_2	plu1_1)	((gal2_1	plu2_1)	(gra2_1	plu2_2)))))	((((((gag1_1	((hal1_1	hal2_1)	lit1_2))	(gag2_2	lit2_1))	icr2_2)	(vel2_1	icr2_1))	vel1_2)	(((((((gal1_1	(gra1_1	gra2_3))	416.1_2)	(((369.1_2	ceb1_2)	grm2_2)	vul2_2))	(((406.1_1	vel1_1)
(((((((((vir1_1	(vir2_1	vir2_2))	((gal1_2	(gal2_1	(gra2_1	(plu2_1	plu2_2))))	plu1_1))	((369.1_1	416.1_1)	(gac2_1	vul1_2)))	(((((ceb2_1	grm1_1)	(gra2_2	rot1_2))	(gab2_2	grm2_1))	((((bur1_1	tri1_1)	vup1_2)	(vul2_1	vup2_1))	((ceb1_1	hal2_2)	(gac1_1	(icr1_3	vup1_1)))))	gag2_1))	(((((366.1_1	((icr1_1	vul1_1)	icr1_2))	(lit1_1	lit2_2))	(gab2_1	vel2_2))	vul3_1)	(406.1_1	(((((plu1_2	rot3_1)	(rot1_1	rot2_1))	rot3_2)	((gag1_2	((lai1_1	lai2_1)	(tri2_1	tri2_2)))
(((((((((((vir1_1	vir2_1)	vir2_2)	(((369.1_1	416.1_1)	vul1_2)	gac2_1))	(gag2_1	((((gal1_2	plu1_1)	gra2_1)	plu2_2)	(gal2_1	plu2_1))))	(((gab2_2	grm2_1)	(grm1_1	((((((bur1_1	tri1_1)	vup1_2)	vup2_1)	((gac1_1	icr1_3)	vup1_1))	vul2_1)	(ceb1_1	hal2_2))))	(ceb2_1	(gra2_2	rot1_2))))	(((406.1_1	((((plu1_2	rot1_1)	rot3_1)	rot3_2)	rot2_1))	((vel1_1	vir1_2)	vul3_2))	((lai1_1	lai2_1)	(tri2_1	tri2_2))))	((366.1_1	((vul3_1	(vel2_1	icr2_1))	(((gab2_1	vel2_2)	((icr1_1
((((((vir1_1	(vir2_1	vir2_2))	(gag2_1	(((gal1_2	plu1_1)	((gal2_1	plu2_2)	plu2_1))	gra2_1)))	(((((grm2_1	gab2_2)	(((((((bur1_1	tri1_1)	vup1_2)	vul2_1)	vup2_1)	(ceb1_1	hal2_2))	(gac1_1	vup1_1))	icr1_3))	ceb2_1)	(grm1_1	(gra2_2	rot1_2)))	(((369.1_1	416.1_1)	vul1_2)	gac2_1)))	((gag1_1	(hal1_1	hal2_1))	(((((((gra1_1	gra2_3)	gal1_1)	416.1_2)	((406.1_1	((vel1_1	vul3_2)	vir1_2))	((((plu1_2	rot1_1)	rot3_1)	rot2_1)	rot3_2)))	((lai1_1	lai2_1)	(tri2_1	tri2_2)))
((((((((((vir1_1	vir2_2)	vir2_1)	((bur1_1	tri1_1)	vup1_2))	(((gal1_2	plu1_1)	(gal2_1	plu2_1))	plu2_2))	gag2_1)	((((grm2_1	(((grm1_1	ceb2_1)	gab2_2)	(gra2_2	rot1_2)))	(((ceb1_1	hal2_2)	((gac1_1	icr1_3)	vup1_1))	(vup2_1	vul2_1)))	gra2_1)	(((369.1_1	416.1_1)	gac2_1)	vul1_2)))	(((gag1_1	(gag2_2	(icr2_2	(lit1_2	lit2_1))))	(((416.1_2	(gra1_1	gra2_3))	gal1_1)	(((((366.1_1	vul3_1)	(lit1_1	lit2_2))	(vel2_1	icr2_1))	((gab2_1	vel2_2)	((icr1_1	vul1_1)	icr1_2)))
(((((((((gag2_1	((bur1_1	tri1_1)	vup1_2))	((vir1_1	vir2_1)	vir2_2))	(grm2_1	(((ceb2_1	grm1_1)	(gra2_2	rot1_2))	((((ceb1_1	hal2_2)	(((gac1_1	icr1_3)	vup1_1)	(vul2_1	vup2_1)))	gra2_1)	gab2_2))))	(((369.1_1	416.1_1)	vul1_2)	gac2_1))	((gal1_2	(plu2_2	plu1_1))	(gal2_1	plu2_1)))	(((((((gag1_1	(vir1_2	vul3_2))	vel1_1)	(gab1_1	gag1_2))	406.1_1)	((((gag2_2	(lit1_2	lit2_1))	((hal1_1	hal2_1)	icr2_2))	vel1_2)	((((((rot2_1	rot3_1)	(rot1_1	rot3_2))	plu1_2)	(lai1_1
((((((((gag2_1	((vir1_1	vir2_2)	vir2_1))	(((grm2_1	(gra2_1	(gra2_2	rot1_2)))	((grm1_1	ceb2_1)	gab2_2))	((ceb1_1	hal2_2)	(((gac1_1	(icr1_3	vup1_1))	vul2_1)	vup2_1))))	(((bur1_1	tri1_1)	vup1_2)	(((gal1_2	plu1_1)	plu2_2)	(gal2_1	plu2_1))))	(((369.1_1	416.1_1)	gac2_1)	vul1_2))	(366.1_1	((((icr1_1	vul1_1)	icr1_2)	((vel2_1	(gab2_1	vel2_2))	vul3_1))	icr2_1)))	(((vul3_2	(((406.1_1	(lai1_1	lai2_1))	(vel1_1	vir1_2))	gag1_1))	(((((plu1_2	rot3_1)	rot2_1)	(rot1_1
((((((((((((((369.1_1	416.1_1)	vul1_2)	gac2_1)	(((bur1_1	tri1_1)	(((gal1_2	plu1_1)	plu2_1)	(gal2_1	plu2_2)))	gag2_1))	((vir1_1	vir2_1)	vir2_2))	vup1_2)	((grm2_1	(gab2_2	grm1_1))	(((((gac1_1	vup1_1)	icr1_3)	((ceb1_1	hal2_2)	(vup2_1	vul2_1)))	ceb2_1)	(gra2_1	(gra2_2	rot1_2)))))	(gab1_1	gag1_2))	((((rot1_1	plu1_2)	(rot3_1	rot3_2))	rot2_1)	(lai1_1	lai2_1)))	((vul3_2	vir1_2)	(gag1_1	vel1_1)))	(((416.1_2	(gal1_1	((gra1_1	gra2_3)	(tri2_1	tri2_2))))	406.1_1)
((((((((gag2_1	((vir1_1	vir2_2)	vir2_1))	(((369.1_1	416.1_1)	gac2_1)	vul1_2))	vup1_2)	(((((gal1_2	plu1_1)	plu2_1)	plu2_2)	gal2_1)	(bur1_1	tri1_1)))	(((grm2_1	((gra2_1	(gra2_2	rot1_2))	ceb2_1))	((((ceb1_1	hal2_2)	vul2_1)	vup2_1)	((gac1_1	vup1_1)	icr1_3)))	(gab2_2	grm1_1)))	(((((((gag1_1	vir1_2)	vel1_1)	vul3_2)	((gra1_1	gra2_3)	(tri2_1	tri2_2)))	((416.1_2	gal1_1)	(((gag2_2	lit2_1)	((hal1_1	hal2_1)	(icr2_2	(vel1_2	lit1_2))))	(plu1_2	(((rot1_1	rot2_1)
((((((((gag2_1	((vir1_1	vir2_2)	vir2_1))	((369.1_1	416.1_1)	(gac2_1	vul1_2)))	vup1_2)	((((grm2_1	(((ceb1_1	hal2_2)	(((gac1_1	icr1_3)	vup1_1)	(vup2_1	vul2_1)))	ceb2_1))	(grm1_1	gab2_2))	(bur1_1	tri1_1))	((((gal1_2	plu1_1)	gra2_1)	((gal2_1	plu2_1)	plu2_2))	(gra2_2	rot1_2))))	(((icr2_2	((lit2_1	lit1_2)	vel1_2))	(gag2_2	(hal1_1	hal2_1)))	(((406.1_1	(lai1_1	lai2_1))	(((416.1_2	gal1_1)	((gra1_1	gra2_3)	(tri2_1	tri2_2)))	((((rot3_2	rot2_1)	((plu1_2	rot3_1)
(((((((gag2_1	(vir1_1	(vir2_1	vir2_2)))	((((grm2_1	gab2_2)	(ceb2_1	grm1_1))	((((gal1_2	plu1_1)	((gal2_1	plu2_1)	plu2_2))	gra2_1)	(gra2_2	rot1_2)))	((((bur1_1	tri1_1)	(vup2_1	vul2_1))	(ceb1_1	hal2_2))	((gac1_1	vup1_1)	icr1_3))))	((((369.1_1	416.1_1)	vul1_2)	gac2_1)	vup1_2))	((((366.1_1	(lit1_1	lit2_2))	(((gab2_1	vel2_2)	((icr1_1	(icr1_2	vul1_1))	vul3_1))	(icr2_1	vel2_1)))	((406.1_1	((416.1_2	gal1_1)	(gra1_1	gra2_3)))	(tri2_2	tri2_1)))	(((369.1_2	ceb1_2)
((((((gag2_1	((vir1_1	vir2_1)	vir2_2))	((((369.1_1	416.1_1)	vul1_2)	gac2_1)	vup1_2))	(((grm2_1	((ceb2_1	grm1_1)	gab2_2))	((((((gal1_2	plu1_1)	gal2_1)	plu2_1)	plu2_2)	gra2_1)	(gra2_2	rot1_2)))	((vup2_1	(((bur1_1	tri1_1)	vul2_1)	(gac1_1	icr1_3)))	((ceb1_1	hal2_2)	vup1_1))))	((((((icr2_1	vel2_1)	(366.1_1	(((gab2_1	vel2_2)	vul3_1)	((icr1_1	vul1_1)	icr1_2))))	(lit1_1	lit2_2))	((406.1_1	(lai1_1	lai2_1))	(((416.1_2	gal1_1)	(gra1_1	gra2_3))	(tri2_1	tri2_2))))
(((((((((vir1_1	vir2_2)	vir2_1)	gag2_1)	(((369.1_1	416.1_1)	(gac2_1	vul1_2))	vup1_2))	(((gra2_2	rot1_2)	((((gal1_2	plu1_1)	plu2_1)	(gal2_1	plu2_2))	gra2_1))	(((((bur1_1	tri1_1)	vul2_1)	(((ceb1_1	hal2_2)	(gac1_1	icr1_3))	vup1_1))	vup2_1)	((ceb2_1	grm1_1)	(gab2_2	grm2_1)))))	((((((((gab2_1	vel2_2)	((icr1_1	vul1_1)	icr1_2))	366.1_1)	((vel2_1	icr2_1)	(lit1_1	lit2_2)))	vul3_1)	((406.1_1	(((416.1_2	gal1_1)	((plu1_2	((rot1_1	rot3_1)	(rot2_1	rot3_2)))	vel1_1))
(((((((vir1_1	vir2_2)	vir2_1)	gag2_1)	((((369.1_1	416.1_1)	vul1_2)	gac2_1)	vup1_2))	(((grm1_1	gab2_2)	(((((gal1_2	plu1_1)	plu2_2)	(gal2_1	plu2_1))	gra2_1)	(gra2_2	rot1_2)))	(((((bur1_1	tri1_1)	((((gac1_1	vup1_1)	icr1_3)	vup2_1)	vul2_1))	(ceb1_1	hal2_2))	ceb2_1)	grm2_1)))	((((gab1_1	gag1_2)	(lai1_1	lai2_1))	(((((406.1_1	vir1_2)	gag1_1)	((((rot2_1	plu1_2)	rot3_1)	(rot1_1	rot3_2))	(vel1_1	vul3_2)))	(416.1_2	gal1_1))	(((((gag2_2	(hal1_1	hal2_1))	lit1_2)
(((((((vir1_1	(vir2_1	vir2_2))	(((((369.1_1	416.1_1)	gac2_1)	vul1_2)	gag2_1)	(vup1_2	(((((gal1_2	plu1_1)	(gal2_1	plu2_1))	plu2_2)	gra2_1)	(gra2_2	rot1_2)))))	((grm1_1	(ceb2_1	(gab2_2	grm2_1)))	(((bur1_1	tri1_1)	(((ceb1_1	hal2_2)	vup2_1)	(gac1_1	(icr1_3	vup1_1))))	vul2_1)))	((((((((((vel1_1	(gag1_1	vir1_2))	vul3_2)	((rot1_1	rot3_2)	((plu1_2	rot3_1)	rot2_1)))	406.1_1)	((gag2_2	vel1_2)	((((hal1_1	hal2_1)	lit1_2)	lit2_1)	icr2_2)))	(lai1_1	lai2_1))	((gra1_1
(((((((gag2_1	grm1_1)	(vir1_1	(vir2_1	vir2_2)))	((((369.1_1	416.1_1)	gac2_1)	vul1_2)	vup1_2))	(((ceb2_1	((((gal1_2	plu1_1)	plu2_1)	(gal2_1	plu2_2))	gra2_1))	((gab2_2	grm2_1)	(gra2_2	rot1_2)))	((((bur1_1	tri1_1)	(vup2_1	vul2_1))	((gac1_1	icr1_3)	vup1_1))	(ceb1_1	hal2_2))))	(((((((vel1_1	(gag1_1	(vir1_2	vul3_2)))	(((plu1_2	rot3_1)	(rot1_1	rot3_2))	rot2_1))	406.1_1)	(lai1_1	lai2_1))	(((416.1_2	gal1_1)	(gra1_1	gra2_3))	(tri2_1	tri2_2)))	((((vel2_1	icr2_1)
(((((((grm1_1	((vir1_1	vir2_1)	vir2_2))	((((gab2_2	grm2_1)	ceb2_1)	(gra2_2	rot1_2))	gag2_1))	(((((369.1_1	416.1_1)	vul1_2)	gac2_1)	vup1_2)	(((bur1_1	tri1_1)	(((ceb1_1	hal2_2)	(vup2_1	vul2_1))	(gac1_1	(icr1_3	vup1_1))))	((((gal1_2	plu1_1)	plu2_2)	gal2_1)	(gra2_1	plu2_1)))))	(((369.1_2	ceb1_2)	grm2_2)	vul2_2))	(((((((406.1_1	((rot1_1	plu1_2)	(rot2_1	(rot3_1	rot3_2))))	(((gag1_1	vel1_1)	vul3_2)	(lai1_1	lai2_1)))	vir1_2)	(gag2_2	((((hal1_1	hal2_1)	lit1_2)
(((((((((grm1_1	(gag2_1	(vir1_1	(vir2_1	vir2_2))))	((((369.1_1	416.1_1)	gac2_1)	vul1_2)	vup1_2))	((ceb2_1	((gab2_2	grm2_1)	(gra2_2	rot1_2)))	(((bur1_1	tri1_1)	((gal1_2	plu1_1)	((gal2_1	plu2_2)	(gra2_1	plu2_1))))	((ceb1_1	hal2_2)	(((gac1_1	icr1_3)	vup1_1)	(vup2_1	vul2_1))))))	(((icr2_1	vel2_1)	366.1_1)	((icr1_1	vul1_1)	icr1_2)))	((gab2_1	vel2_2)	((lit1_1	lit2_2)	vul3_1)))	(((((((((rot1_1	rot3_1)	rot3_2)	(plu1_2	rot2_1))	406.1_1)	(lai1_1	lai2_1))	((gag1_1
(((((((((grm1_1	gag2_1)	((((369.1_1	416.1_1)	gac2_1)	vul1_2)	vup1_2))	(vir1_1	(vir2_1	vir2_2)))	(((((ceb2_1	(gra2_2	rot1_2))	(gab2_2	grm2_1))	(ceb1_1	hal2_2))	((gac1_1	(icr1_3	vup1_1))	(vup2_1	vul2_1)))	(bur1_1	tri1_1)))	((((gal1_2	plu1_1)	gal2_1)	plu2_1)	(gra2_1	plu2_2)))	((((((vul3_2	gag1_1)	((rot3_2	(plu1_2	(rot2_1	rot3_1)))	rot1_1))	((lai1_1	lai2_1)	(vel1_1	vir1_2)))	366.1_1)	(((((vel1_2	(((hal1_1	hal2_1)	(lit1_2	lit2_1))	icr2_2))	gag2_2)	406.1_1)
(((((((((((gal1_2	plu1_1)	((gal2_1	gra2_1)	(plu2_1	plu2_2)))	(gra2_2	rot1_2))	(vir1_1	(vir2_1	vir2_2)))	gag2_1)	((grm2_1	gab2_2)	(ceb2_1	grm1_1)))	(((((369.1_1	416.1_1)	vul1_2)	gac2_1)	vup1_2)	((bur1_1	tri1_1)	(((ceb1_1	hal2_2)	((gac1_1	icr1_3)	vup1_1))	(vup2_1	vul2_1)))))	(((((((gag1_1	(vel1_1	vir1_2))	vul3_2)	(tri2_1	tri2_2))	(((plu1_2	(rot2_1	(rot3_1	rot3_2)))	rot1_1)	(lai1_1	lai2_1)))	(icr2_1	vel2_1))	(((((406.1_1	(((hal1_1	hal2_1)	lit1_2)	lit2_1))
(((((((((grm1_1	ceb2_1)	(gra2_2	rot1_2))	(gab2_2	grm2_1))	((((369.1_1	416.1_1)	(gac2_1	vul1_2))	vup1_2)	(((bur1_1	tri1_1)	((ceb1_1	hal2_2)	(gac1_1	(icr1_3	vup1_1))))	(vul2_1	vup2_1))))	((((vir1_1	vir2_1)	vir2_2)	((gal1_2	plu1_1)	((gal2_1	(plu2_1	plu2_2))	gra2_1)))	gag2_1))	(((((((plu1_2	((rot1_1	rot3_2)	(rot2_1	rot3_1)))	gag1_1)	vir1_2)	(vel1_1	(((lai1_1	lai2_1)	(tri2_1	tri2_2))	vul3_2)))	(icr1_1	(icr1_2	vul1_1)))	((((icr2_1	vel2_1)	(gab2_1	vel2_2))
(((((((((ceb2_1	(gra2_2	rot1_2))	((gab2_2	grm2_1)	grm1_1))	((((369.1_1	416.1_1)	gac2_1)	vul1_2)	vup1_2))	(((((gal1_2	plu1_1)	plu2_1)	(gal2_1	plu2_2))	gra2_1)	((vir1_1	vir2_2)	vir2_1)))	gag2_1)	((((bur1_1	tri1_1)	(vup2_1	vul2_1))	(ceb1_1	hal2_2))	((gac1_1	icr1_3)	vup1_1)))	((((366.1_1	(gab2_1	vel2_2))	vul3_1)	(icr2_1	vel2_1))	(((icr1_1	vul1_1)	icr1_2)	(lit1_1	lit2_2))))	((((((vir1_2	((gag1_1	vel1_1)	vul3_2))	406.1_1)	(((416.1_2	(gra1_1	gra2_3))	gal1_1)
(((((((((((gal1_2	plu1_1)	((gal2_1	(plu2_1	plu2_2))	gra2_1))	((((369.1_1	416.1_1)	vul1_2)	gac2_1)	vup1_2))	((vir1_1	vir2_1)	vir2_2))	((((gac1_1	icr1_3)	vup1_1)	vup2_1)	(((bur1_1	tri1_1)	vul2_1)	(ceb1_1	hal2_2))))	((grm2_1	(gra2_2	rot1_2))	(((ceb2_1	grm1_1)	gag2_1)	gab2_2)))	((366.1_1	gab2_1)	vel2_2))	(((icr1_1	vul1_1)	icr1_2)	vul3_1))	((icr2_1	vel2_1)	((gag2_2	((hal1_1	hal2_1)	((icr2_2	lit1_2)	lit2_1)))	vel1_2)))	(((((gag1_1	(vir1_2	vul3_2))	vel1_1)
((((((((((((vir1_1	(vir2_1	vir2_2))	((gal1_2	plu1_1)	((gal2_1	plu2_1)	(gra2_1	plu2_2))))	((369.1_1	416.1_1)	(gac2_1	vul1_2)))	((ceb2_1	grm1_1)	(((((((ceb1_1	hal2_2)	vup2_1)	((gac1_1	icr1_3)	vup1_1))	vul2_1)	gag2_1)	(gab2_2	grm2_1))	(gra2_2	rot1_2))))	((bur1_1	tri1_1)	vup1_2))	((icr1_1	(icr1_2	vul1_1))	(lit1_1	lit2_2)))	(((369.1_2	ceb1_2)	grm2_2)	vul2_2))	(((((vul3_2	gag1_1)	vel1_1)	vir1_2)	(lai1_1	lai2_1))	(gab1_1	gag1_2)))	(416.1_2	(gal1_1	(gra1_1
((((((((bur1_1	tri1_1)	vup1_2)	(gag2_1	((vir1_1	vir2_2)	vir2_1)))	(ceb2_1	grm1_1))	(((gal1_2	plu1_1)	gra2_1)	((gal2_1	plu2_2)	plu2_1)))	((((grm2_1	gab2_2)	(gra2_2	rot1_2))	(((vul2_1	vup2_1)	((gac1_1	icr1_3)	vup1_1))	(ceb1_1	hal2_2)))	((369.1_1	416.1_1)	(gac2_1	vul1_2))))	(((((((vul3_2	(vel1_1	vir1_2))	gag1_1)	(406.1_1	((gab1_1	gag1_2)	(lai1_1	lai2_1))))	((416.1_2	gal1_1)	(gra1_1	gra2_3)))	(((((((hal1_1	hal2_1)	icr2_2)	lit1_2)	lit2_1)	gag2_2)	vel1_2)
(((((((((((vir1_1	(vir2_1	vir2_2))	gag2_1)	(((bur1_1	tri1_1)	vup1_2)	(((gal1_2	plu1_1)	(gra2_1	plu2_1))	(gal2_1	plu2_2))))	(ceb2_1	grm1_1))	(((369.1_1	416.1_1)	vul1_2)	gac2_1))	((((ceb1_1	hal2_2)	(vup2_1	vul2_1))	((gac1_1	vup1_1)	icr1_3))	(gra2_2	rot1_2)))	(grm2_1	gab2_2))	vul3_1)	((366.1_1	((plu1_2	rot1_1)	((rot2_1	rot3_2)	rot3_1)))	(((gab2_1	vel2_2)	(lit1_1	lit2_2))	(icr1_1	(icr1_2	vul1_1)))))	(((((((vel1_1	vul3_2)	(gag1_1	vir1_2))	(406.1_1	(lai1_1
((((((((((((bur1_1	tri1_1)	vup1_2)	gag2_1)	(((369.1_1	416.1_1)	vul1_2)	gac2_1))	((vir1_1	vir2_1)	vir2_2))	((((gal1_2	plu2_2)	gal2_1)	gra2_1)	(plu2_1	plu1_1)))	((((ceb2_1	grm1_1)	(gab2_2	grm2_1))	(gra2_2	rot1_2))	(((ceb1_1	hal2_2)	(vup2_1	vul2_1))	((gac1_1	icr1_3)	vup1_1))))	(gab1_1	gag1_2))	((((((((406.1_1	(gag1_1	vul3_2))	((lai1_1	lai2_1)	vel1_1))	vir1_2)	((416.1_2	gal1_1)	(gra1_1	gra2_3)))	(tri2_1	tri2_2))	((gag2_2	(hal1_1	hal2_1))	((icr2_2	lit1_2)
(((((((((gag2_1	((vir1_1	vir2_2)	vir2_1))	((((gal1_2	(gra2_1	plu2_1))	gal2_1)	plu2_2)	plu1_1))	(((369.1_1	416.1_1)	vul1_2)	gac2_1))	((grm2_1	((ceb2_1	(gab2_2	grm1_1))	(gra2_2	rot1_2)))	((((bur1_1	tri1_1)	vup1_2)	(ceb1_1	hal2_2))	((gac1_1	(icr1_3	vup1_1))	(vup2_1	vul2_1)))))	((((((((gag1_1	vir1_2)	(vel1_1	vul3_2))	(lai1_1	lai2_1))	(((gag2_2	((hal1_1	hal2_1)	(lit2_1	lit1_2)))	vel1_2)	icr2_2))	(tri2_1	tri2_2))	(((416.1_2	gal1_1)	(gra1_1	gra2_3))	(plu1_2
((((((((((((vir1_1	(vir2_1	vir2_2))	gag2_1)	(((((gal1_2	plu1_1)	plu2_1)	gra2_1)	plu2_2)	gal2_1))	((369.1_1	416.1_1)	(gac2_1	vul1_2)))	((((ceb2_1	grm1_1)	gab2_2)	(gra2_2	rot1_2))	(((((bur1_1	tri1_1)	(vup2_1	vul2_1))	(gac1_1	vup1_1))	(vup1_2	icr1_3))	(ceb1_1	hal2_2))))	grm2_1)	(366.1_1	(((gab2_1	vel2_2)	(lit1_1	lit2_2))	vul3_1)))	(icr2_1	vel2_1))	((icr1_1	vul1_1)	icr1_2))	((((((((gag1_1	(vir1_2	(vel1_1	vul3_2)))	(lai1_1	lai2_1))	(416.1_2	(gal1_1	(gra1_1
((((((((((vir1_1	vir2_2)	vir2_1)	gag2_1)	(((gal1_2	plu2_2)	((gal2_1	gra2_1)	plu2_1))	plu1_1))	(((gab2_2	grm2_1)	(369.1_1	((416.1_1	gac2_1)	vul1_2)))	(((ceb2_1	grm1_1)	(gra2_2	rot1_2))	(((bur1_1	tri1_1)	vup1_2)	((((ceb1_1	hal2_2)	vul2_1)	vup2_1)	((gac1_1	icr1_3)	vup1_1))))))	vul3_1)	((((((((((vul3_2	gag1_1)	(lai1_1	lai2_1))	vir1_2)	vel1_1)	(406.1_1	((rot1_1	rot3_1)	((plu1_2	rot3_2)	rot2_1))))	416.1_2)	gal1_1)	((((((hal1_1	hal2_1)	(lit1_2	lit2_1))	vel1_2)
(((((((((((((gag2_1	((vir1_1	vir2_1)	vir2_2))	((((gal1_2	plu1_1)	gra2_1)	plu2_1)	(gal2_1	plu2_2)))	(gab2_2	grm2_1))	(ceb2_1	(gra2_2	rot1_2)))	(((bur1_1	tri1_1)	vup1_2)	((ceb1_1	hal2_2)	((gac1_1	vup1_1)	(icr1_3	(vul2_1	vup2_1))))))	(((369.1_1	416.1_1)	vul1_2)	gac2_1))	grm1_1)	((((366.1_1	((gab2_1	vel2_2)	(lit1_1	lit2_2)))	((icr1_1	vul1_1)	icr1_2))	(vel2_1	icr2_1))	vul3_1))	(((vel1_2	(((gag2_2	lit1_2)	lit2_1)	(hal1_1	hal2_1)))	icr2_2)	((gra1_1	gra2_3)
((((((gag2_1	((vir1_1	vir2_2)	vir2_1))	((gal1_2	plu1_1)	((gal2_1	(gra2_1	plu2_1))	plu2_2)))	(((369.1_1	416.1_1)	vul1_2)	gac2_1))	((((gra2_2	rot1_2)	(ceb2_1	(grm1_1	vul3_1)))	(gab2_2	grm2_1))	(((bur1_1	tri1_1)	vup1_2)	((((ceb1_1	hal2_2)	vul2_1)	vup2_1)	((gac1_1	vup1_1)	icr1_3)))))	(((((((gag1_1	vel1_1)	vir1_2)	((gra1_1	gra2_3)	(tri2_1	tri2_2)))	(gab1_1	gag1_2))	(((((hal1_1	hal2_1)	(icr2_2	(lit1_2	lit2_1)))	gag2_2)	vel1_2)	(406.1_1	((((416.1_2	gal1_1)
((((((((((gag2_1	((vir1_1	vir2_2)	vir2_1))	((gal1_2	plu1_1)	(((gal2_1	gra2_1)	plu2_1)	plu2_2)))	((((gab2_2	grm2_1)	(ceb2_1	vul3_1))	(grm1_1	(gra2_2	rot1_2)))	(((369.1_1	416.1_1)	gac2_1)	vul1_2)))	((bur1_1	tri1_1)	(((((ceb1_1	hal2_2)	vul2_1)	vup2_1)	(gac1_1	(icr1_3	vup1_1)))	vup1_2)))	(gab1_1	gag1_2))	(416.1_2	gal1_1))	(((369.1_2	ceb1_2)	grm2_2)	vul2_2))	((((vir1_2	((rot1_1	rot2_1)	((plu1_2	rot3_2)	rot3_1)))	((406.1_1	(vel1_1	vul3_2))	(lai1_1	lai2_1)))
(((((((gag2_1	((vir1_1	vir2_2)	vir2_1))	((((gal1_2	plu1_1)	plu2_2)	(gal2_1	plu2_1))	gra2_1))	((((ceb2_1	grm1_1)	(gab2_2	grm2_1))	vul3_1)	(((((bur1_1	tri1_1)	vup1_1)	((ceb1_1	hal2_2)	(gac1_1	icr1_3)))	((vup1_2	vup2_1)	vul2_1))	(gra2_2	rot1_2))))	(((369.1_1	416.1_1)	gac2_1)	vul1_2))	(((((gag1_1	406.1_1)	(lai1_1	lai2_1))	(((((rot3_1	rot3_2)	plu1_2)	rot1_1)	rot2_1)	((vul3_2	vir1_2)	vel1_1)))	vel1_2)	((gag2_2	((hal1_1	hal2_1)	(lit1_2	lit2_1)))	icr2_2)))
((((((((((vir1_1	vir2_1)	(((369.1_1	416.1_1)	vul1_2)	gac2_1))	(gag2_1	vir2_2))	((vul3_1	((((bur1_1	tri1_1)	vup2_1)	((((ceb1_1	hal2_2)	(gac1_1	icr1_3))	vul2_1)	(vup1_2	vup1_1)))	(gra2_2	rot1_2)))	((grm1_1	ceb2_1)	(gab2_2	grm2_1))))	((((gal1_2	plu1_1)	plu2_1)	(gal2_1	plu2_2))	gra2_1))	(((366.1_1	(lit1_1	lit2_2))	(gab2_1	vel2_2))	(icr2_1	vel2_1)))	((((369.1_2	ceb1_2)	grm2_2)	vul2_2)	((((416.1_2	gal1_1)	(gra1_1	gra2_3))	(tri2_1	tri2_2))	(gab1_1	gag1_2))))
(((((((((vir1_1	vir2_1)	gag2_1)	vir2_2)	(((gra2_2	rot1_2)	(((((((bur1_1	tri1_1)	vup1_2)	(vup2_1	vul2_1))	(ceb1_1	hal2_2))	((gac1_1	icr1_3)	vup1_1))	vul3_1)	(gab2_2	grm2_1)))	(grm1_1	ceb2_1)))	(((gal1_2	plu1_1)	gra2_1)	((gal2_1	plu2_1)	plu2_2)))	(((369.1_1	416.1_1)	gac2_1)	vul1_2))	(((((((((((plu1_2	(rot1_1	rot3_2))	rot3_1)	rot2_1)	((gag1_1	(vel1_1	vir1_2))	vul3_2))	(lai1_1	lai2_1))	(gab2_1	vel2_2))	((416.1_2	gal1_1)	(lit1_1	lit2_2)))	406.1_1)	(366.1_1
((((((gag2_1	(vir1_1	vir2_1))	(vir2_2	((((gal1_2	plu1_1)	(gal2_1	gra2_1))	plu2_2)	plu2_1)))	((((((ceb2_1	grm1_1)	vul3_1)	(gab2_2	grm2_1))	(gra2_2	rot1_2))	(((bur1_1	tri1_1)	vup1_2)	(((ceb1_1	hal2_2)	(gac1_1	(icr1_3	vup1_1)))	(vul2_1	vup2_1))))	(((369.1_1	416.1_1)	vul1_2)	gac2_1)))	(((((((((rot3_1	rot3_2)	((plu1_2	rot2_1)	rot1_1))	(lai1_1	lai2_1))	(406.1_1	((gag1_1	vul3_2)	(vel1_1	vir1_2))))	(416.1_2	gal1_1))	((gab2_1	vel2_2)	(lit1_1	lit2_2)))	(366.1_1
(((((((vir2_2	((vir1_1	vir2_1)	gag2_1))	(((gal1_2	plu1_1)	(gal2_1	plu2_1))	(gra2_1	plu2_2)))	(((((ceb2_1	grm1_1)	vul3_1)	((((bur1_1	tri1_1)	vup1_2)	(vup2_1	vul2_1))	(ceb1_1	hal2_2)))	((gac1_1	vup1_1)	icr1_3))	((gra2_2	rot1_2)	(gab2_2	grm2_1))))	(((369.1_1	416.1_1)	gac2_1)	vul1_2))	(((((((gab2_1	vel2_2)	(lit1_1	lit2_2))	(vel1_1	vul3_2))	((rot3_2	(((plu1_2	rot1_1)	rot3_1)	rot2_1))	((gag1_1	vir1_2)	(lai1_1	lai2_1))))	(366.1_1	((icr1_1	vul1_1)	icr1_2)))
(((((((((((((gag2_1	(vir1_1	vir2_1))	vir2_2)	(((gal1_2	plu1_1)	((gal2_1	plu2_1)	plu2_2))	gra2_1))	(((ceb2_1	grm1_1)	(((((bur1_1	tri1_1)	vup1_2)	((ceb1_1	hal2_2)	(vup2_1	vul2_1)))	((gac1_1	icr1_3)	vup1_1))	(gra2_2	rot1_2)))	(gab2_2	grm2_1)))	vul3_1)	(((369.1_1	416.1_1)	gac2_1)	vul1_2))	(406.1_1	(vel1_1	(vir1_2	vul3_2))))	((((((plu1_2	(rot1_1	rot3_2))	(rot2_1	rot3_1))	(gab1_1	gag1_2))	((gab2_1	vel2_2)	(lit1_1	lit2_2)))	(gag1_1	(lai1_1	lai2_1)))	(416.1_2
((((((((((gag2_1	(vir1_1	vir2_1))	(((((gal1_2	plu1_1)	plu2_1)	(gra2_1	plu2_2))	gal2_1)	vir2_2))	((((369.1_1	416.1_1)	gac2_1)	vul1_2)	((bur1_1	tri1_1)	vup1_2)))	(((grm1_1	(gab2_2	grm2_1))	(ceb2_1	(gra2_2	rot1_2)))	(((ceb1_1	hal2_2)	(gac1_1	(icr1_3	vup1_1)))	(vup2_1	vul2_1))))	366.1_1)	((((gab2_1	vel2_2)	((icr1_1	vul1_1)	icr1_2))	(lit1_1	lit2_2))	vul3_1))	((((vul3_2	vir1_2)	vel1_1)	((rot1_1	rot2_1)	((plu1_2	rot3_2)	rot3_1)))	((icr2_2	((((icr2_1	vel2_1)
((((((((((((vir1_1	(vir2_1	vir2_2))	(gag2_1	(((gal1_2	plu1_1)	plu2_2)	(gal2_1	(gra2_1	plu2_1)))))	(((grm1_1	(((ceb1_1	hal2_2)	(vul2_1	vup2_1))	((gac1_1	icr1_3)	vup1_1)))	(ceb2_1	(gra2_2	rot1_2)))	(gab2_2	grm2_1)))	(((bur1_1	tri1_1)	vup1_2)	(((369.1_1	416.1_1)	gac2_1)	vul1_2)))	(((gab2_1	vel2_2)	vul3_1)	(lit1_1	lit2_2)))	(gab1_1	gag1_2))	((vul3_2	(vel1_1	vir1_2))	406.1_1))	((((((hal1_1	hal2_1)	icr2_2)	((lit1_2	lit2_1)	vel1_2))	(vel2_1	icr2_1))	gag2_2)
(((((((((gag2_1	(vir1_1	(vir2_1	vir2_2)))	((bur1_1	tri1_1)	vup1_2))	((grm1_1	grm2_1)	((((ceb1_1	hal2_2)	(vup2_1	vul2_1))	((gac1_1	icr1_3)	vup1_1))	(ceb2_1	(gab2_2	(gra2_2	rot1_2))))))	(((gal1_2	plu1_1)	(gal2_1	plu2_1))	(gra2_1	plu2_2)))	(((369.1_1	416.1_1)	gac2_1)	vul1_2))	((366.1_1	((icr1_1	(icr1_2	vul1_1))	(lit1_1	lit2_2)))	((gab2_1	vul3_1)	vel2_2)))	(((gra1_1	gra2_3)	tri2_1)	tri2_2))	((((((((lai1_1	lai2_1)	((vel1_1	vir1_2)	vul3_2))	406.1_1)	((((icr2_2
(((((gag2_1	(((369.1_1	416.1_1)	vul1_2)	gac2_1))	(((((ceb2_1	grm1_1)	grm2_1)	gab2_2)	((((ceb1_1	hal2_2)	vul2_1)	((gac1_1	icr1_3)	vup1_1))	vup2_1))	(gra2_2	rot1_2)))	((vir1_1	(vir2_1	vir2_2))	(((bur1_1	tri1_1)	vup1_2)	((gal1_2	plu1_1)	(((gal2_1	plu2_2)	gra2_1)	plu2_1)))))	((((((gag1_1	((vel1_1	vir1_2)	vul3_2))	416.1_2)	(gab1_1	gag1_2))	(((369.1_2	ceb1_2)	grm2_2)	vul2_2))	(lai1_1	lai2_1))	((((((vel2_1	icr2_1)	gag2_2)	(((hal1_1	hal2_1)	lit2_1)	(icr2_2
((((((((gag2_1	(((gal1_2	plu1_1)	plu2_1)	(gal2_1	(gra2_1	plu2_2))))	(((bur1_1	tri1_1)	vup1_2)	((vir1_1	vir2_2)	vir2_1)))	((((((ceb2_1	grm1_1)	grm2_1)	((ceb1_1	hal2_2)	(vul2_1	vup2_1)))	gab2_2)	((gac1_1	icr1_3)	vup1_1))	(gra2_2	rot1_2)))	(((369.1_1	416.1_1)	vul1_2)	gac2_1))	((((((gag1_1	vel1_1)	(vir1_2	vul3_2))	(416.1_2	gal1_1))	(((gra1_1	gra2_3)	(tri2_1	tri2_2))	(((icr2_1	vel2_1)	((gag2_2	(((hal1_1	hal2_1)	icr2_2)	(lit1_2	lit2_1)))	vel1_2))	(gab1_1
(((((((((((((bur1_1	tri1_1)	vup1_2)	((vir1_1	vir2_1)	vir2_2))	gag2_1)	((369.1_1	416.1_1)	(gac2_1	vul1_2)))	(((gra2_2	rot1_2)	(ceb2_1	grm2_1))	((((ceb1_1	hal2_2)	(vup2_1	vul2_1))	(gac1_1	(icr1_3	vup1_1)))	(gab2_2	grm1_1))))	((((gal1_2	plu1_1)	plu2_1)	(gal2_1	plu2_2))	gra2_1))	((((406.1_1	(lai1_1	lai2_1))	(((((plu1_2	rot3_2)	rot2_1)	rot3_1)	rot1_1)	(gab1_1	gag1_2)))	gal1_1)	((gag1_1	vul3_2)	(vel1_1	vir1_2))))	(tri2_1	tri2_2))	(((416.1_2	(gra1_1	gra2_3))
((((((((((vup1_2	((vir1_1	(vir2_1	vir2_2))	gag2_1))	(bur1_1	tri1_1))	(grm2_1	gab2_2))	(((369.1_1	416.1_1)	(gac2_1	vul1_2))	((gal1_2	plu1_1)	(gal2_1	((gra2_1	plu2_1)	plu2_2)))))	(((ceb2_1	grm1_1)	(gra2_2	rot1_2))	((ceb1_1	hal2_2)	(((gac1_1	vup1_1)	icr1_3)	(vup2_1	vul2_1)))))	gal1_1)	(((((406.1_1	gag1_1)	(vel1_1	vir1_2))	(gab1_1	gag1_2))	vul3_2)	(tri2_1	tri2_2)))	((((rot3_1	(rot1_1	(rot2_1	rot3_2)))	plu1_2)	((366.1_1	(((gab2_1	vel2_2)	((icr1_1	vul1_1)
((((((((((((vir1_1	vir2_2)	vir2_1)	vup1_2)	(bur1_1	tri1_1))	(((369.1_1	416.1_1)	vul1_2)	gac2_1))	(((gal1_2	plu1_1)	(gal2_1	(plu2_1	plu2_2)))	gra2_1))	((grm2_1	((ceb1_1	hal2_2)	(((gac1_1	icr1_3)	vup1_1)	(vup2_1	vul2_1))))	((((ceb2_1	grm1_1)	gab2_2)	gag2_1)	(gra2_2	rot1_2))))	(gab1_1	gag1_2))	((((vir1_2	((plu1_2	rot1_1)	((rot2_1	rot3_1)	rot3_2)))	((406.1_1	vul3_2)	((gag1_1	vel1_1)	(lai1_1	lai2_1))))	gal1_1)	(((416.1_2	((gra1_1	gra2_3)	(tri2_1	tri2_2)))
(((((((((((vir1_1	vir2_2)	vir2_1)	(bur1_1	tri1_1))	gag2_1)	(((369.1_1	416.1_1)	(gac2_1	vul1_2))	((((gal1_2	plu1_1)	gal2_1)	(gra2_1	(plu2_1	plu2_2)))	vup1_2)))	(((grm2_1	((ceb1_1	hal2_2)	((((gac1_1	icr1_3)	vup1_1)	vup2_1)	vul2_1)))	(ceb2_1	grm1_1))	(gab2_2	(gra2_2	rot1_2))))	(((366.1_1	((gab2_1	vel2_2)	vul3_1))	(lit1_1	lit2_2))	(406.1_1	((icr1_1	vul1_1)	icr1_2))))	(((((lai1_1	lai2_1)	((gag1_1	vel1_1)	(vir1_2	vul3_2)))	gal1_1)	(tri2_1	tri2_2))	((icr2_2
((((((((((bur1_1	tri1_1)	((vir1_1	vir2_1)	vir2_2))	((((369.1_1	416.1_1)	vul1_2)	gac2_1)	vup1_2))	(((((grm2_1	grm1_1)	(((ceb1_1	ceb2_1)	hal2_2)	((((gac1_1	icr1_3)	vup1_1)	vup2_1)	vul2_1)))	gab2_2)	(((gal1_2	plu1_1)	plu2_2)	((gal2_1	gra2_1)	plu2_1)))	gag2_1))	(gra2_2	rot1_2))	((((vir1_2	(gag1_1	(vel1_1	vul3_2)))	(((gab1_1	gag1_2)	gal1_1)	(lai1_1	lai2_1)))	((plu1_2	(rot1_1	rot3_2))	(rot2_1	rot3_1)))	((416.1_2	(gra1_1	gra2_3))	(tri2_1	tri2_2))))	((((icr2_1
((((((((((vir1_1	vir2_2)	vir2_1)	gag2_1)	(bur1_1	tri1_1))	(grm2_1	((grm1_1	gab2_2)	(((((ceb1_1	hal2_2)	ceb2_1)	(gac1_1	(icr1_3	vup1_1)))	(vup2_1	vul2_1))	((((((gal1_2	plu1_1)	gal2_1)	plu2_1)	plu2_2)	gra2_1)	(gra2_2	rot1_2))))))	((((369.1_1	416.1_1)	gac2_1)	vul1_2)	vup1_2))	(((((vir1_2	vel1_1)	(gag1_1	vul3_2))	(416.1_2	gal1_1))	((icr2_2	((vel2_1	icr2_1)	((gag2_2	vel1_2)	((hal1_1	hal2_1)	(lit2_1	lit1_2)))))	((406.1_1	((gab1_1	gag1_2)	(lai1_1	lai2_1)))
((((((((vir1_1	vir2_2)	vir2_1)	(bur1_1	tri1_1))	(((((grm2_1	gab2_2)	((((gal1_2	plu1_1)	((gal2_1	plu2_1)	plu2_2))	gra2_1)	(gra2_2	rot1_2)))	grm1_1)	(((ceb1_1	(ceb2_1	hal2_2))	vul2_1)	vup2_1))	((gac1_1	icr1_3)	vup1_1)))	(((((369.1_1	416.1_1)	gac2_1)	vul1_2)	vup1_2)	gag2_1))	((((vul3_2	gag1_1)	(vel1_1	vir1_2))	(366.1_1	((((gab2_1	vel2_2)	(lit1_1	lit2_2))	vul3_1)	(icr1_1	(icr1_2	vul1_1)))))	(((((((((gag2_2	vel1_2)	((hal1_1	hal2_1)	(lit1_2	lit2_1)))	icr2_2)
((((((((gag2_1	(((vir1_1	(vir2_1	vir2_2))	((369.1_1	416.1_1)	(gac2_1	vul1_2)))	vup1_2))	((grm2_1	(grm1_1	gab2_2))	(((((bur1_1	tri1_1)	(vup2_1	vul2_1))	((gac1_1	icr1_3)	vup1_1))	(ceb1_1	(ceb2_1	hal2_2)))	(((((gal1_2	plu1_1)	plu2_2)	gra2_1)	(gal2_1	plu2_1))	(gra2_2	rot1_2)))))	(((((406.1_1	((gag1_1	vel1_1)	(vir1_2	vul3_2)))	(lai1_1	lai2_1))	(((rot1_1	rot3_2)	(rot2_1	rot3_1))	plu1_2))	(416.1_2	(gal1_1	(gra1_1	gra2_3))))	(tri2_1	tri2_2)))	((((366.1_1	(gab2_1
((((((((((((((bur1_1	tri1_1)	gag2_1)	((vir1_1	vir2_1)	vir2_2))	grm1_1)	grm2_1)	(((((369.1_1	416.1_1)	(gac2_1	vul1_2))	(((gal1_2	plu1_1)	(plu2_1	plu2_2))	(gal2_1	gra2_1)))	gab2_2)	(gra2_2	rot1_2)))	(((((ceb1_1	hal2_2)	ceb2_1)	vul2_1)	(vup2_1	vup1_2))	((gac1_1	vup1_1)	icr1_3)))	vul3_1)	(((icr1_1	vul1_1)	icr1_2)	(lit1_1	lit2_2)))	((((369.1_2	ceb1_2)	grm2_2)	vul2_2)	((416.1_2	(gra1_1	gra2_3))	gal1_1)))	(((((((gag1_1	(vel1_1	vir1_2))	vul3_2)	(gab1_1	gag1_2))
((((((((((vir1_1	vir2_1)	vir2_2)	gag2_1)	((bur1_1	tri1_1)	vup1_2))	((((ceb1_1	ceb2_1)	hal2_2)	(icr1_3	vup1_1))	((gac1_1	vup2_1)	vul2_1)))	((((369.1_1	416.1_1)	gac2_1)	vul1_2)	(((gab2_2	grm2_1)	grm1_1)	(((((gal1_2	plu1_1)	gal2_1)	(plu2_2	plu2_1))	gra2_1)	(gra2_2	rot1_2)))))	vul3_1)	((((((((((gag1_1	(vel1_1	vir1_2))	vul3_2)	406.1_1)	((lai1_1	lai2_1)	(tri2_1	tri2_2)))	((((hal1_1	hal2_1)	lit2_1)	icr2_2)	((gag2_2	vel1_2)	lit1_2)))	(((plu1_2	(rot2_1	(rot3_1
(((((((vir1_1	(vir2_1	vir2_2))	gag2_1)	(((369.1_1	416.1_1)	gac2_1)	vul1_2))	((bur1_1	tri1_1)	vup1_2))	(((gab2_2	grm2_1)	grm1_1)	(((ceb1_1	(ceb2_1	hal2_2))	(((gac1_1	icr1_3)	vup1_1)	(((((gal1_2	plu1_1)	gal2_1)	(plu2_1	plu2_2))	gra2_1)	(gra2_2	rot1_2))))	(vul2_1	vup2_1))))	(((((((gag1_1	((vel1_1	vir1_2)	vul3_2))	416.1_2)	gal1_1)	(gra1_1	gra2_3))	((((369.1_2	ceb1_2)	grm2_2)	vul2_2)	((406.1_1	((gag2_2	vel1_2)	((hal1_1	hal2_1)	(icr2_2	(lit1_2	lit2_1)))))
(((((((((vir1_1	vir2_2)	vir2_1)	gag2_1)	((((grm2_1	((grm1_1	gab2_2)	(((((gal1_2	plu1_1)	(gal2_1	plu2_1))	plu2_2)	gra2_1)	(gra2_2	rot1_2))))	((((gac1_1	icr1_3)	vup1_1)	vul2_1)	vup2_1))	(((bur1_1	tri1_1)	vup1_2)	(ceb1_1	(ceb2_1	hal2_2))))	(((369.1_1	416.1_1)	vul1_2)	gac2_1)))	((((369.1_2	ceb1_2)	grm2_2)	vul2_2)	((((406.1_1	((plu1_2	rot3_2)	(rot1_1	rot3_1)))	((gag2_2	icr2_2)	((hal1_1	hal2_1)	(lit1_2	lit2_1))))	((lai1_1	lai2_1)	(tri2_1	tri2_2)))	vel1_2)))
((((((((vir1_1	vir2_1)	vir2_2)	gag2_1)	(((((grm2_1	grm1_1)	(gra2_2	rot1_2))	gab2_2)	(((((((bur1_1	tri1_1)	vup1_2)	vup2_1)	((ceb1_1	hal2_2)	ceb2_1))	((gac1_1	vup1_1)	icr1_3))	vul2_1)	(((gal1_2	plu1_1)	(gal2_1	(plu2_1	plu2_2)))	gra2_1)))	(((369.1_1	416.1_1)	gac2_1)	vul1_2)))	(((((((((gag1_1	vul3_2)	((vir1_2	rot2_1)	((plu1_2	rot3_1)	(rot1_1	rot3_2))))	vel1_1)	((lai1_1	lai2_1)	(tri2_1	tri2_2)))	406.1_1)	((((gag2_2	(hal1_1	hal2_1))	icr2_2)	vel1_2)	(lit1_2
(((((vir1_1	(vir2_1	vir2_2))	((((gab2_2	grm2_1)	((((ceb1_1	hal2_2)	ceb2_1)	(vup2_1	vul2_1))	((gac1_1	icr1_3)	vup1_1)))	((grm1_1	(gra2_2	rot1_2))	((((gal1_2	plu1_1)	(gal2_1	plu2_1))	gra2_1)	plu2_2)))	((((369.1_1	416.1_1)	vul1_2)	gac2_1)	gag2_1)))	((bur1_1	tri1_1)	vup1_2))	(((((((vir1_2	(gag1_1	(vel1_1	vul3_2)))	((plu1_2	rot2_1)	((rot1_1	rot3_2)	rot3_1)))	406.1_1)	((gab1_1	gag1_2)	((lai1_1	lai2_1)	(tri2_1	tri2_2))))	((gag2_2	vel1_2)	(((hal1_1	hal2_1)
((((((vir1_1	(vir2_1	vir2_2))	((((ceb1_1	hal2_2)	ceb2_1)	(((gac1_1	icr1_3)	vup1_1)	(vul2_1	vup2_1)))	(((gab2_2	grm2_1)	grm1_1)	(((((gal1_2	plu1_1)	(plu2_1	plu2_2))	gal2_1)	gra2_1)	(gra2_2	rot1_2)))))	(bur1_1	tri1_1))	((((369.1_1	416.1_1)	(gac2_1	vul1_2))	vup1_2)	gag2_1))	((((((406.1_1	((((gag1_1	vir1_2)	vel1_1)	vul3_2)	(((plu1_2	rot1_1)	(rot3_1	rot3_2))	rot2_1)))	(((369.1_2	ceb1_2)	grm2_2)	vul2_2))	((vel2_1	icr2_1)	(((gag2_2	lit1_2)	vel1_2)	((hal1_1
(((((((((vir1_1	(vir2_1	vir2_2))	vup1_2)	gag2_1)	((((((gal1_2	plu1_1)	((gal2_1	plu2_1)	plu2_2))	gra2_1)	(gra2_2	rot1_2))	((grm1_1	(gab2_2	grm2_1))	((ceb1_1	(ceb2_1	hal2_2))	(((gac1_1	vup1_1)	icr1_3)	(vul2_1	vup2_1)))))	(bur1_1	tri1_1)))	((369.1_1	416.1_1)	(gac2_1	vul1_2)))	(((gra1_1	gra2_3)	416.1_2)	gal1_1))	(((((gag1_1	vir1_2)	(vel1_1	vul3_2))	((plu1_2	rot3_2)	(rot1_1	(rot2_1	rot3_1))))	((((369.1_2	ceb1_2)	grm2_2)	vul2_2)	(406.1_1	(icr2_1	vel2_1))))
((((((((gag2_1	(vir1_1	(vir2_1	vir2_2)))	(((grm1_1	(gab2_2	grm2_1))	(((((gal1_2	plu1_1)	plu2_2)	(gal2_1	plu2_1))	gra2_1)	(gra2_2	rot1_2)))	((((ceb1_1	ceb2_1)	hal2_2)	((gac1_1	vup1_1)	icr1_3))	(vul2_1	vup2_1))))	((((369.1_1	416.1_1)	vul1_2)	gac2_1)	vup1_2))	(bur1_1	tri1_1))	(((gal1_1	(gra1_1	gra2_3))	416.1_2)	((366.1_1	((((406.1_1	(icr1_1	(icr1_2	vul1_1)))	vul3_1)	((vel2_1	icr2_1)	(lit1_1	lit2_2)))	(gab2_1	vel2_2)))	(gab1_1	gag1_2))))	(((((vel1_1	(gag1_1
((((((((((((vir1_1	vir2_2)	vir2_1)	gag2_1)	(((gab2_2	grm2_1)	((gra2_2	rot1_2)	(((gal1_2	plu1_1)	(gal2_1	(plu2_1	plu2_2)))	gra2_1)))	grm1_1))	((bur1_1	tri1_1)	((((ceb1_1	ceb2_1)	hal2_2)	(gac1_1	vup1_1))	((icr1_3	vup2_1)	vul2_1))))	(vup1_2	((369.1_1	416.1_1)	(gac2_1	vul1_2))))	((((plu1_2	((rot1_1	(rot2_1	rot3_2))	rot3_1))	vel1_1)	((gag1_1	vul3_2)	vir1_2))	(gab1_1	gag1_2)))	((((366.1_1	(vel2_1	(vel2_2	gab2_1)))	(((icr1_1	vul1_1)	icr1_2)	(icr2_1	(lit1_1
(((((((((gag2_1	(vup1_2	((vir1_1	vir2_2)	vir2_1)))	((((bur1_1	tri1_1)	(icr1_3	(vup2_1	vul2_1)))	(gac1_1	vup1_1))	((ceb1_1	ceb2_1)	hal2_2)))	((grm1_1	vul3_1)	((gra2_1	(gra2_2	rot1_2))	(((gal1_2	plu1_1)	plu2_2)	(gal2_1	plu2_1)))))	((((369.1_1	416.1_1)	vul1_2)	gac2_1)	(gab2_2	grm2_1)))	(((366.1_1	(((icr1_1	vul1_1)	icr1_2)	(icr2_1	(lit1_1	lit2_2))))	(vel2_2	gab2_1))	vel2_1))	(((406.1_1	(((gag1_1	vel1_1)	vul3_2)	((plu1_2	rot3_2)	((rot1_1	rot3_1)	rot2_1))))
((((((((gag2_1	((vir1_1	vir2_1)	vir2_2))	((((369.1_1	416.1_1)	gac2_1)	vul1_2)	vup1_2))	(((((((gal1_2	plu1_1)	(gal2_1	(plu2_1	plu2_2)))	gra2_1)	(gra2_2	rot1_2))	((((bur1_1	tri1_1)	vul2_1)	(ceb1_1	(ceb2_1	hal2_2)))	(((gac1_1	icr1_3)	vup1_1)	vup2_1)))	(grm1_1	vul3_1))	(gab2_2	grm2_1)))	((366.1_1	(icr2_1	(lit1_1	lit2_2)))	((gab2_1	(icr1_1	(icr1_2	vul1_1)))	vel2_2)))	((((((((vul3_2	(gag1_1	vel1_1))	vir1_2)	(((plu1_2	rot3_2)	(rot1_1	rot3_1))	rot2_1))	((lai1_1
(((((gag2_1	(vir1_1	(vir2_1	vir2_2)))	((grm2_1	(vul3_1	((((bur1_1	tri1_1)	((((ceb1_1	hal2_2)	ceb2_1)	vup2_1)	((gac1_1	vup1_1)	icr1_3)))	vul2_1)	((((gra2_2	rot1_2)	(((gal1_2	plu1_1)	((gal2_1	plu2_2)	plu2_1))	gra2_1))	grm1_1)	gab2_2))))	(((369.1_2	ceb1_2)	grm2_2)	vul2_2)))	(((369.1_1	416.1_1)	(gac2_1	vul1_2))	vup1_2))	((((((((((gag1_1	vel1_1)	gab2_1)	vel2_2)	((icr1_1	vul1_1)	icr1_2))	(icr2_1	(lit1_1	lit2_2)))	366.1_1)	(((406.1_1	((plu1_2	rot2_1)	((rot1_1
(((((((((vir1_1	vir2_1)	vir2_2)	gag2_1)	grm1_1)	(((((((bur1_1	tri1_1)	vup2_1)	(gac1_1	vul2_1))	(ceb1_1	(ceb2_1	hal2_2)))	(icr1_3	vup1_1))	gab2_2)	((gra2_2	rot1_2)	(((gal1_2	plu1_1)	((gal2_1	plu2_1)	plu2_2))	gra2_1))))	(((369.1_2	ceb1_2)	grm2_2)	vul2_2))	(((((369.1_1	416.1_1)	gac2_1)	vul1_2)	grm2_1)	vup1_2))	(((((((gag1_1	(((406.1_1	(lai1_1	lai2_1))	(vel1_1	vir1_2))	vul3_2))	(((plu1_2	rot3_2)	rot2_1)	(rot1_1	rot3_1)))	(gab1_1	gag1_2))	(tri2_1	tri2_2))
(((((((gag2_1	((((369.1_2	ceb1_2)	vul2_2)	grm2_2)	((vir1_1	vir2_2)	vir2_1)))	(((369.1_1	416.1_1)	(gac2_1	vul1_2))	vup1_2))	((grm1_1	(gab2_2	grm2_1))	((gra2_2	rot1_2)	(((gal1_2	plu1_1)	((gal2_1	plu2_1)	plu2_2))	gra2_1))))	((((bur1_1	tri1_1)	(vul2_1	vup2_1))	(ceb1_1	(ceb2_1	hal2_2)))	(gac1_1	(icr1_3	vup1_1))))	((((((vel1_1	((gag1_1	vir1_2)	vul3_2))	(406.1_1	(tri2_1	tri2_2)))	(((plu1_2	(rot1_1	rot3_2))	rot2_1)	rot3_1))	(lai1_1	lai2_1))	((((416.1_2	(gra1_1
((((((((((gal1_2	plu1_1)	((gal2_1	gra2_1)	plu2_2))	plu2_1)	(gra2_2	rot1_2))	((grm1_1	(gab2_2	grm2_1))	((((bur1_1	tri1_1)	(vup2_1	vul2_1))	(ceb1_1	(ceb2_1	hal2_2)))	((gac1_1	icr1_3)	vup1_1))))	((369.1_2	ceb1_2)	(vul2_2	grm2_2)))	((((369.1_1	416.1_1)	gac2_1)	vul1_2)	(vup1_2	(gag2_1	((vir1_1	vir2_1)	vir2_2)))))	(((((vel1_1	(gag1_1	(vir1_2	vul3_2)))	(gab1_1	gag1_2))	(((406.1_1	((((plu1_2	rot3_1)	rot1_1)	rot2_1)	rot3_2))	((gag2_2	vel1_2)	((icr2_2	lit2_1)
(((((((((369.1_1	416.1_1)	gac2_1)	vul1_2)	(((grm1_1	(gab2_2	grm2_1))	(gra2_2	rot1_2))	(((((bur1_1	tri1_1)	vup2_1)	(ceb1_1	(ceb2_1	hal2_2)))	vul2_1)	((gac1_1	vup1_1)	icr1_3))))	(((gal1_2	plu1_1)	(gal2_1	plu2_1))	(gra2_1	plu2_2)))	(vup1_2	(gag2_1	((vir1_1	vir2_1)	vir2_2))))	(((416.1_2	gal1_1)	(gra1_1	gra2_3))	(((369.1_2	ceb1_2)	grm2_2)	vul2_2)))	((((((((((gag1_1	(vel1_1	vir1_2))	vul3_2)	((plu1_2	(rot1_1	(rot3_1	rot3_2)))	rot2_1))	(hal1_1	hal2_1))	(icr2_1
(((((gag2_1	((vir1_1	vir2_1)	vir2_2))	(((((grm1_1	grm2_1)	(gab2_2	(gra2_2	rot1_2)))	((gal1_2	plu1_1)	(((gal2_1	plu2_1)	plu2_2)	gra2_1)))	((bur1_1	tri1_1)	(((ceb1_1	ceb2_1)	hal2_2)	(((gac1_1	vup1_1)	icr1_3)	(vup2_1	vul2_1)))))	((((369.1_1	416.1_1)	gac2_1)	vul1_2)	vup1_2)))	(((((vel1_1	(((gag2_2	(hal1_1	hal2_1))	(icr2_2	lit2_1))	(vel1_2	lit1_2)))	(gag1_1	vir1_2))	((vul3_2	((plu1_2	rot3_2)	((rot1_1	rot2_1)	rot3_1)))	((lai1_1	lai2_1)	(tri2_1	tri2_2))))
(((((((((vir1_1	(vir2_1	vir2_2))	gag2_1)	((gal1_2	plu1_1)	(((gal2_1	plu2_1)	gra2_1)	plu2_2)))	((grm1_1	(gab2_2	grm2_1))	(((((bur1_1	tri1_1)	vup2_1)	vul2_1)	(((ceb1_1	ceb2_1)	hal2_2)	((gac1_1	vup1_1)	icr1_3)))	(gra2_2	rot1_2))))	((((369.1_1	416.1_1)	vul1_2)	gac2_1)	vup1_2))	(((369.1_2	ceb1_2)	grm2_2)	vul2_2))	(((((((lai1_1	lai2_1)	(vel1_1	vir1_2))	(gag2_2	((hal1_1	hal2_1)	((lit1_2	vel1_2)	lit2_1))))	((406.1_1	((gag1_1	vul3_2)	icr2_2))	(tri2_1	tri2_2)))
(((((((gag2_1	((vir1_1	vir2_1)	vir2_2))	(((grm2_1	grm1_1)	(gra2_2	rot1_2))	gab2_2))	(((((369.1_1	416.1_1)	vul1_2)	gac2_1)	(((bur1_1	tri1_1)	(((ceb1_1	(ceb2_1	hal2_2))	(vup2_1	vul2_1))	((gac1_1	icr1_3)	vup1_1)))	vup1_2))	(((gal1_2	plu1_1)	((gal2_1	plu2_1)	plu2_2))	gra2_1)))	(((369.1_2	ceb1_2)	grm2_2)	vul2_2))	((((((gag1_1	vul3_2)	406.1_1)	((((416.1_2	gal1_1)	(gra1_1	gra2_3))	(((plu1_2	rot2_1)	(rot1_1	rot3_2))	rot3_1))	((lai1_1	lai2_1)	(tri2_1	tri2_2))))
((((((((gag2_1	((bur1_1	tri1_1)	((vir1_1	vir2_1)	vir2_2)))	((gal1_2	plu1_1)	((gal2_1	plu2_1)	(gra2_1	plu2_2))))	(((grm2_1	(((ceb2_1	gab2_2)	(gra2_2	rot1_2))	grm1_1))	((((ceb1_1	hal2_2)	(vup2_1	vul2_1))	((gac1_1	icr1_3)	vup1_1))	vul3_1))	((((369.1_1	416.1_1)	gac2_1)	vul1_2)	vup1_2)))	((((gag1_1	406.1_1)	((lai1_1	lai2_1)	(tri2_1	tri2_2)))	(((plu1_2	rot3_2)	(rot1_1	rot3_1))	rot2_1))	(416.1_2	(gal1_1	(gra1_1	gra2_3)))))	((((366.1_1	(((gab2_1	vel2_2)	(lit1_1
(((((((((((vir1_1	(vir2_1	vir2_2))	gag2_1)	(bur1_1	tri1_1))	((grm2_1	vup1_2)	((369.1_1	416.1_1)	(gac2_1	vul1_2))))	((((vul3_1	(ceb2_1	grm1_1))	gab2_2)	(gra2_2	rot1_2))	((ceb1_1	hal2_2)	(((gac1_1	icr1_3)	vup1_1)	(vul2_1	vup2_1)))))	((((gal1_2	plu1_1)	(gal2_1	plu2_1))	plu2_2)	gra2_1))	((((((406.1_1	icr2_2)	((lai1_1	lai2_1)	(tri2_1	tri2_2)))	(gag1_1	((plu1_2	rot3_2)	((rot1_1	rot3_1)	rot2_1))))	((gag2_2	(hal1_1	hal2_1))	((lit2_1	lit1_2)	vel1_2)))	((gab1_1
(((((((((gag2_1	(((((grm1_1	ceb2_1)	vul3_1)	gab2_2)	(((ceb1_1	hal2_2)	vup2_1)	((gac1_1	(icr1_3	vup1_1))	vul2_1)))	(gra2_2	rot1_2)))	((((369.1_1	416.1_1)	gac2_1)	vul1_2)	((bur1_1	tri1_1)	((vir1_1	vir2_1)	vir2_2))))	((((gal1_2	plu1_1)	(gal2_1	plu2_1))	gra2_1)	plu2_2))	(grm2_1	vup1_2))	406.1_1)	((((((vir1_2	(gag1_1	vel1_1))	(((((plu1_2	rot1_1)	rot2_1)	rot3_1)	rot3_2)	vul3_2))	((lai1_1	lai2_1)	(tri2_1	tri2_2)))	((((gag2_2	lit1_2)	(hal1_1	hal2_1))	(icr2_2
(((((((((vir1_1	(vir2_1	vir2_2))	((bur1_1	tri1_1)	(vup1_2	gag2_1)))	(((369.1_1	416.1_1)	gac2_1)	vul1_2))	((((grm2_1	(((((gal1_2	plu1_1)	gal2_1)	plu2_2)	plu2_1)	gra2_1))	((gab2_2	(gra2_2	rot1_2))	(ceb2_1	(grm1_1	vup2_1))))	(vul3_1	vup1_1))	(((ceb1_1	hal2_2)	vul2_1)	(gac1_1	icr1_3))))	((icr2_1	vel2_1)	(lit1_1	lit2_2)))	((((gag1_1	((plu1_2	((rot1_1	rot2_1)	rot3_1))	rot3_2))	((vel1_1	vul3_2)	vir1_2))	406.1_1)	((366.1_1	(icr1_1	(icr1_2	vul1_1)))	(gab2_1
((((((((((((bur1_1	tri1_1)	((vir1_1	(vir2_1	vir2_2))	gag2_1))	(((gal1_2	plu1_1)	(gra2_1	plu2_1))	(gal2_1	plu2_2)))	((((369.1_1	416.1_1)	gac2_1)	vul1_2)	vup1_2))	(((vul3_1	((ceb2_1	(grm1_1	vup2_1))	(gra2_2	rot1_2)))	(gab2_2	grm2_1))	(((ceb1_1	hal2_2)	vul2_1)	(gac1_1	(icr1_3	vup1_1)))))	((406.1_1	(lai1_1	lai2_1))	(tri2_1	tri2_2)))	(((((366.1_1	(lit1_1	lit2_2))	(gab2_1	vel2_2))	((icr1_1	icr1_2)	vul1_1))	(vel2_1	icr2_1))	vul3_2))	(((((gag2_2	(lit1_2	lit2_1))
((((((((((((vir1_1	vir2_2)	vir2_1)	gag2_1)	(bur1_1	tri1_1))	(((gal1_2	plu1_1)	plu2_2)	((gal2_1	plu2_1)	gra2_1)))	(((vul3_1	(gra2_2	rot1_2))	(ceb1_1	hal2_2))	((((ceb2_1	grm1_1)	(vup2_1	vul2_1))	(gab2_2	grm2_1))	((gac1_1	vup1_1)	icr1_3))))	(((369.1_2	ceb1_2)	vul2_2)	grm2_2))	((((369.1_1	416.1_1)	vul1_2)	gac2_1)	vup1_2))	((((gag1_1	(vir1_2	vel1_1))	(((416.1_2	gal1_1)	(gra1_1	gra2_3))	(gab1_1	gag1_2)))	((lai1_1	lai2_1)	(tri2_1	tri2_2)))	(((gag2_2	vel1_2)
(((((((((((gag2_1	(vir1_1	(vir2_1	vir2_2)))	(bur1_1	tri1_1))	((((gal1_2	plu1_1)	(gal2_1	plu2_1))	plu2_2)	gra2_1))	((((369.1_1	416.1_1)	vul1_2)	gac2_1)	vup1_2))	(((ceb1_1	hal2_2)	((gac1_1	icr1_3)	vup1_1))	(((ceb2_1	(vup2_1	vul2_1))	(gra2_2	rot1_2))	(gab2_2	grm2_1))))	grm1_1)	((((366.1_1	((lai1_1	lai2_1)	vul3_2))	(((lit1_1	lit2_2)	(gab2_1	vel2_2))	vul3_1))	((icr1_1	vul1_1)	icr1_2))	(icr2_1	vel2_1)))	((406.1_1	((plu1_2	rot3_1)	((rot1_1	rot3_2)	rot2_1)))
((((gag2_1	grm1_1)	(gra2_2	rot1_2))	((((vir1_2	(gag1_1	vel1_1))	(((plu1_2	rot3_1)	(rot1_1	rot3_2))	rot2_1))	((((((416.1_2	gal1_1)	(((gag2_2	(lit1_2	lit2_1))	icr2_2)	vel1_2))	(hal1_1	hal2_1))	(gra1_1	gra2_3))	((gab1_1	gag1_2)	(tri2_1	tri2_2)))	(((((366.1_1	((((406.1_1	(lai1_1	lai2_1))	vul3_2)	vul3_1)	(gab2_1	vel2_2)))	((icr1_1	icr1_2)	vul1_1))	(lit1_1	lit2_2))	(vel2_1	icr2_1))	(((369.1_2	ceb1_2)	grm2_2)	vul2_2))))	(((((((369.1_1	416.1_1)	gac2_1)	vul1_2)
(((((((((gag2_1	grm1_1)	(((gal1_2	plu1_1)	plu2_2)	((gal2_1	plu2_1)	gra2_1)))	(vir1_1	(vir2_1	vir2_2)))	(vup1_2	(((369.1_1	416.1_1)	gac2_1)	vul1_2)))	((((((bur1_1	tri1_1)	(vup2_1	vul2_1))	(ceb1_1	hal2_2))	((gac1_1	icr1_3)	vup1_1))	(ceb2_1	((gab2_2	grm2_1)	vul3_1)))	(gra2_2	rot1_2)))	((406.1_1	((gab1_1	gag1_2)	vul3_2))	(lai1_1	lai2_1)))	((((((gag1_1	vel1_1)	(((plu1_2	(rot1_1	rot3_2))	(rot2_1	rot3_1))	vir1_2))	(366.1_1	(lit1_1	lit2_2)))	(((416.1_2	gal1_1)
(((((((gag2_1	(vir1_1	(vir2_1	vir2_2)))	grm1_1)	(vup1_2	((369.1_1	416.1_1)	(gac2_1	vul1_2))))	(((((bur1_1	tri1_1)	(vup2_1	vul2_1))	(ceb1_1	hal2_2))	(ceb2_1	(((gab2_2	grm2_1)	(gra2_2	rot1_2))	((gac1_1	icr1_3)	vup1_1))))	((gal1_2	plu1_1)	((gal2_1	gra2_1)	(plu2_1	plu2_2)))))	vul3_1)	(((((((((gag1_1	vir1_2)	vul3_2)	vel1_1)	(((plu1_2	rot1_1)	(rot3_1	rot3_2))	rot2_1))	(416.1_2	gal1_1))	((366.1_1	(((icr1_1	vul1_1)	icr1_2)	(gab2_1	vel2_2)))	((icr2_1	vel2_1)
(((((gag2_1	((vir1_1	vir2_1)	vir2_2))	((vup1_2	((369.1_1	416.1_1)	(gac2_1	vul1_2)))	(grm1_1	(gab2_2	grm2_1))))	((((((bur1_1	tri1_1)	vul2_1)	((gac1_1	icr1_3)	vup1_1))	((ceb1_1	(ceb2_1	hal2_2))	vup2_1))	(gra2_2	rot1_2))	((((gal1_2	plu1_1)	(gal2_1	plu2_1))	plu2_2)	gra2_1)))	((((((gag1_1	vir1_2)	vul3_2)	((((plu1_2	rot3_2)	rot3_1)	(rot1_1	rot2_1))	vel1_1))	((416.1_2	gal1_1)	(((gra1_1	gra2_3)	tri2_1)	tri2_2)))	((((((366.1_1	(gab2_1	vel2_2))	(lit1_1	lit2_2))
((((((((gag2_1	((vir1_1	vir2_2)	vir2_1))	(vup1_2	((369.1_1	416.1_1)	(gac2_1	vul1_2))))	((((bur1_1	tri1_1)	hal2_2)	(ceb1_1	ceb2_1))	(((gac1_1	vup1_1)	icr1_3)	(vup2_1	vul2_1))))	(grm1_1	(gab2_2	grm2_1)))	(((((gal1_2	plu1_1)	(gal2_1	plu2_1))	plu2_2)	gra2_1)	(gra2_2	rot1_2)))	(vul3_1	(lit1_1	lit2_2)))	((((((((vul3_2	gag1_1)	((plu1_2	((rot1_1	(rot2_1	rot3_1))	rot3_2))	(vel1_1	vir1_2)))	(gab1_1	gag1_2))	(((icr2_1	vel2_1)	vel1_2)	((((hal1_1	hal2_1)	lit2_1)
(((((((grm1_1	((vir1_1	vir2_1)	vir2_2))	((gal1_2	plu1_1)	(((gal2_1	plu2_1)	gra2_1)	plu2_2)))	gag2_1)	((((gab2_2	grm2_1)	((bur1_1	tri1_1)	hal2_2))	vup1_2)	((369.1_1	416.1_1)	(gac2_1	vul1_2))))	(((ceb1_1	ceb2_1)	(((gac1_1	vup1_1)	icr1_3)	(vup2_1	vul2_1)))	(gra2_2	rot1_2)))	((((((((((((gag2_2	gag1_1)	(406.1_1	vir1_2))	vul3_2)	vel1_1)	(gab1_1	gag1_2))	(((rot3_1	rot3_2)	plu1_2)	(rot1_1	rot2_1)))	((gra1_1	gra2_3)	(tri2_1	tri2_2)))	((416.1_2	gal1_1)	(lai1_1
((((((((((vir1_1	vir2_1)	vir2_2)	(gag2_1	((((gal1_2	plu1_1)	(gal2_1	plu2_1))	plu2_2)	gra2_1)))	((((369.1_1	416.1_1)	gac2_1)	vul1_2)	vup1_2))	(gra2_2	rot1_2))	((((((gab2_2	grm2_1)	grm1_1)	(vul2_1	vup2_1))	(ceb1_1	ceb2_1))	((bur1_1	tri1_1)	hal2_2))	((gac1_1	icr1_3)	vup1_1)))	(((((((406.1_1	(((rot2_1	plu1_2)	rot3_2)	(rot1_1	rot3_1)))	((416.1_2	gal1_1)	(((gag1_1	vel1_1)	((lai1_1	lai2_1)	(vir1_2	vul3_2)))	gag2_2)))	((gra1_1	gra2_3)	(tri2_1	tri2_2)))	(gab1_1
((((((((((vir1_1	vir2_1)	vir2_2)	((((gal1_2	gal2_1)	plu2_2)	(gra2_1	plu2_1))	plu1_1))	(((((369.1_1	416.1_1)	gac2_1)	vul1_2)	gag2_1)	vup1_2))	(((((ceb1_1	ceb2_1)	hal2_2)	vul2_1)	(((bur1_1	tri1_1)	vup2_1)	((gac1_1	vup1_1)	icr1_3)))	(((gab2_2	grm2_1)	(gra2_2	rot1_2))	grm1_1)))	(((((vel1_1	vul3_2)	vir1_2)	gag1_1)	((((plu1_2	(rot3_1	rot3_2))	rot1_1)	rot2_1)	(vel1_2	icr2_2)))	((gal1_1	416.1_2)	406.1_1)))	(lit1_1	lit2_2))	((((((369.1_2	ceb1_2)	grm2_2)	vul2_2)
(((((((gag2_1	((((gal1_2	plu1_1)	plu2_1)	(gra2_1	plu2_2))	gal2_1))	((grm1_1	(gra2_2	rot1_2))	(((bur1_1	tri1_1)	((gac1_1	(icr1_3	vup1_1))	(vul2_1	vup2_1)))	(ceb1_1	(ceb2_1	hal2_2)))))	(((((369.1_1	416.1_1)	gac2_1)	vul1_2)	vup1_2)	((gab2_2	grm2_1)	(vir1_1	(vir2_1	vir2_2)))))	(((((((vir1_2	vul3_2)	(406.1_1	((vel1_2	icr2_2)	vel1_1)))	gag1_1)	(416.1_2	gal1_1))	(lai1_1	lai2_1))	((((((plu1_2	rot1_1)	rot2_1)	rot3_2)	rot3_1)	(gab1_1	gag1_2))	((gra1_1	gra2_3)
((((((vup1_2	gag2_1)	((((369.1_1	416.1_1)	gac2_1)	vul1_2)	((((gal1_2	plu1_1)	gal2_1)	(plu2_1	plu2_2))	gra2_1)))	(((grm1_1	((gab2_2	grm2_1)	(vir1_1	(vir2_1	vir2_2))))	(vup2_1	((bur1_1	tri1_1)	(((ceb1_1	ceb2_1)	hal2_2)	((gac1_1	(icr1_3	vup1_1))	vul2_1)))))	(gra2_2	rot1_2)))	(((((((plu1_2	rot3_2)	rot3_1)	(rot1_1	rot2_1))	((((gag1_1	vel1_1)	vul3_2)	vir1_2)	(lai1_1	lai2_1)))	406.1_1)	((416.1_2	gal1_1)	(gab1_1	gag1_2)))	((((366.1_1	(((icr1_1	icr1_2)	vul1_1)
(((((((((((bur1_1	tri1_1)	hal2_2)	gag2_1)	((369.1_1	416.1_1)	(gac2_1	vul1_2)))	((gra2_2	rot1_2)	(((vup1_2	((ceb1_1	ceb2_1)	(vup2_1	vul2_1)))	((gac1_1	icr1_3)	vup1_1))	((gab2_2	(grm2_1	((vir1_1	vir2_1)	vir2_2)))	grm1_1))))	(((gal1_2	plu1_1)	(gal2_1	plu2_1))	(gra2_1	plu2_2)))	((gra1_1	gra2_3)	(tri2_1	tri2_2)))	((((((406.1_1	((gag1_1	vir1_2)	vul3_2))	(lai1_1	lai2_1))	vel1_1)	(gab1_1	gag1_2))	((gal1_1	416.1_2)	((((plu1_2	rot2_1)	rot1_1)	rot3_2)	rot3_1)))
((((((((gag2_1	((bur1_1	tri1_1)	hal2_2))	(((gal1_2	plu1_1)	plu2_1)	((gal2_1	gra2_1)	plu2_2)))	(((369.1_1	416.1_1)	gac2_1)	vul1_2))	(((((vup1_2	vul2_1)	vup2_1)	((ceb1_1	ceb2_1)	((gac1_1	icr1_3)	vup1_1)))	(grm1_1	(gra2_2	rot1_2)))	((gab2_2	grm2_1)	((vir1_1	vir2_1)	vir2_2))))	(gab1_1	gag1_2))	(((((406.1_1	gag1_1)	(((vel1_1	vir1_2)	vul3_2)	((lai1_1	lai2_1)	(((plu1_2	(rot1_1	rot3_2))	rot2_1)	rot3_1))))	((366.1_1	(((vel2_1	gag2_2)	icr2_1)	vul3_1))	(((gab2_1
(((((((((((369.1_1	416.1_1)	(gac2_1	vul1_2))	(((bur1_1	tri1_1)	hal2_2)	ceb1_1))	(gag2_1	((((gal1_2	plu1_1)	gal2_1)	(plu2_1	plu2_2))	gra2_1)))	(((icr1_3	vup1_2)	((gac1_1	vup1_1)	(vul2_1	vup2_1)))	(((ceb2_1	grm1_1)	(gab2_2	(grm2_1	(vir1_1	(vir2_1	vir2_2)))))	(gra2_2	rot1_2))))	(lai1_1	lai2_1))	((gal1_1	(416.1_2	(gra1_1	gra2_3)))	((((plu1_2	rot1_1)	rot3_1)	rot2_1)	rot3_2)))	(((((366.1_1	(406.1_1	gag1_1))	((gab2_1	vel2_2)	vul3_1))	((((icr2_1	vel2_1)	gag2_2)
((((((((((((369.1_1	416.1_1)	gac2_1)	vul1_2)	(((((icr1_3	vup1_2)	(vup2_1	vul2_1))	(gac1_1	vup1_1))	((ceb2_1	grm1_1)	(((gab2_2	grm2_1)	((vir1_1	vir2_2)	vir2_1))	(gra2_2	rot1_2))))	(gag2_1	(((bur1_1	tri1_1)	(ceb1_1	hal2_2))	((gal1_2	plu1_1)	(((gal2_1	plu2_1)	gra2_1)	plu2_2))))))	((gal1_1	(gra1_1	gra2_3))	416.1_2))	(lai1_1	lai2_1))	(406.1_1	((gag2_2	(hal1_1	hal2_1))	((((plu1_2	rot3_1)	rot3_2)	rot1_1)	rot2_1))))	(gag1_1	(tri2_1	tri2_2)))	(gab1_1	gag1_2))
((((((gag2_1	((((gal1_2	plu1_1)	plu2_1)	gra2_1)	(gal2_1	plu2_2)))	((((369.1_1	416.1_1)	(gac2_1	vul1_2))	((bur1_1	tri1_1)	(ceb1_1	hal2_2)))	(((((icr1_3	vup1_2)	vup2_1)	vul2_1)	(gac1_1	vup1_1))	(((ceb2_1	grm1_1)	((gab2_2	grm2_1)	((vir1_1	vir2_2)	vir2_1)))	(gra2_2	rot1_2)))))	(gag2_2	(((hal1_1	hal2_1)	(lit1_2	lit2_1))	vel1_2)))	((((369.1_2	ceb1_2)	grm2_2)	vul2_2)	((plu1_2	(rot1_1	rot3_1))	(rot2_1	rot3_2))))	(((((((gab2_1	vel2_2)	(vul3_1	(lit1_1	lit2_2)))
((((((((((bur1_1	tri1_1)	gag2_1)	((gal1_2	plu1_1)	((gal2_1	gra2_1)	(plu2_1	plu2_2))))	(((((((vup1_2	icr1_3)	(ceb2_1	(gab2_2	(grm2_1	(vir1_1	(vir2_1	vir2_2))))))	grm1_1)	(gra2_2	rot1_2))	((gac1_1	vup1_1)	vup2_1))	((ceb1_1	hal2_2)	vul2_1))	(((369.1_1	416.1_1)	gac2_1)	vul1_2)))	((lai1_1	lai2_1)	(tri2_1	tri2_2)))	(((gag2_2	icr2_2)	((hal1_1	hal2_1)	(lit2_1	lit1_2)))	vel1_2))	((((gab2_1	vel2_2)	vul3_1)	(((icr1_1	vul1_1)	icr1_2)	(lit1_1	lit2_2)))	(366.1_1
(((((((((bur1_1	tri1_1)	gag2_1)	((((369.1_1	416.1_1)	gac2_1)	vul1_2)	(((gal1_2	plu1_1)	((gal2_1	plu2_2)	plu2_1))	gra2_1)))	(((icr1_3	vup1_2)	((((((ceb1_1	hal2_2)	gac1_1)	vup2_1)	vul2_1)	vup1_1)	(gra2_2	rot1_2)))	((ceb2_1	((gab2_2	grm2_1)	((vir1_1	vir2_1)	vir2_2)))	grm1_1)))	((416.1_2	gal1_1)	(gra1_1	gra2_3)))	(((369.1_2	ceb1_2)	grm2_2)	vul2_2))	((((((((((vel2_2	gab2_1)	(icr2_1	vel2_1))	((((gag2_2	lit2_1)	lit1_2)	icr2_2)	(hal1_1	hal2_1)))	vel1_2)	((366.1_1
(((((((gag2_1	(bur1_1	tri1_1))	(((369.1_1	416.1_1)	gac2_1)	vul1_2))	((((icr1_3	vup1_2)	grm1_1)	(((((ceb1_1	hal2_2)	vup2_1)	(gac1_1	vup1_1))	vul2_1)	(ceb2_1	((gab2_2	((vir1_1	vir2_1)	vir2_2))	grm2_1))))	(gra2_2	rot1_2)))	((((gal1_2	plu1_1)	(gal2_1	plu2_1))	plu2_2)	gra2_1))	(gab1_1	gag1_2))	(((((((((gab2_1	vel2_2)	(gag2_2	(icr2_1	vel2_1)))	((((icr1_1	vul1_1)	icr1_2)	vul3_1)	(lit1_1	lit2_2)))	366.1_1)	(((vel1_2	gal1_1)	(416.1_2	(gra1_1	gra2_3)))	(((hal1_1
((((((((((gag2_1	((icr1_3	vup1_2)	(((ceb1_1	hal2_2)	(gac1_1	vup1_1))	(vup2_1	vul2_1))))	(gra2_2	rot1_2))	ceb2_1)	((gab2_2	grm2_1)	((vir1_1	vir2_2)	vir2_1)))	(((bur1_1	tri1_1)	(grm1_1	(((((gal1_2	plu1_1)	plu2_1)	gal2_1)	plu2_2)	gra2_1)))	(((369.1_1	416.1_1)	vul1_2)	gac2_1)))	((406.1_1	(gag1_1	((lai1_1	lai2_1)	(((plu1_2	rot3_1)	(rot1_1	rot3_2))	((vel1_1	vir1_2)	vul3_2)))))	rot2_1))	((((((((gab2_1	vel2_2)	((icr1_1	icr1_2)	vul1_1))	416.1_2)	(gag2_2	icr2_1))
((((((gag2_1	((ceb1_1	hal2_2)	((gac1_1	vup1_1)	(vup2_1	vul2_1))))	(((ceb2_1	grm1_1)	(gra2_2	rot1_2))	(icr1_3	vup1_2)))	(((369.1_1	416.1_1)	gac2_1)	vul1_2))	(((bur1_1	tri1_1)	((gab2_2	grm2_1)	((vir1_1	vir2_2)	vir2_1)))	(((gal1_2	plu1_1)	gra2_1)	((gal2_1	plu2_1)	plu2_2))))	(vul3_2	(((((gal1_1	vel1_2)	416.1_2)	(((gab1_1	gag1_2)	(gra1_1	gra2_3))	(tri2_1	tri2_2)))	(((369.1_2	ceb1_2)	grm2_2)	vul2_2))	((366.1_1	((406.1_1	((((hal1_1	hal2_1)	lit2_1)	icr2_2)
((((((gag2_1	(((((vup1_2	icr1_3)	(gac1_1	vup1_1))	((ceb1_1	hal2_2)	(vul2_1	vup2_1)))	(ceb2_1	grm1_1))	(gra2_2	rot1_2)))	(((gab2_2	grm2_1)	((vir1_1	vir2_2)	vir2_1))	(((369.1_1	416.1_1)	vul1_2)	gac2_1)))	((((gal1_2	plu1_1)	plu2_1)	(gal2_1	gra2_1))	plu2_2))	(bur1_1	tri1_1))	(((((vul3_2	(((gab1_1	gag1_2)	((gag1_1	gal1_1)	vel1_2))	(lai1_1	lai2_1)))	((gra1_1	gra2_3)	(tri2_1	tri2_2)))	((plu1_2	rot2_1)	((rot1_1	rot3_1)	rot3_2)))	(((366.1_1	((406.1_1	(vel1_1
(((((((((gag2_1	((gab2_2	grm2_1)	((vir1_1	vir2_1)	vir2_2)))	(bur1_1	tri1_1))	(((gal1_2	plu1_1)	((gal2_1	plu2_2)	plu2_1))	gra2_1))	((((ceb2_1	grm1_1)	(gra2_2	rot1_2))	(((((vup1_2	icr1_3)	(ceb1_1	hal2_2))	vup1_1)	(vup2_1	vul2_1))	gac1_1))	(((369.1_1	416.1_1)	vul1_2)	gac2_1)))	((416.1_2	vel1_2)	(((406.1_1	(lai1_1	lai2_1))	(((((plu1_2	rot3_2)	rot2_1)	rot1_1)	rot3_1)	((gab1_1	gag1_2)	gag1_1)))	gal1_1)))	(((gra1_1	gra2_3)	(tri2_1	tri2_2))	((366.1_1	((icr2_1
(((((((((gag2_1	((gab2_2	grm2_1)	((vir1_1	vir2_2)	vir2_1)))	((bur1_1	tri1_1)	(((gal1_2	plu1_1)	plu2_2)	((gal2_1	plu2_1)	gra2_1))))	((ceb2_1	grm1_1)	(gra2_2	rot1_2)))	((((((vup1_2	icr1_3)	vup2_1)	vul2_1)	(gac1_1	vup1_1))	(ceb1_1	hal2_2))	(((369.1_1	416.1_1)	vul1_2)	gac2_1)))	((vel2_2	(((gag2_2	(lit1_2	lit2_1))	(hal1_1	hal2_1))	icr2_2))	((icr2_1	(lit1_1	lit2_2))	vel2_1)))	((((((vel1_1	(gab2_1	vul3_2))	vir1_2)	(gab1_1	gag1_2))	((((gal1_1	416.1_2)	406.1_1)
((((((((((gab2_2	grm2_1)	(vir1_1	(vir2_1	vir2_2)))	gag2_1)	(((ceb2_1	(gra2_2	rot1_2))	grm1_1)	((vup1_2	icr1_3)	((ceb1_1	hal2_2)	((gac1_1	vup1_1)	(vup2_1	vul2_1))))))	(((369.1_1	416.1_1)	(gac2_1	vul1_2))	((bur1_1	tri1_1)	((((gal1_2	plu1_1)	gra2_1)	(gal2_1	plu2_1))	plu2_2))))	((gra1_1	gra2_3)	(tri2_1	tri2_2)))	((((369.1_2	ceb1_2)	grm2_2)	vul2_2)	(((rot3_1	plu1_2)	((rot1_1	rot2_1)	rot3_2))	(gab1_1	gag1_2))))	((((((((vel1_1	vir1_2)	(gab2_1	vul3_2))	vel2_2)
((((((((bur1_1	tri1_1)	gag2_1)	((((gal1_2	plu1_1)	(gal2_1	plu2_2))	plu2_1)	gra2_1))	((((gra2_2	rot1_2)	((((icr1_3	vup1_2)	(vul2_1	vup2_1))	(ceb1_1	hal2_2))	(grm1_1	(gac1_1	vup1_1))))	ceb2_1)	((gab2_2	((vir1_1	vir2_1)	vir2_2))	grm2_1)))	((369.1_1	416.1_1)	(gac2_1	vul1_2)))	(((((((406.1_1	(((gag1_1	vel1_1)	vul3_2)	vel1_2))	(rot2_1	(plu1_2	((rot1_1	rot3_2)	rot3_1))))	(366.1_1	(((icr1_1	vul1_1)	icr1_2)	vul3_1)))	(vel2_1	(icr2_1	(lit1_1	lit2_2))))	((((gal1_1
((((((((bur1_1	tri1_1)	gag2_1)	((grm1_1	(((icr1_3	vup1_2)	((ceb1_1	hal2_2)	(vul2_1	vup2_1)))	(gac1_1	vup1_1)))	((ceb2_1	((gab2_2	((vir1_1	vir2_1)	vir2_2))	grm2_1))	(gra2_2	rot1_2))))	((gal1_2	plu1_1)	((gal2_1	gra2_1)	(plu2_1	plu2_2))))	((((((gag1_1	((vel1_1	vul3_2)	vir1_2))	(lai1_1	lai2_1))	406.1_1)	(gab2_1	vel2_2))	(((369.1_2	ceb1_2)	grm2_2)	vul2_2))	((((gal1_1	416.1_2)	(((gag2_2	(lit1_2	lit2_1))	(hal1_1	hal2_1))	icr2_2))	((gra1_1	gra2_3)	(tri2_1
((((((gag2_1	(bur1_1	tri1_1))	((((((gra2_2	rot1_2)	grm1_1)	((gab2_2	grm2_1)	((vir1_1	vir2_1)	vir2_2)))	((vup1_2	(((gac1_1	vup1_1)	icr1_3)	(vul2_1	vup2_1)))	(ceb1_1	(ceb2_1	hal2_2))))	((gal1_2	plu1_1)	((gal2_1	(gra2_1	plu2_2))	plu2_1)))	(((369.1_1	416.1_1)	vul1_2)	gac2_1)))	(gab1_1	gag1_2))	((((((406.1_1	(((gag1_1	vul3_2)	vir1_2)	vel1_1))	(lai1_1	lai2_1))	(tri2_1	tri2_2))	(((vel2_1	(icr2_1	(lit1_1	lit2_2)))	gag2_2)	((((hal1_1	hal2_1)	lit2_1)	icr2_2)
((((((gag2_1	((((369.1_1	416.1_1)	gac2_1)	vul1_2)	(bur1_1	tri1_1)))	((gab1_1	gag1_2)	((gal1_2	plu1_1)	(((gal2_1	plu2_1)	plu2_2)	gra2_1))))	((((gab2_2	(grm2_1	(vir1_1	(vir2_1	vir2_2))))	grm1_1)	((vup1_2	(vup2_1	vul2_1))	((ceb1_1	(ceb2_1	hal2_2))	((gac1_1	vup1_1)	icr1_3))))	(gra2_2	rot1_2)))	(((((((gag1_1	(lai1_1	lai2_1))	(406.1_1	(vel1_1	(vir1_2	vul3_2))))	(((plu1_2	rot3_2)	rot1_1)	(rot2_1	rot3_1)))	(366.1_1	vel1_2))	((vul3_1	((((icr2_1	(lit1_1	lit2_2))
((((((((bur1_1	tri1_1)	((((369.1_1	416.1_1)	vul1_2)	gac2_1)	gag2_1))	((gab1_1	gag1_2)	((((gal1_2	plu1_1)	gra2_1)	(gal2_1	plu2_1))	plu2_2)))	(((grm1_1	vup1_2)	((gab2_2	grm2_1)	(vir1_1	(vir2_1	vir2_2))))	(((((ceb1_1	ceb2_1)	hal2_2)	vul2_1)	(((gac1_1	vup1_1)	icr1_3)	vup2_1))	(gra2_2	rot1_2))))	(((369.1_2	ceb1_2)	grm2_2)	vul2_2))	(((((((406.1_1	(lai1_1	lai2_1))	((gag1_1	(vir1_2	vul3_2))	vel1_1))	(366.1_1	(tri2_1	tri2_2)))	((plu1_2	rot2_1)	((rot1_1	rot3_2)
((((((((((bur1_1	tri1_1)	((gal1_2	plu1_1)	(((gal2_1	plu2_1)	plu2_2)	gra2_1)))	gag2_1)	((((grm1_1	(grm2_1	(vir1_1	(vir2_1	vir2_2))))	gab2_2)	((vup1_2	((((ceb1_1	ceb2_1)	hal2_2)	vul2_1)	vup2_1))	((gac1_1	vup1_1)	icr1_3)))	(gra2_2	rot1_2)))	((((369.1_1	416.1_1)	gac2_1)	vul1_2)	(gab1_1	gag1_2)))	((((369.1_2	ceb1_2)	grm2_2)	vul2_2)	(lai1_1	lai2_1)))	((((((gag1_1	vir1_2)	(vel1_1	vul3_2))	406.1_1)	(366.1_1	((rot2_1	(rot3_1	rot3_2))	(plu1_2	rot1_1))))	((((gag2_2
((((((((gal1_2	plu1_1)	plu2_1)	(gal2_1	plu2_2))	gra2_1)	((((369.1_1	416.1_1)	vul1_2)	gac2_1)	(gab1_1	gag1_2)))	(((((gra2_2	rot1_2)	grm1_1)	((gab2_2	grm2_1)	(vir1_1	(vir2_1	vir2_2))))	((((vup1_2	(((ceb1_1	ceb2_1)	hal2_2)	vup2_1))	(bur1_1	tri1_1))	vul2_1)	(gac1_1	(icr1_3	vup1_1))))	gag2_1))	(((((406.1_1	(((plu1_2	((rot1_1	rot3_1)	rot3_2))	rot2_1)	(gag1_1	(vel1_1	(vir1_2	vul3_2)))))	(tri2_1	tri2_2))	(((369.1_2	ceb1_2)	grm2_2)	vul2_2))	(lai1_1	lai2_1))
(((((((((vup1_2	(grm1_1	vup2_1))	((gac1_1	vup1_1)	icr1_3))	vul2_1)	(((((369.1_1	416.1_1)	gac2_1)	vul1_2)	(gab1_1	gag1_2))	(gra2_2	rot1_2)))	(((gal1_2	plu1_1)	gra2_1)	((gal2_1	plu2_1)	plu2_2)))	((((ceb1_1	hal2_2)	ceb2_1)	(gab2_2	(grm2_1	((vir1_1	vir2_1)	vir2_2))))	((bur1_1	tri1_1)	gag2_1)))	((((((((((vir1_2	vul3_2)	vel1_1)	gag1_1)	(((lit2_1	(hal1_1	hal2_1))	icr2_2)	(gag2_2	lit1_2)))	406.1_1)	(366.1_1	((gab2_1	vel2_2)	((vel2_1	((icr1_1	vul1_1)	icr1_2))
(((((((((((ceb1_1	hal2_2)	ceb2_1)	(gab2_2	(grm2_1	((vir1_1	vir2_2)	vir2_1))))	(((vup1_2	vul2_1)	(grm1_1	vup2_1))	((gac1_1	icr1_3)	vup1_1)))	(gra2_2	rot1_2))	((((369.1_1	416.1_1)	(gac2_1	vul1_2))	(gab1_1	gag1_2))	((bur1_1	tri1_1)	gag2_1)))	((((gal1_2	plu1_1)	(plu2_1	plu2_2))	gal2_1)	gra2_1))	vul3_1)	(((((((gag1_1	((vir1_2	vul3_2)	vel1_1))	406.1_1)	((416.1_2	gal1_1)	(gra1_1	gra2_3)))	(((gag2_2	lit1_2)	((hal1_1	hal2_1)	icr2_2))	lit2_1))	(((((366.1_1	vel2_1)
((((((((bur1_1	tri1_1)	gag2_1)	((gab1_1	gag1_2)	((gal1_2	plu1_1)	(((gal2_1	plu2_1)	plu2_2)	gra2_1))))	((((gab2_2	((vir1_1	vir2_1)	vir2_2))	grm2_1)	((vup1_2	((gac1_1	vup1_1)	icr1_3))	((ceb1_1	(ceb2_1	hal2_2))	((grm1_1	vup2_1)	vul2_1))))	(gra2_2	rot1_2)))	(((369.1_1	416.1_1)	gac2_1)	vul1_2))	((((((vir1_2	(((406.1_1	gag1_1)	((rot3_2	(plu1_2	(rot1_1	(rot2_1	rot3_1))))	vul3_2))	vel1_1))	((hal1_1	hal2_1)	((((gag2_2	lit1_2)	icr2_2)	lit2_1)	vel1_2)))	((416.1_2
(((((bur1_1	tri1_1)	(gag2_1	((gab1_1	gag1_2)	(((gal1_2	plu1_1)	gra2_1)	((gal2_1	plu2_1)	plu2_2)))))	((vup1_2	((gab2_2	grm2_1)	((vir1_1	vir2_2)	vir2_1)))	((((ceb1_1	hal2_2)	ceb2_1)	(gra2_2	rot1_2))	(((gac1_1	(icr1_3	vup1_1))	(grm1_1	vup2_1))	vul2_1))))	(((((((((gag1_1	vul3_2)	(lai1_1	lai2_1))	(tri2_1	tri2_2))	((366.1_1	(vel2_1	((icr1_1	vul1_1)	icr1_2)))	((gab2_1	vel2_2)	(icr2_1	(lit1_1	lit2_2)))))	((406.1_1	(vel1_1	vir1_2))	((rot2_1	rot3_2)	((plu1_2
(((((((bur1_1	tri1_1)	gag2_1)	(((gab2_2	(grm2_1	(vir1_1	(vir2_1	vir2_2))))	((((gac1_1	icr1_3)	vup1_1)	(vul2_1	vup2_1))	((gra2_2	rot1_2)	grm1_1)))	(vup1_2	(ceb1_1	(ceb2_1	hal2_2)))))	((gab1_1	gag1_2)	(((gal1_2	plu1_1)	((gal2_1	plu2_1)	gra2_1))	plu2_2)))	((369.1_1	416.1_1)	(gac2_1	vul1_2)))	(((((((((406.1_1	vul3_2)	((tri2_1	tri2_2)	(lai1_1	lai2_1)))	((gag1_1	vel1_1)	vir1_2))	(((plu1_2	rot3_2)	(rot1_1	rot3_1))	rot2_1))	((416.1_2	gal1_1)	(gra1_1	gra2_3)))
(((((((gab2_2	(grm2_1	(vir1_1	(vir2_1	vir2_2))))	(gra2_2	rot1_2))	((vul3_1	(grm1_1	((gac1_1	(icr1_3	vup1_1))	(vul2_1	vup2_1))))	(vup1_2	((ceb1_1	ceb2_1)	hal2_2))))	(((366.1_1	(icr2_1	(lit1_1	lit2_2)))	((gab2_1	vel2_2)	((icr1_1	icr1_2)	vul1_1)))	((((vel2_1	((icr2_2	lit2_1)	lit1_2))	(hal1_1	hal2_1))	gag2_2)	vel1_2)))	((((((((gag1_1	((vel1_1	vul3_2)	vir1_2))	((tri2_1	tri2_2)	(lai1_1	lai2_1)))	(406.1_1	(((plu1_2	rot3_1)	rot1_1)	(rot2_1	rot3_2))))	416.1_2)
(((((((((((gab2_2	grm2_1)	(vir1_1	(vir2_1	vir2_2)))	((gac1_1	(icr1_3	vup1_1))	(vul2_1	vup2_1)))	(grm1_1	(gra2_2	rot1_2)))	vup1_2)	(((ceb1_1	ceb2_1)	hal2_2)	vul3_1))	((((bur1_1	tri1_1)	gag2_1)	((gab1_1	gag1_2)	((((gal1_2	plu1_1)	plu2_1)	(gra2_1	plu2_2))	gal2_1)))	((369.1_1	416.1_1)	(gac2_1	vul1_2))))	((((lai1_1	lai2_1)	((406.1_1	((gag1_1	((vel1_1	vir1_2)	vul3_2))	((plu1_2	(rot3_1	rot3_2))	(rot1_1	rot2_1))))	(tri2_1	tri2_2)))	((vel2_1	(gag2_2	(icr2_2
((((((((bur1_1	tri1_1)	(((grm1_1	(gra2_2	rot1_2))	vul3_1)	((vup1_2	((gac1_1	vup1_1)	icr1_3))	(((ceb1_1	ceb2_1)	hal2_2)	(vup2_1	vul2_1)))))	((gal1_2	plu1_1)	(((gal2_1	plu2_1)	plu2_2)	gra2_1)))	((((gab2_2	vir1_1)	((grm2_1	vir2_2)	vir2_1))	((((369.1_1	416.1_1)	vul1_2)	gac2_1)	(gab1_1	gag1_2)))	gag2_1))	((((((406.1_1	icr2_2)	((((plu1_2	rot3_1)	rot2_1)	rot1_1)	rot3_2))	((366.1_1	gab2_1)	(vel2_2	((icr1_1	icr1_2)	vul1_1))))	(icr2_1	(lit1_1	lit2_2)))	((((vel2_1
(((((((((gab2_2	grm2_1)	((vir1_1	vir2_1)	vir2_2))	gag2_1)	(((gal1_2	plu1_1)	((gal2_1	plu2_1)	gra2_1))	plu2_2))	(bur1_1	tri1_1))	((((((vup1_2	icr1_3)	(gac1_1	vup1_1))	((ceb1_1	(ceb2_1	hal2_2))	(vul2_1	vup2_1)))	(gra2_2	rot1_2))	grm1_1)	vul3_1))	(((gra1_1	gra2_3)	(416.1_2	gal1_1))	((((369.1_1	416.1_1)	gac2_1)	vul1_2)	(gab1_1	gag1_2))))	(((((((((((vir1_2	vul3_2)	((((plu1_2	rot1_1)	rot3_1)	rot2_1)	rot3_2))	(gag1_1	vel1_1))	406.1_1)	(lai1_1	lai2_1))	icr2_2)
((((((((gag2_1	((((gal1_2	plu1_1)	plu2_1)	gal2_1)	(gra2_1	plu2_2)))	(bur1_1	tri1_1))	(gab2_2	(grm2_1	((vir1_1	vir2_1)	vir2_2))))	(((((icr1_3	vup1_2)	vul2_1)	(((ceb1_1	ceb2_1)	hal2_2)	vup2_1))	(gac1_1	vup1_1))	((gra2_2	rot1_2)	(grm1_1	vul3_1))))	((icr1_1	vul1_1)	icr1_2))	(((366.1_1	(gab2_1	vel2_2))	(icr2_1	(lit1_1	lit2_2)))	vel2_1))	((((((((vul3_2	vir1_2)	(((gag1_1	vel1_1)	(lai1_1	lai2_1))	(((plu1_2	rot1_1)	(rot3_1	rot3_2))	rot2_1)))	(hal1_1	hal2_1))
((((((((((((bur1_1	tri1_1)	((((gal1_2	plu1_1)	gal2_1)	(plu2_1	plu2_2))	gra2_1))	gag2_1)	(((gab2_2	grm2_1)	vir2_1)	(vir1_1	vir2_2)))	(((((vup1_2	icr1_3)	((ceb1_1	ceb2_1)	hal2_2))	(vup2_1	vul2_1))	(gac1_1	vup1_1))	((gra2_2	rot1_2)	grm1_1)))	vul3_1)	((((369.1_1	416.1_1)	(gac2_1	vul1_2))	(((369.1_2	ceb1_2)	grm2_2)	vul2_2))	(406.1_1	(((gag1_1	vel1_1)	(((plu1_2	rot1_1)	rot2_1)	(rot3_1	rot3_2)))	vir1_2))))	(((((vul3_2	(lai1_1	lai2_1))	(hal1_1	hal2_1))	((gag2_2
((((((gag2_1	((((gal1_2	plu1_1)	gal2_1)	plu2_2)	(gra2_1	plu2_1)))	((bur1_1	tri1_1)	((gab2_2	grm2_1)	((vir1_1	vir2_1)	vir2_2))))	(((369.1_1	416.1_1)	gac2_1)	vul1_2))	(((grm1_1	(gra2_2	rot1_2))	((((icr1_3	vup1_2)	(vul2_1	vup2_1))	gac1_1)	((ceb1_1	(ceb2_1	hal2_2))	vup1_1)))	vul3_1))	(((((((((vul3_2	lit1_2)	lit2_1)	(hal1_1	hal2_1))	icr2_1)	vel1_2)	(gag2_2	icr2_2))	(((gal1_1	416.1_2)	(gra1_1	gra2_3))	((406.1_1	(gag1_1	vir1_2))	vel1_1)))	(((((369.1_2	ceb1_2)
((((((((((bur1_1	tri1_1)	(((gal1_2	plu1_1)	gra2_1)	((gal2_1	plu2_1)	plu2_2)))	gag2_1)	((((gra2_2	rot1_2)	grm1_1)	vul3_1)	(((((icr1_3	vup1_2)	((ceb1_1	(ceb2_1	hal2_2))	(vup2_1	vul2_1)))	(gac1_1	vup1_1))	((gab2_2	grm2_1)	((vir1_1	vir2_2)	vir2_1)))	((369.1_1	416.1_1)	(gac2_1	vul1_2)))))	(((gag1_1	(vel1_1	vir1_2))	(vul3_2	lit2_1))	406.1_1))	(((366.1_1	(gab2_1	vel2_2))	((plu1_2	((rot1_1	rot3_1)	rot3_2))	rot2_1))	(((icr1_1	vul1_1)	icr1_2)	(vel2_1	(lit1_1
(((((((((bur1_1	tri1_1)	gag2_1)	(((((gal1_2	plu1_1)	plu2_1)	gal2_1)	gra2_1)	plu2_2))	((((ceb2_1	grm1_1)	(gra2_2	rot1_2))	vul3_1)	((((vup1_2	(vul2_1	vup2_1))	(ceb1_1	hal2_2))	(gac1_1	(icr1_3	vup1_1)))	(gab2_2	(grm2_1	((vir1_1	vir2_1)	vir2_2))))))	(((369.1_1	416.1_1)	gac2_1)	vul1_2))	((((((gag1_1	lit2_1)	((406.1_1	vul3_2)	vel1_1))	((gab1_1	gag1_2)	vir1_2))	(((lai1_1	lai2_1)	(tri2_1	tri2_2))	(lit1_1	lit2_2)))	(((366.1_1	((icr1_1	icr1_2)	vul1_1))	(vel2_1
((((((((gag2_1	((((gab2_2	(grm2_1	((vir1_1	vir2_1)	vir2_2)))	(grm1_1	vul3_1))	(ceb2_1	(gra2_2	rot1_2)))	(((vup1_2	(vul2_1	vup2_1))	(ceb1_1	hal2_2))	((gac1_1	icr1_3)	vup1_1))))	(((gal1_2	plu1_1)	(gra2_1	plu2_2))	(gal2_1	plu2_1)))	(bur1_1	tri1_1))	(((369.1_1	416.1_1)	vul1_2)	gac2_1))	(((((406.1_1	(((gag1_1	vel1_1)	vul3_2)	vir1_2))	(((gra1_1	gra2_3)	gal1_1)	(gab1_1	gag1_2)))	(((369.1_2	ceb1_2)	grm2_2)	vul2_2))	((((((366.1_1	(gab2_1	vel2_2))	((plu1_2	rot3_1)
((((((gag2_1	((((369.1_1	416.1_1)	gac2_1)	vul1_2)	((gal1_2	plu1_1)	(((gal2_1	plu2_2)	gra2_1)	plu2_1))))	(((gra2_2	rot1_2)	((bur1_1	tri1_1)	(grm1_1	(((gab2_2	grm2_1)	((vir1_1	vir2_2)	vir2_1))	vul3_1))))	(((vup1_2	(vul2_1	vup2_1))	(ceb1_1	(ceb2_1	hal2_2)))	((gac1_1	vup1_1)	icr1_3))))	((((((gag1_1	vul3_2)	vir1_2)	406.1_1)	((lai1_1	lai2_1)	vel1_1))	(((416.1_2	gal1_1)	(gra1_1	gra2_3))	(((((366.1_1	vel2_2)	gab2_1)	(lit1_1	lit2_2))	((icr1_1	vul1_1)	icr1_2))
((((((((bur1_1	tri1_1)	(gag2_1	(((gal1_2	plu1_1)	plu2_2)	(gal2_1	(gra2_1	plu2_1)))))	(((grm1_1	((gab2_2	grm2_1)	(vir1_1	(vir2_1	vir2_2))))	(gra2_2	rot1_2))	((((vup1_2	icr1_3)	(vup2_1	vul2_1))	(ceb1_1	(ceb2_1	hal2_2)))	(gac1_1	vup1_1))))	(((369.1_1	416.1_1)	vul1_2)	gac2_1))	((((((406.1_1	vul3_1)	(gab1_1	gag1_2))	(((gra1_1	gra2_3)	416.1_2)	gal1_1))	((((plu1_2	rot1_1)	(rot3_1	rot3_2))	rot2_1)	(gag1_1	(vel1_1	(vir1_2	vul3_2)))))	(((366.1_1	(icr1_1	(icr1_2
((((((((((bur1_1	tri1_1)	(((grm1_1	(gab2_2	(grm2_1	((vir1_1	vir2_2)	vir2_1))))	(((((gal1_2	plu1_1)	gal2_1)	plu2_1)	plu2_2)	(gra2_1	(gra2_2	rot1_2))))	((((vup1_2	icr1_3)	(gac1_1	vup1_1))	(vup2_1	vul2_1))	(ceb1_1	(ceb2_1	hal2_2)))))	(((369.1_1	416.1_1)	gac2_1)	vul1_2))	gag2_1)	(((369.1_2	ceb1_2)	grm2_2)	vul2_2))	(((((gag1_1	((((plu1_2	rot2_1)	rot3_2)	rot1_1)	rot3_1))	((vel1_1	vul3_2)	vir1_2))	vul3_1)	406.1_1)	((416.1_2	(gra1_1	gra2_3))	gal1_1)))	(((366.1_1
((((((((bur1_1	tri1_1)	gag2_1)	((((gal1_2	plu1_1)	gra2_1)	(gal2_1	(plu2_1	plu2_2)))	(gra2_2	rot1_2)))	((grm1_1	(gab2_2	(grm2_1	((vir1_1	vir2_2)	vir2_1))))	((vup1_2	icr1_3)	((((ceb1_1	ceb2_1)	hal2_2)	(vup2_1	vul2_1))	(gac1_1	vup1_1)))))	(((369.1_1	416.1_1)	vul1_2)	gac2_1))	(((((((((gag1_1	vir1_2)	vel1_1)	vul3_2)	(rot2_1	((plu1_2	rot3_1)	(rot1_1	rot3_2))))	406.1_1)	((((icr2_1	vel2_1)	(hal1_1	hal2_1))	(((gag2_2	lit1_2)	lit2_1)	vel1_2))	icr2_2))	(((369.1_2
(((((((((((369.1_1	416.1_1)	(gac2_1	vul1_2))	((bur1_1	tri1_1)	gag2_1))	(((grm1_1	((icr1_3	vup1_2)	((((ceb1_1	hal2_2)	ceb2_1)	(gac1_1	vup1_1))	(vup2_1	vul2_1))))	(gab2_2	(grm2_1	((vir1_1	vir2_2)	vir2_1))))	((((gal1_2	plu1_1)	gal2_1)	((gra2_1	plu2_1)	plu2_2))	(gra2_2	rot1_2))))	((icr1_1	icr1_2)	vul1_1))	((gal1_1	(416.1_2	(gra1_1	gra2_3)))	((icr2_1	vel2_1)	((((hal1_1	hal2_1)	icr2_2)	vel1_2)	(gag2_2	(lit1_2	lit2_1))))))	(gab1_1	gag1_2))	(((406.1_1	vul3_2)
(((((((gag2_1	(((grm1_1	((gab2_2	(vir1_1	(vir2_1	vir2_2)))	grm2_1))	(((vup1_2	icr1_3)	(gac1_1	vup1_1))	(((ceb1_1	hal2_2)	ceb2_1)	(vul2_1	vup2_1))))	(bur1_1	tri1_1)))	((((369.1_1	416.1_1)	vul1_2)	gac2_1)	(((gal1_2	plu1_1)	((gal2_1	gra2_1)	(plu2_2	plu2_1)))	(gra2_2	rot1_2))))	((((((gag1_1	vul3_2)	vir1_2)	((406.1_1	vel1_1)	((rot3_2	(plu1_2	(rot1_1	rot3_1)))	rot2_1)))	((lai1_1	lai2_1)	(tri2_1	tri2_2)))	(((366.1_1	(lit1_1	lit2_2))	(((gab2_1	vel2_2)	vul3_1)
(((((((((gag2_1	((gab2_2	grm2_1)	((vir1_1	vir2_2)	vir2_1)))	(((369.1_1	416.1_1)	vul1_2)	gac2_1))	(bur1_1	tri1_1))	(((grm1_1	(gra2_2	rot1_2))	(vup2_1	vul2_1))	((icr1_3	vup1_2)	(gac1_1	vup1_1))))	((ceb1_1	hal2_2)	ceb2_1))	((((gal1_2	plu1_1)	(gal2_1	plu2_1))	plu2_2)	gra2_1))	((366.1_1	(lit1_1	lit2_2))	((icr2_1	((gab2_1	vel2_2)	vul3_1))	(icr1_1	(icr1_2	vul1_1)))))	(((((((vel1_1	406.1_1)	((gag1_1	vir1_2)	vul3_2))	(rot3_1	((plu1_2	rot3_2)	(rot1_1	rot2_1))))
(((((((((bur1_1	tri1_1)	gag2_1)	(((369.1_1	416.1_1)	gac2_1)	vul1_2))	((gal1_2	(gra2_1	plu1_1))	((gal2_1	plu2_1)	plu2_2)))	(((((gab2_2	(grm2_1	((vir1_1	vir2_2)	vir2_1)))	(grm1_1	(vup2_1	vul2_1)))	(gra2_2	rot1_2))	vup1_2)	(((ceb1_1	hal2_2)	ceb2_1)	(gac1_1	(icr1_3	vup1_1)))))	(((((((366.1_1	(gab2_1	vel2_2))	(lit1_1	lit2_2))	icr2_1)	vul3_1)	(icr1_1	(icr1_2	vul1_1)))	((406.1_1	((((plu1_2	rot3_1)	rot3_2)	rot1_1)	rot2_1))	(((lai1_1	lai2_1)	tri2_2)	tri2_1)))
(((((((gag2_1	(bur1_1	tri1_1))	(((((((vup1_2	ceb2_1)	(gab2_2	(grm2_1	((vir1_1	vir2_1)	vir2_2))))	((ceb1_1	hal2_2)	((gac1_1	vup1_1)	icr1_3)))	(grm1_1	(vup2_1	vul2_1)))	(gra2_2	rot1_2))	(((gal1_2	plu1_1)	gra2_1)	((gal2_1	plu2_1)	plu2_2)))	(((369.1_1	416.1_1)	vul1_2)	gac2_1)))	(((366.1_1	((gab2_1	vel2_2)	(lit1_1	lit2_2)))	vul3_1)	icr2_1))	((((gag1_1	vir1_2)	vel1_1)	((gab1_1	gag1_2)	gal1_1))	((icr1_1	vul1_1)	icr1_2)))	(((gag2_2	(((((hal1_1	hal2_1)	(lit2_1
(((((((((bur1_1	tri1_1)	gag2_1)	(((gra2_2	rot1_2)	(((((vup1_2	(vup2_1	vul2_1))	((gac1_1	icr1_3)	vup1_1))	(ceb1_1	(ceb2_1	hal2_2)))	grm1_1)	(gab2_2	(grm2_1	((vir1_1	vir2_2)	vir2_1)))))	(((369.1_1	416.1_1)	vul1_2)	gac2_1)))	((((gal1_2	plu1_1)	(gal2_1	plu2_1))	plu2_2)	gra2_1))	(((369.1_2	ceb1_2)	grm2_2)	vul2_2))	(gal1_1	(gra1_1	gra2_3)))	(((lit1_2	lit2_1)	gag2_2)	((((hal1_1	hal2_1)	icr2_2)	vel1_2)	icr2_1)))	(((416.1_2	((vel2_1	vul3_1)	((icr1_1	vul1_1)
((((((gag2_1	((grm1_1	(gra2_2	rot1_2))	((gab2_2	grm2_1)	((vir1_1	vir2_1)	vir2_2))))	((((vup1_2	(vup2_1	vul2_1))	(ceb1_1	(ceb2_1	hal2_2)))	((gac1_1	icr1_3)	vup1_1))	(bur1_1	tri1_1)))	(((369.1_1	416.1_1)	gac2_1)	vul1_2))	((((gal1_2	plu1_1)	gra2_1)	(gal2_1	plu2_1))	plu2_2))	((((406.1_1	(gag1_1	((vel1_1	vul3_2)	vir1_2)))	(gab1_1	gag1_2))	((gag2_2	((lit1_2	lit2_1)	vel1_2))	(((hal1_1	hal2_1)	icr2_2)	icr2_1)))	(((((((366.1_1	gab2_1)	((icr1_1	vul1_1)	icr1_2))
(((((((grm1_1	((gab2_2	((vir1_1	vir2_1)	vir2_2))	grm2_1))	(gra2_2	rot1_2))	(gag2_1	((((gal1_2	plu1_1)	(gal2_1	plu2_1))	gra2_1)	plu2_2)))	(((((((vup1_2	vup2_1)	vul2_1)	(ceb1_1	ceb2_1))	(gac1_1	(icr1_3	vup1_1)))	(bur1_1	tri1_1))	hal2_2)	(((369.1_1	416.1_1)	vul1_2)	gac2_1)))	vul3_1)	((((((((406.1_1	(gag1_1	vel1_1))	(tri2_1	tri2_2))	(vir1_2	vul3_2))	(gab1_1	gag1_2))	(((((rot3_2	rot3_1)	plu1_2)	rot1_1)	rot2_1)	(lai1_1	lai2_1)))	((gra1_1	gra2_3)	(416.1_2
(((((((((((369.1_1	416.1_1)	vul1_2)	gac2_1)	(((((vul2_1	((bur1_1	tri1_1)	hal2_2))	vup2_1)	(ceb1_1	ceb2_1))	((gac1_1	icr1_3)	vup1_1))	vup1_2))	gag2_1)	((gra2_2	rot1_2)	(grm1_1	((gab2_2	grm2_1)	(vir1_1	(vir2_1	vir2_2))))))	(((gal1_2	plu1_1)	((gal2_1	plu2_1)	gra2_1))	plu2_2))	((((369.1_2	ceb1_2)	grm2_2)	vul2_2)	vul3_1))	((((((rot2_1	(((plu1_2	rot3_1)	rot1_1)	rot3_2))	(((gag1_1	vir1_2)	vul3_2)	vel1_1))	(tri2_1	tri2_2))	406.1_1)	(((gab1_1	gag1_2)	(lai1_1
(((((((((((bur1_1	tri1_1)	vup1_2)	gag2_1)	((gal1_2	plu1_1)	(((gal2_1	plu2_1)	plu2_2)	gra2_1)))	((((ceb1_1	(ceb2_1	hal2_2))	(vup2_1	vul2_1))	(gac1_1	(icr1_3	vup1_1)))	((gab2_2	(grm2_1	(vir1_1	(vir2_1	vir2_2))))	((gra2_2	rot1_2)	grm1_1))))	(((369.1_1	416.1_1)	gac2_1)	vul1_2))	vul3_1)	(((((gag1_1	(((rot2_1	rot3_1)	(plu1_2	(rot1_1	rot3_2)))	((vel1_1	vir1_2)	vul3_2)))	406.1_1)	((gab1_1	gag1_2)	(((gag2_2	vel1_2)	(icr2_2	(lit1_2	lit2_1)))	(hal1_1	hal2_1))))
(((((((bur1_1	tri1_1)	gag2_1)	((((gal1_2	plu1_1)	(gra2_1	plu2_2))	(gal2_1	plu2_1))	vup1_2))	(((((vup2_1	((gac1_1	(icr1_3	vup1_1))	vul2_1))	(ceb1_1	(ceb2_1	hal2_2)))	(((369.1_1	416.1_1)	gac2_1)	vul1_2))	(gra2_2	rot1_2))	(grm1_1	((gab2_2	((vir1_1	vir2_2)	vir2_1))	grm2_1))))	((((((406.1_1	(gab1_1	gag1_2))	((lai1_1	lai2_1)	(tri2_1	tri2_2)))	(((((plu1_2	rot3_2)	rot3_1)	rot1_1)	rot2_1)	((gag1_1	(vul3_2	vir1_2))	vel1_1)))	(vel1_2	(gag2_2	((((hal1_1	hal2_1)
(((((((gag2_1	((gab2_2	grm2_1)	((vir1_1	vir2_1)	vir2_2)))	((bur1_1	tri1_1)	vup1_2))	(((((gal1_2	plu1_1)	gal2_1)	plu2_1)	plu2_2)	gra2_1))	((369.1_1	416.1_1)	(gac2_1	vul1_2)))	((((ceb1_1	(ceb2_1	hal2_2))	(gac1_1	icr1_3))	(((gra2_2	rot1_2)	grm1_1)	(vup2_1	vul2_1)))	vup1_1))	((((((((406.1_1	(vel1_1	vir1_2))	gag1_1)	vul3_2)	((((plu1_2	rot3_2)	rot2_1)	rot1_1)	rot3_1))	(gab1_1	gag1_2))	((((366.1_1	(icr2_1	(lit1_1	lit2_2)))	vel2_1)	((gab2_1	vel2_2)	((icr1_1
(((((((gag2_1	(((gab2_2	grm2_1)	(vir2_1	vir2_2))	vir1_1))	((bur1_1	tri1_1)	vup1_2))	(((((ceb1_1	hal2_2)	ceb2_1)	(gac1_1	icr1_3))	vul2_1)	((grm1_1	(vup1_1	vup2_1))	(gra2_2	rot1_2))))	((369.1_1	416.1_1)	(gac2_1	vul1_2)))	(((gal1_2	plu1_1)	gal2_1)	(gra2_1	(plu2_2	plu2_1))))	(((((((((vir1_2	(406.1_1	(gag1_1	(vel1_1	vul3_2))))	(((rot3_1	(rot1_1	rot3_2))	plu1_2)	rot2_1))	((lai1_1	lai2_1)	(tri2_1	tri2_2)))	(gab1_1	gag1_2))	(((366.1_1	((icr1_1	(icr1_2	vul1_1))
((((((((((bur1_1	tri1_1)	vup1_2)	(((gab2_2	grm2_1)	(vir1_1	vir2_1))	vir2_2))	gag2_1)	(((369.1_1	416.1_1)	vul1_2)	gac2_1))	(((grm1_1	(gra2_2	rot1_2))	((gac1_1	icr1_3)	((((ceb1_1	ceb2_1)	hal2_2)	vul2_1)	(vup2_1	vup1_1))))	(((gal1_2	plu1_1)	((gal2_1	plu2_1)	plu2_2))	gra2_1)))	((((((406.1_1	((lai1_1	lai2_1)	(tri2_1	tri2_2)))	(((gag2_2	(lit1_2	lit2_1))	icr2_2)	(hal1_1	hal2_1)))	(((plu1_2	(rot2_1	(rot3_1	rot3_2)))	rot1_1)	((gag1_1	vir1_2)	(vel1_1	vul3_2))))
(((((((((bur1_1	tri1_1)	vup1_2)	(((gab2_2	vir1_1)	(vir2_1	vir2_2))	grm2_1))	gag2_1)	((((gal1_2	plu1_1)	plu2_2)	(gal2_1	plu2_1))	gra2_1))	(((369.1_1	416.1_1)	gac2_1)	vul1_2))	((grm1_1	(((((ceb1_1	hal2_2)	ceb2_1)	(vul2_1	vup2_1))	vup1_1)	(gac1_1	icr1_3)))	(gra2_2	rot1_2)))	((((((vel1_1	(((gab1_1	gag1_2)	vel1_2)	(gag1_1	vul3_2)))	(((gag2_2	lit1_2)	lit2_1)	((hal1_1	hal2_1)	icr2_2)))	(406.1_1	((((rot3_2	rot3_1)	(plu1_2	rot1_1))	rot2_1)	vir1_2)))	((lai1_1
(((((((gag2_1	((bur1_1	tri1_1)	vup1_2))	((gab2_2	grm2_1)	(vir1_1	(vir2_1	vir2_2))))	(((369.1_1	416.1_1)	vul1_2)	gac2_1))	(((((gal1_2	plu1_1)	(gal2_1	(plu2_1	plu2_2)))	(gra2_2	rot1_2))	gra2_1)	(((grm1_1	(((ceb1_1	ceb2_1)	hal2_2)	((gac1_1	vup1_1)	icr1_3)))	vul2_1)	vup2_1)))	(((((((((((gag1_1	(vel1_1	vul3_2))	vir1_2)	((gab1_1	gag1_2)	vel1_2))	406.1_1)	(((plu1_2	(rot1_1	rot3_1))	rot3_2)	rot2_1))	((lai1_1	lai2_1)	(tri2_1	tri2_2)))	(((369.1_2	ceb1_2)	grm2_2)
(((((((bur1_1	tri1_1)	(((vir1_1	vir2_2)	vir2_1)	vup1_2))	gag2_1)	((((((((ceb1_1	hal2_2)	ceb2_1)	(((gac1_1	vup1_1)	icr1_3)	vul2_1))	vup2_1)	grm1_1)	(gab2_2	grm2_1))	((((gal1_2	plu1_1)	(gal2_1	plu2_2))	(gra2_1	plu2_1))	(gra2_2	rot1_2)))	(((369.1_1	416.1_1)	vul1_2)	gac2_1)))	((((((((vel1_1	vir1_2)	(gag1_1	vul3_2))	(lai1_1	lai2_1))	(tri2_1	tri2_2))	(406.1_1	(((plu1_2	rot3_1)	rot3_2)	(rot1_1	rot2_1))))	((gab1_1	gag1_2)	vel1_2))	((gal1_1	416.1_2)	(gra1_1
((((((((((vir1_1	vir2_2)	vir2_1)	((bur1_1	tri1_1)	gag2_1))	vup1_2)	(((grm1_1	((((gal1_2	plu1_1)	gra2_1)	(gal2_1	(plu2_1	plu2_2)))	(gra2_2	rot1_2)))	((((ceb1_1	ceb2_1)	hal2_2)	vul2_1)	(((gac1_1	icr1_3)	vup1_1)	vup2_1)))	(gab2_2	grm2_1)))	(((369.1_1	416.1_1)	gac2_1)	vul1_2))	((((((gag1_1	(((((rot2_1	rot3_2)	(plu1_2	(rot1_1	rot3_1)))	(lai1_1	lai2_1))	((((gag2_2	((hal1_1	hal2_1)	lit1_2))	icr2_2)	lit2_1)	(vel1_1	vul3_2)))	vir1_2))	((gab1_1	gag1_2)	vel1_2))
(((((((bur1_1	tri1_1)	(((grm1_1	(gra2_2	rot1_2))	(gab2_2	grm2_1))	((((ceb1_1	hal2_2)	ceb2_1)	(((gac1_1	(icr1_3	vup1_1))	(vup2_1	vul2_1))	(((gal1_2	plu1_1)	((gal2_1	plu2_1)	plu2_2))	gra2_1)))	(vir1_1	(vir2_1	vir2_2)))))	((((369.1_1	416.1_1)	vul1_2)	gac2_1)	vup1_2))	gag2_1)	(((((((((gag1_1	vul3_2)	vel1_1)	406.1_1)	(((plu1_2	rot1_1)	rot2_1)	(rot3_1	rot3_2)))	(vir1_2	(lai1_1	lai2_1)))	((gra1_1	gra2_3)	(416.1_2	gal1_1)))	(tri2_1	tri2_2))	(((366.1_1	(((gab2_1
((((((((bur1_1	tri1_1)	(gag2_1	((vir1_1	vir2_2)	vir2_1)))	((((369.1_1	416.1_1)	gac2_1)	vul1_2)	vup1_2))	(((grm2_1	(grm1_1	((((gac1_1	icr1_3)	vup1_1)	(vup2_1	vul2_1))	((gal1_2	plu1_1)	(((gal2_1	plu2_2)	gra2_1)	plu2_1)))))	((ceb1_1	ceb2_1)	hal2_2))	(gab2_2	(gra2_2	rot1_2))))	(((369.1_2	ceb1_2)	grm2_2)	vul2_2))	((((((406.1_1	(lai1_1	lai2_1))	(((gag1_1	vel1_1)	vul3_2)	vir1_2))	(plu1_2	((rot1_1	rot3_2)	(rot2_1	rot3_1))))	((366.1_1	((gab1_1	gag1_2)	vel1_2))
(((((((gag2_1	((bur1_1	tri1_1)	((vir1_1	vir2_1)	vir2_2)))	((((369.1_1	416.1_1)	gac2_1)	vul1_2)	vup1_2))	(((grm2_1	gab2_2)	((grm1_1	(gra2_2	rot1_2))	(((ceb1_1	hal2_2)	ceb2_1)	(((gac1_1	vup1_1)	icr1_3)	(vul2_1	vup2_1)))))	(((gal1_2	plu1_1)	(gal2_1	plu2_2))	(gra2_1	plu2_1))))	(((((vul3_2	((gag1_1	vel1_1)	vir1_2))	406.1_1)	(lai1_1	lai2_1))	(((icr1_1	vul1_1)	icr1_2)	(lit1_1	lit2_2)))	vul3_1))	((((((416.1_2	(gra1_1	gra2_3))	gal1_1)	((plu1_2	((rot1_1	rot3_2)
(((((((((vir1_1	vir2_2)	vir2_1)	(bur1_1	tri1_1))	gag2_1)	((gal1_2	plu1_1)	(((gal2_1	gra2_1)	plu2_2)	plu2_1)))	(((grm1_1	(gra2_2	rot1_2))	(gab2_2	grm2_1))	((((ceb1_1	hal2_2)	ceb2_1)	(icr1_3	(vul2_1	vup2_1)))	(gac1_1	vup1_1))))	((((369.1_1	416.1_1)	gac2_1)	vul1_2)	vup1_2))	(((((((406.1_1	(vul3_2	vir1_2))	((gag1_1	vel1_1)	(lai1_1	lai2_1)))	((gal1_1	(gra1_1	gra2_3))	416.1_2))	((gab1_1	gag1_2)	vel1_2))	366.1_1)	((gag2_2	(lit1_2	lit2_1))	((hal1_1	hal2_1)
(((((((((vir1_1	vir2_1)	vir2_2)	(((gal1_2	plu1_1)	plu2_2)	((gal2_1	plu2_1)	gra2_1)))	((bur1_1	tri1_1)	gag2_1))	(((369.1_1	416.1_1)	(gac2_1	vul1_2))	vup1_2))	((((gab2_2	grm2_1)	(gra2_2	rot1_2))	((((ceb1_1	(ceb2_1	hal2_2))	icr1_3)	vup1_1)	((gac1_1	vup2_1)	vul2_1)))	grm1_1))	((((((((406.1_1	(gag1_1	(vel1_1	vul3_2)))	vir1_2)	(lai1_1	lai2_1))	(((gab2_1	vel2_2)	(plu1_2	rot3_2))	((rot1_1	rot3_1)	rot2_1)))	((gab1_1	gag1_2)	vel1_2))	((gal1_1	(gra1_1	gra2_3))
(((((((((gag2_1	(bur1_1	tri1_1))	((vir1_1	vir2_1)	vir2_2))	((((369.1_1	416.1_1)	(gac2_1	vul1_2))	vup1_2)	(((gal1_2	plu1_1)	(gal2_1	plu2_2))	(gra2_1	plu2_1))))	(grm1_1	((ceb1_1	(ceb2_1	hal2_2))	(gac1_1	icr1_3))))	(gra2_2	rot1_2))	((gab2_2	grm2_1)	((vul2_1	vup2_1)	vup1_1)))	((366.1_1	((icr1_1	icr1_2)	vul1_1))	((lit1_1	lit2_2)	vul3_1)))	((((((((gab2_1	vel2_2)	((plu1_2	(rot1_1	rot3_1))	rot3_2))	vir1_2)	rot2_1)	((gab1_1	gag1_2)	vel1_2))	(tri2_1	tri2_2))
(((((((gag2_1	vup1_2)	(((369.1_1	416.1_1)	vul1_2)	gac2_1))	(((bur1_1	tri1_1)	(vir1_1	(vir2_1	vir2_2)))	(((gal1_2	plu1_1)	(gal2_1	plu2_2))	(gra2_1	plu2_1))))	(((ceb1_1	(ceb2_1	hal2_2))	(gac1_1	icr1_3))	(gra2_2	rot1_2)))	(((vul2_1	vup2_1)	vup1_1)	((gab2_2	grm2_1)	grm1_1)))	(((((((((gag1_1	vir1_2)	((gab1_1	gag1_2)	vel1_2))	(gab2_1	vel2_2))	(((plu1_2	(rot1_1	rot3_2))	rot2_1)	rot3_1))	((416.1_2	gal1_1)	(gra1_1	gra2_3)))	(tri2_1	tri2_2))	(((369.1_2	ceb1_2)
((((((((((bur1_1	tri1_1)	(vup1_2	((vir1_1	vir2_2)	vir2_1)))	((gal1_2	plu1_1)	(gal2_1	(gra2_1	(plu2_1	plu2_2)))))	gag2_1)	(((369.1_1	416.1_1)	gac2_1)	vul1_2))	(((grm2_1	((vul2_1	vup2_1)	vup1_1))	(((ceb1_1	(ceb2_1	hal2_2))	(gac1_1	icr1_3))	gab2_2))	((gra2_2	rot1_2)	grm1_1)))	(((366.1_1	(gab2_1	vel2_2))	vul3_1)	(lit1_1	lit2_2)))	(((((((plu1_2	rot3_2)	(rot1_1	(rot2_1	rot3_1)))	((gag1_1	((vel1_1	vir1_2)	vul3_2))	(lai1_1	lai2_1)))	(406.1_1	(tri2_1	tri2_2)))
((((((bur1_1	tri1_1)	gag2_1)	((vir1_1	vir2_1)	vir2_2))	((((((grm2_1	gab2_2)	((grm1_1	(gra2_2	rot1_2))	vup1_1))	(((ceb1_1	hal2_2)	ceb2_1)	((gac1_1	icr1_3)	(vup2_1	vul2_1))))	((gal1_2	plu1_1)	(((gal2_1	plu2_1)	plu2_2)	gra2_1)))	vup1_2)	(((369.1_1	416.1_1)	gac2_1)	vul1_2)))	(((((((((((gag1_1	vul3_2)	(vel1_1	vir1_2))	((((plu1_2	rot3_2)	rot2_1)	rot3_1)	rot1_1))	(lai1_1	lai2_1))	((icr2_1	vel2_1)	(((hal1_1	hal2_1)	icr2_2)	lit2_1)))	(gag2_2	lit1_2))	(((((gra1_1
(((((((bur1_1	tri1_1)	gag2_1)	(vir1_1	(vir2_1	vir2_2)))	((grm2_1	((((gab2_2	(vul2_1	vup2_1))	grm1_1)	(((((gal1_2	plu1_1)	gal2_1)	(plu2_1	plu2_2))	gra2_1)	(gra2_2	rot1_2)))	(((ceb1_1	hal2_2)	ceb2_1)	((gac1_1	icr1_3)	vup1_1))))	((((369.1_1	416.1_1)	vul1_2)	gac2_1)	vup1_2)))	((((((lai1_1	lai2_1)	(((gag1_1	vul3_2)	(((plu1_2	rot2_1)	rot3_2)	(rot1_1	rot3_1)))	(vel1_1	vir1_2)))	(406.1_1	(gab1_1	gag1_2)))	(((369.1_2	ceb1_2)	grm2_2)	vul2_2))	(((416.1_2	gal1_1)
((((((((((vir1_1	vir2_1)	vir2_2)	(bur1_1	tri1_1))	gag2_1)	((((((grm2_1	grm1_1)	(gra2_2	rot1_2))	((((gal1_2	plu1_1)	(gal2_1	plu2_2))	plu2_1)	gra2_1))	gab2_2)	(vup2_1	vul2_1))	((ceb1_1	(ceb2_1	hal2_2))	(gac1_1	(icr1_3	vup1_1)))))	((((369.1_1	416.1_1)	gac2_1)	vul1_2)	vup1_2))	(tri2_1	tri2_2))	(((((((((gag1_1	(vir1_2	vul3_2))	vel1_1)	406.1_1)	(plu1_2	(((rot1_1	rot3_1)	rot3_2)	rot2_1)))	(lai1_1	lai2_1))	(((366.1_1	((gab2_1	vel2_2)	vul3_1))	((icr1_1	icr1_2)
((((((((bur1_1	tri1_1)	gag2_1)	((vir1_1	vir2_1)	vir2_2))	(gac1_1	(icr1_3	vup1_1)))	(((((grm2_1	grm1_1)	gab2_2)	((((((gal1_2	plu1_1)	plu2_2)	gal2_1)	plu2_1)	gra2_1)	(gra2_2	rot1_2)))	(((ceb1_1	hal2_2)	ceb2_1)	(vup2_1	vul2_1)))	((((369.1_1	416.1_1)	vul1_2)	gac2_1)	vup1_2)))	((((((vel2_1	(lit1_2	lit2_1))	(hal1_1	hal2_1))	(icr2_1	icr2_2))	(416.1_2	gal1_1))	(icr1_1	(icr1_2	vul1_1)))	((((366.1_1	(gab2_1	vel2_2))	vul3_1)	(lai1_1	lai2_1))	(lit1_1	lit2_2))))
(((((((((gag2_1	(bur1_1	tri1_1))	((vir1_1	vir2_2)	vir2_1))	((grm2_1	grm1_1)	gab2_2))	vup1_2)	((((gal1_2	plu1_1)	((gal2_1	plu2_2)	plu2_1))	gra2_1)	(gra2_2	rot1_2)))	((((369.1_1	416.1_1)	vul1_2)	gac2_1)	((gac1_1	(icr1_3	vup1_1))	(vul2_1	vup2_1))))	(ceb1_1	(ceb2_1	hal2_2)))	(((((((((gag1_1	vir1_2)	406.1_1)	(vel1_1	vul3_2))	(((((369.1_2	ceb1_2)	grm2_2)	vul2_2)	(((416.1_2	gal1_1)	(gab1_1	gag1_2))	((gra1_1	gra2_3)	(tri2_1	tri2_2))))	(gag2_2	(lai1_1	lai2_1))))
((((((((vir1_1	vir2_1)	vir2_2)	(gag2_1	((((gal1_2	((gal2_1	gra2_1)	plu2_2))	plu2_1)	plu1_1)	(gra2_2	rot1_2))))	(grm1_1	((((ceb1_1	hal2_2)	ceb2_1)	gab2_2)	(((bur1_1	tri1_1)	((gac1_1	icr1_3)	vup1_1))	(vup2_1	vul2_1)))))	((((369.1_1	416.1_1)	gac2_1)	vul1_2)	(grm2_1	vup1_2)))	(((((((gag1_1	(vel1_1	(vir1_2	vul3_2)))	(gag2_2	(vel1_2	lit1_2)))	(icr2_2	lit2_1))	(gab1_1	gag1_2))	((366.1_1	((icr1_1	vul1_1)	icr1_2))	((gra1_1	gra2_3)	(tri2_1	tri2_2))))	((((369.1_2
((((((gag2_1	((vir1_1	vir2_2)	vir2_1))	((((369.1_1	416.1_1)	(gac2_1	vul1_2))	(vup1_2	grm2_1))	((((((gal1_2	plu1_1)	gal2_1)	plu2_1)	gra2_1)	plu2_2)	(gra2_2	rot1_2))))	(grm1_1	((((((bur1_1	tri1_1)	(vup2_1	vul2_1))	((gac1_1	icr1_3)	vup1_1))	(ceb1_1	(ceb2_1	hal2_2)))	gab2_2)	vul3_1)))	(((((416.1_2	gal1_1)	((((plu1_2	rot3_1)	rot3_2)	rot2_1)	rot1_1))	(((((((gag1_1	vir1_2)	vul3_2)	vel1_1)	vel1_2)	lit1_2)	gag2_2)	(lai1_1	lai2_1)))	(((lit2_1	((hal1_1	hal2_1)
((((((((((((vir1_1	vir2_2)	vir2_1)	(gab2_2	vul3_1))	gag2_1)	(((gal1_2	plu1_1)	gra2_1)	(gal2_1	(plu2_2	plu2_1))))	(((grm2_1	grm1_1)	((((((bur1_1	tri1_1)	vul2_1)	vup2_1)	((ceb1_1	hal2_2)	ceb2_1))	(gac1_1	(icr1_3	vup1_1)))	(gra2_2	rot1_2)))	((((369.1_1	416.1_1)	gac2_1)	vul1_2)	vup1_2)))	((gag1_1	((vel1_1	vir1_2)	vul3_2))	(vel1_2	((plu1_2	(rot1_1	(rot3_1	rot3_2)))	rot2_1))))	(406.1_1	(416.1_2	gal1_1)))	(lai1_1	lai2_1))	(((((gra1_1	gra2_3)	tri2_1)	tri2_2)
((((((((((((vir1_1	vir2_1)	vir2_2)	gag2_1)	gab2_2)	(((grm2_1	grm1_1)	(((ceb1_1	hal2_2)	ceb2_1)	(((gac1_1	icr1_3)	vup1_1)	vup2_1)))	(((bur1_1	tri1_1)	vul2_1)	((gra2_2	rot1_2)	vul3_1))))	((((369.1_1	416.1_1)	gac2_1)	vul1_2)	vup1_2))	(((gal1_2	plu1_1)	plu2_1)	((gal2_1	plu2_2)	gra2_1)))	((gag2_2	(((hal1_1	hal2_1)	(icr2_2	lit1_2))	lit2_1))	((gra1_1	gra2_3)	(tri2_1	tri2_2))))	(((((406.1_1	((((plu1_2	rot3_1)	rot1_1)	rot3_2)	rot2_1))	((gag1_1	vul3_2)	(vel1_1
(((((((((vup1_2	(vir1_1	(vir2_1	vir2_2)))	gag2_1)	((grm2_1	((bur1_1	tri1_1)	(vul2_1	vup2_1)))	(((vul3_1	grm1_1)	(gra2_2	rot1_2))	(((ceb1_1	ceb2_1)	((gac1_1	(icr1_3	vup1_1))	hal2_2))	gab2_2))))	(((369.1_1	416.1_1)	(gac2_1	vul1_2))	(((gal1_2	plu1_1)	(gal2_1	plu2_2))	(gra2_1	plu2_1))))	(((406.1_1	(((((gag1_1	vir1_2)	vul3_2)	vel1_1)	(((plu1_2	rot3_2)	rot3_1)	(rot1_1	rot2_1)))	(icr2_2	(lit1_2	lit2_1))))	(416.1_2	gal1_1))	((((hal1_1	hal2_1)	vel1_2)	gag2_2)
(((((((((vir1_1	vir2_2)	vir2_1)	((grm1_1	((((bur1_1	tri1_1)	(vup2_1	vul2_1))	((ceb1_1	hal2_2)	ceb2_1))	((gac1_1	vup1_1)	icr1_3)))	(((gab2_2	grm2_1)	vul3_1)	(gra2_2	rot1_2))))	(((gal1_2	plu1_1)	(gal2_1	plu2_2))	(gra2_1	plu2_1)))	(((((369.1_1	416.1_1)	vul1_2)	gac2_1)	vup1_2)	gag2_1))	(((((hal1_1	hal2_1)	gag2_2)	vel1_2)	((366.1_1	((icr1_1	vul1_1)	icr1_2))	((vel2_1	(gab2_1	vel2_2))	(icr2_1	(lit1_1	lit2_2)))))	((gra1_1	gra2_3)	(tri2_1	tri2_2))))	((((gag1_1
((((((((vir1_1	(vir2_1	vir2_2))	gag2_1)	(((((gal1_2	plu1_1)	gra2_1)	plu2_2)	gal2_1)	plu2_1))	((((369.1_1	416.1_1)	vul1_2)	gac2_1)	((gab1_1	gag1_2)	vup1_2)))	(((((gab2_2	grm2_1)	(gra2_2	rot1_2))	((ceb1_1	hal2_2)	ceb2_1))	((bur1_1	tri1_1)	(((gac1_1	icr1_3)	vup1_1)	(vup2_1	vul2_1))))	(vul3_1	grm1_1)))	((((((((vel1_1	((gag1_1	vir1_2)	vul3_2))	(((plu1_2	rot3_2)	(rot1_1	rot3_1))	rot2_1))	(((gag2_2	(hal1_1	hal2_1))	vel1_2)	(vel2_1	(icr2_1	(lit1_1	lit2_2)))))
((((((((gag2_1	(vir1_1	(vir2_1	vir2_2)))	((gal1_2	plu1_1)	((gal2_1	plu2_2)	(gra2_1	plu2_1))))	(((((369.1_1	416.1_1)	vul1_2)	gac2_1)	vup1_2)	(gab1_1	gag1_2)))	(((gab2_2	grm2_1)	(((((bur1_1	tri1_1)	hal2_2)	ceb1_1)	(((gac1_1	vup1_1)	icr1_3)	vul2_1))	vup2_1))	((ceb2_1	grm1_1)	((gra2_2	rot1_2)	vul3_1))))	(((416.1_2	gal1_1)	((gag1_1	((vel1_1	vir1_2)	vul3_2))	(((plu1_2	rot2_1)	(rot1_1	rot3_2))	rot3_1)))	(icr2_1	(lit1_1	lit2_2))))	((((369.1_2	ceb1_2)	grm2_2)
((((((((((vir1_1	vir2_2)	vir2_1)	gag2_1)	(((((369.1_1	416.1_1)	vul1_2)	gac2_1)	((gab1_1	gag1_2)	vup1_2))	((((gal1_2	plu1_1)	plu2_1)	gra2_1)	(gal2_1	plu2_2))))	((vul3_1	((ceb2_1	grm1_1)	((gab2_2	grm2_1)	(gra2_2	rot1_2))))	(((((bur1_1	tri1_1)	hal2_2)	vup2_1)	vul2_1)	(ceb1_1	((gac1_1	icr1_3)	vup1_1)))))	((((((vel1_1	vul3_2)	(gag1_1	vir1_2))	((((plu1_2	rot3_1)	rot3_2)	rot2_1)	rot1_1))	(gab2_1	vel2_2))	(icr2_1	(lit1_1	lit2_2)))	(366.1_1	((icr1_1	(icr1_2
((((((((vir1_1	(vir2_1	vir2_2))	gag2_1)	((gab1_1	gag1_2)	vup1_2))	(((gal1_2	plu1_1)	(gal2_1	(gra2_1	plu2_1)))	plu2_2))	(((369.1_1	416.1_1)	vul1_2)	gac2_1))	(((((grm2_1	ceb2_1)	(gra2_2	rot1_2))	(grm1_1	gab2_2))	(((((bur1_1	tri1_1)	hal2_2)	(vul2_1	vup2_1))	((gac1_1	icr1_3)	vup1_1))	ceb1_1))	vul3_1))	((((((((((((gag1_1	vir1_2)	(((plu1_2	rot3_2)	rot2_1)	(rot1_1	rot3_1)))	(vel1_1	vul3_2))	vel2_2)	vel2_1)	gab2_1)	366.1_1)	(icr2_1	(lit1_1	lit2_2)))	((icr1_1
(((((((vir1_1	vir2_1)	vir2_2)	(((grm2_1	((((bur1_1	tri1_1)	hal2_2)	(((gac1_1	icr1_3)	vup1_1)	(vup2_1	vul2_1)))	ceb1_1))	((grm1_1	ceb2_1)	(gab2_2	vul3_1)))	(gra2_2	rot1_2)))	gag2_1)	((((((369.1_1	416.1_1)	gac2_1)	vul1_2)	(gab1_1	gag1_2))	(((gal1_2	plu1_1)	(gra2_1	plu2_2))	(gal2_1	plu2_1)))	vup1_2))	((((((((gag1_1	(((((plu1_2	rot2_1)	rot3_2)	rot3_1)	rot1_1)	(vel1_1	(vir1_2	vul3_2))))	(gab2_1	vel2_2))	(icr2_1	vel2_1))	(366.1_1	(lit1_1	lit2_2)))	((icr1_1
(((((((((vir1_1	vir2_1)	vir2_2)	((gra2_2	rot1_2)	((gal1_2	plu1_1)	((gal2_1	plu2_1)	(gra2_1	plu2_2)))))	gag2_1)	vup1_2)	(((((grm2_1	(ceb2_1	grm1_1))	gab2_2)	vul3_1)	((((bur1_1	tri1_1)	hal2_2)	(vul2_1	vup2_1))	((gac1_1	vup1_1)	icr1_3)))	ceb1_1))	((369.1_1	416.1_1)	(gac2_1	vul1_2)))	(((((((gag1_1	vel1_1)	vul3_2)	vir1_2)	((416.1_2	gal1_1)	(gra1_1	gra2_3)))	(tri2_1	tri2_2))	(((369.1_2	ceb1_2)	grm2_2)	vul2_2))	(((((hal1_1	hal2_1)	(gag2_2	(lit2_1	lit1_2)))
(((((((vir1_1	(vir2_1	vir2_2))	gag2_1)	(((((369.1_1	416.1_1)	(gac2_1	vul1_2))	vup1_2)	((bur1_1	tri1_1)	hal2_2))	((((gal1_2	plu1_1)	(gal2_1	gra2_1))	(plu2_1	plu2_2))	(gra2_2	rot1_2))))	((((ceb2_1	grm1_1)	vul3_1)	(gab2_2	grm2_1))	((ceb1_1	(vup2_1	vul2_1))	(gac1_1	(icr1_3	vup1_1)))))	(((((tri2_1	tri2_2)	((406.1_1	vel1_2)	(((gag1_1	(vel1_1	vul3_2))	(lai1_1	lai2_1))	icr2_2)))	(gab1_1	gag1_2))	((((hal1_1	hal2_1)	(lit1_2	lit2_1))	gag2_2)	(((((rot3_1	rot3_2)
(((((((((gag2_1	((vir1_1	vir2_1)	vir2_2))	((((369.1_1	416.1_1)	gac2_1)	vul1_2)	vup1_2))	((((bur1_1	tri1_1)	hal2_2)	(gra2_2	rot1_2))	((((gal1_2	plu1_1)	(plu2_1	plu2_2))	gal2_1)	gra2_1)))	(((gab2_2	grm2_1)	((grm1_1	ceb2_1)	vul3_1))	((ceb1_1	(vup2_1	vul2_1))	((gac1_1	vup1_1)	icr1_3))))	(((gag2_2	(lit1_2	lit2_1))	(hal1_1	hal2_1))	((tri2_2	tri2_1)	(lai1_1	lai2_1))))	((((vul3_2	(((((rot2_1	rot3_2)	rot1_1)	(vir1_2	(plu1_2	rot3_1)))	(gag1_1	vel1_1))	(icr2_2
(((((((gag2_1	(((369.1_2	ceb1_2)	grm2_2)	vul2_2))	(((369.1_1	416.1_1)	gac2_1)	vul1_2))	(((((bur1_1	tri1_1)	hal2_2)	(vup2_1	vul2_1))	(ceb1_1	(gac1_1	(icr1_3	vup1_1))))	vup1_2))	(((gab2_2	grm2_1)	(vir1_1	(vir2_1	vir2_2)))	(((ceb2_1	grm1_1)	vul3_1)	(((((gal1_2	plu1_1)	gal2_1)	(plu2_1	plu2_2))	gra2_1)	(gra2_2	rot1_2)))))	((((((((vel1_1	vul3_2)	gag1_1)	vir1_2)	(rot3_1	((plu1_2	rot2_1)	(rot1_1	rot3_2))))	((416.1_2	(gra1_1	gra2_3))	gal1_1))	((((gab1_1	gag1_2)
(((((gag2_1	(((369.1_1	416.1_1)	vul1_2)	gac2_1))	(((gal1_2	plu1_1)	(plu2_2	plu2_1))	(gal2_1	gra2_1)))	((((gab2_2	(grm2_1	((vir1_1	vir2_1)	vir2_2)))	(((ceb2_1	grm1_1)	vul3_1)	(gra2_2	rot1_2)))	((ceb1_1	(vup2_1	vul2_1))	((gac1_1	icr1_3)	vup1_1)))	((((369.1_2	ceb1_2)	grm2_2)	vul2_2)	(((bur1_1	tri1_1)	hal2_2)	vup1_2))))	((((((gag1_1	vel1_1)	vir1_2)	vul3_2)	(((416.1_2	gal1_1)	(gra1_1	gra2_3))	((rot2_1	((plu1_2	rot3_2)	(rot1_1	rot3_1)))	(lai1_1	lai2_1))))
(((((((((gag2_1	(((bur1_1	tri1_1)	hal2_2)	vup1_2))	(((gal1_2	plu1_1)	gal2_1)	((gra2_1	plu2_1)	plu2_2)))	(((369.1_1	416.1_1)	vul1_2)	gac2_1))	(((((((grm1_1	vul3_1)	(gra2_2	rot1_2))	ceb2_1)	((gab2_2	grm2_1)	((vir1_1	vir2_2)	vir2_1)))	(vul2_1	vup2_1))	ceb1_1)	(gac1_1	(icr1_3	vup1_1))))	((((gag1_1	((vel1_1	vul3_2)	vir1_2))	((406.1_1	((((plu1_2	rot3_1)	rot1_1)	rot3_2)	rot2_1))	((gab1_1	gag1_2)	((lai1_1	lai2_1)	(tri2_1	tri2_2)))))	(lit1_1	lit2_2))	((366.1_1
(((((((((((bur1_1	tri1_1)	hal2_2)	vup1_2)	gag2_1)	(((369.1_1	416.1_1)	gac2_1)	vul1_2))	((((ceb2_1	(grm1_1	vul3_1))	((gab2_2	grm2_1)	(vir1_1	(vir2_1	vir2_2))))	((ceb1_1	(vul2_1	vup2_1))	(gac1_1	(icr1_3	vup1_1))))	(gra2_2	rot1_2)))	((gal1_2	plu1_1)	((gal2_1	(gra2_1	plu2_1))	plu2_2)))	(((((((lit1_1	lit2_2)	((((plu1_2	rot3_1)	rot3_2)	rot2_1)	rot1_1))	406.1_1)	((gab1_1	gag1_2)	(((gag1_1	vir1_2)	vul3_2)	vel1_1)))	(((gag2_2	(hal1_1	hal2_1))	vel1_2)	(icr2_2
((((((gag2_1	(((369.1_1	416.1_1)	gac2_1)	vul1_2))	(((((gab2_2	(grm2_1	((vir1_1	vir2_2)	vir2_1)))	(grm1_1	vul3_1))	(((((ceb1_1	ceb2_1)	((gac1_1	vup1_1)	icr1_3))	vul2_1)	vup2_1)	(gra2_2	rot1_2)))	(((gal1_2	plu1_1)	((gal2_1	plu2_1)	plu2_2))	gra2_1))	(((bur1_1	tri1_1)	hal2_2)	vup1_2)))	((((((((((vir1_2	vul3_2)	vel1_1)	gag1_1)	(((plu1_2	rot3_2)	(rot1_1	rot3_1))	rot2_1))	(lit1_1	lit2_2))	((gab1_1	gag1_2)	((lai1_1	lai2_1)	(tri2_1	tri2_2))))	((366.1_1	(((vel2_1
(((((gag2_1	(((369.1_1	416.1_1)	gac2_1)	vul1_2))	(((ceb2_1	grm1_1)	((ceb1_1	vup2_1)	vul2_1))	((((gab2_2	((vir1_1	vir2_2)	vir2_1))	grm2_1)	((gra2_2	rot1_2)	vul3_1))	((gac1_1	icr1_3)	vup1_1))))	(((bur1_1	tri1_1)	(hal2_2	vup1_2))	(((gal1_2	plu1_1)	(gal2_1	(plu2_1	plu2_2)))	gra2_1)))	(((((((vul3_2	(gag1_1	(vel1_1	vir1_2)))	(lit1_1	lit2_2))	((((366.1_1	(gab2_1	vel2_2))	((icr2_1	vel2_1)	((icr1_1	icr1_2)	vul1_1)))	((lai1_1	lai2_1)	(tri2_1	tri2_2)))	406.1_1))
((((((gag2_1	((((369.1_1	416.1_1)	vul1_2)	gac2_1)	(gab1_1	gag1_2)))	((((((grm1_1	ceb2_1)	(gab2_2	(grm2_1	((vir1_1	vir2_2)	vir2_1))))	vul3_1)	(((((bur1_1	tri1_1)	hal2_2)	vup1_2)	((gac1_1	icr1_3)	vup1_1))	(ceb1_1	(vup2_1	vul2_1))))	(gra2_2	rot1_2))	((((gal1_2	plu1_1)	gra2_1)	(gal2_1	plu2_1))	plu2_2)))	(gal1_1	(416.1_2	(gra1_1	gra2_3))))	(((369.1_2	ceb1_2)	grm2_2)	vul2_2))	((((((plu1_2	(((rot1_1	rot3_1)	rot3_2)	rot2_1))	(lai1_1	lai2_1))	406.1_1)	(tri2_2
(((((((((gra2_2	rot1_2)	((ceb2_1	grm1_1)	vul3_1))	((((bur1_1	tri1_1)	vup1_2)	hal2_2)	(ceb1_1	(((gac1_1	(icr1_3	vup1_1))	vul2_1)	vup2_1))))	((gab2_2	((vir1_1	vir2_1)	vir2_2))	grm2_1))	(((gal1_2	plu1_1)	gra2_1)	((gal2_1	plu2_1)	plu2_2)))	((((369.1_1	416.1_1)	(gac2_1	vul1_2))	(gab1_1	gag1_2))	gag2_1))	((((((lai1_1	lai2_1)	(406.1_1	(((plu1_2	rot3_1)	(rot1_1	rot2_1))	rot3_2)))	((gag2_2	(icr2_2	((lit1_2	lit2_1)	vel1_2)))	(hal1_1	hal2_1)))	((((366.1_1	((vel2_1
((((((((bur1_1	tri1_1)	((gal1_2	plu1_1)	(gal2_1	(gra2_1	(plu2_1	plu2_2)))))	gag2_1)	(((369.1_1	416.1_1)	(gac2_1	vul1_2))	((gab1_1	gag1_2)	vup1_2)))	((((ceb2_1	(gra2_2	rot1_2))	((gab2_2	grm2_1)	((vir1_1	vir2_2)	vir2_1)))	grm1_1)	(((ceb1_1	hal2_2)	((gac1_1	icr1_3)	vup1_1))	(vup2_1	vul2_1))))	((((((((gag1_1	vul3_2)	(vel1_1	vir1_2))	366.1_1)	(((icr2_1	vel2_1)	(lit1_1	lit2_2))	vul3_1))	((gab2_1	vel2_2)	((icr1_1	vul1_1)	icr1_2)))	(((406.1_1	(icr2_2	(lai1_1
(((((((gag2_1	(bur1_1	tri1_1))	((((369.1_1	416.1_1)	vul1_2)	gac2_1)	vup1_2))	((((ceb2_1	((gab2_2	grm2_1)	((vir1_1	vir2_2)	vir2_1)))	grm1_1)	(gra2_2	rot1_2))	((ceb1_1	hal2_2)	((((gac1_1	vup1_1)	icr1_3)	vup2_1)	vul2_1))))	((gal1_2	plu1_1)	(((gal2_1	plu2_2)	gra2_1)	plu2_1)))	((((((gag1_1	((vir1_2	vul3_2)	vel1_1))	((gra1_1	gra2_3)	(tri2_1	tri2_2)))	366.1_1)	(((369.1_2	ceb1_2)	grm2_2)	vul2_2))	(((((gal1_1	416.1_2)	(406.1_1	(lai1_1	lai2_1)))	((rot3_1	((plu1_2
((((((((gra2_2	rot1_2)	((ceb2_1	grm1_1)	((gab2_2	grm2_1)	((vir1_1	vir2_2)	vir2_1))))	(((ceb1_1	hal2_2)	(vul2_1	vup2_1))	((gac1_1	icr1_3)	vup1_1)))	((gag2_1	(((gal1_2	plu1_1)	gal2_1)	(gra2_1	(plu2_1	plu2_2))))	(bur1_1	tri1_1)))	((((369.1_1	416.1_1)	gac2_1)	vul1_2)	vup1_2))	((((((vir1_2	vul3_2)	(gag1_1	vel1_1))	(((406.1_1	(lai1_1	lai2_1))	((gra1_1	gra2_3)	(tri2_1	tri2_2)))	(((plu1_2	rot3_1)	rot3_2)	(rot1_1	rot2_1))))	((366.1_1	(gab2_1	vel2_2))	((((icr1_1
(((((((bur1_1	tri1_1)	gag2_1)	((((grm1_1	ceb2_1)	((gab2_2	grm2_1)	((vir1_1	vir2_2)	vir2_1)))	(((ceb1_1	hal2_2)	((gac1_1	vup2_1)	vul2_1))	(icr1_3	vup1_1)))	(((gal1_2	plu1_1)	(((gal2_1	plu2_1)	plu2_2)	gra2_1))	(gra2_2	rot1_2))))	((((369.1_1	416.1_1)	gac2_1)	vul1_2)	vup1_2))	((((((406.1_1	(((rot3_1	rot3_2)	((plu1_2	rot1_1)	rot2_1))	(lai1_1	lai2_1)))	((vir1_2	vul3_2)	vel1_1))	gag1_1)	(gab1_1	gag1_2))	((((369.1_2	ceb1_2)	grm2_2)	vul2_2)	((gra1_1	gra2_3)
(((((((bur1_1	tri1_1)	((((gal1_2	plu1_1)	gra2_1)	(gal2_1	plu2_1))	plu2_2))	((((ceb2_1	grm1_1)	((ceb1_1	hal2_2)	(vup2_1	vul2_1)))	(((gab2_2	(grm2_1	((vir1_1	vir2_2)	vir2_1)))	(((gac1_1	icr1_3)	vup1_1)	gag2_1))	(gra2_2	rot1_2)))	((((369.1_1	416.1_1)	vul1_2)	gac2_1)	vup1_2)))	((((((416.1_2	gal1_1)	((406.1_1	((gag1_1	vir1_2)	vul3_2))	vel1_1))	((((plu1_2	rot3_2)	rot2_1)	rot1_1)	rot3_1))	(lai1_1	lai2_1))	(366.1_1	((((gab2_1	vel2_2)	vul3_1)	(lit1_1	lit2_2))
((((((((bur1_1	tri1_1)	gag2_1)	(((369.1_1	416.1_1)	(gac2_1	vul1_2))	vup1_2))	(((gab2_2	(grm2_1	((vir1_1	vir2_2)	vir2_1)))	(grm1_1	ceb2_1))	((((ceb1_1	hal2_2)	((gac1_1	icr1_3)	vup1_1))	(vul2_1	vup2_1))	(((gal1_2	plu1_1)	((gal2_1	plu2_2)	(gra2_1	plu2_1)))	(gra2_2	rot1_2)))))	(((((((((gag1_1	406.1_1)	(gag2_2	icr2_2))	vel1_2)	(vel2_1	icr2_1))	(lit1_2	lit2_1))	(hal1_1	hal2_1))	(gab1_1	gag1_2))	(((369.1_2	ceb1_2)	grm2_2)	vul2_2))	(((366.1_1	(lit1_1	lit2_2))
((((((((((gab2_2	grm2_1)	((vir1_1	vir2_1)	vir2_2))	((((grm1_1	ceb2_1)	(gac1_1	(icr1_3	vup1_1)))	((((bur1_1	tri1_1)	vup2_1)	vul2_1)	(ceb1_1	hal2_2)))	(((((gal1_2	plu1_1)	gal2_1)	(plu2_1	plu2_2))	gra2_1)	(gra2_2	rot1_2))))	gag2_1)	(((369.1_1	416.1_1)	(gac2_1	vul1_2))	vup1_2))	((366.1_1	(((vel2_1	icr2_1)	((gab2_1	vel2_2)	(lit1_1	lit2_2)))	vul3_1))	(icr1_1	(icr1_2	vul1_1))))	(((((gag1_1	406.1_1)	(((hal1_1	hal2_1)	icr2_2)	vel1_2))	((gag2_2	lit1_2)	lit2_1))
((((((((((gal1_2	plu1_1)	(gal2_1	plu2_1))	plu2_2)	(((gab2_2	grm2_1)	((vir1_1	vir2_1)	vir2_2))	gag2_1))	((((((ceb1_1	hal2_2)	vul2_1)	grm1_1)	(gra2_2	rot1_2))	(((bur1_1	tri1_1)	((gac1_1	(icr1_3	vup1_1))	vup2_1))	ceb2_1))	gra2_1))	vup1_2)	((369.1_1	416.1_1)	(gac2_1	vul1_2)))	(((369.1_2	ceb1_2)	grm2_2)	vul2_2))	((((((((((406.1_1	gag1_1)	hal1_1)	(icr2_2	lit1_2))	(gag2_2	(hal2_1	(vel1_2	lit2_1))))	(gab1_1	gag1_2))	vir1_2)	(416.1_2	gal1_1))	((rot3_2	(((plu1_2
(((((((((gag2_1	((gab2_2	(vir2_1	vir2_2))	(grm2_1	vir1_1)))	ceb2_1)	(((gal1_2	plu1_1)	plu2_2)	(gal2_1	plu2_1)))	(((vir1_2	((416.1_2	(gra1_1	gra2_3))	gal1_1))	((((406.1_1	(((plu1_2	rot3_2)	(rot1_1	rot3_1))	rot2_1))	(gab1_1	gag1_2))	((gag1_1	vel1_1)	vul3_2))	((((hal1_1	icr2_2)	lit2_1)	(gag2_2	(hal2_1	(lit1_2	vel1_2))))	(lai1_1	lai2_1))))	(((366.1_1	(((gab2_1	vel2_2)	(lit1_1	lit2_2))	vul3_1))	((icr1_1	(icr1_2	vul1_1))	(icr2_1	vel2_1)))	(tri2_1	tri2_2))))
((((((gag2_1	ceb2_1)	((((((gra2_1	(gra2_2	rot1_2))	grm1_1)	((((bur1_1	tri1_1)	(vul2_1	vup2_1))	((gac1_1	vup1_1)	icr1_3))	(ceb1_1	hal2_2)))	((gab2_2	grm2_1)	((vir1_1	vir2_2)	vir2_1)))	(((gal1_2	plu1_1)	((gal2_1	plu2_1)	plu2_2))	vup1_2))	(((369.1_1	416.1_1)	gac2_1)	vul1_2)))	((((((((vir1_2	(vel1_1	vul3_2))	(406.1_1	gag1_1))	(lai1_1	lai2_1))	(((plu1_2	rot2_1)	rot3_2)	(rot1_1	rot3_1)))	(gab1_1	gag1_2))	(gag2_2	(((((hal1_1	lit2_1)	lit1_2)	vel1_2)	icr2_2)
(((((((((((bur1_1	tri1_1)	((((ceb1_1	hal2_2)	((gac1_1	vup1_1)	icr1_3))	(vul2_1	vup2_1))	(gal1_2	(((gal2_1	plu2_1)	plu2_2)	plu1_1))))	(((gab2_2	grm2_1)	(vir1_1	vir2_1))	vir2_2))	((gra2_1	(gra2_2	rot1_2))	grm1_1))	(ceb2_1	gag2_1))	((((369.1_1	416.1_1)	vul1_2)	gac2_1)	vup1_2))	((((icr2_1	vel2_1)	(((vel2_2	gab2_1)	(lit1_1	lit2_2))	(icr1_1	(icr1_2	vul1_1))))	366.1_1)	vul3_1))	((((vel1_1	(((416.1_2	gal1_1)	(vir1_2	vul3_2))	((rot2_1	((plu1_2	rot1_1)	(rot3_1
((((((((((gag2_1	((gab2_2	grm2_1)	((vir1_1	vir2_2)	vir2_1)))	(((gal1_2	plu1_1)	plu2_2)	(gal2_1	plu2_1)))	(((ceb2_1	grm1_1)	gra2_1)	(gra2_2	rot1_2)))	vup1_2)	((((bur1_1	tri1_1)	(ceb1_1	hal2_2))	(((gac1_1	icr1_3)	vup1_1)	vul2_1))	vup2_1))	(((369.1_1	416.1_1)	gac2_1)	vul1_2))	((((((((vel1_1	vir1_2)	gag1_1)	((plu1_2	rot3_2)	((rot1_1	rot3_1)	rot2_1)))	vul3_2)	406.1_1)	(((((gag2_2	lit2_1)	(hal1_1	lit1_2))	icr2_2)	hal2_1)	vel1_2))	((lai1_1	lai2_1)	(tri2_1
(((((((((gal1_2	plu1_1)	(gal2_1	plu2_2))	plu2_1)	(((vup1_2	((369.1_1	416.1_1)	(gac2_1	vul1_2)))	((ceb2_1	(gra2_1	grm1_1))	(gra2_2	rot1_2)))	(((((bur1_1	tri1_1)	vul2_1)	((gac1_1	icr1_3)	vup1_1))	((ceb1_1	hal2_2)	vup2_1))	((gab2_2	grm2_1)	(vir1_1	(vir2_1	vir2_2))))))	gag2_1)	(((((((vel1_1	((((rot2_1	rot3_2)	(plu1_2	rot1_1))	rot3_1)	gag1_1))	(vir1_2	vul3_2))	406.1_1)	(gab1_1	gag1_2))	(((hal1_1	lit1_2)	(vel1_2	lit2_1))	((gag2_2	hal2_1)	icr2_2)))	(416.1_2
(((((((vup1_2	(((369.1_1	416.1_1)	vul1_2)	gac2_1))	(((grm1_1	ceb2_1)	gra2_1)	(((gal1_2	plu1_1)	plu2_2)	(gal2_1	plu2_1))))	((((gab2_2	(gra2_2	rot1_2))	grm2_1)	((vir1_1	vir2_2)	vir2_1))	((((bur1_1	tri1_1)	(gac1_1	vup1_1))	((ceb1_1	hal2_2)	icr1_3))	(vul2_1	vup2_1))))	gag2_1)	(((((((gag1_1	vul3_2)	(vel1_1	vir1_2))	((((((hal2_1	lit1_2)	vel1_2)	(hal1_1	lit2_1))	(gag2_2	icr2_2))	406.1_1)	(((rot2_1	rot3_1)	plu1_2)	(rot1_1	rot3_2))))	(((369.1_2	ceb1_2)	grm2_2)
(((((((((((gra2_1	(gra2_2	rot1_2))	((gab2_2	grm2_1)	((vir1_1	vir2_1)	vir2_2)))	grm1_1)	((((bur1_1	tri1_1)	(gac1_1	vup2_1))	icr1_3)	(((ceb1_1	hal2_2)	ceb2_1)	(vul2_1	vup1_1))))	((((369.1_1	416.1_1)	vul1_2)	gac2_1)	((gal1_2	plu1_1)	((gal2_1	plu2_1)	plu2_2))))	(gag2_1	vup1_2))	(((((((vir1_2	vul3_2)	((gab2_1	vel2_2)	(gag1_1	vel1_1)))	406.1_1)	(rot1_1	rot2_1))	((rot3_2	(plu1_2	rot3_1))	(gab1_1	gag1_2)))	(((369.1_2	ceb1_2)	grm2_2)	vul2_2))	(((((((hal1_1	hal2_1)
(((((((gag2_1	vup1_2)	((((369.1_1	416.1_1)	gac2_1)	vul1_2)	((bur1_1	tri1_1)	((((ceb1_1	hal2_2)	ceb2_1)	(gac1_1	(vul2_1	vup2_1)))	(icr1_3	vup1_1)))))	((((gab2_2	((vir1_1	vir2_1)	vir2_2))	grm2_1)	grm1_1)	(gra2_1	(gra2_2	rot1_2))))	((gal1_2	plu1_1)	((gal2_1	plu2_1)	plu2_2)))	((((vir1_2	((gab2_1	vel2_2)	(gag1_1	(vel1_1	vul3_2))))	(((icr2_2	(gag2_2	(((hal1_1	hal2_1)	lit2_1)	(vel1_2	lit1_2))))	(plu1_2	(((rot1_1	rot3_1)	rot3_2)	rot2_1)))	406.1_1))	(((369.1_2
(((((((((vup1_2	gag2_1)	((((gal1_2	(gal2_1	plu2_1))	plu2_2)	plu1_1)	gra2_1))	(((369.1_1	416.1_1)	gac2_1)	vul1_2))	((grm1_1	(gra2_2	rot1_2))	((((bur1_1	tri1_1)	((ceb1_1	hal2_2)	ceb2_1))	(vul2_1	vup2_1))	(gac1_1	(icr1_3	vup1_1)))))	((gab2_2	grm2_1)	((vir1_1	vir2_1)	vir2_2)))	(((366.1_1	((icr1_1	icr1_2)	vul1_1))	vul3_1)	(lit1_1	lit2_2)))	(((((((406.1_1	((gag1_1	vel1_1)	(vir1_2	vul3_2)))	(vel2_1	icr2_1))	(gab2_1	vel2_2))	((((369.1_2	ceb1_2)	grm2_2)	vul2_2)
((((((gal1_2	plu2_1)	((gal2_1	(plu2_2	plu1_1))	gra2_1))	((((gra2_2	rot1_2)	grm1_1)	(((((bur1_1	tri1_1)	vup2_1)	(gac1_1	(icr1_3	vup1_1)))	vul2_1)	((ceb1_1	hal2_2)	ceb2_1)))	(gag2_1	((gab2_2	grm2_1)	((vir1_1	vir2_2)	vir2_1)))))	(((((369.1_1	416.1_1)	gac2_1)	vul1_2)	vup1_2)	(((369.1_2	ceb1_2)	grm2_2)	vul2_2)))	((((((((vel1_1	vir1_2)	vul3_2)	gag1_1)	(gab2_1	vel2_2))	(icr2_1	vel2_1))	406.1_1)	((((((((gag2_2	vel1_2)	(lit1_2	lit2_1))	((hal1_1	hal2_1)	icr2_2))
((((((gag2_1	((((gal1_2	plu1_1)	((gal2_1	plu2_1)	plu2_2))	gra2_1)	vup1_2))	((grm1_1	((((bur1_1	tri1_1)	vup2_1)	vul2_1)	(gra2_2	rot1_2)))	((((ceb1_1	hal2_2)	ceb2_1)	(gac1_1	(icr1_3	vup1_1)))	(gab2_2	(grm2_1	(vir1_1	(vir2_1	vir2_2)))))))	(((369.1_1	416.1_1)	gac2_1)	vul1_2))	((((369.1_2	ceb1_2)	grm2_2)	vul2_2)	vul3_1))	((((((((vul3_2	vel1_1)	(gag1_1	vir1_2))	406.1_1)	(((gag2_2	((hal1_1	hal2_1)	(lit1_2	lit2_1)))	icr2_2)	vel1_2))	(416.1_2	(((plu1_2	((rot1_1
((((((((gag2_1	vup1_2)	(((369.1_1	416.1_1)	vul1_2)	gac2_1))	((bur1_1	tri1_1)	(((ceb1_1	(ceb2_1	hal2_2))	((gac1_1	icr1_3)	vup1_1))	(vup2_1	vul2_1))))	((((gal1_2	plu1_1)	(gal2_1	plu2_2))	plu2_1)	gra2_1))	(((gab2_2	(grm2_1	(vir1_1	(vir2_1	vir2_2))))	grm1_1)	(gra2_2	rot1_2)))	((((369.1_2	ceb1_2)	grm2_2)	vul2_2)	vul3_1))	(((((((406.1_1	(vel1_1	vir1_2))	416.1_2)	((((rot3_2	plu1_2)	((rot1_1	rot3_1)	rot2_1))	(lai1_1	lai2_1))	(gab1_1	gag1_2)))	((gag1_1	vul3_2)
((((((vup1_2	gag2_1)	(((((((bur1_1	tri1_1)	vul2_1)	vup2_1)	(ceb1_1	(ceb2_1	hal2_2)))	((gac1_1	icr1_3)	vup1_1))	((gra2_2	rot1_2)	grm1_1))	((gab2_2	grm2_1)	(vir1_1	(vir2_1	vir2_2)))))	(((369.1_1	416.1_1)	gac2_1)	vul1_2))	(((gal1_2	plu1_1)	((gal2_1	plu2_2)	gra2_1))	plu2_1))	((((((((((vel1_1	(lai1_1	lai2_1))	vir1_2)	(gag1_1	vul3_2))	406.1_1)	((416.1_2	((plu1_2	rot3_1)	((rot1_1	rot3_2)	rot2_1)))	(tri2_1	tri2_2)))	(((((hal1_1	hal2_1)	lit1_2)	(icr2_2	lit2_1))
((((((((gag2_1	vup1_2)	(bur1_1	tri1_1))	((((grm1_1	(((gab2_2	((vir1_1	vir2_1)	vir2_2))	grm2_1)	(gra2_2	rot1_2)))	(((ceb1_1	hal2_2)	ceb2_1)	(((gac1_1	icr1_3)	vup1_1)	(vul2_1	vup2_1))))	((((gal1_2	plu1_1)	gal2_1)	(plu2_1	plu2_2))	gra2_1))	(((369.1_1	416.1_1)	vul1_2)	gac2_1)))	((((369.1_2	ceb1_2)	grm2_2)	vul2_2)	(((416.1_2	gal1_1)	(gra1_1	gra2_3))	(gab1_1	gag1_2))))	(((((vel1_1	(406.1_1	vir1_2))	((gag1_1	vul3_2)	(lai1_1	lai2_1)))	((plu1_2	(rot1_1	rot2_1))
((((((((((((bur1_1	tri1_1)	vup1_2)	((((369.1_1	416.1_1)	gac2_1)	vul1_2)	gag2_1))	(((gal1_2	plu1_1)	((gal2_1	plu2_2)	plu2_1))	gra2_1))	(((grm1_1	(gra2_2	rot1_2))	(((ceb1_1	(ceb2_1	hal2_2))	(gac1_1	(icr1_3	vup1_1)))	(vul2_1	vup2_1)))	(gab2_2	(grm2_1	(vir1_1	(vir2_1	vir2_2))))))	(((((366.1_1	(gab2_1	vel2_2))	(icr2_1	(lit1_1	lit2_2)))	vel2_1)	((icr1_1	icr1_2)	vul1_1))	vul3_1))	(tri2_1	tri2_2))	((((((gag1_1	vel1_1)	(vul3_2	vir1_2))	406.1_1)	(lai1_1	lai2_1))
(((((((((((bur1_1	tri1_1)	vup1_2)	gag2_1)	(((((grm1_1	((gab2_2	((vir1_1	vir2_2)	vir2_1))	grm2_1))	(gra2_2	rot1_2))	(ceb1_1	(ceb2_1	hal2_2)))	((gac1_1	icr1_3)	((vul2_1	vup1_1)	vup2_1)))	((((369.1_1	416.1_1)	gac2_1)	vul1_2)	(((gal1_2	plu1_1)	plu2_2)	((gal2_1	plu2_1)	gra2_1)))))	(lai1_1	lai2_1))	((((366.1_1	(gab2_1	vel2_2))	(icr2_1	(lit1_1	lit2_2)))	(vel2_1	(icr1_1	(icr1_2	vul1_1))))	vul3_1))	(((369.1_2	ceb1_2)	grm2_2)	vul2_2))	((406.1_1	((rot2_1	((plu1_2
((((((((gag2_1	((bur1_1	tri1_1)	vup1_2))	(((gal1_2	plu1_1)	(gal2_1	(plu2_1	plu2_2)))	gra2_1))	(((grm1_1	(gab2_2	(grm2_1	(vir1_1	(vir2_1	vir2_2)))))	(gra2_2	rot1_2))	((((ceb1_1	hal2_2)	ceb2_1)	((gac1_1	vup1_1)	icr1_3))	(vup2_1	vul2_1))))	(((369.1_1	416.1_1)	gac2_1)	vul1_2))	(((((vel1_1	(vir1_2	vul3_2))	gag1_1)	(((plu1_2	rot3_1)	rot2_1)	(rot1_1	rot3_2)))	(((((((hal1_1	hal2_1)	(lit1_2	lit2_1))	icr2_2)	vel1_2)	gag2_2)	406.1_1)	((tri2_1	tri2_2)	(lai1_1
((((((((((gag2_1	((bur1_1	tri1_1)	vup1_2))	(((369.1_1	416.1_1)	gac2_1)	vul1_2))	((gab2_2	((vir1_1	vir2_2)	vir2_1))	grm2_1))	((grm1_1	((((ceb1_1	ceb2_1)	hal2_2)	(vup2_1	vul2_1))	((gac1_1	icr1_3)	vup1_1)))	(((((gal1_2	plu1_1)	gal2_1)	(plu2_1	plu2_2))	gra2_1)	(gra2_2	rot1_2))))	((gra1_1	gra2_3)	(416.1_2	gal1_1)))	((((369.1_2	ceb1_2)	grm2_2)	vul2_2)	((gab1_1	gag1_2)	(((gag2_2	icr2_2)	((hal1_1	hal2_1)	(lit1_2	lit2_1)))	vel1_2))))	(((((((gag1_1	vel1_1)	vir1_2)
((((((((369.1_1	416.1_1)	(gac2_1	vul1_2))	((bur1_1	tri1_1)	vup1_2))	(((((ceb1_1	(ceb2_1	hal2_2))	vup2_1)	vul2_1)	(gac1_1	(icr1_3	vup1_1)))	((((((gal1_2	plu1_1)	(gal2_1	plu2_1))	plu2_2)	gra2_1)	(gra2_2	rot1_2))	(((gab2_2	(vir1_1	(vir2_1	vir2_2)))	grm2_1)	grm1_1))))	gag2_1)	(((((vir1_2	(gag1_1	vel1_1))	(406.1_1	(((plu1_2	(rot2_1	(rot3_1	rot3_2)))	rot1_1)	vul3_2)))	((gab1_1	gag1_2)	((tri2_2	tri2_1)	(lai1_1	lai2_1))))	((vel2_1	((((gag2_2	lit1_2)	lit2_1)
((((((((gag2_1	((bur1_1	tri1_1)	vup1_2))	(((369.1_1	416.1_1)	vul1_2)	gac2_1))	((gra2_2	rot1_2)	((((gal1_2	plu1_1)	(gal2_1	plu2_1))	gra2_1)	plu2_2)))	((((gab2_2	((vir1_1	vir2_1)	vir2_2))	grm2_1)	grm1_1)	((ceb1_1	(ceb2_1	hal2_2))	(((gac1_1	vup1_1)	icr1_3)	(vul2_1	vup2_1)))))	(((406.1_1	(((gag1_1	vel1_1)	vir1_2)	vul3_2))	((((rot1_1	rot3_2)	(plu1_2	(rot2_1	rot3_1)))	(lai1_1	lai2_1))	(tri2_1	tri2_2)))	(((((((((hal1_1	hal2_1)	(icr2_2	((lit2_1	lit1_2)	vel1_2)))
(((((((gag2_1	(grm1_1	((((gal1_2	plu1_1)	((gal2_1	plu2_2)	plu2_1))	gra2_1)	(gra2_2	rot1_2))))	((369.1_1	416.1_1)	(gac2_1	vul1_2)))	(((((((bur1_1	tri1_1)	vup1_2)	vup2_1)	((gac1_1	vup1_1)	icr1_3))	vul2_1)	((ceb1_1	hal2_2)	ceb2_1))	((gab2_2	grm2_1)	((vir1_1	vir2_2)	vir2_1))))	(((vel2_1	gag2_2)	(((((hal1_1	hal2_1)	lit2_1)	lit1_2)	icr2_2)	vel1_2))	((366.1_1	((icr1_1	icr1_2)	vul1_1))	(((gab2_1	vel2_2)	(icr2_1	(lit1_1	lit2_2)))	vul3_1))))	(((((((vel1_1	vir1_2)
((((((((gag2_1	((vir1_1	vir2_1)	vir2_2))	(((369.1_1	416.1_1)	gac2_1)	vul1_2))	((((gal1_2	plu1_1)	gal2_1)	(gra2_1	(plu2_1	plu2_2)))	(((((gra2_2	rot1_2)	grm1_1)	((gab2_2	grm2_1)	(vul2_1	vup2_1)))	((ceb1_1	(ceb2_1	hal2_2))	(gac1_1	(icr1_3	vup1_1))))	((bur1_1	tri1_1)	vup1_2))))	(((369.1_2	ceb1_2)	grm2_2)	vul2_2))	(((((((rot2_1	rot3_2)	rot3_1)	(plu1_2	rot1_1))	(406.1_1	(((gag1_1	vel1_1)	vul3_2)	vir1_2)))	(416.1_2	(gal1_1	(gra1_1	gra2_3))))	(((366.1_1	(gab2_1
((((((((((grm1_1	((gab2_2	grm2_1)	vul2_1))	(gra2_2	rot1_2))	vup2_1)	((gag2_1	((vir1_1	vir2_1)	vir2_2))	((369.1_1	416.1_1)	(gac2_1	vul1_2))))	((((bur1_1	tri1_1)	vup1_2)	((ceb1_1	ceb2_1)	hal2_2))	((gac1_1	icr1_3)	vup1_1)))	((gal1_2	plu1_1)	(((gal2_1	plu2_1)	plu2_2)	gra2_1)))	vul3_1)	((((((((406.1_1	(vel1_1	vir1_2))	(gag1_1	vul3_2))	((416.1_2	gal1_1)	(gra1_1	gra2_3)))	(gab1_1	gag1_2))	(((rot3_1	(rot1_1	rot3_2))	plu1_2)	rot2_1))	((tri2_1	tri2_2)	(lai1_1
((((((((((vir1_1	vir2_2)	vir2_1)	(((gal1_2	plu1_1)	gra2_1)	((gal2_1	plu2_1)	plu2_2)))	(((bur1_1	tri1_1)	vup1_2)	gag2_1))	(((369.1_1	416.1_1)	gac2_1)	vul1_2))	(((((grm1_1	(gra2_2	rot1_2))	(vul2_1	vup2_1))	grm2_1)	gab2_2)	((ceb1_1	(ceb2_1	hal2_2))	(gac1_1	(icr1_3	vup1_1)))))	((((((((gag1_1	(vir1_2	vul3_2))	vel1_1)	406.1_1)	((((plu1_2	(rot1_1	rot3_2))	rot3_1)	rot2_1)	(gab1_1	gag1_2)))	((416.1_2	gal1_1)	(gra1_1	gra2_3)))	(((vel2_1	((hal1_1	hal2_1)	(icr2_2
(((((((((((vir1_1	vir2_1)	vir2_2)	gag2_1)	((((369.1_1	416.1_1)	vul1_2)	gac2_1)	((bur1_1	tri1_1)	vup1_2)))	(((gal1_2	plu1_1)	gra2_1)	((gal2_1	plu2_2)	plu2_1)))	(((grm2_1	((vup2_1	vul2_1)	(grm1_1	(gra2_2	rot1_2))))	((ceb1_1	(ceb2_1	hal2_2))	((gac1_1	vup1_1)	icr1_3)))	gab2_2))	(406.1_1	((lai1_1	lai2_1)	(tri2_1	tri2_2))))	(((((gag1_1	vel1_1)	(((plu1_2	rot3_2)	(rot1_1	rot3_1))	rot2_1))	(vir1_2	vul3_2))	(((366.1_1	((gab2_1	vel2_2)	(icr2_1	(lit1_1	lit2_2))))
((((((((((((vir1_1	(vir2_1	vir2_2))	gag2_1)	((bur1_1	tri1_1)	vup1_2))	(((369.1_1	416.1_1)	vul1_2)	gac2_1))	(((gal1_2	plu1_1)	plu2_2)	((gal2_1	plu2_1)	gra2_1)))	(grm2_1	(((((ceb1_1	ceb2_1)	hal2_2)	(vup2_1	vul2_1))	(gac1_1	(icr1_3	vup1_1)))	((gab2_2	(gra2_2	rot1_2))	grm1_1))))	vul3_1)	((366.1_1	(icr2_1	(lit1_1	lit2_2)))	((gab2_1	vel2_2)	((icr1_1	vul1_1)	icr1_2))))	((((369.1_2	ceb1_2)	grm2_2)	vul2_2)	((vel2_1	((gag2_2	icr2_2)	vel1_2))	((hal1_1	hal2_1)
(((((((vir1_1	(vir2_1	vir2_2))	gag2_1)	(((bur1_1	tri1_1)	vup1_2)	(((gal1_2	plu1_1)	(gra2_1	plu2_2))	(gal2_1	plu2_1))))	((369.1_1	416.1_1)	(gac2_1	vul1_2)))	((((grm2_1	grm1_1)	((ceb1_1	(ceb2_1	hal2_2))	((((gac1_1	icr1_3)	vup1_1)	vul2_1)	vup2_1)))	(gra2_2	rot1_2))	gab2_2))	((((((gab2_1	vel2_2)	(((((rot3_2	rot2_1)	(rot1_1	rot3_1))	plu1_2)	(gag1_1	vel1_1))	vir1_2))	(gab1_1	gag1_2))	((lai1_1	lai2_1)	(tri2_1	tri2_2)))	(((366.1_1	vul3_1)	(icr2_1	(lit1_1
(((((((gag2_1	((vir1_1	(vir2_1	vir2_2))	vup1_2))	((grm2_1	grm1_1)	((((ceb1_1	(ceb2_1	hal2_2))	vul2_1)	((gac1_1	icr1_3)	(vup2_1	vup1_1)))	(gab2_2	(gra2_2	rot1_2)))))	((((369.1_1	416.1_1)	gac2_1)	vul1_2)	((gal1_2	plu1_1)	((gal2_1	plu2_1)	(gra2_1	plu2_2)))))	(bur1_1	tri1_1))	(((vel1_1	gag1_1)	((gab2_1	vel2_2)	vir1_2))	(((rot2_1	rot3_1)	((plu1_2	rot3_2)	rot1_1))	(gab1_1	gag1_2))))	((((416.1_2	gal1_1)	(gra1_1	gra2_3))	((((366.1_1	(icr2_1	(lit1_1	lit2_2)))
((((((((bur1_1	tri1_1)	(((369.1_1	416.1_1)	vul1_2)	gac2_1))	(((gag2_1	(vir1_1	(vir2_1	vir2_2)))	(((gal1_2	plu1_1)	plu2_1)	((gal2_1	plu2_2)	gra2_1)))	vup1_2))	((grm1_1	(gra2_2	rot1_2))	(((ceb1_1	(ceb2_1	hal2_2))	(((gac1_1	vup1_1)	icr1_3)	(vup2_1	vul2_1)))	(gab2_2	grm2_1))))	((gal1_1	416.1_2)	(gra1_1	gra2_3)))	(((((((((((gag1_1	vir1_2)	vel1_1)	(gab2_1	vel2_2))	(icr1_1	(icr1_2	vul1_1)))	366.1_1)	(icr2_1	(lit1_1	lit2_2)))	vul3_1)	vel2_1)	((icr2_2	(((gag2_2
(((((((((((vir1_1	vir2_1)	vir2_2)	gag2_1)	(bur1_1	tri1_1))	((gal1_2	plu1_1)	(((gal2_1	plu2_1)	plu2_2)	gra2_1)))	((vup1_2	(((369.1_1	416.1_1)	gac2_1)	vul1_2))	(((gab2_2	grm2_1)	((gra2_2	rot1_2)	grm1_1))	(((ceb1_1	ceb2_1)	hal2_2)	(((gac1_1	icr1_3)	vup1_1)	(vup2_1	vul2_1))))))	((((hal1_1	hal2_1)	(icr2_2	(lit1_2	lit2_1)))	(gag2_2	vel1_2))	((tri2_2	tri2_1)	(lai1_1	lai2_1))))	((((((((gag1_1	vir1_2)	vel1_1)	((gab2_1	vel2_2)	(icr2_1	(lit1_1	lit2_2))))	(icr1_1
(((((((((((((vir1_1	vir2_1)	vir2_2)	gag2_1)	(((gal1_2	plu1_1)	gra2_1)	((gal2_1	plu2_2)	plu2_1)))	((((369.1_1	416.1_1)	vul1_2)	gac2_1)	vup1_2))	(((gab2_2	grm2_1)	(gra2_2	rot1_2))	((((((bur1_1	tri1_1)	hal2_2)	(vul2_1	vup2_1))	ceb1_1)	(gac1_1	(icr1_3	vup1_1)))	(ceb2_1	grm1_1))))	((rot2_1	((plu1_2	(rot3_1	rot3_2))	rot1_1))	vul3_2))	(tri2_1	tri2_2))	(((416.1_2	gal1_1)	(gra1_1	gra2_3))	(((406.1_1	(lai1_1	lai2_1))	(lit2_1	(((gag2_2	(vel1_2	lit1_2))	icr2_2)
(((((((((gag2_1	((vir1_1	vir2_1)	vir2_2))	((gal1_2	plu1_1)	(((gal2_1	plu2_1)	gra2_1)	plu2_2)))	((bur1_1	tri1_1)	hal2_2))	((((369.1_1	416.1_1)	vul1_2)	gac2_1)	vup1_2))	(((ceb2_1	grm1_1)	((ceb1_1	(gac1_1	(icr1_3	vup1_1)))	(vup2_1	vul2_1)))	((gab2_2	grm2_1)	(gra2_2	rot1_2))))	(((((((gag1_1	(vel1_1	vir1_2))	366.1_1)	((gab2_1	vel2_2)	(icr2_1	(lit1_1	lit2_2))))	(vel2_1	(((icr1_1	icr1_2)	vul1_1)	vul3_1)))	(((rot1_1	(rot3_1	rot3_2))	(plu1_2	rot2_1))	(tri2_1
(((((((((((((gag2_1	((bur1_1	tri1_1)	hal2_2))	(vir1_1	(vir2_1	vir2_2)))	(ceb2_1	grm1_1))	((gab2_2	grm2_1)	vul3_1))	((ceb1_1	(vup2_1	vul2_1))	(gac1_1	(icr1_3	vup1_1))))	(gra2_2	rot1_2))	(((((369.1_1	416.1_1)	vul1_2)	gac2_1)	vup1_2)	(((gal1_2	plu1_1)	(gal2_1	plu2_2))	(gra2_1	plu2_1))))	((((369.1_2	ceb1_2)	grm2_2)	vul2_2)	(((gag2_2	icr2_2)	(lit2_1	lit1_2))	((hal1_1	hal2_1)	vel1_2))))	((((vul3_2	(gag1_1	vel1_1))	((366.1_1	(gab2_1	vel2_2))	(icr2_1	(lit1_1
(((((((((((vir1_1	(vir2_1	vir2_2))	(hal2_2	tri1_1))	gag2_1)	bur1_1)	((gal1_2	plu1_1)	((gal2_1	plu2_1)	(gra2_1	plu2_2))))	((((grm1_1	ceb2_1)	((gab2_2	grm2_1)	vul3_1))	((ceb1_1	(vul2_1	vup2_1))	((gac1_1	icr1_3)	vup1_1)))	(gra2_2	rot1_2)))	(((369.1_1	416.1_1)	vul1_2)	gac2_1))	vup1_2)	((416.1_2	(gra1_1	gra2_3))	gal1_1))	(((((gag1_1	vul3_2)	vel1_1)	(((((366.1_1	gab2_1)	(((icr1_1	vul1_1)	icr1_2)	vel2_2))	vel2_1)	(icr2_1	(lit1_1	lit2_2)))	((gag2_2	((hal2_1
((((((((bur1_1	((vir1_1	vir2_1)	vir2_2))	(gag2_1	(hal2_2	tri1_1)))	(vup1_2	((369.1_1	416.1_1)	(gac2_1	vul1_2))))	(((gal1_2	plu1_1)	((gal2_1	plu2_1)	plu2_2))	gra2_1))	((gac1_1	icr1_3)	vup1_1))	((vul3_1	(gab2_2	grm2_1))	(((ceb1_1	(vup2_1	vul2_1))	(ceb2_1	grm1_1))	(gra2_2	rot1_2))))	((((((((gag1_1	((hal1_1	vul3_2)	vel1_1))	(406.1_1	vir1_2))	(lai1_1	lai2_1))	(((((366.1_1	(gab2_1	vel2_2))	(icr2_1	(lit1_1	lit2_2)))	((icr1_1	vul1_1)	icr1_2))	vel2_1)	(gab1_1
((((((((((((bur1_1	tri1_1)	hal2_2)	gag2_1)	((gra2_2	rot1_2)	((vir1_1	vir2_1)	vir2_2)))	(vup1_2	(((369.1_1	416.1_1)	vul1_2)	gac2_1)))	((((ceb2_1	grm1_1)	vul3_1)	(gab2_2	grm2_1))	(((ceb1_1	(vup2_1	vul2_1))	(gac1_1	(icr1_3	vup1_1)))	(((gal1_2	plu1_1)	(gal2_1	(plu2_1	plu2_2)))	gra2_1))))	((lai1_1	lai2_1)	(tri2_1	tri2_2)))	(((((gag1_1	vir1_2)	vel1_1)	(hal1_1	vul3_2))	((((366.1_1	((vel2_1	(gab2_1	vel2_2))	(icr2_1	(lit1_1	lit2_2))))	((icr1_1	icr1_2)	vul1_1))
(((((((((((((369.1_1	416.1_1)	gac2_1)	vul1_2)	vup1_2)	gal1_1)	gag2_1)	(((((gra2_2	rot1_2)	(ceb2_1	(((gab2_2	grm2_1)	vul3_1)	grm1_1)))	((ceb1_1	(vul2_1	vup2_1))	((gac1_1	icr1_3)	vup1_1)))	(((gal1_2	plu1_1)	((gal2_1	plu2_1)	gra2_1))	plu2_2))	(((bur1_1	tri1_1)	hal2_2)	((vir1_1	vir2_1)	vir2_2))))	(((416.1_2	(gra1_1	gra2_3))	406.1_1)	((gag2_2	(hal2_1	vel1_2))	(icr2_2	(lit1_2	lit2_1)))))	((((gag1_1	hal1_1)	((vel1_1	vul3_2)	vir1_2))	((rot1_1	(rot3_1	rot3_2))
((((((((((vir1_1	vir2_1)	vir2_2)	gag2_1)	((((369.1_1	416.1_1)	(gac2_1	vul1_2))	vup1_2)	gal1_1))	((((gal1_2	plu1_1)	(gal2_1	plu2_1))	plu2_2)	gra2_1))	(((ceb2_1	((gab2_2	grm2_1)	((gra2_2	rot1_2)	vul3_1)))	grm1_1)	((((bur1_1	tri1_1)	hal2_2)	ceb1_1)	(((gac1_1	icr1_3)	vup1_1)	(vul2_1	vup2_1)))))	((((((gag1_1	vul3_2)	(vel1_1	vir1_2))	(tri2_1	tri2_2))	(416.1_2	(gra1_1	gra2_3)))	((gab1_1	gag1_2)	(lit1_1	lit2_2)))	((((((hal2_1	lit1_2)	lit2_1)	(gag2_2	icr2_2))
(((((((((((((vir1_1	vir2_1)	vir2_2)	gag2_1)	(gra2_2	rot1_2))	((gal1_1	vup1_2)	(((369.1_1	416.1_1)	vul1_2)	gac2_1)))	(((((gal1_2	plu1_1)	gal2_1)	gra2_1)	plu2_2)	plu2_1))	(((grm1_1	ceb2_1)	(((ceb1_1	(vup2_1	vul2_1))	((gac1_1	icr1_3)	vup1_1))	((gab2_2	grm2_1)	vul3_1)))	((bur1_1	tri1_1)	hal2_2)))	(416.1_2	(gra1_1	gra2_3)))	((((366.1_1	(gab2_1	vel2_2))	(icr1_1	(icr1_2	vul1_1)))	(lit1_1	lit2_2))	(vel2_1	icr2_1)))	((((((vel1_1	vir1_2)	(gag1_1	vul3_2))	((((plu1_2
((((((((((vir1_1	vir2_1)	vir2_2)	gag2_1)	(((gal1_2	plu1_1)	(plu2_1	plu2_2))	(gal2_1	gra2_1)))	((vup1_2	gal1_1)	(((369.1_1	416.1_1)	gac2_1)	vul1_2)))	(((gra2_2	rot1_2)	((ceb2_1	vul3_1)	(grm1_1	(gab2_2	grm2_1))))	(((((bur1_1	tri1_1)	hal2_2)	((gac1_1	icr1_3)	vup1_1))	(vup2_1	vul2_1))	ceb1_1)))	(((((406.1_1	(((gab1_1	gag1_2)	(tri2_1	tri2_2))	((vir1_2	vel1_1)	(lai1_1	lai2_1))))	(((366.1_1	(gab2_1	vel2_2))	(icr1_1	(icr1_2	vul1_1)))	(lit1_1	lit2_2)))	((((rot1_1
((((((((gag2_1	((vir1_1	vir2_1)	vir2_2))	(((gal1_2	plu1_1)	gra2_1)	((gal2_1	plu2_1)	plu2_2)))	(gal1_1	vup1_2))	(((369.1_1	416.1_1)	gac2_1)	vul1_2))	(((((((gag1_1	vel1_1)	vul3_2)	vir1_2)	hal1_1)	(406.1_1	((plu1_2	(rot1_1	rot3_1))	(rot2_1	rot3_2))))	((gab1_1	gag1_2)	(gra1_1	gra2_3)))	((366.1_1	((((icr1_1	vul1_1)	icr1_2)	(icr2_1	(lit1_1	lit2_2)))	(gab2_1	vel2_2)))	(416.1_2	((lai1_1	lai2_1)	(tri2_1	tri2_2))))))	((((((ceb2_1	grm1_1)	(gab2_2	grm2_1))	(((bur1_1
((((((gag2_1	((vir1_1	vir2_1)	vir2_2))	((gal1_2	plu1_1)	((gal2_1	plu2_1)	(gra2_1	plu2_2))))	((((369.1_1	416.1_1)	vul1_2)	gac2_1)	(gal1_1	vup1_2)))	((((ceb2_1	((gab2_2	grm2_1)	grm1_1))	vul3_1)	(gra2_2	rot1_2))	((((((bur1_1	tri1_1)	hal2_2)	vul2_1)	vup2_1)	ceb1_1)	(gac1_1	(icr1_3	vup1_1)))))	(((((406.1_1	((((plu1_2	rot1_1)	(rot2_1	(rot3_1	rot3_2)))	(gag1_1	((vel1_1	vir1_2)	vul3_2)))	(gab1_1	gag1_2)))	(((((gag2_2	(hal2_1	lit2_1))	(icr2_2	lit1_2))	vel2_1)
((((((((bur1_1	tri1_1)	hal2_2)	((((vir1_1	vir2_2)	vir2_1)	gag2_1)	((((gal1_2	plu1_1)	(gal2_1	plu2_1))	gra2_1)	plu2_2)))	(((369.1_1	416.1_1)	(gac2_1	vul1_2))	(gal1_1	vup1_2)))	(((grm1_1	(((gab2_2	grm2_1)	vul3_1)	(gra2_2	rot1_2)))	ceb2_1)	((ceb1_1	(vul2_1	vup2_1))	((gac1_1	vup1_1)	icr1_3))))	((((((((gag1_1	vir1_2)	vel1_1)	(rot3_2	(plu1_2	(rot1_1	(rot2_1	rot3_1)))))	(406.1_1	vul3_2))	(gab1_1	gag1_2))	(416.1_2	(gra1_1	gra2_3)))	(((366.1_1	(icr2_1	(lit1_1
((((((((gag2_1	((vir1_1	vir2_1)	vir2_2))	(bur1_1	(hal2_2	tri1_1)))	((((gal1_2	plu1_1)	gal2_1)	gra2_1)	(plu2_1	plu2_2)))	((((((ceb2_1	grm1_1)	vul3_1)	(gab2_2	grm2_1))	(gra2_2	rot1_2))	(((ceb1_1	vul2_1)	vup2_1)	((gac1_1	icr1_3)	vup1_1)))	(((((369.1_1	416.1_1)	gac2_1)	vul1_2)	vup1_2)	gal1_1)))	(((416.1_2	(gra1_1	gra2_3))	((lai1_1	lai2_1)	tri2_2))	tri2_1))	((((((406.1_1	vel1_1)	((gab1_1	gag1_2)	((gag1_1	vul3_2)	vir1_2)))	(((plu1_2	rot1_1)	(rot3_1	rot3_2))
(((((((((gal1_2	plu1_1)	(((gal2_1	plu2_2)	gra2_1)	plu2_1))	gag2_1)	((bur1_1	tri1_1)	hal2_2))	(((((369.1_1	416.1_1)	vul1_2)	gac2_1)	(gal1_1	vup1_2))	(((((ceb2_1	grm1_1)	vul3_1)	(((ceb1_1	(vup2_1	vul2_1))	((gac1_1	icr1_3)	vup1_1))	(gra2_2	rot1_2)))	(gab2_2	grm2_1))	((vir1_1	vir2_1)	vir2_2))))	(((((((((406.1_1	vul3_2)	vir1_2)	(gag1_1	vel1_1))	(plu1_2	(((rot1_1	rot3_2)	rot3_1)	rot2_1)))	(lai1_1	lai2_1))	(gab1_1	gag1_2))	(((gra1_1	gra2_3)	tri2_1)	tri2_2))
((((((((((vir1_1	(vir2_1	vir2_2))	gag2_1)	((bur1_1	tri1_1)	hal2_2))	((((ceb2_1	grm1_1)	vul3_1)	(((ceb1_1	(gac1_1	(icr1_3	vup1_1)))	(vup2_1	vul2_1))	(gra2_2	rot1_2)))	(gab2_2	grm2_1)))	((((((369.1_1	416.1_1)	vul1_2)	gac2_1)	vup1_2)	gal1_1)	(((gal1_2	plu1_1)	gra2_1)	((gal2_1	plu2_1)	plu2_2))))	((((366.1_1	(icr2_1	(lit1_1	lit2_2)))	(gab2_1	vel2_2))	((icr1_1	icr1_2)	vul1_1))	vel2_1))	(((vir1_2	(((406.1_1	(gag1_1	(lai1_1	lai2_1)))	(vul3_2	vel1_1))	(((plu1_2
((((((((((bur1_1	tri1_1)	hal2_2)	gag2_1)	((vir1_1	vir2_2)	vir2_1))	(((gal1_2	plu1_1)	((gal2_1	plu2_1)	plu2_2))	gra2_1))	(((vup1_2	(((369.1_1	416.1_1)	vul1_2)	gac2_1))	gal1_1)	(((ceb2_1	grm1_1)	((gab2_2	grm2_1)	((gra2_2	rot1_2)	vul3_1)))	(ceb1_1	(((gac1_1	(icr1_3	vup1_1))	vul2_1)	vup2_1)))))	(((((406.1_1	((lai1_1	lai2_1)	vel1_1))	((gag1_1	vir1_2)	vul3_2))	(366.1_1	(vel2_1	((((gab2_1	vel2_2)	((((plu1_2	rot3_1)	rot2_1)	rot1_1)	rot3_2))	(icr2_1	(lit1_1
((((((((vir1_1	vir2_1)	vir2_2)	((bur1_1	tri1_1)	hal2_2))	gag2_1)	ceb1_1)	(((((vup1_2	gal1_1)	(((369.1_1	416.1_1)	vul1_2)	gac2_1))	(((gal1_2	plu1_1)	gal2_1)	(gra2_1	(plu2_1	plu2_2))))	(((gac1_1	icr1_3)	vup1_1)	(vup2_1	vul2_1)))	(((grm1_1	(gra2_2	rot1_2))	ceb2_1)	((gab2_2	grm2_1)	vul3_1))))	(((((gag1_1	vel1_1)	((((406.1_1	vul3_2)	(lai1_1	lai2_1))	vir1_2)	416.1_2))	((gra1_1	gra2_3)	(tri2_1	tri2_2)))	((((gag2_2	(hal1_1	hal2_1))	((icr2_2	lit1_2)	lit2_1))
((((((((((vir1_1	(vir2_1	vir2_2))	gag2_1)	((gal1_1	vup1_2)	(((369.1_1	416.1_1)	gac2_1)	vul1_2)))	((((ceb2_1	grm1_1)	vul3_1)	(gab2_2	grm2_1))	((((gac1_1	vup1_1)	icr1_3)	(vul2_1	vup2_1))	(gra2_2	rot1_2))))	((bur1_1	tri1_1)	(ceb1_1	hal2_2)))	(((gal1_2	plu1_1)	(gal2_1	plu2_1))	(gra2_1	plu2_2)))	(((((416.1_2	(gag1_1	vir1_2))	406.1_1)	(vel1_1	vul3_2))	(lai1_1	lai2_1))	((gra1_1	gra2_3)	(tri2_1	tri2_2))))	(((((((gag2_2	(lit2_1	lit1_2))	vel1_2)	((hal1_1	hal2_1)
(((((((((vir1_1	(vir2_1	vir2_2))	((vup1_2	gal1_1)	((369.1_1	416.1_1)	(gac2_1	vul1_2))))	(ceb1_1	hal2_2))	gag2_1)	(bur1_1	tri1_1))	(((((grm1_1	vul3_1)	ceb2_1)	(((gac1_1	icr1_3)	vup1_1)	(vul2_1	vup2_1)))	((((gal1_2	plu1_1)	(gal2_1	(plu2_1	plu2_2)))	gra2_1)	(gra2_2	rot1_2)))	(gab2_2	grm2_1)))	((416.1_2	((((406.1_1	vul3_2)	(gag1_1	vel1_1))	vir1_2)	(lai1_1	lai2_1)))	((gra1_1	gra2_3)	(tri2_1	tri2_2))))	(((((((hal1_1	hal2_1)	(gag2_2	vel1_2))	vel2_1)	(icr2_2
((((((((vir1_1	(vir2_1	vir2_2))	gag2_1)	(((369.1_1	416.1_1)	(gac2_1	vul1_2))	gal1_1))	((((grm1_1	(ceb2_1	((((gal1_2	plu1_1)	plu2_2)	(gal2_1	plu2_1))	gra2_1)))	(gra2_2	rot1_2))	(gab2_2	grm2_1))	(((gac1_1	icr1_3)	vup1_1)	(vup2_1	vul2_1))))	(((369.1_2	ceb1_2)	grm2_2)	vul2_2))	(((bur1_1	tri1_1)	vup1_2)	(ceb1_1	hal2_2)))	(((((vel1_1	(416.1_2	(((gag1_1	vul3_2)	vir1_2)	(lai1_1	lai2_1))))	406.1_1)	(((((hal1_1	hal2_1)	(icr2_2	(lit1_2	lit2_1)))	(gag2_2	vel2_1))
(((((((((vir1_1	vir2_2)	vir2_1)	gag2_1)	(((bur1_1	tri1_1)	hal2_2)	vup1_2))	ceb1_1)	(((((((((gac1_1	icr1_3)	vup1_1)	(vul2_1	vup2_1))	(gab2_2	grm2_1))	(gra2_2	rot1_2))	(ceb2_1	grm1_1))	((((369.1_1	416.1_1)	vul1_2)	gac2_1)	gal1_1))	(((369.1_2	ceb1_2)	grm2_2)	vul2_2))	(((gal1_2	plu1_1)	(gal2_1	plu2_2))	(gra2_1	plu2_1))))	(((((((vel1_1	(vir1_2	vul3_2))	gag1_1)	406.1_1)	((((gra1_1	gra2_3)	tri2_1)	tri2_2)	(lai1_1	lai2_1)))	(gab1_1	gag1_2))	416.1_2)	(366.1_1
((((((gal1_1	(((369.1_1	416.1_1)	vul1_2)	gac2_1))	(((grm1_1	(gag2_1	((vir1_1	vir2_2)	vir2_1)))	(((369.1_2	ceb1_2)	grm2_2)	vul2_2))	(((bur1_1	tri1_1)	hal2_2)	vup1_2)))	(((((((((gag1_1	406.1_1)	((vir1_2	vul3_2)	vel1_1))	(gab1_1	gag1_2))	((lai1_1	lai2_1)	(tri2_1	tri2_2)))	((gag2_2	(lit1_2	lit2_1))	((hal1_1	hal2_1)	icr2_2)))	416.1_2)	(gra1_1	gra2_3))	(((icr1_1	vul1_1)	icr1_2)	vul3_1))	((366.1_1	((((plu1_2	rot1_1)	rot3_2)	(rot2_1	rot3_1))	(gab2_1	vel2_2)))
((((((gal1_1	(((bur1_1	tri1_1)	hal2_2)	vup1_2))	(((((369.1_1	416.1_1)	gac2_1)	vul1_2)	gag2_1)	((vir1_1	vir2_2)	vir2_1)))	(((gal1_2	plu1_1)	plu2_2)	((gal2_1	plu2_1)	gra2_1)))	((((vup2_1	vul2_1)	((gac1_1	icr1_3)	vup1_1))	((grm1_1	(ceb1_1	ceb2_1))	(gra2_2	rot1_2)))	(gab2_2	grm2_1)))	(((((((vel1_1	vul3_2)	(gag1_1	vir1_2))	(406.1_1	(gab1_1	gag1_2)))	((416.1_2	((gag2_2	lit2_1)	((hal1_1	hal2_1)	lit1_2)))	icr2_2))	((((gra1_1	gra2_3)	tri2_1)	tri2_2)	(lai1_1
((((((((((vir1_1	vir2_1)	vir2_2)	((bur1_1	tri1_1)	hal2_2))	vup1_2)	((((369.1_1	416.1_1)	gac2_1)	vul1_2)	gal1_1))	(((369.1_2	ceb1_2)	vul2_2)	grm2_2))	gag2_1)	((grm1_1	(((((ceb1_1	ceb2_1)	vul2_1)	vup2_1)	((gac1_1	icr1_3)	vup1_1))	(gab2_2	grm2_1)))	(((((gal1_2	plu1_1)	gal2_1)	gra2_1)	(plu2_2	plu2_1))	(gra2_2	rot1_2))))	((((((((((gag1_1	vir1_2)	(vel1_1	vul3_2))	(gab1_1	gag1_2))	416.1_2)	(406.1_1	(lai1_1	lai2_1)))	(plu1_2	(((rot1_1	rot3_2)	rot3_1)	rot2_1)))
(((((((((vir1_1	vir2_2)	vir2_1)	vup1_2)	((bur1_1	tri1_1)	hal2_2))	(((369.1_2	ceb1_2)	grm2_2)	vul2_2))	((369.1_1	416.1_1)	(gac2_1	vul1_2)))	((gra2_2	rot1_2)	(((gag2_1	grm1_1)	((((ceb1_1	ceb2_1)	(vup2_1	vul2_1))	((gac1_1	icr1_3)	vup1_1))	(gab2_2	grm2_1)))	((((gal1_2	plu1_1)	plu2_1)	(gal2_1	plu2_2))	gra2_1))))	((((gal1_1	(lai1_1	lai2_1))	406.1_1)	((gra1_1	gra2_3)	(tri2_1	tri2_2)))	((((((lit2_1	(hal1_1	hal2_1))	lit1_2)	(gag2_2	vel1_2))	icr2_2)	(((((366.1_1
(((((((vir1_1	(vir2_1	vir2_2))	((bur1_1	tri1_1)	hal2_2))	((((369.1_1	416.1_1)	(gac2_1	vul1_2))	vup1_2)	((((gal1_2	plu1_1)	plu2_1)	(gal2_1	gra2_1))	plu2_2)))	((((grm1_1	(gab2_2	grm2_1))	(gra2_2	rot1_2))	gag2_1)	(((ceb1_1	ceb2_1)	(vup2_1	vul2_1))	((gac1_1	vup1_1)	icr1_3))))	(((366.1_1	(gab2_1	vel2_2))	((icr1_1	(icr1_2	vul1_1))	vul3_1))	(((vel2_1	(icr2_1	(lit1_1	lit2_2)))	vel1_2)	(((gag2_2	((hal1_1	lit1_2)	hal2_1))	icr2_2)	lit2_1))))	((((((gal1_1	((416.1_2
((((((((((((vir1_1	vir2_2)	vir2_1)	(bur1_1	tri1_1))	((gal1_2	plu1_1)	(((gal2_1	plu2_2)	plu2_1)	gra2_1)))	(((369.1_1	416.1_1)	vul1_2)	gac2_1))	vup1_2)	((gra2_2	rot1_2)	grm1_1))	gag2_1)	(gab2_2	grm2_1))	((((ceb1_1	hal2_2)	ceb2_1)	((gac1_1	icr1_3)	vup1_1))	(vup2_1	vul2_1)))	(((((gag1_1	vir1_2)	((416.1_2	gal1_1)	406.1_1))	(vel1_1	vul3_2))	(((((369.1_2	ceb1_2)	grm2_2)	vul2_2)	(((plu1_2	rot2_1)	rot1_1)	(rot3_1	rot3_2)))	(((gab1_1	gag1_2)	(lai1_1	lai2_1))
((((((((((bur1_1	tri1_1)	((vir1_1	vir2_1)	vir2_2))	(((((369.1_1	416.1_1)	gac2_1)	vul1_2)	vup1_2)	((gal1_2	plu1_1)	((gal2_1	plu2_1)	(gra2_1	plu2_2)))))	((((gab2_2	grm2_1)	gag2_1)	grm1_1)	(gra2_2	rot1_2)))	((ceb1_1	(ceb2_1	hal2_2))	(((gac1_1	vup1_1)	icr1_3)	(vul2_1	vup2_1))))	(vel2_2	gab2_1))	(((((366.1_1	vel1_2)	(((((hal1_1	hal2_1)	lit2_1)	icr2_2)	lit1_2)	gag2_2))	vel2_1)	vul3_1)	(((icr1_1	icr1_2)	vul1_1)	(icr2_1	(lit1_1	lit2_2)))))	((((((((((gag1_1	vir1_2)
(((((((((vir1_1	(vir2_1	vir2_2))	gag2_1)	((((369.1_1	416.1_1)	gac2_1)	vul1_2)	vup1_2))	((bur1_1	tri1_1)	(((gal1_2	plu1_1)	((gal2_1	plu2_2)	plu2_1))	gra2_1)))	((grm1_1	(gab2_2	grm2_1))	(gra2_2	rot1_2)))	((((ceb1_1	hal2_2)	ceb2_1)	(vup2_1	vul2_1))	((gac1_1	icr1_3)	vup1_1)))	vul3_1)	((((((((406.1_1	((gag1_1	vir1_2)	((vul3_2	vel1_1)	(lai1_1	lai2_1))))	(gab1_1	gag1_2))	(((gra1_1	gra2_3)	tri2_2)	tri2_1))	((plu1_2	rot2_1)	((rot1_1	rot3_1)	rot3_2)))	(416.1_2
((((((((((gag2_1	((bur1_1	tri1_1)	((vir1_1	vir2_2)	vir2_1)))	((((369.1_1	416.1_1)	vul1_2)	gac2_1)	vup1_2))	((grm1_1	((gab2_2	grm2_1)	(gra2_2	rot1_2)))	((ceb1_1	(ceb2_1	hal2_2))	(((gac1_1	vup1_1)	icr1_3)	(vup2_1	vul2_1)))))	((gal1_2	plu1_1)	((gal2_1	plu2_1)	(gra2_1	plu2_2))))	vul3_1)	((((366.1_1	vel1_2)	vel2_1)	((gag2_2	(lit1_2	lit2_1))	((hal1_1	hal2_1)	icr2_2)))	(((icr1_1	vul1_1)	icr1_2)	((gab2_1	vel2_2)	(icr2_1	(lit1_1	lit2_2))))))	(((((((gag1_1	vir1_2)
((((((((((vir1_1	vir2_2)	vir2_1)	(gag2_1	(gab2_2	grm2_1)))	(((((gal2_1	plu2_1)	(gal1_2	plu1_1))	plu2_2)	gra2_1)	(gra2_2	rot1_2)))	((((369.1_1	416.1_1)	vul1_2)	gac2_1)	vup1_2))	(grm1_1	(((bur1_1	tri1_1)	((gac1_1	(icr1_3	vup1_1))	(vup2_1	vul2_1)))	(ceb1_1	(ceb2_1	hal2_2)))))	(((icr1_1	vul1_1)	icr1_2)	vul3_1))	((((((gab1_1	gag1_2)	(lai1_1	lai2_1))	(((plu1_2	rot3_1)	(rot1_1	rot3_2))	rot2_1))	(tri2_1	tri2_2))	(((366.1_1	(vel2_1	((((gag2_2	lit1_2)	lit2_1)
(((((((bur1_1	tri1_1)	((vir1_1	vir2_1)	vir2_2))	(((grm1_1	(((((gal1_2	plu1_1)	(gal2_1	plu2_1))	plu2_2)	gra2_1)	(gra2_2	rot1_2)))	vup2_1)	(((((ceb1_1	hal2_2)	ceb2_1)	vul2_1)	((gac1_1	vup1_1)	icr1_3))	(gab2_2	grm2_1))))	((vup1_2	(((369.1_1	416.1_1)	vul1_2)	gac2_1))	gag2_1))	((((((lai1_1	lai2_1)	(tri2_1	tri2_2))	(((369.1_2	ceb1_2)	grm2_2)	vul2_2))	((((416.1_2	(gra1_1	gra2_3))	gal1_1)	(((gag1_1	vul3_2)	vir1_2)	(vel1_1	((plu1_2	((rot2_1	rot3_2)	rot3_1))
((((((((gag2_1	((bur1_1	tri1_1)	((vir1_1	vir2_2)	vir2_1)))	vup1_2)	(((gab2_2	grm2_1)	grm1_1)	(((((ceb1_1	ceb2_1)	hal2_2)	(vul2_1	vup2_1))	((gac1_1	vup1_1)	icr1_3))	((gra2_2	rot1_2)	((((gal1_2	plu1_1)	plu2_1)	gra2_1)	(gal2_1	plu2_2))))))	(((369.1_1	416.1_1)	vul1_2)	gac2_1))	(((((((406.1_1	vul3_1)	(gab1_1	gag1_2))	((lai1_1	lai2_1)	(((plu1_2	rot3_1)	((rot1_1	rot3_2)	rot2_1))	vul3_2)))	(tri2_1	tri2_2))	((gag1_1	vel1_1)	vir1_2))	(((369.1_2	ceb1_2)	grm2_2)
(((((((((((bur1_1	tri1_1)	(vir1_1	(vir2_1	vir2_2)))	gag2_1)	((((ceb1_1	ceb2_1)	hal2_2)	(((gac1_1	vup1_1)	(vul2_1	vup2_1))	icr1_3))	((gab2_2	grm2_1)	grm1_1)))	((vup1_2	(((369.1_1	416.1_1)	vul1_2)	gac2_1))	((gra2_2	rot1_2)	(((gal1_2	plu1_1)	(gal2_1	(plu2_1	plu2_2)))	gra2_1))))	(((369.1_2	ceb1_2)	grm2_2)	vul2_2))	((vel2_1	(icr2_1	(lit1_1	lit2_2)))	((gag2_2	vel1_2)	(((hal1_1	hal2_1)	icr2_2)	(lit1_2	lit2_1)))))	(366.1_1	(((icr1_1	vul1_1)	icr1_2)	(gab2_1
(((((((vir1_1	vir2_2)	vir2_1)	(gag2_1	(bur1_1	tri1_1)))	((((gal1_2	plu1_1)	(gal2_1	plu2_2))	(gra2_1	plu2_1))	(gra2_2	rot1_2)))	((vup1_2	(((369.1_1	416.1_1)	vul1_2)	gac2_1))	(((((ceb1_1	(ceb2_1	hal2_2))	vul2_1)	((gac1_1	(icr1_3	vup1_1))	vup2_1))	grm1_1)	(gab2_2	grm2_1))))	(((((((406.1_1	(gag1_1	((vir1_2	vul3_2)	(lai1_1	lai2_1))))	vel1_1)	((((plu1_2	rot1_1)	rot3_2)	rot3_1)	rot2_1))	(gab1_1	gag1_2))	(((416.1_2	gal1_1)	(gra1_1	gra2_3))	(366.1_1	vul3_1)))
((((((((((vir1_1	(vir2_1	vir2_2))	((bur1_1	tri1_1)	gag2_1))	((((gal1_2	plu1_1)	gra2_1)	((gal2_1	plu2_2)	plu2_1))	(gra2_2	rot1_2)))	(((((369.1_1	416.1_1)	vul1_2)	gac2_1)	vup1_2)	(((grm1_1	((ceb1_1	hal2_2)	ceb2_1))	((((gac1_1	icr1_3)	vup1_1)	vup2_1)	vul2_1))	(gab2_2	grm2_1))))	((416.1_2	gal1_1)	(gra1_1	gra2_3)))	((((((vul3_2	406.1_1)	gab2_1)	((gag1_1	vel1_1)	vir1_2))	(((366.1_1	vul3_1)	vel2_2)	((icr1_1	vul1_1)	icr1_2)))	(lai1_1	lai2_1))	(((gab1_1	gag1_2)
(((((((gag2_1	((vir1_1	vir2_2)	vir2_1))	(bur1_1	tri1_1))	(vup1_2	(((369.1_1	416.1_1)	vul1_2)	gac2_1)))	(((gra2_2	rot1_2)	((((gal1_2	plu1_1)	(gal2_1	plu2_1))	plu2_2)	gra2_1))	((gab2_2	grm1_1)	grm2_1)))	(((((ceb1_1	hal2_2)	ceb2_1)	vup2_1)	vul2_1)	((gac1_1	icr1_3)	vup1_1)))	(((((((gag2_2	(((hal1_1	hal2_1)	(lit1_2	lit2_1))	icr2_2))	(((369.1_2	ceb1_2)	grm2_2)	vul2_2))	((((plu1_2	rot3_2)	rot1_1)	rot3_1)	rot2_1))	((((gra1_1	gra2_3)	(416.1_2	gal1_1))	(((406.1_1
(((((((((((vir1_1	vir2_2)	vir2_1)	gag2_1)	(vup1_2	(((369.1_1	416.1_1)	vul1_2)	gac2_1)))	(bur1_1	tri1_1))	(gac1_1	(icr1_3	vup1_1)))	(((ceb1_1	ceb2_1)	hal2_2)	(vul2_1	vup2_1)))	(((((gal1_2	plu1_1)	((gal2_1	plu2_2)	plu2_1))	gra2_1)	(gra2_2	rot1_2))	((gab2_2	grm2_1)	grm1_1)))	((((((((((plu1_2	rot3_1)	rot1_1)	rot2_1)	rot3_2)	(tri2_1	tri2_2))	((406.1_1	((((gab2_1	vul3_2)	vir1_2)	gag1_1)	vel1_1))	(lai1_1	lai2_1)))	(((416.1_2	gal1_1)	(gra1_1	gra2_3))	(((369.1_2
((((((((vir1_1	vir2_2)	vir2_1)	gag2_1)	(bur1_1	tri1_1))	(vup1_2	(((369.1_1	416.1_1)	gac2_1)	vul1_2)))	(((((vup2_1	(gac1_1	(icr1_3	vup1_1)))	((ceb1_1	ceb2_1)	hal2_2))	vul2_1)	((gra2_2	rot1_2)	((((gal1_2	plu1_1)	(gal2_1	plu2_1))	plu2_2)	gra2_1)))	((gab2_2	grm2_1)	grm1_1)))	((((((((gab2_1	(((gag1_1	vel1_1)	vul3_2)	vir1_2))	((gag2_2	(hal1_1	hal2_1))	(icr2_2	(lit1_2	lit2_1))))	(lai1_1	lai2_1))	((406.1_1	(tri2_1	tri2_2))	((gab1_1	gag1_2)	((plu1_2	(rot1_1
((((((((gag2_1	(((((369.1_1	416.1_1)	vul1_2)	gac2_1)	vup1_2)	(bur1_1	tri1_1)))	(vir1_1	(vir2_1	vir2_2)))	((((gal1_2	plu1_1)	((gal2_1	plu2_1)	gra2_1))	plu2_2)	(gra2_2	rot1_2)))	(((gab2_2	grm2_1)	vul3_1)	grm1_1))	((vup2_1	vul2_1)	((ceb1_1	(ceb2_1	hal2_2))	((gac1_1	icr1_3)	vup1_1))))	((366.1_1	(vel2_2	((icr1_1	vul1_1)	icr1_2)))	(vel2_1	(icr2_1	(lit1_1	lit2_2)))))	(((((((406.1_1	((plu1_2	(rot2_1	rot3_1))	(rot1_1	rot3_2)))	(((gab2_1	(vir1_2	vul3_2))	vel1_1)
((((((((gag2_1	((vir1_1	vir2_1)	vir2_2))	(bur1_1	tri1_1))	(((369.1_1	416.1_1)	gac2_1)	vul1_2))	vup1_2)	((((((ceb1_1	ceb2_1)	hal2_2)	(vup2_1	vul2_1))	((gac1_1	icr1_3)	vup1_1))	(((gab2_2	grm2_1)	vul3_1)	grm1_1))	(((gal1_2	plu1_1)	(((gal2_1	plu2_1)	gra2_1)	plu2_2))	(gra2_2	rot1_2))))	((((((((((vel1_1	vir1_2)	gab2_1)	(gag1_1	vul3_2))	406.1_1)	(((((gag2_2	(hal1_1	hal2_1))	icr2_2)	(lit1_2	lit2_1))	vel1_2)	((plu1_2	((rot1_1	rot3_2)	rot3_1))	rot2_1)))	(gab1_1
((((((((((bur1_1	tri1_1)	(gag2_1	(vir1_1	(vir2_1	vir2_2))))	((vup1_2	(((gal1_2	plu1_1)	gra2_1)	((gal2_1	plu2_1)	plu2_2)))	(((369.1_1	416.1_1)	gac2_1)	vul1_2)))	((gra2_2	rot1_2)	vul3_1))	(grm1_1	(gab2_2	grm2_1)))	(((ceb1_1	ceb2_1)	hal2_2)	(((gac1_1	icr1_3)	vup1_1)	(vup2_1	vul2_1))))	(icr1_1	(icr1_2	vul1_1)))	(((((((406.1_1	vel1_1)	(vir1_2	vul3_2))	((((gab2_1	gag1_1)	(((plu1_2	rot3_2)	rot3_1)	rot1_1))	gal1_1)	((((((gag2_2	(hal1_1	hal2_1))	(lit1_2	lit2_1))
((((((((((bur1_1	tri1_1)	(vir1_1	(vir2_1	vir2_2)))	((369.1_1	416.1_1)	(gac2_1	vul1_2)))	(vup1_2	(gag2_1	(((gal1_2	plu1_1)	((gal2_1	plu2_2)	gra2_1))	plu2_1))))	grm1_1)	(((ceb1_1	(ceb2_1	hal2_2))	(vup2_1	vul2_1))	((gac1_1	icr1_3)	vup1_1)))	((gra2_2	rot1_2)	(gab2_2	grm2_1)))	(((((((((gag1_1	vir1_2)	((gag2_2	(hal1_1	hal2_1))	(((icr2_2	lit2_1)	vel1_2)	lit1_2)))	(406.1_1	(gab2_1	vul3_2)))	(gal1_1	((plu1_2	(rot1_1	((rot2_1	rot3_2)	rot3_1)))	vel1_1)))	(((((369.1_2
((((((((((vir1_1	(vir2_1	vir2_2))	vup1_2)	(gag2_1	((369.1_1	416.1_1)	(gac2_1	vul1_2))))	((bur1_1	tri1_1)	(((gal1_2	plu1_1)	plu2_2)	((gal2_1	gra2_1)	plu2_1))))	(gab2_2	grm2_1))	((grm1_1	(gra2_2	rot1_2))	((((ceb1_1	ceb2_1)	hal2_2)	((gac1_1	icr1_3)	vup1_1))	(vup2_1	vul2_1))))	((366.1_1	(vel2_1	(icr2_1	vel2_2)))	((((icr1_1	vul1_1)	icr1_2)	(lit1_1	lit2_2))	vul3_1)))	(((((((vel1_1	gag1_1)	406.1_1)	vul3_2)	gab2_1)	((gab1_1	gag1_2)	(((lai1_1	lai2_1)	(tri2_1
((((((((vir1_1	vir2_1)	vir2_2)	((gag2_1	(bur1_1	tri1_1))	(((gal1_2	plu1_1)	gal2_1)	((gra2_1	plu2_2)	plu2_1))))	(vup1_2	(((369.1_1	416.1_1)	vul1_2)	gac2_1)))	(((gra2_2	rot1_2)	grm1_1)	((((ceb1_1	ceb2_1)	hal2_2)	((((gac1_1	icr1_3)	vup1_1)	vul2_1)	vup2_1))	(gab2_2	grm2_1))))	((((((((gag1_1	vul3_2)	(vel1_1	vir1_2))	((366.1_1	gal1_1)	((406.1_1	(lai1_1	lai2_1))	(tri2_1	tri2_2))))	((((gag2_2	(hal1_1	hal2_1))	vel1_2)	(icr2_2	(lit2_1	lit1_2)))	((plu1_2	rot3_2)
(((((((((((vir1_1	vir2_2)	vir2_1)	vup1_2)	(gag2_1	(((gal1_2	plu1_1)	((gal2_1	plu2_2)	plu2_1))	gra2_1)))	((369.1_1	416.1_1)	(gac2_1	vul1_2)))	(((gra2_2	rot1_2)	grm1_1)	(((((bur1_1	tri1_1)	vul2_1)	((gac1_1	icr1_3)	vup1_1))	((ceb1_1	(ceb2_1	hal2_2))	vup2_1))	(gab2_2	grm2_1))))	(gab1_1	gag1_2))	((((((gra1_1	gra2_3)	416.1_2)	((gag2_2	((hal1_1	hal2_1)	(lit1_2	lit2_1)))	(icr2_2	vel1_2)))	(((plu1_2	(rot1_1	rot3_2))	rot3_1)	rot2_1))	((lai1_1	lai2_1)	(tri2_1
((((((((gag2_1	(vir1_1	(vir2_1	vir2_2)))	(((369.1_1	416.1_1)	vul1_2)	gac2_1))	vup1_2)	((((gal1_2	plu1_1)	(gal2_1	plu2_2))	plu2_1)	gra2_1))	(((grm1_1	(gab2_2	grm2_1))	(gra2_2	rot1_2))	(((bur1_1	tri1_1)	((ceb1_1	(ceb2_1	hal2_2))	vup2_1))	(((gac1_1	icr1_3)	vup1_1)	vul2_1))))	(((((gag1_1	vir1_2)	vel1_1)	vul3_2)	((gag2_2	vel1_2)	((hal1_1	hal2_1)	(icr2_2	(lit1_2	lit2_1)))))	(((366.1_1	gal1_1)	((lai1_1	lai2_1)	(tri2_1	tri2_2)))	(406.1_1	(((plu1_2	rot1_1)
(((((((((vir1_1	(vir2_1	vir2_2))	((bur1_1	tri1_1)	(((ceb1_1	ceb2_1)	hal2_2)	(((gac1_1	vup1_1)	icr1_3)	(vup2_1	vul2_1)))))	(vup1_2	(((369.1_1	416.1_1)	gac2_1)	vul1_2)))	(((gal1_2	plu1_1)	plu2_2)	((gal2_1	plu2_1)	gra2_1)))	gag2_1)	(((gab2_2	grm2_1)	grm1_1)	(gra2_2	rot1_2)))	((((((((((lit2_1	gag2_2)	lit1_2)	(hal1_1	hal2_1))	icr2_2)	vel1_2)	((lai1_1	lai2_1)	(tri2_1	tri2_2)))	(((406.1_1	(gag1_1	(vir1_2	vul3_2)))	vel1_1)	(gab2_1	vel2_2)))	(((369.1_2	ceb1_2)
((((vup1_2	((gag2_1	((vir1_1	vir2_2)	vir2_1))	((gal1_2	plu1_1)	(((gal2_1	plu2_2)	plu2_1)	gra2_1))))	((((grm1_1	(gab2_2	grm2_1))	(gra2_2	rot1_2))	((((bur1_1	tri1_1)	((ceb1_1	(ceb2_1	hal2_2))	vul2_1))	vup2_1)	((gac1_1	vup1_1)	icr1_3)))	((369.1_1	416.1_1)	(gac2_1	vul1_2))))	(((((((plu1_2	rot1_1)	(rot2_1	(rot3_1	rot3_2)))	((406.1_1	((gab2_1	vel2_2)	((gag1_1	vel1_1)	(vir1_2	vul3_2))))	((lai1_1	lai2_1)	(tri2_1	tri2_2))))	((((icr1_1	vul1_1)	icr1_2)	((vel2_1
((((((((vup1_2	(vir1_1	(vir2_1	vir2_2)))	((gal1_2	plu1_1)	(gal2_1	((gra2_1	plu2_2)	plu2_1))))	(((369.1_1	416.1_1)	vul1_2)	gac2_1))	gag2_1)	(((grm1_1	(gab2_2	grm2_1))	(gra2_2	rot1_2))	(((((bur1_1	tri1_1)	vul2_1)	(ceb1_1	(ceb2_1	hal2_2)))	vup2_1)	((gac1_1	vup1_1)	icr1_3))))	((((((((((gag1_1	vir1_2)	vel1_1)	vul3_2)	406.1_1)	(rot2_1	((plu1_2	rot3_1)	(rot1_1	rot3_2))))	((366.1_1	gal1_1)	(gab1_1	gag1_2)))	(416.1_2	(gra1_1	gra2_3)))	((((vel2_1	icr2_1)	(lit1_1
((((((((vir1_1	vir2_1)	vir2_2)	gag2_1)	(((((369.1_1	416.1_1)	vul1_2)	gac2_1)	((bur1_1	tri1_1)	vup1_2))	((((gal1_2	plu1_1)	(gal2_1	plu2_2))	plu2_1)	gra2_1)))	(((grm1_1	(gab2_2	grm2_1))	(((ceb1_1	ceb2_1)	hal2_2)	(((gac1_1	vup1_1)	icr1_3)	(vup2_1	vul2_1))))	(gra2_2	rot1_2)))	(((369.1_2	ceb1_2)	grm2_2)	vul2_2))	(((((((rot1_1	rot3_2)	rot2_1)	((plu1_2	rot3_1)	(vel1_1	vir1_2)))	(gag1_1	vul3_2))	406.1_1)	((366.1_1	gal1_1)	(gab1_1	gag1_2)))	((((416.1_2	(gra1_1
(((((((vir1_1	(vir2_1	vir2_2))	gag2_1)	((((369.1_1	416.1_1)	gac2_1)	vul1_2)	((bur1_1	tri1_1)	vup1_2)))	(((grm1_1	(gab2_2	grm2_1))	((ceb1_1	(ceb2_1	hal2_2))	(((gac1_1	icr1_3)	vup1_1)	(vup2_1	vul2_1))))	((gra2_2	rot1_2)	(((gal1_2	plu1_1)	gra2_1)	(gal2_1	(plu2_1	plu2_2))))))	vul3_1)	((((((((((vir1_2	vul3_2)	rot3_1)	gag1_1)	vel1_1)	(((plu1_2	rot2_1)	rot1_1)	rot3_2))	((lai1_1	lai2_1)	(tri2_1	tri2_2)))	((((366.1_1	(gab1_1	gag1_2))	gal1_1)	416.1_2)	(gra1_1
(((((((gag2_1	(((vir1_1	vir2_2)	vir2_1)	((bur1_1	tri1_1)	vup1_2)))	((369.1_1	416.1_1)	(gac2_1	vul1_2)))	((grm1_1	vul3_1)	((((((ceb1_1	hal2_2)	ceb2_1)	vup2_1)	(((gac1_1	vup1_1)	vul2_1)	icr1_3))	((gra2_2	rot1_2)	(((gal1_2	plu1_1)	((gal2_1	plu2_1)	plu2_2))	gra2_1)))	(gab2_2	grm2_1))))	((((((vel1_1	vir1_2)	(406.1_1	((((rot1_1	rot3_1)	((plu1_2	rot3_2)	rot2_1))	gag1_1)	vul3_2)))	(lit1_1	lit2_2))	(((vel2_1	icr2_1)	(gab2_1	vel2_2))	((icr1_1	vul1_1)	icr1_2)))
(((((((((gag2_1	((bur1_1	tri1_1)	vup1_2))	grm1_1)	vul3_1)	((gab2_2	grm2_1)	((vir1_1	vir2_2)	vir2_1)))	(((((ceb1_1	hal2_2)	ceb2_1)	(gac1_1	vup1_1))	((icr1_3	vup2_1)	vul2_1))	((((((gal1_2	plu1_1)	gal2_1)	plu2_2)	plu2_1)	gra2_1)	(gra2_2	rot1_2))))	((369.1_1	416.1_1)	(gac2_1	vul1_2)))	(((((369.1_2	ceb1_2)	grm2_2)	vul2_2)	(416.1_2	(gra1_1	gra2_3)))	((((gab2_1	vel2_2)	(lit1_1	lit2_2))	((icr1_1	icr1_2)	vul1_1))	(icr2_1	vel2_1))))	(((vul3_2	406.1_1)	(((icr2_2
(((((((((gag2_1	(bur1_1	tri1_1))	((grm1_1	(gab2_2	(grm2_1	((vir1_1	vir2_2)	vir2_1))))	((gra2_2	rot1_2)	((((gal1_2	plu1_1)	(gal2_1	plu2_2))	plu2_1)	gra2_1))))	(((((ceb1_1	ceb2_1)	hal2_2)	vul2_1)	vup2_1)	((gac1_1	icr1_3)	vup1_1)))	(((369.1_1	416.1_1)	(gac2_1	vul1_2))	vup1_2))	vul3_1)	((((((406.1_1	vul3_2)	((rot3_1	(rot1_1	rot2_1))	(plu1_2	rot3_2)))	((416.1_2	((((gag1_1	vir1_2)	vel1_1)	((gag2_2	icr2_2)	lit2_1))	(hal1_1	hal2_1)))	(gra1_1	gra2_3)))	((((gab2_1
(((((((gag2_1	(bur1_1	tri1_1))	((grm1_1	(gab2_2	(grm2_1	(vir1_1	(vir2_1	vir2_2)))))	((ceb1_1	(ceb2_1	hal2_2))	((((gac1_1	vup1_1)	vul2_1)	vup2_1)	icr1_3))))	((gra2_2	rot1_2)	((((gal1_2	plu1_1)	plu2_2)	(gal2_1	plu2_1))	gra2_1)))	((((369.1_1	416.1_1)	gac2_1)	vul1_2)	vup1_2))	(((((((vul3_2	(366.1_1	gal1_1))	(406.1_1	(gab1_1	gag1_2)))	((((lit1_1	lit2_2)	(gab2_1	vel2_2))	(vel2_1	icr2_1))	((icr1_1	vul1_1)	icr1_2)))	((gra1_1	gra2_3)	416.1_2))	(((369.1_2	ceb1_2)
(((((((bur1_1	tri1_1)	gag2_1)	(((gab2_2	(grm2_1	((vir1_1	vir2_2)	vir2_1)))	(grm1_1	(((ceb1_1	ceb2_1)	((((gac1_1	vup1_1)	vul2_1)	hal2_2)	vup2_1))	icr1_3)))	((gra2_2	rot1_2)	((gal1_2	plu1_1)	(((gal2_1	plu2_1)	plu2_2)	gra2_1)))))	(((369.1_1	416.1_1)	(gac2_1	vul1_2))	vup1_2))	vul3_1)	((((((vul3_2	gal1_1)	(366.1_1	(gab1_1	gag1_2)))	406.1_1)	(((lai1_1	lai2_1)	tri2_1)	tri2_2))	(((((369.1_2	ceb1_2)	grm2_2)	vul2_2)	((((rot2_1	(((plu1_2	rot1_1)	rot3_1)	rot3_2))
((((gag2_1	(((grm1_1	(gab2_2	(grm2_1	((vir1_1	vir2_1)	vir2_2))))	(((ceb1_1	(ceb2_1	hal2_2))	(vup2_1	vul2_1))	((gac1_1	icr1_3)	vup1_1)))	(bur1_1	tri1_1)))	((vup1_2	(((369.1_1	416.1_1)	gac2_1)	vul1_2))	((gra2_2	rot1_2)	(((((gal1_2	plu1_1)	plu2_1)	plu2_2)	gra2_1)	gal2_1))))	(((((((((vel1_1	gag1_1)	(vir1_2	vul3_2))	gal1_1)	406.1_1)	(((rot1_1	rot2_1)	(plu1_2	rot3_1))	rot3_2))	416.1_2)	(gab1_1	gag1_2))	(((((366.1_1	(icr2_1	vel2_1))	((gab2_1	vel2_2)	(lit1_1
((((((((gag2_1	(bur1_1	tri1_1))	((((369.1_1	416.1_1)	gac2_1)	vul1_2)	vup1_2))	(((grm1_1	(gab2_2	(grm2_1	((vir1_1	vir2_1)	vir2_2))))	(gra2_2	rot1_2))	((((ceb1_1	ceb2_1)	hal2_2)	vul2_1)	(((gac1_1	icr1_3)	vup2_1)	vup1_1))))	((gal1_2	plu1_1)	((gal2_1	plu2_1)	(gra2_1	plu2_2))))	(((((366.1_1	gal1_1)	(gab1_1	gag1_2))	(((plu1_2	rot1_1)	rot3_2)	(rot2_1	rot3_1)))	((lai1_1	lai2_1)	(tri2_1	tri2_2)))	((((gab2_1	vel2_2)	(lit1_1	lit2_2))	((icr1_1	icr1_2)	vul1_1))
((((((((bur1_1	tri1_1)	gag2_1)	((((369.1_1	416.1_1)	gac2_1)	vul1_2)	vup1_2))	((((gab2_2	(grm2_1	((vir1_1	vir2_2)	vir2_1)))	(grm1_1	(((369.1_2	ceb1_2)	grm2_2)	vul2_2)))	(((ceb1_1	(ceb2_1	hal2_2))	(((gac1_1	vup1_1)	icr1_3)	vul2_1))	vup2_1))	(((((gal1_2	plu1_1)	gal2_1)	gra2_1)	(plu2_1	plu2_2))	(gra2_2	rot1_2))))	(((((((vir1_2	(gag1_1	vel1_1))	vul3_2)	406.1_1)	(416.1_2	(gag2_2	(((hal1_1	hal2_1)	(icr2_2	lit1_2))	(vel1_2	lit2_1)))))	((366.1_1	((gab1_1	gag1_2)
(((((((vup1_2	gag2_1)	(((369.1_1	416.1_1)	gac2_1)	vul1_2))	(((((gra2_2	rot1_2)	(((((gal1_2	plu1_1)	plu2_1)	gal2_1)	plu2_2)	gra2_1))	grm1_1)	((gab2_2	grm2_1)	((vir1_1	vir2_2)	vir2_1)))	((bur1_1	tri1_1)	((((ceb1_1	hal2_2)	ceb2_1)	((gac1_1	vup1_1)	(vul2_1	vup2_1)))	icr1_3))))	(((((((vul3_2	(gag1_1	vir1_2))	406.1_1)	((416.1_2	(gag2_2	icr2_2))	((((hal1_1	hal2_1)	lit1_2)	lit2_1)	vel1_2)))	((((rot2_1	(plu1_2	((rot1_1	rot3_1)	rot3_2)))	vel1_1)	(lai1_1	lai2_1))
(((((vup1_2	((gab2_2	grm2_1)	(vir1_1	(vir2_1	vir2_2))))	(((369.1_1	416.1_1)	(gac2_1	vul1_2))	gag2_1))	((((grm1_1	(bur1_1	tri1_1))	(vup2_1	vul2_1))	(((ceb1_1	hal2_2)	ceb2_1)	((gac1_1	icr1_3)	vup1_1)))	(((((gal1_2	plu1_1)	(plu2_1	plu2_2))	gal2_1)	gra2_1)	(gra2_2	rot1_2))))	(((((gag1_1	(vir1_2	vul3_2))	(((((366.1_1	gal1_1)	(gab1_1	gag1_2))	(406.1_1	(((plu1_2	rot3_2)	((rot1_1	rot3_1)	rot2_1))	vel1_1)))	(((369.1_2	ceb1_2)	grm2_2)	vul2_2))	((gra1_1	gra2_3)
((((((gag2_1	(((grm1_1	((((bur1_1	tri1_1)	(ceb1_1	(ceb2_1	hal2_2)))	(gac1_1	(icr1_3	vup1_1)))	(((gab2_2	((vir1_1	vir2_2)	vir2_1))	grm2_1)	(vup2_1	vul2_1))))	((gra2_2	rot1_2)	(((gal1_2	plu1_1)	(gal2_1	(plu2_1	plu2_2)))	gra2_1)))	((((369.1_1	416.1_1)	vul1_2)	gac2_1)	vup1_2)))	(((((((plu1_2	rot1_1)	rot3_2)	(rot2_1	rot3_1))	((gag1_1	vel1_1)	(vir1_2	vul3_2)))	406.1_1)	((gra1_1	gra2_3)	(tri2_1	tri2_2)))	((366.1_1	gal1_1)	(gab1_1	gag1_2))))	((((416.1_2	(((((hal1_1
((((((gag2_1	(((gal1_2	plu1_1)	((gal2_1	plu2_2)	gra2_1))	plu2_1))	(gra2_2	rot1_2))	((((vup2_1	((bur1_1	tri1_1)	vul2_1))	((grm1_1	(gab2_2	(grm2_1	(vir1_1	(vir2_1	vir2_2)))))	(ceb1_1	(ceb2_1	hal2_2))))	(gac1_1	(icr1_3	vup1_1)))	((((369.1_1	416.1_1)	vul1_2)	gac2_1)	vup1_2)))	(((((((((gag1_1	vel1_1)	vul3_2)	vir1_2)	406.1_1)	(((plu1_2	rot1_1)	rot2_1)	(rot3_1	rot3_2)))	(((366.1_1	gal1_1)	vel1_2)	(gab1_1	gag1_2)))	((gra1_1	gra2_3)	(tri2_1	tri2_2)))	((416.1_2
(((((((gag2_1	(((((gal1_2	plu1_1)	(gal2_1	(plu2_1	plu2_2)))	gra2_1)	((grm1_1	(gra2_2	rot1_2))	((gab2_2	(vir1_1	(vir2_1	vir2_2)))	grm2_1)))	(((((bur1_1	tri1_1)	vup2_1)	((gac1_1	icr1_3)	vup1_1))	vul2_1)	((ceb1_1	hal2_2)	ceb2_1))))	((((369.1_1	416.1_1)	vul1_2)	gac2_1)	vup1_2))	vul3_1)	(((369.1_2	ceb1_2)	grm2_2)	vul2_2))	((((((vir1_2	((gag1_1	vul3_2)	vel1_1))	(lai1_1	lai2_1))	406.1_1)	((((rot1_1	rot3_1)	rot3_2)	rot2_1)	plu1_2))	((((366.1_1	(gab1_1	gag1_2))
((((((gag2_1	(((369.1_1	416.1_1)	(gac2_1	vul1_2))	vup1_2))	(((gal1_2	plu1_1)	((gal2_1	plu2_1)	plu2_2))	gra2_1))	(gab2_2	(grm2_1	(vir1_1	(vir2_1	vir2_2)))))	((grm1_1	(((bur1_1	tri1_1)	(ceb1_1	(ceb2_1	hal2_2)))	(((gac1_1	vup1_1)	icr1_3)	(vul2_1	vup2_1))))	(gra2_2	rot1_2)))	(((((416.1_2	(((gag2_2	(hal1_1	hal2_1))	((icr2_2	lit2_1)	lit1_2))	((((rot1_1	rot3_2)	plu1_2)	rot3_1)	rot2_1)))	(((366.1_1	(gab1_1	gag1_2))	gal1_1)	vel1_2))	((((369.1_2	ceb1_2)	grm2_2)
((((((((((vup1_2	gag2_1)	((((((bur1_1	tri1_1)	vup2_1)	vul2_1)	(gac1_1	(icr1_3	vup1_1)))	((ceb1_1	ceb2_1)	hal2_2))	((gab2_2	(grm2_1	(vir1_1	(vir2_1	vir2_2))))	grm1_1)))	((((gal1_2	plu1_1)	gra2_1)	(gal2_1	(plu2_1	plu2_2)))	(gra2_2	rot1_2)))	((369.1_1	416.1_1)	(gac2_1	vul1_2)))	((gra1_1	gra2_3)	(tri2_1	tri2_2)))	(gag1_1	(vel1_1	vir1_2)))	((lai1_1	lai2_1)	((((369.1_2	ceb1_2)	grm2_2)	vul2_2)	vul3_1)))	(((((416.1_2	((icr2_1	vel2_1)	gag2_2))	((icr2_2	(lit1_2
(((((((gag2_1	(((gal1_2	plu1_1)	gra2_1)	((gal2_1	plu2_1)	plu2_2)))	(((gab2_2	grm2_1)	vir1_1)	(vir2_1	vir2_2)))	((((369.1_1	416.1_1)	vul1_2)	gac2_1)	vup1_2))	((gra2_2	rot1_2)	(grm1_1	(((bur1_1	tri1_1)	vup2_1)	(((ceb1_1	hal2_2)	ceb2_1)	(((gac1_1	vup1_1)	icr1_3)	vul2_1))))))	(((((((vul3_2	406.1_1)	((gag1_1	vel1_1)	vir1_2))	(((416.1_2	gag2_2)	((hal1_1	hal2_1)	((icr2_2	lit1_2)	lit2_1)))	(((plu1_2	(rot1_1	rot3_2))	rot3_1)	rot2_1)))	((((366.1_1	gal1_1)	vel1_2)
(((((((gag2_1	((vir1_1	vir2_1)	vir2_2))	(((gal1_2	plu1_1)	gra2_1)	(gal2_1	(plu2_2	plu2_1))))	grm2_1)	((((369.1_1	416.1_1)	vul1_2)	gac2_1)	vup1_2))	(((grm1_1	gab2_2)	(((bur1_1	tri1_1)	vup2_1)	(((ceb1_1	(ceb2_1	hal2_2))	vul2_1)	(gac1_1	(icr1_3	vup1_1)))))	(gra2_2	rot1_2)))	(((((((((vel1_1	(406.1_1	(gag1_1	(vir1_2	vul3_2))))	((((369.1_2	ceb1_2)	grm2_2)	vul2_2)	vul3_1))	((366.1_1	gal1_1)	vel1_2))	((((plu1_2	rot3_1)	rot2_1)	rot1_1)	rot3_2))	(gab1_1	gag1_2))
(((((gag2_1	(grm2_1	((vir1_1	vir2_1)	vir2_2)))	(((((369.1_1	416.1_1)	vul1_2)	gac2_1)	vup1_2)	(((bur1_1	tri1_1)	((ceb1_1	(ceb2_1	hal2_2))	(((gac1_1	(icr1_3	vup1_1))	vul2_1)	vup2_1)))	((gal1_2	plu1_1)	((gal2_1	gra2_1)	(plu2_1	plu2_2))))))	((grm1_1	(gra2_2	rot1_2))	gab2_2))	(((((((rot3_1	((plu1_2	rot1_1)	rot3_2))	rot2_1)	((((406.1_1	(gag1_1	vel1_1))	vir1_2)	vul3_2)	(tri2_1	tri2_2)))	(((((369.1_2	ceb1_2)	grm2_2)	vul2_2)	vul3_1)	(((icr2_1	vel2_1)	(lit1_1
((((((((gag2_1	(grm2_1	((vir1_1	vir2_2)	vir2_1)))	(((gra2_2	rot1_2)	grm1_1)	gab2_2))	(bur1_1	tri1_1))	((((369.1_2	ceb1_2)	grm2_2)	vul2_2)	vul3_1))	vup1_2)	(((369.1_1	416.1_1)	(gac2_1	vul1_2))	(((((ceb1_1	hal2_2)	ceb2_1)	(vul2_1	vup2_1))	((gac1_1	icr1_3)	vup1_1))	(((((gal1_2	plu1_1)	gra2_1)	plu2_1)	gal2_1)	plu2_2))))	(((((((rot1_1	(rot3_1	rot3_2))	rot2_1)	(((406.1_1	vel1_1)	vul3_2)	(gag1_1	vir1_2)))	plu1_2)	((gra1_1	gra2_3)	416.1_2))	((icr2_1	vel2_1)
(((((((((grm2_1	((vir1_1	vir2_1)	vir2_2))	gag2_1)	(((gal1_2	plu1_1)	gra2_1)	((gal2_1	plu2_1)	plu2_2)))	(bur1_1	tri1_1))	((((369.1_1	416.1_1)	vul1_2)	gac2_1)	vup1_2))	((((((ceb1_1	ceb2_1)	hal2_2)	(vup2_1	vul2_1))	(gac1_1	(icr1_3	vup1_1)))	(gra2_2	rot1_2))	(grm1_1	gab2_2)))	((((369.1_2	ceb1_2)	grm2_2)	vul2_2)	vul3_1))	((((gag2_2	((hal1_1	hal2_1)	lit2_1))	vel1_2)	(icr2_2	lit1_2))	((((416.1_2	(gra1_1	gra2_3))	(((406.1_1	((gag1_1	vul3_2)	(vel1_1	vir1_2)))
(((((((gag2_1	(((grm2_1	(vir1_1	vir2_2))	vir2_1)	(bur1_1	tri1_1)))	((((369.1_1	416.1_1)	gac2_1)	vul1_2)	vup1_2))	(((grm1_1	(((ceb1_1	(ceb2_1	hal2_2))	(vup2_1	vul2_1))	((gac1_1	vup1_1)	icr1_3)))	(gra2_2	rot1_2))	gab2_2))	(((gal1_2	plu1_1)	gra2_1)	((gal2_1	plu2_1)	plu2_2)))	(((((((gag1_1	vul3_2)	((plu1_2	((rot1_1	rot2_1)	(rot3_1	rot3_2)))	(vel1_1	vir1_2)))	(406.1_1	((lai1_1	lai2_1)	(tri2_1	tri2_2))))	vul3_1)	(((icr2_1	vel2_1)	(vel2_2	gab2_1))	(lit1_1
((((((gag2_1	(bur1_1	tri1_1))	(vup1_2	(grm2_1	((vir1_1	vir2_2)	vir2_1))))	((((369.1_1	416.1_1)	gac2_1)	vul1_2)	((((gal1_2	plu1_1)	(gal2_1	plu2_2))	plu2_1)	gra2_1)))	((grm1_1	gab2_2)	(((ceb1_1	(ceb2_1	hal2_2))	(((gac1_1	icr1_3)	vup1_1)	(vup2_1	vul2_1)))	(gra2_2	rot1_2))))	((((406.1_1	(((((gag1_1	rot3_1)	(vir1_2	vul3_2))	vel1_1)	((plu1_2	rot2_1)	(rot1_1	rot3_2)))	(((gag2_2	lit1_2)	(vel1_2	lit2_1))	((hal1_1	hal2_1)	icr2_2))))	((lai1_1	lai2_1)	(tri2_1
((((((((((vir1_1	vir2_2)	vir2_1)	gag2_1)	(((gal1_2	plu1_1)	(gra2_1	plu2_1))	(gal2_1	plu2_2)))	(((369.1_1	416.1_1)	gac2_1)	vul1_2))	((((vup1_2	grm2_1)	(((gac1_1	icr1_3)	vup1_1)	(vul2_1	vup2_1)))	(gab2_2	grm1_1))	((ceb1_1	(ceb2_1	hal2_2))	(gra2_2	rot1_2))))	(bur1_1	tri1_1))	((((((gag1_1	(vel1_1	vul3_2))	vir1_2)	406.1_1)	((lai1_1	lai2_1)	(tri2_1	tri2_2)))	(((gra1_1	gra2_3)	416.1_2)	((gab1_1	gag1_2)	((((((gag2_2	icr2_2)	vel1_2)	lit1_2)	((hal1_1	hal2_1)
(((((((vir1_1	vir2_1)	vir2_2)	gag2_1)	(((vup1_2	grm2_1)	(gra2_2	rot1_2))	(((((bur1_1	tri1_1)	(((gac1_1	vup1_1)	icr1_3)	(vup2_1	vul2_1)))	((ceb1_1	ceb2_1)	hal2_2))	gab2_2)	grm1_1)))	((((369.1_1	416.1_1)	vul1_2)	gac2_1)	(((gal1_2	plu2_1)	plu1_1)	((gal2_1	gra2_1)	plu2_2))))	((((((vel1_1	vir1_2)	((406.1_1	(gag1_1	vul3_2))	((plu1_2	rot3_1)	(rot1_1	(rot2_1	rot3_2)))))	(gag2_2	((((hal1_1	hal2_1)	vel1_2)	(icr2_2	lit2_1))	lit1_2)))	(((369.1_2	ceb1_2)	grm2_2)
(((((((((vir1_1	(vir2_1	vir2_2))	gag2_1)	((369.1_1	416.1_1)	(gac2_1	vul1_2)))	((grm2_1	vup1_2)	(((gal1_2	(gal2_1	plu2_1))	(gra2_1	plu2_2))	plu1_1)))	((((gra2_2	rot1_2)	grm1_1)	((((bur1_1	tri1_1)	((ceb1_1	ceb2_1)	hal2_2))	(vul2_1	vup2_1))	(gac1_1	(icr1_3	vup1_1))))	gab2_2))	vul3_1)	(((((((gag1_1	(vel1_1	vir1_2))	vul3_2)	(((plu1_2	(rot3_1	rot3_2))	rot1_1)	rot2_1))	406.1_1)	((416.1_2	(gra1_1	gra2_3))	((366.1_1	gal1_1)	(gab1_1	gag1_2))))	(((((gag2_2	lit2_1)
(((((((gra2_2	rot1_2)	((grm2_1	vup1_2)	(((369.1_1	416.1_1)	vul1_2)	gac2_1)))	(((((gal1_2	plu1_1)	gal2_1)	plu2_1)	plu2_2)	gra2_1))	((grm1_1	(((bur1_1	tri1_1)	(((ceb1_1	ceb2_1)	hal2_2)	(vup2_1	vul2_1)))	(gac1_1	(icr1_3	vup1_1))))	((gab2_2	((vir1_1	vir2_2)	vir2_1))	gag2_1)))	(((((gag1_1	((406.1_1	((vel1_1	vul3_2)	vir1_2))	((lai1_1	lai2_1)	(tri2_1	tri2_2))))	(gab1_1	gag1_2))	(((((gag2_2	lit2_1)	(hal1_1	hal2_1))	(vel1_2	lit1_2))	icr2_2)	(((plu1_2	rot1_1)
((((((gag2_1	(((grm2_1	vup1_2)	(((369.1_1	416.1_1)	gac2_1)	vul1_2))	grm1_1))	(gab2_2	((vir1_1	vir2_2)	vir2_1)))	((((((bur1_1	tri1_1)	(ceb1_1	(ceb2_1	hal2_2)))	vul2_1)	((gac1_1	vup1_1)	icr1_3))	vup2_1)	(((gal1_2	plu1_1)	((gal2_1	(plu2_1	plu2_2))	gra2_1))	(gra2_2	rot1_2))))	((((((((((((vir1_2	vul3_2)	vel1_1)	(gag1_1	(plu1_2	(((rot1_1	rot3_1)	rot2_1)	rot3_2))))	406.1_1)	(((gag2_2	(lit2_1	lit1_2))	icr2_2)	((hal1_1	hal2_1)	vel1_2)))	(lai1_1	lai2_1))	gal1_1)
((((((gag2_1	((grm1_1	(gab2_2	(vir1_1	(vir2_1	vir2_2))))	(((bur1_1	tri1_1)	((((gac1_1	icr1_3)	vup1_1)	vup2_1)	vul2_1))	(ceb1_1	(ceb2_1	hal2_2)))))	((((gal1_2	plu1_1)	(plu2_1	plu2_2))	(gal2_1	gra2_1))	(gra2_2	rot1_2)))	((grm2_1	vup1_2)	(((369.1_1	416.1_1)	vul1_2)	gac2_1)))	(((369.1_2	ceb1_2)	grm2_2)	vul2_2))	((((gal1_1	((plu1_2	(rot1_1	rot2_1))	(rot3_1	rot3_2)))	(((406.1_1	((gag1_1	vul3_2)	(vel1_1	vir1_2)))	vul3_1)	(tri2_1	tri2_2)))	((((((366.1_1	((gab2_1
(((((gag2_1	(((grm2_1	vup1_2)	(((369.1_1	416.1_1)	vul1_2)	gac2_1))	((grm1_1	((((bur1_1	tri1_1)	vul2_1)	(((gac1_1	vup1_1)	icr1_3)	vup2_1))	(ceb1_1	(ceb2_1	hal2_2))))	((gab2_2	((vir1_1	vir2_1)	vir2_2))	((((((gal1_2	plu1_1)	plu2_1)	gal2_1)	plu2_2)	(gra2_2	rot1_2))	gra2_1)))))	(((((((gag2_2	(hal1_1	hal2_1))	((lit1_2	lit2_1)	vel1_2))	icr2_2)	(gab1_1	gag1_2))	(406.1_1	((gag1_1	vul3_2)	((gal1_1	((((plu1_2	rot3_1)	rot1_1)	rot3_2)	rot2_1))	(vel1_1	vir1_2)))))
(((((gag2_1	((((gal1_2	plu1_1)	((gal2_1	plu2_1)	plu2_2))	gra2_1)	(gra2_2	rot1_2)))	(((grm2_1	(((((bur1_1	tri1_1)	vul2_1)	(grm1_1	vup2_1))	((gac1_1	icr1_3)	vup1_1))	(ceb1_1	(ceb2_1	hal2_2))))	(gab2_2	((vir1_1	vir2_2)	vir2_1)))	((((369.1_1	416.1_1)	gac2_1)	vul1_2)	vup1_2)))	((((((lai1_1	lai2_1)	(tri2_1	tri2_2))	((((hal1_1	hal2_1)	(lit1_2	lit2_1))	vel1_2)	icr2_2))	406.1_1)	(gab1_1	gag1_2))	((((((366.1_1	(icr1_1	(icr1_2	vul1_1)))	(gab2_1	vel2_2))	(icr2_1
(((((((gag2_1	(((((369.1_1	416.1_1)	gac2_1)	vul1_2)	vup1_2)	(((((gal1_2	plu1_1)	(gal2_1	plu2_1))	plu2_2)	gra2_1)	(gra2_2	rot1_2))))	((grm2_1	(grm1_1	(gab2_2	(vir1_1	(vir2_1	vir2_2)))))	(((((bur1_1	tri1_1)	hal2_2)	(vup2_1	vul2_1))	(ceb1_1	ceb2_1))	((gac1_1	icr1_3)	vup1_1))))	((((gab1_1	gag1_2)	(vel2_1	(icr1_1	(icr1_2	vul1_1))))	(((gab2_1	vel2_2)	vul3_1)	(icr2_1	(lit1_1	lit2_2))))	366.1_1))	((416.1_2	(gra1_1	gra2_3))	((406.1_1	(((gag1_1	vir1_2)	vul3_2)
((((((gab2_2	(vir1_1	(vir2_1	vir2_2)))	gag2_1)	(((grm2_1	grm1_1)	(((bur1_1	tri1_1)	(((ceb1_1	(ceb2_1	hal2_2))	vup2_1)	vul2_1))	((gac1_1	icr1_3)	vup1_1)))	(((((369.1_1	416.1_1)	gac2_1)	vul1_2)	vup1_2)	((((gal1_2	plu1_1)	(gra2_1	plu2_1))	(gal2_1	plu2_2))	(gra2_2	rot1_2)))))	(gal1_1	((plu1_2	(rot2_1	(rot3_1	rot3_2)))	rot1_1)))	((((((((vel1_1	vul3_2)	vir1_2)	((lai1_1	lai2_1)	(tri2_1	tri2_2)))	(gab1_1	gag1_2))	(((369.1_2	ceb1_2)	grm2_2)	vul2_2))	((((gag2_2
(((((((gag2_1	((gab2_2	(vir1_1	vir2_2))	vir2_1))	((((grm2_1	grm1_1)	((((gal1_2	plu1_1)	plu2_1)	(gal2_1	(gra2_1	plu2_2)))	(gra2_2	rot1_2)))	((((369.1_1	416.1_1)	gac2_1)	vul1_2)	vup1_2))	(((bur1_1	tri1_1)	((ceb1_1	(ceb2_1	hal2_2))	(vup2_1	vul2_1)))	((gac1_1	icr1_3)	vup1_1))))	(((gag1_1	vul3_2)	406.1_1)	(vel1_2	((gag2_2	((hal1_1	hal2_1)	(lit1_2	lit2_1)))	icr2_2))))	((((416.1_2	(gal1_1	(gra1_1	gra2_3)))	((((366.1_1	vel2_1)	((gab2_1	vel2_2)	(((icr1_1	vul1_1)
((((((((vup1_2	((grm2_1	grm1_1)	gag2_1))	((gal1_2	plu1_1)	(gal2_1	((gra2_1	plu2_2)	plu2_1))))	((369.1_1	416.1_1)	(gac2_1	vul1_2)))	(((((((bur1_1	tri1_1)	vul2_1)	vup2_1)	((ceb1_1	ceb2_1)	hal2_2))	((gac1_1	icr1_3)	vup1_1))	(gra2_2	rot1_2))	(gab2_2	((vir1_1	vir2_2)	vir2_1))))	(((416.1_2	(gal1_1	((plu1_2	rot3_1)	(rot1_1	(rot2_1	rot3_2)))))	icr2_2)	(((((366.1_1	vel2_1)	(gab2_1	vel2_2))	vul3_1)	(icr2_1	(lit1_1	lit2_2)))	(icr1_1	(icr1_2	vul1_1)))))	(((gab1_1
((((((((((gag2_1	(gab2_2	((vir1_1	vir2_2)	vir2_1)))	(((369.1_1	416.1_1)	(gac2_1	vul1_2))	vup1_2))	(((gal1_2	plu1_1)	((gal2_1	plu2_1)	plu2_2))	gra2_1))	((grm2_1	(grm1_1	(gra2_2	rot1_2)))	((((bur1_1	tri1_1)	vup2_1)	(((gac1_1	icr1_3)	vup1_1)	vul2_1))	(ceb1_1	(ceb2_1	hal2_2)))))	(((((((gag1_1	vel1_1)	(vir1_2	vul3_2))	(lai1_1	lai2_1))	406.1_1)	(gab1_1	gag1_2))	(((366.1_1	(((gag2_2	((hal1_1	hal2_1)	(lit1_2	lit2_1)))	vel1_2)	icr2_2))	((icr1_1	vul1_1)	icr1_2))
(((((((vir1_1	vir2_1)	vir2_2)	(((369.1_1	416.1_1)	(gac2_1	vul1_2))	vup1_2))	gag2_1)	((((gab2_2	grm2_1)	(gra2_2	rot1_2))	((((bur1_1	tri1_1)	(((ceb1_1	hal2_2)	ceb2_1)	(vul2_1	vup2_1)))	icr1_3)	(gac1_1	vup1_1)))	(grm1_1	(((gal1_2	plu1_1)	((gal2_1	plu2_1)	plu2_2))	gra2_1))))	(((((((((((gag1_1	vel1_1)	vul3_2)	vir1_2)	lit1_2)	lit2_1)	gag2_2)	((hal1_1	hal2_1)	icr2_2))	((366.1_1	vel1_2)	(((icr2_1	vel2_1)	((icr1_1	vul1_1)	icr1_2))	((gab2_1	vel2_2)	((lit1_1
((((((((((gag2_1	((vir1_1	vir2_2)	vir2_1))	((((gal1_2	plu1_1)	plu2_1)	(gal2_1	plu2_2))	gra2_1))	vup1_2)	(((grm1_1	(gab2_2	grm2_1))	(((((bur1_1	tri1_1)	vup2_1)	(icr1_3	vul2_1))	(gac1_1	vup1_1))	(ceb1_1	(ceb2_1	hal2_2))))	(gra2_2	rot1_2)))	(((369.1_1	416.1_1)	vul1_2)	gac2_1))	((((gal1_1	416.1_2)	(gra1_1	gra2_3))	(tri2_1	tri2_2))	(((369.1_2	ceb1_2)	grm2_2)	vul2_2)))	((((((lai1_1	lai2_1)	((gag1_1	vir1_2)	(lit1_2	vul3_2)))	((lit1_1	lit2_2)	vel2_2))	(366.1_1
((((((((gag2_1	((vir1_1	vir2_1)	vir2_2))	vup1_2)	(((grm1_1	(gab2_2	grm2_1))	(gra2_2	rot1_2))	((bur1_1	tri1_1)	((((ceb1_1	ceb2_1)	hal2_2)	((icr1_3	vul2_1)	vup2_1))	(gac1_1	vup1_1)))))	((gal1_2	plu1_1)	((gal2_1	(plu2_1	plu2_2))	gra2_1)))	(((369.1_1	416.1_1)	gac2_1)	vul1_2))	((416.1_2	gal1_1)	(gra1_1	gra2_3)))	(((((((vir1_2	vel1_1)	(gag1_1	vul3_2))	(lai1_1	lai2_1))	lit1_2)	((((406.1_1	((gag2_2	(((hal1_1	hal2_1)	(lit2_1	vel1_2))	icr2_2))	(tri2_1	tri2_2)))
((((((((gag2_1	(vir1_1	(vir2_1	vir2_2)))	((((369.1_1	416.1_1)	vul1_2)	gac2_1)	vup1_2))	((((grm1_1	(gab2_2	grm2_1))	(ceb1_1	(ceb2_1	hal2_2)))	((bur1_1	tri1_1)	(((gac1_1	vup1_1)	icr1_3)	(vul2_1	vup2_1))))	(gra2_2	rot1_2)))	((gal1_2	plu1_1)	(((gal2_1	plu2_2)	gra2_1)	plu2_1)))	((366.1_1	(((icr2_1	vel2_1)	icr2_2)	((hal1_1	hal2_1)	(vel1_2	lit2_1))))	((406.1_1	gag2_2)	((plu1_2	rot2_1)	((rot1_1	rot3_2)	rot3_1)))))	(((((((vul3_2	vir1_2)	gag1_1)	vel1_1)	(lit1_2
((((((((((vir1_1	vir2_1)	vir2_2)	gag2_1)	((gal1_2	plu1_1)	(gal2_1	((gra2_1	plu2_1)	plu2_2))))	((((grm1_1	((ceb1_1	hal2_2)	ceb2_1))	(gra2_2	rot1_2))	(((bur1_1	tri1_1)	vul2_1)	(((gac1_1	icr1_3)	vup1_1)	vup2_1)))	(gab2_2	grm2_1)))	(((369.1_1	416.1_1)	(gac2_1	vul1_2))	vup1_2))	(416.1_2	(gal1_1	(gra1_1	gra2_3))))	((((((366.1_1	vel1_2)	vel2_1)	(gag2_2	((hal1_1	hal2_1)	lit2_1)))	icr2_1)	icr2_2)	(lai1_1	lai2_1)))	((((((gag1_1	vel1_1)	406.1_1)	(vir1_2	vul3_2))
((((((vir1_1	vir2_1)	vir2_2)	(gag2_1	(((gal1_2	plu1_1)	gra2_1)	((gal2_1	plu2_1)	plu2_2))))	(((grm1_1	(gab2_2	grm2_1))	((((bur1_1	tri1_1)	((gra2_2	rot1_2)	(vup2_1	vul2_1)))	((gac1_1	vup1_1)	icr1_3))	((ceb1_1	ceb2_1)	hal2_2)))	((((369.1_1	416.1_1)	vul1_2)	gac2_1)	vup1_2)))	(((((((vir1_2	((gag1_1	vel1_1)	vul3_2))	406.1_1)	(gab1_1	gag1_2))	((((lit1_2	416.1_2)	gal1_1)	(gra1_1	gra2_3))	(((369.1_2	ceb1_2)	grm2_2)	vul2_2)))	(((plu1_2	rot1_1)	rot3_1)	(rot2_1
(((((((((((369.1_1	416.1_1)	vul1_2)	gac2_1)	vup1_2)	((((gal1_2	plu1_1)	(gal2_1	plu2_2))	plu2_1)	gra2_1))	(((((grm2_1	grm1_1)	(gra2_2	rot1_2))	gab2_2)	(((((bur1_1	tri1_1)	hal2_2)	(vul2_1	vup2_1))	(ceb1_1	ceb2_1))	((gac1_1	icr1_3)	vup1_1)))	(gag2_1	((vir1_1	vir2_1)	vir2_2))))	((((((369.1_2	ceb1_2)	grm2_2)	vul2_2)	((lai1_1	lai2_1)	(tri2_1	tri2_2)))	(plu1_2	(((rot1_1	rot3_2)	rot3_1)	rot2_1)))	((((gag2_2	lit2_1)	vel1_2)	icr2_2)	(hal1_1	hal2_1))))	((gag1_1
(((((((((vir1_1	(vir2_1	vir2_2))	gag2_1)	((gal1_2	((gal2_1	plu2_1)	(gra2_1	plu1_1)))	plu2_2))	((((grm2_1	(gab2_2	grm1_1))	((((bur1_1	tri1_1)	hal2_2)	((ceb1_1	ceb2_1)	(vup2_1	vul2_1)))	((gac1_1	vup1_1)	icr1_3)))	(gra2_2	rot1_2))	((((369.1_1	416.1_1)	gac2_1)	vul1_2)	vup1_2)))	(366.1_1	(((icr2_1	vel2_1)	(((icr1_1	vul1_1)	icr1_2)	vul3_1))	((vel2_2	(lit1_1	lit2_2))	gab2_1))))	(416.1_2	gal1_1))	((((((vel1_1	(vir1_2	vul3_2))	(((plu1_2	rot2_1)	rot3_1)	(rot1_1
(((((((gag2_1	((vir1_1	vir2_2)	vir2_1))	(((((grm2_1	grm1_1)	gab2_2)	(((((bur1_1	tri1_1)	hal2_2)	vul2_1)	vup2_1)	((ceb1_1	ceb2_1)	(gac1_1	(icr1_3	vup1_1)))))	(gra2_2	rot1_2))	((((369.1_1	416.1_1)	vul1_2)	gac2_1)	((gab1_1	gag1_2)	vup1_2))))	((gal1_2	plu1_1)	(gal2_1	((gra2_1	plu2_1)	plu2_2))))	((((369.1_2	ceb1_2)	grm2_2)	vul2_2)	((406.1_1	((lai1_1	lai2_1)	(tri2_1	tri2_2)))	((416.1_2	(gra1_1	gra2_3))	gal1_1))))	((((366.1_1	(vel2_2	gab2_1))	vul3_1)	((icr1_1
((((((((((((vir1_1	vir2_1)	vir2_2)	(((gal1_2	plu1_1)	plu2_2)	(gal2_1	(gra2_1	plu2_1))))	(((gra2_2	rot1_2)	grm2_1)	(gab2_2	grm1_1)))	(((bur1_1	tri1_1)	hal2_2)	((ceb1_1	ceb2_1)	(((gac1_1	icr1_3)	vup1_1)	(vup2_1	vul2_1)))))	(gag2_1	((((369.1_1	416.1_1)	vul1_2)	gac2_1)	((gab1_1	gag1_2)	vup1_2))))	(406.1_1	((lai1_1	lai2_1)	(tri2_1	tri2_2))))	((416.1_2	gal1_1)	(gra1_1	gra2_3)))	(((((gag1_1	(vul3_2	(vel1_1	vir1_2)))	((plu1_2	rot1_1)	((rot2_1	rot3_1)	rot3_2)))
(((((((((((vup1_2	((vir1_1	vir2_1)	vir2_2))	(((((gal1_2	plu1_1)	gal2_1)	gra2_1)	plu2_1)	plu2_2))	(((369.1_1	416.1_1)	gac2_1)	vul1_2))	(((grm2_1	(gab2_2	grm1_1))	(gra2_2	rot1_2))	(((((bur1_1	tri1_1)	hal2_2)	vul2_1)	vup2_1)	((ceb1_1	ceb2_1)	((gac1_1	icr1_3)	vup1_1)))))	gag2_1)	(((((gag1_1	vir1_2)	(vul3_2	vel1_1))	406.1_1)	(gab1_1	gag1_2))	gal1_1))	(((lai1_1	lai2_1)	(tri2_1	tri2_2))	((((plu1_2	rot2_1)	rot1_1)	rot3_2)	rot3_1)))	((((((gag2_2	lit2_1)	lit1_2)
((((((((((((369.1_1	416.1_1)	vul1_2)	gac2_1)	(((gal1_2	plu1_1)	((gal2_1	plu2_1)	plu2_2))	gra2_1))	vup1_2)	((vir1_1	vir2_1)	vir2_2))	(grm2_1	((((((bur1_1	tri1_1)	hal2_2)	(vup2_1	vul2_1))	(ceb1_1	ceb2_1))	((gac1_1	vup1_1)	icr1_3))	(grm1_1	(gab2_2	(gag2_1	(gra2_2	rot1_2)))))))	(((((((gag1_1	(vir1_2	vul3_2))	vel1_1)	406.1_1)	gal1_1)	(((plu1_2	(rot1_1	rot3_2))	rot3_1)	rot2_1))	((gab1_1	gag1_2)	((lai1_1	lai2_1)	(tri2_1	tri2_2))))	(((gag2_2	(icr2_2	lit2_1))
(((((((((((369.1_1	416.1_1)	vul1_2)	gac2_1)	vup1_2)	((vir1_1	vir2_1)	vir2_2))	((((gab2_2	(gra2_2	rot1_2))	grm1_1)	(gag2_1	grm2_1))	((((bur1_1	tri1_1)	hal2_2)	(((ceb1_1	ceb2_1)	vul2_1)	vup2_1))	((gac1_1	vup1_1)	icr1_3))))	((((gal1_2	plu1_1)	(gal2_1	plu2_1))	plu2_2)	gra2_1))	(((((((vir1_2	gag1_1)	(vel1_1	vul3_2))	((((plu1_2	rot3_1)	rot3_2)	rot1_1)	rot2_1))	406.1_1)	gal1_1)	(416.1_2	(gra1_1	gra2_3)))	((((366.1_1	(lit1_1	lit2_2))	vul3_1)	(vel2_1	(vel1_2
((((((vir1_1	(vir2_1	vir2_2))	(((369.1_1	416.1_1)	(gac2_1	vul1_2))	vup1_2))	((((grm1_1	gag2_1)	gab2_2)	(((((bur1_1	tri1_1)	hal2_2)	(vul2_1	vup2_1))	(ceb1_1	ceb2_1))	((gac1_1	icr1_3)	vup1_1)))	((gra2_2	rot1_2)	grm2_1)))	((gal1_2	plu1_1)	(((gal2_1	gra2_1)	plu2_2)	plu2_1)))	(((((((((gag1_1	vel1_1)	(vir1_2	vul3_2))	gal1_1)	(gab1_1	gag1_2))	406.1_1)	((lai1_1	lai2_1)	(tri2_1	tri2_2)))	(416.1_2	(gra1_1	gra2_3)))	((((369.1_2	ceb1_2)	grm2_2)	vul2_2)	((gag2_2
(((((vir1_1	(vir2_1	vir2_2))	((((369.1_1	416.1_1)	gac2_1)	vul1_2)	vup1_2))	((((((gra2_2	rot1_2)	grm1_1)	(gab2_2	grm2_1))	gag2_1)	((((bur1_1	tri1_1)	hal2_2)	vul2_1)	(((ceb1_1	ceb2_1)	vup2_1)	((gac1_1	icr1_3)	vup1_1))))	(((gal1_2	plu1_1)	((gal2_1	gra2_1)	plu2_1))	plu2_2)))	((((((((vul3_2	gag1_1)	406.1_1)	(416.1_2	(gra1_1	gra2_3)))	((gab1_1	gag1_2)	gal1_1))	(vel1_1	vir1_2))	((lai1_1	lai2_1)	(tri2_1	tri2_2)))	((((366.1_1	vul3_1)	((gab2_1	vel2_2)	(lit1_1
(((((((((gag2_1	((vir1_1	vir2_2)	vir2_1))	((bur1_1	tri1_1)	(((gal1_2	plu1_1)	((gal2_1	gra2_1)	plu2_2))	plu2_1)))	((((369.1_1	416.1_1)	vul1_2)	gac2_1)	vup1_2))	((grm1_1	(((ceb1_1	ceb2_1)	hal2_2)	(((gac1_1	vup1_1)	icr1_3)	(vul2_1	vup2_1))))	(gra2_2	rot1_2)))	(gab2_2	grm2_1))	(((369.1_2	ceb1_2)	grm2_2)	vul2_2))	(((((vul3_2	gag1_1)	((lai1_1	lai2_1)	(tri2_1	tri2_2)))	((((366.1_1	(gab2_1	vel2_2))	((icr1_1	vul1_1)	icr1_2))	vul3_1)	(lit1_1	lit2_2)))	(((416.1_2
(((((((((gag2_1	((bur1_1	tri1_1)	hal2_2))	((((gal1_2	plu1_1)	plu2_2)	plu2_1)	(gal2_1	gra2_1)))	((((grm1_1	(gra2_2	rot1_2))	(gab2_2	grm2_1))	(((ceb1_1	ceb2_1)	vul2_1)	((gac1_1	(icr1_3	vup1_1))	vup2_1)))	((((369.1_1	416.1_1)	(gac2_1	vul1_2))	vup1_2)	(vir1_1	(vir2_1	vir2_2)))))	((gag1_1	vul3_2)	((vel1_1	vir1_2)	(lai1_1	lai2_1))))	((366.1_1	((icr1_1	vul1_1)	icr1_2))	((gab2_1	((lit1_1	lit2_2)	vel2_2))	vul3_1)))	(((gra1_1	gra2_3)	(416.1_2	gal1_1))	((((369.1_2
(((((((((((((bur1_1	tri1_1)	hal2_2)	((((369.1_1	416.1_1)	vul1_2)	gac2_1)	vup1_2))	((vir1_1	vir2_1)	vir2_2))	((gal1_2	plu1_1)	(((gal2_1	gra2_1)	plu2_1)	plu2_2)))	(((((gab2_2	grm2_1)	grm1_1)	(gra2_2	rot1_2))	(((ceb1_1	ceb2_1)	((gac1_1	(icr1_3	vup1_1))	vup2_1))	vul2_1))	gag2_1))	(lai1_1	lai2_1))	(416.1_2	gal1_1))	((((369.1_2	ceb1_2)	grm2_2)	vul2_2)	(((plu1_2	rot2_1)	rot3_2)	(rot1_1	rot3_1))))	(gra1_1	gra2_3))	(((((gag1_1	vul3_2)	406.1_1)	(vel1_1	vir1_2))
((((((vir1_1	(vir2_1	vir2_2))	(((bur1_1	tri1_1)	(hal2_2	vup1_2))	(gal1_2	((((gal2_1	plu2_1)	plu1_1)	gra2_1)	plu2_2))))	(((((369.1_1	416.1_1)	vul1_2)	gac2_1)	((grm1_1	(((ceb1_1	ceb2_1)	((gac1_1	icr1_3)	vup1_1))	(vul2_1	vup2_1)))	((gab2_2	grm2_1)	(gra2_2	rot1_2))))	gag2_1))	((((((((((gag1_1	vel1_1)	406.1_1)	(gab1_1	gag1_2))	(vir1_2	vul3_2))	(((plu1_2	rot3_1)	rot1_1)	(rot2_1	rot3_2)))	(lai1_1	lai2_1))	((icr1_1	icr1_2)	vul1_1))	(((366.1_1	((gab2_1	vel2_2)
((((((gag2_1	((vir1_1	vir2_1)	vir2_2))	((((gal1_2	plu1_1)	plu2_1)	(gal2_1	gra2_1))	plu2_2))	(((gra2_2	rot1_2)	((gab2_2	grm2_1)	grm1_1))	((ceb1_1	ceb2_1)	(((gac1_1	icr1_3)	vup1_1)	(vul2_1	vup2_1)))))	(((369.1_1	416.1_1)	(gac2_1	vul1_2))	(((bur1_1	tri1_1)	hal2_2)	vup1_2)))	(((((((((gag1_1	vel1_1)	((((plu1_2	rot3_1)	rot1_1)	rot3_2)	rot2_1))	(vir1_2	vul3_2))	406.1_1)	((gab1_1	gag1_2)	(lai1_1	lai2_1)))	(icr1_1	(icr1_2	vul1_1)))	((416.1_2	gal1_1)	((gra1_1
(((((((((vir1_1	(vir2_1	vir2_2))	gag2_1)	((369.1_1	416.1_1)	(gac2_1	vul1_2)))	((((grm1_1	(gab2_2	grm2_1))	((ceb1_1	ceb2_1)	((gac1_1	(icr1_3	vup1_1))	(vup2_1	vul2_1))))	(gra2_2	rot1_2))	(((bur1_1	tri1_1)	(hal2_2	vup1_2))	(((gal1_2	plu1_1)	(gal2_1	plu2_1))	(gra2_1	plu2_2)))))	(((((366.1_1	(icr1_1	(icr1_2	vul1_1)))	(lit1_1	lit2_2))	vul3_1)	(gab2_1	vel2_2))	((vel2_1	icr2_1)	(((gag2_2	icr2_2)	((hal1_1	hal2_1)	(lit1_2	lit2_1)))	vel1_2))))	((((((gag1_1	vel1_1)
(((((((((((vir1_1	vir2_2)	vir2_1)	((bur1_1	tri1_1)	(hal2_2	vup1_2)))	gag2_1)	((((gal1_2	plu1_1)	plu2_2)	(gal2_1	plu2_1))	gra2_1))	((gab2_2	grm2_1)	(((((ceb1_1	ceb2_1)	vup2_1)	vul2_1)	(gac1_1	(icr1_3	vup1_1)))	(grm1_1	(gra2_2	rot1_2)))))	((369.1_1	416.1_1)	(gac2_1	vul1_2)))	(((((((((vel1_1	gag1_1)	406.1_1)	(lai1_1	lai2_1))	(((plu1_2	(rot1_1	rot3_1))	rot3_2)	rot2_1))	(gab1_1	gag1_2))	(416.1_2	gal1_1))	((gra1_1	gra2_3)	(tri2_1	tri2_2)))	(vir1_2	vul3_2))
(((((((((((((gal1_2	plu1_1)	((gal2_1	plu2_1)	gra2_1))	plu2_2)	vup1_2)	((vir1_1	vir2_2)	vir2_1))	(((369.1_1	416.1_1)	vul1_2)	gac2_1))	(((bur1_1	tri1_1)	hal2_2)	gag2_1))	((((gab2_2	grm2_1)	grm1_1)	(((ceb1_1	ceb2_1)	vup2_1)	(((gac1_1	vup1_1)	icr1_3)	vul2_1)))	(gra2_2	rot1_2)))	(((416.1_2	gal1_1)	vul3_2)	vir1_2))	(((((((406.1_1	(gag1_1	vel1_1))	((((plu1_2	rot1_1)	rot3_1)	rot3_2)	rot2_1))	((icr2_1	(((gag2_2	lit1_2)	((hal1_1	hal2_1)	vel1_2))	(icr2_2	lit2_1)))
(((((((gag2_1	((vir1_1	vir2_1)	vir2_2))	(((369.1_1	416.1_1)	(gac2_1	vul1_2))	vup1_2))	((bur1_1	tri1_1)	hal2_2))	((gra2_2	rot1_2)	((((((ceb1_1	ceb2_1)	vul2_1)	vup2_1)	((gac1_1	icr1_3)	vup1_1))	((gab2_2	grm2_1)	grm1_1))	(((gal1_2	plu1_1)	(gal2_1	(plu2_1	plu2_2)))	gra2_1))))	(((((406.1_1	((gag1_1	vel1_1)	(((plu1_2	rot3_1)	rot2_1)	(rot1_1	rot3_2))))	(lit1_1	lit2_2))	((icr1_1	vul1_1)	icr1_2))	((icr2_1	vel2_1)	((((gag2_2	lit2_1)	((hal1_1	hal2_1)	icr2_2))
(((((((gag2_1	((vir1_1	vir2_1)	vir2_2))	((((369.1_1	416.1_1)	gac2_1)	vul1_2)	vup1_2))	(((((((((bur1_1	tri1_1)	hal2_2)	(vul2_1	vup2_1))	(ceb1_1	ceb2_1))	((gac1_1	icr1_3)	vup1_1))	(gab2_2	grm2_1))	grm1_1)	((((gal1_2	plu1_1)	(gal2_1	plu2_1))	plu2_2)	gra2_1))	(gra2_2	rot1_2)))	((((((406.1_1	vel1_1)	(416.1_2	gal1_1))	((((gab1_1	gag1_2)	(lai1_1	lai2_1))	((gag1_1	vul3_2)	vir1_2))	((((plu1_2	rot2_1)	rot3_2)	rot3_1)	rot1_1)))	((366.1_1	((gab2_1	(vel2_2	vul3_1))
((((((vir1_1	(vir2_1	vir2_2))	(((((bur1_1	tri1_1)	hal2_2)	(ceb1_1	ceb2_1))	vul2_1)	(((gac1_1	icr1_3)	vup1_1)	vup2_1)))	((gab2_2	grm2_1)	grm1_1))	((((((369.1_1	416.1_1)	vul1_2)	gac2_1)	vup1_2)	gag2_1)	(((gal1_2	plu1_1)	(gra2_1	(gra2_2	rot1_2)))	((gal2_1	plu2_1)	plu2_2))))	(((((vir1_2	vel1_1)	(lai1_1	lai2_1))	(gal1_1	416.1_2))	((((369.1_2	ceb1_2)	grm2_2)	vul2_2)	((gra1_1	gra2_3)	(tri2_1	tri2_2))))	((((((366.1_1	((vel2_2	gab2_1)	vul3_1))	((icr1_1	vul1_1)
((((((((((((vir1_1	(vir2_1	vir2_2))	((((bur1_1	tri1_1)	(vup2_1	vul2_1))	(ceb1_1	(ceb2_1	hal2_2)))	(gac1_1	(icr1_3	vup1_1))))	((grm1_1	(gab2_2	grm2_1))	(gra2_2	rot1_2)))	gag2_1)	(((gal1_2	plu1_1)	gal2_1)	((gra2_1	plu2_1)	plu2_2)))	(vup1_2	((369.1_1	416.1_1)	(gac2_1	vul1_2))))	((gra1_1	gra2_3)	(tri2_1	tri2_2)))	(gab1_1	gag1_2))	((((((vir1_2	vel1_1)	(lai1_1	lai2_1))	((406.1_1	vul3_2)	((plu1_2	rot3_2)	((rot1_1	rot3_1)	rot2_1))))	gag1_1)	((((gag2_2	(hal1_1
(((((((((gag2_1	((vir1_1	vir2_1)	vir2_2))	vup1_2)	((369.1_1	416.1_1)	(gac2_1	vul1_2)))	((((grm1_1	((gab2_2	grm2_1)	vul3_1))	(gra2_2	rot1_2))	(((bur1_1	tri1_1)	((((ceb1_1	hal2_2)	ceb2_1)	vul2_1)	vup2_1))	(gac1_1	(icr1_3	vup1_1))))	(((((gal1_2	plu1_1)	plu2_1)	gal2_1)	gra2_1)	plu2_2)))	((((((vel1_1	((406.1_1	(vir1_2	vul3_2))	(lai1_1	lai2_1)))	(gab1_1	gag1_2))	((gag1_1	((plu1_2	(rot3_1	rot3_2))	(rot1_1	rot2_1)))	((gag2_2	((hal1_1	hal2_1)	((icr2_2	lit1_2)
((((((((((gag2_1	(vir1_1	(vir2_1	vir2_2)))	((((369.1_1	416.1_1)	vul1_2)	gac2_1)	vup1_2))	(((((((bur1_1	tri1_1)	((gac1_1	icr1_3)	vup1_1))	(((ceb1_1	ceb2_1)	hal2_2)	vul2_1))	vup2_1)	((gra2_2	rot1_2)	(grm1_1	vul3_1)))	((((gal1_2	plu1_1)	(gal2_1	plu2_1))	plu2_2)	gra2_1))	(gab2_2	grm2_1)))	((366.1_1	((icr2_1	vel2_1)	((gab2_1	vel2_2)	(lit1_1	lit2_2))))	(icr1_1	(icr1_2	vul1_1))))	((gra1_1	gra2_3)	(tri2_1	tri2_2)))	(((((406.1_1	(gag1_1	vul3_2))	vir1_2)	(((gag2_2
((((((((((gab2_2	grm2_1)	vir1_1)	(vir2_1	vir2_2))	(((bur1_1	tri1_1)	(((ceb1_1	hal2_2)	ceb2_1)	(((gac1_1	vup1_1)	icr1_3)	(vup2_1	vul2_1))))	(grm1_1	vul3_1)))	(((vup1_2	(((369.1_1	416.1_1)	vul1_2)	gac2_1))	gag2_1)	((((gal1_2	plu1_1)	gra2_1)	(gal2_1	(plu2_1	plu2_2)))	(gra2_2	rot1_2))))	(((369.1_2	ceb1_2)	grm2_2)	vul2_2))	((((((((((gag1_1	vel1_1)	vul3_2)	vir1_2)	(((plu1_2	(rot1_1	rot3_2))	rot3_1)	rot2_1))	406.1_1)	(416.1_2	gal1_1))	((((gag2_2	(vel1_2	lit1_2))
(((((gag2_1	((((369.1_1	416.1_1)	gac2_1)	vul1_2)	vup1_2))	(((((((bur1_1	tri1_1)	(vup2_1	vul2_1))	(gac1_1	(icr1_3	vup1_1)))	(ceb1_1	(ceb2_1	hal2_2)))	grm1_1)	((gab2_2	(vir1_1	(vir2_1	vir2_2)))	grm2_1))	((((gal1_2	plu1_1)	((gal2_1	plu2_1)	plu2_2))	gra2_1)	(gra2_2	rot1_2))))	vul3_1)	(((((((gag1_1	(vul3_2	vel1_1))	(lai1_1	lai2_1))	(416.1_2	gal1_1))	((406.1_1	((plu1_2	((rot1_1	rot3_2)	rot3_1))	rot2_1))	vir1_2))	((gab2_1	(lit1_1	lit2_2))	vel2_2))	((((369.1_2
((((((((gag2_1	((369.1_1	416.1_1)	(gac2_1	vul1_2)))	vup1_2)	((((bur1_1	tri1_1)	vup2_1)	(((ceb1_1	hal2_2)	ceb2_1)	vul2_1))	((gac1_1	vup1_1)	icr1_3)))	grm1_1)	((((gab2_2	grm2_1)	((vir1_1	vir2_1)	vir2_2))	vul3_1)	((((gal1_2	plu1_1)	((gal2_1	plu2_2)	plu2_1))	gra2_1)	(gra2_2	rot1_2))))	((((((406.1_1	(gag1_1	((vel1_1	vir1_2)	vul3_2)))	(gal1_1	416.1_2))	((plu1_2	rot3_1)	((rot1_1	rot2_1)	rot3_2)))	(((gra1_1	gra2_3)	(tri2_1	tri2_2))	(lai1_1	lai2_1)))	(((369.1_2
(((((gag2_1	(vup1_2	(((369.1_1	416.1_1)	gac2_1)	vul1_2)))	((vul3_1	(((gab2_2	(vir1_1	(vir2_1	vir2_2)))	grm2_1)	grm1_1))	(((bur1_1	tri1_1)	(((ceb1_1	(ceb2_1	hal2_2))	(vul2_1	vup2_1))	(gac1_1	(icr1_3	vup1_1))))	((((gal1_2	plu1_1)	((gal2_1	plu2_1)	plu2_2))	gra2_1)	(gra2_2	rot1_2)))))	(366.1_1	(lai1_1	lai2_1)))	((((vir1_2	(gag1_1	(vel1_1	vul3_2)))	((gra1_1	gra2_3)	(tri2_1	tri2_2)))	((((416.1_2	gal1_1)	406.1_1)	((((369.1_2	ceb1_2)	grm2_2)	vul2_2)	(((icr2_1
(((((((gag2_1	((((ceb2_1	grm1_1)	(gab2_2	(grm2_1	(vir1_1	(vir2_1	vir2_2)))))	((((bur1_1	tri1_1)	vup2_1)	vul2_1)	((ceb1_1	hal2_2)	((gac1_1	icr1_3)	vup1_1))))	(gra2_2	rot1_2)))	((vup1_2	(((369.1_1	416.1_1)	gac2_1)	vul1_2))	((((gal1_2	plu1_1)	(gal2_1	plu2_1))	plu2_2)	gra2_1)))	((((((vel1_1	vir1_2)	406.1_1)	((gab1_1	gag1_2)	(gag1_1	vul3_2)))	((gra1_1	gra2_3)	(tri2_1	tri2_2)))	((plu1_2	(rot1_1	(rot3_1	rot3_2)))	rot2_1))	((416.1_2	gal1_1)	(((icr2_1	vel2_1)
(((((((gag2_1	vup1_2)	((369.1_1	416.1_1)	(gac2_1	vul1_2)))	(((ceb2_1	((gab2_2	(vir1_1	(vir2_1	vir2_2)))	grm2_1))	grm1_1)	(((bur1_1	tri1_1)	vup2_1)	(((ceb1_1	hal2_2)	vul2_1)	((gac1_1	icr1_3)	vup1_1)))))	((((gal1_2	plu1_1)	plu2_2)	(gal2_1	(gra2_1	plu2_1)))	(gra2_2	rot1_2)))	((((((((vel1_1	406.1_1)	(((gag1_1	vir1_2)	vul3_2)	(plu1_2	((rot1_1	rot3_1)	(rot2_1	rot3_2)))))	(gab1_1	gag1_2))	((416.1_2	gal1_1)	((((icr2_1	vel2_1)	((hal1_1	hal2_1)	(lit1_2	lit2_1)))
(((((((((gag2_1	grm1_1)	(((ceb2_1	(((bur1_1	tri1_1)	(vul2_1	vup2_1))	((ceb1_1	hal2_2)	((gac1_1	icr1_3)	vup1_1))))	((gab2_2	grm2_1)	((vir1_1	vir2_2)	vir2_1)))	(gra2_2	rot1_2)))	((gal1_2	plu1_1)	((gal2_1	plu2_1)	(gra2_1	plu2_2))))	(vup1_2	((369.1_1	416.1_1)	(gac2_1	vul1_2))))	((416.1_2	gal1_1)	(((((366.1_1	(lit1_1	lit2_2))	(gab2_1	vel2_2))	vul3_1)	(gab1_1	gag1_2))	(((vel2_1	gag2_2)	icr2_1)	((((hal1_1	hal2_1)	(lit2_1	lit1_2))	icr2_2)	vel1_2)))))	(((((((gag1_1
((((((((gag2_1	((vup1_2	(((369.1_1	416.1_1)	gac2_1)	vul1_2))	((((gab2_2	(grm2_1	((vir1_1	vir2_1)	vir2_2)))	(ceb2_1	((gra2_2	rot1_2)	grm1_1)))	((((bur1_1	tri1_1)	vup2_1)	((ceb1_1	hal2_2)	vul2_1))	((gac1_1	icr1_3)	vup1_1)))	((gal1_2	plu1_1)	(((gal2_1	plu2_1)	plu2_2)	gra2_1)))))	((vel2_1	icr2_1)	((gra1_1	gra2_3)	(tri2_1	tri2_2))))	(lai1_1	lai2_1))	(gab1_1	gag1_2))	(((((((gag1_1	(vel1_1	vir1_2))	vul3_2)	((((plu1_2	rot3_2)	rot1_1)	rot2_1)	rot3_1))	406.1_1)
((((((((((gag2_1	(ceb2_1	(grm1_1	((gab2_2	(grm2_1	((vir1_1	vir2_1)	vir2_2)))	vul3_1))))	(((((bur1_1	tri1_1)	(vul2_1	vup2_1))	(ceb1_1	hal2_2))	((gac1_1	icr1_3)	vup1_1))	(gra2_2	rot1_2)))	(vup1_2	(((369.1_1	416.1_1)	vul1_2)	gac2_1)))	((gal1_2	plu1_1)	((gal2_1	(gra2_1	plu2_2))	plu2_1)))	(406.1_1	(((icr2_1	vel2_1)	(((gag2_2	(lit2_1	lit1_2))	vel1_2)	((hal1_1	hal2_1)	icr2_2)))	(((gag1_1	vel1_1)	(vir1_2	vul3_2))	(lai1_1	lai2_1)))))	(((plu1_2	rot3_2)	rot1_1)
((((((((((gal1_2	plu1_1)	gra2_1)	((gal2_1	plu2_1)	plu2_2))	gag2_1)	((grm1_1	vul3_1)	(gab2_2	(grm2_1	((vir1_1	vir2_2)	vir2_1)))))	((((((369.1_1	416.1_1)	vul1_2)	gac2_1)	vup1_2)	(gra2_2	rot1_2))	ceb2_1))	((((bur1_1	tri1_1)	(vup2_1	vul2_1))	((gac1_1	icr1_3)	vup1_1))	(ceb1_1	hal2_2)))	((((((((416.1_2	(gra1_1	gra2_3))	(vul3_2	(vel1_1	vir1_2)))	406.1_1)	(tri2_1	tri2_2))	(((366.1_1	(gab2_1	vel2_2))	(icr2_1	(lit1_1	lit2_2)))	((icr1_1	vul1_1)	icr1_2)))	((((vel2_1
(((((gag2_1	((((grm1_1	ceb2_1)	(gra2_2	rot1_2))	((gab2_2	(grm2_1	((vir1_1	vir2_2)	vir2_1)))	vul3_1))	(((bur1_1	tri1_1)	((ceb1_1	hal2_2)	vul2_1))	(((gac1_1	vup1_1)	icr1_3)	vup2_1))))	(vup1_2	(((369.1_1	416.1_1)	gac2_1)	vul1_2)))	(((((gal1_2	plu1_1)	plu2_2)	gra2_1)	(gal2_1	plu2_1))	(((369.1_2	ceb1_2)	vul2_2)	grm2_2)))	(((((lai1_1	lai2_1)	(((vel1_2	((gag2_2	icr2_2)	(hal1_1	hal2_1)))	(lit1_2	lit2_1))	(406.1_1	vel1_1)))	(((((416.1_2	gag1_1)	(tri2_1	tri2_2))
((((((((gag2_1	(((gal1_2	plu1_1)	((gra2_1	plu2_1)	plu2_2))	gal2_1))	(vup1_2	((369.1_1	416.1_1)	(gac2_1	vul1_2))))	((((grm1_1	ceb2_1)	((gab2_2	(grm2_1	(vir1_1	(vir2_1	vir2_2))))	vul3_1))	((((ceb1_1	hal2_2)	(vul2_1	vup2_1))	((gac1_1	vup1_1)	icr1_3))	(gra2_2	rot1_2)))	(bur1_1	tri1_1)))	(gra1_1	gra2_3))	(((((gal1_1	(416.1_2	((((gag1_1	(vel1_1	vir1_2))	(((plu1_2	rot1_1)	(rot3_1	rot3_2))	rot2_1))	vul3_2)	(lai1_1	lai2_1))))	(((((vel1_2	lit1_2)	icr2_2)	gag2_2)
((((((((((369.1_1	416.1_1)	gac2_1)	vul1_2)	vup1_2)	((bur1_1	tri1_1)	(gag2_1	(((gal1_2	plu1_1)	((gal2_1	plu2_1)	plu2_2))	gra2_1))))	(((((ceb2_1	grm1_1)	((gab2_2	grm2_1)	((vir1_1	vir2_1)	vir2_2)))	vul3_1)	(gra2_2	rot1_2))	((ceb1_1	hal2_2)	(((gac1_1	(icr1_3	vup1_1))	vup2_1)	vul2_1))))	((((406.1_1	((((gag1_1	(((plu1_2	rot3_2)	rot1_1)	(rot2_1	rot3_1)))	(vel1_1	vir1_2))	vul3_2)	(gal1_1	(lai1_1	lai2_1))))	(((366.1_1	vel2_1)	(gab2_1	vel2_2))	(((icr1_1	vul1_1)
((((((bur1_1	tri1_1)	(((369.1_1	416.1_1)	(gac2_1	vul1_2))	vup1_2))	(((((((ceb1_1	hal2_2)	(ceb2_1	grm1_1))	(((gab2_2	(vir1_1	(vir2_1	vir2_2)))	grm2_1)	vul3_1))	(gra2_2	rot1_2))	(((gac1_1	vup1_1)	icr1_3)	(vup2_1	vul2_1)))	gag2_1)	((((gal1_2	plu1_1)	plu2_2)	(gal2_1	plu2_1))	gra2_1)))	(((((406.1_1	((gag1_1	(vul3_2	vel1_1))	vir1_2))	(gal1_1	(plu1_2	((rot1_1	rot3_2)	(rot2_1	rot3_1)))))	(lai1_1	lai2_1))	(416.1_2	((((gag2_2	icr2_2)	(lit1_2	lit2_1))	vel1_2)
(((((((((grm1_1	(gra2_2	rot1_2))	((gab2_2	(grm2_1	(vir1_1	(vir2_1	vir2_2))))	(((gac1_1	vup1_1)	icr1_3)	(vul2_1	vup2_1))))	((ceb1_1	hal2_2)	ceb2_1))	(bur1_1	tri1_1))	((((gal1_2	plu1_1)	plu2_1)	gra2_1)	(gal2_1	plu2_2)))	gag2_1)	((((369.1_1	416.1_1)	vul1_2)	gac2_1)	vup1_2))	(((((((((gag1_1	vir1_2)	vul3_2)	vel1_1)	(lai1_1	lai2_1))	406.1_1)	(((gab1_1	gag1_2)	((plu1_2	rot2_1)	((rot1_1	rot3_2)	rot3_1)))	gal1_1))	(416.1_2	((((hal1_1	hal2_1)	icr2_2)	vel1_2)
((((((((bur1_1	tri1_1)	((grm1_1	((ceb1_1	hal2_2)	ceb2_1))	(gra2_2	rot1_2)))	((((gac1_1	vup1_1)	icr1_3)	(vul2_1	vup2_1))	(((gal1_2	plu1_1)	(gal2_1	(plu2_1	plu2_2)))	gra2_1)))	(((369.1_1	416.1_1)	(gac2_1	vul1_2))	vup1_2))	(((gab2_2	grm2_1)	(vir1_1	(vir2_1	vir2_2)))	gag2_1))	((((((gag1_1	vel1_1)	(vir1_2	vul3_2))	(lai1_1	lai2_1))	((plu1_2	rot3_1)	((rot1_1	rot2_1)	rot3_2)))	(416.1_2	406.1_1))	(((((((366.1_1	vul3_1)	(vel2_1	(gab2_1	vel2_2)))	(icr1_1	(icr1_2
(((((((((((bur1_1	tri1_1)	gag2_1)	(((369.1_1	416.1_1)	(gac2_1	vul1_2))	vup1_2))	(((gal1_2	plu1_1)	((gal2_1	gra2_1)	plu2_1))	plu2_2))	(((((gab2_2	grm2_1)	((vir1_1	vir2_1)	vir2_2))	(ceb1_1	(ceb2_1	hal2_2)))	grm1_1)	(((gac1_1	icr1_3)	vup1_1)	(vup2_1	vul2_1))))	(gra2_2	rot1_2))	vul3_1)	((366.1_1	((vel2_2	gab2_1)	vel2_1))	((icr1_1	icr1_2)	vul1_1)))	(((((((vir1_2	vul3_2)	((((plu1_2	rot3_2)	rot3_1)	rot2_1)	rot1_1))	((406.1_1	(gag1_1	vel1_1))	(lai1_1	lai2_1)))
((((((((((((bur1_1	tri1_1)	gag2_1)	(((((369.1_1	416.1_1)	gac2_1)	vul1_2)	vup1_2)	(((gal1_2	plu1_1)	plu2_2)	((gal2_1	plu2_1)	gra2_1))))	(((gab2_2	grm2_1)	((vir1_1	vir2_2)	vir2_1))	(grm1_1	((((ceb1_1	ceb2_1)	hal2_2)	(vul2_1	vup2_1))	(gac1_1	(icr1_3	vup1_1))))))	(gra2_2	rot1_2))	vul3_1)	vel2_1)	(((366.1_1	(icr2_1	(lit1_1	lit2_2)))	(gab2_1	vel2_2))	((icr1_1	icr1_2)	vul1_1)))	((((vir1_2	vul3_2)	(lai1_1	lai2_1))	((((406.1_1	((plu1_2	(rot2_1	rot3_1))	(rot1_1
((((((((((bur1_1	tri1_1)	vup1_2)	gag2_1)	((((gac1_1	(icr1_3	vup1_1))	((((ceb1_1	ceb2_1)	hal2_2)	vup2_1)	vul2_1))	(gra2_2	rot1_2))	(((gab2_2	grm2_1)	((vir1_1	vir2_2)	vir2_1))	grm1_1)))	(((gal1_2	plu1_1)	(gal2_1	(plu2_1	plu2_2)))	gra2_1))	(((369.1_1	416.1_1)	vul1_2)	gac2_1))	(((((((406.1_1	((plu1_2	((rot1_1	rot3_2)	rot3_1))	rot2_1))	(((416.1_2	gal1_1)	(gra1_1	gra2_3))	(((hal1_1	hal2_1)	vel1_2)	icr2_2)))	(((gag1_1	vir1_2)	vul3_2)	vel1_1))	(lai1_1	lai2_1))
((((((((((gag2_1	(((gal1_2	plu1_1)	plu2_2)	((gal2_1	plu2_1)	gra2_1)))	((bur1_1	tri1_1)	vup1_2))	(((369.1_1	416.1_1)	gac2_1)	vul1_2))	((((gab2_2	((vir1_1	vir2_2)	vir2_1))	grm2_1)	(((ceb1_1	(ceb2_1	hal2_2))	grm1_1)	((gac1_1	(icr1_3	vup1_1))	(vup2_1	vul2_1))))	((gra2_2	rot1_2)	vul3_1)))	(((gab1_1	gag1_2)	((((gag1_1	vul3_2)	vel1_1)	vir1_2)	(((plu1_2	rot1_1)	rot3_2)	(rot2_1	rot3_1))))	((406.1_1	(((hal1_1	hal2_1)	vel1_2)	icr2_2))	((416.1_2	(gra1_1	gra2_3))
((((((((((gag2_1	(((gra2_2	rot1_2)	((gab2_2	(grm2_1	((vir1_1	vir2_2)	vir2_1)))	grm1_1))	((ceb1_1	(ceb2_1	hal2_2))	(((gac1_1	vup1_1)	icr1_3)	(vup2_1	vul2_1)))))	(((((gal1_2	plu1_1)	gra2_1)	plu2_2)	gal2_1)	plu2_1))	((bur1_1	tri1_1)	vup1_2))	(((369.1_1	416.1_1)	vul1_2)	gac2_1))	((tri2_1	tri2_2)	(lai1_1	lai2_1)))	((((((gag1_1	vul3_2)	vir1_2)	vel1_1)	406.1_1)	((gab2_1	vel2_2)	vul3_1))	(gab1_1	gag1_2)))	(lit1_2	(((((366.1_1	(gag2_2	lit2_1))	vel2_1)	(((icr1_1
(((((((((gag2_1	(((gal1_2	plu1_1)	(gal2_1	(plu2_1	plu2_2)))	gra2_1))	((bur1_1	tri1_1)	vup1_2))	((((369.1_1	416.1_1)	gac2_1)	vul1_2)	(((((gra2_2	rot1_2)	grm1_1)	ceb2_1)	(gab2_2	(grm2_1	(vir1_1	(vir2_1	vir2_2)))))	(((ceb1_1	hal2_2)	(gac1_1	(icr1_3	vup1_1)))	(vup2_1	vul2_1)))))	((((((gag1_1	vel1_1)	vir1_2)	vul3_2)	(lai1_1	lai2_1))	((366.1_1	406.1_1)	(icr1_1	(icr1_2	vul1_1))))	((416.1_2	gal1_1)	(gra1_1	gra2_3))))	((((gag2_2	(lit1_2	lit2_1))	vel2_1)	((((hal1_1
((((((((((gag2_1	((bur1_1	tri1_1)	vup1_2))	((gal1_2	plu1_1)	(((gal2_1	plu2_1)	plu2_2)	gra2_1)))	(((369.1_1	416.1_1)	(gac2_1	vul1_2))	((((grm1_1	(gra2_2	rot1_2))	((gab2_2	((vir1_1	vir2_1)	vir2_2))	grm2_1))	((((ceb1_1	hal2_2)	vul2_1)	(gac1_1	(icr1_3	vup1_1)))	vup2_1))	ceb2_1)))	(gab1_1	gag1_2))	(366.1_1	((gab2_1	vel2_2)	(icr2_1	(lit1_1	lit2_2)))))	(416.1_2	gal1_1))	(((((((406.1_1	(vel1_1	vir1_2))	(gag1_1	vul3_2))	((plu1_2	(rot1_1	rot3_1))	(rot2_1	rot3_2)))
(((((gag2_1	((((grm1_1	ceb2_1)	((gab2_2	(vir1_1	(vir2_1	vir2_2)))	grm2_1))	(((((ceb1_1	hal2_2)	vul2_1)	vup2_1)	((gac1_1	icr1_3)	vup1_1))	(gra2_2	rot1_2)))	(((369.1_1	416.1_1)	(gac2_1	vul1_2))	(((bur1_1	tri1_1)	vup1_2)	(((gal1_2	plu1_1)	gra2_1)	(gal2_1	(plu2_1	plu2_2)))))))	((((((((rot2_1	(((plu1_2	rot3_2)	rot1_1)	rot3_1))	406.1_1)	(gag1_1	((vel1_1	(vir1_2	vul3_2))	(lai1_1	lai2_1))))	(gab1_1	gag1_2))	((gra1_1	gra2_3)	(tri2_1	tri2_2)))	(416.1_2	gal1_1))
((((((((gag2_1	((bur1_1	tri1_1)	vup1_2))	(((369.1_1	416.1_1)	vul1_2)	gac2_1))	((((gal1_2	plu1_1)	gal2_1)	gra2_1)	(plu2_1	plu2_2)))	((((grm1_1	ceb2_1)	(gra2_2	rot1_2))	(((ceb1_1	hal2_2)	(vul2_1	vup2_1))	(gac1_1	(icr1_3	vup1_1))))	((gab2_2	(vir1_1	(vir2_1	vir2_2)))	grm2_1)))	(((hal1_1	hal2_1)	icr2_2)	((gag2_2	(lit2_1	lit1_2))	vel1_2)))	((((369.1_2	ceb1_2)	grm2_2)	vul2_2)	((gab1_1	gag1_2)	(lai1_1	lai2_1))))	(((406.1_1	((416.1_2	gal1_1)	(((plu1_2	rot3_2)
((((((((((bur1_1	tri1_1)	gag2_1)	(((gal1_2	plu1_1)	((gal2_1	gra2_1)	plu2_2))	plu2_1))	vup1_2)	(((369.1_1	416.1_1)	gac2_1)	vul1_2))	(((ceb2_1	grm1_1)	((gab2_2	(grm2_1	((vir1_1	vir2_1)	vir2_2)))	(gra2_2	rot1_2)))	((ceb1_1	hal2_2)	((gac1_1	(icr1_3	vup1_1))	(vup2_1	vul2_1)))))	((((((416.1_2	gal1_1)	(406.1_1	((gag1_1	(vel1_1	vul3_2))	vir1_2)))	((lai1_1	lai2_1)	(((plu1_2	(rot3_1	rot3_2))	rot1_1)	rot2_1)))	(((366.1_1	((icr1_1	(icr1_2	vul1_1))	vul3_1))	((gab2_1
(((((((((gag2_1	(((((gal1_2	plu1_1)	gal2_1)	plu2_2)	plu2_1)	gra2_1))	(bur1_1	tri1_1))	((((369.1_1	416.1_1)	vul1_2)	gac2_1)	((gab2_2	grm2_1)	((vir1_1	vir2_2)	vir2_1))))	((ceb2_1	grm1_1)	((((ceb1_1	hal2_2)	(vup2_1	vul2_1))	((gac1_1	vup1_1)	icr1_3))	(gra2_2	rot1_2))))	vup1_2)	((((((((gag1_1	(vel1_1	(vir1_2	vul3_2)))	(406.1_1	(((plu1_2	rot3_1)	rot3_2)	(rot1_1	rot2_1))))	(gab1_1	gag1_2))	(lai1_1	lai2_1))	(416.1_2	gal1_1))	((gra1_1	gra2_3)	(tri2_1	tri2_2)))
((((((((gag2_1	((((grm1_1	ceb2_1)	(gra2_2	rot1_2))	(((bur1_1	tri1_1)	vup1_2)	((ceb1_1	hal2_2)	(((gac1_1	icr1_3)	vup1_1)	(vul2_1	vup2_1)))))	((((gal1_2	plu1_1)	(gal2_1	plu2_2))	plu2_1)	gra2_1)))	((((369.1_1	416.1_1)	vul1_2)	gac2_1)	((gab2_2	grm2_1)	(vir1_1	(vir2_1	vir2_2)))))	((((((vir1_2	vul3_2)	(406.1_1	((lai1_1	lai2_1)	vel1_1)))	((plu1_2	rot1_1)	(rot2_1	(rot3_1	rot3_2))))	gag1_1)	(((369.1_2	ceb1_2)	grm2_2)	vul2_2))	((gra1_1	gra2_3)	(tri2_1	tri2_2))))
(((((((((gag2_1	(((369.1_1	416.1_1)	vul1_2)	gac2_1))	((gab2_2	grm2_1)	((vir1_1	vir2_2)	vir2_1)))	(((gal1_2	plu1_1)	gra2_1)	(gal2_1	(plu2_1	plu2_2))))	((grm1_1	((((bur1_1	tri1_1)	vup1_2)	(ceb1_1	(ceb2_1	hal2_2)))	(((gac1_1	icr1_3)	vup1_1)	(vul2_1	vup2_1))))	(gra2_2	rot1_2)))	((((((366.1_1	gab2_1)	(icr2_1	(lit1_1	lit2_2)))	vul3_1)	(vel2_2	((icr1_1	icr1_2)	vul1_1)))	(406.1_1	(gag1_1	vul3_2)))	((gab1_1	gag1_2)	((lai1_1	lai2_1)	(vel1_1	vir1_2)))))	((((369.1_2
((((((gag2_1	((bur1_1	tri1_1)	vup1_2))	(((369.1_1	416.1_1)	vul1_2)	gac2_1))	((((grm1_1	((ceb1_1	hal2_2)	ceb2_1))	(((gac1_1	vup1_1)	icr1_3)	(vup2_1	vul2_1)))	((gab2_2	grm2_1)	(vir1_1	(vir2_1	vir2_2))))	((gra2_2	rot1_2)	(((gal1_2	plu1_1)	gal2_1)	((gra2_1	plu2_2)	plu2_1)))))	(((((vel1_1	(lai1_1	lai2_1))	vir1_2)	(406.1_1	(gab1_1	gag1_2)))	((gra1_1	gra2_3)	(tri2_1	tri2_2)))	(((((416.1_2	gal1_1)	vel1_2)	((gag2_2	(lit1_2	lit2_1))	(hal1_1	hal2_1)))	(vel2_1
((((((((gag2_1	((bur1_1	tri1_1)	vup1_2))	((369.1_1	416.1_1)	(gac2_1	vul1_2)))	(((gab2_2	(grm2_1	((vir1_1	vir2_2)	vir2_1)))	((((ceb1_1	ceb2_1)	hal2_2)	((gac1_1	icr1_3)	vup1_1))	(vup2_1	vul2_1)))	grm1_1))	((((gal1_2	plu1_1)	(gra2_1	plu2_1))	(gal2_1	plu2_2))	(gra2_2	rot1_2)))	((((((((lai1_1	lai2_1)	(vel1_1	vir1_2))	icr2_2)	406.1_1)	((366.1_1	vul3_1)	(icr2_1	(lit1_1	lit2_2))))	(((gab1_1	gag1_2)	vel1_2)	(((gab2_1	vel2_2)	(icr1_1	(icr1_2	vul1_1)))	((plu1_2
((((((((((369.1_1	416.1_1)	vul1_2)	gac2_1)	((bur1_1	tri1_1)	vup1_2))	(((((gal1_2	plu1_1)	(gal2_1	plu2_2))	gra2_1)	plu2_1)	(gra2_2	rot1_2)))	gag2_1)	((grm1_1	((ceb1_1	(ceb2_1	hal2_2))	(((gac1_1	icr1_3)	vup1_1)	(vul2_1	vup2_1))))	(gab2_2	(grm2_1	((vir1_1	vir2_1)	vir2_2)))))	((((((vir1_2	vul3_2)	vel1_2)	((gab1_1	gag1_2)	((plu1_2	((rot1_1	rot3_1)	rot3_2))	rot2_1)))	((gra1_1	gra2_3)	(tri2_1	tri2_2)))	(((366.1_1	vul3_1)	((406.1_1	(gag1_1	vel1_1))	((gab2_1
((((((((ceb1_1	hal2_2)	ceb2_1)	((grm1_1	(gab2_2	(grm2_1	(vir1_1	(vir2_1	vir2_2)))))	(((gac1_1	vup1_1)	icr1_3)	(vup2_1	vul2_1))))	((((((369.1_1	416.1_1)	vul1_2)	gac2_1)	((bur1_1	tri1_1)	vup1_2))	gag2_1)	((((gal1_2	plu1_1)	plu2_2)	((gal2_1	plu2_1)	gra2_1))	(gra2_2	rot1_2))))	(((((gra1_1	gra2_3)	tri2_2)	tri2_1)	((((366.1_1	(gab2_1	((gag1_1	vel1_1)	vel2_2)))	(icr2_1	(lit1_1	lit2_2)))	((icr1_1	icr1_2)	vul1_1))	vul3_1))	((((((416.1_2	gal1_1)	(lit1_2	lit2_1))
(((((((gab2_2	grm2_1)	((vir1_1	vir2_1)	vir2_2))	(gra2_1	(gra2_2	rot1_2)))	((grm1_1	(((gac1_1	vup1_1)	icr1_3)	(vup2_1	vul2_1)))	((ceb1_1	hal2_2)	ceb2_1)))	((vup1_2	(((gal1_2	plu1_1)	plu2_2)	(gal2_1	plu2_1)))	((((369.1_1	416.1_1)	vul1_2)	gac2_1)	((((369.1_2	ceb1_2)	grm2_2)	vul2_2)	((bur1_1	tri1_1)	gag2_1)))))	(((((tri2_1	tri2_2)	(gab1_1	gag1_2))	((plu1_2	(rot1_1	((rot2_1	rot3_1)	rot3_2)))	(vir1_2	vul3_2)))	(gra1_1	gra2_3))	(((((416.1_2	gal1_1)	(hal1_1
(((((((((369.1_1	416.1_1)	gac2_1)	vul1_2)	gag2_1)	((((((((bur1_1	tri1_1)	(vul2_1	vup2_1))	grm1_1)	ceb2_1)	((gac1_1	icr1_3)	vup1_1))	((gab2_2	grm2_1)	(vir1_1	(vir2_1	vir2_2))))	(gra2_2	rot1_2))	gra2_1))	(((ceb1_1	hal2_2)	vup1_2)	((gal1_2	plu1_1)	((gal2_1	plu2_1)	plu2_2))))	(((369.1_2	ceb1_2)	vul2_2)	grm2_2))	(((((((((366.1_1	((icr1_1	icr1_2)	vul1_1))	(icr2_1	(lit1_1	lit2_2)))	((gab2_1	vel2_2)	(vir1_2	vel1_1)))	vul3_1)	((406.1_1	((((plu1_2	(rot1_1	rot3_1))
((((((gag2_1	((((369.1_1	416.1_1)	(gac2_1	vul1_2))	(((bur1_1	tri1_1)	gra2_1)	((gab2_2	grm2_1)	((vir1_1	vir2_1)	vir2_2))))	(((gal1_2	plu1_1)	plu2_1)	(gal2_1	plu2_2))))	((((ceb2_1	grm1_1)	(((gac1_1	vup1_1)	icr1_3)	(vul2_1	vup2_1)))	(gra2_2	rot1_2))	((ceb1_1	hal2_2)	vup1_2)))	(tri2_1	tri2_2))	(gab1_1	gag1_2))	((((((((((lai1_1	lai2_1)	406.1_1)	((gag1_1	vul3_2)	((plu1_2	(rot1_1	rot2_1))	(rot3_1	rot3_2))))	vul3_1)	(icr2_1	(lit1_1	lit2_2)))	(366.1_1	(gab2_1
(((((((gag2_1	(((bur1_1	tri1_1)	(ceb1_1	hal2_2))	(gal1_2	vup1_2)))	((((gal2_1	plu2_1)	plu2_2)	plu1_1)	gra2_1))	(((((ceb2_1	(gra2_2	rot1_2))	grm1_1)	vul3_1)	((gac1_1	(icr1_3	vup1_1))	(vul2_1	vup2_1)))	(((369.1_1	416.1_1)	gac2_1)	vul1_2)))	((gab2_2	grm2_1)	((vir1_1	vir2_2)	vir2_1)))	((((((((((406.1_1	gag1_1)	vir1_2)	vul3_2)	vel1_1)	((plu1_2	rot1_1)	((rot2_1	rot3_2)	rot3_1)))	(lai1_1	lai2_1))	((gal1_1	(gra1_1	gra2_3))	416.1_2))	(vel2_1	(((((gag2_2	(hal1_1
(((((((((ceb2_1	grm1_1)	(gra2_2	rot1_2))	((((gal2_1	plu2_2)	plu2_1)	gra2_1)	plu1_1))	(((369.1_1	416.1_1)	vul1_2)	gac2_1))	(((((gab2_2	grm2_1)	vir2_1)	(vir1_1	vir2_2))	gag2_1)	(((bur1_1	tri1_1)	((ceb1_1	hal2_2)	vup1_2))	((((gac1_1	vup1_1)	icr1_3)	(vul2_1	vup2_1))	gal1_2))))	(((((((((gag1_1	vel1_1)	vir1_2)	vul3_2)	406.1_1)	((((rot1_1	rot3_1)	plu1_2)	rot3_2)	rot2_1))	((tri2_1	tri2_2)	(lai1_1	lai2_1)))	(((416.1_2	gal1_1)	(gra1_1	gra2_3))	((icr1_1	vul1_1)
((((((((gag2_1	(((369.1_1	416.1_1)	vul1_2)	gac2_1))	((((grm1_1	(ceb2_1	(gra2_2	rot1_2)))	(((ceb1_1	hal2_2)	(gac1_1	(icr1_3	vup1_1)))	(vul2_1	vup2_1)))	((bur1_1	tri1_1)	vup1_2))	(((gab2_2	grm2_1)	((vir1_1	vir2_2)	vir2_1))	(((gal1_2	((gal2_1	plu2_1)	plu2_2))	plu1_1)	gra2_1))))	(((((((vir1_2	gag1_1)	(((rot3_2	rot1_1)	rot2_1)	(plu1_2	rot3_1)))	(vul3_2	vel1_1))	(lai1_1	lai2_1))	((icr1_1	vul1_1)	icr1_2))	(406.1_1	((416.1_2	gal1_1)	((gra1_1	gra2_3)	(tri2_1
((((((((bur1_1	tri1_1)	vup1_2)	(((ceb1_1	hal2_2)	((gac1_1	icr1_3)	vup1_1))	(vul2_1	vup2_1)))	((gra2_2	rot1_2)	((ceb2_1	grm1_1)	((gab2_2	grm2_1)	(vir1_1	(vir2_1	vir2_2))))))	((369.1_1	416.1_1)	(gac2_1	vul1_2)))	(gag2_1	((gal1_2	plu1_1)	(((gal2_1	plu2_2)	gra2_1)	plu2_1))))	((((((lai1_1	lai2_1)	(gab1_1	gag1_2))	(vul3_2	vel1_1))	(((((406.1_1	(gag1_1	vir1_2))	(plu1_2	(rot2_1	rot3_2)))	rot1_1)	rot3_1)	((icr1_1	icr1_2)	vul1_1)))	(((416.1_2	gal1_1)	(gra1_1
((((((((((gag2_1	((((gal1_2	plu1_1)	gra2_1)	(gal2_1	plu2_2))	plu2_1))	(((bur1_1	tri1_1)	(hal2_2	vup1_2))	((ceb1_1	((gac1_1	icr1_3)	vup1_1))	(vup2_1	vul2_1))))	((ceb2_1	grm1_1)	((gra2_2	rot1_2)	((gab2_2	grm2_1)	(vir1_1	(vir2_1	vir2_2))))))	((369.1_1	416.1_1)	(gac2_1	vul1_2)))	((((vel1_1	vul3_2)	((icr1_1	vul1_1)	icr1_2))	(406.1_1	(gag1_1	vir1_2)))	(gab1_1	gag1_2)))	(((((hal1_1	hal2_1)	vel1_2)	(lit1_2	lit2_1))	vel2_1)	icr2_2))	(((((366.1_1	(gab2_1	vel2_2))
(((((((((gal1_2	plu1_1)	(gal2_1	plu2_1))	gra2_1)	plu2_2)	gag2_1)	((((((gab2_2	((vir1_1	vir2_1)	vir2_2))	grm2_1)	grm1_1)	ceb2_1)	(gra2_2	rot1_2))	(((369.1_1	416.1_1)	vul1_2)	gac2_1)))	(((bur1_1	tri1_1)	((ceb1_1	(vup2_1	vul2_1))	((gac1_1	icr1_3)	vup1_1)))	(hal2_2	vup1_2)))	(((((((vul3_2	(vel1_1	vir1_2))	406.1_1)	(lai1_1	lai2_1))	gag1_1)	(((plu1_2	rot2_1)	(rot1_1	rot3_1))	rot3_2))	(366.1_1	(((gab2_1	vel2_2)	(icr2_1	(lit1_1	lit2_2)))	((icr1_1	(icr1_2
((((((gag2_1	(((bur1_1	tri1_1)	hal2_2)	vup1_2))	(((gal1_2	plu1_1)	gra2_1)	(gal2_1	(plu2_2	plu2_1))))	((((grm1_1	ceb2_1)	((gab2_2	(vir1_1	(vir2_1	vir2_2)))	grm2_1))	((ceb1_1	(vul2_1	vup2_1))	((gac1_1	icr1_3)	vup1_1)))	(gra2_2	rot1_2)))	((((369.1_1	416.1_1)	gac2_1)	vul1_2)	gag1_2))	(((gag1_1	((vel1_1	vul3_2)	vir1_2))	((((((((369.1_2	ceb1_2)	grm2_2)	vul2_2)	gag2_2)	((406.1_1	(((rot2_1	rot3_1)	rot3_2)	(plu1_2	rot1_1)))	(lai1_1	lai2_1)))	gab1_1)	((416.1_2
(((((gag2_1	(((369.1_1	416.1_1)	vul1_2)	gac2_1))	((((vup2_1	vul2_1)	(ceb2_1	grm1_1))	((gab2_2	((vir1_1	vir2_1)	vir2_2))	grm2_1))	((ceb1_1	(gra2_2	rot1_2))	((gac1_1	icr1_3)	vup1_1))))	((((bur1_1	tri1_1)	hal2_2)	vup1_2)	(gag1_2	((((gal1_2	plu1_1)	plu2_2)	gra2_1)	(gal2_1	plu2_1)))))	(((((((gag1_1	vul3_2)	(vel1_1	vir1_2))	((lai1_1	lai2_1)	(tri2_1	tri2_2)))	(((plu1_2	rot3_2)	rot2_1)	(rot1_1	rot3_1)))	((((366.1_1	(gab2_1	vel2_2))	((vel2_1	((icr1_1	vul1_1)
(((((((((((gag2_1	(((bur1_1	tri1_1)	hal2_2)	(((((gal1_2	plu1_1)	plu2_2)	plu2_1)	gal2_1)	gra2_1)))	(((ceb1_1	(vul2_1	vup2_1))	(((gac1_1	vup1_1)	icr1_3)	vup1_2))	(((grm1_1	ceb2_1)	(gra2_2	rot1_2))	((gab2_2	(vir1_1	(vir2_1	vir2_2)))	grm2_1))))	(((369.1_1	416.1_1)	(gac2_1	vul1_2))	gag1_2))	((366.1_1	((gab2_1	vel2_2)	((icr1_1	vul1_1)	icr1_2)))	(vel2_1	(icr2_1	(lit1_1	lit2_2)))))	((416.1_2	gal1_1)	(gra1_1	gra2_3)))	((lai1_1	lai2_1)	(tri2_1	tri2_2)))	((((vel1_2
((((((((bur1_1	tri1_1)	hal2_2)	gag2_1)	((((ceb2_1	((gra2_2	rot1_2)	grm1_1))	(((ceb1_1	vup2_1)	(((gac1_1	icr1_3)	vup1_1)	vul2_1))	vup1_2))	(((gab2_2	grm2_1)	((vir1_1	vir2_1)	vir2_2))	((((gal1_2	plu1_1)	gra2_1)	plu2_2)	(gal2_1	plu2_1))))	((((369.1_1	416.1_1)	gac2_1)	vul1_2)	gag1_2)))	((((366.1_1	(((icr1_1	vul1_1)	icr1_2)	(icr2_1	(lit1_1	lit2_2))))	(gab2_1	vel2_2))	((416.1_2	(gra1_1	gra2_3))	gal1_1))	((((369.1_2	ceb1_2)	grm2_2)	vul2_2)	(gag2_2	vul3_1))))
((((((((((((gag2_1	((bur1_1	tri1_1)	hal2_2))	((gab2_2	grm2_1)	((vir1_1	vir2_2)	vir2_1)))	(((ceb1_1	((gac1_1	icr1_3)	vup1_1))	(vup1_2	(vup2_1	vul2_1)))	((ceb2_1	grm1_1)	(gra2_2	rot1_2))))	((((369.1_1	416.1_1)	vul1_2)	gac2_1)	gag1_2))	(((gal1_2	((gal2_1	plu2_1)	plu2_2))	plu1_1)	gra2_1))	((416.1_2	gal1_1)	(gra1_1	gra2_3)))	(((((vel1_1	vir1_2)	gab1_1)	(((((gag1_1	vul3_2)	plu1_2)	((rot1_1	rot3_1)	rot3_2))	((icr2_2	vel1_2)	(lit1_2	lit2_1)))	rot2_1))	406.1_1)
(((((((((bur1_1	tri1_1)	hal2_2)	(((gab2_2	grm2_1)	(vir1_1	(vir2_1	vir2_2)))	(((gal1_2	plu1_1)	((gal2_1	plu2_1)	gra2_1))	plu2_2)))	((((grm1_1	ceb2_1)	(gra2_2	rot1_2))	((ceb1_1	(((gac1_1	vup1_1)	icr1_3)	vup1_2))	(vup2_1	vul2_1)))	((((369.1_1	416.1_1)	(gac2_1	vul1_2))	gag1_2)	gag2_1)))	(((366.1_1	((plu1_2	(rot2_1	rot3_1))	(rot1_1	rot3_2)))	((416.1_2	gal1_1)	(gra1_1	gra2_3)))	(((406.1_1	(gag1_1	vul3_2))	((tri2_2	tri2_1)	(lai1_1	lai2_1)))	((icr2_2	(lit1_2
((((((((((bur1_1	tri1_1)	hal2_2)	((gag1_2	((gal1_2	plu1_1)	(((gal2_1	plu2_1)	plu2_2)	gra2_1)))	((((gab2_2	grm2_1)	(vir2_1	vir2_2))	vir1_1)	gag2_1)))	((369.1_1	416.1_1)	(gac2_1	vul1_2)))	gab1_1)	((hal1_1	hal2_1)	(((366.1_1	gab2_1)	(vel2_1	(icr1_1	(icr1_2	vul1_1))))	((icr2_1	(lit1_1	lit2_2))	vel2_2))))	((((369.1_2	ceb1_2)	grm2_2)	vul2_2)	(gag2_2	vul3_1)))	(((ceb2_1	grm1_1)	(((ceb1_1	vup2_1)	((gac1_1	icr1_3)	vup1_1))	(vup1_2	vul2_1)))	(gra2_2	rot1_2)))
((((((((((bur1_1	tri1_1)	hal2_2)	((((gal1_2	plu1_1)	(gal2_1	plu2_2))	plu2_1)	gra2_1))	((((369.1_1	416.1_1)	(gac2_1	vul1_2))	gag1_2)	((gab2_2	grm2_1)	((vir1_1	vir2_1)	vir2_2))))	(((ceb2_1	grm1_1)	(gra2_2	rot1_2))	(((ceb1_1	(vup2_1	vul2_1))	vup1_2)	((gac1_1	icr1_3)	vup1_1))))	gag2_1)	(((((vul3_2	(406.1_1	(gag1_1	(vel1_1	vir1_2))))	(((rot1_1	plu1_2)	rot3_1)	(rot2_1	rot3_2)))	(((icr2_2	lit1_2)	vel1_2)	lit2_1))	(366.1_1	(gab2_1	vel2_2)))	gab1_1))	(((icr2_1
((((((gag2_1	((((ceb2_1	grm1_1)	(gra2_2	rot1_2))	(ceb1_1	((((gac1_1	icr1_3)	vup1_1)	vup1_2)	(vup2_1	vul2_1))))	(gab2_2	(grm2_1	(vir1_1	(vir2_1	vir2_2))))))	((bur1_1	tri1_1)	hal2_2))	((((369.1_1	416.1_1)	gac2_1)	vul1_2)	(gag1_2	(((((gal1_2	plu1_1)	plu2_2)	gra2_1)	gal2_1)	plu2_1))))	((((((((vul3_2	406.1_1)	(rot3_1	rot3_2))	((366.1_1	(gab2_1	vel2_2))	((icr2_2	(lit1_2	lit2_1))	vel1_2)))	(((rot2_1	plu1_2)	rot1_1)	((gag1_1	vel1_1)	vir1_2)))	gab1_1)	((((369.1_2
(((((((((gag2_1	((bur1_1	tri1_1)	hal2_2))	(((grm1_1	(ceb2_1	(gra2_2	rot1_2)))	((ceb1_1	((((gac1_1	icr1_3)	vup1_1)	vul2_1)	vup2_1))	vup1_2))	((gab2_2	grm2_1)	((vir1_1	vir2_2)	vir2_1))))	(((369.1_1	416.1_1)	(gac2_1	vul1_2))	(gag1_2	(((gal1_2	plu1_1)	plu2_2)	(gal2_1	(gra2_1	plu2_1))))))	(366.1_1	gab1_1))	(((((gab2_1	vel2_2)	vir1_2)	(((rot1_1	rot2_1)	plu1_2)	(((gag1_1	vul3_2)	(rot3_1	rot3_2))	vel1_1)))	(tri2_1	tri2_2))	((((369.1_2	ceb1_2)	grm2_2)	vul2_2)
((((((gag2_1	((gag1_2	(((gal1_2	plu1_1)	((gal2_1	plu2_2)	gra2_1))	plu2_1))	((gab2_2	grm2_1)	((vir1_1	vir2_2)	vir2_1))))	((((369.1_1	416.1_1)	vul1_2)	gac2_1)	((bur1_1	tri1_1)	hal2_2)))	(((ceb2_1	grm1_1)	((((ceb1_1	vup2_1)	vul2_1)	vup1_2)	(gac1_1	(icr1_3	vup1_1))))	(gra2_2	rot1_2)))	(tri2_2	tri2_1))	((((((((((((vul3_2	gag1_1)	vir1_2)	(gab2_1	vel2_2))	(vel1_1	(rot3_1	rot3_2)))	gab1_1)	((plu1_2	rot2_1)	rot1_1))	((366.1_1	(icr2_1	(lit1_1	lit2_2)))	(vel2_1
((((((gal1_2	plu1_1)	((gal2_1	plu2_2)	(gra2_1	plu2_1)))	(gab2_2	(grm2_1	(vir1_1	(vir2_1	vir2_2)))))	(((((gra2_2	rot1_2)	((grm1_1	ceb2_1)	((ceb1_1	hal2_2)	(vul2_1	vup2_1))))	((gac1_1	icr1_3)	vup1_1))	((gag2_1	vup1_2)	((bur1_1	tri1_1)	gag1_2)))	((369.1_1	416.1_1)	(gac2_1	vul1_2))))	(((((((plu1_2	rot1_1)	rot2_1)	((gag1_1	vul3_2)	vir1_2))	(gab1_1	vel1_1))	(((gab2_1	vel2_2)	(rot3_1	rot3_2))	(lai1_1	lai2_1)))	(((366.1_1	((vel2_1	(hal1_1	hal2_1))	(icr2_1
((((((((gag2_1	((gab2_2	grm2_1)	((vir1_1	vir2_2)	vir2_1)))	(bur1_1	tri1_1))	(((((ceb1_1	hal2_2)	((gac1_1	vup1_1)	icr1_3))	(vul2_1	vup2_1))	(ceb2_1	grm1_1))	((((gal1_2	plu1_1)	gal2_1)	((gra2_1	plu2_1)	plu2_2))	(gra2_2	rot1_2))))	((((369.1_1	416.1_1)	vul1_2)	gac2_1)	vup1_2))	((((369.1_2	ceb1_2)	grm2_2)	vul2_2)	(gag2_2	vul3_1)))	((((((((lai1_1	lai2_1)	vel1_1)	(gag1_1	(vir1_2	vul3_2)))	((plu1_2	(rot1_1	rot2_1))	(rot3_1	rot3_2)))	406.1_1)	((((366.1_1	(gab2_1
(((((gag2_1	(((gal1_2	plu1_1)	plu2_2)	((gal2_1	plu2_1)	gra2_1)))	((((ceb2_1	(((ceb1_1	hal2_2)	(vup2_1	vul2_1))	((gac1_1	icr1_3)	vup1_1)))	(gra2_2	rot1_2))	((gab2_2	grm2_1)	(vir1_1	(vir2_1	vir2_2))))	grm1_1))	((((369.1_1	416.1_1)	vul1_2)	gac2_1)	((bur1_1	tri1_1)	vup1_2)))	((((((vel1_1	(gag1_1	vul3_2))	(((406.1_1	(lai1_1	lai2_1))	vir1_2)	(rot2_1	((plu1_2	rot3_1)	(rot1_1	rot3_2)))))	(gab1_1	gag1_2))	(416.1_2	(gal1_1	(gra1_1	gra2_3))))	((((366.1_1	((icr1_1
((((((gag2_1	(((((369.1_1	416.1_1)	vul1_2)	gac2_1)	((bur1_1	tri1_1)	vup1_2))	((((gal1_2	plu1_1)	plu2_2)	(gal2_1	plu2_1))	gra2_1)))	(((grm1_1	ceb2_1)	(gab2_2	(grm2_1	((vir1_1	vir2_2)	vir2_1))))	((((ceb1_1	hal2_2)	vup2_1)	(((gac1_1	vup1_1)	icr1_3)	vul2_1))	(gra2_2	rot1_2))))	(((tri2_1	tri2_2)	(((366.1_1	(icr2_1	(lit1_1	lit2_2)))	((gab2_1	vel2_2)	(icr1_1	(icr1_2	vul1_1))))	(vel2_1	(((hal1_1	hal2_1)	lit2_1)	((icr2_2	lit1_2)	vel1_2)))))	((((406.1_1	(vel1_1
((((((((gag2_1	((((gal1_2	plu1_1)	gra2_1)	plu2_1)	(gal2_1	plu2_2)))	(((369.1_1	416.1_1)	gac2_1)	vul1_2))	((((ceb2_1	(gra2_2	rot1_2))	grm1_1)	((ceb1_1	hal2_2)	((gac1_1	vup1_1)	(icr1_3	(vup2_1	vul2_1)))))	(((bur1_1	tri1_1)	vup1_2)	((gab2_2	grm2_1)	((vir1_1	vir2_2)	vir2_1)))))	(((416.1_2	gal1_1)	(gra1_1	gra2_3))	((((plu1_2	rot3_1)	rot1_1)	rot3_2)	rot2_1)))	((((406.1_1	((gab1_1	gag1_2)	(gag1_1	((vel1_1	vir1_2)	vul3_2))))	(tri2_1	tri2_2))	(lai1_1	lai2_1))
((((((((gag2_1	(((ceb2_1	grm1_1)	(gra2_2	rot1_2))	((((ceb1_1	hal2_2)	icr1_3)	((gac1_1	vup1_1)	(vup2_1	vul2_1)))	(gab2_2	(grm2_1	(vir1_1	(vir2_1	vir2_2)))))))	((((369.1_1	416.1_1)	vul1_2)	gac2_1)	(((gal1_2	plu1_1)	plu2_1)	(gal2_1	(gra2_1	plu2_2)))))	((bur1_1	tri1_1)	vup1_2))	((tri2_2	tri2_1)	(lai1_1	lai2_1)))	((((((vir1_2	((gag1_1	vul3_2)	icr2_2))	vel1_1)	(((rot1_1	rot3_1)	rot3_2)	(plu1_2	rot2_1)))	(gab1_1	gag1_2))	(((gra1_1	gra2_3)	gal1_1)	416.1_2))
(((((((((((icr1_3	(((((gal1_2	plu1_1)	gal2_1)	(plu2_2	plu2_1))	gra2_1)	(gra2_2	rot1_2)))	(((ceb1_1	hal2_2)	vup2_1)	((gac1_1	vup1_1)	vul2_1)))	(gab2_2	(grm2_1	((vir1_1	vir2_2)	vir2_1))))	(((ceb2_1	grm1_1)	((bur1_1	tri1_1)	vup1_2))	gag2_1))	((369.1_1	416.1_1)	(gac2_1	vul1_2)))	((gag1_1	vel1_1)	(vir1_2	vul3_2)))	((((((369.1_2	ceb1_2)	grm2_2)	vul2_2)	(gag2_2	vul3_1))	(406.1_1	((((plu1_2	rot2_1)	rot1_1)	(rot3_1	rot3_2))	icr2_2)))	(gab1_1	gag1_2)))	(((366.1_1
(((((((((((grm1_1	(((ceb1_1	hal2_2)	((gac1_1	vup1_1)	vul2_1))	vup2_1))	ceb2_1)	((((((gal1_2	plu1_1)	plu2_1)	plu2_2)	gal2_1)	gra2_1)	(gra2_2	rot1_2)))	((gab2_2	((vir1_1	vir2_1)	vir2_2))	grm2_1))	((bur1_1	tri1_1)	(icr1_3	vup1_2)))	((((369.1_1	416.1_1)	gac2_1)	vul1_2)	gag2_1))	((416.1_2	gal1_1)	(gra1_1	gra2_3)))	(gab1_1	gag1_2))	((((((vir1_2	(gag1_1	(vel1_1	vul3_2)))	406.1_1)	(gag2_2	icr2_2))	(((plu1_2	rot1_1)	(rot2_1	rot3_2))	rot3_1))	((tri2_1	tri2_2)
((((((((ceb2_1	grm1_1)	((gab2_2	grm2_1)	(vir1_1	(vir2_1	vir2_2))))	((((ceb1_1	hal2_2)	gac1_1)	vup1_1)	(vup2_1	vul2_1)))	((((gal1_2	plu1_1)	(gra2_1	plu2_1))	(gal2_1	plu2_2))	(gra2_2	rot1_2)))	gag2_1)	((((369.1_1	416.1_1)	gac2_1)	vul1_2)	((bur1_1	tri1_1)	(icr1_3	vup1_2))))	(((((((gag1_1	(vir1_2	vel1_1))	vul3_2)	(406.1_1	gag2_2))	((gab1_1	gag1_2)	((plu1_2	(rot1_1	(rot3_1	rot3_2)))	rot2_1)))	(((gra1_1	gra2_3)	416.1_2)	gal1_1))	(((((366.1_1	((gab2_1	icr2_1)
(((((((((((bur1_1	tri1_1)	vup1_2)	((ceb1_1	hal2_2)	icr1_3))	((((gac1_1	vup1_1)	(vul2_1	vup2_1))	(((ceb2_1	grm1_1)	((gra2_2	rot1_2)	((((gal1_2	plu1_1)	(gal2_1	plu2_1))	plu2_2)	gra2_1)))	(gab2_2	(grm2_1	(vir1_1	(vir2_1	vir2_2))))))	gag2_1))	((369.1_1	416.1_1)	(gac2_1	vul1_2)))	(((((406.1_1	(vir1_2	vul3_2))	(gag1_1	vel1_1))	gag2_2)	((lai1_1	lai2_1)	(tri2_1	tri2_2)))	((366.1_1	(gab2_1	vel2_2))	(((((((hal1_1	hal2_1)	lit2_1)	lit1_2)	(icr2_2	vel1_2))	vel2_1)
((((((((((((bur1_1	tri1_1)	(((ceb1_1	hal2_2)	icr1_3)	vup1_2))	gag2_1)	(((369.1_1	416.1_1)	gac2_1)	vul1_2))	((grm1_1	ceb2_1)	((((gra2_2	rot1_2)	(((gal1_2	plu1_1)	((gal2_1	plu2_1)	plu2_2))	gra2_1))	((gab2_2	grm2_1)	(vir1_1	(vir2_1	vir2_2))))	((gac1_1	vup1_1)	(vul2_1	vup2_1)))))	((lai1_1	lai2_1)	(tri2_1	tri2_2)))	((((gal1_1	(gra1_1	gra2_3))	416.1_2)	(gab1_1	gag1_2))	((((plu1_2	rot3_2)	rot1_1)	rot3_1)	rot2_1)))	((((vel1_1	(vir1_2	vul3_2))	406.1_1)	gag1_1)
(((((((((((((((369.1_1	416.1_1)	vul1_2)	gac2_1)	(((bur1_1	tri1_1)	vup1_2)	gag2_1))	((gal1_2	plu1_1)	((gal2_1	plu2_1)	plu2_2)))	((((ceb1_1	hal2_2)	((ceb2_1	grm1_1)	((gac1_1	(icr1_3	vup1_1))	vup2_1)))	vul2_1)	((gab2_2	(grm2_1	vir1_1))	(vir2_1	vir2_2))))	(gra2_1	(gra2_2	rot1_2)))	vul3_1)	(366.1_1	((icr1_1	icr1_2)	vul1_1)))	(((icr2_1	(lit1_1	lit2_2))	vel2_1)	(((hal1_1	hal2_1)	vel1_2)	(icr2_2	(lit1_2	lit2_1)))))	((vul3_2	gag1_1)	((406.1_1	(vel1_1	vir1_2))
((((((((((bur1_1	tri1_1)	vup1_2)	gag2_1)	(((369.1_1	416.1_1)	gac2_1)	vul1_2))	(((gal1_2	plu1_1)	plu2_2)	(gal2_1	plu2_1)))	(((((ceb1_1	(ceb2_1	hal2_2))	(vul2_1	vup2_1))	((gac1_1	icr1_3)	vup1_1))	(((gab2_2	grm2_1)	((vir1_1	vir2_2)	vir2_1))	grm1_1))	(gra2_1	(gra2_2	rot1_2))))	vul3_1)	(((((((((gag1_1	vir1_2)	(((gab2_1	vel2_2)	(vel1_1	vul3_2))	(((plu1_2	(rot3_1	rot3_2))	rot2_1)	rot1_1)))	406.1_1)	((lai1_1	lai2_1)	tri2_1))	((366.1_1	(icr1_1	(icr1_2	vul1_1)))
(((((((((gag2_1	(((bur1_1	tri1_1)	vup1_2)	((gal1_2	plu1_1)	(gal2_1	(plu2_1	plu2_2)))))	((((vup2_1	vul2_1)	((gac1_1	icr1_3)	vup1_1))	((ceb1_1	hal2_2)	ceb2_1))	(((gab2_2	((vir1_1	vir2_2)	vir2_1))	grm2_1)	((((gra2_2	rot1_2)	gra2_1)	grm1_1)	vul3_1))))	(((369.1_1	416.1_1)	gac2_1)	vul1_2))	((416.1_2	gal1_1)	(gra1_1	gra2_3)))	((406.1_1	(((gag1_1	vir1_2)	(vel1_1	vul3_2))	((plu1_2	rot3_1)	(rot1_1	(rot2_1	rot3_2)))))	gag2_2))	((gab1_1	gag1_2)	((lai1_1	lai2_1)
((((((((bur1_1	tri1_1)	vup1_2)	gag2_1)	((((((gab2_2	(grm2_1	((vir1_1	vir2_1)	vir2_2)))	(vul3_1	grm1_1))	(gra2_1	(gra2_2	rot1_2)))	(((((ceb1_1	ceb2_1)	hal2_2)	((gac1_1	vup1_1)	icr1_3))	vul2_1)	vup2_1))	((gal1_2	plu1_1)	((gal2_1	plu2_2)	plu2_1)))	(((369.1_1	416.1_1)	vul1_2)	gac2_1)))	((((((((rot3_1	rot3_2)	((plu1_2	rot1_1)	rot2_1))	((gag1_1	vir1_2)	(vel1_1	vul3_2)))	(gag2_2	vel1_2))	(icr2_1	(lit1_1	lit2_2)))	((366.1_1	(gab2_1	vel2_2))	((icr1_1	icr1_2)
((((((gag2_1	((bur1_1	tri1_1)	vup1_2))	((369.1_1	416.1_1)	(gac2_1	vul1_2)))	(((gra2_1	(gra2_2	rot1_2))	((gab2_2	(grm2_1	((vir1_1	vir2_1)	vir2_2)))	(grm1_1	vul3_1)))	((((ceb1_1	(ceb2_1	hal2_2))	vup2_1)	(((gac1_1	icr1_3)	vup1_1)	vul2_1))	((gal1_2	plu1_1)	((gal2_1	plu2_1)	plu2_2)))))	((((gag2_2	icr2_2)	vel1_2)	(((((((366.1_1	((gab2_1	vel2_2)	((icr2_1	lit1_1)	lit2_2)))	((icr1_1	vul1_1)	icr1_2))	((((hal1_1	hal2_1)	lit2_1)	lit1_2)	vel2_1))	((lai1_1	lai2_1)
((((((((((gag2_1	(((gal1_2	plu1_1)	(gal2_1	plu2_1))	plu2_2))	((bur1_1	tri1_1)	vup1_2))	(((369.1_1	416.1_1)	gac2_1)	vul1_2))	(((gab2_2	grm2_1)	((vir1_1	vir2_2)	vir2_1))	((grm1_1	((gra2_1	(gra2_2	rot1_2))	vul3_1))	((ceb1_1	(ceb2_1	hal2_2))	((((gac1_1	vup1_1)	icr1_3)	vul2_1)	vup2_1)))))	(366.1_1	(((gab2_1	vel2_2)	(icr2_1	(lit1_1	lit2_2)))	((icr1_1	vul1_1)	icr1_2))))	(((((((((vir1_2	vul3_2)	vel1_1)	gag1_1)	((lai1_1	lai2_1)	(tri2_1	tri2_2)))	406.1_1)	(((rot1_1
(((((((((((gag2_1	((((gal1_2	plu2_1)	gal2_1)	plu1_1)	plu2_2))	((bur1_1	tri1_1)	vup1_2))	((369.1_1	416.1_1)	(gac2_1	vul1_2)))	((((gra2_1	(gra2_2	rot1_2))	grm1_1)	((((ceb1_1	ceb2_1)	hal2_2)	((gac1_1	vup1_1)	icr1_3))	(vup2_1	vul2_1)))	((gab2_2	(grm2_1	((vir1_1	vir2_2)	vir2_1)))	vul3_1)))	((gal1_1	416.1_2)	(gra1_1	gra2_3)))	((lai1_1	lai2_1)	(tri2_1	tri2_2)))	((((366.1_1	(gab2_1	vel2_2))	(icr2_1	(lit1_1	lit2_2)))	((((406.1_1	(gag1_1	(vel1_1	vul3_2)))	vir1_2)
((((((((bur1_1	tri1_1)	vup1_2)	(((gal1_2	plu1_1)	gal2_1)	(plu2_1	plu2_2)))	gag2_1)	((((grm1_1	((gra2_1	(gra2_2	rot1_2))	vul3_1))	((((ceb1_1	ceb2_1)	hal2_2)	(vup2_1	vul2_1))	(gac1_1	(icr1_3	vup1_1))))	gab2_2)	(grm2_1	(vir1_1	(vir2_1	vir2_2)))))	(((369.1_1	416.1_1)	vul1_2)	gac2_1))	((((((406.1_1	(((rot1_1	rot2_1)	((plu1_2	rot3_2)	rot3_1))	(gag1_1	(vel1_1	vir1_2))))	416.1_2)	(gal1_1	(gra1_1	gra2_3)))	(((366.1_1	(((icr2_1	(lit1_1	lit2_2))	(icr1_1	(icr1_2
((((((((((((369.1_1	416.1_1)	gac2_1)	vul1_2)	(((bur1_1	tri1_1)	vup1_2)	((gal1_2	plu1_1)	((gal2_1	plu2_2)	plu2_1))))	(grm2_1	((vir1_1	vir2_1)	vir2_2)))	gag2_1)	((((grm1_1	ceb2_1)	((gra2_2	rot1_2)	(gra2_1	vul3_1)))	gab2_2)	(((ceb1_1	hal2_2)	(vup2_1	vul2_1))	((gac1_1	vup1_1)	icr1_3))))	(((((((plu1_2	(((rot1_1	rot3_2)	rot3_1)	rot2_1))	tri2_1)	((406.1_1	vel1_1)	(gag1_1	vir1_2)))	(vel2_1	((((gag2_2	(hal1_1	hal2_1))	icr2_2)	vel1_2)	((lit1_2	vul3_2)	lit2_1))))
(((((((((gag2_1	((bur1_1	tri1_1)	vup1_2))	(((((369.1_1	416.1_1)	vul1_2)	gac2_1)	(grm2_1	(vir1_1	(vir2_1	vir2_2))))	gra2_1))	grm1_1)	((gab2_2	((((ceb1_1	hal2_2)	(vup2_1	vul2_1))	((gac1_1	icr1_3)	vup1_1))	(gra2_2	rot1_2)))	ceb2_1))	((gal1_2	plu1_1)	((gal2_1	plu2_1)	plu2_2)))	vul3_1)	(((((((vel1_1	406.1_1)	(gab1_1	gag1_2))	((rot1_1	rot3_1)	(plu1_2	(rot2_1	rot3_2))))	((416.1_2	(gal1_1	(gra1_1	gra2_3)))	((gag1_1	vul3_2)	vir1_2)))	(((((369.1_2	ceb1_2)	grm2_2)
(((((((((369.1_1	416.1_1)	vul1_2)	gac2_1)	((grm2_1	(vir2_1	vir2_2))	vir1_1))	((((bur1_1	tri1_1)	vup1_2)	((gal1_2	plu1_1)	((gal2_1	plu2_1)	plu2_2)))	gag2_1))	grm1_1)	((((gab2_2	ceb2_1)	(gra2_2	rot1_2))	gra2_1)	((((ceb1_1	hal2_2)	vul2_1)	(gac1_1	(icr1_3	vup1_1)))	vup2_1)))	(((((vel1_1	tri2_1)	(gab1_1	gag1_2))	((((416.1_2	gal1_1)	(gra1_1	gra2_3))	(((gag2_2	((hal1_1	hal2_1)	(lit1_2	lit2_1)))	icr2_2)	vel1_2))	((((366.1_1	(gab2_1	vel2_2))	vel2_1)	(((icr1_1
((((((((gag2_1	(((369.1_1	416.1_1)	vul1_2)	gac2_1))	((bur1_1	tri1_1)	vup1_2))	grm1_1)	(((((ceb2_1	gab2_2)	gra2_1)	vul3_1)	((ceb1_1	hal2_2)	((gac1_1	(icr1_3	vup1_1))	((grm2_1	(vir1_1	(vir2_1	vir2_2)))	(vup2_1	vul2_1)))))	(((gal1_2	plu1_1)	((gal2_1	plu2_1)	plu2_2))	(gra2_2	rot1_2))))	((((366.1_1	(gab2_1	vel2_2))	(icr2_1	(lit1_1	lit2_2)))	((icr1_1	vul1_1)	icr1_2))	vel2_1))	((406.1_1	(((gal1_1	416.1_2)	(gra1_1	gra2_3))	((gab1_1	gag1_2)	vel1_1)))	((((((rot1_1
(((((((((bur1_1	tri1_1)	vup1_2)	gag2_1)	grm1_1)	(((369.1_1	416.1_1)	(gac2_1	vul1_2))	(grm2_1	((vir1_1	vir2_1)	vir2_2))))	((((ceb2_1	(((ceb1_1	hal2_2)	(vup2_1	vul2_1))	gra2_1))	gab2_2)	(((gal1_2	plu1_1)	(gal2_1	(plu2_1	plu2_2)))	(gra2_2	rot1_2)))	((gac1_1	vup1_1)	icr1_3)))	((((((406.1_1	((plu1_2	(rot1_1	rot3_1))	(rot2_1	rot3_2)))	(gag1_1	(vul3_2	vir1_2)))	vel1_1)	(((lai1_1	lai2_1)	tri2_1)	tri2_2))	(((gal1_1	(gra1_1	gra2_3))	416.1_2)	((((366.1_1	(((gab2_1
((((((((((grm1_1	gag2_1)	(grm2_1	((vir1_1	vir2_2)	vir2_1)))	((gra2_2	rot1_2)	((gal1_2	plu1_1)	((gal2_1	plu2_1)	plu2_2))))	(((369.1_1	416.1_1)	gac2_1)	vul1_2))	gab2_2)	((ceb2_1	gra2_1)	(((vup2_1	(ceb1_1	hal2_2))	(((bur1_1	tri1_1)	vup1_2)	vul2_1))	((gac1_1	vup1_1)	icr1_3))))	(((vel2_1	((gag2_2	(lit1_2	lit2_1))	vel1_2))	icr2_2)	(hal1_1	hal2_1)))	((((406.1_1	(((rot3_2	((plu1_2	rot3_1)	rot1_1))	rot2_1)	((lai1_1	lai2_1)	(tri2_1	tri2_2))))	(((366.1_1	((gab2_1
((((((((grm1_1	((vir1_1	vir2_1)	vir2_2))	gag2_1)	(((369.1_1	416.1_1)	vul1_2)	gac2_1))	(gab2_2	gra2_1))	((ceb2_1	((((((bur1_1	tri1_1)	vup1_2)	vup2_1)	(ceb1_1	hal2_2))	vul2_1)	grm2_1))	((((gal1_2	plu1_1)	((gal2_1	plu2_2)	plu2_1))	(gra2_2	rot1_2))	((gac1_1	vup1_1)	icr1_3))))	(((((406.1_1	(((gag1_1	vul3_2)	vel1_1)	vir1_2))	((lai1_1	lai2_1)	(tri2_1	tri2_2)))	(((((366.1_1	gab2_1)	vul3_1)	(icr2_1	(lit1_1	lit2_2)))	(((icr1_1	vul1_1)	icr1_2)	vel2_2))	(((plu1_2
((((((((vir1_1	vir2_1)	vir2_2)	(gag2_1	grm1_1))	(((((((bur1_1	tri1_1)	vup1_2)	(ceb1_1	hal2_2))	((((gac1_1	vup1_1)	icr1_3)	vup2_1)	vul2_1))	(gra2_2	rot1_2))	(ceb2_1	gra2_1))	grm2_1))	(((gal1_2	plu1_1)	(gal2_1	(plu2_1	plu2_2)))	gab2_2))	(((369.1_1	416.1_1)	vul1_2)	gac2_1))	(((((((((gag1_1	vul3_2)	(vir1_2	vel1_1))	406.1_1)	((((rot2_1	rot3_1)	rot3_2)	rot1_1)	plu1_2))	((tri2_2	tri2_1)	(lai1_1	lai2_1)))	(416.1_2	(gra1_1	gra2_3)))	(gab1_1	gag1_2))	(((gal1_1
((((((((((gal1_2	plu1_1)	((gal2_1	plu2_1)	plu2_2))	grm1_1)	(((369.1_1	416.1_1)	gac2_1)	vul1_2))	((ceb2_1	((gab2_2	grm2_1)	(gra2_1	(gra2_2	rot1_2))))	((((gac1_1	vup1_1)	icr1_3)	(((bur1_1	tri1_1)	vup1_2)	(vup2_1	vul2_1)))	(ceb1_1	hal2_2))))	(((vir1_1	vir2_1)	vir2_2)	gag2_1))	(((((((gag1_1	vir1_2)	(vel1_1	vul3_2))	((plu1_2	((rot1_1	rot3_2)	rot3_1))	rot2_1))	((416.1_2	(gra1_1	gra2_3))	((lai1_1	lai2_1)	(tri2_1	tri2_2))))	406.1_1)	(((gal1_1	vel1_2)	((hal1_1
(((((((((vir1_1	vir2_2)	vir2_1)	grm1_1)	((369.1_1	416.1_1)	(gac2_1	vul1_2)))	((((gra2_1	(gab2_2	grm2_1))	(gra2_2	rot1_2))	(((vup1_2	(gac1_1	(icr1_3	vup1_1)))	(bur1_1	tri1_1))	(((ceb1_1	ceb2_1)	hal2_2)	(vup2_1	vul2_1))))	(((gal1_2	plu1_1)	plu2_1)	(gal2_1	plu2_2))))	gag2_1)	(((((((gag1_1	vir1_2)	(406.1_1	vul3_2))	vel1_1)	(((plu1_2	rot2_1)	rot1_1)	(rot3_1	rot3_2)))	((((366.1_1	(icr2_1	(lit1_1	lit2_2)))	(vul3_1	((icr1_1	icr1_2)	vul1_1)))	(gab2_1	vel2_2))
(((((((((grm1_1	(gag2_1	((vir1_1	vir2_1)	vir2_2)))	(((369.1_1	416.1_1)	gac2_1)	vul1_2))	((gra2_1	(gra2_2	rot1_2))	(((((vup1_2	vup2_1)	vul2_1)	((gac1_1	vup1_1)	icr1_3))	((bur1_1	tri1_1)	((ceb1_1	hal2_2)	ceb2_1)))	(gab2_2	grm2_1))))	((gal1_2	plu1_1)	(gal2_1	(plu2_2	plu2_1))))	((((((vel1_1	(vir1_2	vul3_2))	406.1_1)	gag1_1)	((((plu1_2	rot3_1)	rot3_2)	rot1_1)	rot2_1))	((416.1_2	(gra1_1	gra2_3))	((lai1_1	lai2_1)	(tri2_1	tri2_2))))	(gab1_1	gag1_2)))	(((366.1_1
((((((((((grm1_1	(((gal1_2	plu1_1)	plu2_1)	(gal2_1	plu2_2)))	gag2_1)	(vir1_1	(vir2_1	vir2_2)))	(((369.1_1	416.1_1)	gac2_1)	vul1_2))	((((gra2_2	rot1_2)	gra2_1)	(gab2_2	grm2_1))	((((vup1_2	(vup2_1	vul2_1))	(bur1_1	tri1_1))	((gac1_1	vup1_1)	icr1_3))	((ceb1_1	ceb2_1)	hal2_2))))	(416.1_2	(gra1_1	gra2_3)))	((366.1_1	((icr1_1	vul1_1)	icr1_2))	(((gal1_1	((hal1_1	hal2_1)	(lit1_2	lit2_1)))	(gag2_2	vel1_2))	(vel2_1	(icr2_1	(lit1_1	lit2_2))))))	((((406.1_1	((plu1_2
((((((((gag2_1	(((vir1_1	vir2_1)	vir2_2)	((gal1_2	plu1_1)	(gal2_1	(plu2_1	plu2_2)))))	(((369.1_1	416.1_1)	gac2_1)	vul1_2))	((gab2_2	grm2_1)	grm1_1))	(gra2_1	(gra2_2	rot1_2)))	(((((icr1_3	vup1_2)	vul2_1)	(gac1_1	vup1_1))	((bur1_1	tri1_1)	((ceb1_1	ceb2_1)	hal2_2)))	vup2_1))	((((((406.1_1	icr2_2)	(gab1_1	gag1_2))	(((plu1_2	(rot3_1	rot3_2))	(rot1_1	rot2_1))	((((gab2_1	vel2_2)	vul3_1)	(gag1_1	vul3_2))	((lai1_1	lai2_1)	(tri2_1	tri2_2)))))	(vel1_1	vir1_2))
((((((((gag2_1	(vir1_1	(vir2_1	vir2_2)))	((((gal1_2	plu1_1)	gal2_1)	plu2_1)	plu2_2))	(((369.1_1	416.1_1)	gac2_1)	vul1_2))	((((((grm2_1	gra2_1)	(gra2_2	rot1_2))	(grm1_1	gab2_2))	(vup1_2	icr1_3))	(gac1_1	vup1_1))	(((bur1_1	tri1_1)	(vup2_1	vul2_1))	(ceb1_1	(ceb2_1	hal2_2)))))	(((((gab1_1	gag1_2)	((((plu1_2	(rot3_1	rot3_2))	rot2_1)	rot1_1)	icr2_2))	(406.1_1	(((gag1_1	vir1_2)	((lai1_1	lai2_1)	(tri2_1	tri2_2)))	(vel1_1	vul3_2))))	((366.1_1	(gab2_1	vel2_2))
(((((((((vir1_1	(vir2_1	vir2_2))	gag2_1)	((((gal1_2	plu1_1)	gal2_1)	(plu2_1	plu2_2))	gra2_1))	(((369.1_1	416.1_1)	gac2_1)	vul1_2))	((grm2_1	grm1_1)	gab2_2))	((((icr1_3	vup1_2)	vup2_1)	(ceb1_1	(ceb2_1	hal2_2)))	(((bur1_1	tri1_1)	vul2_1)	(gac1_1	vup1_1))))	(gra2_2	rot1_2))	(((((((((((rot3_2	plu1_2)	rot2_1)	(rot1_1	rot3_1))	((gag1_1	vel1_1)	(vir1_2	vul3_2)))	406.1_1)	(gab1_1	gag1_2))	((lai1_1	lai2_1)	(tri2_1	tri2_2)))	(gal1_1	(((vel2_1	(icr2_1	(lit1_1
((((((((gag2_1	(((gal1_2	plu1_1)	gra2_1)	((gal2_1	plu2_1)	plu2_2)))	((((369.1_1	416.1_1)	gac2_1)	vul1_2)	((vir1_1	vir2_2)	vir2_1)))	(((gra2_2	rot1_2)	(((icr1_3	vup1_2)	(((bur1_1	tri1_1)	(vup2_1	vul2_1))	((ceb1_1	(ceb2_1	hal2_2))	(gac1_1	vup1_1))))	grm1_1))	(gab2_2	grm2_1)))	(416.1_2	(gra1_1	gra2_3)))	((((((((((gag1_1	vir1_2)	vul3_2)	vel1_1)	(gab2_1	vel2_2))	(gab1_1	gag1_2))	((lai1_1	lai2_1)	(tri2_1	tri2_2)))	406.1_1)	((gal1_1	lit2_1)	(((vel2_1	(icr2_1
(((((((((grm2_1	vir1_1)	vir2_1)	vir2_2)	gag2_1)	(((((gab2_2	grm1_1)	(gra2_2	rot1_2))	((((vup1_2	icr1_3)	vup2_1)	((bur1_1	tri1_1)	vul2_1))	(((ceb1_1	hal2_2)	ceb2_1)	(gac1_1	vup1_1))))	((gal1_2	plu1_1)	((gal2_1	(plu2_1	plu2_2))	gra2_1)))	(((369.1_1	416.1_1)	gac2_1)	vul1_2)))	(((366.1_1	vel2_1)	(icr2_1	(lit1_1	lit2_2)))	416.1_2))	(((((((vir1_2	gag1_1)	((406.1_1	(vul3_2	vel1_1))	(gab1_1	gag1_2)))	(gra1_1	gra2_3))	(((rot1_1	rot3_1)	(rot2_1	rot3_2))	plu1_2))
(((((((((grm2_1	(vir2_1	vir2_2))	vir1_1)	gag2_1)	(((369.1_1	416.1_1)	gac2_1)	vul1_2))	(((gal1_2	plu1_1)	((gal2_1	gra2_1)	plu2_1))	plu2_2))	(((gab2_2	grm1_1)	((gac1_1	vup1_1)	(gra2_2	rot1_2)))	((((vup1_2	icr1_3)	(bur1_1	tri1_1))	(ceb1_1	(ceb2_1	hal2_2)))	(vup2_1	vul2_1))))	((((vir1_2	406.1_1)	((gag1_1	vul3_2)	vel1_1))	((((((gal1_1	icr2_2)	((hal1_1	hal2_1)	(lit1_2	lit2_1)))	(gag2_2	vel1_2))	(gra1_1	gra2_3))	(((416.1_2	((plu1_2	(rot1_1	rot2_1))	(rot3_1
(((((((gag2_1	((grm2_1	vir2_2)	(vir1_1	vir2_1)))	(gra2_2	rot1_2))	(((grm1_1	gab2_2)	(((ceb1_1	(ceb2_1	hal2_2))	(vul2_1	vup2_1))	(gac1_1	vup1_1)))	((icr1_3	vup1_2)	(bur1_1	tri1_1))))	((((gal1_2	plu1_1)	plu2_2)	gra2_1)	(gal2_1	plu2_1)))	((369.1_1	416.1_1)	(gac2_1	vul1_2)))	((((((gag1_1	vel1_1)	(lit1_1	lit2_2))	vul3_2)	((gab1_1	gag1_2)	((lai1_1	lai2_1)	(tri2_1	tri2_2))))	(((gal1_1	(((gag2_2	vel1_2)	(hal1_1	hal2_1))	(icr2_2	(lit1_2	lit2_1))))	416.1_2)
(((((((((((icr1_3	vup1_2)	(ceb1_1	(ceb2_1	hal2_2)))	((gac1_1	vup1_1)	(vul2_1	vup2_1)))	(bur1_1	tri1_1))	(grm2_1	(vir1_1	(vir2_1	vir2_2))))	(((grm1_1	gab2_2)	(gra2_2	rot1_2))	gag2_1))	((gal1_2	plu1_1)	(((gal2_1	plu2_1)	gra2_1)	plu2_2)))	((369.1_1	416.1_1)	(gac2_1	vul1_2)))	((((lai1_1	lai2_1)	(tri2_1	tri2_2))	((((366.1_1	(gab2_1	vel2_2))	vul3_1)	(icr2_1	vel2_1))	((icr1_1	icr1_2)	vul1_1)))	((((gal1_1	416.1_2)	(lit1_1	lit2_2))	((gag1_1	vul3_2)	vel1_1))
((((((((bur1_1	tri1_1)	gag2_1)	(((369.1_1	416.1_1)	gac2_1)	vul1_2))	(grm2_1	(vir1_1	(vir2_1	vir2_2))))	((((grm1_1	(((icr1_3	vup1_2)	(((ceb1_1	ceb2_1)	hal2_2)	(vul2_1	vup2_1)))	(gac1_1	vup1_1)))	(gra2_2	rot1_2))	gab2_2)	((gal1_2	plu1_1)	(((gal2_1	plu2_1)	plu2_2)	gra2_1))))	((((((416.1_2	gal1_1)	((hal1_1	hal2_1)	(((lai1_1	lai2_1)	(tri2_1	tri2_2))	(lit1_1	lit2_2))))	(((plu1_2	(rot3_1	rot3_2))	rot1_1)	rot2_1))	(gra1_1	gra2_3))	((gab1_1	gag1_2)	(gag1_1
((((((((((gab2_2	grm1_1)	(gra2_2	rot1_2))	(((vup1_2	icr1_3)	(vup2_1	vul2_1))	((ceb1_1	(ceb2_1	hal2_2))	(gac1_1	vup1_1))))	((((((369.1_1	416.1_1)	vul1_2)	gac2_1)	(((gal1_2	plu1_1)	((gal2_1	plu2_1)	gra2_1))	plu2_2))	gag2_1)	(bur1_1	tri1_1)))	(grm2_1	(vir1_1	(vir2_1	vir2_2))))	(((((((406.1_1	(gag1_1	vir1_2))	(vul3_2	vel1_1))	(((plu1_2	rot3_2)	(rot1_1	rot3_1))	rot2_1))	(416.1_2	gal1_1))	((((366.1_1	(gab2_1	vul3_1))	(lit1_1	lit2_2))	(vel2_2	((icr1_1	icr1_2)
((((((((vul3_1	(bur1_1	tri1_1))	(((gal1_2	plu1_1)	((gal2_1	plu2_1)	gra2_1))	plu2_2))	(((((grm1_1	(vup1_2	icr1_3))	((ceb1_1	ceb2_1)	hal2_2))	((gac1_1	vup1_1)	(vup2_1	vul2_1)))	(gra2_2	rot1_2))	((gab2_2	grm2_1)	(vir1_1	(vir2_1	vir2_2)))))	(((369.1_1	416.1_1)	(gac2_1	vul1_2))	gag2_1))	(((((((vel1_1	(lai1_1	lai2_1))	((gag1_1	vir1_2)	vul3_2))	((((plu1_2	rot1_1)	rot3_2)	rot2_1)	rot3_1))	406.1_1)	(((369.1_2	ceb1_2)	grm2_2)	vul2_2))	(((gal1_1	416.1_2)	(gra1_1
(((((((bur1_1	tri1_1)	((369.1_1	416.1_1)	(gac2_1	vul1_2)))	(((((vup1_2	icr1_3)	((((ceb1_1	(ceb2_1	hal2_2))	(gac1_1	vup1_1))	(vup2_1	vul2_1))	(((gab2_2	((vir1_1	vir2_1)	vir2_2))	grm2_1)	(gra2_2	rot1_2))))	(grm1_1	vul3_1))	gag2_1)	((((gal1_2	plu1_1)	plu2_1)	(gal2_1	plu2_2))	gra2_1)))	((gal1_1	(416.1_2	(gra1_1	gra2_3)))	tri2_1))	(((((((gag1_1	vir1_2)	vel1_1)	vul3_2)	(((plu1_2	(rot1_1	rot3_2))	rot2_1)	rot3_1))	((lai1_1	lai2_1)	tri2_2))	((366.1_1	(lit1_1
(((((((gag2_1	(bur1_1	tri1_1))	((vul3_1	((gab2_2	(grm2_1	((vir1_1	vir2_1)	vir2_2)))	((gra2_2	rot1_2)	grm1_1)))	(((ceb1_1	(ceb2_1	hal2_2))	((gac1_1	vup1_1)	(vul2_1	vup2_1)))	(vup1_2	icr1_3))))	(((gal1_2	plu1_1)	((gal2_1	plu2_2)	plu2_1))	gra2_1))	(((369.1_1	416.1_1)	gac2_1)	vul1_2))	((((icr2_1	vel2_1)	((hal1_1	icr2_2)	(hal2_1	(lit1_2	lit2_1))))	(gag2_2	vel1_2))	tri2_1))	((((406.1_1	vul3_2)	(gag1_1	(vel1_1	vir1_2)))	((lai1_1	lai2_1)	tri2_2))	((((416.1_2
(((((((gag2_1	(bur1_1	tri1_1))	((((gal1_2	plu1_1)	(gal2_1	gra2_1))	plu2_2)	plu2_1))	((grm1_1	vul3_1)	(gra2_2	rot1_2)))	(((369.1_1	416.1_1)	gac2_1)	vul1_2))	((((ceb1_1	hal2_2)	ceb2_1)	(((gac1_1	vup1_1)	(vul2_1	vup2_1))	(icr1_3	vup1_2)))	((gab2_2	grm2_1)	((vir1_1	vir2_2)	vir2_1))))	(((((((406.1_1	(gab1_1	gag1_2))	(gag1_1	(vel1_1	(vir1_2	vul3_2))))	((lai1_1	lai2_1)	tri2_2))	((366.1_1	((gab2_1	vel2_2)	(lit1_1	lit2_2)))	(icr1_1	(icr1_2	vul1_1))))	((416.1_2
(((((((((gag2_1	(grm1_1	((gra2_2	rot1_2)	vul3_1)))	((((gal1_2	plu1_1)	gal2_1)	plu2_1)	(gra2_1	plu2_2)))	((bur1_1	tri1_1)	(((((ceb1_1	hal2_2)	ceb2_1)	(vup1_2	icr1_3))	(gac1_1	vup1_1))	(vup2_1	vul2_1))))	((((369.1_1	416.1_1)	vul1_2)	gac2_1)	((gab2_2	grm2_1)	((vir1_1	vir2_1)	vir2_2))))	(((366.1_1	(gab2_1	vel2_2))	(((icr1_1	vul1_1)	icr1_2)	(lit1_1	lit2_2)))	tri2_1))	((416.1_2	gal1_1)	(gra1_1	gra2_3)))	(((((((((gag1_1	vul3_2)	(406.1_1	vir1_2))	vel1_1)	tri2_2)
((((((((((((gab2_2	grm2_1)	((vir1_1	vir2_1)	vir2_2))	(vul3_1	grm1_1))	gag2_1)	(((369.1_1	416.1_1)	gac2_1)	vul1_2))	((((gal1_2	plu1_1)	(gal2_1	plu2_1))	plu2_2)	gra2_1))	(((((bur1_1	tri1_1)	(vup1_2	icr1_3))	(ceb1_1	(ceb2_1	hal2_2)))	((gra2_2	rot1_2)	(vup2_1	vul2_1)))	(gac1_1	vup1_1)))	(((366.1_1	(lit1_1	lit2_2))	(gab2_1	vel2_2))	((icr1_1	vul1_1)	icr1_2)))	((gal1_1	416.1_2)	((gra1_1	gra2_3)	tri2_1)))	(((((gag1_1	((vel1_1	vul3_2)	vir1_2))	((406.1_1	(((plu1_2
((((((((grm1_1	vul3_1)	((gab2_2	grm2_1)	((vir1_1	vir2_1)	vir2_2)))	((gal1_2	plu1_1)	(((gal2_1	plu2_1)	plu2_2)	gra2_1)))	((369.1_1	416.1_1)	(gac2_1	vul1_2)))	((gag2_1	(bur1_1	tri1_1))	(((((ceb1_1	ceb2_1)	hal2_2)	(gac1_1	vup1_1))	(gra2_2	rot1_2))	((icr1_3	vup1_2)	(vup2_1	vul2_1)))))	(((((((((vir1_2	gag1_1)	tri2_2)	(lai1_1	lai2_1))	(vel1_1	vul3_2))	(gab1_1	gag1_2))	((366.1_1	(((icr1_1	vul1_1)	icr1_2)	((gab2_1	vel2_2)	(lit1_1	lit2_2))))	406.1_1))	(((vel2_1
(((((((grm1_1	vul3_1)	((((gal1_2	plu1_1)	gra2_1)	plu2_1)	(gal2_1	plu2_2)))	(gag2_1	((gab2_2	grm2_1)	((vir1_1	vir2_2)	vir2_1))))	(bur1_1	tri1_1))	(((((369.1_1	416.1_1)	gac2_1)	vul1_2)	((((ceb1_1	ceb2_1)	hal2_2)	vul2_1)	((((gac1_1	icr1_3)	vup1_1)	vup2_1)	vup1_2)))	(gra2_2	rot1_2)))	(((((((tri2_2	(((gag1_1	vul3_2)	vir1_2)	vel1_1))	406.1_1)	((rot1_1	rot3_1)	((plu1_2	rot3_2)	rot2_1)))	(gab1_1	gag1_2))	(icr2_2	((lit1_2	lit2_1)	vel1_2)))	(((icr2_1	vel2_1)
(((((((((((gal1_2	plu1_1)	(((gal2_1	plu2_1)	gra2_1)	plu2_2))	((grm1_1	gag2_1)	(((369.1_1	416.1_1)	gac2_1)	vul1_2)))	((bur1_1	tri1_1)	((ceb1_1	ceb2_1)	hal2_2)))	((gab2_2	grm2_1)	(((((gac1_1	icr1_3)	vup1_1)	(vup1_2	vup2_1))	vul2_1)	(gra2_2	rot1_2))))	(vir1_1	(vir2_1	vir2_2)))	(((gal1_1	416.1_2)	((gra1_1	gra2_3)	tri2_1))	(((369.1_2	ceb1_2)	grm2_2)	vul2_2)))	(gab1_1	gag1_2))	(((((((gag1_1	vir1_2)	(vel1_1	vul3_2))	(lai1_1	lai2_1))	(hal1_1	hal2_1))	(gag2_2
((((((((bur1_1	tri1_1)	((ceb1_1	ceb2_1)	hal2_2))	(((gal1_2	plu1_1)	(gal2_1	gra2_1))	(plu2_1	plu2_2)))	((vir1_1	vir2_1)	vir2_2))	(((((369.1_1	416.1_1)	gac2_1)	vul1_2)	gag2_1)	(gra2_2	rot1_2)))	((grm1_1	(gab2_2	grm2_1))	(((gac1_1	vup1_1)	icr1_3)	((vup1_2	vul2_1)	vup2_1))))	((((((((((((gag1_1	vir1_2)	vel1_1)	vul3_2)	(lai1_1	lai2_1))	((((hal1_1	hal2_1)	(lit1_2	lit2_1))	vel1_2)	icr2_2))	gag2_2)	tri2_1)	(366.1_1	((406.1_1	((((rot3_2	plu1_2)	rot3_1)	rot1_1)
(((((((((vir1_1	(vir2_1	vir2_2))	(gag2_1	((bur1_1	tri1_1)	((ceb1_1	ceb2_1)	hal2_2))))	(((369.1_1	416.1_1)	gac2_1)	vul1_2))	grm1_1)	((gab2_2	grm2_1)	(((gac1_1	vup1_1)	icr1_3)	(vup1_2	(vul2_1	vup2_1)))))	((((gal1_2	plu1_1)	(gal2_1	(plu2_1	plu2_2)))	gra2_1)	(gra2_2	rot1_2)))	vul3_1)	(((((((vul3_2	gag1_1)	406.1_1)	((lai1_1	lai2_1)	tri2_1))	(gab2_1	vel2_2))	((((416.1_2	gal1_1)	(gra1_1	gra2_3))	((gab1_1	gag1_2)	((vir1_2	vel1_1)	tri2_2)))	((((gag2_2	lit1_2)
(((((((((vir1_1	(vir2_1	vir2_2))	gag2_1)	((((gal1_2	plu1_1)	((gal2_1	(gra2_1	plu2_1))	plu2_2))	(gra2_2	rot1_2))	(((369.1_1	416.1_1)	vul1_2)	gac2_1)))	(((grm1_1	(ceb1_1	ceb2_1))	((gab2_2	grm2_1)	vul3_1))	((gac1_1	(icr1_3	vup1_1))	(vup1_2	vul2_1))))	((bur1_1	tri1_1)	(hal2_2	vup2_1)))	(((((((gag1_1	vul3_2)	406.1_1)	(lai1_1	lai2_1))	tri2_1)	((gab1_1	gag1_2)	(vel1_1	vir1_2)))	(((416.1_2	(gra1_1	gra2_3))	gal1_1)	((gab2_1	vel2_2)	tri2_2)))	(((gag2_2	(hal1_1
((((((((((vir1_1	vir2_2)	vir2_1)	(((gal1_2	plu1_1)	plu2_2)	((gal2_1	plu2_1)	gra2_1)))	(((bur1_1	tri1_1)	hal2_2)	vup2_1))	gag2_1)	((ceb1_1	ceb2_1)	((((gac1_1	icr1_3)	vup1_1)	vup1_2)	vul2_1)))	((((grm1_1	(gra2_2	rot1_2))	(gab2_2	grm2_1))	vul3_1)	(((369.1_1	416.1_1)	gac2_1)	vul1_2)))	(((((gag1_1	vul3_2)	(406.1_1	((gab2_1	vel2_2)	(vel1_1	vir1_2))))	((icr2_2	((((gag2_2	lit1_2)	lit2_1)	vel1_2)	(hal1_1	hal2_1)))	(lai1_1	lai2_1)))	(416.1_2	(gal1_1	(gra1_1
((((((((((bur1_1	tri1_1)	hal2_2)	gag2_1)	((vir1_1	vir2_2)	vir2_1))	((((gal1_2	plu1_1)	(gal2_1	plu2_1))	plu2_2)	gra2_1))	((((gac1_1	icr1_3)	vup1_1)	vul2_1)	vup1_2))	(((((vup2_1	((gra2_2	rot1_2)	grm1_1))	vul3_1)	(ceb1_1	ceb2_1))	(gab2_2	grm2_1))	((369.1_1	416.1_1)	(gac2_1	vul1_2))))	(((((((((gag1_1	vir1_2)	vel1_1)	(gab2_1	vel2_2))	vul3_2)	((rot3_1	((plu1_2	rot1_1)	rot3_2))	rot2_1))	((416.1_2	gal1_1)	(gra1_1	gra2_3)))	406.1_1)	(tri2_1	tri2_2))	((((gag2_2
((((((((((gal1_2	plu1_1)	gra2_1)	((gal2_1	plu2_1)	plu2_2))	((((gac1_1	vup1_1)	icr1_3)	vul2_1)	vup1_2))	((((vup2_1	(grm1_1	vul3_1))	(gra2_2	rot1_2))	(ceb1_1	ceb2_1))	(gab2_2	grm2_1)))	(((bur1_1	tri1_1)	hal2_2)	(gag2_1	((vir1_1	vir2_1)	vir2_2))))	((369.1_1	416.1_1)	(gac2_1	vul1_2)))	((((((gag1_1	vir1_2)	vul3_2)	(vel2_1	icr2_1))	(icr2_2	vel1_2))	(((((366.1_1	(icr1_1	(icr1_2	vul1_1)))	(lit1_1	lit2_2))	((((((plu1_2	rot2_1)	rot1_1)	(rot3_1	rot3_2))	((gab1_1
((((((((((vir1_1	(vir2_1	vir2_2))	gag2_1)	(((gal1_2	plu1_1)	gra2_1)	((gal2_1	plu2_1)	plu2_2)))	(((bur1_1	tri1_1)	hal2_2)	vup1_2))	((369.1_1	416.1_1)	(gac2_1	vul1_2)))	((((((grm1_1	vup2_1)	vul3_1)	vul2_1)	(gra2_2	rot1_2))	(gab2_2	grm2_1))	((ceb1_1	ceb2_1)	((gac1_1	vup1_1)	icr1_3))))	(((((((gag1_1	(vir1_2	vul3_2))	vel1_2)	(icr2_1	vel2_1))	icr2_2)	((406.1_1	(gab1_1	gag1_2))	((416.1_2	gal1_1)	((((vel1_1	rot3_1)	(((plu1_2	rot3_2)	rot2_1)	rot1_1))	(lai1_1
((((((((((((bur1_1	tri1_1)	vup1_2)	hal2_2)	gag2_1)	(((((((vup2_1	grm1_1)	(gab2_2	grm2_1))	(gra2_2	rot1_2))	(vul2_1	vul3_1))	((ceb1_1	ceb2_1)	((gac1_1	vup1_1)	icr1_3)))	((gal1_2	plu1_1)	(((gal2_1	plu2_2)	plu2_1)	gra2_1)))	((vir1_1	vir2_2)	vir2_1)))	((369.1_1	416.1_1)	(gac2_1	vul1_2)))	(tri2_1	tri2_2))	((((((gag1_1	vel1_1)	vul3_2)	((rot2_1	rot3_1)	rot1_1))	(lai1_1	lai2_1))	(vir1_2	(plu1_2	rot3_2)))	406.1_1))	((gal1_1	(416.1_2	(gra1_1	gra2_3)))	(((((366.1_1
(((((((vir1_1	(vir2_1	vir2_2))	((((((369.1_1	416.1_1)	vul1_2)	gac2_1)	((((bur1_1	tri1_1)	hal2_2)	vup1_2)	gag2_1))	((grm1_1	(((((ceb1_1	ceb2_1)	((gac1_1	vup1_1)	icr1_3))	vul2_1)	vul3_1)	(vup2_1	(gab2_2	grm2_1))))	(gra2_2	rot1_2)))	(((gal1_2	plu1_1)	(plu2_1	plu2_2))	(gal2_1	gra2_1))))	((((((plu1_2	rot3_2)	((rot1_1	rot3_1)	rot2_1))	(gag1_1	vel1_1))	(vir1_2	vul3_2))	406.1_1)	((tri2_2	tri2_1)	(lai1_1	lai2_1))))	((((gra1_1	gra2_3)	416.1_2)	gal1_1)	(((366.1_1
(((((((((gag2_1	((gra2_2	rot1_2)	(((gal1_2	plu1_1)	plu2_1)	(gal2_1	(gra2_1	plu2_2)))))	(((vir1_1	vir2_1)	vir2_2)	(((bur1_1	tri1_1)	hal2_2)	vup1_2)))	((((369.1_1	416.1_1)	gac2_1)	vul1_2)	((grm1_1	(gab2_2	grm2_1))	((((ceb1_1	ceb2_1)	(vul2_1	vup2_1))	((gac1_1	icr1_3)	vup1_1))	vul3_1))))	((((icr2_1	vel2_1)	vel1_2)	gag2_2)	(((hal1_1	hal2_1)	(lit1_2	lit2_1))	icr2_2)))	(((366.1_1	(lit1_1	lit2_2))	(gab2_1	vel2_2))	((icr1_1	vul1_1)	icr1_2)))	(((((406.1_1	vel1_1)
(((((((((gag2_1	(((((bur1_1	tri1_1)	vup1_2)	hal2_2)	(vir1_1	(vir2_1	vir2_2)))	((gra2_2	rot1_2)	(((gal1_2	plu1_1)	plu2_2)	((gal2_1	plu2_1)	gra2_1)))))	(((369.1_1	416.1_1)	gac2_1)	vul1_2))	((((((ceb1_1	ceb2_1)	vup2_1)	((gac1_1	icr1_3)	vup1_1))	vul2_1)	grm1_1)	(gab2_2	grm2_1)))	(((369.1_2	ceb1_2)	grm2_2)	vul2_2))	366.1_1)	((((icr1_1	vul1_1)	icr1_2)	vul3_1)	((gab2_1	vel2_2)	(lit1_1	lit2_2))))	((((lai1_1	lai2_1)	(416.1_2	gal1_1))	((gra1_1	gra2_3)	(tri2_1
((((((((gag2_1	(((369.1_1	416.1_1)	gac2_1)	vul1_2))	((((gab2_2	grm2_1)	((((ceb1_1	ceb2_1)	(vup2_1	vul2_1))	((gac1_1	icr1_3)	vup1_1))	grm1_1))	(((((bur1_1	tri1_1)	hal2_2)	vup1_2)	((vir1_1	vir2_2)	vir2_1))	(gra2_2	rot1_2)))	(((gal1_2	plu1_1)	(plu2_2	plu2_1))	(gal2_1	gra2_1))))	(((gab2_1	vel2_2)	(lai1_1	lai2_1))	((((vel2_1	icr2_1)	((((hal1_1	hal2_1)	lit2_1)	lit1_2)	vel1_2))	icr2_2)	gag2_2)))	(((366.1_1	((lit1_1	lit2_2)	vul3_1))	((icr1_1	vul1_1)	icr1_2))
(((((((((((((gal1_2	plu1_1)	plu2_2)	(gal2_1	(gra2_1	plu2_1)))	(gra2_2	rot1_2))	((((bur1_1	tri1_1)	vup1_2)	hal2_2)	(gag2_1	((vir1_1	vir2_1)	vir2_2))))	((369.1_1	416.1_1)	(gac2_1	vul1_2)))	(((gab2_2	grm2_1)	grm1_1)	(((ceb1_1	ceb2_1)	(vup2_1	vul2_1))	((gac1_1	vup1_1)	icr1_3))))	(((416.1_2	gal1_1)	(((gag2_2	icr2_2)	((hal1_1	hal2_1)	(lit1_2	lit2_1)))	vel1_2))	((((369.1_2	ceb1_2)	grm2_2)	vul2_2)	((406.1_1	(vul3_2	vel1_1))	(gag1_1	vir1_2)))))	((((gab1_1	gag1_2)
((((((((((((gal1_2	plu1_1)	((gal2_1	plu2_2)	plu2_1))	gra2_1)	(gra2_2	rot1_2))	((ceb2_1	((gab2_2	grm2_1)	(gac1_1	(icr1_3	vup1_1))))	((((gag2_1	(vir1_1	(vir2_1	vir2_2)))	vup1_2)	(((369.1_1	416.1_1)	vul1_2)	gac2_1))	(((bur1_1	tri1_1)	hal2_2)	((ceb1_1	vup2_1)	vul2_1)))))	grm1_1)	((366.1_1	((((gra1_1	gra2_3)	tri2_1)	tri2_2)	(((icr1_1	vul1_1)	icr1_2)	vul3_1)))	((gab2_1	vel2_2)	(lit1_1	lit2_2))))	(((369.1_2	ceb1_2)	grm2_2)	vul2_2))	(((lai1_1	lai2_1)	(((plu1_2
((((((((((gra2_2	rot1_2)	grm1_1)	((gac1_1	icr1_3)	vup1_1))	(grm2_1	((ceb1_1	(vup2_1	vul2_1))	ceb2_1)))	((((((gal1_2	plu1_1)	(gal2_1	plu2_1))	gra2_1)	plu2_2)	((((bur1_1	tri1_1)	hal2_2)	((vir1_1	vir2_1)	vir2_2))	gag2_1))	(((369.1_1	416.1_1)	(gac2_1	vul1_2))	(gag1_2	vup1_2))))	gab2_2)	(((((416.1_2	((((plu1_2	rot3_2)	rot3_1)	rot2_1)	rot1_1))	gal1_1)	(((((406.1_1	gag2_2)	(((gag1_1	(vul3_2	(vel1_1	vir1_2)))	lit1_2)	(hal1_1	hal2_1)))	lit2_1)	(icr2_2	vel1_2))
((((((((((gal1_2	plu1_1)	((gal2_1	plu2_2)	plu2_1))	gra2_1)	(ceb2_1	(gab2_2	grm2_1)))	grm1_1)	(gra2_2	rot1_2))	((gag2_1	(vir1_1	(vir2_1	vir2_2)))	(((((369.1_1	416.1_1)	(gac2_1	vul1_2))	vup1_2)	gag1_2)	((bur1_1	tri1_1)	hal2_2))))	(ceb1_1	(((gac1_1	icr1_3)	vup1_1)	(vul2_1	vup2_1))))	(((((((406.1_1	((((((gag1_1	vel1_1)	vir1_2)	vul3_2)	vel1_2)	lit1_2)	((gag2_2	lit2_1)	((hal1_1	hal2_1)	icr2_2))))	(lai1_1	lai2_1))	((icr1_1	vul1_1)	icr1_2))	((vel2_1	icr2_1)
(((((((gag2_1	((vir1_1	vir2_2)	vir2_1))	((((369.1_1	416.1_1)	(gac2_1	vul1_2))	(gag1_2	vup1_2))	((((gal1_2	plu1_1)	plu2_1)	(gal2_1	plu2_2))	gra2_1)))	(((gra2_2	rot1_2)	(ceb2_1	grm1_1))	(gab2_2	grm2_1)))	(((((bur1_1	tri1_1)	hal2_2)	ceb1_1)	(vup2_1	vul2_1))	((gac1_1	icr1_3)	vup1_1)))	vul3_1)	((((((((((plu1_2	rot3_1)	rot3_2)	rot1_1)	rot2_1)	406.1_1)	(lai1_1	lai2_1))	((416.1_2	gal1_1)	gab1_1))	((gra1_1	gra2_3)	(tri2_1	tri2_2)))	(((369.1_2	ceb1_2)	grm2_2)
((((((vir1_1	(vir2_1	vir2_2))	((((gab2_2	grm2_1)	(grm1_1	ceb2_1))	((((((bur1_1	tri1_1)	hal2_2)	(vul2_1	vup2_1))	((gac1_1	icr1_3)	vup1_1))	ceb1_1)	(gra2_2	rot1_2)))	(((((369.1_1	416.1_1)	gac2_1)	vul1_2)	((gag1_2	vup1_2)	gag2_1))	(((gal1_2	plu1_1)	plu2_2)	((gal2_1	plu2_1)	gra2_1)))))	(((((((((plu1_2	rot1_1)	rot2_1)	(rot3_1	rot3_2))	416.1_2)	gab1_1)	406.1_1)	(lai1_1	lai2_1))	gal1_1)	(((((366.1_1	(((icr1_1	vul1_1)	icr1_2)	vel2_1))	(lit1_1	lit2_2))	(((gag2_2
(((((((((((vir1_1	vir2_1)	vir2_2)	gag2_1)	((((gal1_2	plu1_1)	plu2_2)	gra2_1)	(gal2_1	plu2_1)))	(((((grm2_1	grm1_1)	ceb2_1)	(gra2_2	rot1_2))	(((bur1_1	tri1_1)	hal2_2)	(((ceb1_1	((gac1_1	icr1_3)	vup1_1))	vul2_1)	vup2_1)))	gab2_2))	(((369.1_1	416.1_1)	(gac2_1	vul1_2))	(gag1_2	vup1_2)))	((((406.1_1	416.1_2)	(lai1_1	lai2_1))	(((((plu1_2	rot3_1)	(rot1_1	rot3_2))	rot2_1)	tri2_2)	vul3_1))	(((gra1_1	gra2_3)	gal1_1)	(gab1_1	tri2_1))))	(((366.1_1	((vel2_1	(gag1_1
((((((gag2_1	((((bur1_1	tri1_1)	hal2_2)	((vir1_1	vir2_1)	vir2_2))	(gab2_2	((gal1_2	plu1_1)	((gal2_1	(gra2_1	plu2_1))	plu2_2)))))	((((grm2_1	(grm1_1	ceb2_1))	((ceb1_1	(vul2_1	vup2_1))	((gac1_1	icr1_3)	vup1_1)))	(gra2_2	rot1_2))	((((369.1_1	416.1_1)	(gac2_1	vul1_2))	vup1_2)	gag1_2)))	416.1_2)	((((((((plu1_2	rot2_1)	rot3_2)	(rot1_1	rot3_1))	406.1_1)	((((gal1_1	(gra1_1	gra2_3))	((gag1_1	vul3_2)	(vel1_1	vir1_2)))	((((369.1_2	ceb1_2)	grm2_2)	vul2_2)	(tri2_1
((((((((((((gal1_2	plu1_1)	((gal2_1	plu2_1)	gra2_1))	plu2_2)	(((((369.1_1	416.1_1)	vul1_2)	gac2_1)	gag1_2)	vup1_2))	(((grm2_1	(((grm1_1	ceb2_1)	(gra2_2	rot1_2))	(((ceb1_1	vul2_1)	vup2_1)	((gac1_1	icr1_3)	vup1_1))))	((bur1_1	tri1_1)	hal2_2))	(gab2_2	((vir1_1	vir2_1)	vir2_2))))	gag2_1)	(tri2_1	tri2_2))	(((406.1_1	gab1_1)	(((gag1_1	(vul3_2	vir1_2))	(lai1_1	lai2_1))	(((plu1_2	rot3_2)	((rot1_1	rot3_1)	rot2_1))	vel1_1)))	(((369.1_2	ceb1_2)	grm2_2)	vul2_2)))
((((((((gag2_1	(gag1_2	vup1_2))	(((((gal1_2	plu1_1)	gal2_1)	gra2_1)	plu2_2)	plu2_1))	(((grm2_1	(((grm1_1	(((ceb1_1	(vul2_1	vup2_1))	((gac1_1	icr1_3)	vup1_1))	(gab2_2	((vir1_1	vir2_1)	vir2_2))))	(gra2_2	rot1_2))	ceb2_1))	((369.1_1	416.1_1)	(gac2_1	vul1_2)))	((bur1_1	tri1_1)	hal2_2)))	((366.1_1	(((icr2_1	(lit1_1	lit2_2))	vel2_1)	(vel2_2	gab2_1)))	((icr1_1	(icr1_2	vul1_1))	vul3_1)))	((((((((vel1_1	gag1_1)	vul3_2)	vir1_2)	((plu1_2	rot3_1)	((rot1_1	rot2_1)
(((((((((((((((gal1_2	plu1_1)	gal2_1)	gra2_1)	(plu2_1	plu2_2))	hal2_2)	gag2_1)	(gab2_2	((vir1_1	vir2_2)	vir2_1)))	(((ceb2_1	grm1_1)	(((bur1_1	tri1_1)	(vup2_1	vul2_1))	(ceb1_1	((gac1_1	icr1_3)	vup1_1))))	(gra2_2	rot1_2)))	((grm2_1	((369.1_1	416.1_1)	(gac2_1	vul1_2)))	(gag1_2	vup1_2)))	(gag2_2	((((hal1_1	hal2_1)	(lit2_1	lit1_2))	icr2_2)	vel1_2)))	(tri2_1	tri2_2))	((gal1_1	(gra1_1	gra2_3))	416.1_2))	(((((((((((plu1_2	rot3_2)	rot1_1)	rot3_1)	rot2_1)	(406.1_1
((((((((((gab2_2	(vir1_1	vir2_2))	vir2_1)	hal2_2)	((((grm1_1	(gra2_2	rot1_2))	ceb2_1)	((((bur1_1	tri1_1)	(vul2_1	vup2_1))	((gac1_1	icr1_3)	vup1_1))	ceb1_1))	(gag2_1	(((gal1_2	plu1_1)	plu2_2)	((gal2_1	plu2_1)	gra2_1)))))	(((grm2_1	gag1_2)	vup1_2)	((369.1_1	416.1_1)	(gac2_1	vul1_2))))	((((((((((vir1_2	vel1_1)	(gag1_1	vul3_2))	((plu1_2	(rot1_1	rot3_1))	(rot2_1	rot3_2)))	406.1_1)	(vel2_1	(icr2_1	(lit1_1	lit2_2))))	((gab2_1	vel2_2)	vul3_1))	366.1_1)	((icr1_1
(((((((((((gag1_2	(gab2_2	((vir1_1	vir2_2)	vir2_1)))	(((369.1_1	416.1_1)	gac2_1)	vul1_2))	gag2_1)	(((gal1_2	plu1_1)	(((gal2_1	plu2_2)	gra2_1)	plu2_1))	hal2_2))	(grm2_1	vup1_2))	(((ceb2_1	grm1_1)	(gra2_2	rot1_2))	((ceb1_1	(vup2_1	vul2_1))	(gac1_1	(icr1_3	vup1_1)))))	(bur1_1	tri1_1))	(((((406.1_1	vel1_1)	((gag1_1	vir1_2)	vul3_2))	((((plu1_2	rot3_2)	rot3_1)	rot1_1)	rot2_1))	gab1_1)	((lai1_1	lai2_1)	(tri2_1	tri2_2))))	(((((gra1_1	gra2_3)	gal1_1)	416.1_2)
(((((((((gag1_2	((gab2_2	(vir2_1	vir2_2))	vir1_1))	(((grm1_1	ceb2_1)	((bur1_1	tri1_1)	((ceb1_1	(((gac1_1	icr1_3)	vup1_1)	vul2_1))	vup2_1)))	(gra2_2	rot1_2)))	((((gal1_2	plu1_1)	gra2_1)	(gal2_1	plu2_1))	plu2_2))	(((369.1_1	416.1_1)	(gac2_1	vul1_2))	gag2_1))	(grm2_1	(hal2_2	vup1_2)))	(gra1_1	gra2_3))	(((((gag1_1	vir1_2)	((((plu1_2	rot1_1)	rot3_1)	rot2_1)	rot3_2))	((lai1_1	lai2_1)	(tri2_1	tri2_2)))	(vul3_2	vel1_1))	(((416.1_2	gal1_1)	(406.1_1	(gag2_2
(((((((grm2_1	(((369.1_1	416.1_1)	gac2_1)	vul1_2))	((((grm1_1	(ceb2_1	gag2_1))	(gra2_2	rot1_2))	(((((bur1_1	tri1_1)	vup2_1)	vul2_1)	ceb1_1)	(gac1_1	(icr1_3	vup1_1))))	((((gal1_2	plu1_1)	gra2_1)	((gal2_1	plu2_1)	plu2_2))	(hal2_2	vup1_2))))	((gab2_2	gag1_2)	((vir1_1	vir2_1)	vir2_2)))	((366.1_1	((vel2_1	icr2_1)	(((gab2_1	vel2_2)	vul3_1)	(lit1_1	lit2_2))))	((icr1_1	icr1_2)	vul1_1)))	((((((vir1_2	406.1_1)	(tri2_1	tri2_2))	(gal1_1	416.1_2))	(gag2_2	(((hal1_1
((((((grm2_1	(gab2_2	(vir1_1	(vir2_1	vir2_2))))	(hal2_2	vup1_2))	((((gag2_1	(ceb2_1	grm1_1))	(gra2_2	rot1_2))	((((bur1_1	tri1_1)	(gac1_1	(icr1_3	vup1_1)))	ceb1_1)	(vul2_1	vup2_1)))	(((((369.1_1	416.1_1)	vul1_2)	gac2_1)	gag1_2)	(((((gal1_2	plu1_1)	gal2_1)	plu2_1)	gra2_1)	plu2_2))))	((((((((406.1_1	(lai1_1	lai2_1))	((gag1_1	vir1_2)	vel1_1))	(rot3_2	((plu1_2	rot2_1)	(rot1_1	rot3_1))))	gab1_1)	(416.1_2	gal1_1))	((gra1_1	gra2_3)	(tri2_1	tri2_2)))	(((369.1_2
(((((((((gab2_2	((vir1_1	vir2_2)	vir2_1))	(hal2_2	vup1_2))	(((gal1_2	plu1_1)	((gal2_1	plu2_1)	plu2_2))	gra2_1))	gag1_2)	((grm2_1	(((ceb2_1	grm1_1)	vul3_1)	(gra2_2	rot1_2)))	((((bur1_1	tri1_1)	vul2_1)	(ceb1_1	vup2_1))	((gac1_1	vup1_1)	icr1_3))))	((369.1_1	416.1_1)	(gac2_1	vul1_2)))	gag2_1)	(((((((((vir1_2	vul3_2)	(gab1_1	vel1_1))	gag1_1)	(406.1_1	((tri2_1	tri2_2)	(lai1_1	lai2_1))))	(((rot3_1	rot1_1)	(plu1_2	rot3_2))	rot2_1))	((gag2_2	((icr2_2	lit2_1)
((((((((gab2_2	((vir1_1	vir2_2)	vir2_1))	(hal2_2	vup1_2))	(((gal1_2	plu1_1)	gra2_1)	((gal2_1	plu2_1)	plu2_2)))	(((369.1_1	416.1_1)	vul1_2)	gac2_1))	((((((ceb2_1	vul3_1)	grm1_1)	grm2_1)	(gra2_2	rot1_2))	((bur1_1	tri1_1)	(((ceb1_1	vup2_1)	((gac1_1	icr1_3)	vup1_1))	vul2_1)))	(gag1_2	gag2_1)))	(((((((gag1_1	vel1_1)	(vir1_2	vul3_2))	(lai1_1	lai2_1))	((plu1_2	((rot1_1	rot3_2)	rot3_1))	rot2_1))	(406.1_1	(((gag2_2	(lit1_2	lit2_1))	(hal1_1	hal2_1))	(icr2_2
((((((((gag1_2	(ceb2_1	((vul3_1	(grm2_1	grm1_1))	(gra2_2	rot1_2))))	(gab2_2	((vir1_1	vir2_2)	vir2_1)))	(((369.1_1	416.1_1)	(gac2_1	vul1_2))	((gal1_2	plu1_1)	((gal2_1	(plu2_1	plu2_2))	gra2_1))))	(((bur1_1	tri1_1)	((ceb1_1	vul2_1)	((gac1_1	vup1_1)	(icr1_3	vup2_1))))	((gag2_1	vup1_2)	hal2_2)))	(((369.1_2	ceb1_2)	grm2_2)	vul2_2))	((gag1_1	((vul3_2	vel1_1)	((lai1_1	lai2_1)	vir1_2)))	((((366.1_1	vel2_2)	gab2_1)	((icr1_1	vul1_1)	icr1_2))	((icr2_1	(lit1_1
(((((((gab2_2	vir2_1)	(vir1_1	vir2_2))	((369.1_1	416.1_1)	(gac2_1	vul1_2)))	((((((ceb2_1	grm2_1)	(grm1_1	vul3_1))	(gra2_2	rot1_2))	(gag2_1	((gal1_2	plu1_1)	((gal2_1	plu2_1)	(gra2_1	plu2_2)))))	gag1_2)	((((bur1_1	tri1_1)	hal2_2)	vup1_2)	(((ceb1_1	vul2_1)	(gac1_1	vup1_1))	(icr1_3	vup2_1)))))	(((((gag1_1	((vel1_1	vul3_2)	vir1_2))	(lai1_1	lai2_1))	gab1_1)	((366.1_1	((icr1_1	vul1_1)	icr1_2))	(vel2_1	((gab2_1	vel2_2)	(icr2_1	(lit1_1	lit2_2))))))	(((vel1_2
((((((gag2_1	(((bur1_1	tri1_1)	vup1_2)	hal2_2))	(((((grm2_1	((ceb2_1	grm1_1)	((gra2_2	rot1_2)	vul3_1)))	(((gal1_2	plu1_1)	((gal2_1	plu2_1)	plu2_2))	gra2_1))	(((ceb1_1	(vup2_1	vul2_1))	icr1_3)	(gac1_1	vup1_1)))	(gab2_2	((vir1_1	vir2_2)	vir2_1)))	((((369.1_1	416.1_1)	gac2_1)	vul1_2)	gag1_2)))	406.1_1)	(((((((gag1_1	vir1_2)	vul3_2)	(gag2_2	(((hal1_1	hal2_1)	vel1_2)	(icr2_2	(lit1_2	lit2_1)))))	((((rot1_1	(rot2_1	rot3_2))	vel1_1)	(plu1_2	rot3_1))	(lai1_1
(((((((((bur1_1	tri1_1)	(hal2_2	vup1_2))	(gab2_2	(vir1_1	(vir2_1	vir2_2))))	gag2_1)	((((((grm2_1	grm1_1)	vul3_1)	(ceb2_1	(gra2_2	rot1_2)))	((ceb1_1	(gac1_1	vup1_1))	(icr1_3	(vul2_1	vup2_1))))	(((gal1_2	plu1_1)	(gra2_1	plu2_2))	(gal2_1	plu2_1)))	((((369.1_1	416.1_1)	vul1_2)	gac2_1)	gag1_2)))	((366.1_1	vel2_1)	(((gab2_1	vel2_2)	(icr2_1	(lit1_1	lit2_2)))	((icr1_1	icr1_2)	vul1_1))))	(((((((vul3_2	vel1_1)	gab1_1)	(gag1_1	vir1_2))	(lai1_1	lai2_1))	((rot1_1
(((((((((((bur1_1	vup1_2)	(hal2_2	tri1_1))	(gag2_1	((gab2_2	vir2_1)	(vir1_1	vir2_2))))	(((((grm2_1	grm1_1)	vul3_1)	(gra2_2	rot1_2))	ceb2_1)	(ceb1_1	(((gac1_1	icr1_3)	vup1_1)	(vup2_1	vul2_1)))))	((gal1_2	(((gal2_1	plu2_1)	plu2_2)	plu1_1))	gra2_1))	((((369.1_1	416.1_1)	vul1_2)	gac2_1)	gag1_2))	(((366.1_1	(gab2_1	vel2_2))	((icr1_1	vul1_1)	icr1_2))	(lit1_1	lit2_2)))	((gra1_1	gra2_3)	(tri2_1	tri2_2)))	(((((((lai1_1	lai2_1)	vir1_2)	gab1_1)	406.1_1)	((((vel1_2
(((((((((grm2_1	(ceb1_1	(vul2_1	vup2_1)))	(((gac1_1	vup1_1)	icr1_3)	(gra2_2	rot1_2)))	((ceb2_1	grm1_1)	vul3_1))	((((gab2_2	vir1_1)	(vir2_1	vir2_2))	gag2_1)	((gal1_2	((gal2_1	plu2_1)	plu2_2))	(gra2_1	plu1_1))))	(((((369.1_1	416.1_1)	vul1_2)	gac2_1)	(gag1_2	vup1_2))	((bur1_1	tri1_1)	hal2_2)))	(((369.1_2	ceb1_2)	grm2_2)	vul2_2))	(((vir1_2	((366.1_1	(lit1_1	lit2_2))	((gab2_1	vel2_2)	((icr1_1	vul1_1)	icr1_2))))	((406.1_1	(((416.1_2	gal1_1)	(gra1_1	gra2_3))
((((((((gag2_1	((bur1_1	tri1_1)	hal2_2))	(gab2_2	((vir1_1	vir2_1)	vir2_2)))	((((gal1_2	plu1_1)	plu2_1)	gal2_1)	(gra2_1	plu2_2)))	((((369.1_1	416.1_1)	(gac2_1	vul1_2))	vup1_2)	gag1_2))	(((ceb1_1	vup2_1)	vul3_1)	vul2_1))	(((grm2_1	(ceb2_1	grm1_1))	((gac1_1	icr1_3)	vup1_1))	(gra2_2	rot1_2)))	(((((gab1_1	(((gag1_1	vel1_1)	vul3_2)	vir1_2))	((((icr2_1	vel2_1)	((((hal1_1	hal2_1)	(lit1_2	lit2_1))	icr2_2)	vel1_2))	gag2_2)	(((rot1_1	rot3_2)	plu1_2)	(rot2_1
((((((((((bur1_1	tri1_1)	hal2_2)	(((((gal1_2	plu1_1)	((gal2_1	plu2_1)	gra2_1))	plu2_2)	gag2_1)	(((((369.1_1	416.1_1)	vul1_2)	gac2_1)	gag1_2)	vup1_2)))	((gab2_2	(vir1_1	vir2_1))	vir2_2))	((ceb2_1	(grm1_1	(gra2_2	rot1_2)))	vul3_1))	grm2_1)	((gac1_1	icr1_3)	vup1_1))	(ceb1_1	(vul2_1	vup2_1)))	(((((((((406.1_1	(plu1_2	rot3_2))	(((gag1_1	vir1_2)	vel1_1)	vul3_2))	gab1_1)	(lai1_1	lai2_1))	((((416.1_2	gal1_1)	(gra1_1	gra2_3))	(tri2_2	tri2_1))	((rot3_1	rot2_1)
((((((((((((bur1_1	tri1_1)	hal2_2)	gag2_1)	((vir1_1	vir2_1)	vir2_2))	((gal1_2	plu1_1)	(((gal2_1	gra2_1)	plu2_1)	plu2_2)))	(((((369.1_1	416.1_1)	gac2_1)	vul1_2)	gag1_2)	vup1_2))	((gra2_2	rot1_2)	vul3_1))	(((ceb1_1	vul2_1)	vup2_1)	((gac1_1	vup1_1)	icr1_3)))	((grm2_1	grm1_1)	(ceb2_1	gab2_2)))	(((((gag1_1	(plu1_2	((vel1_1	vul3_2)	vir1_2)))	(406.1_1	(((rot1_1	rot3_1)	rot2_1)	rot3_2)))	gab1_1)	((((((vel1_2	(lit1_2	lit2_1))	(gag2_2	icr2_2))	((icr2_1	vel2_1)
(((((((gag2_1	((gal1_2	plu1_1)	(((gal2_1	plu2_2)	plu2_1)	gra2_1)))	(((bur1_1	tri1_1)	hal2_2)	((vir1_1	vir2_1)	vir2_2)))	gab2_2)	((((369.1_1	416.1_1)	(gac2_1	vul1_2))	vup1_2)	gag1_2))	(((grm2_1	vul3_1)	((ceb2_1	grm1_1)	(gra2_2	rot1_2)))	((ceb1_1	(vul2_1	vup2_1))	((gac1_1	icr1_3)	vup1_1))))	(((((((((gag1_1	vir1_2)	vul3_2)	vel1_1)	((rot2_1	rot1_1)	((plu1_2	rot3_2)	rot3_1)))	((gra1_1	gra2_3)	(tri2_1	tri2_2)))	((((icr2_1	vel2_1)	(lit1_2	lit2_1))	vel1_2)
((((((((gag2_1	((vir1_1	vir2_2)	vir2_1))	(((grm2_1	grm1_1)	((ceb1_1	ceb2_1)	(((gac1_1	vup1_1)	icr1_3)	(vul2_1	vup2_1))))	(gab2_2	(gra2_2	rot1_2))))	((bur1_1	tri1_1)	hal2_2))	((((gal1_2	plu1_1)	(gra2_1	plu2_1))	plu2_2)	gal2_1))	((((369.1_1	416.1_1)	gac2_1)	vul1_2)	(gag1_2	vup1_2)))	((((((((((gag1_1	((vir1_2	vul3_2)	vel1_1))	vul3_1)	406.1_1)	(lai1_1	lai2_1))	((gra1_1	gra2_3)	(tri2_1	tri2_2)))	(((plu1_2	rot2_1)	rot1_1)	(rot3_1	rot3_2)))	(416.1_2	gal1_1))
(((((((((vir1_1	vir2_2)	vir2_1)	(((((gal1_2	plu1_1)	plu2_2)	gra2_1)	gal2_1)	plu2_1))	(((bur1_1	tri1_1)	hal2_2)	gag2_1))	(((((grm2_1	grm1_1)	gab2_2)	(((ceb1_1	ceb2_1)	(vup2_1	vul2_1))	((gac1_1	vup1_1)	icr1_3)))	(gra2_2	rot1_2))	(((((369.1_1	416.1_1)	vul1_2)	gac2_1)	gag1_2)	vup1_2)))	(((369.1_2	ceb1_2)	grm2_2)	vul2_2))	(((((((plu1_2	rot2_1)	((rot1_1	rot3_2)	rot3_1))	((gag1_1	vir1_2)	(vel1_1	vul3_2)))	(406.1_1	(lai1_1	lai2_1)))	gab1_1)	(((416.1_2	gal1_1)
((((((((((((vir1_1	(vir2_1	vir2_2))	((bur1_1	tri1_1)	hal2_2))	gag2_1)	(((gal1_2	plu1_1)	gal2_1)	(gra2_1	(plu2_1	plu2_2))))	((((ceb1_1	ceb2_1)	(vul2_1	vup2_1))	((gac1_1	vup1_1)	icr1_3))	((grm1_1	(gra2_2	rot1_2))	(gab2_2	grm2_1))))	((((369.1_1	416.1_1)	gac2_1)	vul1_2)	(gag1_2	vup1_2)))	(gab1_1	((lai1_1	lai2_1)	(tri2_1	tri2_2))))	((((((gag1_1	vir1_2)	vul3_2)	vel1_1)	406.1_1)	((((plu1_2	rot3_1)	rot3_2)	rot1_1)	rot2_1))	((416.1_2	gal1_1)	(gra1_1	gra2_3))))
(((((((((((vir1_1	vir2_2)	vir2_1)	((bur1_1	tri1_1)	hal2_2))	(((gab2_2	grm2_1)	grm1_1)	(((gal1_2	plu1_1)	plu2_2)	((gal2_1	plu2_1)	gra2_1))))	((gra2_2	rot1_2)	(((ceb1_1	ceb2_1)	(((gac1_1	vup1_1)	icr1_3)	vup2_1))	vul2_1)))	(((gag1_2	vup1_2)	(((369.1_1	416.1_1)	gac2_1)	vul1_2))	(((369.1_2	ceb1_2)	grm2_2)	vul2_2)))	gag2_1)	vul3_1)	((lai1_1	lai2_1)	(tri2_1	tri2_2)))	(((((gal1_1	(gra1_1	gra2_3))	416.1_2)	(366.1_1	(gab1_1	vel1_2)))	((gag2_2	(icr2_2	(lit1_2
(((((((((vir1_1	vir2_2)	vir2_1)	((bur1_1	tri1_1)	hal2_2))	((gab2_2	grm2_1)	grm1_1))	((((369.1_1	416.1_1)	gac2_1)	vul1_2)	(vup1_2	gag1_2)))	(((gra2_2	rot1_2)	(((ceb1_1	ceb2_1)	((gac1_1	vup1_1)	icr1_3))	(vup2_1	vul2_1)))	(((369.1_2	ceb1_2)	(vul2_2	grm2_2))	(gag2_1	((gal1_2	plu1_1)	(((gal2_1	plu2_1)	plu2_2)	gra2_1))))))	(((((vel2_1	(gab2_1	vel2_2))	vul3_1)	((icr1_1	icr1_2)	vul1_1))	((((gra1_1	gra2_3)	416.1_2)	gal1_1)	((((366.1_1	vel1_2)	gab1_1)	(406.1_1
((((((((((bur1_1	tri1_1)	hal2_2)	(vir1_1	(vir2_1	vir2_2)))	((((gra2_2	rot1_2)	((ceb1_1	ceb2_1)	grm1_1))	(gab2_2	grm2_1))	(((gac1_1	(icr1_3	vup1_1))	vul2_1)	vup2_1)))	((((369.1_2	ceb1_2)	grm2_2)	vul2_2)	gag2_1))	(((((369.1_1	416.1_1)	vul1_2)	gac2_1)	vup1_2)	gag1_2))	((gal1_2	plu1_1)	((gal2_1	plu2_2)	(gra2_1	plu2_1))))	(((gag2_2	(hal1_1	hal2_1))	((((416.1_2	gal1_1)	(gra1_1	gra2_3))	((406.1_1	(gag1_1	vir1_2))	(vel1_1	vul3_2)))	(((366.1_1	((icr2_2	(lit2_1
(((((((((((bur1_1	tri1_1)	hal2_2)	(vir1_1	(vir2_1	vir2_2)))	((ceb1_1	ceb2_1)	(gra2_2	rot1_2)))	((gab2_2	grm2_1)	grm1_1))	(((gac1_1	vup1_1)	icr1_3)	(vup2_1	vul2_1)))	(gag2_1	(((gal1_2	plu1_1)	((gal2_1	plu2_2)	plu2_1))	gra2_1)))	(((369.1_1	416.1_1)	(gac2_1	vul1_2))	(gag1_2	vup1_2)))	(((((369.1_2	ceb1_2)	grm2_2)	vul2_2)	vul3_1)	((icr1_1	(icr1_2	vul1_1))	icr2_1)))	((((gab1_1	(lai1_1	lai2_1))	(((((366.1_1	vel1_2)	(((hal1_1	hal2_1)	(lit2_1	lit1_2))	icr2_2))
((((((((((bur1_1	tri1_1)	hal2_2)	((vir1_1	vir2_2)	vir2_1))	gag2_1)	(((gac1_1	icr1_3)	vup1_1)	(vup2_1	vul2_1)))	(((((grm1_1	ceb2_1)	ceb1_1)	(gab2_2	grm2_1))	(((((gal1_2	plu1_1)	gal2_1)	(plu2_2	plu2_1))	gra2_1)	(gra2_2	rot1_2)))	vul3_1))	(((369.1_1	416.1_1)	(gac2_1	vul1_2))	(vup1_2	gag1_2)))	((((((((366.1_1	vel1_2)	((gag2_2	icr2_2)	(((hal1_1	hal2_1)	lit2_1)	lit1_2)))	406.1_1)	((gab1_1	(lai1_1	lai2_1))	(gra1_1	gra2_3)))	(((((rot1_1	rot3_1)	rot3_2)	(plu1_2
((((((((((bur1_1	tri1_1)	hal2_2)	gag2_1)	(vir1_1	(vir2_1	vir2_2)))	(((369.1_1	416.1_1)	gac2_1)	vul1_2))	(vup1_2	gag1_2))	((((grm1_1	(gab2_2	grm2_1))	ceb1_1)	(ceb2_1	(((gac1_1	(icr1_3	vup1_1))	vup2_1)	vul2_1)))	(((((gal1_2	plu1_1)	plu2_1)	(gal2_1	plu2_2))	gra2_1)	(gra2_2	rot1_2))))	(((369.1_2	ceb1_2)	grm2_2)	vul2_2))	((gab1_1	((((gal1_1	416.1_2)	((((rot3_1	(rot1_1	rot2_1))	(plu1_2	rot3_2))	(lai1_1	lai2_1))	(((gag1_1	vir1_2)	(vel1_1	vul3_2))	((gra1_1
(((((((((((((((vir1_1	vir2_1)	vir2_2)	gag2_1)	(((369.1_1	416.1_1)	(gac2_1	vul1_2))	(vup1_2	gag1_2)))	grm2_1)	ceb2_1)	(((((gal1_2	plu1_1)	(gal2_1	plu2_1))	plu2_2)	gra2_1)	(gra2_2	rot1_2)))	gab2_2)	grm1_1)	(((((bur1_1	tri1_1)	hal2_2)	vup2_1)	vul2_1)	(ceb1_1	((gac1_1	icr1_3)	vup1_1))))	((406.1_1	(((rot1_1	(rot2_1	rot3_2))	rot3_1)	plu1_2))	((366.1_1	vel1_2)	(gag2_2	(((hal1_1	hal2_1)	icr2_2)	(lit1_2	lit2_1))))))	vul3_1)	((((gra1_1	gra2_3)	(416.1_2	gal1_1))
((((((gag2_1	((vir1_1	vir2_1)	vir2_2))	(((((369.1_1	416.1_1)	vul1_2)	gac2_1)	gag1_2)	vup1_2))	((grm2_1	(ceb2_1	grm1_1))	((((((((bur1_1	tri1_1)	hal2_2)	vul2_1)	vup2_1)	ceb1_1)	((gac1_1	vup1_1)	icr1_3))	((((gal1_2	plu1_1)	((gal2_1	plu2_1)	plu2_2))	gra2_1)	(gra2_2	rot1_2)))	gab2_2)))	((((((406.1_1	(((((366.1_1	vel1_2)	(lit2_1	lit1_2))	(gag2_2	icr2_2))	(hal1_1	hal2_1))	vul3_1))	((((rot2_1	(rot1_1	rot3_1))	(plu1_2	rot3_2))	(((gag1_1	vir1_2)	vul3_2)	vel1_1))
(((((((gag2_1	((vir1_1	vir2_2)	vir2_1))	((((grm2_1	gab2_2)	(((gal1_2	plu1_1)	((gal2_1	plu2_2)	plu2_1))	gra2_1))	(((grm1_1	ceb2_1)	((((((bur1_1	tri1_1)	hal2_2)	vup2_1)	ceb1_1)	vul2_1)	((gac1_1	icr1_3)	vup1_1)))	(gra2_2	rot1_2)))	((((369.1_1	416.1_1)	gac2_1)	vul1_2)	(gag1_2	vup1_2))))	(((416.1_2	gal1_1)	(gra1_1	gra2_3))	(((icr1_1	icr1_2)	vul1_1)	(((icr2_1	vel2_1)	(lit1_1	lit2_2))	(gab2_1	vel2_2)))))	(((((((((366.1_1	vel1_2)	lit2_1)	icr2_2)	((hal1_1	hal2_1)
((((((((vir1_1	(vir2_1	vir2_2))	gag2_1)	(grm2_1	((grm1_1	ceb2_1)	gab2_2)))	(((((369.1_1	416.1_1)	vul1_2)	gac2_1)	gag1_2)	(((gal1_2	plu1_1)	gra2_1)	((gal2_1	plu2_1)	plu2_2))))	(gra2_2	rot1_2))	(((((bur1_1	tri1_1)	hal2_2)	vup1_2)	(ceb1_1	(gac1_1	(icr1_3	vup1_1))))	(vup2_1	vul2_1)))	((((((((vir1_2	gag1_1)	(vel1_1	vul3_2))	gab1_1)	(rot2_1	((plu1_2	(rot1_1	rot3_1))	rot3_2)))	(((((366.1_1	vel1_2)	(gag2_2	lit1_2))	(hal1_1	hal2_1))	lit2_1)	icr2_2))	(((((369.1_2
(((((((((vir1_1	vir2_1)	vir2_2)	gag2_1)	((grm2_1	(gab2_2	ceb2_1))	((gra2_2	rot1_2)	grm1_1)))	((((369.1_1	416.1_1)	gac2_1)	vul1_2)	(((bur1_1	tri1_1)	hal2_2)	(gag1_2	(((gal1_2	plu1_1)	((gal2_1	plu2_1)	plu2_2))	gra2_1)))))	(ceb1_1	((gac1_1	(icr1_3	vup1_1))	((vup2_1	vup1_2)	vul2_1))))	((((366.1_1	vel1_2)	(icr2_1	vel2_1))	((gag2_2	icr2_2)	(((hal1_1	hal2_1)	lit1_2)	lit2_1)))	(((((lit1_1	lit2_2)	vel2_2)	((icr1_1	vul1_1)	icr1_2))	gab2_1)	vul3_1)))	(((((((gag1_1
(((((((vir1_1	vir2_2)	vir2_1)	((((gal1_2	plu1_1)	plu2_2)	(gal2_1	plu2_1))	gra2_1))	(((grm2_1	((grm1_1	ceb2_1)	gab2_2))	(gra2_2	rot1_2))	((((((((bur1_1	tri1_1)	hal2_2)	(icr1_3	vup2_1))	vup1_2)	(gac1_1	vup1_1))	vul2_1)	ceb1_1)	gag2_1)))	((((369.1_1	416.1_1)	gac2_1)	vul1_2)	gag1_2))	((((vir1_2	(((((plu1_2	rot2_1)	rot3_1)	rot3_2)	rot1_1)	(gag1_1	(vel1_1	vul3_2))))	((gal1_1	416.1_2)	(gra1_1	gra2_3)))	(((366.1_1	vel1_2)	(icr2_1	vel2_1))	(((((icr1_1	vul1_1)
((((((((((vir1_1	vir2_1)	vir2_2)	gag2_1)	(gal1_2	(((gal2_1	(plu2_1	plu2_2))	plu1_1)	gra2_1)))	((((369.1_1	416.1_1)	vul1_2)	gac2_1)	(gag1_2	vup1_2)))	((((grm2_1	(ceb2_1	grm1_1))	(gra2_2	rot1_2))	gab2_2)	(((((bur1_1	tri1_1)	((ceb1_1	hal2_2)	vup2_1))	(gac1_1	vup1_1))	vul2_1)	icr1_3)))	((((((((rot3_2	(plu1_2	rot1_1))	(rot2_1	rot3_1))	vel1_1)	((gag2_2	((icr2_2	lit2_1)	lit1_2))	(hal1_1	hal2_1)))	(gag1_1	(vir1_2	vul3_2)))	gab1_1)	(((416.1_2	gal1_1)	(gra1_1
((((((((gag2_1	((vir1_1	vir2_2)	vir2_1))	((((gal1_2	plu1_1)	gal2_1)	(gra2_1	plu2_1))	plu2_2))	((((grm2_1	(ceb2_1	grm1_1))	gab2_2)	((((((bur1_1	tri1_1)	hal2_2)	icr1_3)	(gac1_1	vup1_1))	(vup2_1	vul2_1))	ceb1_1))	(gra2_2	rot1_2)))	((((369.1_1	416.1_1)	gac2_1)	vul1_2)	(vup1_2	gag1_2)))	(((((406.1_1	vul3_2)	((gag1_1	vel1_1)	vir1_2))	((((plu1_2	rot1_1)	rot3_1)	rot3_2)	rot2_1))	(gab1_1	(gag2_2	((hal1_1	hal2_1)	(icr2_2	(lit1_2	lit2_1))))))	((((416.1_2	gal1_1)
(((((((((vir1_1	(vir2_1	vir2_2))	((vup1_2	gag1_2)	gag2_1))	((grm2_1	((grm1_1	(gra2_2	rot1_2))	(ceb2_1	gab2_2)))	((((bur1_1	tri1_1)	hal2_2)	ceb1_1)	((gac1_1	vup1_1)	((icr1_3	vup2_1)	vul2_1)))))	(((369.1_1	416.1_1)	vul1_2)	gac2_1))	(((gal1_2	plu1_1)	plu2_1)	((gal2_1	plu2_2)	gra2_1)))	((gal1_1	(gra1_1	gra2_3))	416.1_2))	(((((((((vel1_1	vul3_2)	gag1_1)	((lai1_1	lai2_1)	(tri2_1	tri2_2)))	((rot1_1	((plu1_2	(rot3_1	rot3_2))	rot2_1))	vir1_2))	406.1_1)	gab1_1)
((((((((vir1_1	(vir2_1	vir2_2))	gag2_1)	((gal1_2	plu1_1)	(((gal2_1	plu2_1)	gra2_1)	plu2_2)))	((grm2_1	(((((ceb2_1	grm1_1)	(gra2_2	rot1_2))	gab2_2)	vup2_1)	((((bur1_1	tri1_1)	hal2_2)	(ceb1_1	((gac1_1	vup1_1)	vul2_1)))	icr1_3)))	(gag1_2	vup1_2)))	((369.1_1	416.1_1)	(gac2_1	vul1_2)))	((((vir1_2	gag1_1)	((406.1_1	(((plu1_2	rot3_2)	((rot1_1	rot3_1)	rot2_1))	(vel1_1	vul3_2)))	((lai1_1	lai2_1)	(tri2_1	tri2_2))))	(((gal1_1	416.1_2)	(gra1_1	gra2_3))	gab1_1))
(((((((gag2_1	((((gal1_2	plu1_1)	gra2_1)	((gal2_1	plu2_1)	plu2_2))	((vir1_1	vir2_2)	vir2_1)))	(((((369.1_1	416.1_1)	vul1_2)	gac2_1)	vup1_2)	gag1_2))	((((grm2_1	(ceb2_1	grm1_1))	gab2_2)	(gra2_2	rot1_2))	(((((bur1_1	tri1_1)	hal2_2)	(gac1_1	(vup2_1	vul2_1)))	(ceb1_1	icr1_3))	vup1_1)))	((((((((406.1_1	((lai1_1	lai2_1)	(tri2_1	tri2_2)))	(gag1_1	vir1_2))	((plu1_2	rot3_2)	((rot1_1	rot3_1)	rot2_1)))	gab1_1)	(vel1_1	vul3_2))	(((gag2_2	(((hal1_1	hal2_1)	lit2_1)
(((((((gag2_1	((vir1_1	vir2_1)	vir2_2))	((gal1_2	(gal2_1	plu2_1))	((gra2_1	plu1_1)	plu2_2)))	(((((grm2_1	grm1_1)	gab2_2)	(((((bur1_1	tri1_1)	hal2_2)	((gac1_1	(vup2_1	vul2_1))	icr1_3))	ceb1_1)	vup1_1))	(gra2_2	rot1_2))	ceb2_1))	(((((369.1_1	416.1_1)	vul1_2)	gac2_1)	vup1_2)	gag1_2))	(((((((plu1_2	rot2_1)	rot3_2)	rot3_1)	rot1_1)	((lai1_1	lai2_1)	(tri2_1	tri2_2)))	(406.1_1	(gag1_1	vir1_2)))	(416.1_2	(gal1_1	(gra1_1	gra2_3)))))	(((366.1_1	((gag2_2	vel1_2)
(((((((vir1_1	(vir2_1	vir2_2))	(((gal1_2	((gal2_1	gra2_1)	plu2_2))	plu1_1)	plu2_1))	((grm2_1	((ceb2_1	grm1_1)	gab2_2))	(((((bur1_1	tri1_1)	hal2_2)	(vup2_1	vul2_1))	(ceb1_1	((gac1_1	icr1_3)	vup1_1)))	(gra2_2	rot1_2))))	(((((369.1_1	416.1_1)	vul1_2)	gac2_1)	(gag1_2	gag2_1))	vup1_2))	((((((((lai1_1	lai2_1)	(((plu1_2	rot1_1)	rot3_2)	(rot2_1	rot3_1)))	406.1_1)	(tri2_1	tri2_2))	(gab1_1	(((gag1_1	(vel1_1	vul3_2))	vir1_2)	(((gag2_2	vel1_2)	(lit2_1	lit1_2))
((((((((((((vir1_1	vir2_2)	vir2_1)	(((gal1_2	plu1_1)	((gal2_1	gra2_1)	plu2_1))	plu2_2))	((grm2_1	(((369.1_1	416.1_1)	gac2_1)	vul1_2))	vup1_2))	(gag1_2	gag2_1))	((((((((bur1_1	tri1_1)	hal2_2)	(vup2_1	vul2_1))	(icr1_3	vup1_1))	gac1_1)	ceb1_1)	((ceb2_1	grm1_1)	gab2_2))	(gra2_2	rot1_2)))	gab1_1)	(416.1_2	(gal1_1	(gra1_1	gra2_3))))	((((plu1_2	((rot1_1	(rot3_1	rot3_2))	rot2_1))	(gag1_1	((vel1_1	vul3_2)	vir1_2)))	406.1_1)	(((((369.1_2	ceb1_2)	grm2_2)	vul2_2)
(((((((((gag2_1	vup1_2)	((((369.1_1	416.1_1)	vul1_2)	gac2_1)	((((gal1_2	gra2_1)	(gal2_1	plu2_1))	(plu1_1	plu2_2))	((vir1_1	vir2_2)	vir2_1))))	(grm2_1	(gra2_2	rot1_2)))	(((((bur1_1	tri1_1)	hal2_2)	(gac1_1	(icr1_3	vup1_1)))	ceb1_1)	(vup2_1	vul2_1)))	((ceb2_1	grm1_1)	gab2_2))	((((406.1_1	((vel1_1	vul3_2)	vir1_2))	(((((gra1_1	gra2_3)	gal1_1)	416.1_2)	(lai1_1	lai2_1))	(((((((plu1_2	rot1_1)	rot2_1)	(rot3_1	rot3_2))	gag1_1)	((((gag2_2	((hal1_1	hal2_1)	vel1_2))
(((((((((gag2_1	vup1_2)	((vir1_1	vir2_1)	vir2_2))	((((gal1_2	gal2_1)	gra2_1)	(plu1_1	plu2_2))	plu2_1))	((((369.1_1	416.1_1)	gac2_1)	vul1_2)	gag1_2))	(gra2_2	rot1_2))	(grm2_1	((((((bur1_1	tri1_1)	vup2_1)	vul2_1)	((gac1_1	vup1_1)	icr1_3))	(ceb1_1	hal2_2))	((ceb2_1	gab2_2)	grm1_1))))	((((369.1_2	ceb1_2)	grm2_2)	vul2_2)	vul3_1))	((((((406.1_1	gab1_1)	(lai1_1	lai2_1))	(gag1_1	((vel1_1	vul3_2)	vir1_2)))	((((gag2_2	(lit1_2	lit2_1))	(hal1_1	hal2_1))	vel1_2)
((((((((gag2_1	((vir1_1	vir2_2)	vir2_1))	(grm2_1	ceb2_1))	((((((bur1_1	tri1_1)	vup1_2)	vup2_1)	(ceb1_1	hal2_2))	vul2_1)	((gac1_1	icr1_3)	vup1_1)))	((((369.1_1	416.1_1)	(gac2_1	vul1_2))	(((gal1_2	(gal2_1	(plu2_1	plu2_2)))	gra2_1)	plu1_1))	gag1_2))	((gab2_2	grm1_1)	(gra2_2	rot1_2)))	((((((icr2_1	vel2_1)	(((((gag2_2	icr2_2)	(hal1_1	hal2_1))	lit2_1)	lit1_2)	vel1_2))	(gra1_1	gra2_3))	(416.1_2	gal1_1))	((tri2_2	(lai1_1	lai2_1))	tri2_1))	((((((369.1_2	ceb1_2)
(((((((bur1_1	tri1_1)	vup1_2)	(gag2_1	((vir1_1	vir2_1)	vir2_2)))	(((((grm2_1	ceb2_1)	(gra2_2	rot1_2))	(grm1_1	gab2_2))	((((369.1_1	416.1_1)	vul1_2)	gac2_1)	((ceb1_1	hal2_2)	(((gac1_1	vup1_1)	icr1_3)	(vup2_1	vul2_1)))))	(gag1_2	(((gal1_2	plu1_1)	((gal2_1	plu2_2)	plu2_1))	gra2_1))))	(((((((((vel1_1	vir1_2)	(gag1_1	vul3_2))	gab1_1)	((((rot2_1	(rot1_1	rot3_2))	plu1_2)	rot3_1)	(lai1_1	lai2_1)))	(tri2_1	tri2_2))	(((((vel2_1	icr2_1)	(hal1_1	hal2_1))	(lit1_2
((((((((gag2_1	((vir1_1	vir2_1)	vir2_2))	(gag1_2	(((gal1_2	gra2_1)	(plu2_2	plu1_1))	(gal2_1	plu2_1))))	((bur1_1	tri1_1)	vup1_2))	((((grm2_1	gab2_2)	(grm1_1	(gra2_2	rot1_2)))	((ceb1_1	hal2_2)	(ceb2_1	(((gac1_1	vup1_1)	icr1_3)	(vul2_1	vup2_1)))))	(((369.1_1	416.1_1)	gac2_1)	vul1_2)))	((((((vel1_1	vul3_2)	gab1_1)	((406.1_1	(rot2_1	((plu1_2	(rot1_1	rot3_2))	rot3_1)))	((gag1_1	vir1_2)	(lai1_1	lai2_1))))	((366.1_1	(lit1_1	lit2_2))	((gab2_1	vel2_2)	((icr1_1
(((((((((gag2_1	((grm2_1	((vir1_1	vir2_1)	vir2_2))	((((gal1_2	plu1_1)	plu2_1)	plu2_2)	(gal2_1	gra2_1))))	gag1_2)	((bur1_1	tri1_1)	vup1_2))	((((ceb1_1	hal2_2)	(vup2_1	vul2_1))	((gac1_1	icr1_3)	vup1_1))	(((ceb2_1	grm1_1)	gab2_2)	(gra2_2	rot1_2))))	(((369.1_1	416.1_1)	gac2_1)	vul1_2))	((((((((gag1_1	(vir1_2	vul3_2))	vel1_1)	(tri2_1	tri2_2))	(((((icr2_1	vel2_1)	gag2_2)	(hal1_1	hal2_1))	((icr2_2	(lit1_2	lit2_1))	vel1_2))	gab1_1))	((406.1_1	(lai1_1	lai2_1))
((((((((vir1_1	(vir2_1	vir2_2))	gag2_1)	((((grm2_1	gag1_2)	(((369.1_1	416.1_1)	(gac2_1	vul1_2))	((bur1_1	tri1_1)	vup1_2)))	(((gal1_2	plu1_1)	((gal2_1	plu2_1)	plu2_2))	gra2_1))	((((ceb2_1	grm1_1)	gab2_2)	(((ceb1_1	hal2_2)	(vul2_1	vup2_1))	((gac1_1	vup1_1)	icr1_3)))	(gra2_2	rot1_2))))	(416.1_2	(gal1_1	(gra1_1	gra2_3))))	((((((((vul3_2	((gag1_1	vir1_2)	vel1_1))	(lai1_1	lai2_1))	((406.1_1	(tri2_1	tri2_2))	gab1_1))	(((rot3_2	rot2_1)	rot3_1)	(plu1_2	rot1_1)))
(((((((((((gag2_1	((vir1_1	vir2_1)	vir2_2))	(gra2_2	rot1_2))	(ceb2_1	grm1_1))	(((ceb1_1	hal2_2)	(gab2_2	(vul2_1	vup2_1)))	((gac1_1	icr1_3)	vup1_1)))	(((bur1_1	tri1_1)	vup1_2)	(((gal1_2	plu1_1)	(gal2_1	plu2_1))	(gra2_1	plu2_2))))	((grm2_1	((369.1_1	416.1_1)	(gac2_1	vul1_2)))	gag1_2))	((416.1_2	gal1_1)	(gra1_1	gra2_3)))	((((366.1_1	gab2_1)	vel2_2)	vul3_1)	(((icr1_1	icr1_2)	vul1_1)	(lit1_1	lit2_2))))	(((((rot3_2	rot1_1)	((plu1_2	rot3_1)	rot2_1))	(406.1_1
(((((((((((vir1_1	vir2_2)	vir2_1)	vup1_2)	gag2_1)	(bur1_1	tri1_1))	(((((ceb1_1	hal2_2)	((gac1_1	icr1_3)	(vul2_1	vup2_1)))	(gab2_2	vup1_1))	grm1_1)	(ceb2_1	(gra2_2	rot1_2))))	(((grm2_1	((369.1_1	416.1_1)	(gac2_1	vul1_2)))	gag1_2)	((gal1_2	plu1_1)	(((gal2_1	plu2_1)	gra2_1)	plu2_2))))	(((416.1_2	gal1_1)	(gra1_1	gra2_3))	((((366.1_1	(gab2_1	vel2_2))	vul3_1)	(lit1_1	lit2_2))	(icr1_1	(icr1_2	vul1_1)))))	((((406.1_1	(((gag1_1	vir1_2)	vel1_1)	vul3_2))	(rot1_1
((((((((vir1_1	(vir2_1	vir2_2))	gag2_1)	((bur1_1	tri1_1)	vup1_2))	(((gab2_2	(gra2_2	rot1_2))	grm1_1)	(((ceb1_1	hal2_2)	((gac1_1	icr1_3)	(vul2_1	vup2_1)))	vup1_1)))	((((grm2_1	ceb2_1)	(((369.1_1	416.1_1)	gac2_1)	vul1_2))	(gab1_1	gag1_2))	((gal1_2	plu1_1)	(gal2_1	((gra2_1	plu2_2)	plu2_1)))))	((416.1_2	(gal1_1	(gra1_1	gra2_3)))	(((369.1_2	ceb1_2)	grm2_2)	vul2_2)))	(((406.1_1	(((((rot1_1	(rot3_1	rot3_2))	plu1_2)	rot2_1)	(gag1_1	(lai1_1	lai2_1)))	((vel1_1
(((((((((vir1_1	vir2_1)	vir2_2)	gag2_1)	((bur1_1	tri1_1)	((ceb1_1	hal2_2)	(((gac1_1	vup1_1)	(vup2_1	vul2_1))	icr1_3))))	(((369.1_1	416.1_1)	vul1_2)	gac2_1))	((((grm2_1	ceb2_1)	((grm1_1	gab2_2)	(gra2_2	rot1_2)))	((gab1_1	gag1_2)	(((((gal1_2	plu1_1)	gal2_1)	plu2_2)	plu2_1)	gra2_1)))	vup1_2))	((((tri2_1	tri2_2)	((406.1_1	((rot3_1	rot2_1)	(plu1_2	(rot1_1	rot3_2))))	((gag1_1	((vel1_1	vir1_2)	vul3_2))	(lai1_1	lai2_1))))	((((369.1_2	ceb1_2)	grm2_2)	vul2_2)
((((((gag2_1	((vir1_1	vir2_1)	vir2_2))	((grm2_1	((((bur1_1	tri1_1)	((ceb1_1	hal2_2)	(vup2_1	vul2_1)))	((gac1_1	icr1_3)	vup1_1))	(gra2_2	rot1_2)))	((ceb2_1	grm1_1)	gab2_2)))	((gab1_1	gag1_2)	(((gal1_2	plu2_1)	(gal2_1	(plu1_1	plu2_2)))	gra2_1)))	(((((369.1_1	416.1_1)	gac2_1)	vul1_2)	vup1_2)	(((369.1_2	ceb1_2)	grm2_2)	vul2_2)))	((((((vel1_1	vir1_2)	(gag1_1	vul3_2))	406.1_1)	((rot3_2	((plu1_2	rot3_1)	rot1_1))	rot2_1))	(((gal1_1	(416.1_2	(gra1_1	gra2_3)))
(((((((gag2_1	(vir1_1	(vir2_1	vir2_2)))	(((369.1_1	416.1_1)	vul1_2)	gac2_1))	(((gal1_2	plu1_1)	plu2_2)	((gal2_1	plu2_1)	gra2_1)))	(((grm2_1	(gab1_1	gag1_2))	vup1_2)	((((bur1_1	tri1_1)	(gra2_2	rot1_2))	(((((ceb1_1	hal2_2)	vul2_1)	vup2_1)	((gac1_1	icr1_3)	vup1_1))	(ceb2_1	grm1_1)))	gab2_2)))	((((((((gag1_1	vel1_1)	((plu1_2	(rot3_1	rot3_2))	(rot1_1	rot2_1)))	406.1_1)	(((lai1_1	lai2_1)	(tri2_1	tri2_2))	(vir1_2	vul3_2)))	((gag2_2	(((hal1_1	hal2_1)	(lit2_1
(((((((((((gag2_1	(vir1_1	(vir2_1	vir2_2)))	(bur1_1	tri1_1))	((gra2_2	rot1_2)	((ceb1_1	hal2_2)	(((ceb2_1	grm1_1)	((gac1_1	vup1_1)	(vup2_1	vul2_1)))	icr1_3))))	((gal1_2	plu1_1)	(((gal2_1	plu2_1)	plu2_2)	gra2_1)))	gab2_2)	(((grm2_1	vup1_2)	(((369.1_1	416.1_1)	vul1_2)	gac2_1))	(gab1_1	gag1_2)))	((((((vul3_2	vir1_2)	(gag1_1	vel1_1))	((rot3_1	rot3_2)	((plu1_2	rot1_1)	rot2_1)))	406.1_1)	(((icr2_1	vel2_1)	(((hal1_1	hal2_1)	lit2_1)	vel1_2))	((gag2_2	lit1_2)
((((((((((gag2_1	((bur1_1	tri1_1)	vup1_2))	(vir1_1	(vir2_1	vir2_2)))	(((gal1_2	plu1_1)	((gal2_1	plu2_1)	plu2_2))	gra2_1))	((grm2_1	(gab2_2	(gra2_2	rot1_2)))	(((ceb1_1	hal2_2)	(ceb2_1	grm1_1))	((gac1_1	(icr1_3	vup1_1))	(vul2_1	vup2_1)))))	(((369.1_1	416.1_1)	gac2_1)	vul1_2))	(((((((gag1_1	(vel1_1	vul3_2))	406.1_1)	vir1_2)	(lai1_1	lai2_1))	(tri2_1	tri2_2))	(((rot1_1	(rot2_1	rot3_1))	rot3_2)	plu1_2))	((416.1_2	gal1_1)	(gra1_1	gra2_3))))	(((366.1_1	((gab2_1
((((((((vir1_1	vir2_2)	vir2_1)	((((gal1_2	plu1_1)	(gal2_1	plu2_1))	plu2_2)	gra2_1))	((bur1_1	tri1_1)	vup1_2))	((grm2_1	((((ceb2_1	grm1_1)	(gra2_2	rot1_2))	(((ceb1_1	hal2_2)	((gac1_1	vup1_1)	(icr1_3	vul2_1)))	vup2_1))	gab2_2))	gag2_1))	((369.1_1	416.1_1)	(gac2_1	vul1_2)))	(((((vir1_2	406.1_1)	((gag1_1	(vel1_1	vul3_2))	(lai1_1	lai2_1)))	((gab1_1	gag1_2)	(gag2_2	((hal1_1	hal2_1)	(icr2_2	(vel1_2	(lit1_2	lit2_1)))))))	((((366.1_1	(gab2_1	vel2_2))	(((((((plu1_2
(((((((ceb2_1	gab2_2)	((grm1_1	(ceb1_1	hal2_2))	(((gac1_1	vup1_1)	((gra2_2	rot1_2)	(vup2_1	vul2_1)))	icr1_3)))	(grm2_1	((((bur1_1	tri1_1)	vup1_2)	((vir1_1	vir2_2)	vir2_1))	gag2_1)))	(((369.1_1	416.1_1)	(gac2_1	vul1_2))	((((gal1_2	plu1_1)	gra2_1)	(gal2_1	plu2_1))	plu2_2)))	((gra1_1	gra2_3)	(tri2_1	tri2_2)))	(((((((vel1_1	gag1_1)	(vir1_2	vul3_2))	406.1_1)	(((gal1_1	416.1_2)	(((gag2_2	lit2_1)	(hal1_1	hal2_1))	((icr2_2	lit1_2)	vel1_2)))	(lai1_1	lai2_1)))
(((((((ceb2_1	gab2_2)	(((grm2_1	grm1_1)	(gra2_2	rot1_2))	(((ceb1_1	hal2_2)	(gac1_1	(icr1_3	vup1_1)))	(vup2_1	vul2_1))))	(((vir1_1	(vir2_1	vir2_2))	((bur1_1	tri1_1)	vup1_2))	((gal1_2	plu1_1)	((gal2_1	plu2_1)	(gra2_1	plu2_2)))))	gag2_1)	((((((((vul3_2	(gag1_1	vel1_1))	vir1_2)	406.1_1)	(((gag2_2	((hal1_1	hal2_1)	icr2_2))	vel1_2)	(lit1_2	lit2_1)))	(gab1_1	gag1_2))	(gal1_1	416.1_2))	(((((366.1_1	vul3_1)	(icr2_1	vel2_1))	(((gab2_1	vel2_2)	((icr1_1	vul1_1)
((((((((vir1_1	vir2_1)	vir2_2)	(((bur1_1	tri1_1)	vup1_2)	gag2_1))	(((gal1_2	plu1_1)	gra2_1)	((gal2_1	plu2_1)	plu2_2)))	(((369.1_1	416.1_1)	vul1_2)	gac2_1))	((grm2_1	((((ceb1_1	hal2_2)	((gac1_1	icr1_3)	vup1_1))	vup2_1)	vul2_1))	(((grm1_1	gab2_2)	ceb2_1)	(gra2_2	rot1_2))))	(((((((gag1_1	vir1_2)	vel1_1)	(406.1_1	(((plu1_2	rot1_1)	((rot2_1	rot3_1)	rot3_2))	vul3_2)))	(((gal1_1	416.1_2)	(lai1_1	lai2_1))	((((icr2_1	vel2_1)	(hal1_1	hal2_1))	vel1_2)	((icr2_2
(((((((gag2_1	((vir1_1	vir2_1)	vir2_2))	(((((gal1_2	plu1_1)	plu2_1)	plu2_2)	gra2_1)	gal2_1))	((grm2_1	gab2_2)	((ceb2_1	grm1_1)	(gra2_2	rot1_2))))	(((369.1_1	416.1_1)	(gac2_1	vul1_2))	(((((bur1_1	tri1_1)	((gac1_1	icr1_3)	vup1_1))	(vul2_1	vup2_1))	(ceb1_1	hal2_2))	vup1_2)))	(((((((gag1_1	vir1_2)	(vel1_1	vul3_2))	((rot3_2	rot2_1)	((plu1_2	rot1_1)	rot3_1)))	406.1_1)	(((416.1_2	gal1_1)	gag2_2)	(((icr2_1	vel2_1)	((hal1_1	hal2_1)	((icr2_2	lit2_1)	lit1_2)))
(((((((gra2_2	rot1_2)	(((grm2_1	gab2_2)	ceb2_1)	grm1_1))	(gag2_1	(vir1_1	(vir2_1	vir2_2))))	((((369.1_1	416.1_1)	(gac2_1	vul1_2))	(((gal1_2	plu1_1)	gra2_1)	((gal2_1	plu2_1)	plu2_2)))	((((bur1_1	tri1_1)	(vul2_1	vup2_1))	(ceb1_1	hal2_2))	((gac1_1	vup1_1)	(vup1_2	icr1_3)))))	(((((366.1_1	vel2_2)	gab2_1)	(lit1_1	lit2_2))	((icr1_1	vul1_1)	icr1_2))	(((((369.1_2	ceb1_2)	grm2_2)	vul2_2)	(gag2_2	vul3_1))	((gra1_1	gra2_3)	(tri2_1	tri2_2)))))	((((((((gag1_1	vel1_1)
(((((((((gra2_2	rot1_2)	(((grm2_1	ceb2_1)	grm1_1)	(((vir1_1	vir2_2)	vir2_1)	gag2_1)))	((gal1_2	plu1_1)	(gal2_1	((gra2_1	plu2_2)	plu2_1))))	(((369.1_1	416.1_1)	vul1_2)	gac2_1))	((((bur1_1	tri1_1)	(((ceb1_1	hal2_2)	(vul2_1	vup2_1))	(gac1_1	(icr1_3	vup1_1))))	vup1_2)	gab2_2))	((((369.1_2	ceb1_2)	grm2_2)	vul2_2)	(gag2_2	vul3_1)))	((((((((((gag1_1	vir1_2)	vel1_1)	vul3_2)	(lai1_1	lai2_1))	((rot2_1	(plu1_2	rot3_1))	(rot1_1	rot3_2)))	406.1_1)	(tri2_1	tri2_2))
((((((((gag2_1	((((bur1_1	tri1_1)	vup1_2)	((vir1_1	vir2_1)	vir2_2))	(((gal1_2	plu1_1)	(gra2_1	plu2_2))	(gal2_1	plu2_1))))	(((ceb1_1	hal2_2)	(vul2_1	vup2_1))	((gac1_1	vup1_1)	icr1_3)))	(gra2_2	rot1_2))	((((grm2_1	grm1_1)	ceb2_1)	gab2_2)	(((369.1_1	416.1_1)	gac2_1)	vul1_2)))	(gab1_1	gag1_2))	((((((vel1_1	vir1_2)	vul3_2)	((406.1_1	(((rot3_1	rot3_2)	(plu1_2	rot1_1))	rot2_1))	(((icr2_1	vel2_1)	((hal1_1	hal2_1)	lit1_2))	((icr2_2	lit2_1)	vel1_2))))	(gag1_1
(((((((gag2_1	((gal1_2	plu1_1)	((gal2_1	plu2_2)	(gra2_1	plu2_1))))	((bur1_1	tri1_1)	((vir1_1	vir2_2)	vir2_1)))	((369.1_1	416.1_1)	(gac2_1	vul1_2)))	((gac1_1	vup1_1)	icr1_3))	(((((grm2_1	ceb2_1)	grm1_1)	(gra2_2	rot1_2))	((ceb1_1	hal2_2)	((vup1_2	vup2_1)	vul2_1)))	gab2_2))	(((((((((plu1_2	(rot1_1	rot3_1))	(rot2_1	rot3_2))	(vel1_1	vul3_2))	(406.1_1	vir1_2))	(((icr2_1	vel2_1)	(((hal1_1	hal2_1)	lit2_1)	lit1_2))	(icr2_2	vel1_2)))	(((((369.1_2	ceb1_2)	grm2_2)
((((((gag2_1	(bur1_1	tri1_1))	((((gal1_2	plu1_1)	plu2_2)	gra2_1)	(gal2_1	plu2_1)))	(vir1_1	(vir2_1	vir2_2)))	((((grm2_1	(gra2_2	rot1_2))	(ceb2_1	grm1_1))	(((ceb1_1	((hal2_2	(vul2_1	vup2_1))	vup1_2))	(gac1_1	(icr1_3	vup1_1)))	gab2_2))	(((369.1_1	416.1_1)	vul1_2)	gac2_1)))	(((((406.1_1	(((vir1_2	vel1_1)	(lai1_1	lai2_1))	((plu1_2	rot3_2)	((rot1_1	rot2_1)	rot3_1))))	vul3_2)	(gag1_1	(tri2_1	tri2_2)))	(416.1_2	(gal1_1	(gra1_1	gra2_3))))	(((366.1_1	((gab2_1
(((((((grm2_1	(((grm1_1	ceb2_1)	gab2_2)	(gra2_2	rot1_2)))	((((ceb1_1	hal2_2)	vup2_1)	vul2_1)	((gac1_1	(vup1_2	icr1_3))	vup1_1)))	(((vir1_1	vir2_1)	vir2_2)	(bur1_1	tri1_1)))	((((369.1_1	416.1_1)	vul1_2)	gac2_1)	gag2_1))	((((gal1_2	plu1_1)	plu2_2)	gal2_1)	(gra2_1	plu2_1)))	(((((((gag1_1	vul3_2)	(tri2_1	tri2_2))	(((366.1_1	(gab2_1	vel2_2))	(lit1_1	lit2_2))	(icr1_1	(icr1_2	vul1_1))))	(gab1_1	gag1_2))	406.1_1)	((((vel2_1	icr2_1)	(icr2_2	vel1_2))	((hal1_1
((((((((((gag2_1	((vir1_1	vir2_1)	vir2_2))	((gal1_2	plu1_1)	((gal2_1	(gra2_1	plu2_2))	plu2_1)))	((369.1_1	416.1_1)	(gac2_1	vul1_2)))	(bur1_1	tri1_1))	(((grm2_1	(ceb2_1	grm1_1))	((ceb1_1	hal2_2)	((gac1_1	vup1_1)	((icr1_3	vup1_2)	(vup2_1	vul2_1)))))	(gab2_2	(gra2_2	rot1_2))))	((((((gag1_1	vul3_2)	(vel1_1	vir1_2))	((plu1_2	rot1_1)	(rot3_1	rot3_2)))	((lai1_1	lai2_1)	rot2_1))	406.1_1)	((gal1_1	(416.1_2	(gra1_1	gra2_3)))	(gab1_1	gag1_2))))	((((369.1_2	ceb1_2)
((((((((((gag2_1	(((gal1_2	plu1_1)	((gal2_1	plu2_1)	plu2_2))	gra2_1))	(bur1_1	tri1_1))	((vir1_1	vir2_1)	vir2_2))	(grm2_1	(gab2_2	((((ceb1_1	hal2_2)	((((gac1_1	vup1_1)	(vul2_1	vup2_1))	vup1_2)	icr1_3))	(gra2_2	rot1_2))	(ceb2_1	grm1_1)))))	(((369.1_1	416.1_1)	vul1_2)	gac2_1))	((((((vul3_2	((gag1_1	vir1_2)	vel1_1))	(lai1_1	lai2_1))	(((plu1_2	(rot3_1	rot3_2))	rot2_1)	rot1_1))	((416.1_2	gal1_1)	(gra1_1	gra2_3)))	406.1_1)	((gab1_1	gag1_2)	(tri2_1	tri2_2))))
((((((((((gal1_2	plu1_1)	((gal2_1	plu2_2)	plu2_1))	gra2_1)	gag2_1)	(bur1_1	tri1_1))	((vir1_1	vir2_2)	vir2_1))	(((369.1_1	416.1_1)	gac2_1)	vul1_2))	((((gab2_2	grm2_1)	(ceb2_1	grm1_1))	((((ceb1_1	hal2_2)	(vup2_1	vul2_1))	vup1_2)	((gac1_1	vup1_1)	icr1_3)))	(gra2_2	rot1_2)))	(((((((((gag1_1	vir1_2)	vel1_1)	(gab1_1	gag1_2))	406.1_1)	(vul3_2	(lai1_1	lai2_1)))	((416.1_2	gal1_1)	(gra1_1	gra2_3)))	((((369.1_2	ceb1_2)	grm2_2)	vul2_2)	gag2_2))	((((plu1_2	rot3_1)
(((((((gag2_1	((bur1_1	tri1_1)	(((gal1_2	plu1_1)	(gal2_1	plu2_1))	(gra2_1	plu2_2))))	((vir1_1	vir2_2)	vir2_1))	(((369.1_1	416.1_1)	gac2_1)	vul1_2))	(((grm2_1	(vul3_1	((ceb2_1	grm1_1)	(gra2_2	rot1_2))))	gab2_2)	((((ceb1_1	hal2_2)	vup1_2)	(vup2_1	vul2_1))	((gac1_1	icr1_3)	vup1_1))))	(((((((gag1_1	vir1_2)	vul3_2)	(gab1_1	gag1_2))	(406.1_1	(tri2_1	tri2_2)))	(((416.1_2	gal1_1)	(gra1_1	gra2_3))	((lai1_1	lai2_1)	((((plu1_2	(rot1_1	rot3_1))	rot3_2)	vel1_1)
((((((((((bur1_1	tri1_1)	gag2_1)	((((gal1_2	plu1_1)	gra2_1)	((gal2_1	plu2_2)	plu2_1))	((vir1_1	(vir2_1	vir2_2))	vup1_2)))	(((ceb1_1	hal2_2)	((gac1_1	icr1_3)	vup1_1))	(vul2_1	vup2_1)))	gab2_2)	(((369.1_1	416.1_1)	gac2_1)	vul1_2))	(grm2_1	((ceb2_1	grm1_1)	((gra2_2	rot1_2)	vul3_1))))	((((((lai1_1	lai2_1)	(tri2_1	tri2_2))	((((369.1_2	ceb1_2)	grm2_2)	vul2_2)	gag2_2))	(((416.1_2	(gra1_1	gra2_3))	gal1_1)	((((406.1_1	vul3_2)	(gag1_1	vir1_2))	vel1_1)	((((plu1_2
(((((((((((((bur1_1	tri1_1)	vup1_2)	(((gal1_2	plu1_1)	((gal2_1	plu2_2)	plu2_1))	gra2_1))	gag2_1)	(vir1_1	(vir2_1	vir2_2)))	((gac1_1	vup1_1)	icr1_3))	(((((369.1_1	416.1_1)	gac2_1)	vul1_2)	gab2_2)	(((ceb1_1	hal2_2)	vul2_1)	vup2_1)))	(grm1_1	ceb2_1))	(grm2_1	(gra2_2	rot1_2)))	vul3_1)	(((((((406.1_1	((((gag1_1	vir1_2)	(vel1_1	vul3_2))	(plu1_2	((rot1_1	(rot3_1	rot3_2))	rot2_1)))	(lai1_1	lai2_1)))	(gab1_1	gag1_2))	gal1_1)	(416.1_2	(gra1_1	gra2_3)))	(tri2_1
(((((((((((vir1_1	(vir2_1	vir2_2))	gag2_1)	((bur1_1	tri1_1)	vup1_2))	((gal1_2	plu1_1)	((gal2_1	(gra2_1	plu2_2))	plu2_1)))	(((369.1_1	416.1_1)	gac2_1)	vul1_2))	(((grm1_1	(gra2_2	rot1_2))	ceb2_1)	gab2_2))	(grm2_1	(((ceb1_1	hal2_2)	(vup2_1	vul2_1))	((gac1_1	icr1_3)	vup1_1))))	((406.1_1	((((gra1_1	gra2_3)	416.1_2)	gal1_1)	(((gag1_1	vir1_2)	(vel1_1	vul3_2))	((lai1_1	lai2_1)	((plu1_2	(rot3_1	rot3_2))	(rot1_1	rot2_1))))))	((gab1_1	gag1_2)	(tri2_1	tri2_2))))
(((((((gag2_1	(((bur1_1	tri1_1)	vup1_2)	((vir1_1	vir2_2)	vir2_1)))	(((gal1_2	plu1_1)	((gal2_1	plu2_2)	plu2_1))	gra2_1))	(((369.1_1	416.1_1)	vul1_2)	gac2_1))	((grm2_1	((gab2_2	grm1_1)	(gra2_2	rot1_2)))	(((ceb1_1	hal2_2)	(((gac1_1	vup1_1)	icr1_3)	(vul2_1	vup2_1)))	ceb2_1)))	((((((((lai1_1	lai2_1)	(gag1_1	vir1_2))	406.1_1)	((plu1_2	((rot1_1	rot3_2)	rot3_1))	rot2_1))	((((gra1_1	gra2_3)	(416.1_2	gal1_1))	(tri2_1	tri2_2))	(gab1_1	gag1_2)))	((((((366.1_1	vel2_2)
(((((((gag2_1	(ceb2_1	((vir1_1	vir2_1)	vir2_2)))	(((369.1_1	416.1_1)	gac2_1)	vul1_2))	(((grm2_1	grm1_1)	(((vel2_1	icr2_1)	(((gag2_2	(icr2_2	(lit2_1	lit1_2)))	vel1_2)	(hal1_1	hal2_1)))	vul3_1))	((((ceb1_1	hal2_2)	(vul2_1	vup2_1))	((gac1_1	vup1_1)	icr1_3))	(gab2_2	(gra2_2	rot1_2)))))	(((bur1_1	tri1_1)	vup1_2)	(((gal1_2	plu1_1)	((gal2_1	plu2_2)	plu2_1))	gra2_1)))	(((((((((406.1_1	vir1_2)	gag1_1)	((((plu1_2	rot3_1)	rot1_1)	rot3_2)	rot2_1))	(gab1_1	gag1_2))
(((((((((((vir1_1	vir2_1)	vir2_2)	gag2_1)	(((gal1_2	plu1_1)	((gal2_1	plu2_1)	plu2_2))	gra2_1))	(((369.1_1	416.1_1)	vul1_2)	gac2_1))	((((grm1_1	grm2_1)	(((ceb1_1	hal2_2)	(((gac1_1	icr1_3)	vup1_1)	(vul2_1	vup2_1)))	(gra2_2	rot1_2)))	gab2_2)	ceb2_1))	((bur1_1	tri1_1)	vup1_2))	(((vul3_1	(vel2_2	gab2_1))	(((icr1_1	vul1_1)	icr1_2)	(lit1_1	lit2_2)))	((icr2_1	vel2_1)	((gag2_2	(((hal1_1	hal2_1)	icr2_2)	vel1_2))	(lit1_2	lit2_1)))))	(((((((gag1_1	vel1_1)	vir1_2)
(((((((((gag2_1	((vir1_1	vir2_1)	vir2_2))	((((gal1_2	plu1_1)	gra2_1)	(gal2_1	plu2_2))	plu2_1))	((bur1_1	tri1_1)	vup1_2))	(((369.1_1	416.1_1)	vul1_2)	gac2_1))	(gra2_2	rot1_2))	(((((ceb1_1	hal2_2)	vul2_1)	vup2_1)	((gac1_1	vup1_1)	icr1_3))	(((ceb2_1	grm1_1)	gab2_2)	grm2_1)))	((((vel1_1	vul3_2)	((gag1_1	vir1_2)	(((plu1_2	rot3_1)	rot1_1)	(rot2_1	rot3_2))))	((406.1_1	(((gag2_2	(vel1_2	(lit1_2	lit2_1)))	(hal1_1	hal2_1))	icr2_2))	(gab1_1	gag1_2)))	((416.1_2
((((((gag2_1	(((369.1_1	416.1_1)	(gac2_1	vul1_2))	((((bur1_1	tri1_1)	vup1_2)	((vir1_1	vir2_1)	vir2_2))	(((gal1_2	plu1_1)	gra2_1)	(gal2_1	(plu2_2	plu2_1))))))	(((((ceb1_1	hal2_2)	(vup2_1	vul2_1))	((gac1_1	icr1_3)	vup1_1))	(gra2_2	rot1_2))	(ceb2_1	grm1_1)))	(grm2_1	gab2_2))	((((((((vul3_2	((plu1_2	(rot2_1	rot3_1))	(rot1_1	rot3_2)))	gag1_1)	(vel1_1	vir1_2))	((icr1_1	icr1_2)	vul1_1))	((((369.1_2	ceb1_2)	grm2_2)	vul2_2)	gag2_2))	((((366.1_1	gal1_1)	((gab1_1
(((((((((((((gal1_2	plu1_1)	((gal2_1	plu2_1)	plu2_2))	gra2_1)	(gag2_1	(vir1_1	(vir2_1	vir2_2))))	(((369.1_1	416.1_1)	vul1_2)	gac2_1))	(((ceb1_1	hal2_2)	(((gac1_1	icr1_3)	vup1_1)	(vup2_1	vul2_1)))	(((bur1_1	tri1_1)	vup1_2)	(grm2_1	gab2_2))))	((ceb2_1	grm1_1)	(gra2_2	rot1_2)))	(((icr2_1	vel2_1)	vel2_2)	(lit1_1	lit2_2)))	(gab2_1	vul3_1))	((((((((vir1_2	vel1_1)	(gag1_1	vul3_2))	((plu1_2	(rot1_1	rot3_2))	(rot2_1	rot3_1)))	(((gra1_1	gra2_3)	416.1_2)	406.1_1))
((((((((((((((vir1_1	vir2_2)	vir2_1)	gag2_1)	((gal1_2	plu1_1)	(((gal2_1	plu2_2)	plu2_1)	gra2_1)))	((bur1_1	tri1_1)	((((369.1_1	416.1_1)	gac2_1)	vul1_2)	vup1_2)))	((grm2_1	grm1_1)	(ceb2_1	gab2_2)))	(gra2_2	rot1_2))	((ceb1_1	hal2_2)	(((gac1_1	vup1_1)	icr1_3)	(vup2_1	vul2_1))))	vul3_1)	(((((((((gag1_1	vul3_2)	vel1_1)	vir1_2)	406.1_1)	(lai1_1	lai2_1))	(((366.1_1	(gal1_1	vel1_2))	(gab1_1	gag1_2))	(((plu1_2	rot1_1)	rot2_1)	(rot3_1	rot3_2))))	(416.1_2	(gra1_1
((((((((gag2_1	(bur1_1	tri1_1))	((vir1_1	vir2_2)	vir2_1))	((grm2_1	vup1_2)	(((369.1_1	416.1_1)	vul1_2)	gac2_1)))	(((gal1_2	plu1_1)	(((gal2_1	gra2_1)	plu2_1)	(gra2_2	rot1_2)))	plu2_2))	(((ceb2_1	grm1_1)	gab2_2)	(((ceb1_1	hal2_2)	vul2_1)	(((gac1_1	icr1_3)	vup1_1)	vup2_1))))	(((((vir1_2	((406.1_1	((gab1_1	gag1_2)	vel1_2))	((((gag1_1	vul3_2)	vel1_1)	(lai1_1	lai2_1))	(((plu1_2	rot1_1)	(rot2_1	rot3_1))	rot3_2))))	((gal1_1	(gra1_1	gra2_3))	416.1_2))	((((369.1_2
(((((((((vir1_1	vir2_2)	vir2_1)	(bur1_1	tri1_1))	gag2_1)	(grm2_1	vup1_2))	(gra2_2	rot1_2))	(((((ceb1_1	hal2_2)	(vul2_1	vup2_1))	((gac1_1	vup1_1)	icr1_3))	((ceb2_1	grm1_1)	gab2_2))	((((369.1_1	416.1_1)	gac2_1)	vul1_2)	((((gal1_2	plu1_1)	plu2_2)	gra2_1)	(gal2_1	plu2_1)))))	((((((((((((plu1_2	rot3_2)	rot3_1)	(rot1_1	rot2_1))	vir1_2)	(((gag1_1	vul3_2)	vel1_1)	(lai1_1	lai2_1)))	gag2_2)	((416.1_2	gal1_1)	406.1_1))	((gra1_1	gra2_3)	(tri2_1	tri2_2)))	((((369.1_2
(((((((bur1_1	tri1_1)	(gag2_1	((vir1_1	vir2_1)	vir2_2)))	((grm2_1	vup1_2)	((369.1_1	416.1_1)	(gac2_1	vul1_2))))	(((ceb2_1	grm1_1)	(((((ceb1_1	hal2_2)	vup2_1)	vul2_1)	((gac1_1	vup1_1)	icr1_3))	gab2_2))	((gra2_2	rot1_2)	(((gal1_2	plu1_1)	((gal2_1	plu2_1)	plu2_2))	gra2_1))))	((((((gag1_1	((vel1_1	vul3_2)	((lai1_1	lai2_1)	vir1_2)))	(((plu1_2	(rot1_1	rot3_2))	rot3_1)	rot2_1))	406.1_1)	((((416.1_2	gal1_1)	((gab1_1	gag1_2)	vel1_2))	(gag2_2	(lit1_1	lit2_2)))
((((((gag2_1	((bur1_1	tri1_1)	((vir1_1	vir2_2)	vir2_1)))	((grm2_1	vup1_2)	((369.1_1	416.1_1)	(gac2_1	vul1_2))))	((((((gal1_2	plu1_1)	plu2_1)	gal2_1)	plu2_2)	gra2_1)	(gra2_2	rot1_2)))	(((grm1_1	gab2_2)	ceb2_1)	((ceb1_1	hal2_2)	((((gac1_1	vup1_1)	icr1_3)	vup2_1)	vul2_1))))	(((((((((((gag1_1	vel1_1)	vul3_2)	vir1_2)	((plu1_2	((rot1_1	rot3_1)	rot3_2))	rot2_1))	(gab1_1	gag1_2))	406.1_1)	((gra1_1	gra2_3)	(tri2_1	tri2_2)))	(((((416.1_2	gal1_1)	vel1_2)	(lai1_1
(((((((((((vir1_1	(vir2_1	vir2_2))	gag2_1)	(bur1_1	tri1_1))	gab2_2)	(grm2_1	((((369.1_1	416.1_1)	vul1_2)	gac2_1)	vup1_2)))	(ceb2_1	grm1_1))	((gra2_1	((((gal1_2	plu1_1)	gal2_1)	plu2_2)	plu2_1))	(gra2_2	rot1_2)))	((ceb1_1	hal2_2)	(((gac1_1	icr1_3)	vup1_1)	(vup2_1	vul2_1))))	(((((((gag1_1	((vel1_1	vul3_2)	vir1_2))	(((plu1_2	rot3_2)	(rot1_1	rot3_1))	rot2_1))	(406.1_1	(gab1_1	gag1_2)))	(((hal1_1	hal2_1)	(lit1_2	lit2_1))	vel1_2))	((416.1_2	gal1_1)	((vel2_1
((((((((vir1_1	(vir2_1	vir2_2))	((bur1_1	tri1_1)	gag2_1))	((grm2_1	(((369.1_1	416.1_1)	gac2_1)	vul1_2))	vup1_2))	((gra2_2	rot1_2)	(((gal1_2	plu1_1)	((gal2_1	plu2_1)	plu2_2))	gra2_1)))	((gab2_2	(ceb2_1	grm1_1))	(((ceb1_1	hal2_2)	(((gac1_1	icr1_3)	vup1_1)	vup2_1))	vul2_1)))	((((366.1_1	(icr2_1	vel2_1))	((gab2_1	vel2_2)	vul3_1))	(lit1_1	lit2_2))	((icr1_1	vul1_1)	icr1_2)))	(((((406.1_1	((gag1_1	(vel1_1	vir1_2))	vul3_2))	(tri2_1	tri2_2))	(((gra1_1	gra2_3)
(((((((bur1_1	tri1_1)	(gag2_1	((vir1_1	vir2_2)	vir2_1)))	((grm2_1	vup1_2)	(((369.1_1	416.1_1)	gac2_1)	vul1_2)))	((gab2_2	vul2_1)	((((ceb1_1	hal2_2)	vup2_1)	((gac1_1	icr1_3)	vup1_1))	((ceb2_1	grm1_1)	((((gal1_2	plu1_1)	(gal2_1	(plu2_1	plu2_2)))	gra2_1)	(gra2_2	rot1_2))))))	((((((vel1_1	gag1_1)	(406.1_1	(vir1_2	vul3_2)))	gag2_2)	(((416.1_2	gal1_1)	(gra1_1	gra2_3))	((gab1_1	gag1_2)	((tri2_1	tri2_2)	(lai1_1	lai2_1)))))	(((366.1_1	((((gab2_1	vel2_2)	(lit1_1
(((((((((((gab2_2	((bur1_1	tri1_1)	(vir1_1	(vir2_1	vir2_2))))	(((((369.1_1	416.1_1)	gac2_1)	vul1_2)	vup1_2)	grm2_1))	((ceb2_1	vul2_1)	(((((ceb1_1	hal2_2)	vup2_1)	((gac1_1	vup1_1)	icr1_3))	gag2_1)	(((gra2_2	rot1_2)	((((gal1_2	plu1_1)	(gal2_1	plu2_1))	plu2_2)	gra2_1))	grm1_1))))	vul3_1)	((((plu1_2	rot1_1)	rot3_1)	rot3_2)	rot2_1))	((gab2_1	vel2_2)	(icr2_1	vel2_1)))	((366.1_1	((icr1_1	vul1_1)	icr1_2))	(lit1_1	lit2_2)))	((((((vel1_1	406.1_1)	((gag1_1	vir1_2)
(((((((((((bur1_1	tri1_1)	gag2_1)	((vir1_1	vir2_2)	vir2_1))	((grm2_1	((369.1_1	416.1_1)	(gac2_1	vul1_2)))	vup1_2))	((ceb2_1	vul2_1)	vul3_1))	(((((ceb1_1	hal2_2)	vup2_1)	((gac1_1	icr1_3)	vup1_1))	(gab2_2	grm1_1))	((gra2_2	rot1_2)	(((gal1_2	(gal2_1	plu2_1))	(plu1_1	plu2_2))	gra2_1))))	(366.1_1	((lit1_1	lit2_2)	((((((plu1_2	rot3_2)	(rot1_1	rot3_1))	rot2_1)	(gab2_1	vel2_2))	(icr1_1	(icr1_2	vul1_1)))	(icr2_1	vel2_1)))))	(((((vel1_1	(lai1_1	lai2_1))	(406.1_1
((((((((vir1_1	(vir2_1	vir2_2))	((bur1_1	tri1_1)	gag2_1))	(grm2_1	((((369.1_1	416.1_1)	vul1_2)	gac2_1)	vup1_2)))	((((grm1_1	ceb2_1)	(((ceb1_1	hal2_2)	((gac1_1	vup1_1)	icr1_3))	(vup2_1	vul2_1)))	(((((gal1_2	gal2_1)	plu2_1)	(plu1_1	plu2_2))	gra2_1)	(gra2_2	rot1_2)))	gab2_2))	(((366.1_1	(((gab2_1	vel2_2)	(((plu1_2	rot1_1)	rot3_2)	(rot2_1	rot3_1)))	vul3_1))	(lit1_1	lit2_2))	((icr1_1	vul1_1)	icr1_2)))	(((((((vir1_2	(lai1_1	lai2_1))	(gag1_1	(vul3_2	vel1_1)))
(((((((((((((vir1_1	vir2_1)	vir2_2)	(bur1_1	tri1_1))	gag2_1)	((((369.1_1	416.1_1)	gac2_1)	vul1_2)	vup1_2))	grm2_1)	(((gac1_1	vup1_1)	icr1_3)	(vup2_1	vul2_1)))	((((ceb2_1	grm1_1)	vul3_1)	(ceb1_1	hal2_2))	gab2_2))	((((((gal1_2	plu2_1)	gal2_1)	plu2_2)	plu1_1)	gra2_1)	(gra2_2	rot1_2)))	(((366.1_1	((gab2_1	vel2_2)	((icr1_1	icr1_2)	vul1_1)))	(((plu1_2	((rot1_1	rot3_1)	rot3_2))	rot2_1)	(lit1_1	lit2_2)))	(((((gag2_2	lit1_2)	(hal1_1	hal2_1))	icr2_2)	(vel1_2
((((((((((((vir1_1	vir2_2)	vir2_1)	gab2_2)	(((ceb1_1	hal2_2)	(vul2_1	vup2_1))	((gac1_1	vup1_1)	icr1_3)))	(vul3_1	(ceb2_1	grm1_1)))	grm2_1)	((((gal1_2	plu1_1)	(gal2_1	(plu2_1	plu2_2)))	gra2_1)	(gra2_2	rot1_2)))	((((369.1_1	416.1_1)	vul1_2)	gac2_1)	(((bur1_1	tri1_1)	gag2_1)	vup1_2)))	(((((366.1_1	((gag2_2	(((hal1_1	hal2_1)	lit1_2)	lit2_1))	(icr2_2	vel1_2)))	(gab2_1	vel2_2))	(((((plu1_2	rot3_1)	rot3_2)	rot1_1)	rot2_1)	(icr2_1	vel2_1)))	(lit1_1	lit2_2))
(((((((((((gag2_1	(vir2_1	(vir1_1	vir2_2)))	(bur1_1	tri1_1))	((((gal1_2	plu1_1)	(gal2_1	gra2_1))	(plu2_1	plu2_2))	(gra2_2	rot1_2)))	((((369.1_1	416.1_1)	gac2_1)	vul1_2)	vup1_2))	(((((grm2_1	grm1_1)	ceb2_1)	vup2_1)	((ceb1_1	hal2_2)	(((gac1_1	vup1_1)	icr1_3)	vul2_1)))	gab2_2))	(gab1_1	((gag1_1	vel1_1)	vul3_2)))	(((lai1_1	lai2_1)	vir1_2)	((416.1_2	(gra1_1	gra2_3))	gal1_1)))	406.1_1)	((((366.1_1	(icr2_1	vel2_1))	(((((gag2_2	lit1_2)	lit2_1)	vel1_2)	icr2_2)
((((((((bur1_1	tri1_1)	(((369.1_1	416.1_1)	(gac2_1	vul1_2))	vup1_2))	(gag2_1	((vir1_1	vir2_2)	vir2_1)))	((((grm2_1	grm1_1)	vup2_1)	(ceb2_1	gab2_2))	(((ceb1_1	hal2_2)	vul2_1)	((gac1_1	icr1_3)	vup1_1))))	((((gal1_2	plu1_1)	gal2_1)	((gra2_1	plu2_1)	plu2_2))	(gra2_2	rot1_2)))	((((((vel1_1	gag1_1)	406.1_1)	(lai1_1	lai2_1))	(vir1_2	vul3_2))	((((vel1_2	(hal1_1	hal2_1))	gag2_2)	(lit1_2	lit2_1))	((icr2_1	vel2_1)	icr2_2)))	(((416.1_2	gal1_1)	gab1_1)	(gag1_2
(((((((((vir1_1	vir2_2)	vir2_1)	(bur1_1	tri1_1))	(gag2_1	((((369.1_1	416.1_1)	gac2_1)	vul1_2)	vup1_2)))	(((((gal1_2	plu1_1)	gra2_1)	(plu2_1	plu2_2))	gal2_1)	(gra2_2	rot1_2)))	((grm2_1	((ceb1_1	hal2_2)	(((gac1_1	vup1_1)	icr1_3)	(vul2_1	vup2_1))))	((grm1_1	ceb2_1)	gab2_2)))	vul3_1)	(((((vul3_2	(406.1_1	vel1_1))	((gag1_1	vir1_2)	(lai1_1	lai2_1)))	gab1_1)	((((416.1_2	gal1_1)	((gag2_2	vel1_2)	(lit2_1	lit1_2)))	(((icr2_1	vel2_1)	(hal1_1	hal2_1))	icr2_2))
(((((((((vir1_1	vir2_1)	vir2_2)	((bur1_1	tri1_1)	gag2_1))	((grm2_1	vup1_2)	((369.1_1	416.1_1)	(gac2_1	vul1_2))))	((((ceb2_1	grm1_1)	(((((gal1_2	plu1_1)	(gal2_1	plu2_1))	plu2_2)	gra2_1)	(gra2_2	rot1_2)))	((ceb1_1	hal2_2)	((gac1_1	(icr1_3	vup1_1))	(vul2_1	vup2_1))))	gab2_2))	vul3_1)	(((((((gag1_1	(vir1_2	vel1_1))	vul3_2)	(lai1_1	lai2_1))	(406.1_1	gab1_1))	((((plu1_2	rot1_1)	rot2_1)	(rot3_1	rot3_2))	((icr2_1	vel2_1)	((gab2_1	vel2_2)	(lit1_1	lit2_2)))))
(((((((((bur1_1	tri1_1)	((vir1_1	vir2_1)	vir2_2))	((((gal1_2	plu1_1)	(((gal2_1	plu2_1)	gra2_1)	plu2_2))	(gra2_2	rot1_2))	gag2_1))	((grm2_1	(((369.1_1	416.1_1)	gac2_1)	vul1_2))	vup1_2))	((((ceb1_1	hal2_2)	((gac1_1	icr1_3)	vup1_1))	(vul2_1	vup2_1))	((ceb2_1	grm1_1)	gab2_2)))	(((((((rot2_1	((plu1_2	rot1_1)	rot3_2))	rot3_1)	((((416.1_2	gal1_1)	icr2_2)	lit1_2)	gag2_2))	((hal1_1	hal2_1)	lit2_1))	vel1_2)	(icr2_1	vel2_1))	((366.1_1	((gag1_2	(tri2_1	tri2_2))
(((((((((gag2_1	(vir1_1	(vir2_1	vir2_2)))	(bur1_1	tri1_1))	(((grm2_1	vup1_2)	(((369.1_1	416.1_1)	gac2_1)	vul1_2))	(((ceb2_1	grm1_1)	gab2_2)	((((ceb1_1	hal2_2)	vup2_1)	vul2_1)	(gac1_1	(icr1_3	vup1_1))))))	(((((gal1_2	gal2_1)	plu2_2)	(gra2_1	plu2_1))	plu1_1)	(gra2_2	rot1_2)))	(((416.1_2	gal1_1)	((gag2_2	((((hal1_1	hal2_1)	lit1_2)	icr2_2)	vel1_2))	lit2_1))	((gra1_1	gra2_3)	(tri2_1	tri2_2))))	(((369.1_2	ceb1_2)	grm2_2)	vul2_2))	((((((((((plu1_2	rot3_1)	((rot1_1
(((((((gag2_1	((vir1_1	vir2_1)	vir2_2))	((((grm2_1	vup1_2)	(((369.1_1	416.1_1)	gac2_1)	vul1_2))	(bur1_1	tri1_1))	(((gal1_2	plu1_1)	((gal2_1	gra2_1)	(plu2_2	plu2_1)))	(gra2_2	rot1_2))))	(ceb2_1	((((ceb1_1	hal2_2)	(gac1_1	(icr1_3	vup1_1)))	(vup2_1	vul2_1))	(grm1_1	gab2_2))))	((416.1_2	gal1_1)	(((gag2_2	((hal1_1	hal2_1)	(lit1_2	lit2_1)))	icr2_2)	vel1_2)))	((gra1_1	gra2_3)	(tri2_1	tri2_2)))	(((((406.1_1	((((rot3_2	rot1_1)	rot2_1)	(plu1_2	rot3_1))	(lai1_1
((((((((gag2_1	((((((ceb1_1	hal2_2)	ceb2_1)	((gac1_1	(icr1_3	vup1_1))	(vup2_1	vul2_1)))	((gab2_2	((vir1_1	vir2_1)	vir2_2))	grm1_1))	(bur1_1	tri1_1))	((((gal1_2	plu1_1)	gra2_1)	(gal2_1	(plu2_1	plu2_2)))	(gra2_2	rot1_2))))	((grm2_1	vup1_2)	(((369.1_1	416.1_1)	gac2_1)	vul1_2)))	vul3_1)	((((406.1_1	((rot1_1	((plu1_2	rot3_1)	(rot2_1	rot3_2)))	(lai1_1	lai2_1)))	((gag1_1	vul3_2)	(vel1_1	vir1_2)))	(416.1_2	gal1_1))	(((lit1_2	(((hal1_1	hal2_1)	lit2_1)	icr2_2))
((((((((((bur1_1	tri1_1)	(((ceb1_1	(ceb2_1	hal2_2))	(vul2_1	vup2_1))	(gac1_1	(icr1_3	vup1_1))))	gag2_1)	((((((gal1_2	plu1_1)	gal2_1)	gra2_1)	plu2_1)	plu2_2)	(gra2_2	rot1_2)))	(((grm2_1	((gab2_2	(vir1_1	(vir2_1	vir2_2)))	grm1_1))	(((369.1_1	416.1_1)	vul1_2)	gac2_1))	vup1_2))	(((((vir1_2	vul3_2)	406.1_1)	((((rot3_2	plu1_2)	((rot1_1	rot3_1)	rot2_1))	vel1_1)	gag1_1))	(lai1_1	lai2_1))	((gra1_1	gra2_3)	(tri2_1	tri2_2))))	((((366.1_1	(gab2_1	vel2_2))	(lit1_1
(((((gag2_1	((gab2_2	(vir2_1	vir2_2))	vir1_1))	(grm2_1	grm1_1))	(((((369.1_1	416.1_1)	vul1_2)	gac2_1)	vup1_2)	(((bur1_1	tri1_1)	(((ceb1_1	ceb2_1)	hal2_2)	(((gac1_1	(icr1_3	vup1_1))	vup2_1)	vul2_1)))	(((((gal1_2	plu1_1)	gal2_1)	(gra2_1	plu2_1))	plu2_2)	(gra2_2	rot1_2)))))	(((((((vul3_2	406.1_1)	((gag1_1	(vel1_1	vir1_2))	(lai1_1	lai2_1)))	((plu1_2	rot3_1)	((rot1_1	rot3_2)	rot2_1)))	(gab1_1	gag1_2))	(((((416.1_2	gal1_1)	vel1_2)	gag2_2)	((hal1_1	hal2_1)
((((((((gag2_1	(((gal1_2	plu1_1)	gra2_1)	(gal2_1	(plu2_1	plu2_2))))	(gab2_2	((vir1_1	vir2_2)	vir2_1)))	(((grm2_1	grm1_1)	(gra2_2	rot1_2))	((((bur1_1	tri1_1)	(vup2_1	vul2_1))	((ceb1_1	ceb2_1)	hal2_2))	((gac1_1	icr1_3)	vup1_1))))	((((369.1_1	416.1_1)	vul1_2)	gac2_1)	vup1_2))	(((((((((gag1_1	vul3_2)	vel1_1)	((lai1_1	lai2_1)	vir1_2))	406.1_1)	(tri2_1	tri2_2))	(((((366.1_1	(vel2_2	gab2_1))	((icr1_1	vul1_1)	icr1_2))	vul3_1)	(lit1_1	lit2_2))	(((plu1_2	rot3_1)
((((((((((gab2_2	(vir2_1	vir2_2))	vir1_1)	gag2_1)	(((gal1_2	plu1_1)	plu2_2)	((gal2_1	gra2_1)	plu2_1)))	((((369.1_1	416.1_1)	gac2_1)	vul1_2)	vup1_2))	(((grm2_1	grm1_1)	(gra2_2	rot1_2))	(((bur1_1	tri1_1)	(vup2_1	vul2_1))	((ceb1_1	(ceb2_1	hal2_2))	(gac1_1	(icr1_3	vup1_1))))))	(gra1_1	gra2_3))	((((((vel1_1	((gag1_1	vul3_2)	vir1_2))	406.1_1)	((plu1_2	(rot2_1	(rot3_1	rot3_2)))	rot1_1))	(((416.1_2	gal1_1)	icr2_2)	(((vel2_1	icr2_1)	((gag2_2	((hal1_1	hal2_1)
((((((((((gab2_2	((vir1_1	vir2_1)	vir2_2))	(gag2_1	((gal1_2	plu1_1)	((gal2_1	(plu2_1	plu2_2))	gra2_1))))	vup1_2)	((grm2_1	grm1_1)	(((bur1_1	tri1_1)	(((gac1_1	icr1_3)	vup1_1)	vup2_1))	((ceb1_1	(ceb2_1	hal2_2))	vul2_1))))	((((369.1_1	416.1_1)	gac2_1)	vul1_2)	(gra2_2	rot1_2)))	((416.1_2	gal1_1)	(gag2_2	((((hal1_1	hal2_1)	(icr2_2	lit2_1))	lit1_2)	vel1_2))))	((((((vul3_2	gag1_1)	(((plu1_2	rot3_1)	(rot1_1	rot3_2))	rot2_1))	(vel1_1	vir1_2))	406.1_1)	(gab1_1
(((((((gag2_1	((((gal1_2	plu1_1)	(gra2_1	(plu2_1	plu2_2)))	gal2_1)	(gra2_2	rot1_2)))	((grm2_1	grm1_1)	((((bur1_1	tri1_1)	((gac1_1	vup1_1)	icr1_3))	(vup2_1	vul2_1))	(ceb1_1	(ceb2_1	hal2_2)))))	(((gab2_2	vir2_1)	(vir1_1	vir2_2))	((((369.1_1	416.1_1)	gac2_1)	vul1_2)	vup1_2)))	((((((vul3_2	vel1_1)	(gag1_1	vir1_2))	(((plu1_2	rot3_2)	rot2_1)	(rot1_1	rot3_1)))	406.1_1)	((((gag2_2	(hal1_1	hal2_1))	icr2_2)	((vel1_2	lit2_1)	lit1_2))	(lai1_1	lai2_1)))	(tri2_1
((((((((gag2_1	(((369.1_1	416.1_1)	(gac2_1	vul1_2))	vup1_2))	(gab2_2	(vir1_1	(vir2_1	vir2_2))))	(((((gal1_2	plu1_1)	gal2_1)	plu2_1)	plu2_2)	(gra2_1	(gra2_2	rot1_2))))	((((bur1_1	tri1_1)	((gac1_1	vup1_1)	icr1_3))	(vul2_1	vup2_1))	(ceb1_1	(ceb2_1	hal2_2))))	(grm2_1	grm1_1))	(((((((gag1_1	vir1_2)	vul3_2)	(((406.1_1	((lai1_1	lai2_1)	(tri2_1	tri2_2)))	((plu1_2	((rot1_1	rot3_2)	(rot2_1	vel1_1)))	rot3_1))	(((gag2_2	(icr2_2	(lit1_2	lit2_1)))	(hal1_1	hal2_1))
((((((((((((vup1_2	((((gab2_2	(vir1_1	vir2_2))	vir2_1)	gag2_1)	(gra2_2	rot1_2)))	(((grm2_1	grm1_1)	((((bur1_1	tri1_1)	(gac1_1	(icr1_3	vup1_1)))	(vup2_1	vul2_1))	((ceb1_1	hal2_2)	ceb2_1)))	(((369.1_1	416.1_1)	(gac2_1	vul1_2))	(((gal1_2	(plu2_1	plu2_2))	plu1_1)	(gal2_1	gra2_1)))))	(406.1_1	(tri2_1	tri2_2)))	(416.1_2	(gal1_1	(gra1_1	gra2_3))))	(((((plu1_2	vel1_1)	rot2_1)	((rot1_1	rot3_1)	rot3_2))	((gag1_1	(lai1_1	lai2_1))	(vir1_2	vul3_2)))	((gag2_2	(icr2_2
((((((((((369.1_1	416.1_1)	vul1_2)	gac2_1)	((((grm2_1	grm1_1)	(gra2_2	rot1_2))	((((bur1_1	tri1_1)	((gac1_1	vup1_1)	icr1_3))	(vup2_1	vul2_1))	(ceb1_1	(ceb2_1	hal2_2))))	((gab2_2	((vir1_1	vir2_1)	vir2_2))	((gag2_1	vup1_2)	((((gal1_2	plu1_1)	plu2_1)	(gra2_1	plu2_2))	gal2_1)))))	((((icr1_1	vul1_1)	icr1_2)	((lit1_1	lit2_2)	(gab2_1	vel2_2)))	(icr2_1	vel2_1)))	(((((((plu1_2	rot3_2)	rot2_1)	406.1_1)	(vir1_2	vul3_2))	(416.1_2	gal1_1))	((gab1_1	gag1_2)	((((gag1_1
((((((((((369.1_1	416.1_1)	gac2_1)	vul1_2)	vup1_2)	(gab2_2	(vir1_1	(vir2_1	vir2_2))))	(gag2_1	((((gal1_2	plu1_1)	(gal2_1	plu2_1))	gra2_1)	plu2_2)))	((grm2_1	grm1_1)	((((((bur1_1	tri1_1)	vup2_1)	vul2_1)	((gac1_1	icr1_3)	vup1_1))	((ceb1_1	ceb2_1)	hal2_2))	(gra2_2	rot1_2))))	((((369.1_2	ceb1_2)	grm2_2)	vul2_2)	vul3_1))	((((((vir1_2	vul3_2)	406.1_1)	(rot1_1	rot3_1))	(416.1_2	gal1_1))	((((gab1_1	gag1_2)	(((gag1_1	vel1_1)	(plu1_2	(rot2_1	rot3_2)))	(lai1_1
(((((((gag2_1	vup1_2)	(((369.1_1	416.1_1)	gac2_1)	vul1_2))	((gab2_2	((vir1_1	vir2_2)	vir2_1))	((((gal1_2	gal2_1)	plu2_1)	(plu2_2	plu1_1))	gra2_1)))	((grm2_1	grm1_1)	(((((bur1_1	tri1_1)	(vup2_1	vul2_1))	((ceb1_1	hal2_2)	ceb2_1))	((gac1_1	vup1_1)	icr1_3))	(gra2_2	rot1_2))))	((((((406.1_1	vul3_2)	((416.1_2	gal1_1)	((((plu1_2	(rot1_1	rot3_2))	rot3_1)	rot2_1)	vir1_2)))	(gab1_1	gag1_2))	(((366.1_1	(((icr1_1	vul1_1)	icr1_2)	(gab2_1	vel2_2)))	((lit1_1	lit2_2)
(((((((gag2_1	vup1_2)	((((gal1_2	plu1_1)	gra2_1)	plu2_2)	(gal2_1	plu2_1)))	(((gab2_2	vir2_1)	(vir1_1	vir2_2))	(((369.1_1	416.1_1)	gac2_1)	vul1_2)))	(((grm2_1	grm1_1)	(gra2_2	rot1_2))	(((bur1_1	tri1_1)	(((gac1_1	vup1_1)	icr1_3)	(vup2_1	vul2_1)))	(ceb1_1	(ceb2_1	hal2_2)))))	((((((vul3_2	vir1_2)	(406.1_1	(gab1_1	gag1_2)))	(((gag1_1	vel1_1)	(lai1_1	lai2_1))	((gra1_1	gra2_3)	(tri2_1	tri2_2))))	(((plu1_2	rot3_2)	(rot1_1	rot3_1))	rot2_1))	(((366.1_1	((((icr1_1
((((((gag2_1	((gab2_2	vir1_1)	(vir2_1	vir2_2)))	(grm2_1	(((grm1_1	ceb2_1)	(((((bur1_1	tri1_1)	vul2_1)	vup2_1)	((gac1_1	icr1_3)	vup1_1))	(ceb1_1	hal2_2)))	(gra2_2	rot1_2))))	(((((369.1_1	416.1_1)	gac2_1)	vul1_2)	vup1_2)	((((gal1_2	plu1_1)	gra2_1)	(plu2_2	plu2_1))	gal2_1)))	((((((((vul3_2	(gag1_1	vir1_2))	(((416.1_2	gal1_1)	(gab1_1	gag1_2))	((plu1_2	((rot1_1	rot3_2)	rot2_1))	rot3_1)))	vel1_1)	(((gra1_1	gra2_3)	(tri2_1	tri2_2))	(lai1_1	lai2_1)))	(((366.1_1
(((((((gag2_1	vup1_2)	(((grm2_1	(ceb2_1	grm1_1))	(gra2_2	rot1_2))	((((bur1_1	tri1_1)	(vup2_1	vul2_1))	(ceb1_1	hal2_2))	((gac1_1	vup1_1)	icr1_3))))	(((369.1_1	416.1_1)	(gac2_1	vul1_2))	(((((gal1_2	plu1_1)	gal2_1)	plu2_2)	plu2_1)	gra2_1)))	(gab2_2	((vir1_1	vir2_2)	vir2_1)))	(((((((gag1_1	vir1_2)	vul3_2)	((406.1_1	vel1_1)	(lai1_1	lai2_1)))	((plu1_2	((rot1_1	rot3_1)	rot3_2))	rot2_1))	((gag2_2	(((hal1_1	hal2_1)	(lit2_1	lit1_2))	icr2_2))	vel1_2))	(416.1_2
((((((((((369.1_1	416.1_1)	gac2_1)	vul1_2)	vup1_2)	(((gal1_2	plu1_1)	(gal2_1	plu2_1))	(gra2_1	plu2_2)))	gag2_1)	(((grm2_1	(gra2_2	rot1_2))	(ceb2_1	grm1_1))	((((((bur1_1	tri1_1)	vul2_1)	((gac1_1	icr1_3)	vup1_1))	vup2_1)	(ceb1_1	hal2_2))	(gab2_2	((vir1_1	vir2_2)	vir2_1)))))	((((((369.1_2	ceb1_2)	grm2_2)	vul2_2)	((416.1_2	gal1_1)	(((406.1_1	((plu1_2	(rot1_1	(rot3_1	rot3_2)))	rot2_1))	vul3_2)	(lai1_1	lai2_1))))	(gag1_1	(vel1_1	vir1_2)))	(((((366.1_1	gab2_1)
((((((((((gab2_2	vir2_1)	(vir1_1	vir2_2))	gag2_1)	((((gal1_2	plu1_1)	plu2_1)	gal2_1)	(gra2_1	plu2_2)))	(((369.1_1	416.1_1)	(gac2_1	vul1_2))	vup1_2))	((grm2_1	((ceb2_1	grm1_1)	(gra2_2	rot1_2)))	(((((bur1_1	tri1_1)	(ceb1_1	hal2_2))	((gac1_1	icr1_3)	vup1_1))	vul2_1)	vup2_1)))	((((((((406.1_1	vul3_2)	(((plu1_2	rot3_1)	(rot1_1	rot3_2))	rot2_1))	(gag2_2	vul3_1))	(lai1_1	lai2_1))	(((369.1_2	ceb1_2)	grm2_2)	vul2_2))	(gab1_1	gag1_2))	((366.1_1	((gab2_1	vel2_2)
(((((((gag2_1	((((gal1_2	plu1_1)	gra2_1)	plu2_1)	(gal2_1	plu2_2)))	(gab2_2	((vir1_1	vir2_1)	vir2_2)))	(grm2_1	((((bur1_1	tri1_1)	((gac1_1	icr1_3)	vup1_1))	((ceb1_1	hal2_2)	(vup2_1	vul2_1)))	((ceb2_1	grm1_1)	(gra2_2	rot1_2)))))	(((369.1_1	416.1_1)	(gac2_1	vul1_2))	vup1_2))	(((((369.1_2	ceb1_2)	grm2_2)	vul2_2)	gag2_2)	vul3_1))	((((((vul3_2	((lai1_1	lai2_1)	((((plu1_2	rot3_2)	rot3_1)	rot1_1)	rot2_1)))	406.1_1)	(((icr2_1	vel2_1)	(lit1_1	lit2_2))	(icr1_1
((((((gag2_1	(gab2_2	((vir1_1	vir2_1)	vir2_2)))	(((((369.1_1	416.1_1)	vul1_2)	gac2_1)	vup1_2)	((((gal1_2	plu1_1)	(gal2_1	plu2_2))	gra2_1)	plu2_1)))	((grm2_1	(gra2_2	rot1_2))	((grm1_1	ceb2_1)	((((bur1_1	tri1_1)	vul2_1)	vup2_1)	((ceb1_1	hal2_2)	((gac1_1	vup1_1)	icr1_3))))))	((((vul3_2	(icr2_2	((hal1_1	hal2_1)	((lit1_2	lit2_1)	vel1_2))))	((((((416.1_2	gal1_1)	(gag1_1	(vel1_1	vir1_2)))	((icr1_1	icr1_2)	vul1_1))	((366.1_1	(gab2_1	vel2_2))	(lit1_1	lit2_2)))
(((((gag2_1	(gab2_2	((vir1_1	vir2_1)	vir2_2)))	(((369.1_1	416.1_1)	(gac2_1	vul1_2))	vup1_2))	((((grm2_1	((((gal1_2	plu1_1)	(gal2_1	plu2_1))	plu2_2)	gra2_1))	(gra2_2	rot1_2))	(ceb2_1	grm1_1))	((((bur1_1	tri1_1)	(vul2_1	vup2_1))	(ceb1_1	hal2_2))	((gac1_1	icr1_3)	vup1_1))))	((((((vul3_2	((gag1_1	vel1_1)	vir1_2))	(lit1_1	lit2_2))	((hal1_1	hal2_1)	((icr2_2	(lit2_1	lit1_2))	vel1_2)))	((416.1_2	gal1_1)	406.1_1))	((((((366.1_1	gab2_1)	vel2_2)	(icr2_1	vel2_1))
(((((((gag2_1	(gab2_2	((vir1_1	vir2_2)	vir2_1)))	((grm2_1	vup1_2)	((369.1_1	416.1_1)	(gac2_1	vul1_2))))	((ceb2_1	grm1_1)	(((((bur1_1	tri1_1)	vul2_1)	vup2_1)	(ceb1_1	hal2_2))	((gac1_1	vup1_1)	icr1_3))))	(((((gal1_2	plu1_1)	(plu2_1	plu2_2))	gal2_1)	gra2_1)	(gra2_2	rot1_2)))	(((((((((((lai1_1	lai2_1)	((gag1_1	vel1_1)	vir1_2))	vul3_2)	(((plu1_2	(rot1_1	rot3_2))	rot3_1)	rot2_1))	406.1_1)	((vel1_2	(((hal1_1	hal2_1)	(lit1_2	lit2_1))	icr2_2))	((gra1_1	gra2_3)
(((((((gag2_1	(gab2_2	(vir1_1	(vir2_1	vir2_2))))	((grm2_1	vup1_2)	((369.1_1	416.1_1)	(gac2_1	vul1_2))))	(((ceb2_1	grm1_1)	(((bur1_1	tri1_1)	((ceb1_1	hal2_2)	(vup2_1	vul2_1)))	((gac1_1	vup1_1)	icr1_3)))	(((((gal1_2	plu1_1)	(gal2_1	plu2_1))	plu2_2)	gra2_1)	(gra2_2	rot1_2))))	((((((vel1_1	(lai1_1	lai2_1))	(((gag1_1	vul3_2)	vir1_2)	((plu1_2	(rot3_1	rot3_2))	(rot1_1	rot2_1))))	406.1_1)	(gab1_1	gag1_2))	((((((369.1_2	ceb1_2)	grm2_2)	vul2_2)	vul3_1)	gag2_2)
((((((((((((gag2_1	(gab2_2	((vir1_1	vir2_1)	vir2_2)))	((((369.1_1	416.1_1)	vul1_2)	gac2_1)	vup1_2))	(grm2_1	(((((gal1_2	plu1_1)	(gal2_1	plu2_1))	plu2_2)	gra2_1)	(gra2_2	rot1_2))))	((((bur1_1	tri1_1)	vup2_1)	((ceb1_1	hal2_2)	vul2_1))	(gac1_1	(icr1_3	vup1_1))))	(grm1_1	ceb2_1))	(lit1_1	lit2_2))	(icr1_1	(icr1_2	vul1_1)))	(((((vir1_2	((gag1_1	vel1_1)	vul3_2))	(((plu1_2	(rot1_1	rot3_2))	rot2_1)	rot3_1))	406.1_1)	(lai1_1	lai2_1))	(tri2_1	tri2_2)))	(((gal1_1
((((((((((gag2_1	(vir1_1	vir2_1))	((gal1_2	plu1_1)	(((gal2_1	gra2_1)	plu2_1)	plu2_2)))	(gra2_2	rot1_2))	(((grm2_1	vup1_2)	((369.1_1	416.1_1)	(gac2_1	vul1_2)))	(((ceb2_1	grm1_1)	(gab2_2	vir2_2))	(((((bur1_1	tri1_1)	vup2_1)	vul2_1)	((gac1_1	icr1_3)	vup1_1))	(ceb1_1	hal2_2)))))	((((369.1_2	ceb1_2)	grm2_2)	vul2_2)	(gag2_2	vul3_1)))	(((((vir1_2	406.1_1)	((gag1_1	(vel1_1	vul3_2))	((lai1_1	lai2_1)	(((plu1_2	rot3_2)	(rot1_1	rot3_1))	rot2_1))))	(((hal1_1	hal2_1)
(((((((((vir1_1	vir2_1)	gag2_1)	(((gal1_2	plu1_1)	gra2_1)	((gal2_1	plu2_2)	plu2_1)))	(((grm2_1	vup1_2)	(((369.1_1	416.1_1)	gac2_1)	vul1_2))	(((ceb2_1	grm1_1)	(gab2_2	vir2_2))	(((((bur1_1	tri1_1)	vup2_1)	vul2_1)	(ceb1_1	hal2_2))	(gac1_1	(icr1_3	vup1_1))))))	(gra2_2	rot1_2))	((366.1_1	(gab2_1	vel2_2))	(icr2_1	vel2_1)))	((416.1_2	(gra1_1	gra2_3))	gal1_1))	((((((406.1_1	((((hal1_1	hal2_1)	(lit2_1	vel1_2))	lit1_2)	icr2_2))	(((gag1_1	(vel1_1	vul3_2))	(lai1_1
((((((vir1_1	vir2_1)	((bur1_1	tri1_1)	gag2_1))	((((grm2_1	vup1_2)	(((369.1_1	416.1_1)	vul1_2)	gac2_1))	(((((ceb1_1	hal2_2)	(((gac1_1	vup1_1)	icr1_3)	(vul2_1	vup2_1)))	(gab2_2	vir2_2))	(ceb2_1	grm1_1))	(gra2_2	rot1_2)))	((gal1_2	plu2_2)	((gal2_1	(gra2_1	plu1_1))	plu2_1))))	(((((gag1_1	(((406.1_1	vul3_2)	(vel1_1	vir1_2))	((((plu1_2	rot3_2)	rot3_1)	rot1_1)	rot2_1)))	(lai1_1	lai2_1))	(((gra1_1	gra2_3)	416.1_2)	gal1_1))	((gab1_1	gag1_2)	((hal1_1	hal2_1)
((((((vir1_1	vir2_1)	((grm2_1	vup1_2)	(((369.1_1	416.1_1)	gac2_1)	vul1_2)))	((((((grm1_1	ceb2_1)	vul2_1)	vup2_1)	(ceb1_1	hal2_2))	(gac1_1	(icr1_3	vup1_1)))	((((bur1_1	tri1_1)	(gab2_2	vir2_2))	(((gal1_2	plu2_1)	(((gal2_1	plu2_2)	gra2_1)	plu1_1))	(gra2_2	rot1_2)))	gag2_1)))	(((((gag1_1	(((((406.1_1	(((plu1_2	rot1_1)	rot3_1)	(rot2_1	rot3_2)))	(vel1_1	vir1_2))	vul3_2)	(lai1_1	lai2_1))	((((hal1_1	hal2_1)	vel1_2)	icr2_2)	(lit1_2	lit2_1))))	(gab1_1	gag1_2))
(((((((((vir2_2	(vir1_1	vir2_1))	((((gal1_2	plu1_1)	gal2_1)	plu2_1)	(gra2_1	plu2_2)))	(gra2_2	rot1_2))	(((grm2_1	vup1_2)	(bur1_1	tri1_1))	gag2_1))	(((((((grm1_1	ceb2_1)	vup2_1)	vul2_1)	(ceb1_1	hal2_2))	icr1_3)	(gac1_1	vup1_1))	gab2_2))	(((369.1_1	416.1_1)	vul1_2)	gac2_1))	((((((((gag1_1	vir1_2)	(vel1_1	vul3_2))	((plu1_2	(rot1_1	rot3_2))	(rot2_1	rot3_1)))	((366.1_1	(vel2_2	gab2_1))	((icr1_1	vul1_1)	icr1_2)))	(lai1_1	lai2_1))	((406.1_1	(tri2_1	tri2_2))
((((((gag2_1	(grm2_1	vup1_2))	(((vir1_1	vir2_1)	vir2_2)	(bur1_1	tri1_1)))	(((369.1_1	416.1_1)	vul1_2)	gac2_1))	(((((grm1_1	ceb2_1)	(vup2_1	vul2_1))	((ceb1_1	hal2_2)	((gac1_1	icr1_3)	vup1_1)))	gab2_2)	(((gal1_2	plu1_1)	((gal2_1	plu2_2)	plu2_1))	(gra2_1	(gra2_2	rot1_2)))))	(((((((vel1_1	((gag1_1	vir1_2)	vul3_2))	(((plu1_2	rot3_2)	rot3_1)	(rot1_1	rot2_1)))	((icr1_1	icr1_2)	vul1_1))	(lit1_1	lit2_2))	(366.1_1	(gab2_1	vel2_2)))	(icr2_1	vel2_1))	((((416.1_2
((((((((((gag2_1	((bur1_1	tri1_1)	((vir1_1	vir2_1)	vir2_2)))	((((369.1_1	416.1_1)	gac2_1)	vul1_2)	((gal1_2	plu2_1)	((gal2_1	plu2_2)	plu1_1))))	(grm2_1	vup1_2))	gra2_1)	((ceb2_1	((((gac1_1	icr1_3)	vup1_1)	(vup2_1	vul2_1))	(gra2_2	rot1_2)))	(ceb1_1	((hal2_2	grm1_1)	gab2_2))))	(tri2_1	tri2_2))	(((((gag1_1	(vul3_2	vir1_2))	vel1_1)	((plu1_2	(rot1_1	rot3_1))	(rot2_1	rot3_2)))	((((((369.1_2	ceb1_2)	grm2_2)	vul2_2)	vul3_1)	gag2_2)	((icr1_1	vul1_1)	icr1_2)))
((((((((gag2_1	grm1_1)	(bur1_1	tri1_1))	(gab2_2	((vir1_1	vir2_2)	vir2_1)))	(((369.1_1	416.1_1)	(gac2_1	vul1_2))	(grm2_1	vup1_2)))	(((gal1_2	plu1_1)	gal2_1)	(plu2_1	plu2_2)))	((((ceb2_1	(((gac1_1	icr1_3)	vup1_1)	(vup2_1	vul2_1)))	gra2_1)	(ceb1_1	hal2_2))	(gra2_2	rot1_2)))	(((((((vel1_1	((plu1_2	rot2_1)	(rot1_1	(rot3_1	rot3_2))))	(((gag1_1	vul3_2)	vir1_2)	(lai1_1	lai2_1)))	(gab1_1	gag1_2))	406.1_1)	(((icr1_1	vul1_1)	icr1_2)	((gab2_1	vel2_2)	(lit1_1
(((((((grm1_1	((bur1_1	tri1_1)	gag2_1))	((((gab2_2	vir1_1)	vir2_1)	vir2_2)	((gal1_2	plu1_1)	((gal2_1	plu2_2)	plu2_1))))	((((369.1_1	416.1_1)	(gac2_1	vul1_2))	vup1_2)	grm2_1))	((ceb2_1	(((ceb1_1	hal2_2)	(vup2_1	vul2_1))	((gac1_1	vup1_1)	icr1_3)))	(gra2_1	(gra2_2	rot1_2))))	((((((((((gag1_1	vel1_1)	vul3_2)	406.1_1)	(gab1_1	gag1_2))	vir1_2)	(((gra1_1	gra2_3)	gal1_1)	416.1_2))	(((((369.1_2	ceb1_2)	grm2_2)	vul2_2)	vul3_1)	(tri2_1	tri2_2)))	(((((plu1_2	rot1_1)
(((((((((((grm1_1	((bur1_1	tri1_1)	gag2_1))	((gab2_2	(vir1_1	vir2_1))	vir2_2))	(((369.1_1	416.1_1)	(gac2_1	vul1_2))	(grm2_1	vup1_2)))	((((gal1_2	plu1_1)	gal2_1)	plu2_1)	plu2_2))	(ceb2_1	((((((gac1_1	vup1_1)	icr1_3)	(vul2_1	vup2_1))	gra2_1)	(gra2_2	rot1_2))	(ceb1_1	hal2_2))))	((((((gag1_1	vul3_2)	vel1_1)	((((plu1_2	rot3_1)	rot1_1)	rot2_1)	rot3_2))	(((gra1_1	gra2_3)	(416.1_2	gal1_1))	(((((369.1_2	ceb1_2)	grm2_2)	vul2_2)	vul3_1)	(tri2_1	tri2_2))))	(406.1_1
(((((((((((gag2_1	grm1_1)	(gab2_2	((vir1_1	vir2_2)	vir2_1)))	(bur1_1	tri1_1))	(((gal1_2	plu1_1)	plu2_2)	(gal2_1	plu2_1)))	((ceb2_1	gra2_1)	(((gac1_1	icr1_3)	vup1_1)	(vup2_1	vul2_1))))	(gra2_2	rot1_2))	(((((369.1_1	416.1_1)	vul1_2)	gac2_1)	vup1_2)	grm2_1))	(ceb1_1	hal2_2))	(((((((((vel1_1	vul3_2)	gag1_1)	(tri2_1	tri2_2))	((rot3_2	(plu1_2	(rot1_1	rot3_1)))	rot2_1))	(366.1_1	(416.1_2	gal1_1)))	((gra1_1	gra2_3)	((((369.1_2	ceb1_2)	grm2_2)	vul2_2)	((406.1_1
(((((((((((bur1_1	tri1_1)	gag2_1)	(gab2_2	(vir1_1	(vir2_1	vir2_2))))	grm1_1)	((vup1_2	grm2_1)	gra2_1))	ceb2_1)	((((gal1_2	plu1_1)	plu2_2)	(gal2_1	plu2_1))	(gra2_2	rot1_2)))	(((ceb1_1	hal2_2)	((gac1_1	icr1_3)	vup1_1))	(vup2_1	vul2_1)))	(((((((((gag1_1	(vel1_1	vul3_2))	(((plu1_2	rot3_1)	rot3_2)	(rot1_1	rot2_1)))	(gab1_1	gag1_2))	(416.1_2	gal1_1))	(gra1_1	gra2_3))	(tri2_1	tri2_2))	((((vir1_2	(((lai1_1	lai2_1)	gag2_2)	(((hal1_1	hal2_1)	(lit1_2	lit2_1))
(((((((((((gag2_1	(bur1_1	tri1_1))	(vir1_1	(vir2_1	vir2_2)))	((gra2_2	rot1_2)	ceb2_1))	(((gac1_1	icr1_3)	vup1_1)	(vul2_1	vup2_1)))	(((grm2_1	vup1_2)	((((gal1_2	plu1_1)	gal2_1)	(plu2_2	plu2_1))	gra2_1))	((ceb1_1	hal2_2)	grm1_1)))	(((369.1_1	416.1_1)	vul1_2)	gac2_1))	gab2_2)	((((((((gab1_1	gag1_2)	(406.1_1	(gag1_1	vel1_1)))	(((plu1_2	rot1_1)	((rot2_1	rot3_2)	rot3_1))	((gag2_2	vir1_2)	vul3_2)))	((416.1_2	gal1_1)	(gra1_1	gra2_3)))	(((lit1_2	(lit2_1	vel1_2))
(((((((vir1_1	(vir2_1	vir2_2))	((bur1_1	tri1_1)	gag2_1))	((((grm1_1	(((((gac1_1	icr1_3)	vup1_1)	vul2_1)	vup2_1)	((((gal1_2	plu1_1)	((gal2_1	plu2_2)	plu2_1))	gra2_1)	(gra2_2	rot1_2))))	ceb2_1)	gab2_2)	(ceb1_1	hal2_2)))	(((((((rot3_1	rot3_2)	rot2_1)	(plu1_2	rot1_1))	((((((vul3_2	(((gag1_1	vel1_1)	vir1_2)	(tri2_1	tri2_2)))	(lai1_1	lai2_1))	vel1_2)	(icr2_1	vel2_1))	((gag2_2	icr2_2)	(((hal1_1	hal2_1)	lit1_2)	lit2_1)))	(gab1_1	gag1_2)))	((((369.1_2	ceb1_2)
((((((((tri1_1	bur1_1)	((vir1_1	vir2_1)	vir2_2))	gag2_1)	(gra2_2	rot1_2))	(grm2_1	((((369.1_1	416.1_1)	gac2_1)	vul1_2)	vup1_2)))	((((ceb2_1	((gac1_1	(icr1_3	vup1_1))	(vup2_1	vul2_1)))	(grm1_1	gab2_2))	(((gal1_2	plu1_1)	(gra2_1	plu2_1))	(gal2_1	plu2_2)))	(ceb1_1	hal2_2)))	((((gab1_1	gag1_2)	((icr2_1	vel2_1)	((((((hal1_1	hal2_1)	lit1_2)	lit2_1)	vel1_2)	icr2_2)	gag2_2)))	(((((416.1_2	(gra1_1	gra2_3))	gal1_1)	(tri2_1	tri2_2))	(((rot2_1	(plu1_2	(rot1_1
((((((gag2_1	((vir1_1	vir2_1)	vir2_2))	(bur1_1	tri1_1))	((((grm2_1	(((gac1_1	vup1_1)	icr1_3)	(vul2_1	vup2_1)))	vul3_1)	((((grm1_1	gab2_2)	(ceb1_1	hal2_2))	ceb2_1)	((((369.1_1	416.1_1)	vul1_2)	gac2_1)	vup1_2)))	(((gal1_2	plu1_1)	(gal2_1	(gra2_1	(plu2_2	plu2_1))))	(gra2_2	rot1_2))))	((((((gag1_1	vel1_1)	vir1_2)	((((rot1_1	rot3_2)	rot2_1)	plu1_2)	rot3_1))	(406.1_1	(gab1_1	gag1_2)))	((((((366.1_1	((gab2_1	(lit1_1	lit2_2))	vel2_2))	((icr1_1	icr1_2)	vul1_1))
((((((((bur1_1	tri1_1)	gag2_1)	(vir1_1	(vir2_1	vir2_2)))	(((gal1_2	plu1_1)	(gra2_1	plu2_2))	(gal2_1	plu2_1)))	(grm2_1	((((369.1_1	416.1_1)	vul1_2)	gac2_1)	vup1_2)))	(((ceb2_1	grm1_1)	(vul3_1	gab2_2))	(((ceb1_1	hal2_2)	(((gac1_1	vup1_1)	icr1_3)	(vul2_1	vup2_1)))	(gra2_2	rot1_2))))	((((((((gag1_1	(vel1_1	vir1_2))	(lai1_1	lai2_1))	((plu1_2	rot3_1)	((rot1_1	rot3_2)	rot2_1)))	406.1_1)	((((369.1_2	ceb1_2)	grm2_2)	vul2_2)	vul3_2))	(tri2_1	tri2_2))	(((gal1_1
(((((((gag2_1	((vir1_1	vir2_1)	vir2_2))	(bur1_1	tri1_1))	(((gal1_2	plu1_1)	gra2_1)	((gal2_1	plu2_1)	plu2_2)))	(((369.1_1	416.1_1)	gac2_1)	vul1_2))	(grm2_1	vup1_2))	((((((((lai1_1	lai2_1)	406.1_1)	((gag1_1	vir1_2)	(((plu1_2	rot3_2)	(rot1_1	rot3_1))	vel1_1)))	(((369.1_2	ceb1_2)	grm2_2)	vul2_2))	(gab1_1	gag1_2))	(((((gal1_1	416.1_2)	(gra1_1	gra2_3))	tri2_1)	tri2_2)	(rot2_1	vul3_2)))	(((((366.1_1	vel2_2)	gab2_1)	(((icr1_1	vul1_1)	icr1_2)	(lit1_1	lit2_2)))
(((((((bur1_1	tri1_1)	gag2_1)	((vir1_1	vir2_2)	vir2_1))	(((369.1_1	416.1_1)	vul1_2)	gac2_1))	((((grm2_1	vup1_2)	(grm1_1	gab2_2))	(((ceb1_1	ceb2_1)	hal2_2)	(((gac1_1	icr1_3)	vup1_1)	(vul2_1	vup2_1))))	((((gal1_2	plu1_1)	((gal2_1	plu2_2)	plu2_1))	gra2_1)	(gra2_2	rot1_2))))	((((((((((((vel1_1	vir1_2)	gag1_1)	(lai1_1	lai2_1))	((plu1_2	rot3_2)	rot1_1))	(gab1_1	gag1_2))	(vul3_2	(rot2_1	rot3_1)))	406.1_1)	(((369.1_2	ceb1_2)	grm2_2)	vul2_2))	(gal1_1	416.1_2))
((((((((((vir1_1	vir2_2)	vir2_1)	(bur1_1	tri1_1))	(((369.1_1	416.1_1)	vul1_2)	gac2_1))	(vup2_1	vul2_1))	((((vup1_2	grm2_1)	(grm1_1	gab2_2))	((((gac1_1	icr1_3)	vup1_1)	gag2_1)	(((((gal1_2	plu1_1)	gal2_1)	(plu2_1	plu2_2))	gra2_1)	(gra2_2	rot1_2))))	((ceb1_1	hal2_2)	ceb2_1)))	vul3_1)	((((((((rot3_2	(plu1_2	rot1_1))	(gag1_1	vel1_1))	vir1_2)	((406.1_1	(((lai1_1	lai2_1)	vul3_2)	(rot2_1	rot3_1)))	(gab1_1	gag1_2)))	(((369.1_2	ceb1_2)	grm2_2)	vul2_2))	((gra1_1
(((((((bur1_1	tri1_1)	(grm1_1	((vir1_1	vir2_1)	vir2_2)))	((((((grm2_1	vup1_2)	(vup2_1	vul2_1))	((ceb1_1	ceb2_1)	hal2_2))	((((((gal1_2	plu1_1)	plu2_2)	(gal2_1	plu2_1))	gra2_1)	(gra2_2	rot1_2))	gab2_2))	((369.1_1	416.1_1)	(gac2_1	vul1_2)))	(((gac1_1	vup1_1)	icr1_3)	gag2_1)))	(((((((((plu1_2	rot1_1)	rot3_2)	rot3_1)	rot2_1)	vul3_2)	(gag1_1	(vel1_1	vir1_2)))	406.1_1)	(gab1_1	gag1_2))	(lai1_1	lai2_1)))	(((gal1_1	416.1_2)	(gra1_1	gra2_3))	(tri2_1	tri2_2)))
(((((((((bur1_1	tri1_1)	(((gac1_1	icr1_3)	vup1_1)	gag2_1))	vup1_2)	((((369.1_1	416.1_1)	gac2_1)	vul1_2)	(((gal1_2	plu1_1)	gra2_1)	(gal2_1	(plu2_1	plu2_2)))))	(((grm2_1	grm1_1)	(vir1_1	(vir2_1	vir2_2)))	((((((ceb1_1	hal2_2)	ceb2_1)	vup2_1)	vul2_1)	(gra2_2	rot1_2))	gab2_2)))	((((((((gag1_1	(vel1_1	(vir1_2	vul3_2)))	(((rot2_1	rot3_2)	(plu1_2	rot3_1))	rot1_1))	406.1_1)	(lai1_1	lai2_1))	(gal1_1	416.1_2))	((((366.1_1	((gab2_1	vul3_1)	vel2_2))	((icr1_1	vul1_1)
((((((((((((((gal1_2	plu1_1)	plu2_1)	plu2_2)	(gal2_1	gra2_1))	(((369.1_1	416.1_1)	vul1_2)	gac2_1))	((bur1_1	tri1_1)	vup1_2))	((gac1_1	vup1_1)	icr1_3))	(((grm2_1	(gab2_2	(gra2_2	rot1_2)))	((((ceb1_1	hal2_2)	ceb2_1)	(vup2_1	vul2_1))	grm1_1))	(gag2_1	((vir1_1	vir2_1)	vir2_2))))	((((406.1_1	((gag1_1	(vel1_1	(vir1_2	vul3_2)))	(lai1_1	lai2_1)))	((plu1_2	rot3_2)	(rot1_1	(rot2_1	rot3_1))))	(gal1_1	416.1_2))	(((gag2_2	(hal1_1	hal2_1))	((lit1_2	lit2_1)	vel1_2))
(((((((((((((vir1_1	vir2_2)	vir2_1)	((((gal1_2	plu1_1)	gra2_1)	(gal2_1	plu2_1))	plu2_2))	((((grm2_1	gab2_2)	(((ceb1_1	ceb2_1)	hal2_2)	(vup2_1	vul2_1)))	grm1_1)	(gra2_2	rot1_2)))	((((bur1_1	tri1_1)	vup1_2)	(gac1_1	(icr1_3	vup1_1)))	gag2_1))	(((369.1_1	416.1_1)	vul1_2)	gac2_1))	((((((vel1_1	vir1_2)	gag1_1)	vul3_2)	(((rot2_1	rot1_1)	rot3_1)	(plu1_2	rot3_2)))	(lai1_1	lai2_1))	406.1_1))	((((366.1_1	(gab2_1	vel2_2))	vul3_1)	((icr1_1	vul1_1)	icr1_2))	(lit1_1
(((((((((gag2_1	((vir1_1	vir2_1)	vir2_2))	(((369.1_1	416.1_1)	gac2_1)	vul1_2))	((bur1_1	tri1_1)	((gac1_1	(icr1_3	vup1_1))	vup1_2)))	((grm2_1	(((gra2_2	rot1_2)	grm1_1)	gab2_2))	((((ceb1_1	ceb2_1)	hal2_2)	vul2_1)	vup2_1)))	(((gal1_2	plu1_1)	gra2_1)	((gal2_1	plu2_1)	plu2_2)))	(((((((gag1_1	(vel1_1	(vir1_2	vul3_2)))	406.1_1)	((((rot1_1	rot3_2)	rot2_1)	(plu1_2	rot3_1))	(lai1_1	lai2_1)))	((gra1_1	gra2_3)	(tri2_1	tri2_2)))	(((416.1_2	gal1_1)	((((icr2_1	vel2_1)
(((((((vir1_1	(vir2_1	vir2_2))	(((gal1_2	plu1_1)	(((gal2_1	plu2_1)	plu2_2)	gra2_1))	(gra2_2	rot1_2)))	((grm2_1	(((369.1_1	416.1_1)	vul1_2)	gac2_1))	(((bur1_1	tri1_1)	gag2_1)	(((gac1_1	icr1_3)	vup1_1)	vup1_2))))	(((((ceb1_1	ceb2_1)	hal2_2)	(vul2_1	vup2_1))	grm1_1)	gab2_2))	(gab1_1	gag1_2))	(((((((vel1_1	vir1_2)	(406.1_1	vul3_2))	((((plu1_2	rot1_1)	rot2_1)	rot3_2)	rot3_1))	(gag1_1	(lai1_1	lai2_1)))	((416.1_2	gal1_1)	((gra1_1	gra2_3)	tri2_1)))	((((369.1_2
((((((gal2_1	((vir1_1	vir2_2)	vir2_1))	(grm2_1	(((369.1_1	416.1_1)	vul1_2)	gac2_1)))	(((((bur1_1	tri1_1)	(((gac1_1	vup1_1)	icr1_3)	gag2_1))	vup1_2)	(((gal1_2	plu1_1)	gra2_1)	(plu2_1	plu2_2)))	(gra2_2	rot1_2)))	((grm1_1	(((ceb1_1	(ceb2_1	hal2_2))	vul2_1)	vup2_1))	gab2_2))	(((((406.1_1	(lai1_1	lai2_1))	(((gag1_1	vul3_2)	vel1_1)	vir1_2))	(416.1_2	gal1_1))	((((369.1_2	ceb1_2)	grm2_2)	vul2_2)	(((rot2_1	(rot1_1	rot3_2))	(plu1_2	rot3_1))	(gab1_1	gag1_2))))
((((((((((((bur1_1	tri1_1)	vup1_2)	((vir1_1	vir2_2)	vir2_1))	((gac1_1	(icr1_3	vup1_1))	gag2_1))	(((369.1_1	416.1_1)	vul1_2)	gac2_1))	(((gal1_2	plu1_1)	gal2_1)	(gra2_1	(plu2_2	plu2_1))))	(((grm2_1	((grm1_1	((ceb1_1	hal2_2)	ceb2_1))	gab2_2))	(gra2_2	rot1_2))	(vul2_1	vup2_1)))	(((416.1_2	gal1_1)	(((rot3_2	(plu1_2	rot1_1))	rot2_1)	rot3_1))	(((366.1_1	((gab2_1	vel2_2)	vul3_1))	((icr1_1	(icr1_2	vul1_1))	(lit1_1	lit2_2)))	(((vel2_1	gag2_2)	icr2_1)	((((hal1_1
((((((((((((vir1_1	vir2_1)	vir2_2)	((bur1_1	tri1_1)	vup1_2))	(((369.1_1	416.1_1)	gac2_1)	vul1_2))	((grm2_1	(gra2_2	rot1_2))	(((grm1_1	((ceb1_1	hal2_2)	ceb2_1))	gab2_2)	(vup2_1	vul2_1))))	(((gal1_2	plu1_1)	(gal2_1	plu2_1))	(gra2_1	plu2_2)))	(((gac1_1	icr1_3)	vup1_1)	gag2_1))	(((((((((gag1_1	vir1_2)	vul3_2)	vel1_1)	(((gag2_2	icr2_2)	vel1_2)	((hal1_1	hal2_1)	(lit2_1	lit1_2))))	(((rot1_1	(plu1_2	rot3_2))	rot3_1)	((icr1_1	vul1_1)	icr1_2)))	((lai1_1	lai2_1)
((((((((vir1_1	vir2_2)	vir2_1)	(((grm2_1	(((gra2_2	rot1_2)	(vul2_1	vup2_1))	grm1_1))	gab2_2)	(ceb1_1	ceb2_1)))	(((((bur1_1	tri1_1)	vup1_2)	hal2_2)	((gal1_2	plu2_2)	((gal2_1	plu2_1)	(gra2_1	plu1_1))))	((gac1_1	(icr1_3	vup1_1))	gag2_1)))	(((369.1_1	416.1_1)	gac2_1)	vul1_2))	(((369.1_2	ceb1_2)	grm2_2)	vul2_2))	((((((((((gag1_1	vul3_2)	vir1_2)	vel1_1)	(((plu1_2	rot3_1)	rot3_2)	rot1_1))	406.1_1)	((gag2_2	((((hal1_1	hal2_1)	icr2_2)	lit2_1)	lit1_2))	vel1_2))
((((((((vir2_2	(vir1_1	vir2_1))	((((grm2_1	grm1_1)	(ceb1_1	ceb2_1))	(vup2_1	vul2_1))	(gab2_2	(gra2_2	rot1_2))))	(((bur1_1	tri1_1)	hal2_2)	vup1_2))	(((369.1_1	416.1_1)	gac2_1)	vul1_2))	((((gac1_1	icr1_3)	vup1_1)	gag2_1)	((gal1_2	(((gal2_1	plu2_1)	plu1_1)	plu2_2))	gra2_1)))	(((((((((gag1_1	vel1_1)	(vir1_2	vul3_2))	((plu1_2	rot1_1)	(rot3_1	rot3_2)))	((gab1_1	gag1_2)	(lai1_1	lai2_1)))	((((icr2_2	(lit1_2	lit2_1))	406.1_1)	vel1_2)	(gag2_2	(hal1_1	hal2_1))))
(((((((((((vir1_1	vir2_1)	vir2_2)	((bur1_1	tri1_1)	hal2_2))	vup1_2)	((369.1_1	416.1_1)	(gac2_1	vul1_2)))	(((grm2_1	((grm1_1	gab2_2)	((gac1_1	(icr1_3	vup1_1))	gag2_1)))	((ceb1_1	ceb2_1)	(vup2_1	vul2_1)))	(((((gal1_2	plu2_1)	plu1_1)	gal2_1)	(gra2_1	plu2_2))	(gra2_2	rot1_2))))	((gra1_1	gra2_3)	(tri2_1	tri2_2)))	(((366.1_1	((gab2_1	vel2_2)	(lit1_1	lit2_2)))	(((((369.1_2	ceb1_2)	grm2_2)	vul2_2)	vul3_1)	(vel2_1	icr2_1)))	((icr1_1	vul1_1)	icr1_2)))	(((416.1_2
(((((((((vir1_1	(vir2_1	vir2_2))	(((gac1_1	icr1_3)	vup1_1)	gag2_1))	((bur1_1	tri1_1)	(hal2_2	vup1_2)))	(((369.1_1	416.1_1)	vul1_2)	gac2_1))	((((grm2_1	gab2_2)	grm1_1)	(((((gal1_2	plu1_1)	plu2_1)	(gal2_1	plu2_2))	gra2_1)	(gra2_2	rot1_2)))	(((ceb1_1	ceb2_1)	vup2_1)	vul2_1)))	((((tri2_1	tri2_2)	(((((366.1_1	vel2_2)	gab2_1)	(lit1_1	lit2_2))	((icr1_1	icr1_2)	vul1_1))	(vel2_1	icr2_1)))	((gab1_1	gag1_2)	gal1_1))	((((gra1_1	gra2_3)	406.1_1)	(416.1_2	(((((((plu1_2
(((((((((gag2_1	(((gac1_1	vup1_1)	icr1_3)	((vir1_1	vir2_2)	vir2_1)))	((((gal1_2	plu1_1)	(gal2_1	plu2_1))	gra2_1)	plu2_2))	(((bur1_1	tri1_1)	vup1_2)	hal2_2))	((grm2_1	gab2_2)	(((gra2_2	rot1_2)	grm1_1)	((ceb1_1	ceb2_1)	(vul2_1	vup2_1)))))	(((369.1_1	416.1_1)	gac2_1)	vul1_2))	vul3_1)	((((((vir1_2	vul3_2)	(tri2_1	tri2_2))	(((gal1_1	416.1_2)	(gra1_1	gra2_3))	(((406.1_1	(gag1_1	vel1_1))	(lai1_1	lai2_1))	(((rot3_2	(rot1_1	rot2_1))	(plu1_2	rot3_1))	((gag2_2
((((((((gag2_1	((vir1_1	vir2_2)	vir2_1))	((((369.1_1	416.1_1)	gac2_1)	vul1_2)	(((bur1_1	tri1_1)	hal2_2)	vup1_2)))	((((gal1_2	plu1_1)	plu2_1)	gal2_1)	(gra2_1	plu2_2)))	((((gra2_2	rot1_2)	(gab2_2	grm2_1))	(((ceb1_1	ceb2_1)	((gac1_1	icr1_3)	vup1_1))	(vup2_1	vul2_1)))	grm1_1))	((((369.1_2	ceb1_2)	grm2_2)	vul2_2)	vul3_1))	(((((lai1_1	lai2_1)	(406.1_1	(((gag1_1	vel1_1)	vul3_2)	vir1_2)))	(((((((rot1_1	rot3_1)	rot2_1)	plu1_2)	rot3_2)	(((gag2_2	(hal1_1	hal2_1))
(((((((gag2_1	(vir1_1	(vir2_1	vir2_2)))	(((((gab2_2	grm2_1)	(gra2_2	rot1_2))	((gac1_1	vup1_1)	icr1_3))	((ceb1_1	ceb2_1)	vup2_1))	(grm1_1	vul2_1)))	(((bur1_1	tri1_1)	(hal2_2	vup1_2))	((((gal1_2	plu1_1)	gra2_1)	plu2_1)	(gal2_1	plu2_2))))	(((369.1_1	416.1_1)	gac2_1)	vul1_2))	(((((((406.1_1	(gag1_1	vul3_2))	vel1_1)	(lai1_1	lai2_1))	((rot3_2	((plu1_2	(rot1_1	rot2_1))	rot3_1))	((((gag2_2	lit2_1)	vir1_2)	(((hal1_1	hal2_1)	icr2_2)	lit1_2))	vel1_2)))	(416.1_2
((((((((gag2_1	((bur1_1	tri1_1)	vup1_2))	((vir1_1	vir2_1)	vir2_2))	(gra2_2	rot1_2))	(((369.1_1	416.1_1)	vul1_2)	gac2_1))	((grm1_1	(gab2_2	grm2_1))	(((ceb1_1	(ceb2_1	hal2_2))	(vup2_1	vul2_1))	((gac1_1	icr1_3)	vup1_1))))	(((369.1_2	ceb1_2)	(vul2_2	grm2_2))	((((gal1_2	plu1_1)	plu2_2)	(gal2_1	plu2_1))	gra2_1)))	(((((((((rot2_1	plu1_2)	rot3_1)	(rot1_1	rot3_2))	406.1_1)	(lai1_1	lai2_1))	((gag1_1	((vel1_1	vir1_2)	vul3_2))	(((gag2_2	(lit1_2	lit2_1))	((hal1_1
(((((((gag2_1	((bur1_1	tri1_1)	vup1_2))	(((vir1_1	vir2_1)	vir2_2)	(gra2_2	rot1_2)))	(((gal1_2	plu1_1)	(gal2_1	(plu2_1	plu2_2)))	gra2_1))	(((369.1_1	416.1_1)	vul1_2)	gac2_1))	(((((grm1_1	((gac1_1	icr1_3)	vup1_1))	vul2_1)	(ceb1_1	(ceb2_1	hal2_2)))	vup2_1)	(gab2_2	grm2_1)))	((((((((((plu1_2	rot3_2)	rot1_1)	(rot2_1	rot3_1))	(vel1_1	vir1_2))	((gag1_1	vul3_2)	(lai1_1	lai2_1)))	(gal1_1	416.1_2))	406.1_1)	((gab1_1	gag1_2)	(gag2_2	((hal1_1	hal2_1)	((icr2_2
(((((gag2_1	(grm1_1	(gab2_2	grm2_1)))	(((((369.1_1	416.1_1)	gac2_1)	vul1_2)	(gal1_2	((gal2_1	((gra2_1	plu2_1)	plu2_2))	plu1_1)))	(((vir1_1	(vir2_1	vir2_2))	(((bur1_1	tri1_1)	vup1_2)	(((ceb1_1	(ceb2_1	hal2_2))	(vul2_1	vup2_1))	((gac1_1	icr1_3)	vup1_1))))	(gra2_2	rot1_2))))	((((((((406.1_1	vel1_2)	(gal1_1	416.1_2))	((((rot2_1	rot3_2)	rot3_1)	(plu1_2	rot1_1))	(((gag2_2	lit1_2)	lit2_1)	((hal1_1	hal2_1)	icr2_2))))	366.1_1)	(((gag1_1	(vel1_1	vul3_2))	(lai1_1
(((((((((vir1_1	(vir2_1	vir2_2))	(gra2_2	rot1_2))	(gag2_1	(((gal1_2	plu1_1)	(gra2_1	plu2_1))	(gal2_1	plu2_2))))	(((((grm1_1	(gab2_2	grm2_1))	(vup2_1	vul2_1))	(ceb1_1	(ceb2_1	hal2_2)))	((gac1_1	icr1_3)	vup1_1))	((bur1_1	tri1_1)	vup1_2)))	((369.1_1	416.1_1)	(gac2_1	vul1_2)))	((gra1_1	gra2_3)	(tri2_1	tri2_2)))	(((((((lai1_1	lai2_1)	406.1_1)	((((plu1_2	rot3_1)	rot3_2)	rot2_1)	rot1_1))	(((gag1_1	vel1_1)	vir1_2)	vul3_2))	(((416.1_2	gal1_1)	vel1_2)	(icr2_1
((((((((((((gal1_2	plu1_1)	gra2_1)	plu2_2)	(gal2_1	plu2_1))	((grm1_1	(((ceb1_1	(ceb2_1	hal2_2))	((gac1_1	icr1_3)	vup1_1))	(vul2_1	vup2_1)))	(gra2_2	rot1_2)))	((bur1_1	tri1_1)	vup1_2))	(((gag2_1	((vir1_1	vir2_1)	vir2_2))	(((369.1_1	416.1_1)	gac2_1)	vul1_2))	(gab2_2	grm2_1)))	(((((lai1_1	lai2_1)	(406.1_1	(((gag1_1	vir1_2)	vul3_2)	vel1_1)))	(((rot1_1	rot3_1)	rot3_2)	(plu1_2	rot2_1)))	(((416.1_2	gal1_1)	((vel2_1	icr2_1)	(hal1_1	hal2_1)))	(((gag2_2	(lit1_2
((((((gag2_1	(vir1_1	(vir2_1	vir2_2)))	((((369.1_1	416.1_1)	gac2_1)	vul1_2)	vup1_2))	((((gab2_2	grm2_1)	((grm1_1	(gra2_2	rot1_2))	((((ceb1_1	hal2_2)	ceb2_1)	(((gac1_1	icr1_3)	vup1_1)	vup2_1))	vul2_1)))	(bur1_1	tri1_1))	(((gal1_2	plu1_1)	plu2_2)	((gal2_1	plu2_1)	gra2_1))))	((((((((gag1_1	vul3_2)	(406.1_1	(lai1_1	lai2_1)))	(vel1_1	vir1_2))	((plu1_2	((rot1_1	rot3_1)	rot3_2))	rot2_1))	(((((369.1_2	ceb1_2)	grm2_2)	vul2_2)	vul3_1)	((gra1_1	gra2_3)	(tri2_2
((((((((((bur1_1	tri1_1)	(gag2_1	((vir1_1	vir2_2)	vir2_1)))	(((gal1_2	plu1_1)	((gal2_1	plu2_2)	plu2_1))	gra2_1))	((grm2_1	gab2_2)	((gra2_2	rot1_2)	grm1_1)))	(((ceb1_1	(ceb2_1	hal2_2))	(vup2_1	vul2_1))	((gac1_1	icr1_3)	vup1_1)))	(((369.1_1	416.1_1)	(gac2_1	vul1_2))	vup1_2))	((((((vel1_1	gag1_1)	vir1_2)	(406.1_1	((lai1_1	lai2_1)	vul3_2)))	((gra1_1	gra2_3)	(tri2_1	tri2_2)))	((((416.1_2	gal1_1)	(((rot3_1	rot3_2)	rot2_1)	(plu1_2	rot1_1)))	(((366.1_1	((icr1_1
(((((gag2_1	((((gal1_2	plu1_1)	gra2_1)	plu2_2)	(gal2_1	plu2_1)))	((((grm2_1	((((ceb1_1	hal2_2)	ceb2_1)	(gac1_1	(icr1_3	vup1_1)))	(vul2_1	vup2_1)))	(grm1_1	(gab2_2	(gra2_2	rot1_2))))	vul3_1)	((((vir1_1	vir2_2)	vir2_1)	((bur1_1	tri1_1)	vup1_2))	((369.1_1	416.1_1)	(gac2_1	vul1_2)))))	((((((((vel1_1	((gag1_1	vir1_2)	vul3_2))	(lai1_1	lai2_1))	406.1_1)	((plu1_2	rot3_1)	(rot1_1	(rot2_1	rot3_2))))	(416.1_2	gal1_1))	(((icr2_1	vel2_1)	gag2_2)	(((hal1_1	hal2_1)
((((((((((grm2_1	((gab2_2	vul3_1)	(gra2_2	rot1_2)))	grm1_1)	((ceb1_1	(ceb2_1	hal2_2))	((((gac1_1	icr1_3)	vup1_1)	vup2_1)	vul2_1)))	((bur1_1	tri1_1)	gag2_1))	((gal1_2	plu1_1)	(((gal2_1	plu2_1)	plu2_2)	gra2_1)))	((((369.1_1	416.1_1)	(gac2_1	vul1_2))	vup1_2)	((vir1_1	vir2_1)	vir2_2)))	((416.1_2	gal1_1)	(((369.1_2	ceb1_2)	grm2_2)	vul2_2)))	((((((rot1_1	(vel1_1	vir1_2))	vul3_2)	gag1_1)	(406.1_1	(lai1_1	lai2_1)))	((((366.1_1	((gab2_1	(lit1_1	lit2_2))	vel2_2))
(((((((((gag2_1	(bur1_1	tri1_1))	((((((ceb1_1	hal2_2)	ceb2_1)	(vup2_1	vul2_1))	((gac1_1	vup1_1)	icr1_3))	((gra2_2	rot1_2)	grm1_1))	((gab2_2	grm2_1)	vul3_1)))	((((gal1_2	plu1_1)	(gal2_1	plu2_1))	plu2_2)	gra2_1))	(((vir1_1	vir2_1)	vir2_2)	((((369.1_1	416.1_1)	gac2_1)	vul1_2)	vup1_2)))	((((416.1_2	gal1_1)	(((plu1_2	rot3_2)	rot3_1)	rot2_1))	(lai1_1	lai2_1))	((gab1_1	gag1_2)	((gra1_1	gra2_3)	(tri2_1	tri2_2)))))	((((((gag1_1	(vir1_2	vul3_2))	rot1_1)	vel1_1)
((((((((gag2_1	((vir1_1	vir2_1)	vir2_2))	(bur1_1	tri1_1))	(((gab2_2	grm2_1)	(((gra2_2	rot1_2)	vul3_1)	grm1_1))	(((ceb1_1	(ceb2_1	hal2_2))	(vul2_1	vup2_1))	((gac1_1	vup1_1)	icr1_3))))	((((gal1_2	plu1_1)	gal2_1)	(gra2_1	plu2_1))	plu2_2))	((((369.1_1	416.1_1)	gac2_1)	vul1_2)	vup1_2))	((((((gag1_1	(vel1_1	vul3_2))	vir1_2)	(((369.1_2	ceb1_2)	grm2_2)	vul2_2))	((((gab1_1	gag1_2)	(tri2_1	tri2_2))	(lai1_1	lai2_1))	(rot1_1	rot3_1)))	((((416.1_2	gal1_1)	(gra1_1
(((((((((((vir1_1	vir2_1)	vir2_2)	vup1_2)	gag2_1)	(((gal1_2	plu1_1)	(gal2_1	plu2_1))	(gra2_1	plu2_2)))	(bur1_1	tri1_1))	((((((gab2_2	grm2_1)	(vul2_1	vup2_1))	(gra2_2	rot1_2))	grm1_1)	vul3_1)	((ceb1_1	(ceb2_1	hal2_2))	((gac1_1	icr1_3)	vup1_1))))	((369.1_1	416.1_1)	(gac2_1	vul1_2)))	((((((((vel1_1	((gag1_1	vul3_2)	vir1_2))	((lai1_1	lai2_1)	tri2_2))	tri2_1)	((gag2_2	((hal1_1	hal2_1)	(icr2_2	(lit2_1	lit1_2))))	vel1_2))	((plu1_2	rot2_1)	rot3_2))	((366.1_1
(((((((((((vir1_1	vir2_2)	vir2_1)	gag2_1)	(bur1_1	tri1_1))	(((((grm2_1	grm1_1)	gab2_2)	vul3_1)	(((369.1_1	416.1_1)	vul1_2)	gac2_1))	(((ceb1_1	(ceb2_1	hal2_2))	((((gac1_1	icr1_3)	vup1_1)	(vup2_1	vul2_1))	vup1_2))	((gra2_2	rot1_2)	(((gal1_2	plu1_1)	(gal2_1	plu2_2))	(gra2_1	plu2_1))))))	((((((((plu1_2	rot3_2)	rot2_1)	(rot1_1	rot3_1))	(((gag1_1	vul3_2)	vir1_2)	vel1_1))	406.1_1)	(gab1_1	gag1_2))	(((gag2_2	(lit1_2	lit2_1))	((hal1_1	hal2_1)	vel1_2))	icr2_2))
(((((((((bur1_1	tri1_1)	((vir1_1	vir2_1)	vir2_2))	gag2_1)	(((369.1_1	416.1_1)	vul1_2)	gac2_1))	((grm2_1	(grm1_1	gab2_2))	(((((gal1_2	plu1_1)	gra2_1)	plu2_2)	(gal2_1	plu2_1))	(gra2_2	rot1_2))))	(((((ceb1_1	hal2_2)	ceb2_1)	vul2_1)	(vup2_1	vup1_2))	((gac1_1	vup1_1)	icr1_3)))	(((369.1_2	ceb1_2)	grm2_2)	vul2_2))	((((((406.1_1	(gag1_1	(vir1_2	vul3_2)))	((gag2_2	(icr2_2	(lit1_2	lit2_1)))	((hal1_1	hal2_1)	vel1_2)))	((366.1_1	vul3_1)	vel1_1))	(((lai1_1	lai2_1)
((((((((bur1_1	tri1_1)	gag2_1)	(vir1_1	(vir2_1	vir2_2)))	(((369.1_1	416.1_1)	vul1_2)	gac2_1))	((((grm2_1	(gab2_2	grm1_1))	(gra2_2	rot1_2))	(((gal1_2	plu1_1)	((gal2_1	plu2_1)	plu2_2))	gra2_1))	(((ceb1_1	(ceb2_1	hal2_2))	(vup1_2	(vup2_1	vul2_1)))	((gac1_1	icr1_3)	vup1_1))))	(((((((((((vel1_1	vir1_2)	((gag2_2	(lit1_2	lit2_1))	(((hal1_1	hal2_1)	vel1_2)	icr2_2)))	(416.1_2	gal1_1))	((406.1_1	(gag1_1	vul3_2))	((lai1_1	lai2_1)	(tri2_1	tri2_2))))	((plu1_2	rot2_1)
((((((((((gag2_1	((vir2_1	(bur1_1	tri1_1))	(vir1_1	vir2_2)))	(((369.1_1	416.1_1)	gac2_1)	vul1_2))	(((ceb1_1	hal2_2)	ceb2_1)	(((gac1_1	icr1_3)	vup1_1)	(vup1_2	(vul2_1	vup2_1)))))	((grm2_1	(gab2_2	grm1_1))	((gra2_2	rot1_2)	((((gal1_2	plu1_1)	plu2_2)	(gal2_1	plu2_1))	gra2_1))))	(((369.1_2	ceb1_2)	grm2_2)	vul2_2))	((((((((((406.1_1	vul3_2)	vel1_1)	((lai1_1	lai2_1)	(tri2_1	tri2_2)))	gag1_1)	vir1_2)	((gab1_1	gag1_2)	(((plu1_2	(rot1_1	rot3_2))	rot3_1)	rot2_1)))
((((((((gag2_1	(bur1_1	tri1_1))	((vir1_1	vir2_1)	vir2_2))	((grm2_1	gab2_2)	grm1_1))	((((369.1_1	416.1_1)	vul1_2)	gac2_1)	((((gal1_2	plu1_1)	gra2_1)	((gal2_1	plu2_1)	plu2_2))	(gra2_2	rot1_2))))	((((ceb1_1	ceb2_1)	hal2_2)	((vup1_2	vul2_1)	vup2_1))	(gac1_1	(icr1_3	vup1_1))))	((((vul3_2	((gag1_1	vel1_1)	vir1_2))	(406.1_1	(((plu1_2	rot1_1)	rot3_1)	(rot2_1	rot3_2))))	((((369.1_2	ceb1_2)	grm2_2)	vul2_2)	((lai1_1	lai2_1)	(tri2_1	tri2_2))))	(((gal1_1	(416.1_2
(((((((((gag2_1	((vir1_1	vir2_2)	vir2_1))	(bur1_1	tri1_1))	((gra2_2	rot1_2)	(((gal1_2	plu1_1)	plu2_2)	((gal2_1	plu2_1)	gra2_1))))	((grm1_1	(gab2_2	grm2_1))	(((((ceb1_1	hal2_2)	ceb2_1)	(gac1_1	icr1_3))	(vup2_1	vup1_1))	(vul2_1	vup1_2))))	(((369.1_1	416.1_1)	vul1_2)	gac2_1))	(((((406.1_1	((((plu1_2	(rot3_1	rot3_2))	rot2_1)	rot1_1)	vir1_2))	(gag1_1	(vul3_2	vel1_1)))	(((((gag2_2	lit2_1)	lit1_2)	icr2_2)	((hal1_1	hal2_1)	vel1_2))	((lai1_1	lai2_1)	(tri2_1
(((((((((vir1_1	vir2_2)	vir2_1)	gag2_1)	(bur1_1	tri1_1))	(((369.1_1	416.1_1)	gac2_1)	vul1_2))	((((grm1_1	grm2_1)	gab2_2)	((ceb1_1	(ceb2_1	hal2_2))	(((gac1_1	(icr1_3	vup1_1))	(vup2_1	vul2_1))	vup1_2)))	((((gal1_2	plu1_1)	((gal2_1	plu2_2)	plu2_1))	gra2_1)	(gra2_2	rot1_2))))	(((((((vul3_2	vel1_1)	vir1_2)	gag1_1)	((((plu1_2	rot1_1)	rot2_1)	rot3_1)	rot3_2))	(gab1_1	gag1_2))	((((gra1_1	gra2_3)	(416.1_2	gal1_1))	(((369.1_2	ceb1_2)	grm2_2)	vul2_2))	((406.1_1
((((((vir1_1	vir2_2)	vir2_1)	(((grm2_1	grm1_1)	gab2_2)	((bur1_1	tri1_1)	gag2_1)))	(((((369.1_1	416.1_1)	gac2_1)	vul1_2)	((((gal1_2	plu1_1)	(gal2_1	plu2_1))	(gra2_1	plu2_2))	(gra2_2	rot1_2)))	(((ceb1_1	(ceb2_1	hal2_2))	(((gac1_1	(icr1_3	vup1_1))	vup2_1)	vul2_1))	vup1_2)))	(((((((((((gag1_1	vel1_1)	vir1_2)	vul3_2)	(lai1_1	lai2_1))	(gab1_1	gag1_2))	((((plu1_2	rot1_1)	rot3_2)	rot3_1)	rot2_1))	(gal1_1	(416.1_2	(gra1_1	gra2_3))))	406.1_1)	(((gag2_2	((hal1_1
((((((((((((vir1_1	vir2_1)	vir2_2)	(bur1_1	tri1_1))	gag2_1)	((gab2_2	grm2_1)	grm1_1))	(((369.1_1	416.1_1)	(gac2_1	vul1_2))	((gra2_2	rot1_2)	((gal1_2	plu1_1)	(((gal2_1	plu2_1)	plu2_2)	gra2_1)))))	vup1_2)	(((ceb1_1	ceb2_1)	hal2_2)	(vul2_1	(((gac1_1	vup1_1)	icr1_3)	vup2_1))))	((((((vul3_2	vel1_1)	(gag1_1	vir1_2))	((lai1_1	lai2_1)	(tri2_1	tri2_2)))	((gab1_1	gag1_2)	(((gag2_2	((hal1_1	hal2_1)	(lit1_2	lit2_1)))	vel1_2)	icr2_2)))	(416.1_2	(gal1_1	(gra1_1
(((((((((bur1_1	tri1_1)	(gag2_1	((vir1_1	vir2_1)	vir2_2)))	vup1_2)	((ceb2_1	grm1_1)	(gab2_2	grm2_1)))	(((((gal1_2	plu1_1)	(gal2_1	plu2_1))	plu2_2)	gra2_1)	(gra2_2	rot1_2)))	((((ceb1_1	hal2_2)	(gac1_1	icr1_3))	vup1_1)	(vul2_1	vup2_1)))	(((369.1_1	416.1_1)	gac2_1)	vul1_2))	(((((vir1_2	((gag1_1	vul3_2)	vel1_1))	(gab1_1	gag1_2))	(((((gag2_2	((hal1_1	hal2_1)	vel1_2))	(icr2_2	lit2_1))	lit1_2)	(lai1_1	lai2_1))	(tri2_1	tri2_2)))	(((366.1_1	(((406.1_1	(icr1_1
((((((((gag2_1	(bur1_1	tri1_1))	vup1_2)	((vir1_1	vir2_2)	vir2_1))	((369.1_1	416.1_1)	(gac2_1	vul1_2)))	(((gal1_2	plu1_1)	(((gal2_1	plu2_2)	gra2_1)	plu2_1))	(gra2_2	rot1_2)))	(((ceb2_1	grm1_1)	(gab2_2	grm2_1))	(((ceb1_1	hal2_2)	(vul2_1	vup2_1))	(gac1_1	(icr1_3	vup1_1)))))	(((((((vel1_1	((gag1_1	vir1_2)	((lai1_1	lai2_1)	vul3_2)))	(gab1_1	gag1_2))	(((plu1_2	rot1_1)	rot2_1)	(rot3_1	rot3_2)))	(((gag2_2	vel1_2)	((hal1_1	hal2_1)	(lit1_2	lit2_1)))	icr2_2))
((((((((bur1_1	tri1_1)	(vir1_1	(vir2_1	vir2_2)))	gag2_1)	((((369.1_1	416.1_1)	(gac2_1	vul1_2))	vup1_2)	((((ceb2_1	grm1_1)	(gab2_2	grm2_1))	(((ceb1_1	hal2_2)	(vup2_1	vul2_1))	(gac1_1	(icr1_3	vup1_1))))	(gra2_2	rot1_2))))	((((gal1_2	plu1_1)	(gal2_1	plu2_1))	plu2_2)	gra2_1))	(((((((gag1_1	vir1_2)	((vel1_1	(vul3_2	(lai1_1	lai2_1)))	((plu1_2	rot3_2)	((rot1_1	rot3_1)	rot2_1))))	((gab1_1	gag1_2)	((gag2_2	(((hal1_1	hal2_1)	lit2_1)	(icr2_2	lit1_2)))	vel1_2)))
((((((((((gag2_1	((bur1_1	tri1_1)	(vir1_1	(vir2_1	vir2_2))))	((((369.1_1	416.1_1)	vul1_2)	gac2_1)	vup1_2))	((((ceb1_1	hal2_2)	(vul2_1	vup2_1))	((gac1_1	icr1_3)	vup1_1))	(((gal1_2	plu1_1)	((gal2_1	plu2_1)	plu2_2))	gra2_1)))	(gra2_2	rot1_2))	((ceb2_1	grm1_1)	(gab2_2	grm2_1)))	vul3_1)	((((((vir1_2	vul3_2)	(lai1_1	lai2_1))	(((416.1_2	(gra1_1	gra2_3))	gal1_1)	(((plu1_2	rot3_1)	rot3_2)	(rot1_1	rot2_1))))	(((gag2_2	vel1_2)	((hal1_1	hal2_1)	(icr2_2	(lit2_1
((((((((bur1_1	tri1_1)	(gag2_1	(vir1_1	(vir2_1	vir2_2))))	(((((gal1_2	plu1_1)	(gal2_1	plu2_1))	plu2_2)	gra2_1)	(gra2_2	rot1_2)))	(((ceb2_1	(gab2_2	grm2_1))	grm1_1)	(((ceb1_1	hal2_2)	(vul2_1	vup2_1))	(gac1_1	(icr1_3	vup1_1)))))	(((369.1_1	416.1_1)	(gac2_1	vul1_2))	vup1_2))	(((((vel1_1	vir1_2)	((gag1_1	vul3_2)	(lai1_1	lai2_1)))	((gab1_1	gag1_2)	(((plu1_2	rot3_2)	(rot1_1	rot3_1))	rot2_1)))	(((((366.1_1	(gab2_1	vel2_2))	(lit1_1	lit2_2))	vul3_1)	(406.1_1
(((((((((bur1_1	tri1_1)	vup1_2)	(gag2_1	((vir1_1	vir2_2)	vir2_1)))	(((369.1_1	416.1_1)	gac2_1)	vul1_2))	((((gal1_2	plu1_1)	(gra2_1	plu2_1))	(gal2_1	plu2_2))	(gra2_2	rot1_2)))	(((gab2_2	grm2_1)	grm1_1)	((((ceb1_1	hal2_2)	(vul2_1	vup2_1))	((gac1_1	vup1_1)	icr1_3))	ceb2_1)))	((((366.1_1	(lit1_1	lit2_2))	vel2_2)	(gab2_1	vul3_1))	((406.1_1	(icr1_1	(icr1_2	vul1_1)))	(icr2_1	vel2_1))))	((((((vul3_2	gag1_1)	(gab1_1	gag1_2))	((((plu1_2	((rot1_1	rot3_2)	rot3_1))
(((((((((((((vir1_1	vir2_1)	vir2_2)	(vup1_2	gag2_1))	(((369.1_1	416.1_1)	(gac2_1	vul1_2))	(((gal1_2	plu1_1)	(gal2_1	plu2_1))	(gra2_1	plu2_2))))	((((((bur1_1	tri1_1)	(ceb1_1	hal2_2))	(vup2_1	vul2_1))	((gac1_1	vup1_1)	icr1_3))	((ceb2_1	grm1_1)	(gab2_2	grm2_1)))	(gra2_2	rot1_2)))	((((366.1_1	(gab2_1	vel2_2))	(406.1_1	((icr1_1	vul1_1)	icr1_2)))	vul3_1)	(lit1_1	lit2_2)))	(vel2_1	icr2_1))	((416.1_2	gal1_1)	((gra1_1	gra2_3)	(tri2_1	tri2_2))))	(((((gag2_2	lit1_2)
(((((((((((vir1_1	vir2_1)	vir2_2)	(((((ceb2_1	grm1_1)	(gab2_2	grm2_1))	((((gal1_2	plu1_1)	(gal2_1	plu2_1))	plu2_2)	gra2_1))	(((((bur1_1	tri1_1)	vul2_1)	vup2_1)	(ceb1_1	hal2_2))	(gac1_1	(icr1_3	vup1_1))))	(gra2_2	rot1_2)))	((((369.1_1	416.1_1)	gac2_1)	vul1_2)	gag2_1))	vup1_2)	((((366.1_1	((lit1_1	lit2_2)	vul3_1))	(gab2_1	vel2_2))	(406.1_1	((icr1_1	vul1_1)	icr1_2)))	(tri2_1	tri2_2)))	(((((plu1_2	rot3_2)	rot2_1)	(rot1_1	rot3_1))	(((((gab1_1	gag1_2)	vel1_1)
((((((((vir1_1	vir2_1)	vir2_2)	((((ceb2_1	grm1_1)	(gab2_2	grm2_1))	(((bur1_1	tri1_1)	(vul2_1	vup2_1))	((ceb1_1	hal2_2)	(gac1_1	(icr1_3	vup1_1)))))	gag2_1))	(((((369.1_1	416.1_1)	vul1_2)	gac2_1)	vup1_2)	((((gal1_2	plu1_1)	(gal2_1	plu2_2))	(gra2_1	plu2_1))	(gra2_2	rot1_2))))	(((416.1_2	(gra1_1	gra2_3))	gal1_1)	(tri2_1	tri2_2)))	(((vel2_1	icr2_1)	(gag2_2	((hal1_1	hal2_1)	(lit1_2	lit2_1))))	icr2_2))	(((((((gag1_1	vel1_1)	(vir1_2	vul3_2))	((((plu1_2	rot3_1)
((((((((((369.1_1	416.1_1)	gac2_1)	vul1_2)	(vir1_1	(vir2_1	vir2_2)))	vup1_2)	((((((gab2_2	grm2_1)	(ceb2_1	grm1_1))	(((gac1_1	icr1_3)	(gag2_1	vup1_1))	(vup2_1	vul2_1)))	(bur1_1	tri1_1))	(ceb1_1	hal2_2))	(((((gal1_2	plu1_1)	plu2_2)	(gal2_1	plu2_1))	gra2_1)	(gra2_2	rot1_2))))	((((((vel1_1	(vul3_2	vir1_2))	(416.1_2	vel1_2))	(lai1_1	lai2_1))	(gal1_1	(gra1_1	gra2_3)))	(406.1_1	(tri2_1	tri2_2)))	(((gag2_2	(((hal1_1	hal2_1)	lit1_2)	lit2_1))	icr2_2)	(((366.1_1
((((((((vir1_1	vir2_1)	vir2_2)	(((ceb2_1	grm1_1)	(gab2_2	grm2_1))	(((ceb1_1	hal2_2)	(vup2_1	vul2_1))	((gac1_1	(icr1_3	vup1_1))	gag2_1))))	((((gal1_2	plu1_1)	gal2_1)	((gra2_1	plu2_1)	plu2_2))	(gra2_2	rot1_2)))	((369.1_1	416.1_1)	(gac2_1	vul1_2)))	((bur1_1	tri1_1)	vup1_2))	((((406.1_1	vir1_2)	(vel1_1	vul3_2))	(((369.1_2	ceb1_2)	grm2_2)	vul2_2))	(((((((((lit1_2	lit2_1)	vel1_2)	gag2_2)	((hal1_1	hal2_1)	icr2_2))	rot3_1)	gag1_1)	((gab1_1	gag1_2)	(lai1_1
((((((((((((bur1_1	tri1_1)	vup1_2)	((vir1_1	vir2_2)	vir2_1))	((((369.1_1	416.1_1)	vul1_2)	gac2_1)	gag2_1))	(((grm1_1	ceb2_1)	(gab2_2	grm2_1))	((ceb1_1	hal2_2)	(((gac1_1	icr1_3)	vup1_1)	(vup2_1	vul2_1)))))	((((gal1_2	plu1_1)	plu2_2)	((gal2_1	plu2_1)	gra2_1))	(gra2_2	rot1_2)))	((gra1_1	gra2_3)	(tri2_1	tri2_2)))	(((icr2_2	(gag2_2	lit2_1))	(hal1_1	hal2_1))	(lit1_2	vel1_2)))	(((366.1_1	(((gab2_1	vel2_2)	vul3_1)	(lit1_1	lit2_2)))	(icr1_1	(icr1_2	vul1_1)))
((((((((bur1_1	tri1_1)	(hal2_2	vup1_2))	(gag2_1	((vir1_1	vir2_2)	vir2_1)))	(((gal1_2	plu1_1)	plu2_1)	((gal2_1	gra2_1)	plu2_2)))	(((((ceb2_1	grm1_1)	(gab2_2	grm2_1))	(gra2_2	rot1_2))	((ceb1_1	vup2_1)	((gac1_1	(icr1_3	vup1_1))	vul2_1)))	(((369.1_1	416.1_1)	gac2_1)	vul1_2)))	((((((vel1_1	((gag1_1	vul3_2)	vir1_2))	(lai1_1	lai2_1))	416.1_2)	(((gal1_1	rot3_2)	rot1_1)	((plu1_2	rot3_1)	rot2_1)))	(((((lit1_1	lit2_2)	(gab2_1	vel2_2))	((icr1_1	icr1_2)	vul1_1))
((((((((vup1_2	(((vir1_1	vir2_1)	vir2_2)	((bur1_1	tri1_1)	hal2_2)))	((((gal1_2	plu1_1)	gra2_1)	(gal2_1	plu2_2))	plu2_1))	(((369.1_1	416.1_1)	gac2_1)	vul1_2))	((((ceb2_1	grm1_1)	(gab2_2	grm2_1))	((ceb1_1	(((gac1_1	icr1_3)	vup1_1)	vul2_1))	vup2_1))	(gra2_2	rot1_2)))	gag2_1)	((((((((((gag1_1	vul3_2)	vir1_2)	vel1_1)	(416.1_2	gal1_1))	406.1_1)	(plu1_2	(rot1_1	((rot2_1	rot3_2)	rot3_1))))	(gab1_1	gag1_2))	((366.1_1	(((vel2_2	gab2_1)	vul3_1)	((icr1_1	icr1_2)
(((((((((vir1_1	vir2_2)	vir2_1)	(((bur1_1	tri1_1)	hal2_2)	gag2_1))	((((369.1_1	416.1_1)	gac2_1)	vul1_2)	vup1_2))	(((gab2_2	grm2_1)	((((((gal1_2	plu1_1)	plu2_2)	gal2_1)	plu2_1)	gra2_1)	(gra2_2	rot1_2)))	((grm1_1	ceb2_1)	(ceb1_1	((((gac1_1	vup1_1)	icr1_3)	vul2_1)	vup2_1)))))	(((gal1_1	(416.1_2	(gra1_1	gra2_3)))	((lai1_1	lai2_1)	(tri2_1	tri2_2)))	(((((366.1_1	vul3_1)	(gab2_1	vel2_2))	(lit1_1	lit2_2))	((icr1_1	icr1_2)	vul1_1))	(gab1_1	gag1_2))))	(((((gag1_1
((((((((((bur1_1	tri1_1)	hal2_2)	((vir1_1	vir2_1)	vir2_2))	gag2_1)	((((369.1_1	416.1_1)	gac2_1)	vul1_2)	vup1_2))	((((gra2_2	rot1_2)	gra2_1)	((gal2_1	plu2_2)	plu2_1))	(gal1_2	plu1_1)))	(((grm2_1	(ceb2_1	grm1_1))	gab2_2)	((ceb1_1	vup2_1)	(((gac1_1	vup1_1)	icr1_3)	vul2_1))))	(((((((((406.1_1	(gag1_1	vel1_1))	vul3_2)	vir1_2)	(((rot2_1	rot3_2)	rot3_1)	(plu1_2	rot1_1)))	((lai1_1	lai2_1)	(tri2_1	tri2_2)))	vel1_2)	((416.1_2	gal1_1)	(gra1_1	gra2_3)))	((((369.1_2
(((((((((bur1_1	tri1_1)	hal2_2)	(vir1_1	(vir2_1	vir2_2)))	(((grm2_1	(grm1_1	ceb2_1))	((ceb1_1	(vup2_1	vul2_1))	((gac1_1	icr1_3)	vup1_1)))	((gra2_1	(gra2_2	rot1_2))	gab2_2)))	gag2_1)	((((369.1_1	416.1_1)	gac2_1)	vul1_2)	vup1_2))	((((gal1_2	plu1_1)	plu2_2)	gal2_1)	plu2_1))	(((((((((vir1_2	(gag1_1	vul3_2))	(((plu1_2	(rot1_1	rot3_1))	rot3_2)	rot2_1))	vel1_1)	406.1_1)	(((((vel2_1	vel1_2)	icr2_1)	(hal1_1	hal2_1))	gag2_2)	(icr2_2	(lit2_1	lit1_2))))	((gab1_1
((((((((vir1_1	vir2_2)	vir2_1)	(vup1_2	((bur1_1	tri1_1)	hal2_2)))	(((gal1_2	plu1_1)	plu2_2)	(gal2_1	plu2_1)))	(((((gra2_2	rot1_2)	(gra2_1	(gab2_2	grm2_1)))	(ceb2_1	grm1_1))	(((gac1_1	icr1_3)	vup1_1)	(vul2_1	vup2_1)))	ceb1_1))	(((369.1_1	416.1_1)	(gac2_1	vul1_2))	gag2_1))	(((((((gag1_1	vul3_2)	vir1_2)	((rot3_1	rot1_1)	((plu1_2	rot2_1)	rot3_2)))	406.1_1)	((lai1_1	lai2_1)	(tri2_1	tri2_2)))	((((369.1_2	ceb1_2)	grm2_2)	vul2_2)	(((gag2_2	(((hal1_1	hal2_1)
(((((((vir1_1	vir2_2)	vir2_1)	((vup1_2	gag2_1)	((gal1_2	plu1_1)	((gal2_1	plu2_1)	plu2_2))))	(((369.1_1	416.1_1)	gac2_1)	vul1_2))	(((((((grm2_1	grm1_1)	((ceb2_1	gab2_2)	(gra2_2	rot1_2)))	gra2_1)	((bur1_1	tri1_1)	hal2_2))	(gac1_1	(icr1_3	vup1_1)))	(ceb1_1	vup2_1))	vul2_1))	(((((((((gag1_1	vul3_2)	vir1_2)	vel1_1)	406.1_1)	(416.1_2	(gra1_1	gra2_3)))	(((gag2_2	(lit1_2	lit2_1))	((hal1_1	hal2_1)	(icr2_2	vel1_2)))	((lai1_1	lai2_1)	(tri2_1	tri2_2))))	(((gal1_1
(((((((vup1_2	((((gal1_2	plu1_1)	((gal2_1	plu2_1)	plu2_2))	(gag2_1	(vir1_1	(vir2_1	vir2_2))))	((369.1_2	ceb1_2)	(vul2_2	grm2_2))))	((369.1_1	416.1_1)	(gac2_1	vul1_2)))	((grm2_1	((ceb2_1	grm1_1)	gab2_2))	(gra2_1	(gra2_2	rot1_2))))	(((bur1_1	tri1_1)	(ceb1_1	(((gac1_1	vup1_1)	icr1_3)	(vul2_1	vup2_1))))	hal2_2))	((((((gag1_1	(vel1_1	vul3_2))	((((rot2_1	rot3_2)	rot3_1)	(plu1_2	rot1_1))	vir1_2))	406.1_1)	(416.1_2	(gra1_1	gra2_3)))	(gab1_1	gag1_2))	((((gag2_2
(((((((((((vir1_1	vir2_2)	vir2_1)	(((((gra2_1	(gra2_2	rot1_2))	grm2_1)	(((((bur1_1	tri1_1)	vul2_1)	vup2_1)	((gac1_1	icr1_3)	vup1_1))	hal2_2))	(grm1_1	ceb2_1))	gab2_2))	gag2_1)	((gal1_2	plu1_1)	(gal2_1	(plu2_1	plu2_2))))	((((369.1_1	416.1_1)	gac2_1)	vul1_2)	vup1_2))	((((((((vel1_1	vul3_2)	gag1_1)	vir1_2)	406.1_1)	(((416.1_2	(gra1_1	gra2_3))	((lai1_1	lai2_1)	(tri2_1	tri2_2)))	(((gag2_2	icr2_2)	((hal1_1	hal2_1)	(lit1_2	lit2_1)))	vel1_2)))	(gab1_1	gag1_2))
(((((((((vir1_1	vir2_2)	vir2_1)	((((369.1_1	416.1_1)	vul1_2)	gac2_1)	vup1_2))	((((((ceb2_1	grm1_1)	((((bur1_1	tri1_1)	(vul2_1	vup2_1))	hal2_2)	(gac1_1	(icr1_3	vup1_1))))	(gab2_2	grm2_1))	((gra2_2	rot1_2)	gra2_1))	vul3_1)	(gag2_1	(((gal1_2	plu1_1)	plu2_2)	(gal2_1	plu2_1)))))	(((((rot2_1	((rot3_2	plu1_2)	(rot1_1	rot3_1)))	((406.1_1	gag1_1)	((vel1_1	vir1_2)	vul3_2)))	((((hal1_1	hal2_1)	(lit2_1	lit1_2))	vel1_2)	icr2_2))	((lai1_1	lai2_1)	(tri2_1	tri2_2)))
(((((((((vir1_1	(vir2_1	vir2_2))	(((369.1_1	416.1_1)	(gac2_1	vul1_2))	vup1_2))	(((gra2_1	(gra2_2	rot1_2))	((((gab2_2	grm2_1)	grm1_1)	(ceb1_1	ceb2_1))	vul3_1))	(((bur1_1	tri1_1)	hal2_2)	((((gac1_1	vup1_1)	icr1_3)	vup2_1)	vul2_1))))	(gag2_1	((gal1_2	plu1_1)	((gal2_1	plu2_2)	plu2_1))))	(((416.1_2	(gra1_1	gra2_3))	(gag2_2	(((lai1_1	lai2_1)	tri2_2)	tri2_1)))	((((rot1_1	rot3_2)	rot3_1)	(plu1_2	rot2_1))	(gab1_1	gag1_2))))	((406.1_1	(((gag1_1	vir1_2)	vel1_1)
(((((((((bur1_1	tri1_1)	((((369.1_1	416.1_1)	vul1_2)	gac2_1)	vup1_2))	(((((grm1_1	(gra2_2	rot1_2))	(gab2_2	grm2_1))	(ceb1_1	ceb2_1))	vul3_1)	((hal2_2	vup2_1)	((gac1_1	(icr1_3	vup1_1))	vul2_1))))	((vir1_1	(vir2_1	vir2_2))	gag2_1))	(((gal1_2	plu1_1)	((gal2_1	plu2_1)	gra2_1))	plu2_2))	(((((plu1_2	rot3_1)	rot2_1)	(rot1_1	rot3_2))	(406.1_1	((gag1_1	vel1_1)	(vul3_2	vir1_2))))	(gab1_1	gag1_2)))	((((((369.1_2	ceb1_2)	grm2_2)	vul2_2)	gag2_2)	((lai1_1	lai2_1)
(((((((((vup1_2	(bur1_1	tri1_1))	gag2_1)	(((((ceb1_1	ceb2_1)	(gab2_2	grm2_1))	vul3_1)	(gra2_2	rot1_2))	grm1_1))	((hal2_2	vup2_1)	((gac1_1	(icr1_3	vup1_1))	vul2_1)))	(((gal1_2	plu1_1)	((gal2_1	plu2_1)	plu2_2))	gra2_1))	((((369.1_1	416.1_1)	vul1_2)	gac2_1)	(vir1_1	(vir2_1	vir2_2))))	(((((((406.1_1	((gag1_1	vel1_1)	(vir1_2	vul3_2)))	((rot2_1	plu1_2)	((rot1_1	rot3_1)	rot3_2)))	(gab1_1	gag1_2))	((lai1_1	lai2_1)	(tri2_1	tri2_2)))	((366.1_1	((icr1_1	icr1_2)
(((gag2_1	(((((((((hal2_2	(vul2_1	vup2_1))	(gra2_2	rot1_2))	(ceb1_1	ceb2_1))	(((gac1_1	vup1_1)	icr1_3)	(grm1_1	vul3_1)))	(gab2_2	grm2_1))	((vir1_1	vir2_1)	vir2_2))	((bur1_1	tri1_1)	vup1_2))	((gal1_2	plu1_1)	(((gal2_1	plu2_1)	plu2_2)	gra2_1)))	(((369.1_1	416.1_1)	gac2_1)	vul1_2)))	((((((((((plu1_2	rot3_2)	(rot1_1	rot2_1))	rot3_1)	(((gag1_1	vir1_2)	vul3_2)	vel1_1))	406.1_1)	(gab2_1	vel2_2))	366.1_1)	(((icr1_1	vul1_1)	icr1_2)	(lit1_1	lit2_2)))	((((369.1_2
(((((((gag2_1	(bur1_1	tri1_1))	vup1_2)	(((((gal1_2	plu1_1)	gal2_1)	plu2_1)	plu2_2)	gra2_1))	(((369.1_1	416.1_1)	vul1_2)	gac2_1))	((((grm1_1	(ceb1_1	ceb2_1))	((((gac1_1	vup1_1)	icr1_3)	(vul2_1	vup2_1))	(gra2_2	rot1_2)))	(((gab2_2	((vir1_1	vir2_2)	vir2_1))	grm2_1)	vul3_1))	hal2_2))	(((((406.1_1	(((rot1_1	(rot2_1	rot3_1))	(plu1_2	rot3_2))	((gag1_1	vel1_1)	(vir1_2	vul3_2))))	((icr1_1	vul1_1)	icr1_2))	((366.1_1	(lit1_1	lit2_2))	(gab2_1	vel2_2)))	(((369.1_2
(((((((((((hal2_2	((bur1_1	tri1_1)	vup1_2))	gag2_1)	((gal1_2	plu1_1)	(((gal2_1	plu2_1)	gra2_1)	plu2_2)))	((((gra2_2	rot1_2)	(ceb2_1	(vul3_1	grm1_1)))	((gab2_2	grm2_1)	(vir1_1	(vir2_1	vir2_2))))	((ceb1_1	((gac1_1	vup1_1)	icr1_3))	(vup2_1	vul2_1))))	(((369.1_1	416.1_1)	vul1_2)	gac2_1))	((416.1_2	gal1_1)	(gra1_1	gra2_3)))	(((vel2_1	icr2_1)	(lit2_1	vel1_2))	((gag2_2	(icr2_2	lit1_2))	(hal1_1	hal2_1))))	(((gag1_1	(vel1_1	vir1_2))	vul3_2)	((((366.1_1	(lit1_1
((((((gag2_1	((((gal1_2	plu1_1)	(gal2_1	plu2_2))	plu2_1)	gra2_1))	((((ceb2_1	vul3_1)	(((grm1_1	(gab2_2	(grm2_1	(vir1_1	(vir2_1	vir2_2)))))	(gra2_2	rot1_2))	((ceb1_1	vul2_1)	(((gac1_1	vup1_1)	icr1_3)	vup2_1))))	(((369.1_1	416.1_1)	gac2_1)	vul1_2))	(((bur1_1	tri1_1)	vup1_2)	hal2_2)))	((gab1_1	gag1_2)	(((gag1_1	vir1_2)	vel1_1)	vul3_2)))	(((416.1_2	gal1_1)	(gra1_1	gra2_3))	((((369.1_2	ceb1_2)	grm2_2)	vul2_2)	((((icr2_1	vel2_1)	(lit1_2	lit2_1))	((hal1_1
(((((((((((ceb2_1	vul3_1)	(((369.1_1	416.1_1)	gac2_1)	vul1_2))	(((gal1_2	plu1_1)	gal2_1)	((gra2_1	plu2_1)	plu2_2)))	((((((bur1_1	tri1_1)	ceb1_1)	(((gac1_1	vup1_1)	icr1_3)	(vup2_1	vul2_1)))	hal2_2)	vup1_2)	((gab2_2	(grm2_1	(vir1_1	vir2_1)))	vir2_2)))	(grm1_1	(gra2_2	rot1_2)))	gag2_1)	(((406.1_1	(rot3_2	((plu1_2	rot3_1)	(rot1_1	rot2_1))))	(((((icr2_1	vel2_1)	gag2_2)	((hal1_1	hal2_1)	icr2_2))	(vel1_2	(lit1_2	lit2_1)))	(lai1_1	lai2_1)))	((gra1_1	gra2_3)
((((((((vul3_1	hal2_2)	((((gra2_2	rot1_2)	grm1_1)	((gab2_2	((vir1_1	vir2_1)	vir2_2))	grm2_1))	gag2_1))	((((bur1_1	tri1_1)	(vul2_1	vup1_2))	(ceb1_1	(((gac1_1	icr1_3)	vup1_1)	vup2_1)))	(ceb2_1	(((gal1_2	plu1_1)	plu2_1)	(gal2_1	(gra2_1	plu2_2))))))	(((369.1_1	416.1_1)	vul1_2)	gac2_1))	(((((((((vel1_1	vir1_2)	vul3_2)	gag1_1)	((plu1_2	(rot2_1	(rot3_1	rot3_2)))	rot1_1))	((icr1_1	vul1_1)	icr1_2))	(lai1_1	lai2_1))	((366.1_1	(lit1_1	lit2_2))	(gab2_1	vel2_2)))
(((((((bur1_1	tri1_1)	(hal2_2	vup1_2))	(ceb1_1	(((gac1_1	icr1_3)	vup1_1)	vup2_1)))	((((vul2_1	grm1_1)	(gra2_2	rot1_2))	(ceb2_1	(gab2_2	(grm2_1	(vir1_1	(vir2_1	vir2_2))))))	vul3_1))	(((((369.1_1	416.1_1)	vul1_2)	gac2_1)	gag2_1)	(((((gal1_2	gal2_1)	plu2_1)	plu1_1)	plu2_2)	gra2_1)))	(((((((((((gag1_1	vul3_2)	(vel1_1	vir1_2))	(lai1_1	lai2_1))	(416.1_2	gal1_1))	(((((hal1_1	hal2_1)	(lit1_2	lit2_1))	vel1_2)	icr2_2)	gag2_2))	((gra1_1	gra2_3)	(tri2_1	tri2_2)))
((((((((((((bur1_1	tri1_1)	hal2_2)	vup1_2)	(ceb1_1	((gac1_1	vul2_1)	(icr1_3	vup1_1))))	(((((ceb2_1	((gra2_2	rot1_2)	vup2_1))	vul3_1)	(gab2_2	(grm2_1	(vir1_1	(vir2_1	vir2_2)))))	grm1_1)	((369.1_1	416.1_1)	(gac2_1	vul1_2))))	gag2_1)	(((gal1_2	plu1_1)	gra2_1)	((gal2_1	plu2_2)	plu2_1)))	((406.1_1	((gra1_1	gra2_3)	(tri2_2	tri2_1)))	(gab1_1	gag1_2)))	((((gag1_1	vel1_1)	(lai1_1	lai2_1))	(vir1_2	vul3_2))	((((369.1_2	ceb1_2)	grm2_2)	vul2_2)	(((plu1_2	rot3_1)
(((((((gag2_1	(((gal1_2	plu1_1)	((gal2_1	plu2_2)	plu2_1))	gra2_1))	((369.1_1	416.1_1)	(gac2_1	vul1_2)))	(((vul3_1	(grm1_1	((gab2_2	((vir1_1	vir2_2)	vir2_1))	grm2_1)))	(gra2_2	rot1_2))	(((((((bur1_1	tri1_1)	vup1_2)	hal2_2)	ceb1_1)	((gac1_1	vup1_1)	icr1_3))	vul2_1)	(ceb2_1	vup2_1))))	((((((((vul3_2	vel1_1)	(gag1_1	vir1_2))	(lai1_1	lai2_1))	(((plu1_2	rot1_1)	rot2_1)	(rot3_1	rot3_2)))	((366.1_1	((gab2_1	vel2_2)	(lit1_1	lit2_2)))	((icr1_1	vul1_1)	icr1_2)))
(((((((((gag2_1	(((((gal1_2	plu1_1)	plu2_2)	gra2_1)	gal2_1)	plu2_1))	(((369.1_1	416.1_1)	vul1_2)	gac2_1))	((((gab2_2	(grm2_1	((vir1_1	vir2_2)	vir2_1)))	grm1_1)	ceb2_1)	(((((bur1_1	tri1_1)	(hal2_2	vup1_2))	ceb1_1)	(((gac1_1	vup1_1)	icr1_3)	(vup2_1	vul2_1)))	(gra2_2	rot1_2))))	(((406.1_1	((gag1_1	vir1_2)	((((plu1_2	rot1_1)	rot2_1)	rot3_1)	rot3_2)))	((gab1_1	gag1_2)	(tri2_1	tri2_2)))	(416.1_2	(gal1_1	(gra1_1	gra2_3)))))	((vul3_2	vel1_1)	(lai1_1	lai2_1)))
((((gag2_1	(((gal1_2	plu1_1)	((gal2_1	plu2_1)	(gra2_1	plu2_2)))	((369.1_1	416.1_1)	(gac2_1	vul1_2))))	(((grm1_1	ceb2_1)	((gab2_2	grm2_1)	((vir1_1	vir2_2)	vir2_1)))	(((((((bur1_1	tri1_1)	hal2_2)	vup1_2)	(vup2_1	vul2_1))	(gac1_1	(icr1_3	vup1_1)))	ceb1_1)	(gra2_2	rot1_2))))	((((((((vel1_1	vul3_2)	(lai1_1	lai2_1))	(gab1_1	gag1_2))	(((369.1_2	ceb1_2)	grm2_2)	vul2_2))	vul3_1)	(((406.1_1	(gag1_1	vir1_2))	(((plu1_2	rot3_1)	(rot1_1	rot3_2))	rot2_1))	(416.1_2
((((((((369.1_1	416.1_1)	(gac2_1	vul1_2))	gag2_1)	((((ceb2_1	grm1_1)	(gra2_2	rot1_2))	(gab2_2	(grm2_1	((vir1_1	vir2_1)	vir2_2))))	vul3_1))	((((gal1_2	plu1_1)	((gal2_1	plu2_1)	plu2_2))	gra2_1)	((((bur1_1	tri1_1)	hal2_2)	(ceb1_1	((gac1_1	(icr1_3	vup1_1))	(vup2_1	vul2_1))))	vup1_2)))	(((((((((vel1_1	vir1_2)	gag1_1)	406.1_1)	vul3_2)	(lai1_1	lai2_1))	(416.1_2	gal1_1))	(plu1_2	((rot1_1	rot3_2)	(rot2_1	rot3_1))))	(((369.1_2	ceb1_2)	grm2_2)	vul2_2))	(((gag2_2
((((((((369.1_1	416.1_1)	(gac2_1	vul1_2))	((((bur1_1	tri1_1)	(hal2_2	vup1_2))	(vup2_1	vul2_1))	(ceb1_1	((gac1_1	vup1_1)	icr1_3))))	(((((ceb2_1	grm1_1)	vul3_1)	(gra2_2	rot1_2))	((gab2_2	grm2_1)	((vir1_1	vir2_1)	vir2_2)))	(((gal1_2	plu1_1)	((gal2_1	plu2_1)	gra2_1))	plu2_2)))	gag2_1)	(((((((406.1_1	((gag1_1	(vel1_1	vir1_2))	vul3_2))	(icr1_1	(icr1_2	vul1_1)))	(gab1_1	gag1_2))	((gra1_1	gra2_3)	(tri2_1	tri2_2)))	((416.1_2	gal1_1)	((((plu1_2	rot3_2)	rot1_1)
(((((((gal1_2	plu1_1)	(((gal2_1	plu2_1)	gra2_1)	plu2_2))	((((ceb2_1	(grm1_1	vul3_1))	(gra2_2	rot1_2))	(gab2_2	(grm2_1	((vir1_1	vir2_1)	vir2_2))))	gag2_1))	((((bur1_1	tri1_1)	hal2_2)	((ceb1_1	(vup2_1	vul2_1))	(gac1_1	(icr1_3	vup1_1))))	vup1_2))	(((369.1_1	416.1_1)	vul1_2)	gac2_1))	(((((((406.1_1	((lai1_1	lai2_1)	vel1_1))	(gag1_1	vul3_2))	vir1_2)	((416.1_2	gal1_1)	((gab1_1	gag1_2)	(((plu1_2	rot3_1)	(rot1_1	rot3_2))	rot2_1))))	(((gra1_1	gra2_3)	tri2_2)
(((((gag2_1	(((369.1_1	416.1_1)	vul1_2)	gac2_1))	((((ceb2_1	grm1_1)	vul3_1)	(((((gal1_2	plu1_1)	gal2_1)	(plu2_1	plu2_2))	gra2_1)	(gra2_2	rot1_2)))	(((((bur1_1	tri1_1)	(hal2_2	vup1_2))	(vul2_1	vup2_1))	(ceb1_1	((gac1_1	icr1_3)	vup1_1)))	((gab2_2	((vir1_1	vir2_2)	vir2_1))	grm2_1))))	(((((((gag1_1	vul3_2)	(lai1_1	lai2_1))	(406.1_1	vel1_1))	((((plu1_2	rot2_1)	rot3_1)	rot1_1)	rot3_2))	vir1_2)	(vel1_2	(((gag2_2	lit1_2)	lit2_1)	((hal1_1	hal2_1)	icr2_2))))
(((((gag2_1	(((369.1_1	416.1_1)	vul1_2)	gac2_1))	((((((((vel1_1	vir1_2)	(plu1_2	(((rot1_1	rot2_1)	rot3_1)	rot3_2)))	(gag1_1	vul3_2))	((gab2_1	vel2_2)	(lit1_1	lit2_2)))	406.1_1)	(((gab1_1	gag1_2)	(gra1_1	gra2_3))	(tri2_1	tri2_2)))	((((((gal1_1	(gag2_2	((icr2_2	lit2_1)	lit1_2)))	vel1_2)	(hal1_1	hal2_1))	(lai1_1	lai2_1))	416.1_2)	(366.1_1	((vel2_1	icr2_1)	(icr1_1	(icr1_2	vul1_1))))))	((((((gab2_2	grm2_1)	((vir1_1	vir2_1)	vir2_2))	((((bur1_1	tri1_1)	(hal2_2
((((((((369.1_1	416.1_1)	(gac2_1	vul1_2))	gag2_1)	((((grm1_1	ceb2_1)	vul3_1)	(gab2_2	(grm2_1	(vir1_1	(vir2_1	vir2_2)))))	(((((((bur1_1	tri1_1)	vup1_2)	hal2_2)	(vul2_1	vup2_1))	((gac1_1	icr1_3)	vup1_1))	ceb1_1)	((((gal1_2	plu1_1)	(gal2_1	(plu2_1	plu2_2)))	gra2_1)	(gra2_2	rot1_2)))))	(((((gag1_1	vel1_1)	vir1_2)	(((416.1_2	gal1_1)	(hal1_1	hal2_1))	((gag2_2	(vel1_2	(lit1_2	lit2_1)))	icr2_2)))	((((366.1_1	(gab2_1	(vel2_2	vul3_2)))	((406.1_1	(lai1_1	lai2_1))
(((((((((bur1_1	tri1_1)	hal2_2)	vup1_2)	gag2_1)	((((ceb2_1	grm1_1)	((gab2_2	grm2_1)	((vir1_1	vir2_1)	vir2_2)))	((gra2_2	rot1_2)	((gal1_2	plu1_1)	((gal2_1	plu2_1)	(gra2_1	plu2_2)))))	(ceb1_1	(((gac1_1	vup1_1)	icr1_3)	(vup2_1	vul2_1)))))	(((369.1_1	416.1_1)	vul1_2)	gac2_1))	((((((gag1_1	(vel1_1	vir1_2))	(lai1_1	lai2_1))	(406.1_1	(((plu1_2	rot3_1)	(rot2_1	rot3_2))	rot1_1)))	((416.1_2	gal1_1)	((gag2_2	(((hal1_1	hal2_1)	(lit1_2	lit2_1))	icr2_2))	vel1_2)))
(((((((((bur1_1	tri1_1)	vup1_2)	hal2_2)	gag2_1)	(((369.1_1	416.1_1)	gac2_1)	vul1_2))	((((((gag1_1	vel1_1)	vir1_2)	(lai1_1	lai2_1))	(((((416.1_2	gal1_1)	vel1_2)	(((hal1_1	hal2_1)	icr2_2)	(lit1_2	lit2_1)))	gag2_2)	406.1_1))	((((369.1_2	ceb1_2)	grm2_2)	vul2_2)	((gra1_1	gra2_3)	(tri2_1	tri2_2))))	((((366.1_1	(((gab2_1	vel2_2)	(icr2_1	(lit1_1	lit2_2)))	((icr1_1	icr1_2)	vul1_1)))	vel2_1)	vul3_1)	((gab1_1	gag1_2)	((((plu1_2	rot3_1)	rot3_2)	(rot1_1	vul3_2))
(((((((((gab2_2	(grm2_1	((vir1_1	vir2_2)	vir2_1)))	((ceb1_1	(vul2_1	vup2_1))	((gac1_1	icr1_3)	vup1_1)))	(ceb2_1	grm1_1))	(((bur1_1	tri1_1)	hal2_2)	vup1_2))	(((369.1_1	416.1_1)	gac2_1)	vul1_2))	(((369.1_2	ceb1_2)	vul2_2)	grm2_2))	(((gra2_2	rot1_2)	(((gal1_2	plu1_1)	gra2_1)	((gal2_1	plu2_1)	plu2_2)))	gag2_1))	(((((((gag1_1	(lai1_1	lai2_1))	vel1_1)	(vir1_2	vul3_2))	(gab1_1	gag1_2))	406.1_1)	((((366.1_1	(gab2_1	vel2_2))	(icr2_1	(lit1_1	lit2_2)))	(icr1_1
((((((gag2_1	((369.1_1	416.1_1)	(gac2_1	vul1_2)))	(((((ceb1_1	((gac1_1	(icr1_3	vup1_1))	(vup2_1	vul2_1)))	((gab2_2	grm2_1)	((vir1_1	vir2_2)	vir2_1)))	(grm1_1	ceb2_1))	((bur1_1	tri1_1)	(hal2_2	vup1_2)))	((gra2_2	rot1_2)	((gal1_2	plu1_1)	((gal2_1	gra2_1)	(plu2_1	plu2_2))))))	(((((((vul3_2	vir1_2)	(((406.1_1	vel1_1)	gag1_1)	((((plu1_2	rot3_2)	rot1_1)	rot2_1)	rot3_1)))	(lai1_1	lai2_1))	(((366.1_1	gab2_1)	vel2_2)	(vul3_1	(icr2_1	(lit1_1	lit2_2)))))	((((416.1_2
((((((((bur1_1	tri1_1)	(hal2_2	vup1_2))	gag2_1)	(((369.1_1	416.1_1)	(gac2_1	vul1_2))	(grm2_1	((vir1_1	vir2_1)	vir2_2))))	((((grm1_1	ceb2_1)	((gra2_2	rot1_2)	gab2_2))	(((ceb1_1	vul2_1)	vup2_1)	((gac1_1	vup1_1)	icr1_3)))	(((gal1_2	plu1_1)	((gal2_1	plu2_1)	plu2_2))	gra2_1)))	(((((((vel1_1	vir1_2)	(gag1_1	vul3_2))	406.1_1)	((((plu1_2	rot3_2)	rot1_1)	rot3_1)	rot2_1))	(lai1_1	lai2_1))	(((366.1_1	vel2_2)	((gab2_1	((icr1_1	icr1_2)	vul1_1))	(icr2_1	(lit1_1
(((((gag2_1	(((369.1_1	416.1_1)	gac2_1)	vul1_2))	(((gab2_2	((ceb1_1	(vup2_1	vul2_1))	(gac1_1	(icr1_3	vup1_1))))	(ceb2_1	grm1_1))	(gra2_2	rot1_2)))	((((bur1_1	tri1_1)	(hal2_2	vup1_2))	((grm2_1	(vir1_1	vir2_1))	vir2_2))	(((gal1_2	plu1_1)	plu2_2)	((gal2_1	plu2_1)	gra2_1))))	(((((((((((plu1_2	rot3_2)	((rot1_1	rot2_1)	rot3_1))	406.1_1)	(vir1_2	vul3_2))	(gag1_1	vel1_1))	(gab1_1	gag1_2))	((416.1_2	gal1_1)	(gag2_2	(((hal1_1	hal2_1)	(lit1_2	lit2_1))	(icr2_2
(((((((((gag2_1	((((gal1_2	plu1_1)	(plu2_1	plu2_2))	gal2_1)	gra2_1))	(grm2_1	((vir1_1	vir2_1)	vir2_2)))	(((369.1_1	416.1_1)	gac2_1)	vul1_2))	(((grm1_1	(ceb2_1	(gra2_2	rot1_2)))	((ceb1_1	(((gac1_1	icr1_3)	vup1_1)	(vul2_1	vup2_1)))	gab2_2))	(((bur1_1	tri1_1)	vup1_2)	hal2_2)))	(((416.1_2	gal1_1)	(lai1_1	lai2_1))	((gra1_1	gra2_3)	(tri2_1	tri2_2))))	((((((((vir1_2	vul3_2)	406.1_1)	((plu1_2	rot1_1)	(rot2_1	(rot3_1	rot3_2))))	(gag1_1	vel1_1))	366.1_1)	(((gab2_1
(((((((gag2_1	(((bur1_1	tri1_1)	hal2_2)	vup1_2))	(((369.1_1	416.1_1)	gac2_1)	vul1_2))	((ceb2_1	(((ceb1_1	vup2_1)	vul2_1)	((gac1_1	vup1_1)	icr1_3)))	grm1_1))	(((gab2_2	grm2_1)	((vir1_1	vir2_1)	vir2_2))	(gra2_2	rot1_2)))	((((gal1_2	plu1_1)	plu2_2)	(gal2_1	plu2_1))	gra2_1))	((((((vul3_2	(gag1_1	vel1_1))	(406.1_1	vir1_2))	((((plu1_2	rot3_1)	rot3_2)	rot2_1)	rot1_1))	(((366.1_1	(gab2_1	(lit1_1	lit2_2)))	((icr1_1	vul1_1)	icr1_2))	((icr2_1	vel2_1)	vel2_2)))
(((((gag2_1	((((((bur1_1	tri1_1)	vup1_2)	hal2_2)	((gac1_1	icr1_3)	vup1_1))	(ceb1_1	(vul2_1	vup2_1)))	(ceb2_1	grm1_1)))	(((((369.1_1	416.1_1)	vul1_2)	gac2_1)	((gab2_2	grm2_1)	((vir1_1	vir2_2)	vir2_1)))	(((gal1_2	plu1_1)	(((gal2_1	plu2_1)	gra2_1)	plu2_2))	(gra2_2	rot1_2))))	(((((vul3_2	gag1_1)	vel1_1)	(406.1_1	((vir1_2	(((plu1_2	rot3_2)	(rot1_1	rot2_1))	rot3_1))	((lai1_1	lai2_1)	(tri2_1	tri2_2)))))	((gal1_1	(416.1_2	(gra1_1	gra2_3)))	(gab1_1	gag1_2)))
((((((((gag2_1	grm1_1)	ceb2_1)	(((((((bur1_1	tri1_1)	vup1_2)	hal2_2)	(vup2_1	vul2_1))	((gac1_1	icr1_3)	vup1_1))	ceb1_1)	((gab2_2	grm2_1)	((vir1_1	vir2_1)	vir2_2))))	((gra2_2	rot1_2)	((((gal1_2	plu1_1)	(gal2_1	plu2_1))	plu2_2)	gra2_1)))	((369.1_1	416.1_1)	(gac2_1	vul1_2)))	vul3_1)	(((((vir1_2	gal1_1)	406.1_1)	((((369.1_2	ceb1_2)	grm2_2)	vul2_2)	((gab1_1	gag1_2)	((lai1_1	lai2_1)	(tri2_1	tri2_2)))))	(((gag2_2	((icr2_2	(lit1_2	lit2_1))	vel1_2))	(hal1_1
((((gag2_1	((((ceb2_1	grm1_1)	((369.1_1	416.1_1)	(gac2_1	vul1_2)))	((gab2_2	grm2_1)	(vir1_1	(vir2_1	vir2_2))))	(((((((bur1_1	tri1_1)	vup1_2)	hal2_2)	(vup2_1	vul2_1))	ceb1_1)	((gac1_1	icr1_3)	vup1_1))	((gra2_2	rot1_2)	(((gal1_2	plu1_1)	((gal2_1	plu2_1)	plu2_2))	gra2_1)))))	((((vel1_1	(406.1_1	((gag2_2	(((hal1_1	hal2_1)	lit1_2)	lit2_1))	(icr2_2	vel1_2))))	((((((369.1_2	ceb1_2)	grm2_2)	vul2_2)	((gag1_1	vul3_2)	vir1_2))	gal1_1)	((gab1_1	gag1_2)	(((lai1_1
((((((gag2_1	((369.1_1	416.1_1)	(gac2_1	vul1_2)))	(((((bur1_1	tri1_1)	hal2_2)	vup1_2)	(((gac1_1	vup1_1)	icr1_3)	vup2_1))	(ceb1_1	vul2_1)))	(((ceb2_1	grm1_1)	((((gal1_2	plu1_1)	((gal2_1	plu2_1)	plu2_2))	gra2_1)	(gra2_2	rot1_2)))	((gab2_2	((vir1_1	vir2_2)	vir2_1))	grm2_1)))	((((406.1_1	(((gag1_1	vir1_2)	vul3_2)	vel1_1))	((gab1_1	gag1_2)	gal1_1))	((vel2_1	icr2_1)	((((gag2_2	(lit1_2	lit2_1))	(hal1_1	hal2_1))	icr2_2)	vel1_2)))	((((366.1_1	(((icr1_1	vul1_1)
((((((((((((gag2_1	(((bur1_1	tri1_1)	hal2_2)	vup1_2))	(((369.1_1	416.1_1)	gac2_1)	vul1_2))	((ceb1_1	(vup2_1	vul2_1))	((gac1_1	vup1_1)	icr1_3)))	(((((gal1_2	plu1_1)	(gal2_1	plu2_1))	plu2_2)	gra2_1)	(gra2_2	rot1_2)))	((ceb2_1	grm1_1)	((gab2_2	grm2_1)	((vir1_1	vir2_1)	vir2_2))))	vul3_1)	(((366.1_1	(((plu1_2	rot2_1)	(rot1_1	(rot3_1	rot3_2)))	(lit1_1	lit2_2)))	((gab1_1	gag1_2)	(gal1_1	vel1_2)))	((gab2_1	vel2_2)	(icr1_1	(icr1_2	vul1_1)))))	((416.1_2	(gra1_1
((((((gag2_1	(((bur1_1	tri1_1)	vup1_2)	hal2_2))	(((369.1_1	416.1_1)	gac2_1)	vul1_2))	((((ceb2_1	((gra2_2	rot1_2)	(((((gal1_2	plu1_1)	gal2_1)	plu2_1)	plu2_2)	gra2_1)))	grm1_1)	((ceb1_1	(vul2_1	vup2_1))	(gac1_1	(icr1_3	vup1_1))))	(gab2_2	(grm2_1	((vir1_1	vir2_1)	vir2_2)))))	((((((((((gag1_1	vir1_2)	vul3_2)	vel1_1)	406.1_1)	((((369.1_2	ceb1_2)	grm2_2)	vul2_2)	gag2_2))	((icr2_2	((hal1_1	hal2_1)	lit2_1))	(lit1_2	(lai1_1	lai2_1))))	(((plu1_2	rot1_1)	(rot3_1
((((((((gag2_1	(((bur1_1	tri1_1)	hal2_2)	vup1_2))	((((gal1_2	plu1_1)	((gal2_1	plu2_2)	plu2_1))	gra2_1)	(gra2_2	rot1_2)))	((ceb2_1	grm1_1)	(ceb1_1	(((gac1_1	vup1_1)	icr1_3)	(vul2_1	vup2_1)))))	((((369.1_1	416.1_1)	vul1_2)	gac2_1)	(gab2_2	(grm2_1	(vir1_1	(vir2_1	vir2_2))))))	(((366.1_1	(gab2_1	vel2_2))	((icr2_1	vel2_1)	(lit1_1	lit2_2)))	vul3_1))	(((((((vir1_2	vel1_1)	(gag1_1	vul3_2))	lit1_2)	((gra1_1	gra2_3)	(tri2_1	tri2_2)))	(((416.1_2	(lai1_1	lai2_1))
((((((((((gag2_1	(((bur1_1	tri1_1)	vup1_2)	hal2_2))	grm1_1)	(ceb1_1	((gab2_2	(grm2_1	((vir1_1	vir2_2)	vir2_1)))	(((gac1_1	vup1_1)	icr1_3)	(vup2_1	vul2_1)))))	((gra2_2	rot1_2)	((((gal1_2	plu1_1)	gal2_1)	(plu2_1	plu2_2))	gra2_1)))	(((369.1_1	416.1_1)	vul1_2)	gac2_1))	ceb2_1)	vul3_1)	(((366.1_1	((gab2_1	vel2_2)	(lit1_1	lit2_2)))	(icr2_1	vel2_1))	(icr1_1	(icr1_2	vul1_1))))	(((((gag1_1	(vir1_2	vul3_2))	vel1_1)	406.1_1)	((((416.1_2	lit2_1)	(((gra1_1	gra2_3)
((((((((((gag2_1	grm1_1)	((((369.1_1	416.1_1)	gac2_1)	vul1_2)	(((bur1_1	tri1_1)	hal2_2)	vup1_2)))	(((ceb1_1	((gra2_2	rot1_2)	((((gal1_2	plu1_1)	gal2_1)	(plu2_1	plu2_2))	gra2_1)))	vul3_1)	((ceb2_1	(((gac1_1	vup1_1)	icr1_3)	(vup2_1	vul2_1)))	((gab2_2	((vir1_1	vir2_1)	vir2_2))	grm2_1))))	lit2_1)	((406.1_1	(rot3_2	((plu1_2	rot3_1)	(rot1_1	rot2_1))))	((((gag1_1	vel1_1)	vir1_2)	vul3_2)	((gag2_2	(vel1_2	lit1_2))	((hal1_1	hal2_1)	icr2_2)))))	((416.1_2	(((369.1_2
(((((((((bur1_1	tri1_1)	vup1_2)	gag2_1)	hal2_2)	((((((grm2_1	grm1_1)	((gab2_2	vir2_2)	(vir1_1	vir2_1)))	vul3_1)	((ceb1_1	ceb2_1)	(((gac1_1	vup1_1)	icr1_3)	(vul2_1	vup2_1))))	((gra2_1	(gra2_2	rot1_2))	(((gal1_2	plu1_1)	plu2_2)	(gal2_1	plu2_1))))	(((369.1_1	416.1_1)	vul1_2)	gac2_1)))	((gab1_1	gag1_2)	((gra1_1	gra2_3)	(tri2_1	tri2_2))))	(((406.1_1	((((plu1_2	rot1_1)	(rot3_1	rot3_2))	rot2_1)	((gag1_1	(vel1_1	vir1_2))	vul3_2)))	((((366.1_1	((icr1_1	vul1_1)
(((((((((gag2_1	(vir2_1	((gab2_2	vir2_2)	vir1_1)))	(((((((grm2_1	grm1_1)	vul3_1)	vup2_1)	(ceb1_1	ceb2_1))	vul2_1)	(gac1_1	(icr1_3	vup1_1)))	((bur1_1	tri1_1)	(hal2_2	vup1_2))))	(((369.1_1	416.1_1)	gac2_1)	vul1_2))	((gra2_1	(gra2_2	rot1_2))	((gal1_2	plu1_1)	((gal2_1	plu2_2)	plu2_1))))	(((((gag1_1	vir1_2)	vel1_1)	vul3_2)	(((gag2_2	((hal1_1	hal2_1)	lit1_2))	vel1_2)	icr2_2))	(((366.1_1	gab2_1)	(((icr2_1	vel2_1)	vel2_2)	(lit1_1	lit2_2)))	((icr1_1	vul1_1)
(((((((gab2_2	(vir1_1	(vir2_1	vir2_2)))	vup1_2)	(((((((grm2_1	vup2_1)	vul3_1)	((gra2_1	(((gal1_2	plu1_1)	plu2_2)	(gal2_1	plu2_1)))	(gra2_2	rot1_2)))	grm1_1)	(ceb1_1	ceb2_1))	((((bur1_1	tri1_1)	hal2_2)	(((gac1_1	vup1_1)	icr1_3)	vul2_1))	gag2_1))	(((369.1_1	416.1_1)	vul1_2)	gac2_1)))	(((416.1_2	gal1_1)	((((366.1_1	(lit1_1	lit2_2))	vel2_2)	((icr2_1	vel2_1)	((icr1_1	icr1_2)	vul1_1)))	gab2_1))	(gag2_2	((((hal1_1	hal2_1)	(lit1_2	lit2_1))	vel1_2)	icr2_2))))
(((((gag2_1	(gab2_2	((vir1_1	vir2_1)	vir2_2)))	(((((grm2_1	vup2_1)	grm1_1)	(((((gal1_2	plu1_1)	(gal2_1	plu2_2))	plu2_1)	gra2_1)	(gra2_2	rot1_2)))	vul3_1)	((((bur1_1	tri1_1)	hal2_2)	vul2_1)	((ceb1_1	ceb2_1)	((gac1_1	vup1_1)	icr1_3)))))	(((369.1_1	416.1_1)	(gac2_1	vul1_2))	vup1_2))	(((((((((gag1_1	vul3_2)	vir1_2)	vel1_1)	406.1_1)	((rot2_1	rot3_1)	(plu1_2	(rot1_1	rot3_2))))	(gab1_1	gag1_2))	(((416.1_2	gal1_1)	(((icr2_1	vel2_1)	vel1_2)	(gag2_2	((hal1_1
((((((((((gag2_1	vup1_2)	(((((grm2_1	grm1_1)	vul2_1)	(gab2_2	(vir1_1	(vir2_1	vir2_2))))	(((369.1_1	416.1_1)	vul1_2)	gac2_1))	((gra2_2	rot1_2)	((((gal1_2	plu1_1)	plu2_2)	(gal2_1	plu2_1))	gra2_1))))	(((bur1_1	tri1_1)	hal2_2)	(((ceb1_1	ceb2_1)	vup2_1)	((gac1_1	vup1_1)	icr1_3))))	((((gag1_1	vir1_2)	(vel1_1	vul3_2))	(rot2_1	((plu1_2	rot1_1)	(rot3_1	rot3_2))))	((((366.1_1	((vel2_2	gab2_1)	(lit1_1	lit2_2)))	(((icr1_1	vul1_1)	icr1_2)	vul3_1))	406.1_1)	(lai1_1
((((((((((((gag2_1	((((gal1_2	plu1_1)	plu2_2)	gra2_1)	((gal2_1	plu2_1)	(gra2_2	rot1_2))))	(grm2_1	grm1_1))	((((bur1_1	tri1_1)	hal2_2)	(((ceb1_1	ceb2_1)	vup2_1)	vul2_1))	(gac1_1	(icr1_3	vup1_1))))	(gab2_2	((vir1_1	vir2_2)	vir2_1)))	vup1_2)	(((369.1_1	416.1_1)	vul1_2)	gac2_1))	((((rot3_1	(plu1_2	((rot1_1	rot3_2)	rot2_1)))	(406.1_1	(((gag1_1	vul3_2)	vir1_2)	vel1_1)))	(lai1_1	lai2_1))	((366.1_1	((lit1_1	lit2_2)	vul3_1))	((gab2_1	vel2_2)	((icr1_1	vul1_1)
(((((((gag2_1	(((369.1_1	416.1_1)	gac2_1)	vul1_2))	((gab2_2	vir1_1)	(vir2_1	vir2_2)))	((((vup1_2	grm2_1)	grm1_1)	(((((gal1_2	plu1_1)	(plu2_1	plu2_2))	gal2_1)	gra2_1)	(gra2_2	rot1_2)))	(((ceb1_1	ceb2_1)	(vul2_1	vup2_1))	((gac1_1	icr1_3)	vup1_1))))	((bur1_1	tri1_1)	hal2_2))	(((((((gag1_1	vel1_1)	vul3_2)	(lai1_1	lai2_1))	((406.1_1	vir1_2)	(((plu1_2	(rot1_1	rot2_1))	rot3_2)	rot3_1)))	(366.1_1	((((gab2_1	vel2_2)	(icr1_1	(icr1_2	vul1_1)))	vul3_1)	(lit1_1
((((((((gab2_2	((vir1_1	vir2_1)	vir2_2))	(gag2_1	(((369.1_1	416.1_1)	vul1_2)	gac2_1)))	(((bur1_1	tri1_1)	hal2_2)	vup1_2))	((((gal1_2	plu1_1)	(gal2_1	plu2_1))	plu2_2)	gra2_1))	((grm2_1	(grm1_1	((ceb1_1	ceb2_1)	(((gac1_1	vup1_1)	icr1_3)	(vul2_1	vup2_1)))))	(gra2_2	rot1_2)))	(((((((((((gag1_1	vul3_2)	vir1_2)	(lai1_1	lai2_1))	406.1_1)	vel1_1)	((((((icr2_1	vel2_1)	lit2_1)	gag2_2)	lit1_2)	vel1_2)	((hal1_1	hal2_1)	icr2_2)))	((plu1_2	rot3_1)	((rot1_1	rot3_2)
((((((((gab2_2	vir2_1)	vir2_2)	vir1_1)	(((((369.1_1	416.1_1)	vul1_2)	gac2_1)	gag2_1)	((((gal1_2	plu1_1)	gal2_1)	(gra2_1	plu2_1))	plu2_2)))	(((bur1_1	tri1_1)	hal2_2)	vup1_2))	(((grm2_1	ceb2_1)	((ceb1_1	(vup2_1	vul2_1))	((gac1_1	icr1_3)	vup1_1)))	(grm1_1	(gra2_2	rot1_2))))	((((((vul3_2	406.1_1)	vir1_2)	((gra1_1	gra2_3)	(tri2_1	tri2_2)))	((((((366.1_1	(lit1_1	lit2_2))	(gab2_1	vel2_2))	vul3_1)	((icr1_1	vul1_1)	icr1_2))	(gab1_1	gag1_2))	(vel1_2	(lit1_2
((((((((((gab2_2	(vir1_1	vir2_1))	vir2_2)	gag2_1)	(((gal1_2	plu1_1)	plu2_1)	((gal2_1	gra2_1)	plu2_2)))	(((bur1_1	tri1_1)	hal2_2)	vup1_2))	(((369.1_1	416.1_1)	vul1_2)	gac2_1))	((((grm2_1	grm1_1)	ceb2_1)	(gra2_2	rot1_2))	(((ceb1_1	vup2_1)	vul2_1)	((gac1_1	icr1_3)	vup1_1))))	((((((vir1_2	vul3_2)	406.1_1)	(lit1_2	lit2_1))	((gra1_1	gra2_3)	(tri2_1	tri2_2)))	(((416.1_2	((((icr2_1	vel2_1)	icr2_2)	gag2_2)	((hal1_1	hal2_1)	vel1_2)))	(lai1_1	lai2_1))	((((((plu1_2
((((((((vir1_1	vir2_2)	vir2_1)	gag2_1)	((((((grm2_1	(ceb2_1	grm1_1))	(gra2_2	rot1_2))	(ceb1_1	(((gac1_1	icr1_3)	vup1_1)	(vup2_1	vul2_1))))	gab2_2)	(((bur1_1	tri1_1)	(hal2_2	vup1_2))	(((((gal1_2	plu1_1)	plu2_1)	gra2_1)	plu2_2)	gal2_1)))	(((369.1_1	416.1_1)	vul1_2)	gac2_1)))	(((((((vir1_2	406.1_1)	(gag1_1	vel1_1))	vul3_2)	((plu1_2	rot2_1)	(rot1_1	(rot3_1	rot3_2))))	(gab1_1	gag1_2))	(((416.1_2	(gag2_2	((hal1_1	hal2_1)	icr2_2)))	((vel1_2	lit2_1)	lit1_2))
[truncated: 17,134 more rows]
[truncated: 27 more columns]
