# Supplementary material for: AllCoPol: inferring allele co-ancestry in polyploids
Source: BMC Bioinformatics. 2020 Oct 7;21:441. doi: 10.1186/s12859-020-03750-9 (PMC7542712; doi:10.1186/s12859-020-03750-9)
Supplement: Supplementary file 2 — Additional file 2: Gene trees used in the example analysis. This file contains the data used in the example analysis comprising 10 markers with 18,000 gene trees each. [file 12859_2020_3750_MOESM2_ESM.zip › gene_trees/cp.txt]

(((((((((((L036_1	266.1_1)	(94.1_1	L033_1))	((((128.1_1	135.7_1)	(96.3_1	L985_1))	M60.1_1)	((((131.2_1	92.1_1)	((((366.1_1	(369.1_1	L035_1))	416.1_1)	60.1_1)	406.1_1))	90.6_1)	(159.11_1	L996_1))))	(116.4_1	icr2))	(184.1_1	L046_1))	L162_1)	(276.1_1	L1002_1))	208.1_1)	((274.1_1	L998_1)	(278.1_1	(280.1_1	(L151_1	L179_1)))))	((((icr1	(250.1_1	L987_1))	(L989_1	(L990_1	L992_1)))	(40.6_1	55.1_1))	(84.6_1	85.1_1)))	rhc1);
(((((((L036_1	(266.1_1	L033_1))	94.1_1)	((((116.4_1	(135.7_1	(90.6_1	L996_1)))	((92.1_1	406.1_1)	96.3_1))	(((((128.1_1	M60.1_1)	L985_1)	((366.1_1	369.1_1)	L035_1))	159.11_1)	(((184.1_1	L046_1)	(416.1_1	60.1_1))	L162_1)))	(131.2_1	icr2)))	208.1_1)	((276.1_1	L1002_1)	278.1_1))	(((((L987_1	250.1_1)	icr1)	(L989_1	(L990_1	L992_1)))	(40.6_1	55.1_1))	((274.1_1	L998_1)	(((280.1_1	L179_1)	L151_1)	(84.6_1	85.1_1)))))	rhc1);
(((((((((((94.1_1	L036_1)	(266.1_1	L033_1))	90.6_1)	((116.4_1	60.1_1)	((((128.1_1	92.1_1)	96.3_1)	icr2)	(184.1_1	L046_1))))	(((131.2_1	((135.7_1	L996_1)	(159.11_1	M60.1_1)))	(406.1_1	L162_1))	(((366.1_1	369.1_1)	L035_1)	(416.1_1	L985_1))))	276.1_1)	L1002_1)	208.1_1)	((((274.1_1	L998_1)	((280.1_1	L179_1)	L151_1))	278.1_1)	(84.6_1	85.1_1)))	((((L987_1	250.1_1)	icr1)	((L989_1	L990_1)	L992_1))	(40.6_1	55.1_1)))	rhc1);
(((((((((94.1_1	L036_1)	266.1_1)	L033_1)	((((((135.7_1	406.1_1)	92.1_1)	icr2)	(60.1_1	L996_1))	(416.1_1	(96.3_1	M60.1_1)))	((366.1_1	369.1_1)	L035_1)))	((116.4_1	(131.2_1	L985_1))	((((128.1_1	90.6_1)	159.11_1)	(184.1_1	L046_1))	L162_1)))	208.1_1)	(276.1_1	L1002_1))	((((250.1_1	(L987_1	icr1))	((L989_1	L990_1)	L992_1))	(40.6_1	55.1_1))	(((274.1_1	L998_1)	(((278.1_1	L179_1)	280.1_1)	L151_1))	(84.6_1	85.1_1))))	rhc1);
(((((((((((266.1_1	L036_1)	(94.1_1	L033_1))	(135.7_1	L996_1))	(366.1_1	(369.1_1	L035_1)))	((406.1_1	96.3_1)	((90.6_1	L985_1)	M60.1_1)))	(((((116.4_1	60.1_1)	(131.2_1	(416.1_1	(184.1_1	L046_1))))	L162_1)	((128.1_1	92.1_1)	icr2))	159.11_1))	(276.1_1	L1002_1))	208.1_1)	(((278.1_1	L179_1)	280.1_1)	L151_1))	(((((250.1_1	L987_1)	icr1)	((L989_1	L992_1)	L990_1))	(40.6_1	55.1_1))	((274.1_1	L998_1)	(84.6_1	85.1_1))))	rhc1);
(((((((((((((L033_1	(94.1_1	L036_1))	266.1_1)	92.1_1)	(116.4_1	((406.1_1	L996_1)	96.3_1)))	((184.1_1	L046_1)	60.1_1))	(((131.2_1	(90.6_1	L985_1))	(((135.7_1	M60.1_1)	416.1_1)	L162_1))	((366.1_1	369.1_1)	L035_1)))	((128.1_1	icr2)	159.11_1))	(276.1_1	L1002_1))	208.1_1)	((278.1_1	((280.1_1	L151_1)	L179_1))	(84.6_1	85.1_1)))	(274.1_1	L998_1))	((((250.1_1	L987_1)	icr1)	(L989_1	(L990_1	L992_1)))	(40.6_1	55.1_1)))	rhc1);
((((((((((94.1_1	(L033_1	L036_1))	266.1_1)	icr2)	((116.4_1	((406.1_1	L996_1)	90.6_1))	(((128.1_1	(135.7_1	416.1_1))	159.11_1)	(366.1_1	(369.1_1	L035_1)))))	M60.1_1)	((((131.2_1	L985_1)	L162_1)	((60.1_1	96.3_1)	92.1_1))	(184.1_1	L046_1)))	(208.1_1	(276.1_1	L1002_1)))	((278.1_1	L179_1)	((280.1_1	L151_1)	(84.6_1	85.1_1))))	(((((250.1_1	L987_1)	icr1)	((L989_1	L990_1)	L992_1))	(40.6_1	55.1_1))	(274.1_1	L998_1)))	rhc1);
(((((((((((L036_1	(266.1_1	(94.1_1	L033_1)))	(((116.4_1	icr2)	(131.2_1	((184.1_1	L046_1)	M60.1_1)))	((128.1_1	(159.11_1	L996_1))	406.1_1)))	(((((135.7_1	(L985_1	96.3_1))	90.6_1)	((366.1_1	L035_1)	369.1_1))	(60.1_1	92.1_1))	L162_1))	416.1_1)	((208.1_1	L1002_1)	276.1_1))	((280.1_1	L179_1)	L151_1))	(274.1_1	L998_1))	(278.1_1	(40.6_1	55.1_1)))	(84.6_1	85.1_1))	(((250.1_1	L987_1)	icr1)	((L989_1	L990_1)	L992_1)))	rhc1);
((((((((((L033_1	(266.1_1	(94.1_1	L036_1)))	((((128.1_1	159.11_1)	(406.1_1	(92.1_1	L996_1)))	(135.7_1	96.3_1))	icr2))	((((184.1_1	L046_1)	M60.1_1)	90.6_1)	((366.1_1	369.1_1)	L035_1)))	((131.2_1	((416.1_1	60.1_1)	L985_1))	(276.1_1	L1002_1)))	(116.4_1	L162_1))	208.1_1)	(((((250.1_1	L987_1)	icr1)	((L989_1	L990_1)	L992_1))	(40.6_1	55.1_1))	(280.1_1	(((84.6_1	85.1_1)	L179_1)	L151_1))))	(274.1_1	L998_1))	278.1_1)	rhc1);
((((((((94.1_1	L036_1)	(266.1_1	L033_1))	(((((116.4_1	159.11_1)	406.1_1)	(128.1_1	(135.7_1	416.1_1)))	L162_1)	((((((131.2_1	92.1_1)	((60.1_1	(L985_1	M60.1_1))	(90.6_1	96.3_1)))	L996_1)	((366.1_1	L035_1)	369.1_1))	(184.1_1	L046_1))	icr2)))	208.1_1)	(276.1_1	L1002_1))	((((274.1_1	L998_1)	(84.6_1	85.1_1))	278.1_1)	(280.1_1	(L151_1	L179_1))))	((((250.1_1	L987_1)	icr1)	((L989_1	L990_1)	L992_1))	(40.6_1	55.1_1)))	rhc1);
((((((((94.1_1	L033_1)	(266.1_1	L036_1))	((((116.4_1	(60.1_1	L996_1))	(131.2_1	M60.1_1))	((((128.1_1	92.1_1)	L162_1)	416.1_1)	(90.6_1	96.3_1)))	(184.1_1	L046_1)))	((135.7_1	(((366.1_1	369.1_1)	L035_1)	((406.1_1	icr2)	L985_1)))	159.11_1))	(208.1_1	(276.1_1	L1002_1)))	((274.1_1	L998_1)	(((278.1_1	L151_1)	(280.1_1	(84.6_1	85.1_1)))	L179_1)))	((((250.1_1	L987_1)	icr1)	(L989_1	(L990_1	L992_1)))	(40.6_1	55.1_1)))	rhc1);
(((((((((((((L033_1	L036_1)	(266.1_1	94.1_1))	(((116.4_1	M60.1_1)	(159.11_1	90.6_1))	(406.1_1	92.1_1)))	135.7_1)	(131.2_1	((366.1_1	L035_1)	369.1_1)))	(L985_1	((((184.1_1	L046_1)	60.1_1)	96.3_1)	L996_1)))	416.1_1)	((128.1_1	icr2)	L162_1))	(276.1_1	L1002_1))	208.1_1)	(((274.1_1	L998_1)	(280.1_1	(L151_1	L179_1)))	(278.1_1	(84.6_1	85.1_1))))	((((250.1_1	icr1)	L987_1)	((L989_1	L992_1)	L990_1))	(40.6_1	55.1_1)))	rhc1);
((((((((94.1_1	L036_1)	(266.1_1	L033_1))	(((((128.1_1	L996_1)	60.1_1)	(184.1_1	L046_1))	L162_1)	90.6_1))	((((116.4_1	L985_1)	(131.2_1	92.1_1))	icr2)	((((135.7_1	(406.1_1	96.3_1))	159.11_1)	(366.1_1	(369.1_1	L035_1)))	(416.1_1	M60.1_1))))	208.1_1)	(276.1_1	L1002_1))	((((250.1_1	icr1)	L987_1)	((L989_1	L992_1)	L990_1))	((274.1_1	L998_1)	(((278.1_1	(280.1_1	(L151_1	L179_1)))	(84.6_1	85.1_1))	(40.6_1	55.1_1)))))	rhc1);
((((((((((L033_1	L036_1)	266.1_1)	94.1_1)	((135.7_1	(90.6_1	L985_1))	92.1_1))	((((((116.4_1	131.2_1)	406.1_1)	(128.1_1	((416.1_1	60.1_1)	M60.1_1)))	(184.1_1	L046_1))	(159.11_1	((366.1_1	369.1_1)	L035_1)))	((96.3_1	L162_1)	(L996_1	icr2))))	(208.1_1	(276.1_1	L1002_1)))	((274.1_1	L998_1)	((278.1_1	L151_1)	(280.1_1	L179_1))))	((((L987_1	250.1_1)	icr1)	((L989_1	L992_1)	L990_1))	(40.6_1	55.1_1)))	(84.6_1	85.1_1))	rhc1);
(((((((((94.1_1	L033_1)	(266.1_1	L036_1))	(90.6_1	L162_1))	(((116.4_1	((131.2_1	406.1_1)	(159.11_1	(((366.1_1	369.1_1)	L035_1)	60.1_1))))	(((128.1_1	L985_1)	(416.1_1	(96.3_1	M60.1_1)))	(((135.7_1	icr2)	92.1_1)	L996_1)))	(184.1_1	L046_1)))	(208.1_1	(276.1_1	L1002_1)))	((((250.1_1	L987_1)	icr1)	((L989_1	L990_1)	L992_1))	((((278.1_1	L151_1)	L179_1)	280.1_1)	(84.6_1	85.1_1))))	(40.6_1	55.1_1))	(274.1_1	L998_1))	rhc1);
((((((((((266.1_1	L036_1)	(94.1_1	L033_1))	L162_1)	((116.4_1	L985_1)	(((((((((128.1_1	(406.1_1	90.6_1))	icr2)	131.2_1)	M60.1_1)	(((159.11_1	92.1_1)	96.3_1)	((366.1_1	L035_1)	369.1_1)))	135.7_1)	L996_1)	((184.1_1	L046_1)	60.1_1))	416.1_1)))	L1002_1)	208.1_1)	276.1_1)	((((250.1_1	L987_1)	icr1)	((L989_1	L990_1)	L992_1))	(40.6_1	55.1_1)))	(((((274.1_1	L998_1)	280.1_1)	(L151_1	L179_1))	278.1_1)	(84.6_1	85.1_1)))	rhc1);
(((((((((L036_1	((266.1_1	94.1_1)	L033_1))	(((131.2_1	416.1_1)	(((184.1_1	L046_1)	((366.1_1	L035_1)	369.1_1))	90.6_1))	((135.7_1	92.1_1)	159.11_1)))	((116.4_1	((128.1_1	L985_1)	(((406.1_1	M60.1_1)	L996_1)	(60.1_1	96.3_1))))	L162_1))	icr2)	(208.1_1	(276.1_1	L1002_1)))	(((280.1_1	(L151_1	L179_1))	(84.6_1	85.1_1))	((40.6_1	55.1_1)	(L989_1	(L990_1	L992_1)))))	((274.1_1	L998_1)	278.1_1))	((250.1_1	L987_1)	icr1))	rhc1);
(((((((((((((94.1_1	L036_1)	266.1_1)	L033_1)	(((128.1_1	92.1_1)	(135.7_1	90.6_1))	((L996_1	159.11_1)	icr2)))	(((116.4_1	416.1_1)	M60.1_1)	(((131.2_1	(96.3_1	L985_1))	406.1_1)	60.1_1)))	((184.1_1	L046_1)	(366.1_1	(369.1_1	L035_1))))	L162_1)	(276.1_1	L1002_1))	208.1_1)	(274.1_1	L998_1))	((((250.1_1	L987_1)	icr1)	((L989_1	L992_1)	L990_1))	(40.6_1	55.1_1)))	((278.1_1	(280.1_1	L179_1))	((84.6_1	85.1_1)	L151_1)))	rhc1);
((((((((((266.1_1	((94.1_1	L033_1)	L036_1))	(276.1_1	L1002_1))	icr2)	(((((116.4_1	(135.7_1	416.1_1))	(92.1_1	M60.1_1))	L996_1)	(((128.1_1	L985_1)	406.1_1)	(60.1_1	(90.6_1	96.3_1))))	((131.2_1	(184.1_1	L046_1))	(159.11_1	((366.1_1	369.1_1)	L035_1)))))	L162_1)	208.1_1)	(((278.1_1	L179_1)	280.1_1)	L151_1))	(274.1_1	L998_1))	((((L987_1	icr1)	250.1_1)	((L989_1	L992_1)	L990_1))	(40.6_1	55.1_1)))	((84.6_1	85.1_1)	rhc1));
(((((((((((94.1_1	(266.1_1	L033_1))	L036_1)	((((128.1_1	L985_1)	90.6_1)	135.7_1)	(92.1_1	L996_1)))	((131.2_1	L162_1)	(96.3_1	M60.1_1)))	(((116.4_1	406.1_1)	icr2)	159.11_1))	((((184.1_1	L046_1)	60.1_1)	416.1_1)	(366.1_1	(369.1_1	L035_1))))	(276.1_1	L1002_1))	208.1_1)	((((icr1	(250.1_1	L987_1))	((L989_1	L990_1)	L992_1))	(40.6_1	55.1_1))	(((278.1_1	L151_1)	(280.1_1	L179_1))	(84.6_1	85.1_1))))	(274.1_1	L998_1))	rhc1);
(((((((L033_1	(266.1_1	(94.1_1	L036_1)))	((116.4_1	60.1_1)	((((((((128.1_1	L996_1)	135.7_1)	159.11_1)	406.1_1)	(L162_1	(184.1_1	L046_1)))	((92.1_1	L985_1)	M60.1_1))	((131.2_1	(416.1_1	icr2))	96.3_1))	(((366.1_1	L035_1)	369.1_1)	90.6_1))))	(208.1_1	(276.1_1	L1002_1)))	((274.1_1	L998_1)	(((278.1_1	L179_1)	280.1_1)	L151_1)))	(84.6_1	85.1_1))	(((250.1_1	icr1)	L987_1)	((40.6_1	55.1_1)	(L989_1	(L990_1	L992_1)))))	rhc1);
((((((((((((266.1_1	94.1_1)	L036_1)	L033_1)	(((128.1_1	(131.2_1	L985_1))	(92.1_1	L162_1))	(((406.1_1	M60.1_1)	90.6_1)	60.1_1)))	(135.7_1	416.1_1))	(((116.4_1	((366.1_1	L035_1)	369.1_1))	((96.3_1	L996_1)	icr2))	(159.11_1	(184.1_1	L046_1))))	(208.1_1	(276.1_1	L1002_1)))	((278.1_1	L151_1)	280.1_1))	L179_1)	(84.6_1	85.1_1))	((((L987_1	250.1_1)	icr1)	((40.6_1	55.1_1)	((L989_1	L992_1)	L990_1)))	(274.1_1	L998_1)))	rhc1);
(((((((((((L036_1	94.1_1)	L033_1)	266.1_1)	((116.4_1	96.3_1)	(128.1_1	(159.11_1	(406.1_1	L162_1)))))	(((135.7_1	((184.1_1	L046_1)	(416.1_1	90.6_1)))	L985_1)	((60.1_1	M60.1_1)	L996_1)))	((131.2_1	(92.1_1	icr2))	((366.1_1	L035_1)	369.1_1)))	((208.1_1	L1002_1)	276.1_1))	((250.1_1	(icr1	L987_1))	((L989_1	L990_1)	L992_1)))	((274.1_1	L998_1)	((278.1_1	L151_1)	(280.1_1	L179_1))))	((40.6_1	55.1_1)	(84.6_1	85.1_1)))	rhc1);
((((((((((266.1_1	(L036_1	L033_1))	94.1_1)	((135.7_1	((92.1_1	96.3_1)	406.1_1))	L996_1))	(116.4_1	(60.1_1	90.6_1)))	((((128.1_1	L162_1)	(131.2_1	(159.11_1	(((366.1_1	369.1_1)	L035_1)	L985_1))))	(184.1_1	L046_1))	((416.1_1	icr2)	M60.1_1)))	208.1_1)	(276.1_1	L1002_1))	((((250.1_1	L987_1)	icr1)	(L989_1	(L990_1	L992_1)))	((278.1_1	(((280.1_1	L151_1)	L179_1)	(84.6_1	85.1_1)))	(40.6_1	55.1_1))))	(274.1_1	L998_1))	rhc1);
((((((((((L033_1	((266.1_1	L036_1)	94.1_1))	96.3_1)	((128.1_1	131.2_1)	(((((135.7_1	92.1_1)	(90.6_1	L985_1))	(184.1_1	L046_1))	(159.11_1	(((366.1_1	369.1_1)	L035_1)	(60.1_1	L996_1))))	(M60.1_1	icr2))))	((116.4_1	L162_1)	(406.1_1	416.1_1)))	208.1_1)	(276.1_1	L1002_1))	(((278.1_1	(280.1_1	L179_1))	L151_1)	(84.6_1	85.1_1)))	(274.1_1	L998_1))	(((250.1_1	(L987_1	icr1))	((L989_1	L992_1)	L990_1))	(40.6_1	55.1_1)))	rhc1);
(((((((((266.1_1	L033_1)	(406.1_1	icr2))	((((128.1_1	96.3_1)	((366.1_1	(369.1_1	L035_1))	M60.1_1))	135.7_1)	(184.1_1	L046_1)))	(((116.4_1	416.1_1)	(159.11_1	(90.6_1	(92.1_1	L996_1))))	((131.2_1	L162_1)	(60.1_1	L985_1))))	(L036_1	94.1_1))	(208.1_1	(276.1_1	L1002_1)))	(274.1_1	L998_1))	(((((250.1_1	icr1)	L987_1)	((L989_1	L992_1)	L990_1))	(40.6_1	55.1_1))	(((278.1_1	(280.1_1	L151_1))	L179_1)	(84.6_1	85.1_1))))	rhc1);
((((((((((((L036_1	(266.1_1	94.1_1))	90.6_1)	(135.7_1	92.1_1))	((60.1_1	L996_1)	L162_1))	(((M60.1_1	406.1_1)	(184.1_1	L046_1))	(159.11_1	(416.1_1	L985_1))))	(131.2_1	((366.1_1	369.1_1)	L035_1)))	((116.4_1	((128.1_1	96.3_1)	L033_1))	icr2))	276.1_1)	L1002_1)	208.1_1)	((((((250.1_1	L987_1)	icr1)	((L989_1	L990_1)	L992_1))	(40.6_1	55.1_1))	(84.6_1	85.1_1))	((274.1_1	L998_1)	(278.1_1	((280.1_1	L179_1)	L151_1)))))	rhc1);
((((((((L033_1	(266.1_1	(94.1_1	L036_1)))	((96.3_1	L162_1)	M60.1_1))	((((116.4_1	L996_1)	131.2_1)	((((128.1_1	159.11_1)	(416.1_1	L985_1))	(184.1_1	L046_1))	((((135.7_1	60.1_1)	92.1_1)	((366.1_1	369.1_1)	L035_1))	icr2)))	(406.1_1	90.6_1)))	208.1_1)	(276.1_1	L1002_1))	(((274.1_1	L998_1)	(278.1_1	((280.1_1	L151_1)	L179_1)))	(84.6_1	85.1_1)))	((((250.1_1	L987_1)	icr1)	((L989_1	L992_1)	L990_1))	(40.6_1	55.1_1)))	rhc1);
((((((((((((L036_1	((266.1_1	94.1_1)	L033_1))	((((131.2_1	L162_1)	(92.1_1	M60.1_1))	L985_1)	icr2))	((135.7_1	(406.1_1	(416.1_1	(60.1_1	96.3_1))))	(((184.1_1	L046_1)	90.6_1)	((366.1_1	L035_1)	369.1_1))))	((116.4_1	L996_1)	128.1_1))	159.11_1)	L1002_1)	276.1_1)	208.1_1)	(274.1_1	L998_1))	((((278.1_1	L179_1)	(280.1_1	L151_1))	(84.6_1	85.1_1))	((40.6_1	55.1_1)	((L989_1	L992_1)	L990_1))))	((icr1	L987_1)	250.1_1))	rhc1);
(((((((((((94.1_1	L033_1)	266.1_1)	L036_1)	131.2_1)	((((((116.4_1	(135.7_1	60.1_1))	(128.1_1	416.1_1))	(406.1_1	96.3_1))	(L985_1	L996_1))	((90.6_1	M60.1_1)	92.1_1))	(((((366.1_1	L035_1)	369.1_1)	icr2)	L162_1)	(184.1_1	L046_1))))	159.11_1)	(276.1_1	L1002_1))	208.1_1)	((280.1_1	L151_1)	L179_1))	((L987_1	(250.1_1	icr1))	((((274.1_1	L998_1)	278.1_1)	(84.6_1	85.1_1))	((40.6_1	55.1_1)	((L989_1	L990_1)	L992_1)))))	rhc1);
((((((((((L036_1	94.1_1)	L033_1)	266.1_1)	(((((116.4_1	92.1_1)	M60.1_1)	60.1_1)	(131.2_1	L985_1))	(((366.1_1	L035_1)	369.1_1)	L996_1)))	((128.1_1	((406.1_1	icr2)	(416.1_1	96.3_1)))	(135.7_1	90.6_1)))	((159.11_1	L162_1)	(184.1_1	L046_1)))	(208.1_1	(276.1_1	L1002_1)))	((278.1_1	((280.1_1	L151_1)	L179_1))	(84.6_1	85.1_1)))	(((((L987_1	250.1_1)	icr1)	((L989_1	L992_1)	L990_1))	(40.6_1	55.1_1))	(274.1_1	L998_1)))	rhc1);
((((((((266.1_1	94.1_1)	L036_1)	L033_1)	(((((116.4_1	60.1_1)	92.1_1)	M60.1_1)	((((366.1_1	L035_1)	369.1_1)	406.1_1)	L162_1))	((((128.1_1	(135.7_1	L996_1))	L985_1)	(131.2_1	((184.1_1	L046_1)	(416.1_1	90.6_1))))	((159.11_1	96.3_1)	icr2))))	(208.1_1	(276.1_1	L1002_1)))	((274.1_1	L998_1)	(((278.1_1	(280.1_1	L151_1))	L179_1)	(84.6_1	85.1_1))))	(((icr1	(250.1_1	L987_1))	((L989_1	L992_1)	L990_1))	(40.6_1	55.1_1)))	rhc1);
(((((((((266.1_1	94.1_1)	(L033_1	L036_1))	((((131.2_1	96.3_1)	(((184.1_1	L046_1)	M60.1_1)	(L985_1	icr2)))	(135.7_1	416.1_1))	(366.1_1	(369.1_1	L035_1))))	90.6_1)	(((116.4_1	(((406.1_1	L996_1)	60.1_1)	92.1_1))	(128.1_1	159.11_1))	L162_1))	(208.1_1	(276.1_1	L1002_1)))	((274.1_1	L998_1)	((278.1_1	(280.1_1	(L151_1	L179_1)))	(84.6_1	85.1_1))))	((((250.1_1	L987_1)	icr1)	((L989_1	L990_1)	L992_1))	(40.6_1	55.1_1)))	rhc1);
((((((266.1_1	L036_1)	(94.1_1	L033_1))	((((((((((116.4_1	96.3_1)	(184.1_1	L046_1))	60.1_1)	(366.1_1	(369.1_1	L035_1)))	(131.2_1	((135.7_1	L985_1)	416.1_1)))	(406.1_1	92.1_1))	159.11_1)	((90.6_1	icr2)	(L996_1	M60.1_1)))	128.1_1)	L162_1))	(208.1_1	(276.1_1	L1002_1)))	(((((250.1_1	(icr1	L987_1))	((L989_1	L992_1)	L990_1))	(40.6_1	55.1_1))	(((278.1_1	L151_1)	(280.1_1	L179_1))	(84.6_1	85.1_1)))	(274.1_1	L998_1)))	rhc1);
(((((((((((L036_1	(266.1_1	L033_1))	94.1_1)	(366.1_1	(369.1_1	L035_1)))	(131.2_1	L985_1))	128.1_1)	(((((116.4_1	60.1_1)	(184.1_1	L046_1))	(((135.7_1	96.3_1)	L996_1)	M60.1_1))	((159.11_1	406.1_1)	L162_1))	((416.1_1	(90.6_1	icr2))	92.1_1)))	(208.1_1	(276.1_1	L1002_1)))	(84.6_1	85.1_1))	((274.1_1	L998_1)	((278.1_1	((280.1_1	L151_1)	L179_1))	((40.6_1	55.1_1)	((L989_1	L990_1)	L992_1)))))	((250.1_1	L987_1)	icr1))	rhc1);
(((((((((94.1_1	(266.1_1	L036_1))	L033_1)	(((116.4_1	(406.1_1	((((416.1_1	92.1_1)	M60.1_1)	L996_1)	L985_1)))	(((366.1_1	L035_1)	369.1_1)	((60.1_1	96.3_1)	90.6_1)))	((((128.1_1	135.7_1)	(184.1_1	L046_1))	(131.2_1	L162_1))	icr2)))	159.11_1)	(208.1_1	(276.1_1	L1002_1)))	((274.1_1	L998_1)	(((278.1_1	280.1_1)	L179_1)	L151_1)))	(84.6_1	85.1_1))	((((L987_1	250.1_1)	icr1)	(40.6_1	55.1_1))	(L989_1	(L990_1	L992_1))))	rhc1);
(((((((((((L036_1	(94.1_1	L033_1))	266.1_1)	(((128.1_1	((M60.1_1	L985_1)	(366.1_1	(369.1_1	L035_1))))	(((406.1_1	(60.1_1	92.1_1))	((90.6_1	L996_1)	icr2))	L162_1))	416.1_1))	(135.7_1	96.3_1))	((131.2_1	(184.1_1	L046_1))	159.11_1))	116.4_1)	208.1_1)	(276.1_1	L1002_1))	(((274.1_1	L998_1)	278.1_1)	((280.1_1	(L151_1	L179_1))	(84.6_1	85.1_1))))	((((L987_1	250.1_1)	icr1)	((L989_1	L990_1)	L992_1))	(40.6_1	55.1_1)))	rhc1);
(((((((266.1_1	(L033_1	L036_1))	94.1_1)	159.11_1)	(((((116.4_1	icr2)	(90.6_1	(96.3_1	L985_1)))	((135.7_1	92.1_1)	((406.1_1	60.1_1)	416.1_1)))	(((128.1_1	M60.1_1)	L162_1)	((184.1_1	L046_1)	((366.1_1	369.1_1)	L035_1))))	(131.2_1	L996_1)))	(208.1_1	(276.1_1	L1002_1)))	(((250.1_1	(L987_1	icr1))	((40.6_1	55.1_1)	(L989_1	(L990_1	L992_1))))	((274.1_1	L998_1)	((((278.1_1	L179_1)	280.1_1)	L151_1)	(84.6_1	85.1_1)))))	rhc1);
(((((((((((266.1_1	L036_1)	L033_1)	94.1_1)	159.11_1)	((116.4_1	(416.1_1	90.6_1))	((96.3_1	L996_1)	L035_1)))	((((128.1_1	135.7_1)	L985_1)	60.1_1)	L162_1))	((131.2_1	((((184.1_1	L046_1)	icr2)	(406.1_1	M60.1_1))	(366.1_1	369.1_1)))	92.1_1))	(208.1_1	(276.1_1	L1002_1)))	((((250.1_1	icr1)	L987_1)	((40.6_1	55.1_1)	(L989_1	(L990_1	L992_1))))	(((274.1_1	L998_1)	L179_1)	(278.1_1	(280.1_1	L151_1)))))	(84.6_1	85.1_1))	rhc1);
((((((((((((L036_1	94.1_1)	(266.1_1	L033_1))	(L985_1	icr2))	(131.2_1	(135.7_1	(416.1_1	96.3_1))))	(159.11_1	(406.1_1	92.1_1)))	(((116.4_1	60.1_1)	(90.6_1	M60.1_1))	L162_1))	((128.1_1	((184.1_1	L046_1)	L996_1))	(366.1_1	(369.1_1	L035_1))))	(208.1_1	(276.1_1	L1002_1)))	(((278.1_1	((280.1_1	L151_1)	L179_1))	(84.6_1	85.1_1))	(40.6_1	55.1_1)))	(274.1_1	L998_1))	(((250.1_1	L987_1)	icr1)	((L989_1	L990_1)	L992_1)))	rhc1);
(((((((((((94.1_1	L033_1)	(266.1_1	L036_1))	(L985_1	L996_1))	(((116.4_1	159.11_1)	icr2)	(((184.1_1	L046_1)	90.6_1)	((((366.1_1	369.1_1)	L035_1)	M60.1_1)	96.3_1))))	((128.1_1	((135.7_1	406.1_1)	92.1_1))	L162_1))	(131.2_1	(416.1_1	60.1_1)))	((208.1_1	276.1_1)	L1002_1))	(274.1_1	L998_1))	((278.1_1	((280.1_1	L179_1)	L151_1))	(84.6_1	85.1_1)))	((((250.1_1	L987_1)	icr1)	((L989_1	L990_1)	L992_1))	(40.6_1	55.1_1)))	rhc1);
(((((((((266.1_1	L033_1)	(L036_1	94.1_1))	(131.2_1	L162_1))	(((((116.4_1	((406.1_1	L996_1)	L985_1))	((92.1_1	M60.1_1)	icr2))	(184.1_1	L046_1))	(128.1_1	135.7_1))	((((60.1_1	90.6_1)	(416.1_1	96.3_1))	((366.1_1	369.1_1)	L035_1))	159.11_1)))	(208.1_1	(276.1_1	L1002_1)))	((278.1_1	((280.1_1	L179_1)	L151_1))	(84.6_1	85.1_1)))	(274.1_1	L998_1))	((((250.1_1	icr1)	L987_1)	((L989_1	L990_1)	L992_1))	(40.6_1	55.1_1)))	rhc1);
((((((((266.1_1	(L033_1	L036_1))	94.1_1)	((((116.4_1	159.11_1)	M60.1_1)	icr2)	(((135.7_1	L985_1)	(184.1_1	L046_1))	((366.1_1	(369.1_1	L035_1))	L162_1))))	(((((128.1_1	90.6_1)	60.1_1)	416.1_1)	(131.2_1	L996_1))	((406.1_1	96.3_1)	92.1_1)))	(276.1_1	L1002_1))	208.1_1)	(((((250.1_1	L987_1)	icr1)	((L989_1	L992_1)	L990_1))	(40.6_1	55.1_1))	(((274.1_1	L998_1)	(278.1_1	((280.1_1	L179_1)	L151_1)))	(84.6_1	85.1_1))))	rhc1);
((((((((((((266.1_1	94.1_1)	(L033_1	L036_1))	L162_1)	(((116.4_1	L985_1)	(184.1_1	L046_1))	((366.1_1	L035_1)	369.1_1)))	(128.1_1	131.2_1))	((((((135.7_1	(60.1_1	90.6_1))	(406.1_1	L996_1))	96.3_1)	(416.1_1	(92.1_1	icr2)))	M60.1_1)	159.11_1))	(276.1_1	L1002_1))	208.1_1)	((278.1_1	((280.1_1	L151_1)	L179_1))	(84.6_1	85.1_1)))	(274.1_1	L998_1))	((((L987_1	icr1)	250.1_1)	((L989_1	L990_1)	L992_1))	(40.6_1	55.1_1)))	rhc1);
(((((((((((266.1_1	L033_1)	L036_1)	94.1_1)	(((((((116.4_1	60.1_1)	L985_1)	135.7_1)	(416.1_1	92.1_1))	(131.2_1	406.1_1))	96.3_1)	icr2))	((L996_1	((((366.1_1	L035_1)	369.1_1)	90.6_1)	L162_1))	159.11_1))	((128.1_1	M60.1_1)	(184.1_1	L046_1)))	((274.1_1	L998_1)	(L151_1	L179_1)))	(208.1_1	(276.1_1	L1002_1)))	((278.1_1	280.1_1)	((40.6_1	55.1_1)	(84.6_1	85.1_1))))	(((250.1_1	L987_1)	icr1)	((L989_1	L992_1)	L990_1)))	rhc1);
((((L036_1	((266.1_1	L033_1)	94.1_1))	((((((((((116.4_1	92.1_1)	416.1_1)	((96.3_1	L985_1)	M60.1_1))	406.1_1)	(135.7_1	(184.1_1	L046_1)))	131.2_1)	90.6_1)	(128.1_1	60.1_1))	((159.11_1	icr2)	L162_1))	((366.1_1	(369.1_1	L035_1))	L996_1)))	((((((250.1_1	L987_1)	icr1)	((L989_1	L990_1)	L992_1))	(40.6_1	55.1_1))	(84.6_1	85.1_1))	(((208.1_1	(276.1_1	L1002_1))	((278.1_1	L151_1)	L179_1))	((274.1_1	L998_1)	280.1_1))))	rhc1);
((((((((266.1_1	((94.1_1	L036_1)	L033_1))	((((((116.4_1	((184.1_1	L046_1)	96.3_1))	(131.2_1	L162_1))	(L985_1	(L996_1	icr2)))	(159.11_1	60.1_1))	((366.1_1	369.1_1)	L035_1))	((128.1_1	(416.1_1	90.6_1))	((135.7_1	92.1_1)	(406.1_1	M60.1_1)))))	276.1_1)	(208.1_1	L1002_1))	(84.6_1	85.1_1))	(((icr1	(250.1_1	L987_1))	(L989_1	(L990_1	L992_1)))	(40.6_1	55.1_1)))	((274.1_1	L998_1)	((278.1_1	(L151_1	L179_1))	280.1_1)))	rhc1);
(((((((((94.1_1	L036_1)	(266.1_1	L033_1))	((416.1_1	(92.1_1	M60.1_1))	(184.1_1	L046_1)))	((((((((116.4_1	L985_1)	406.1_1)	131.2_1)	((366.1_1	L035_1)	369.1_1))	159.11_1)	L162_1)	L996_1)	(((128.1_1	96.3_1)	((135.7_1	60.1_1)	90.6_1))	icr2)))	(208.1_1	(276.1_1	L1002_1)))	((278.1_1	(L151_1	L179_1))	280.1_1))	((274.1_1	L998_1)	(84.6_1	85.1_1)))	((((250.1_1	L987_1)	icr1)	((L989_1	L990_1)	L992_1))	(40.6_1	55.1_1)))	rhc1);
(((((((((((((((94.1_1	(266.1_1	(L033_1	L036_1)))	(116.4_1	(96.3_1	L996_1)))	L162_1)	((60.1_1	L985_1)	(184.1_1	L046_1)))	416.1_1)	((((128.1_1	M60.1_1)	135.7_1)	90.6_1)	92.1_1))	159.11_1)	(((366.1_1	369.1_1)	L035_1)	406.1_1))	(131.2_1	icr2))	276.1_1)	L1002_1)	208.1_1)	(((274.1_1	L998_1)	(84.6_1	85.1_1))	((278.1_1	(280.1_1	L151_1))	L179_1)))	(((icr1	(250.1_1	L987_1))	((L989_1	L992_1)	L990_1))	(40.6_1	55.1_1)))	rhc1);
((((((((94.1_1	L033_1)	(266.1_1	L036_1))	((((128.1_1	(((96.3_1	L985_1)	M60.1_1)	L996_1))	icr2)	131.2_1)	((406.1_1	416.1_1)	((((184.1_1	L046_1)	L162_1)	92.1_1)	(366.1_1	(369.1_1	L035_1))))))	((116.4_1	(135.7_1	(60.1_1	90.6_1)))	159.11_1))	(208.1_1	(276.1_1	L1002_1)))	((((274.1_1	L998_1)	280.1_1)	(84.6_1	85.1_1))	((278.1_1	L151_1)	L179_1)))	(((L987_1	(250.1_1	icr1))	((L989_1	L992_1)	L990_1))	(40.6_1	55.1_1)))	rhc1);
(((((((((((((L033_1	(266.1_1	94.1_1))	L036_1)	(92.1_1	icr2))	((128.1_1	60.1_1)	(((L996_1	406.1_1)	416.1_1)	(366.1_1	(369.1_1	L035_1)))))	135.7_1)	L162_1)	((116.4_1	159.11_1)	((131.2_1	((184.1_1	L046_1)	(90.6_1	M60.1_1)))	(96.3_1	L985_1))))	(208.1_1	(276.1_1	L1002_1)))	(84.6_1	85.1_1))	((278.1_1	L151_1)	(280.1_1	L179_1)))	(274.1_1	L998_1))	(((L987_1	(250.1_1	icr1))	((L989_1	L992_1)	L990_1))	(40.6_1	55.1_1)))	rhc1);
(((((((((94.1_1	L036_1)	(266.1_1	L033_1))	((96.3_1	((366.1_1	369.1_1)	L035_1))	((184.1_1	L046_1)	L996_1)))	(((((116.4_1	131.2_1)	((60.1_1	L985_1)	90.6_1))	159.11_1)	(92.1_1	L162_1))	(((128.1_1	135.7_1)	icr2)	((406.1_1	416.1_1)	M60.1_1))))	(276.1_1	L1002_1))	208.1_1)	(274.1_1	L998_1))	(((((250.1_1	L987_1)	icr1)	(L989_1	(L990_1	L992_1)))	(40.6_1	55.1_1))	(278.1_1	(((280.1_1	L151_1)	L179_1)	(84.6_1	85.1_1)))))	rhc1);
(((((((((((((266.1_1	(94.1_1	L036_1))	L033_1)	159.11_1)	L162_1)	(((((116.4_1	96.3_1)	L996_1)	((128.1_1	L985_1)	90.6_1))	135.7_1)	icr2))	((((131.2_1	(60.1_1	M60.1_1))	416.1_1)	((366.1_1	369.1_1)	L035_1))	(406.1_1	92.1_1)))	(184.1_1	L046_1))	(276.1_1	L1002_1))	208.1_1)	((274.1_1	L998_1)	((278.1_1	(280.1_1	L151_1))	L179_1)))	((((250.1_1	L987_1)	icr1)	((L989_1	L990_1)	L992_1))	(40.6_1	55.1_1)))	(84.6_1	85.1_1))	rhc1);
(((((((((((266.1_1	94.1_1)	L033_1)	L036_1)	((128.1_1	(135.7_1	60.1_1))	92.1_1))	159.11_1)	416.1_1)	((131.2_1	(184.1_1	L046_1))	((((366.1_1	369.1_1)	L035_1)	90.6_1)	L162_1)))	(((116.4_1	L996_1)	(96.3_1	((406.1_1	L985_1)	M60.1_1)))	icr2))	(208.1_1	(276.1_1	L1002_1)))	((((250.1_1	(L987_1	icr1))	((L989_1	L990_1)	L992_1))	(40.6_1	55.1_1))	(((274.1_1	L998_1)	((278.1_1	L151_1)	(280.1_1	L179_1)))	(84.6_1	85.1_1))))	rhc1);
((((((((((94.1_1	L033_1)	(266.1_1	L036_1))	((((116.4_1	icr2)	(159.11_1	L996_1))	L162_1)	(((((128.1_1	(60.1_1	92.1_1))	(L985_1	M60.1_1))	(135.7_1	(406.1_1	90.6_1)))	96.3_1)	((131.2_1	416.1_1)	(184.1_1	L046_1)))))	((366.1_1	369.1_1)	L035_1))	208.1_1)	(276.1_1	L1002_1))	(((274.1_1	L998_1)	((280.1_1	L179_1)	L151_1))	278.1_1))	((((L987_1	250.1_1)	icr1)	(L989_1	(L990_1	L992_1)))	(40.6_1	55.1_1)))	(84.6_1	85.1_1))	rhc1);
((((((((((94.1_1	131.2_1)	159.11_1)	((((128.1_1	96.3_1)	90.6_1)	92.1_1)	M60.1_1))	(((116.4_1	416.1_1)	L162_1)	((((135.7_1	((406.1_1	60.1_1)	L996_1))	(184.1_1	L046_1))	L985_1)	icr2)))	((266.1_1	L036_1)	L033_1))	((366.1_1	369.1_1)	L035_1))	(276.1_1	L1002_1))	208.1_1)	(((icr1	(250.1_1	L987_1))	((40.6_1	55.1_1)	((L989_1	L990_1)	L992_1)))	((274.1_1	L998_1)	((278.1_1	(280.1_1	L151_1))	((84.6_1	85.1_1)	L179_1)))))	rhc1);
((((((((L033_1	266.1_1)	(94.1_1	L036_1))	((116.4_1	131.2_1)	(128.1_1	((((184.1_1	L046_1)	416.1_1)	90.6_1)	icr2))))	((((135.7_1	(60.1_1	L985_1))	(96.3_1	L996_1))	((366.1_1	369.1_1)	L035_1))	((159.11_1	(406.1_1	92.1_1))	(L162_1	M60.1_1))))	(208.1_1	(276.1_1	L1002_1)))	(((L987_1	(250.1_1	icr1))	((L989_1	L990_1)	L992_1))	(40.6_1	55.1_1)))	((274.1_1	L998_1)	((((278.1_1	L179_1)	L151_1)	280.1_1)	(84.6_1	85.1_1))))	rhc1);
(((((((((((94.1_1	266.1_1)	L033_1)	L036_1)	((128.1_1	(90.6_1	92.1_1))	(M60.1_1	icr2)))	(159.11_1	L162_1))	(131.2_1	(((366.1_1	369.1_1)	L035_1)	416.1_1)))	((((116.4_1	135.7_1)	((184.1_1	L046_1)	((406.1_1	L996_1)	L985_1)))	96.3_1)	60.1_1))	(208.1_1	(276.1_1	L1002_1)))	((274.1_1	L998_1)	(278.1_1	((280.1_1	L179_1)	L151_1))))	(((((250.1_1	L987_1)	icr1)	(L989_1	(L990_1	L992_1)))	(40.6_1	55.1_1))	(84.6_1	85.1_1)))	rhc1);
(((((((((((266.1_1	L033_1)	(94.1_1	L036_1))	(135.7_1	L162_1))	128.1_1)	(116.4_1	((366.1_1	(369.1_1	L035_1))	M60.1_1)))	(((((((131.2_1	L985_1)	92.1_1)	(159.11_1	96.3_1))	416.1_1)	(406.1_1	L996_1))	(((184.1_1	L046_1)	icr2)	90.6_1))	60.1_1))	(208.1_1	(276.1_1	L1002_1)))	(274.1_1	L998_1))	((278.1_1	((280.1_1	L151_1)	L179_1))	(84.6_1	85.1_1)))	((((L987_1	250.1_1)	icr1)	((L989_1	L990_1)	L992_1))	(40.6_1	55.1_1)))	rhc1);
((((((((((94.1_1	L033_1)	(266.1_1	L036_1))	((((128.1_1	L985_1)	416.1_1)	((406.1_1	96.3_1)	M60.1_1))	(184.1_1	L046_1)))	(366.1_1	(369.1_1	L035_1)))	((((116.4_1	60.1_1)	(L996_1	92.1_1))	(135.7_1	90.6_1))	((131.2_1	159.11_1)	(L162_1	icr2))))	(276.1_1	L1002_1))	208.1_1)	(274.1_1	L998_1))	(((250.1_1	(L987_1	icr1))	((40.6_1	55.1_1)	(L989_1	(L990_1	L992_1))))	(278.1_1	(((280.1_1	L179_1)	L151_1)	(84.6_1	85.1_1)))))	rhc1);
((((((266.1_1	(94.1_1	(L033_1	L036_1)))	((116.4_1	406.1_1)	90.6_1))	(((((128.1_1	M60.1_1)	L996_1)	159.11_1)	((L162_1	L985_1)	icr2))	(((131.2_1	60.1_1)	(135.7_1	92.1_1))	((184.1_1	L046_1)	(((366.1_1	369.1_1)	L035_1)	(416.1_1	96.3_1))))))	((208.1_1	L1002_1)	276.1_1))	((((((250.1_1	L987_1)	icr1)	((L989_1	L992_1)	L990_1))	(40.6_1	55.1_1))	(274.1_1	L998_1))	(((278.1_1	(L151_1	L179_1))	280.1_1)	(84.6_1	85.1_1))))	rhc1);
(((((((((266.1_1	94.1_1)	(L033_1	L036_1))	((((((((116.4_1	L985_1)	M60.1_1)	406.1_1)	((128.1_1	60.1_1)	(184.1_1	L046_1)))	159.11_1)	(131.2_1	92.1_1))	(((366.1_1	(369.1_1	L035_1))	96.3_1)	(90.6_1	icr2)))	135.7_1))	((416.1_1	L996_1)	L162_1))	(208.1_1	(276.1_1	L1002_1)))	((((250.1_1	L987_1)	icr1)	((L989_1	L990_1)	L992_1))	(40.6_1	55.1_1)))	(84.6_1	85.1_1))	((274.1_1	L998_1)	((278.1_1	(280.1_1	L151_1))	L179_1)))	rhc1);
(((((((((((((266.1_1	L036_1)	94.1_1)	L033_1)	(((116.4_1	60.1_1)	(((96.3_1	M60.1_1)	L985_1)	90.6_1))	L996_1))	(((135.7_1	92.1_1)	(184.1_1	L046_1))	159.11_1))	406.1_1)	((((128.1_1	416.1_1)	131.2_1)	((366.1_1	L035_1)	369.1_1))	icr2))	L162_1)	(276.1_1	L1002_1))	208.1_1)	(((274.1_1	L998_1)	(278.1_1	(84.6_1	85.1_1)))	((280.1_1	L151_1)	L179_1)))	((((L987_1	250.1_1)	icr1)	((L989_1	L992_1)	L990_1))	(40.6_1	55.1_1)))	rhc1);
((((((((((((L036_1	((266.1_1	L033_1)	94.1_1))	((60.1_1	icr2)	L162_1))	((184.1_1	L046_1)	92.1_1))	(((366.1_1	L035_1)	369.1_1)	L985_1))	((((((116.4_1	90.6_1)	96.3_1)	L996_1)	(128.1_1	M60.1_1))	(((135.7_1	406.1_1)	416.1_1)	159.11_1))	131.2_1))	276.1_1)	208.1_1)	L1002_1)	(278.1_1	((280.1_1	L151_1)	L179_1)))	(((274.1_1	L998_1)	((40.6_1	55.1_1)	((L989_1	L990_1)	L992_1)))	(84.6_1	85.1_1)))	(L987_1	(250.1_1	icr1)))	rhc1);
((((((((((((266.1_1	94.1_1)	L036_1)	L033_1)	(((128.1_1	135.7_1)	(60.1_1	(90.6_1	M60.1_1)))	L985_1))	L162_1)	(((((116.4_1	92.1_1)	((366.1_1	L035_1)	369.1_1))	(131.2_1	416.1_1))	(159.11_1	((184.1_1	L046_1)	96.3_1)))	((406.1_1	L996_1)	icr2)))	(276.1_1	L1002_1))	208.1_1)	((((L987_1	icr1)	250.1_1)	(L989_1	(L990_1	L992_1)))	(40.6_1	55.1_1)))	(278.1_1	(84.6_1	85.1_1)))	((274.1_1	L998_1)	(280.1_1	(L151_1	L179_1))))	rhc1);
((((((((((266.1_1	(L033_1	L036_1))	94.1_1)	((((116.4_1	135.7_1)	((366.1_1	L035_1)	369.1_1))	(128.1_1	L985_1))	(184.1_1	L046_1)))	(131.2_1	icr2))	96.3_1)	(((406.1_1	((159.11_1	416.1_1)	((60.1_1	90.6_1)	(92.1_1	M60.1_1))))	L996_1)	L162_1))	((274.1_1	L998_1)	((((278.1_1	L179_1)	L151_1)	280.1_1)	(84.6_1	85.1_1))))	(((icr1	(250.1_1	L987_1))	((L989_1	L990_1)	L992_1))	(40.6_1	55.1_1)))	(208.1_1	(276.1_1	L1002_1)))	rhc1);
(((((((((((266.1_1	L036_1)	(94.1_1	L033_1))	159.11_1)	131.2_1)	(((((116.4_1	(((60.1_1	L985_1)	M60.1_1)	(96.3_1	icr2)))	((366.1_1	369.1_1)	L035_1))	((135.7_1	416.1_1)	(406.1_1	92.1_1)))	(184.1_1	L046_1))	((128.1_1	L996_1)	90.6_1)))	L162_1)	(276.1_1	L1002_1))	208.1_1)	((274.1_1	L998_1)	(278.1_1	(((280.1_1	L151_1)	L179_1)	(84.6_1	85.1_1)))))	((((250.1_1	L987_1)	icr1)	((L989_1	L990_1)	L992_1))	(40.6_1	55.1_1)))	rhc1);
(((((((((((266.1_1	94.1_1)	L036_1)	L033_1)	((366.1_1	L035_1)	369.1_1))	159.11_1)	L162_1)	((131.2_1	416.1_1)	((406.1_1	96.3_1)	icr2)))	(((116.4_1	(135.7_1	92.1_1))	((128.1_1	(90.6_1	(L985_1	L996_1)))	(60.1_1	M60.1_1)))	(184.1_1	L046_1)))	(208.1_1	(276.1_1	L1002_1)))	(((((250.1_1	L987_1)	icr1)	((L989_1	L992_1)	L990_1))	(40.6_1	55.1_1))	((274.1_1	L998_1)	((278.1_1	((280.1_1	L151_1)	L179_1))	(84.6_1	85.1_1)))))	rhc1);
((((((((266.1_1	(94.1_1	L036_1))	L033_1)	(((((((116.4_1	M60.1_1)	L985_1)	128.1_1)	60.1_1)	(131.2_1	L996_1))	L162_1)	((((416.1_1	(92.1_1	96.3_1))	icr2)	159.11_1)	((184.1_1	L046_1)	(((366.1_1	369.1_1)	L035_1)	90.6_1)))))	(135.7_1	406.1_1))	(208.1_1	(276.1_1	L1002_1)))	(((((274.1_1	L998_1)	280.1_1)	((84.6_1	85.1_1)	(L151_1	L179_1)))	278.1_1)	(40.6_1	55.1_1)))	(((250.1_1	icr1)	L987_1)	(L989_1	(L990_1	L992_1))))	rhc1);
((((((((266.1_1	94.1_1)	L036_1)	L033_1)	((((((((((116.4_1	128.1_1)	135.7_1)	L985_1)	(416.1_1	60.1_1))	(184.1_1	L046_1))	159.11_1)	(366.1_1	(369.1_1	L035_1)))	(131.2_1	icr2))	L162_1)	(((406.1_1	90.6_1)	(92.1_1	96.3_1))	(L996_1	M60.1_1))))	(208.1_1	(276.1_1	L1002_1)))	(((274.1_1	L998_1)	(84.6_1	85.1_1))	((278.1_1	L179_1)	(280.1_1	L151_1))))	((((L987_1	250.1_1)	icr1)	((L989_1	L992_1)	L990_1))	(40.6_1	55.1_1)))	rhc1);
(((((((((((((L036_1	(266.1_1	94.1_1))	L033_1)	(159.11_1	((416.1_1	L996_1)	92.1_1)))	(((116.4_1	(135.7_1	L985_1))	icr2)	(131.2_1	(406.1_1	(60.1_1	M60.1_1)))))	(((128.1_1	96.3_1)	(184.1_1	L046_1))	(((366.1_1	L035_1)	369.1_1)	90.6_1)))	L162_1)	(276.1_1	L1002_1))	208.1_1)	(84.6_1	85.1_1))	(278.1_1	(280.1_1	(L151_1	L179_1))))	((((L987_1	250.1_1)	icr1)	((L989_1	L992_1)	L990_1))	(40.6_1	55.1_1)))	(274.1_1	L998_1))	rhc1);
(((((((((L033_1	L036_1)	(266.1_1	94.1_1))	((((116.4_1	((184.1_1	L046_1)	M60.1_1))	((131.2_1	135.7_1)	(60.1_1	L996_1)))	(((128.1_1	((416.1_1	92.1_1)	icr2))	159.11_1)	90.6_1))	((406.1_1	(96.3_1	L985_1))	L162_1)))	(366.1_1	(369.1_1	L035_1)))	(208.1_1	(276.1_1	L1002_1)))	((280.1_1	(L151_1	L179_1))	(84.6_1	85.1_1)))	278.1_1)	(((((250.1_1	L987_1)	icr1)	((L989_1	L992_1)	L990_1))	(40.6_1	55.1_1))	(274.1_1	L998_1)))	rhc1);
(((((((((((L033_1	266.1_1)	(94.1_1	L036_1))	((116.4_1	135.7_1)	(131.2_1	(((366.1_1	(369.1_1	L035_1))	92.1_1)	((416.1_1	((60.1_1	L985_1)	90.6_1))	(L996_1	icr2))))))	159.11_1)	((128.1_1	96.3_1)	(184.1_1	L046_1)))	(406.1_1	L162_1))	M60.1_1)	208.1_1)	(276.1_1	L1002_1))	(((((L987_1	250.1_1)	icr1)	((L989_1	L992_1)	L990_1))	(40.6_1	55.1_1))	(((274.1_1	L998_1)	((278.1_1	280.1_1)	(L151_1	L179_1)))	(84.6_1	85.1_1))))	rhc1);
((((((((266.1_1	L033_1)	(94.1_1	L036_1))	((((((128.1_1	(60.1_1	92.1_1))	((L985_1	M60.1_1)	L996_1))	((366.1_1	L035_1)	369.1_1))	96.3_1)	(406.1_1	(184.1_1	L046_1)))	(131.2_1	135.7_1)))	L162_1)	(((116.4_1	(416.1_1	90.6_1))	159.11_1)	icr2))	(208.1_1	(276.1_1	L1002_1)))	((((icr1	(L987_1	250.1_1))	(L989_1	(L990_1	L992_1)))	(40.6_1	55.1_1))	(((274.1_1	L998_1)	(278.1_1	(280.1_1	(L151_1	L179_1))))	(84.6_1	85.1_1))))	rhc1);
((((((((((L036_1	266.1_1)	94.1_1)	L033_1)	((((116.4_1	90.6_1)	(128.1_1	L985_1))	L162_1)	(135.7_1	((((366.1_1	369.1_1)	L035_1)	(96.3_1	L996_1))	((416.1_1	(60.1_1	92.1_1))	M60.1_1)))))	((((131.2_1	(184.1_1	L046_1))	406.1_1)	159.11_1)	icr2))	(276.1_1	L1002_1))	208.1_1)	(84.6_1	85.1_1))	((((icr1	(250.1_1	L987_1))	((L989_1	L990_1)	L992_1))	(40.6_1	55.1_1))	(((274.1_1	L998_1)	(278.1_1	(280.1_1	L151_1)))	L179_1)))	rhc1);
(((((((((L033_1	94.1_1)	(266.1_1	L036_1))	(184.1_1	L046_1))	((((((((116.4_1	92.1_1)	90.6_1)	(60.1_1	M60.1_1))	(416.1_1	icr2))	((366.1_1	369.1_1)	L035_1))	135.7_1)	131.2_1)	(((128.1_1	159.11_1)	(96.3_1	L985_1))	(406.1_1	L996_1))))	L162_1)	(208.1_1	(276.1_1	L1002_1)))	((((icr1	(250.1_1	L987_1))	((L989_1	L990_1)	L992_1))	(40.6_1	55.1_1))	(274.1_1	L998_1)))	((278.1_1	((280.1_1	L151_1)	L179_1))	(84.6_1	85.1_1)))	rhc1);
((((((((((((L033_1	266.1_1)	(94.1_1	L036_1))	((((116.4_1	60.1_1)	(406.1_1	L985_1))	(131.2_1	92.1_1))	416.1_1))	159.11_1)	(135.7_1	icr2))	(128.1_1	L996_1))	(((90.6_1	(96.3_1	M60.1_1))	(184.1_1	L046_1))	(((366.1_1	L035_1)	369.1_1)	L162_1)))	(208.1_1	(276.1_1	L1002_1)))	(278.1_1	((280.1_1	L179_1)	L151_1)))	((((250.1_1	L987_1)	icr1)	(L989_1	(L990_1	L992_1)))	(40.6_1	55.1_1)))	((274.1_1	L998_1)	(84.6_1	85.1_1)))	rhc1);
(((((((((266.1_1	L033_1)	(94.1_1	L036_1))	(((116.4_1	((((159.11_1	M60.1_1)	416.1_1)	60.1_1)	(406.1_1	90.6_1)))	((135.7_1	L985_1)	(96.3_1	icr2)))	((131.2_1	92.1_1)	L996_1)))	((366.1_1	L035_1)	369.1_1))	((184.1_1	L046_1)	L162_1))	128.1_1)	((208.1_1	276.1_1)	L1002_1))	((((L987_1	(250.1_1	icr1))	((L989_1	L992_1)	L990_1))	(40.6_1	55.1_1))	(((274.1_1	L998_1)	(278.1_1	((280.1_1	L151_1)	L179_1)))	(84.6_1	85.1_1))))	rhc1);
(((((((L033_1	((266.1_1	L036_1)	94.1_1))	(((((116.4_1	icr2)	(184.1_1	L046_1))	((((128.1_1	M60.1_1)	(416.1_1	L985_1))	131.2_1)	((366.1_1	L035_1)	369.1_1)))	((406.1_1	96.3_1)	(60.1_1	92.1_1)))	(((135.7_1	L996_1)	90.6_1)	159.11_1)))	L162_1)	(274.1_1	L998_1))	(((((250.1_1	L987_1)	icr1)	(L989_1	(L990_1	L992_1)))	(40.6_1	55.1_1))	(208.1_1	(276.1_1	L1002_1))))	((278.1_1	((280.1_1	L151_1)	L179_1))	(84.6_1	85.1_1)))	rhc1);
(((((((((((L033_1	(94.1_1	L036_1))	266.1_1)	(184.1_1	L046_1))	(((((128.1_1	L996_1)	92.1_1)	(((366.1_1	369.1_1)	L035_1)	M60.1_1))	406.1_1)	159.11_1))	(((((((116.4_1	135.7_1)	L985_1)	(416.1_1	(60.1_1	96.3_1)))	90.6_1)	icr2)	131.2_1)	L162_1))	(276.1_1	L1002_1))	208.1_1)	(((278.1_1	L179_1)	280.1_1)	L151_1))	((274.1_1	L998_1)	(84.6_1	85.1_1)))	(((250.1_1	(L987_1	icr1))	((L989_1	L990_1)	L992_1))	(40.6_1	55.1_1)))	rhc1);
((((((((L036_1	((266.1_1	94.1_1)	L033_1))	icr2)	(((128.1_1	60.1_1)	(L985_1	(L162_1	L996_1)))	((131.2_1	416.1_1)	90.6_1)))	(((((116.4_1	(406.1_1	M60.1_1))	(184.1_1	L046_1))	(92.1_1	96.3_1))	(135.7_1	((366.1_1	369.1_1)	L035_1)))	159.11_1))	208.1_1)	(276.1_1	L1002_1))	((((L987_1	250.1_1)	icr1)	((40.6_1	55.1_1)	((L989_1	L992_1)	L990_1)))	((274.1_1	L998_1)	(((278.1_1	280.1_1)	(L151_1	L179_1))	(84.6_1	85.1_1)))))	rhc1);
((((((((((L036_1	(266.1_1	(94.1_1	L033_1)))	159.11_1)	((116.4_1	(60.1_1	96.3_1))	(((128.1_1	((135.7_1	(406.1_1	L996_1))	(416.1_1	M60.1_1)))	92.1_1)	L985_1)))	((((184.1_1	L046_1)	icr2)	((366.1_1	L035_1)	369.1_1))	(90.6_1	L162_1)))	131.2_1)	L1002_1)	(208.1_1	276.1_1))	(((((250.1_1	icr1)	L987_1)	((L989_1	L990_1)	L992_1))	(((278.1_1	L179_1)	(280.1_1	L151_1))	(40.6_1	55.1_1)))	(84.6_1	85.1_1)))	(274.1_1	L998_1))	rhc1);
(((((((((94.1_1	L033_1)	(266.1_1	L036_1))	159.11_1)	((366.1_1	L035_1)	369.1_1))	(((128.1_1	(60.1_1	90.6_1))	((184.1_1	L046_1)	L996_1))	(131.2_1	(96.3_1	icr2))))	((((((116.4_1	416.1_1)	406.1_1)	(92.1_1	L985_1))	135.7_1)	M60.1_1)	L162_1))	(208.1_1	(276.1_1	L1002_1)))	((((((250.1_1	L987_1)	icr1)	((L989_1	L992_1)	L990_1))	((278.1_1	((280.1_1	L179_1)	L151_1))	(40.6_1	55.1_1)))	(274.1_1	L998_1))	(84.6_1	85.1_1)))	rhc1);
((((((((((94.1_1	L036_1)	(266.1_1	L033_1))	((128.1_1	L162_1)	(((135.7_1	(92.1_1	96.3_1))	(L985_1	(L996_1	M60.1_1)))	(366.1_1	(369.1_1	L035_1)))))	((((((116.4_1	90.6_1)	(184.1_1	L046_1))	(416.1_1	icr2))	131.2_1)	(406.1_1	60.1_1))	159.11_1))	(276.1_1	L1002_1))	208.1_1)	((274.1_1	L998_1)	((278.1_1	L179_1)	(280.1_1	L151_1))))	(84.6_1	85.1_1))	rhc1)	((((250.1_1	L987_1)	icr1)	((L989_1	L990_1)	L992_1))	(40.6_1	55.1_1)));
(((((((((266.1_1	94.1_1)	(L033_1	L036_1))	((((116.4_1	416.1_1)	406.1_1)	92.1_1)	(((((128.1_1	((135.7_1	96.3_1)	M60.1_1))	(184.1_1	L046_1))	((131.2_1	((60.1_1	L996_1)	L162_1))	L985_1))	90.6_1)	159.11_1)))	(((366.1_1	369.1_1)	L035_1)	icr2))	(208.1_1	(276.1_1	L1002_1)))	((274.1_1	L998_1)	(278.1_1	((280.1_1	L179_1)	L151_1))))	(84.6_1	85.1_1))	((((L987_1	250.1_1)	icr1)	((L989_1	L990_1)	L992_1))	(40.6_1	55.1_1)))	rhc1);
(((((((((((266.1_1	94.1_1)	(L033_1	L036_1))	(((((((116.4_1	(366.1_1	(369.1_1	L035_1)))	(90.6_1	96.3_1))	135.7_1)	L996_1)	92.1_1)	159.11_1)	(((128.1_1	60.1_1)	406.1_1)	M60.1_1)))	L162_1)	((131.2_1	(416.1_1	L985_1))	((184.1_1	L046_1)	icr2)))	208.1_1)	(276.1_1	L1002_1))	(84.6_1	85.1_1))	((((L987_1	icr1)	250.1_1)	((L989_1	L990_1)	L992_1))	(40.6_1	55.1_1)))	((274.1_1	L998_1)	(((278.1_1	L151_1)	280.1_1)	L179_1)))	rhc1);
(((((((((L036_1	L033_1)	266.1_1)	94.1_1)	((((116.4_1	(((90.6_1	60.1_1)	(184.1_1	L046_1))	M60.1_1))	(159.11_1	(416.1_1	icr2)))	131.2_1)	((((128.1_1	135.7_1)	L996_1)	((92.1_1	L985_1)	L162_1))	(((366.1_1	L035_1)	369.1_1)	(406.1_1	96.3_1)))))	(208.1_1	(276.1_1	L1002_1)))	(278.1_1	((280.1_1	(L151_1	L179_1))	(84.6_1	85.1_1))))	(274.1_1	L998_1))	((((250.1_1	L987_1)	icr1)	(L989_1	(L990_1	L992_1)))	(40.6_1	55.1_1)))	rhc1);
(((((((((94.1_1	(266.1_1	L033_1))	L036_1)	((184.1_1	L046_1)	406.1_1))	L162_1)	((128.1_1	(159.11_1	(L985_1	icr2)))	((131.2_1	(92.1_1	L996_1))	(135.7_1	(60.1_1	M60.1_1)))))	((((116.4_1	416.1_1)	90.6_1)	96.3_1)	((366.1_1	369.1_1)	L035_1)))	(208.1_1	(276.1_1	L1002_1)))	((((L987_1	250.1_1)	icr1)	((L989_1	L990_1)	L992_1))	(((274.1_1	L998_1)	((278.1_1	((280.1_1	L179_1)	L151_1))	(40.6_1	55.1_1)))	(84.6_1	85.1_1))))	rhc1);
((((((((((((266.1_1	L033_1)	L036_1)	94.1_1)	((416.1_1	90.6_1)	((92.1_1	L996_1)	M60.1_1)))	icr2)	131.2_1)	((184.1_1	L046_1)	L162_1))	(159.11_1	((366.1_1	L035_1)	369.1_1)))	((((116.4_1	L985_1)	(96.3_1	60.1_1))	(135.7_1	406.1_1))	128.1_1))	(208.1_1	(276.1_1	L1002_1)))	((((((L987_1	icr1)	250.1_1)	((L989_1	L990_1)	L992_1))	(40.6_1	55.1_1))	((274.1_1	L998_1)	((278.1_1	280.1_1)	(L151_1	L179_1))))	(84.6_1	85.1_1)))	rhc1);
(((((((((((((94.1_1	L036_1)	L033_1)	266.1_1)	159.11_1)	(((116.4_1	96.3_1)	icr2)	((366.1_1	L035_1)	369.1_1)))	((131.2_1	(L162_1	L996_1))	((((135.7_1	90.6_1)	406.1_1)	M60.1_1)	(416.1_1	92.1_1))))	60.1_1)	((128.1_1	(184.1_1	L046_1))	L985_1))	((208.1_1	276.1_1)	L1002_1))	(84.6_1	85.1_1))	(((((250.1_1	L987_1)	icr1)	(L989_1	(L990_1	L992_1)))	(40.6_1	55.1_1))	((278.1_1	(280.1_1	L179_1))	L151_1)))	(274.1_1	L998_1))	rhc1);
((((((((((266.1_1	(L033_1	94.1_1))	L036_1)	(92.1_1	(96.3_1	L985_1)))	(((((((128.1_1	(184.1_1	L046_1))	((135.7_1	M60.1_1)	(159.11_1	60.1_1)))	icr2)	406.1_1)	L996_1)	(131.2_1	((366.1_1	369.1_1)	L035_1)))	L162_1))	(116.4_1	(90.6_1	416.1_1)))	(276.1_1	L1002_1))	208.1_1)	(84.6_1	85.1_1))	((((icr1	(250.1_1	L987_1))	((L989_1	L990_1)	L992_1))	(40.6_1	55.1_1))	((274.1_1	L998_1)	(278.1_1	(280.1_1	(L151_1	L179_1))))))	rhc1);
((((((((((((L033_1	266.1_1)	94.1_1)	L036_1)	(131.2_1	60.1_1))	((((((116.4_1	416.1_1)	90.6_1)	406.1_1)	159.11_1)	(184.1_1	L046_1))	L162_1))	((((128.1_1	(135.7_1	L996_1))	icr2)	L985_1)	((92.1_1	96.3_1)	M60.1_1)))	(366.1_1	(369.1_1	L035_1)))	(208.1_1	276.1_1))	L1002_1)	((274.1_1	L998_1)	(((278.1_1	(280.1_1	L179_1))	L151_1)	(84.6_1	85.1_1))))	(((icr1	(250.1_1	L987_1))	((L989_1	L990_1)	L992_1))	(40.6_1	55.1_1)))	rhc1);
((((((((((L036_1	(266.1_1	94.1_1))	L033_1)	(((366.1_1	(369.1_1	L035_1))	(96.3_1	L162_1))	L985_1))	((((116.4_1	60.1_1)	(128.1_1	135.7_1))	90.6_1)	((((131.2_1	((406.1_1	416.1_1)	icr2))	(184.1_1	L046_1))	L996_1)	(92.1_1	M60.1_1))))	159.11_1)	(276.1_1	L1002_1))	208.1_1)	(((274.1_1	L998_1)	((278.1_1	(280.1_1	L179_1))	L151_1))	(84.6_1	85.1_1)))	((((250.1_1	icr1)	L987_1)	((L989_1	L992_1)	L990_1))	(40.6_1	55.1_1)))	rhc1);
(((((((((L033_1	94.1_1)	L036_1)	266.1_1)	(((((((116.4_1	60.1_1)	L985_1)	((366.1_1	(369.1_1	L035_1))	(((416.1_1	L162_1)	90.6_1)	M60.1_1)))	(184.1_1	L046_1))	(96.3_1	L996_1))	(131.2_1	159.11_1))	(((128.1_1	92.1_1)	(406.1_1	icr2))	135.7_1)))	((208.1_1	276.1_1)	L1002_1))	(84.6_1	85.1_1))	((274.1_1	L998_1)	(278.1_1	((280.1_1	L179_1)	L151_1))))	(((icr1	(250.1_1	L987_1))	((L989_1	L990_1)	L992_1))	(40.6_1	55.1_1)))	rhc1);
((((((((((94.1_1	(L033_1	L036_1))	266.1_1)	((116.4_1	416.1_1)	60.1_1))	(((((128.1_1	135.7_1)	96.3_1)	((((406.1_1	M60.1_1)	90.6_1)	L985_1)	(184.1_1	L046_1)))	(L162_1	icr2))	((131.2_1	159.11_1)	(92.1_1	L996_1))))	(366.1_1	(369.1_1	L035_1)))	(208.1_1	(276.1_1	L1002_1)))	((278.1_1	((280.1_1	L179_1)	L151_1))	(84.6_1	85.1_1)))	(274.1_1	L998_1))	(((icr1	(250.1_1	L987_1))	((L989_1	L990_1)	L992_1))	(40.6_1	55.1_1)))	rhc1);
(((((((((((94.1_1	(L033_1	L036_1))	266.1_1)	(159.11_1	(184.1_1	L046_1)))	(((366.1_1	369.1_1)	L035_1)	(92.1_1	L996_1)))	L985_1)	(((128.1_1	(131.2_1	((135.7_1	416.1_1)	(406.1_1	90.6_1))))	icr2)	(60.1_1	M60.1_1)))	((116.4_1	96.3_1)	L162_1))	(208.1_1	(276.1_1	L1002_1)))	((((250.1_1	L987_1)	icr1)	((L989_1	L990_1)	L992_1))	(40.6_1	55.1_1)))	(((274.1_1	L998_1)	(278.1_1	((280.1_1	L179_1)	L151_1)))	(84.6_1	85.1_1)))	rhc1);
(((((((((((266.1_1	L036_1)	(94.1_1	L033_1))	(icr2	(((159.11_1	L996_1)	(90.6_1	96.3_1))	(184.1_1	L046_1))))	((366.1_1	369.1_1)	L035_1))	(((116.4_1	406.1_1)	(135.7_1	M60.1_1))	131.2_1))	(((128.1_1	L985_1)	((416.1_1	60.1_1)	92.1_1))	L162_1))	(208.1_1	(276.1_1	L1002_1)))	(84.6_1	85.1_1))	(274.1_1	L998_1))	(((((250.1_1	L987_1)	icr1)	(L989_1	(L990_1	L992_1)))	(40.6_1	55.1_1))	((278.1_1	280.1_1)	(L151_1	L179_1))))	rhc1);
((((((((((((L036_1	L033_1)	266.1_1)	94.1_1)	(60.1_1	((406.1_1	icr2)	416.1_1)))	(((((116.4_1	92.1_1)	96.3_1)	90.6_1)	(128.1_1	L996_1))	(131.2_1	((135.7_1	159.11_1)	M60.1_1))))	((((366.1_1	L035_1)	369.1_1)	L985_1)	L162_1))	(184.1_1	L046_1))	(276.1_1	L1002_1))	208.1_1)	((((((250.1_1	L987_1)	icr1)	((L989_1	L992_1)	L990_1))	(40.6_1	55.1_1))	((278.1_1	L179_1)	(280.1_1	L151_1)))	(274.1_1	L998_1)))	(84.6_1	85.1_1))	rhc1);
(((((((((266.1_1	(L033_1	L036_1))	94.1_1)	((((((128.1_1	416.1_1)	L162_1)	(90.6_1	60.1_1))	icr2)	(135.7_1	96.3_1))	159.11_1))	(((116.4_1	L985_1)	M60.1_1)	((131.2_1	(406.1_1	92.1_1))	((184.1_1	L046_1)	(((366.1_1	L035_1)	369.1_1)	L996_1)))))	(((274.1_1	L998_1)	((280.1_1	L151_1)	L179_1))	278.1_1))	(208.1_1	(276.1_1	L1002_1)))	(84.6_1	85.1_1))	((((250.1_1	L987_1)	icr1)	((L989_1	L992_1)	L990_1))	(40.6_1	55.1_1)))	rhc1);
(((((((((94.1_1	(L033_1	L036_1))	266.1_1)	116.4_1)	((366.1_1	(369.1_1	L035_1))	L985_1))	(((((((128.1_1	90.6_1)	L162_1)	416.1_1)	icr2)	(131.2_1	(406.1_1	159.11_1)))	M60.1_1)	((((135.7_1	L996_1)	(92.1_1	96.3_1))	(184.1_1	L046_1))	60.1_1)))	((208.1_1	276.1_1)	L1002_1))	(274.1_1	L998_1))	(((((250.1_1	icr1)	L987_1)	(L989_1	(L990_1	L992_1)))	(40.6_1	55.1_1))	((278.1_1	((280.1_1	L151_1)	L179_1))	(84.6_1	85.1_1))))	rhc1);
((((((((((((((131.2_1	M60.1_1)	(159.11_1	92.1_1))	L162_1)	((366.1_1	L035_1)	369.1_1))	(((266.1_1	L033_1)	94.1_1)	L036_1))	(184.1_1	L046_1))	((((116.4_1	406.1_1)	128.1_1)	416.1_1)	(((135.7_1	96.3_1)	((90.6_1	L985_1)	L996_1))	(60.1_1	icr2))))	208.1_1)	(276.1_1	L1002_1))	L179_1)	(84.6_1	85.1_1))	((274.1_1	L998_1)	(278.1_1	(280.1_1	L151_1))))	((((250.1_1	L987_1)	icr1)	((L989_1	L990_1)	L992_1))	(40.6_1	55.1_1)))	rhc1);
(((((((((((((L036_1	(L033_1	94.1_1))	266.1_1)	(((116.4_1	L996_1)	92.1_1)	(184.1_1	L046_1)))	131.2_1)	159.11_1)	((128.1_1	135.7_1)	((366.1_1	L035_1)	369.1_1)))	(((((90.6_1	416.1_1)	60.1_1)	icr2)	(((406.1_1	L985_1)	M60.1_1)	96.3_1))	L162_1))	(208.1_1	(276.1_1	L1002_1)))	((((278.1_1	L179_1)	280.1_1)	L151_1)	(84.6_1	85.1_1)))	(274.1_1	L998_1))	(40.6_1	55.1_1))	(((250.1_1	L987_1)	icr1)	((L989_1	L992_1)	L990_1)))	rhc1);
(((((((((((((266.1_1	(L033_1	L036_1))	94.1_1)	((406.1_1	96.3_1)	L985_1))	(128.1_1	((((135.7_1	92.1_1)	159.11_1)	416.1_1)	L996_1)))	((184.1_1	L046_1)	90.6_1))	L162_1)	(((116.4_1	(131.2_1	60.1_1))	(M60.1_1	icr2))	((366.1_1	369.1_1)	L035_1)))	(208.1_1	(276.1_1	L1002_1)))	(274.1_1	L998_1))	((278.1_1	(280.1_1	L151_1))	L179_1))	((((250.1_1	L987_1)	icr1)	((L989_1	L992_1)	L990_1))	(40.6_1	55.1_1)))	(84.6_1	85.1_1))	rhc1);
(((((((94.1_1	L033_1)	266.1_1)	L036_1)	((((116.4_1	131.2_1)	(((184.1_1	L046_1)	icr2)	92.1_1))	((((128.1_1	416.1_1)	406.1_1)	(96.3_1	(L162_1	(L996_1	M60.1_1))))	((135.7_1	((60.1_1	90.6_1)	L985_1))	((366.1_1	L035_1)	369.1_1))))	159.11_1))	(208.1_1	(276.1_1	L1002_1)))	(((((250.1_1	icr1)	L987_1)	((L989_1	L992_1)	L990_1))	(40.6_1	55.1_1))	((274.1_1	L998_1)	(278.1_1	(((280.1_1	L179_1)	L151_1)	(84.6_1	85.1_1))))))	rhc1);
((((((((((94.1_1	L036_1)	L033_1)	266.1_1)	(((416.1_1	M60.1_1)	L985_1)	L162_1))	(((((116.4_1	128.1_1)	135.7_1)	((184.1_1	L046_1)	(406.1_1	96.3_1)))	90.6_1)	((((131.2_1	(159.11_1	icr2))	L996_1)	((366.1_1	369.1_1)	L035_1))	(60.1_1	92.1_1))))	208.1_1)	(276.1_1	L1002_1))	((((L987_1	250.1_1)	icr1)	((L989_1	L992_1)	L990_1))	(40.6_1	55.1_1)))	((((274.1_1	L998_1)	((280.1_1	L179_1)	L151_1))	278.1_1)	(84.6_1	85.1_1)))	rhc1);
((((((((((((L033_1	(266.1_1	94.1_1))	L036_1)	((131.2_1	406.1_1)	(184.1_1	L046_1)))	((((((116.4_1	416.1_1)	(60.1_1	M60.1_1))	((128.1_1	92.1_1)	159.11_1))	((366.1_1	L035_1)	369.1_1))	L162_1)	(135.7_1	((90.6_1	(L985_1	icr2))	96.3_1))))	L996_1)	(276.1_1	L1002_1))	208.1_1)	(84.6_1	85.1_1))	((278.1_1	(280.1_1	L179_1))	L151_1))	(274.1_1	L998_1))	((((250.1_1	L987_1)	icr1)	((L989_1	L990_1)	L992_1))	(40.6_1	55.1_1)))	rhc1);
((((((((266.1_1	((94.1_1	L033_1)	L036_1))	L162_1)	(((((90.6_1	(184.1_1	L046_1))	159.11_1)	(406.1_1	92.1_1))	(366.1_1	(369.1_1	L035_1)))	L996_1))	((((((116.4_1	M60.1_1)	131.2_1)	416.1_1)	(135.7_1	L985_1))	((128.1_1	60.1_1)	96.3_1))	icr2))	((208.1_1	L1002_1)	276.1_1))	(((((250.1_1	L987_1)	icr1)	((L989_1	L990_1)	L992_1))	(40.6_1	55.1_1))	((278.1_1	L151_1)	((280.1_1	L179_1)	(84.6_1	85.1_1)))))	(274.1_1	L998_1))	rhc1);
(((((((((L036_1	266.1_1)	L033_1)	94.1_1)	L162_1)	((((131.2_1	M60.1_1)	((159.11_1	(92.1_1	L985_1))	((366.1_1	L035_1)	369.1_1)))	icr2)	135.7_1))	((116.4_1	406.1_1)	((((128.1_1	(184.1_1	L046_1))	(60.1_1	90.6_1))	(96.3_1	L996_1))	416.1_1)))	(208.1_1	(276.1_1	L1002_1)))	(((((250.1_1	icr1)	L987_1)	((L989_1	L990_1)	L992_1))	(40.6_1	55.1_1))	((274.1_1	L998_1)	((278.1_1	((280.1_1	L179_1)	L151_1))	(84.6_1	85.1_1)))))	rhc1);
(((((((L036_1	((266.1_1	94.1_1)	L033_1))	(184.1_1	L046_1))	((116.4_1	((128.1_1	(131.2_1	60.1_1))	92.1_1))	(((((135.7_1	(159.11_1	icr2))	96.3_1)	((366.1_1	(369.1_1	L035_1))	L162_1))	(((406.1_1	L985_1)	416.1_1)	90.6_1))	(L996_1	M60.1_1))))	(276.1_1	L1002_1))	208.1_1)	(((((250.1_1	icr1)	L987_1)	((L989_1	L990_1)	L992_1))	(40.6_1	55.1_1))	(((274.1_1	L998_1)	((278.1_1	(L151_1	L179_1))	280.1_1))	(84.6_1	85.1_1))))	rhc1);
((((((((((266.1_1	(L033_1	L036_1))	94.1_1)	(184.1_1	L046_1))	((((((116.4_1	(128.1_1	(135.7_1	L996_1)))	(416.1_1	(90.6_1	(L985_1	M60.1_1))))	((406.1_1	(60.1_1	L162_1))	icr2))	((131.2_1	96.3_1)	(366.1_1	(369.1_1	L035_1))))	92.1_1)	159.11_1))	(276.1_1	L1002_1))	((278.1_1	280.1_1)	(L151_1	L179_1)))	(274.1_1	L998_1))	(208.1_1	(84.6_1	85.1_1)))	((((L987_1	250.1_1)	icr1)	((L989_1	L992_1)	L990_1))	(40.6_1	55.1_1)))	rhc1);
(((((((((266.1_1	L036_1)	(L033_1	94.1_1))	(416.1_1	L985_1))	(((((((116.4_1	406.1_1)	92.1_1)	131.2_1)	128.1_1)	icr2)	(((((135.7_1	90.6_1)	(184.1_1	L046_1))	96.3_1)	159.11_1)	M60.1_1))	(((((366.1_1	L035_1)	369.1_1)	60.1_1)	L162_1)	L996_1)))	((208.1_1	L1002_1)	276.1_1))	(84.6_1	85.1_1))	((274.1_1	L998_1)	(278.1_1	(280.1_1	(L151_1	L179_1)))))	((((250.1_1	L987_1)	icr1)	((L989_1	L992_1)	L990_1))	(40.6_1	55.1_1)))	rhc1);
(((((((((((L033_1	(266.1_1	94.1_1))	L036_1)	416.1_1)	(((116.4_1	(131.2_1	L996_1))	((60.1_1	L985_1)	icr2))	((((135.7_1	96.3_1)	((92.1_1	90.6_1)	M60.1_1))	406.1_1)	L162_1)))	(128.1_1	(159.11_1	((184.1_1	L046_1)	((366.1_1	369.1_1)	L035_1)))))	(208.1_1	(276.1_1	L1002_1)))	(84.6_1	85.1_1))	(278.1_1	((280.1_1	L179_1)	L151_1)))	(274.1_1	L998_1))	(((L987_1	(250.1_1	icr1))	(L989_1	(L990_1	L992_1)))	(40.6_1	55.1_1)))	rhc1);
(((((((((((94.1_1	(266.1_1	(L036_1	L033_1)))	L162_1)	(116.4_1	135.7_1))	((((((128.1_1	406.1_1)	(416.1_1	96.3_1))	159.11_1)	((60.1_1	icr2)	(90.6_1	M60.1_1)))	((92.1_1	L996_1)	L985_1))	(131.2_1	((366.1_1	369.1_1)	L035_1))))	(184.1_1	L046_1))	(276.1_1	L1002_1))	208.1_1)	((L987_1	(250.1_1	icr1))	(((278.1_1	L151_1)	280.1_1)	L179_1)))	((274.1_1	L998_1)	(84.6_1	85.1_1)))	((40.6_1	55.1_1)	((L989_1	L992_1)	L990_1)))	rhc1);
((((((((((266.1_1	L036_1)	94.1_1)	L033_1)	(((128.1_1	((60.1_1	92.1_1)	L996_1))	M60.1_1)	((131.2_1	((366.1_1	369.1_1)	L035_1))	((184.1_1	L046_1)	((((406.1_1	90.6_1)	96.3_1)	L162_1)	416.1_1)))))	(((116.4_1	159.11_1)	icr2)	(135.7_1	L985_1)))	(208.1_1	(276.1_1	L1002_1)))	(278.1_1	((280.1_1	L151_1)	L179_1)))	(((274.1_1	L998_1)	((40.6_1	55.1_1)	(L989_1	(L990_1	L992_1))))	(84.6_1	85.1_1)))	((250.1_1	L987_1)	icr1))	rhc1);
((((((((((((((94.1_1	L033_1)	416.1_1)	((266.1_1	L036_1)	90.6_1))	(((135.7_1	(60.1_1	92.1_1))	406.1_1)	L985_1))	icr2)	159.11_1)	(((116.4_1	((128.1_1	((366.1_1	369.1_1)	L035_1))	96.3_1))	L162_1)	(((131.2_1	M60.1_1)	L996_1)	(184.1_1	L046_1))))	208.1_1)	(276.1_1	L1002_1))	(278.1_1	((280.1_1	L179_1)	L151_1)))	(274.1_1	L998_1))	(84.6_1	85.1_1))	(((L987_1	250.1_1)	icr1)	((40.6_1	55.1_1)	((L989_1	L992_1)	L990_1))))	rhc1);
((((((((((L033_1	((266.1_1	94.1_1)	L036_1))	L162_1)	(((((116.4_1	icr2)	(131.2_1	(60.1_1	(90.6_1	L996_1))))	416.1_1)	((((128.1_1	(((184.1_1	L046_1)	96.3_1)	L985_1))	135.7_1)	406.1_1)	(366.1_1	(369.1_1	L035_1))))	((159.11_1	92.1_1)	M60.1_1)))	276.1_1)	208.1_1)	L1002_1)	(274.1_1	L998_1))	((((L987_1	250.1_1)	icr1)	((L989_1	L990_1)	L992_1))	(40.6_1	55.1_1)))	(((278.1_1	280.1_1)	(L151_1	L179_1))	(84.6_1	85.1_1)))	rhc1);
(((((((((((L036_1	L033_1)	(266.1_1	94.1_1))	((116.4_1	135.7_1)	(((366.1_1	369.1_1)	L035_1)	90.6_1)))	159.11_1)	(96.3_1	((406.1_1	60.1_1)	L162_1)))	((((128.1_1	(416.1_1	L996_1))	((184.1_1	L046_1)	icr2))	M60.1_1)	(131.2_1	(92.1_1	L985_1))))	(276.1_1	L1002_1))	208.1_1)	((((250.1_1	icr1)	L987_1)	((L989_1	L992_1)	L990_1))	(40.6_1	55.1_1)))	((((274.1_1	L998_1)	((280.1_1	L179_1)	L151_1))	278.1_1)	(84.6_1	85.1_1)))	rhc1);
(((((((((((L036_1	((266.1_1	94.1_1)	L033_1))	(416.1_1	(159.11_1	(406.1_1	(L985_1	L996_1)))))	(((116.4_1	(131.2_1	(184.1_1	L046_1)))	icr2)	(92.1_1	96.3_1)))	((((128.1_1	60.1_1)	(90.6_1	M60.1_1))	135.7_1)	(366.1_1	(369.1_1	L035_1))))	L162_1)	276.1_1)	(208.1_1	L1002_1))	((278.1_1	280.1_1)	(L151_1	L179_1)))	(84.6_1	85.1_1))	(((((250.1_1	L987_1)	icr1)	((L989_1	L990_1)	L992_1))	(40.6_1	55.1_1))	(274.1_1	L998_1)))	rhc1);
((((((((((94.1_1	L036_1)	(266.1_1	L033_1))	((116.4_1	416.1_1)	icr2))	((135.7_1	92.1_1)	(90.6_1	L985_1)))	((131.2_1	159.11_1)	L162_1))	((128.1_1	96.3_1)	(((184.1_1	L046_1)	(406.1_1	60.1_1))	(((366.1_1	369.1_1)	L035_1)	(L996_1	M60.1_1)))))	(276.1_1	L1002_1))	208.1_1)	((((((250.1_1	icr1)	L987_1)	((L989_1	L992_1)	L990_1))	(40.6_1	55.1_1))	(274.1_1	L998_1))	((((278.1_1	280.1_1)	L151_1)	L179_1)	(84.6_1	85.1_1))))	rhc1);
(((((((94.1_1	L033_1)	(266.1_1	L036_1))	((((((116.4_1	M60.1_1)	(184.1_1	L046_1))	(135.7_1	L985_1))	(90.6_1	92.1_1))	((((128.1_1	icr2)	((406.1_1	60.1_1)	(416.1_1	(96.3_1	L162_1))))	131.2_1)	L996_1))	(159.11_1	((366.1_1	369.1_1)	L035_1))))	(208.1_1	(276.1_1	L1002_1)))	(((274.1_1	L998_1)	(278.1_1	(84.6_1	85.1_1)))	((280.1_1	L151_1)	L179_1)))	(((250.1_1	icr1)	L987_1)	((40.6_1	55.1_1)	((L989_1	L990_1)	L992_1))))	rhc1);
(((((((((((94.1_1	L036_1)	L033_1)	266.1_1)	((((116.4_1	60.1_1)	131.2_1)	((366.1_1	369.1_1)	L035_1))	128.1_1))	((135.7_1	(((184.1_1	L046_1)	96.3_1)	icr2))	((159.11_1	((406.1_1	L996_1)	92.1_1))	((416.1_1	90.6_1)	(L985_1	M60.1_1)))))	L162_1)	(208.1_1	(276.1_1	L1002_1)))	((((250.1_1	L987_1)	icr1)	(L989_1	(L990_1	L992_1)))	(40.6_1	55.1_1)))	((274.1_1	L998_1)	(((278.1_1	L179_1)	280.1_1)	L151_1)))	(84.6_1	85.1_1))	rhc1);
(((((((((L033_1	((266.1_1	94.1_1)	L036_1))	((((116.4_1	(406.1_1	92.1_1))	128.1_1)	(((90.6_1	(L985_1	M60.1_1))	icr2)	(96.3_1	L996_1)))	(416.1_1	159.11_1)))	((135.7_1	60.1_1)	(366.1_1	(369.1_1	L035_1))))	((131.2_1	L162_1)	(184.1_1	L046_1)))	(208.1_1	(276.1_1	L1002_1)))	((278.1_1	(280.1_1	L151_1))	L179_1))	(((274.1_1	L998_1)	(40.6_1	55.1_1))	(84.6_1	85.1_1)))	(((250.1_1	L987_1)	icr1)	((L989_1	L990_1)	L992_1)))	rhc1);
(((((((((((266.1_1	94.1_1)	L036_1)	L033_1)	((((116.4_1	135.7_1)	60.1_1)	416.1_1)	(((((128.1_1	M60.1_1)	159.11_1)	(366.1_1	(369.1_1	L035_1)))	(131.2_1	96.3_1))	406.1_1)))	L162_1)	(((184.1_1	L046_1)	((92.1_1	L985_1)	L996_1))	(90.6_1	icr2)))	208.1_1)	(276.1_1	L1002_1))	(((278.1_1	(280.1_1	L151_1))	L179_1)	(84.6_1	85.1_1)))	((((250.1_1	(L987_1	icr1))	(L989_1	(L990_1	L992_1)))	(40.6_1	55.1_1))	(274.1_1	L998_1)))	rhc1);
((((((((((266.1_1	(L036_1	L033_1))	94.1_1)	(((((159.11_1	90.6_1)	L985_1)	416.1_1)	((184.1_1	L046_1)	96.3_1))	(366.1_1	(369.1_1	L035_1))))	(((116.4_1	((60.1_1	icr2)	M60.1_1))	(128.1_1	406.1_1))	(135.7_1	L162_1)))	(131.2_1	(92.1_1	L996_1)))	(208.1_1	(276.1_1	L1002_1)))	((274.1_1	L998_1)	((278.1_1	L179_1)	(280.1_1	L151_1))))	(84.6_1	85.1_1))	((((250.1_1	L987_1)	icr1)	((L989_1	L992_1)	L990_1))	(40.6_1	55.1_1)))	rhc1);
(((((((((266.1_1	L036_1)	L033_1)	94.1_1)	(((128.1_1	(406.1_1	L985_1))	L162_1)	((366.1_1	369.1_1)	L035_1)))	(((116.4_1	92.1_1)	(131.2_1	96.3_1))	(((135.7_1	(184.1_1	L046_1))	90.6_1)	(((159.11_1	icr2)	(L996_1	M60.1_1))	(416.1_1	60.1_1)))))	208.1_1)	(276.1_1	L1002_1))	(((((L987_1	(250.1_1	icr1))	(L989_1	(L990_1	L992_1)))	(40.6_1	55.1_1))	((274.1_1	L998_1)	(84.6_1	85.1_1)))	(278.1_1	((280.1_1	L179_1)	L151_1))))	rhc1);
(((((((((((((94.1_1	L036_1)	L033_1)	266.1_1)	((128.1_1	60.1_1)	((366.1_1	369.1_1)	L035_1)))	(((((116.4_1	L996_1)	159.11_1)	(135.7_1	(96.3_1	icr2)))	((406.1_1	92.1_1)	90.6_1))	((131.2_1	(184.1_1	L046_1))	(416.1_1	L985_1))))	(M60.1_1	L162_1))	208.1_1)	276.1_1)	L1002_1)	(274.1_1	L998_1))	(84.6_1	85.1_1))	((((250.1_1	L987_1)	icr1)	((L989_1	L990_1)	L992_1))	((278.1_1	((280.1_1	L151_1)	L179_1))	(40.6_1	55.1_1))))	rhc1);
(((((((((266.1_1	L036_1)	94.1_1)	L033_1)	((((116.4_1	(((128.1_1	(((406.1_1	90.6_1)	96.3_1)	(92.1_1	M60.1_1)))	416.1_1)	(366.1_1	(369.1_1	L035_1))))	((131.2_1	60.1_1)	icr2))	(L985_1	(184.1_1	L046_1)))	(((135.7_1	L996_1)	159.11_1)	L162_1)))	(208.1_1	(276.1_1	L1002_1)))	((278.1_1	((280.1_1	L179_1)	L151_1))	(84.6_1	85.1_1)))	((((L987_1	250.1_1)	icr1)	((L989_1	L990_1)	L992_1))	(40.6_1	55.1_1)))	(274.1_1	L998_1))	rhc1);
((((((((((((((((L036_1	L033_1)	94.1_1)	266.1_1)	(((135.7_1	406.1_1)	icr2)	(184.1_1	L046_1)))	((131.2_1	96.3_1)	(416.1_1	L996_1)))	(L985_1	L162_1))	159.11_1)	(((((116.4_1	128.1_1)	92.1_1)	((366.1_1	369.1_1)	L035_1))	(60.1_1	M60.1_1))	90.6_1))	(208.1_1	276.1_1))	L1002_1)	278.1_1)	(84.6_1	85.1_1))	(280.1_1	(L151_1	L179_1)))	(274.1_1	L998_1))	((((250.1_1	icr1)	L987_1)	((L989_1	L990_1)	L992_1))	(40.6_1	55.1_1)))	rhc1);
((((((((266.1_1	(L036_1	(94.1_1	L033_1)))	((131.2_1	96.3_1)	L162_1))	(((((((116.4_1	M60.1_1)	((184.1_1	L046_1)	(406.1_1	L985_1)))	(128.1_1	135.7_1))	92.1_1)	(366.1_1	(369.1_1	L035_1)))	159.11_1)	((416.1_1	(90.6_1	L996_1))	icr2)))	60.1_1)	(208.1_1	(276.1_1	L1002_1)))	((274.1_1	L998_1)	(((278.1_1	280.1_1)	(L151_1	L179_1))	(84.6_1	85.1_1))))	((((L987_1	250.1_1)	icr1)	((L989_1	L992_1)	L990_1))	(40.6_1	55.1_1)))	rhc1);
(((((((((94.1_1	L036_1)	L033_1)	266.1_1)	((131.2_1	L162_1)	90.6_1))	(((((116.4_1	92.1_1)	159.11_1)	(184.1_1	L046_1))	(406.1_1	L996_1))	(((128.1_1	(135.7_1	L985_1))	M60.1_1)	(60.1_1	96.3_1))))	((416.1_1	icr2)	((366.1_1	L035_1)	369.1_1)))	(208.1_1	(276.1_1	L1002_1)))	((((((250.1_1	L987_1)	icr1)	(L989_1	(L990_1	L992_1)))	(40.6_1	55.1_1))	(84.6_1	85.1_1))	((274.1_1	L998_1)	(((278.1_1	L179_1)	280.1_1)	L151_1))))	rhc1);
((((((((((266.1_1	L033_1)	94.1_1)	L036_1)	((((128.1_1	L996_1)	(406.1_1	icr2))	(((131.2_1	90.6_1)	(135.7_1	M60.1_1))	(159.11_1	L162_1)))	((366.1_1	L035_1)	369.1_1)))	((116.4_1	(60.1_1	96.3_1))	((184.1_1	L046_1)	((416.1_1	L985_1)	92.1_1))))	(276.1_1	L1002_1))	208.1_1)	((((((250.1_1	L987_1)	icr1)	((L989_1	L992_1)	L990_1))	(40.6_1	55.1_1))	(274.1_1	L998_1))	(84.6_1	85.1_1)))	((278.1_1	280.1_1)	(L151_1	L179_1)))	rhc1);
(((((((94.1_1	L033_1)	266.1_1)	L036_1)	((((((116.4_1	(131.2_1	L985_1))	(128.1_1	159.11_1))	416.1_1)	60.1_1)	((135.7_1	406.1_1)	L162_1))	((((184.1_1	L046_1)	96.3_1)	icr2)	((((366.1_1	369.1_1)	L035_1)	(92.1_1	L996_1))	(90.6_1	M60.1_1)))))	(208.1_1	(276.1_1	L1002_1)))	(((((((250.1_1	icr1)	L987_1)	(L989_1	(L990_1	L992_1)))	(40.6_1	55.1_1))	((278.1_1	(280.1_1	L179_1))	L151_1))	(274.1_1	L998_1))	(84.6_1	85.1_1)))	rhc1);
(((((((((266.1_1	(94.1_1	L036_1))	L033_1)	(((((128.1_1	(131.2_1	(135.7_1	(90.6_1	92.1_1))))	416.1_1)	icr2)	(159.11_1	L996_1))	((184.1_1	L046_1)	(96.3_1	L985_1))))	((((116.4_1	60.1_1)	M60.1_1)	(((366.1_1	369.1_1)	L035_1)	406.1_1))	L162_1))	(276.1_1	L1002_1))	208.1_1)	((274.1_1	L998_1)	((((278.1_1	L151_1)	L179_1)	280.1_1)	(84.6_1	85.1_1))))	((((250.1_1	L987_1)	icr1)	((L989_1	L992_1)	L990_1))	(40.6_1	55.1_1)))	rhc1);
((((((((((94.1_1	266.1_1)	L036_1)	L033_1)	131.2_1)	(((((((((116.4_1	60.1_1)	(128.1_1	406.1_1))	159.11_1)	M60.1_1)	(184.1_1	L046_1))	135.7_1)	((90.6_1	L996_1)	92.1_1))	(416.1_1	(((96.3_1	L985_1)	icr2)	L162_1)))	(366.1_1	(369.1_1	L035_1))))	(276.1_1	L1002_1))	208.1_1)	((274.1_1	L998_1)	((278.1_1	(280.1_1	(L151_1	L179_1)))	(84.6_1	85.1_1))))	(((250.1_1	icr1)	L987_1)	((40.6_1	55.1_1)	((L989_1	L992_1)	L990_1))))	rhc1);
((((((((L033_1	94.1_1)	(266.1_1	L036_1))	((128.1_1	M60.1_1)	L162_1))	((((((116.4_1	60.1_1)	(184.1_1	L046_1))	92.1_1)	90.6_1)	((131.2_1	(366.1_1	(369.1_1	L035_1)))	159.11_1))	(((135.7_1	(((406.1_1	416.1_1)	L985_1)	96.3_1))	icr2)	L996_1)))	(208.1_1	(276.1_1	L1002_1)))	(((274.1_1	L998_1)	((278.1_1	(280.1_1	L151_1))	L179_1))	(84.6_1	85.1_1)))	((((250.1_1	L987_1)	icr1)	((L989_1	L992_1)	L990_1))	(40.6_1	55.1_1)))	rhc1);
(((((((((L036_1	266.1_1)	L033_1)	94.1_1)	((((((((116.4_1	L996_1)	L985_1)	416.1_1)	92.1_1)	((366.1_1	(369.1_1	L035_1))	L162_1))	(((128.1_1	90.6_1)	159.11_1)	131.2_1))	((406.1_1	M60.1_1)	(60.1_1	96.3_1)))	(135.7_1	((184.1_1	L046_1)	icr2))))	(276.1_1	L1002_1))	208.1_1)	((274.1_1	L998_1)	(((278.1_1	L179_1)	(280.1_1	L151_1))	(84.6_1	85.1_1))))	((((250.1_1	L987_1)	icr1)	((L989_1	L992_1)	L990_1))	(40.6_1	55.1_1)))	rhc1);
((((((((((((L033_1	266.1_1)	94.1_1)	L036_1)	((135.7_1	M60.1_1)	159.11_1))	(366.1_1	(369.1_1	L035_1)))	96.3_1)	((((116.4_1	(((60.1_1	L985_1)	L162_1)	406.1_1))	(92.1_1	L996_1))	((128.1_1	(416.1_1	(90.6_1	icr2)))	(184.1_1	L046_1)))	131.2_1))	(276.1_1	L1002_1))	208.1_1)	((((250.1_1	icr1)	L987_1)	((L989_1	L990_1)	L992_1))	(40.6_1	55.1_1)))	((274.1_1	L998_1)	((278.1_1	((84.6_1	85.1_1)	L151_1))	(280.1_1	L179_1))))	rhc1);
(((((((((266.1_1	(94.1_1	L033_1))	L036_1)	(366.1_1	(369.1_1	L035_1)))	(((184.1_1	L046_1)	90.6_1)	((406.1_1	96.3_1)	((416.1_1	L996_1)	92.1_1))))	L162_1)	((((116.4_1	(135.7_1	60.1_1))	159.11_1)	((128.1_1	M60.1_1)	131.2_1))	(L985_1	icr2)))	(208.1_1	(276.1_1	L1002_1)))	(((((250.1_1	L987_1)	icr1)	(L989_1	(L990_1	L992_1)))	(40.6_1	55.1_1))	((274.1_1	L998_1)	((278.1_1	(280.1_1	(L151_1	L179_1)))	(84.6_1	85.1_1)))))	rhc1);
(((((((((((((266.1_1	(94.1_1	L033_1))	L036_1)	(159.11_1	406.1_1))	icr2)	131.2_1)	((((((116.4_1	60.1_1)	L996_1)	M60.1_1)	(184.1_1	L046_1))	(416.1_1	L985_1))	((128.1_1	135.7_1)	((((366.1_1	369.1_1)	L035_1)	96.3_1)	(90.6_1	92.1_1)))))	L162_1)	(208.1_1	(276.1_1	L1002_1)))	(278.1_1	(((280.1_1	L179_1)	L151_1)	(84.6_1	85.1_1))))	(274.1_1	L998_1))	((250.1_1	L987_1)	icr1))	((40.6_1	55.1_1)	((L989_1	L990_1)	L992_1)))	rhc1);
(((((((((L033_1	(266.1_1	(94.1_1	L036_1)))	(((116.4_1	((159.11_1	(416.1_1	90.6_1))	L162_1))	M60.1_1)	(((128.1_1	(135.7_1	96.3_1))	92.1_1)	(131.2_1	(406.1_1	L985_1)))))	(((60.1_1	L996_1)	(366.1_1	(369.1_1	L035_1)))	icr2))	(184.1_1	L046_1))	(208.1_1	(276.1_1	L1002_1)))	(((274.1_1	L998_1)	((278.1_1	280.1_1)	L151_1))	L179_1))	((((L987_1	250.1_1)	icr1)	((L989_1	L992_1)	L990_1))	(40.6_1	55.1_1)))	(84.6_1	85.1_1))	rhc1);
((((((((266.1_1	(L036_1	(94.1_1	L033_1)))	((((((116.4_1	icr2)	128.1_1)	(90.6_1	L996_1))	(((135.7_1	L985_1)	416.1_1)	(96.3_1	M60.1_1)))	(184.1_1	L046_1))	(131.2_1	((159.11_1	L162_1)	(406.1_1	(60.1_1	92.1_1))))))	(366.1_1	(369.1_1	L035_1)))	(276.1_1	L1002_1))	208.1_1)	(84.6_1	85.1_1))	(((((250.1_1	L987_1)	icr1)	(L989_1	(L990_1	L992_1)))	(40.6_1	55.1_1))	((274.1_1	L998_1)	((278.1_1	(280.1_1	L179_1))	L151_1))))	rhc1);
((((((((((((266.1_1	(94.1_1	(L033_1	L036_1)))	(366.1_1	(369.1_1	L035_1)))	(((128.1_1	icr2)	(159.11_1	90.6_1))	96.3_1))	116.4_1)	(184.1_1	L046_1))	(131.2_1	60.1_1))	(((135.7_1	((L985_1	(L996_1	M60.1_1))	(416.1_1	92.1_1)))	406.1_1)	L162_1))	(208.1_1	(276.1_1	L1002_1)))	(((278.1_1	L179_1)	(84.6_1	85.1_1))	(280.1_1	L151_1)))	(274.1_1	L998_1))	rhc1)	(((icr1	(250.1_1	L987_1))	((L989_1	L992_1)	L990_1))	(40.6_1	55.1_1)));
((((((((266.1_1	L036_1)	94.1_1)	L033_1)	(((((116.4_1	(90.6_1	92.1_1))	96.3_1)	131.2_1)	(M60.1_1	icr2))	(((128.1_1	((406.1_1	416.1_1)	L996_1))	(366.1_1	(369.1_1	L035_1)))	(((((135.7_1	60.1_1)	L985_1)	159.11_1)	(184.1_1	L046_1))	L162_1))))	(208.1_1	(276.1_1	L1002_1)))	(((274.1_1	L998_1)	((278.1_1	280.1_1)	(L151_1	L179_1)))	(84.6_1	85.1_1)))	((((250.1_1	L987_1)	icr1)	((L989_1	L992_1)	L990_1))	(40.6_1	55.1_1)))	rhc1);
(((((((((((L033_1	266.1_1)	(L036_1	94.1_1))	icr2)	((((((116.4_1	(135.7_1	((90.6_1	L996_1)	96.3_1)))	M60.1_1)	((128.1_1	(184.1_1	L046_1))	416.1_1))	((159.11_1	L162_1)	(60.1_1	92.1_1)))	(406.1_1	L985_1))	(131.2_1	((366.1_1	369.1_1)	L035_1))))	(276.1_1	L1002_1))	208.1_1)	((278.1_1	(L151_1	L179_1))	(84.6_1	85.1_1)))	(280.1_1	(40.6_1	55.1_1)))	(274.1_1	L998_1))	(((250.1_1	L987_1)	icr1)	((L989_1	L990_1)	L992_1)))	rhc1);
(((((((((266.1_1	L033_1)	(94.1_1	L036_1))	(92.1_1	M60.1_1))	(((((((116.4_1	(131.2_1	((406.1_1	L985_1)	416.1_1)))	((128.1_1	((135.7_1	96.3_1)	90.6_1))	L996_1))	icr2)	((366.1_1	369.1_1)	L035_1))	60.1_1)	(184.1_1	L046_1))	159.11_1))	L162_1)	(208.1_1	(276.1_1	L1002_1)))	(((((L987_1	250.1_1)	icr1)	((L989_1	L990_1)	L992_1))	(40.6_1	55.1_1))	((((278.1_1	L179_1)	280.1_1)	L151_1)	(84.6_1	85.1_1))))	(274.1_1	L998_1))	rhc1);
((((((((((266.1_1	L036_1)	(94.1_1	L033_1))	(131.2_1	((L985_1	icr2)	L996_1)))	((((((((116.4_1	90.6_1)	96.3_1)	60.1_1)	(128.1_1	(366.1_1	(369.1_1	L035_1))))	(406.1_1	M60.1_1))	(416.1_1	92.1_1))	(159.11_1	(184.1_1	L046_1)))	135.7_1))	L162_1)	(276.1_1	L1002_1))	208.1_1)	((((((250.1_1	L987_1)	icr1)	(L989_1	(L990_1	L992_1)))	(40.6_1	55.1_1))	((278.1_1	L179_1)	(280.1_1	L151_1)))	(84.6_1	85.1_1)))	(274.1_1	L998_1))	rhc1);
(((((((((((((((L033_1	L036_1)	266.1_1)	94.1_1)	((406.1_1	90.6_1)	L985_1))	131.2_1)	(128.1_1	60.1_1))	((M60.1_1	(416.1_1	L996_1))	((159.11_1	96.3_1)	L162_1)))	(184.1_1	L046_1))	((116.4_1	92.1_1)	(135.7_1	icr2)))	((366.1_1	L035_1)	369.1_1))	(276.1_1	L1002_1))	208.1_1)	(((((250.1_1	L987_1)	icr1)	((L989_1	L990_1)	L992_1))	(40.6_1	55.1_1))	(((278.1_1	280.1_1)	(L151_1	L179_1))	(84.6_1	85.1_1))))	(274.1_1	L998_1))	rhc1);
((((((((((266.1_1	94.1_1)	(L033_1	L036_1))	96.3_1)	(366.1_1	(369.1_1	L035_1)))	(((116.4_1	416.1_1)	(184.1_1	L046_1))	icr2))	((((128.1_1	90.6_1)	135.7_1)	L985_1)	(159.11_1	((406.1_1	M60.1_1)	L996_1))))	(((131.2_1	60.1_1)	92.1_1)	L162_1))	(208.1_1	276.1_1))	(((((icr1	L987_1)	250.1_1)	((L989_1	L990_1)	L992_1))	(40.6_1	55.1_1))	((((274.1_1	L998_1)	(278.1_1	((280.1_1	L151_1)	L179_1)))	(84.6_1	85.1_1))	L1002_1)))	rhc1);
(((((((((L036_1	94.1_1)	(266.1_1	L033_1))	((((116.4_1	92.1_1)	60.1_1)	((((131.2_1	L985_1)	(L996_1	M60.1_1))	90.6_1)	((416.1_1	((366.1_1	L035_1)	369.1_1))	96.3_1)))	(((128.1_1	406.1_1)	((159.11_1	L162_1)	(184.1_1	L046_1)))	(135.7_1	icr2))))	(276.1_1	L1002_1))	208.1_1)	((278.1_1	((280.1_1	L151_1)	L179_1))	(84.6_1	85.1_1)))	(274.1_1	L998_1))	((((L987_1	250.1_1)	icr1)	((L989_1	L990_1)	L992_1))	(40.6_1	55.1_1)))	rhc1);
((((((((((266.1_1	(L033_1	L036_1))	94.1_1)	(((116.4_1	90.6_1)	((184.1_1	L046_1)	((96.3_1	L985_1)	M60.1_1)))	(((128.1_1	135.7_1)	406.1_1)	60.1_1)))	L162_1)	(((131.2_1	159.11_1)	(416.1_1	92.1_1))	(((366.1_1	L035_1)	369.1_1)	(L996_1	icr2))))	(276.1_1	L1002_1))	208.1_1)	((274.1_1	L998_1)	((278.1_1	(280.1_1	L179_1))	L151_1)))	(((((250.1_1	L987_1)	icr1)	((L989_1	L990_1)	L992_1))	(40.6_1	55.1_1))	(84.6_1	85.1_1)))	rhc1);
(((((((((((94.1_1	(266.1_1	L033_1))	L036_1)	L162_1)	(135.7_1	L996_1))	(((((((116.4_1	M60.1_1)	L985_1)	(406.1_1	90.6_1))	(416.1_1	60.1_1))	((128.1_1	131.2_1)	92.1_1))	(((184.1_1	L046_1)	96.3_1)	icr2))	159.11_1))	(366.1_1	(369.1_1	L035_1)))	(208.1_1	(276.1_1	L1002_1)))	((274.1_1	L998_1)	(84.6_1	85.1_1)))	((278.1_1	(280.1_1	(L151_1	L179_1)))	(40.6_1	55.1_1)))	(((250.1_1	L987_1)	icr1)	(L989_1	(L990_1	L992_1))))	rhc1);
((((((((266.1_1	L033_1)	(L036_1	94.1_1))	((((((116.4_1	92.1_1)	icr2)	159.11_1)	((135.7_1	90.6_1)	416.1_1))	((131.2_1	96.3_1)	((184.1_1	L046_1)	(L162_1	(L985_1	M60.1_1)))))	(((128.1_1	L996_1)	(406.1_1	60.1_1))	((366.1_1	369.1_1)	L035_1))))	(208.1_1	(276.1_1	L1002_1)))	((274.1_1	L998_1)	((278.1_1	280.1_1)	(L151_1	L179_1))))	((((L987_1	250.1_1)	icr1)	(L989_1	(L990_1	L992_1)))	(40.6_1	55.1_1)))	(84.6_1	85.1_1))	rhc1);
((((((((((L033_1	(94.1_1	L036_1))	266.1_1)	((416.1_1	60.1_1)	icr2))	(((((((116.4_1	L985_1)	((128.1_1	96.3_1)	406.1_1))	90.6_1)	M60.1_1)	L162_1)	(((135.7_1	159.11_1)	92.1_1)	(184.1_1	L046_1)))	(131.2_1	L996_1)))	((366.1_1	L035_1)	369.1_1))	(276.1_1	L1002_1))	208.1_1)	((((274.1_1	L998_1)	(278.1_1	(280.1_1	L179_1)))	L151_1)	(84.6_1	85.1_1)))	(((250.1_1	L987_1)	icr1)	((40.6_1	55.1_1)	((L989_1	L992_1)	L990_1))))	rhc1);
((((((((L036_1	((266.1_1	L033_1)	94.1_1))	((((((116.4_1	131.2_1)	92.1_1)	159.11_1)	((366.1_1	L035_1)	369.1_1))	((406.1_1	(416.1_1	M60.1_1))	60.1_1))	(((128.1_1	(184.1_1	L046_1))	L985_1)	(((135.7_1	L996_1)	(90.6_1	96.3_1))	icr2))))	L162_1)	(208.1_1	(276.1_1	L1002_1)))	((274.1_1	L998_1)	(84.6_1	85.1_1)))	((278.1_1	(280.1_1	L179_1))	L151_1))	(((L987_1	(250.1_1	icr1))	(L989_1	(L990_1	L992_1)))	(40.6_1	55.1_1)))	rhc1);
((((((((((((266.1_1	L033_1)	(94.1_1	L036_1))	(184.1_1	L046_1))	icr2)	159.11_1)	(128.1_1	L985_1))	((((((116.4_1	(135.7_1	92.1_1))	(406.1_1	416.1_1))	(366.1_1	(369.1_1	L035_1)))	L162_1)	131.2_1)	(M60.1_1	((60.1_1	L996_1)	(90.6_1	96.3_1)))))	(208.1_1	(276.1_1	L1002_1)))	((278.1_1	(280.1_1	L179_1))	L151_1))	(274.1_1	L998_1))	((((L987_1	250.1_1)	icr1)	(L989_1	(L990_1	L992_1)))	((40.6_1	55.1_1)	(84.6_1	85.1_1))))	rhc1);
(((((((((((((266.1_1	L036_1)	L033_1)	94.1_1)	96.3_1)	416.1_1)	(159.11_1	L162_1))	(116.4_1	((128.1_1	(((406.1_1	90.6_1)	(L985_1	L996_1))	60.1_1))	(184.1_1	L046_1))))	(131.2_1	icr2))	(((135.7_1	M60.1_1)	92.1_1)	(366.1_1	(369.1_1	L035_1))))	(((208.1_1	L1002_1)	(280.1_1	(L151_1	L179_1)))	276.1_1))	(84.6_1	85.1_1))	((((((250.1_1	L987_1)	icr1)	((L989_1	L990_1)	L992_1))	(40.6_1	55.1_1))	278.1_1)	(274.1_1	L998_1)))	rhc1);
(((((((((L036_1	((266.1_1	L033_1)	94.1_1))	(416.1_1	L162_1))	((((((((116.4_1	135.7_1)	131.2_1)	L996_1)	90.6_1)	((159.11_1	(406.1_1	96.3_1))	L985_1))	icr2)	((128.1_1	M60.1_1)	92.1_1))	(((184.1_1	L046_1)	((366.1_1	369.1_1)	L035_1))	60.1_1)))	(208.1_1	(276.1_1	L1002_1)))	(278.1_1	(280.1_1	(L151_1	L179_1))))	(84.6_1	85.1_1))	(274.1_1	L998_1))	((((L987_1	250.1_1)	icr1)	(L989_1	(L990_1	L992_1)))	(40.6_1	55.1_1)))	rhc1);
(((((((((((L036_1	L033_1)	(266.1_1	94.1_1))	((366.1_1	L035_1)	369.1_1))	((116.4_1	L162_1)	((184.1_1	L046_1)	(((((406.1_1	60.1_1)	96.3_1)	L985_1)	icr2)	90.6_1))))	(135.7_1	L996_1))	((((128.1_1	416.1_1)	(92.1_1	M60.1_1))	131.2_1)	159.11_1))	(208.1_1	(276.1_1	L1002_1)))	(((L987_1	(250.1_1	icr1))	((L989_1	L992_1)	L990_1))	(40.6_1	55.1_1)))	(((278.1_1	(280.1_1	L179_1))	L151_1)	(84.6_1	85.1_1)))	(274.1_1	L998_1))	rhc1);
(((((((L036_1	((266.1_1	94.1_1)	L033_1))	((((159.11_1	92.1_1)	icr2)	L162_1)	((184.1_1	L046_1)	416.1_1)))	((((((116.4_1	L985_1)	M60.1_1)	128.1_1)	(((131.2_1	90.6_1)	(135.7_1	(((366.1_1	369.1_1)	L035_1)	L996_1)))	406.1_1))	96.3_1)	60.1_1))	208.1_1)	(276.1_1	L1002_1))	((((250.1_1	(L987_1	icr1))	(L989_1	(L990_1	L992_1)))	(40.6_1	55.1_1))	(((274.1_1	L998_1)	(((280.1_1	L179_1)	L151_1)	(84.6_1	85.1_1)))	278.1_1)))	rhc1);
((((((((L036_1	(266.1_1	L033_1))	94.1_1)	(((128.1_1	((M60.1_1	96.3_1)	L162_1))	((135.7_1	416.1_1)	(406.1_1	icr2)))	(90.6_1	92.1_1)))	((((((116.4_1	159.11_1)	L985_1)	(((366.1_1	369.1_1)	L035_1)	L996_1))	(184.1_1	L046_1))	60.1_1)	131.2_1))	(208.1_1	(276.1_1	L1002_1)))	((((274.1_1	L998_1)	(278.1_1	((280.1_1	L151_1)	L179_1)))	(84.6_1	85.1_1))	rhc1))	((icr1	(250.1_1	L987_1))	(L989_1	(L990_1	L992_1))))	(40.6_1	55.1_1));
((((((((((L033_1	(266.1_1	(94.1_1	L036_1)))	((((((116.4_1	135.7_1)	416.1_1)	(((60.1_1	92.1_1)	96.3_1)	L985_1))	406.1_1)	(((128.1_1	icr2)	((159.11_1	90.6_1)	M60.1_1))	(131.2_1	L996_1)))	((184.1_1	L046_1)	((366.1_1	369.1_1)	L035_1))))	L162_1)	208.1_1)	(276.1_1	L1002_1))	280.1_1)	((278.1_1	L151_1)	L179_1))	((((L987_1	(250.1_1	icr1))	(L989_1	(L990_1	L992_1)))	(40.6_1	55.1_1))	(84.6_1	85.1_1)))	(274.1_1	L998_1))	rhc1);
(((((((266.1_1	94.1_1)	(L033_1	L036_1))	(((((116.4_1	(60.1_1	96.3_1))	(131.2_1	135.7_1))	((159.11_1	90.6_1)	((366.1_1	L035_1)	369.1_1)))	((184.1_1	L046_1)	icr2))	(((128.1_1	L985_1)	(92.1_1	L996_1))	((406.1_1	L162_1)	(416.1_1	M60.1_1)))))	(208.1_1	(276.1_1	L1002_1)))	((((250.1_1	icr1)	L987_1)	(L989_1	(L990_1	L992_1)))	(40.6_1	55.1_1)))	((274.1_1	L998_1)	((278.1_1	(280.1_1	(L151_1	L179_1)))	(84.6_1	85.1_1))))	rhc1);
(((((((((((((266.1_1	L033_1)	(94.1_1	L036_1))	(((116.4_1	60.1_1)	icr2)	(((366.1_1	369.1_1)	L035_1)	L996_1)))	(90.6_1	L162_1))	92.1_1)	(((128.1_1	M60.1_1)	(131.2_1	((135.7_1	L985_1)	416.1_1)))	((184.1_1	L046_1)	(406.1_1	96.3_1))))	159.11_1)	208.1_1)	(276.1_1	L1002_1))	((278.1_1	(280.1_1	(L151_1	L179_1)))	(40.6_1	55.1_1)))	(84.6_1	85.1_1))	((((250.1_1	L987_1)	icr1)	((L989_1	L990_1)	L992_1))	(274.1_1	L998_1)))	rhc1);
((((((((((((266.1_1	(L036_1	94.1_1))	L033_1)	((366.1_1	369.1_1)	L035_1))	L162_1)	(((((116.4_1	135.7_1)	(159.11_1	icr2))	(((184.1_1	L046_1)	(L985_1	(L996_1	M60.1_1)))	416.1_1))	96.3_1)	(((128.1_1	92.1_1)	406.1_1)	(60.1_1	90.6_1))))	131.2_1)	(276.1_1	L1002_1))	208.1_1)	(274.1_1	L998_1))	(((278.1_1	(280.1_1	L179_1))	(84.6_1	85.1_1))	L151_1))	((((L987_1	icr1)	250.1_1)	((L989_1	L992_1)	L990_1))	(40.6_1	55.1_1)))	rhc1);
(((((((((((L036_1	((266.1_1	L033_1)	94.1_1))	90.6_1)	(((406.1_1	(L985_1	M60.1_1))	96.3_1)	icr2))	((((116.4_1	159.11_1)	135.7_1)	((131.2_1	L996_1)	(60.1_1	L162_1)))	(128.1_1	((184.1_1	L046_1)	92.1_1))))	416.1_1)	(366.1_1	(369.1_1	L035_1)))	(276.1_1	L1002_1))	208.1_1)	(((((250.1_1	L987_1)	icr1)	(L989_1	(L990_1	L992_1)))	(40.6_1	55.1_1))	(84.6_1	85.1_1)))	((274.1_1	L998_1)	(278.1_1	(280.1_1	(L151_1	L179_1)))))	rhc1);
((((((((266.1_1	(L036_1	94.1_1))	L033_1)	((((116.4_1	416.1_1)	135.7_1)	(((128.1_1	(60.1_1	92.1_1))	L162_1)	L996_1))	((184.1_1	L046_1)	(((406.1_1	96.3_1)	M60.1_1)	((90.6_1	L985_1)	icr2)))))	((131.2_1	159.11_1)	(366.1_1	(369.1_1	L035_1))))	(208.1_1	(276.1_1	L1002_1)))	(((274.1_1	L998_1)	((278.1_1	(280.1_1	L151_1))	L179_1))	(84.6_1	85.1_1)))	((((L987_1	icr1)	250.1_1)	((L989_1	L990_1)	L992_1))	(40.6_1	55.1_1)))	rhc1);
(((((((((266.1_1	((94.1_1	L033_1)	L036_1))	((((116.4_1	159.11_1)	90.6_1)	96.3_1)	((366.1_1	369.1_1)	L035_1)))	92.1_1)	(184.1_1	L046_1))	(((128.1_1	135.7_1)	((406.1_1	(416.1_1	M60.1_1))	60.1_1))	(131.2_1	((L162_1	(L985_1	icr2))	L996_1))))	(276.1_1	L1002_1))	208.1_1)	(((((250.1_1	L987_1)	icr1)	((L989_1	L992_1)	L990_1))	(40.6_1	55.1_1))	(((274.1_1	L998_1)	((84.6_1	85.1_1)	(L151_1	L179_1)))	(278.1_1	280.1_1))))	rhc1);
((((((L033_1	(266.1_1	(94.1_1	L036_1)))	((((((116.4_1	90.6_1)	(60.1_1	92.1_1))	((416.1_1	icr2)	(96.3_1	L996_1)))	((((366.1_1	L035_1)	369.1_1)	L985_1)	406.1_1))	((((128.1_1	135.7_1)	M60.1_1)	(184.1_1	L046_1))	(159.11_1	L162_1)))	131.2_1))	(208.1_1	(276.1_1	L1002_1)))	((274.1_1	L998_1)	(((278.1_1	L151_1)	(280.1_1	L179_1))	(84.6_1	85.1_1))))	((((L987_1	250.1_1)	icr1)	(L989_1	(L990_1	L992_1)))	(40.6_1	55.1_1)))	rhc1);
((((((((((L033_1	94.1_1)	(266.1_1	L036_1))	((((((116.4_1	((406.1_1	M60.1_1)	96.3_1))	((131.2_1	135.7_1)	159.11_1))	(92.1_1	L996_1))	icr2)	((416.1_1	L985_1)	(184.1_1	L046_1)))	((366.1_1	369.1_1)	L035_1)))	((128.1_1	60.1_1)	(90.6_1	L162_1)))	(208.1_1	(276.1_1	L1002_1)))	(278.1_1	((280.1_1	L151_1)	L179_1)))	(84.6_1	85.1_1))	((((250.1_1	L987_1)	icr1)	((L989_1	L992_1)	L990_1))	(40.6_1	55.1_1)))	(274.1_1	L998_1))	rhc1);
(((((((((266.1_1	94.1_1)	(L033_1	L036_1))	((159.11_1	icr2)	(184.1_1	L046_1)))	(((131.2_1	L996_1)	(135.7_1	92.1_1))	L162_1))	(((((116.4_1	416.1_1)	(128.1_1	406.1_1))	L985_1)	(((60.1_1	M60.1_1)	96.3_1)	90.6_1))	((366.1_1	L035_1)	369.1_1)))	(208.1_1	(276.1_1	L1002_1)))	((274.1_1	L998_1)	((278.1_1	((280.1_1	L151_1)	L179_1))	(84.6_1	85.1_1))))	((((250.1_1	L987_1)	icr1)	((L989_1	L990_1)	L992_1))	(40.6_1	55.1_1)))	rhc1);
(((((((((94.1_1	L036_1)	(266.1_1	L033_1))	(159.11_1	(406.1_1	L162_1)))	131.2_1)	((((((116.4_1	((128.1_1	416.1_1)	90.6_1))	((92.1_1	(96.3_1	L996_1))	M60.1_1))	(60.1_1	L985_1))	(184.1_1	L046_1))	((366.1_1	369.1_1)	L035_1))	(135.7_1	icr2)))	((208.1_1	276.1_1)	L1002_1))	(((274.1_1	L998_1)	278.1_1)	(((280.1_1	L179_1)	L151_1)	(84.6_1	85.1_1))))	(((L987_1	250.1_1)	icr1)	((40.6_1	55.1_1)	(L989_1	(L990_1	L992_1)))))	rhc1);
(((((((((L036_1	(266.1_1	L033_1))	94.1_1)	(((((116.4_1	(128.1_1	416.1_1))	((60.1_1	92.1_1)	L996_1))	(184.1_1	L046_1))	(((366.1_1	L035_1)	369.1_1)	icr2))	L985_1))	((131.2_1	((96.3_1	L162_1)	M60.1_1))	((135.7_1	(90.6_1	406.1_1))	159.11_1)))	(208.1_1	(276.1_1	L1002_1)))	(((274.1_1	L998_1)	((278.1_1	(280.1_1	L151_1))	L179_1))	(84.6_1	85.1_1)))	((L987_1	(250.1_1	icr1))	((L989_1	L992_1)	L990_1)))	(40.6_1	55.1_1))	rhc1);
((((((((((((94.1_1	L033_1)	266.1_1)	L036_1)	131.2_1)	((128.1_1	406.1_1)	(135.7_1	L996_1)))	(((116.4_1	96.3_1)	92.1_1)	((((159.11_1	L162_1)	((416.1_1	L985_1)	M60.1_1))	((184.1_1	L046_1)	90.6_1))	(((366.1_1	(369.1_1	L035_1))	icr2)	60.1_1))))	(208.1_1	(276.1_1	L1002_1)))	(((icr1	(250.1_1	L987_1))	(L989_1	(L990_1	L992_1)))	(40.6_1	55.1_1)))	(((278.1_1	280.1_1)	L151_1)	L179_1))	(274.1_1	L998_1))	(84.6_1	85.1_1))	rhc1);
(((((((L036_1	266.1_1)	(94.1_1	L033_1))	(159.11_1	L996_1))	(((((((((116.4_1	L985_1)	(((135.7_1	406.1_1)	90.6_1)	icr2))	(416.1_1	92.1_1))	128.1_1)	131.2_1)	(184.1_1	L046_1))	(96.3_1	M60.1_1))	(60.1_1	L162_1))	((366.1_1	L035_1)	369.1_1)))	(208.1_1	(276.1_1	L1002_1)))	(((((L987_1	250.1_1)	icr1)	(L989_1	(L990_1	L992_1)))	(40.6_1	55.1_1))	(((274.1_1	L998_1)	((278.1_1	L151_1)	(280.1_1	L179_1)))	(84.6_1	85.1_1))))	rhc1);
(((((((((((266.1_1	(94.1_1	L033_1))	L036_1)	(((((128.1_1	(L996_1	M60.1_1))	131.2_1)	416.1_1)	92.1_1)	((366.1_1	L035_1)	369.1_1)))	(90.6_1	(96.3_1	L985_1)))	116.4_1)	(((135.7_1	(406.1_1	60.1_1))	icr2)	159.11_1))	((184.1_1	L046_1)	L162_1))	(208.1_1	(276.1_1	L1002_1)))	(((250.1_1	(L987_1	icr1))	((L989_1	L992_1)	L990_1))	(40.6_1	55.1_1)))	((274.1_1	L998_1)	((278.1_1	((280.1_1	L151_1)	L179_1))	(84.6_1	85.1_1))))	rhc1);
(((((((((((266.1_1	L036_1)	94.1_1)	L033_1)	((406.1_1	((90.6_1	96.3_1)	icr2))	60.1_1))	(((((((116.4_1	((366.1_1	369.1_1)	L035_1))	159.11_1)	416.1_1)	(128.1_1	(135.7_1	M60.1_1)))	((184.1_1	L046_1)	(L985_1	L996_1)))	92.1_1)	L162_1))	131.2_1)	(208.1_1	(276.1_1	L1002_1)))	(((((250.1_1	L987_1)	icr1)	((L989_1	L990_1)	L992_1))	(40.6_1	55.1_1))	(278.1_1	((280.1_1	L151_1)	L179_1))))	(274.1_1	L998_1))	(84.6_1	85.1_1))	rhc1);
((((((((((266.1_1	(L036_1	(94.1_1	L033_1)))	((((116.4_1	((((366.1_1	369.1_1)	L035_1)	M60.1_1)	(60.1_1	icr2)))	L162_1)	(((128.1_1	406.1_1)	(416.1_1	90.6_1))	135.7_1))	(131.2_1	(184.1_1	L046_1))))	(((159.11_1	L985_1)	92.1_1)	(96.3_1	L996_1)))	276.1_1)	L1002_1)	208.1_1)	278.1_1)	(((274.1_1	L998_1)	(280.1_1	(L151_1	L179_1)))	(84.6_1	85.1_1)))	((((250.1_1	L987_1)	icr1)	(L989_1	(L990_1	L992_1)))	(40.6_1	55.1_1)))	rhc1);
(((((((L036_1	(94.1_1	L033_1))	266.1_1)	(((((((131.2_1	L996_1)	L985_1)	(416.1_1	90.6_1))	(184.1_1	L046_1))	L162_1)	icr2)	(159.11_1	(60.1_1	(92.1_1	M60.1_1)))))	(((116.4_1	(135.7_1	96.3_1))	(128.1_1	406.1_1))	((366.1_1	369.1_1)	L035_1)))	(208.1_1	(276.1_1	L1002_1)))	(((((L987_1	250.1_1)	icr1)	(278.1_1	((280.1_1	L179_1)	L151_1)))	(274.1_1	L998_1))	(((40.6_1	55.1_1)	(L989_1	(L990_1	L992_1)))	(84.6_1	85.1_1))))	rhc1);
(((((((((((266.1_1	L036_1)	(94.1_1	L033_1))	(((116.4_1	L985_1)	90.6_1)	((((128.1_1	M60.1_1)	(184.1_1	L046_1))	L996_1)	(60.1_1	(159.11_1	icr2)))))	((131.2_1	(((((135.7_1	96.3_1)	416.1_1)	92.1_1)	406.1_1)	L162_1))	((366.1_1	369.1_1)	L035_1)))	208.1_1)	(276.1_1	L1002_1))	((278.1_1	L179_1)	(280.1_1	L151_1)))	(84.6_1	85.1_1))	((((250.1_1	L987_1)	icr1)	((L989_1	L990_1)	L992_1))	(40.6_1	55.1_1)))	(274.1_1	L998_1))	rhc1);
((((((((94.1_1	L033_1)	(266.1_1	L036_1))	(((92.1_1	L996_1)	icr2)	L162_1))	((366.1_1	L035_1)	369.1_1))	(((((((116.4_1	128.1_1)	131.2_1)	(135.7_1	(406.1_1	(96.3_1	L985_1))))	60.1_1)	((184.1_1	L046_1)	90.6_1))	416.1_1)	(159.11_1	M60.1_1)))	(208.1_1	(276.1_1	L1002_1)))	(((((250.1_1	L987_1)	icr1)	((L989_1	L990_1)	L992_1))	(274.1_1	L998_1))	(((278.1_1	((280.1_1	L151_1)	L179_1))	(84.6_1	85.1_1))	(40.6_1	55.1_1))))	rhc1);
(((((((266.1_1	L036_1)	(94.1_1	L033_1))	(((366.1_1	L035_1)	369.1_1)	L162_1))	((((((116.4_1	(90.6_1	L996_1))	icr2)	(L985_1	M60.1_1))	(96.3_1	(184.1_1	L046_1)))	((128.1_1	(406.1_1	416.1_1))	((135.7_1	(60.1_1	92.1_1))	159.11_1)))	131.2_1))	(208.1_1	(276.1_1	L1002_1)))	(((((((250.1_1	icr1)	L987_1)	((L989_1	L992_1)	L990_1))	(40.6_1	55.1_1))	(278.1_1	((280.1_1	L151_1)	L179_1)))	(84.6_1	85.1_1))	(274.1_1	L998_1)))	rhc1);
((((((((((((266.1_1	L036_1)	(94.1_1	L033_1))	(96.3_1	406.1_1))	(60.1_1	icr2))	((((128.1_1	159.11_1)	(135.7_1	92.1_1))	(131.2_1	L996_1))	((((184.1_1	L046_1)	416.1_1)	(90.6_1	L985_1))	M60.1_1)))	116.4_1)	((366.1_1	369.1_1)	L035_1))	L162_1)	(208.1_1	(276.1_1	L1002_1)))	((((L987_1	250.1_1)	icr1)	(L989_1	(L990_1	L992_1)))	(40.6_1	55.1_1)))	((274.1_1	L998_1)	((278.1_1	(280.1_1	(L151_1	L179_1)))	(84.6_1	85.1_1))))	rhc1);
((((((((((266.1_1	94.1_1)	(L033_1	L036_1))	406.1_1)	((128.1_1	96.3_1)	L162_1))	((((116.4_1	M60.1_1)	((131.2_1	L985_1)	416.1_1))	(60.1_1	L996_1))	(((((135.7_1	90.6_1)	159.11_1)	92.1_1)	((184.1_1	L046_1)	icr2))	((366.1_1	L035_1)	369.1_1))))	((208.1_1	276.1_1)	L1002_1))	((274.1_1	L998_1)	((278.1_1	((280.1_1	L179_1)	L151_1))	(84.6_1	85.1_1))))	(40.6_1	55.1_1))	((icr1	(250.1_1	L987_1))	((L989_1	L990_1)	L992_1)))	rhc1);
((((((((((((266.1_1	(94.1_1	L036_1))	L033_1)	(96.3_1	L996_1))	L162_1)	(((((116.4_1	L985_1)	60.1_1)	icr2)	406.1_1)	(366.1_1	(369.1_1	L035_1))))	(((((128.1_1	M60.1_1)	416.1_1)	92.1_1)	(135.7_1	90.6_1))	(159.11_1	(184.1_1	L046_1))))	131.2_1)	(208.1_1	(276.1_1	L1002_1)))	(274.1_1	L998_1))	((278.1_1	((280.1_1	L151_1)	L179_1))	(84.6_1	85.1_1)))	((250.1_1	(L987_1	icr1))	((40.6_1	55.1_1)	((L989_1	L992_1)	L990_1))))	rhc1);
(((((((((((((266.1_1	L036_1)	(94.1_1	L033_1))	(((131.2_1	((406.1_1	((184.1_1	L046_1)	icr2))	((366.1_1	L035_1)	369.1_1)))	(92.1_1	L985_1))	(L996_1	M60.1_1)))	90.6_1)	60.1_1)	(((128.1_1	96.3_1)	159.11_1)	L162_1))	((116.4_1	416.1_1)	135.7_1))	208.1_1)	(276.1_1	L1002_1))	((40.6_1	55.1_1)	((L989_1	L990_1)	L992_1)))	((L987_1	250.1_1)	icr1))	((274.1_1	L998_1)	((((278.1_1	280.1_1)	L179_1)	(84.6_1	85.1_1))	L151_1)))	rhc1);
(((((((((((94.1_1	((266.1_1	L033_1)	L036_1))	(((116.4_1	L985_1)	L162_1)	(90.6_1	icr2)))	(((366.1_1	L035_1)	369.1_1)	(416.1_1	(92.1_1	96.3_1))))	((128.1_1	159.11_1)	((((131.2_1	135.7_1)	((184.1_1	L046_1)	60.1_1))	M60.1_1)	(406.1_1	L996_1))))	208.1_1)	(276.1_1	L1002_1))	((280.1_1	L151_1)	((84.6_1	85.1_1)	L179_1)))	278.1_1)	(274.1_1	L998_1))	(((250.1_1	(L987_1	icr1))	((L989_1	L990_1)	L992_1))	(40.6_1	55.1_1)))	rhc1);
((((((((((((266.1_1	94.1_1)	(L033_1	L036_1))	(((116.4_1	135.7_1)	(131.2_1	icr2))	L162_1))	((159.11_1	(406.1_1	60.1_1))	(184.1_1	L046_1)))	((128.1_1	((L985_1	L996_1)	M60.1_1))	90.6_1))	(((366.1_1	L035_1)	369.1_1)	(92.1_1	96.3_1)))	416.1_1)	((208.1_1	276.1_1)	L1002_1))	(274.1_1	L998_1))	((((250.1_1	L987_1)	icr1)	(L989_1	(L990_1	L992_1)))	(40.6_1	55.1_1)))	(((278.1_1	(280.1_1	L151_1))	L179_1)	(84.6_1	85.1_1)))	rhc1);
((((((((L033_1	((266.1_1	L036_1)	94.1_1))	((116.4_1	((135.7_1	(406.1_1	L985_1))	icr2))	(((128.1_1	90.6_1)	((131.2_1	L996_1)	159.11_1))	(((366.1_1	369.1_1)	L035_1)	(416.1_1	L162_1)))))	((((60.1_1	96.3_1)	92.1_1)	M60.1_1)	(184.1_1	L046_1)))	(276.1_1	L1002_1))	208.1_1)	((278.1_1	(84.6_1	85.1_1))	((280.1_1	L179_1)	L151_1)))	(((((250.1_1	icr1)	L987_1)	(L989_1	(L990_1	L992_1)))	(40.6_1	55.1_1))	(274.1_1	L998_1)))	rhc1);
(((((((((L036_1	(94.1_1	L033_1))	266.1_1)	(((((116.4_1	L985_1)	(159.11_1	(366.1_1	(369.1_1	L035_1))))	((184.1_1	L046_1)	((90.6_1	M60.1_1)	L996_1)))	((((128.1_1	406.1_1)	96.3_1)	(131.2_1	92.1_1))	((135.7_1	icr2)	(416.1_1	60.1_1))))	L162_1))	208.1_1)	((276.1_1	L1002_1)	278.1_1))	(274.1_1	L998_1))	((280.1_1	(L151_1	L179_1))	(84.6_1	85.1_1)))	((((250.1_1	L987_1)	icr1)	((L989_1	L992_1)	L990_1))	(40.6_1	55.1_1)))	rhc1);
(((((((((L033_1	266.1_1)	(94.1_1	L036_1))	((128.1_1	((131.2_1	((90.6_1	M60.1_1)	96.3_1))	((184.1_1	L046_1)	406.1_1)))	L162_1))	((((116.4_1	60.1_1)	135.7_1)	((416.1_1	L985_1)	(92.1_1	L996_1)))	((159.11_1	icr2)	(366.1_1	(369.1_1	L035_1)))))	(276.1_1	L1002_1))	208.1_1)	(((274.1_1	L998_1)	(84.6_1	85.1_1))	((278.1_1	(L151_1	L179_1))	280.1_1)))	((((250.1_1	icr1)	L987_1)	(L989_1	(L990_1	L992_1)))	(40.6_1	55.1_1)))	rhc1);
(((((((((((L033_1	(266.1_1	L036_1))	94.1_1)	L162_1)	(((116.4_1	92.1_1)	(184.1_1	L046_1))	((((128.1_1	60.1_1)	(135.7_1	90.6_1))	(((416.1_1	icr2)	406.1_1)	(159.11_1	(((96.3_1	M60.1_1)	L996_1)	L985_1))))	131.2_1)))	((366.1_1	369.1_1)	L035_1))	(208.1_1	L1002_1))	276.1_1)	(((274.1_1	L998_1)	((278.1_1	L179_1)	L151_1))	280.1_1))	(84.6_1	85.1_1))	rhc1)	((((L987_1	250.1_1)	icr1)	((L989_1	L992_1)	L990_1))	(40.6_1	55.1_1)));
((((((((((((((((L036_1	266.1_1)	94.1_1)	L033_1)	((159.11_1	92.1_1)	406.1_1))	((184.1_1	L046_1)	(416.1_1	M60.1_1)))	(((116.4_1	L985_1)	90.6_1)	(96.3_1	L996_1)))	(128.1_1	60.1_1))	135.7_1)	(366.1_1	(369.1_1	L035_1)))	L162_1)	(131.2_1	icr2))	L1002_1)	(208.1_1	276.1_1))	((274.1_1	L998_1)	(((278.1_1	(L151_1	L179_1))	280.1_1)	(84.6_1	85.1_1))))	(((icr1	(250.1_1	L987_1))	(L989_1	(L990_1	L992_1)))	(40.6_1	55.1_1)))	rhc1);
(((((((L033_1	(266.1_1	(94.1_1	L036_1)))	(((((((116.4_1	96.3_1)	(135.7_1	406.1_1))	(90.6_1	(L985_1	L996_1)))	(92.1_1	M60.1_1))	(128.1_1	159.11_1))	((184.1_1	L046_1)	((366.1_1	L035_1)	369.1_1)))	((131.2_1	icr2)	(416.1_1	60.1_1))))	L162_1)	(208.1_1	(276.1_1	L1002_1)))	((274.1_1	L998_1)	(((278.1_1	(280.1_1	L179_1))	L151_1)	(84.6_1	85.1_1))))	((((250.1_1	L987_1)	icr1)	(L989_1	(L990_1	L992_1)))	(40.6_1	55.1_1)))	rhc1);
((((((((((94.1_1	L033_1)	(266.1_1	L036_1))	(((((((116.4_1	60.1_1)	L985_1)	90.6_1)	406.1_1)	((128.1_1	(92.1_1	96.3_1))	M60.1_1))	((131.2_1	((184.1_1	L046_1)	(416.1_1	L996_1)))	(135.7_1	icr2)))	L162_1))	(159.11_1	(366.1_1	(369.1_1	L035_1))))	((208.1_1	L1002_1)	276.1_1))	(274.1_1	L998_1))	(84.6_1	85.1_1))	(278.1_1	((280.1_1	L151_1)	L179_1)))	(((250.1_1	(L987_1	icr1))	(L989_1	(L990_1	L992_1)))	(40.6_1	55.1_1)))	rhc1);
((((((((((((((266.1_1	L036_1)	L033_1)	94.1_1)	(((116.4_1	416.1_1)	M60.1_1)	(406.1_1	L985_1)))	((((90.6_1	L996_1)	92.1_1)	159.11_1)	icr2))	(135.7_1	L162_1))	(((128.1_1	131.2_1)	(366.1_1	(369.1_1	L035_1)))	(60.1_1	96.3_1)))	(184.1_1	L046_1))	(208.1_1	(276.1_1	L1002_1)))	(274.1_1	L998_1))	((278.1_1	(280.1_1	(L151_1	L179_1)))	(84.6_1	85.1_1)))	(((L987_1	250.1_1)	icr1)	(L989_1	(L990_1	L992_1))))	(40.6_1	55.1_1))	rhc1);
((((((((((L033_1	266.1_1)	(94.1_1	L036_1))	131.2_1)	L162_1)	((128.1_1	(((366.1_1	(369.1_1	L035_1))	60.1_1)	(406.1_1	(92.1_1	icr2))))	(((159.11_1	416.1_1)	90.6_1)	((184.1_1	L046_1)	(L985_1	M60.1_1)))))	(((116.4_1	135.7_1)	96.3_1)	L996_1))	(208.1_1	(276.1_1	L1002_1)))	(((278.1_1	L179_1)	280.1_1)	((84.6_1	85.1_1)	L151_1)))	(((((L987_1	icr1)	250.1_1)	((L989_1	L990_1)	L992_1))	(40.6_1	55.1_1))	(274.1_1	L998_1)))	rhc1);
((((((((((((94.1_1	L036_1)	L033_1)	266.1_1)	((366.1_1	(369.1_1	L035_1))	92.1_1))	((((((116.4_1	(90.6_1	L996_1))	406.1_1)	L985_1)	96.3_1)	131.2_1)	M60.1_1))	(184.1_1	L046_1))	(((128.1_1	60.1_1)	159.11_1)	(((135.7_1	416.1_1)	icr2)	L162_1)))	208.1_1)	(276.1_1	L1002_1))	((274.1_1	L998_1)	(((278.1_1	280.1_1)	((40.6_1	55.1_1)	(L151_1	L179_1)))	(84.6_1	85.1_1))))	(((L987_1	250.1_1)	icr1)	((L989_1	L990_1)	L992_1)))	rhc1);
((((((((((L036_1	(266.1_1	L033_1))	94.1_1)	icr2)	((406.1_1	L996_1)	(60.1_1	L162_1)))	(((((((116.4_1	96.3_1)	(135.7_1	M60.1_1))	131.2_1)	90.6_1)	92.1_1)	(((128.1_1	416.1_1)	159.11_1)	L985_1))	((366.1_1	L035_1)	369.1_1)))	(184.1_1	L046_1))	(208.1_1	(276.1_1	L1002_1)))	(84.6_1	85.1_1))	((((250.1_1	icr1)	L987_1)	(((278.1_1	((280.1_1	L151_1)	L179_1))	(L989_1	(L990_1	L992_1)))	(40.6_1	55.1_1)))	(274.1_1	L998_1)))	rhc1);
((((((((((L036_1	L033_1)	(266.1_1	94.1_1))	(((116.4_1	92.1_1)	90.6_1)	60.1_1))	(96.3_1	M60.1_1))	(128.1_1	((406.1_1	416.1_1)	L996_1)))	(((131.2_1	159.11_1)	((184.1_1	L046_1)	L985_1))	(((135.7_1	icr2)	((366.1_1	369.1_1)	L035_1))	L162_1)))	(276.1_1	L1002_1))	208.1_1)	(((250.1_1	(icr1	L987_1))	((L989_1	L992_1)	L990_1))	(((274.1_1	L998_1)	(40.6_1	55.1_1))	(((278.1_1	(L151_1	L179_1))	280.1_1)	(84.6_1	85.1_1)))))	rhc1);
((((((((((L036_1	((266.1_1	L033_1)	94.1_1))	(((116.4_1	(135.7_1	(406.1_1	L985_1)))	(416.1_1	92.1_1))	M60.1_1))	(184.1_1	L046_1))	((((128.1_1	131.2_1)	(60.1_1	(90.6_1	96.3_1)))	L996_1)	((159.11_1	icr2)	((366.1_1	L035_1)	369.1_1))))	L162_1)	(276.1_1	L1002_1))	208.1_1)	(274.1_1	L998_1))	((((250.1_1	L987_1)	icr1)	((L989_1	L992_1)	L990_1))	((((278.1_1	280.1_1)	(L151_1	L179_1))	(40.6_1	55.1_1))	(84.6_1	85.1_1))))	rhc1);
((((((((((L036_1	(266.1_1	L033_1))	94.1_1)	(159.11_1	60.1_1))	(((((116.4_1	L985_1)	131.2_1)	L162_1)	96.3_1)	(((128.1_1	(135.7_1	L996_1))	((90.6_1	(406.1_1	M60.1_1))	icr2))	92.1_1)))	((184.1_1	L046_1)	(((366.1_1	369.1_1)	L035_1)	416.1_1)))	((208.1_1	L1002_1)	276.1_1))	((icr1	L987_1)	250.1_1))	((40.6_1	55.1_1)	(L989_1	(L990_1	L992_1))))	((((274.1_1	L998_1)	278.1_1)	((280.1_1	L151_1)	L179_1))	(84.6_1	85.1_1)))	rhc1);
(((((((((((266.1_1	(94.1_1	L033_1))	L036_1)	((((116.4_1	406.1_1)	M60.1_1)	135.7_1)	(131.2_1	(60.1_1	92.1_1))))	(icr2	((416.1_1	96.3_1)	L162_1)))	((159.11_1	L996_1)	(184.1_1	L046_1)))	(((128.1_1	90.6_1)	((366.1_1	369.1_1)	L035_1))	L985_1))	(276.1_1	L1002_1))	208.1_1)	(((278.1_1	(280.1_1	L151_1))	L179_1)	(84.6_1	85.1_1)))	(((((250.1_1	L987_1)	icr1)	(L989_1	(L990_1	L992_1)))	(40.6_1	55.1_1))	(274.1_1	L998_1)))	rhc1);
(((((((94.1_1	266.1_1)	(L033_1	L036_1))	((((((116.4_1	(((128.1_1	L985_1)	L996_1)	((184.1_1	L046_1)	M60.1_1)))	icr2)	((366.1_1	369.1_1)	L035_1))	(131.2_1	96.3_1))	(((135.7_1	406.1_1)	(60.1_1	92.1_1))	(159.11_1	L162_1)))	(416.1_1	90.6_1)))	(208.1_1	(276.1_1	L1002_1)))	(((274.1_1	L998_1)	(84.6_1	85.1_1))	((278.1_1	L179_1)	(280.1_1	L151_1))))	((((250.1_1	L987_1)	icr1)	((L989_1	L992_1)	L990_1))	(40.6_1	55.1_1)))	rhc1);
(((((((((((L033_1	L036_1)	266.1_1)	94.1_1)	131.2_1)	((((116.4_1	(((128.1_1	159.11_1)	(184.1_1	L046_1))	L996_1))	(((((135.7_1	M60.1_1)	92.1_1)	(406.1_1	90.6_1))	(366.1_1	(369.1_1	L035_1)))	L162_1))	((416.1_1	60.1_1)	(L985_1	icr2)))	96.3_1))	(208.1_1	(276.1_1	L1002_1)))	(((L987_1	(250.1_1	icr1))	((L989_1	L990_1)	L992_1))	(40.6_1	55.1_1)))	(84.6_1	85.1_1))	(278.1_1	((280.1_1	L179_1)	L151_1)))	(274.1_1	L998_1))	rhc1);
(((((((((L033_1	94.1_1)	L036_1)	266.1_1)	((116.4_1	M60.1_1)	(((((((((128.1_1	L985_1)	icr2)	131.2_1)	(159.11_1	90.6_1))	((184.1_1	L046_1)	(406.1_1	92.1_1)))	L996_1)	416.1_1)	((366.1_1	369.1_1)	L035_1))	((135.7_1	60.1_1)	96.3_1))))	L162_1)	(208.1_1	(276.1_1	L1002_1)))	(((icr1	(250.1_1	L987_1))	((40.6_1	55.1_1)	((L989_1	L992_1)	L990_1)))	(((274.1_1	L998_1)	(280.1_1	L151_1))	(278.1_1	L179_1))))	(84.6_1	85.1_1))	rhc1);
(((((((266.1_1	(94.1_1	(L033_1	L036_1)))	((((((116.4_1	L162_1)	96.3_1)	159.11_1)	(366.1_1	(369.1_1	L035_1)))	((416.1_1	90.6_1)	icr2))	(((((128.1_1	92.1_1)	L985_1)	L996_1)	(135.7_1	60.1_1))	(131.2_1	((184.1_1	L046_1)	(406.1_1	M60.1_1))))))	(276.1_1	L1002_1))	208.1_1)	(((((L987_1	250.1_1)	icr1)	(L989_1	(L990_1	L992_1)))	(40.6_1	55.1_1))	(274.1_1	L998_1)))	((278.1_1	(280.1_1	(L151_1	L179_1)))	(84.6_1	85.1_1)))	rhc1);
(((((((((266.1_1	L036_1)	L033_1)	94.1_1)	(((((116.4_1	135.7_1)	((366.1_1	(369.1_1	L035_1))	M60.1_1))	((406.1_1	icr2)	L162_1))	131.2_1)	(((416.1_1	90.6_1)	L996_1)	(60.1_1	L985_1))))	(((128.1_1	92.1_1)	96.3_1)	159.11_1))	(184.1_1	L046_1))	((208.1_1	L1002_1)	276.1_1))	(((((L987_1	250.1_1)	icr1)	(L989_1	(L990_1	L992_1)))	(40.6_1	55.1_1))	((274.1_1	L998_1)	((278.1_1	(280.1_1	(L151_1	L179_1)))	(84.6_1	85.1_1)))))	rhc1);
((((((((((((((L036_1	266.1_1)	94.1_1)	L033_1)	((131.2_1	92.1_1)	(60.1_1	96.3_1)))	(406.1_1	M60.1_1))	(159.11_1	(416.1_1	L996_1)))	(184.1_1	L046_1))	(((((116.4_1	128.1_1)	L985_1)	(135.7_1	90.6_1))	((366.1_1	(369.1_1	L035_1))	icr2))	L162_1))	208.1_1)	(276.1_1	L1002_1))	((278.1_1	L151_1)	(280.1_1	L179_1)))	((274.1_1	L998_1)	(84.6_1	85.1_1)))	((((250.1_1	L987_1)	icr1)	((L989_1	L990_1)	L992_1))	(40.6_1	55.1_1)))	rhc1);
(((((((((((L033_1	266.1_1)	94.1_1)	L036_1)	((((((128.1_1	90.6_1)	L985_1)	((184.1_1	L046_1)	(406.1_1	416.1_1)))	(159.11_1	L162_1))	(366.1_1	(369.1_1	L035_1)))	131.2_1))	((((116.4_1	(135.7_1	60.1_1))	(96.3_1	icr2))	(L996_1	M60.1_1))	92.1_1))	276.1_1)	L1002_1)	208.1_1)	(((274.1_1	L998_1)	(84.6_1	85.1_1))	((278.1_1	(280.1_1	L151_1))	L179_1)))	(((icr1	(250.1_1	L987_1))	((L989_1	L990_1)	L992_1))	(40.6_1	55.1_1)))	rhc1);
(((((((((266.1_1	L036_1)	(94.1_1	L033_1))	(116.4_1	96.3_1))	((((((128.1_1	135.7_1)	((159.11_1	406.1_1)	416.1_1))	(131.2_1	L162_1))	((((184.1_1	L046_1)	90.6_1)	92.1_1)	icr2))	(((366.1_1	369.1_1)	L035_1)	(L985_1	M60.1_1)))	(60.1_1	L996_1)))	(276.1_1	L1002_1))	208.1_1)	((((L987_1	icr1)	250.1_1)	(L989_1	(L990_1	L992_1)))	(((274.1_1	L998_1)	(278.1_1	((280.1_1	L151_1)	L179_1)))	(84.6_1	85.1_1))))	(40.6_1	55.1_1))	rhc1);
((((((((L036_1	(266.1_1	(94.1_1	L033_1)))	(((((116.4_1	159.11_1)	(416.1_1	92.1_1))	L985_1)	(131.2_1	icr2))	(128.1_1	406.1_1)))	60.1_1)	((((135.7_1	90.6_1)	((366.1_1	L035_1)	369.1_1))	L162_1)	((184.1_1	L046_1)	((96.3_1	L996_1)	M60.1_1))))	((208.1_1	276.1_1)	L1002_1))	((274.1_1	L998_1)	((278.1_1	((280.1_1	L151_1)	L179_1))	(84.6_1	85.1_1))))	((((L987_1	icr1)	250.1_1)	((L989_1	L992_1)	L990_1))	(40.6_1	55.1_1)))	rhc1);
((((((((((94.1_1	(266.1_1	L033_1))	L036_1)	((((116.4_1	135.7_1)	(406.1_1	96.3_1))	(159.11_1	L162_1))	(((((128.1_1	((366.1_1	369.1_1)	L035_1))	L985_1)	(L996_1	M60.1_1))	131.2_1)	(((184.1_1	L046_1)	((416.1_1	90.6_1)	60.1_1))	92.1_1))))	icr2)	((208.1_1	276.1_1)	L1002_1))	(((274.1_1	L998_1)	L151_1)	278.1_1))	(84.6_1	85.1_1))	(280.1_1	L179_1))	((((250.1_1	L987_1)	icr1)	((L989_1	L992_1)	L990_1))	(40.6_1	55.1_1)))	rhc1);
((((((((94.1_1	(266.1_1	(L033_1	L036_1)))	((159.11_1	(184.1_1	L046_1))	406.1_1))	((((116.4_1	90.6_1)	M60.1_1)	131.2_1)	(((128.1_1	(92.1_1	96.3_1))	icr2)	((135.7_1	L996_1)	(60.1_1	L985_1)))))	((((366.1_1	369.1_1)	L035_1)	416.1_1)	L162_1))	208.1_1)	(276.1_1	L1002_1))	(((((250.1_1	L987_1)	icr1)	((L989_1	L990_1)	L992_1))	(40.6_1	55.1_1))	((274.1_1	L998_1)	(((278.1_1	L151_1)	(280.1_1	L179_1))	(84.6_1	85.1_1)))))	rhc1);
((((((((L036_1	((266.1_1	L033_1)	94.1_1))	L162_1)	(((116.4_1	(184.1_1	L046_1))	L996_1)	(366.1_1	(369.1_1	L035_1))))	((((128.1_1	131.2_1)	(416.1_1	icr2))	(((135.7_1	L985_1)	(((60.1_1	90.6_1)	96.3_1)	92.1_1))	(406.1_1	M60.1_1)))	159.11_1))	L1002_1)	((208.1_1	276.1_1)	((278.1_1	280.1_1)	(L151_1	L179_1))))	((((((250.1_1	L987_1)	icr1)	((L989_1	L992_1)	L990_1))	(40.6_1	55.1_1))	(274.1_1	L998_1))	(84.6_1	85.1_1)))	rhc1);
((((((((((94.1_1	(L033_1	L036_1))	266.1_1)	L996_1)	(((128.1_1	(159.11_1	90.6_1))	(131.2_1	M60.1_1))	((184.1_1	L046_1)	((366.1_1	L035_1)	369.1_1))))	(((116.4_1	(135.7_1	416.1_1))	L985_1)	(406.1_1	((60.1_1	(96.3_1	icr2))	92.1_1))))	L162_1)	(276.1_1	L1002_1))	208.1_1)	((((((250.1_1	L987_1)	icr1)	((L989_1	L992_1)	L990_1))	(40.6_1	55.1_1))	(((274.1_1	L998_1)	278.1_1)	((280.1_1	L151_1)	L179_1)))	(84.6_1	85.1_1)))	rhc1);
((((((((((((266.1_1	L036_1)	L033_1)	94.1_1)	(((((116.4_1	416.1_1)	90.6_1)	(L985_1	(L996_1	M60.1_1)))	60.1_1)	(184.1_1	L046_1)))	(((128.1_1	135.7_1)	159.11_1)	(406.1_1	(92.1_1	icr2))))	((366.1_1	369.1_1)	L035_1))	96.3_1)	(131.2_1	L162_1))	(208.1_1	(276.1_1	L1002_1)))	((((278.1_1	L151_1)	280.1_1)	(84.6_1	85.1_1))	L179_1))	(((((250.1_1	L987_1)	icr1)	((L989_1	L992_1)	L990_1))	(40.6_1	55.1_1))	(274.1_1	L998_1)))	rhc1);
((((((((L033_1	266.1_1)	(94.1_1	L036_1))	((((116.4_1	135.7_1)	L996_1)	(((366.1_1	L035_1)	369.1_1)	icr2))	((((((128.1_1	L162_1)	((60.1_1	92.1_1)	M60.1_1))	(184.1_1	L046_1))	((131.2_1	(159.11_1	416.1_1))	L985_1))	96.3_1)	(406.1_1	90.6_1))))	(276.1_1	L1002_1))	208.1_1)	((274.1_1	L998_1)	((((278.1_1	L179_1)	280.1_1)	L151_1)	(84.6_1	85.1_1))))	(((250.1_1	(icr1	L987_1))	(L989_1	(L990_1	L992_1)))	(40.6_1	55.1_1)))	rhc1);
(((((((L036_1	((266.1_1	94.1_1)	L033_1))	(((((116.4_1	135.7_1)	(((128.1_1	(406.1_1	L985_1))	icr2)	90.6_1))	(((366.1_1	L035_1)	369.1_1)	96.3_1))	(184.1_1	L046_1))	(131.2_1	(416.1_1	(159.11_1	L996_1)))))	(((60.1_1	M60.1_1)	92.1_1)	L162_1))	(208.1_1	276.1_1))	L1002_1)	(84.6_1	85.1_1))	(((((((250.1_1	L987_1)	icr1)	(L989_1	(L990_1	L992_1)))	(40.6_1	55.1_1))	(274.1_1	L998_1))	((278.1_1	L179_1)	(280.1_1	L151_1)))	rhc1));
((((((((((((266.1_1	L033_1)	(94.1_1	L036_1))	((((116.4_1	(135.7_1	159.11_1))	(416.1_1	icr2))	(131.2_1	(184.1_1	L046_1)))	(((366.1_1	369.1_1)	L035_1)	(406.1_1	L996_1))))	(((((92.1_1	L985_1)	96.3_1)	90.6_1)	L162_1)	(60.1_1	M60.1_1)))	128.1_1)	L1002_1)	276.1_1)	208.1_1)	(((250.1_1	(L987_1	icr1))	((L989_1	L992_1)	L990_1))	(40.6_1	55.1_1)))	((278.1_1	((280.1_1	L151_1)	L179_1))	(84.6_1	85.1_1)))	(274.1_1	L998_1))	rhc1);
(((((((L036_1	(266.1_1	94.1_1))	L033_1)	(((((((116.4_1	L996_1)	96.3_1)	L162_1)	(131.2_1	M60.1_1))	((((128.1_1	(159.11_1	92.1_1))	(((135.7_1	60.1_1)	406.1_1)	((184.1_1	L046_1)	90.6_1)))	416.1_1)	L985_1))	icr2)	(366.1_1	(369.1_1	L035_1))))	(276.1_1	L1002_1))	208.1_1)	(((((L987_1	250.1_1)	icr1)	(L989_1	(L990_1	L992_1)))	(40.6_1	55.1_1))	(((274.1_1	L998_1)	((278.1_1	(280.1_1	L179_1))	L151_1))	(84.6_1	85.1_1))))	rhc1);
(((((((((266.1_1	(L036_1	(94.1_1	L033_1)))	(366.1_1	(369.1_1	L035_1)))	((((128.1_1	(((184.1_1	L046_1)	96.3_1)	90.6_1))	((406.1_1	60.1_1)	L985_1))	M60.1_1)	92.1_1))	(((((116.4_1	131.2_1)	159.11_1)	L162_1)	icr2)	((135.7_1	L996_1)	416.1_1)))	(276.1_1	L1002_1))	208.1_1)	(((274.1_1	L998_1)	((278.1_1	L151_1)	(280.1_1	L179_1)))	(84.6_1	85.1_1)))	((((L987_1	250.1_1)	icr1)	(L989_1	(L990_1	L992_1)))	(40.6_1	55.1_1)))	rhc1);
(((((((((((L036_1	(266.1_1	L033_1))	94.1_1)	92.1_1)	((((((116.4_1	96.3_1)	(((131.2_1	L985_1)	(406.1_1	60.1_1))	L996_1))	(128.1_1	135.7_1))	M60.1_1)	(366.1_1	(369.1_1	L035_1)))	((159.11_1	((416.1_1	90.6_1)	icr2))	(184.1_1	L046_1))))	L162_1)	208.1_1)	(276.1_1	L1002_1))	((274.1_1	L998_1)	((278.1_1	(280.1_1	L179_1))	L151_1)))	(84.6_1	85.1_1))	((((250.1_1	L987_1)	icr1)	((L989_1	L990_1)	L992_1))	(40.6_1	55.1_1)))	rhc1);
(((((((((((L033_1	((266.1_1	94.1_1)	L036_1))	((96.3_1	L985_1)	icr2))	((131.2_1	(159.11_1	(406.1_1	(92.1_1	L996_1))))	(416.1_1	90.6_1)))	L162_1)	(((((116.4_1	135.7_1)	(128.1_1	60.1_1))	((366.1_1	369.1_1)	L035_1))	M60.1_1)	(184.1_1	L046_1)))	(276.1_1	L1002_1))	208.1_1)	(((274.1_1	L998_1)	((280.1_1	L179_1)	L151_1))	278.1_1))	((((250.1_1	L987_1)	icr1)	((L989_1	L992_1)	L990_1))	(40.6_1	55.1_1)))	(84.6_1	85.1_1))	rhc1);
((((((((((((L033_1	(266.1_1	(94.1_1	L036_1)))	135.7_1)	((((116.4_1	128.1_1)	90.6_1)	96.3_1)	(159.11_1	(366.1_1	(369.1_1	L035_1)))))	L162_1)	((((131.2_1	92.1_1)	icr2)	(416.1_1	L996_1))	((184.1_1	L046_1)	((406.1_1	L985_1)	(60.1_1	M60.1_1)))))	208.1_1)	(276.1_1	L1002_1))	((278.1_1	280.1_1)	L151_1))	((84.6_1	85.1_1)	L179_1))	(274.1_1	L998_1))	((((L987_1	icr1)	250.1_1)	((L989_1	L990_1)	L992_1))	(40.6_1	55.1_1)))	rhc1);
((((((((((L036_1	94.1_1)	(266.1_1	L033_1))	(((116.4_1	(((135.7_1	(((406.1_1	90.6_1)	96.3_1)	L996_1))	(184.1_1	L046_1))	((159.11_1	L985_1)	L162_1)))	128.1_1)	131.2_1))	((366.1_1	L035_1)	369.1_1))	(((416.1_1	M60.1_1)	(60.1_1	92.1_1))	icr2))	208.1_1)	(276.1_1	L1002_1))	(((250.1_1	L987_1)	icr1)	(L989_1	(L990_1	L992_1))))	((((274.1_1	L998_1)	(278.1_1	((280.1_1	L151_1)	L179_1)))	(40.6_1	55.1_1))	(84.6_1	85.1_1)))	rhc1);
(((((((((((94.1_1	266.1_1)	L036_1)	L033_1)	(((131.2_1	((((((135.7_1	92.1_1)	(184.1_1	L046_1))	159.11_1)	(60.1_1	(96.3_1	icr2)))	(406.1_1	L996_1))	(416.1_1	M60.1_1)))	(366.1_1	(369.1_1	L035_1)))	L162_1))	(((116.4_1	90.6_1)	L985_1)	128.1_1))	(276.1_1	L1002_1))	208.1_1)	((278.1_1	280.1_1)	(L151_1	L179_1)))	(((((250.1_1	icr1)	L987_1)	((L989_1	L990_1)	L992_1))	(40.6_1	55.1_1))	(274.1_1	L998_1)))	(84.6_1	85.1_1))	rhc1);
((((((((((266.1_1	((L033_1	L036_1)	94.1_1))	(366.1_1	(369.1_1	L035_1)))	128.1_1)	((((((116.4_1	159.11_1)	(416.1_1	M60.1_1))	(406.1_1	(60.1_1	(90.6_1	96.3_1))))	(184.1_1	L046_1))	92.1_1)	((131.2_1	(135.7_1	(L985_1	L996_1)))	(L162_1	icr2))))	(208.1_1	(276.1_1	L1002_1)))	(84.6_1	85.1_1))	((278.1_1	L179_1)	(280.1_1	L151_1)))	(274.1_1	L998_1))	((((L987_1	250.1_1)	icr1)	((L989_1	L992_1)	L990_1))	(40.6_1	55.1_1)))	rhc1);
((((((((((L036_1	((266.1_1	L033_1)	94.1_1))	(((116.4_1	(135.7_1	416.1_1))	((366.1_1	369.1_1)	L035_1))	(M60.1_1	icr2)))	((184.1_1	L046_1)	L162_1))	((128.1_1	406.1_1)	((((131.2_1	L996_1)	L985_1)	((60.1_1	96.3_1)	90.6_1))	(159.11_1	92.1_1))))	276.1_1)	208.1_1)	L1002_1)	((274.1_1	L998_1)	((((278.1_1	280.1_1)	L179_1)	L151_1)	(84.6_1	85.1_1))))	((250.1_1	(L987_1	icr1))	((40.6_1	55.1_1)	(L989_1	(L990_1	L992_1)))))	rhc1);
(((((((((((266.1_1	94.1_1)	(L036_1	L033_1))	(((((((128.1_1	131.2_1)	L985_1)	96.3_1)	((((135.7_1	60.1_1)	92.1_1)	icr2)	416.1_1))	M60.1_1)	(184.1_1	L046_1))	L162_1))	((90.6_1	159.11_1)	(((366.1_1	L035_1)	369.1_1)	(406.1_1	L996_1))))	116.4_1)	((208.1_1	L1002_1)	276.1_1))	(278.1_1	(280.1_1	(L151_1	L179_1))))	(84.6_1	85.1_1))	(274.1_1	L998_1))	(((icr1	(250.1_1	L987_1))	((L989_1	L990_1)	L992_1))	(40.6_1	55.1_1)))	rhc1);
(((((((((266.1_1	94.1_1)	L033_1)	L036_1)	((131.2_1	M60.1_1)	L162_1))	(184.1_1	L046_1))	(((116.4_1	96.3_1)	((((128.1_1	60.1_1)	92.1_1)	icr2)	((135.7_1	L996_1)	((366.1_1	L035_1)	369.1_1))))	(((90.6_1	L985_1)	416.1_1)	(159.11_1	406.1_1))))	(208.1_1	(276.1_1	L1002_1)))	(((((250.1_1	(L987_1	icr1))	(L989_1	(L990_1	L992_1)))	(40.6_1	55.1_1))	(274.1_1	L998_1))	((278.1_1	((280.1_1	L151_1)	L179_1))	(84.6_1	85.1_1))))	rhc1);
((((((((((L033_1	94.1_1)	(266.1_1	L036_1))	(((((((116.4_1	416.1_1)	L162_1)	(159.11_1	icr2))	(((366.1_1	L035_1)	369.1_1)	L985_1))	131.2_1)	M60.1_1)	((((128.1_1	135.7_1)	(184.1_1	L046_1))	(90.6_1	(92.1_1	L996_1)))	(60.1_1	96.3_1))))	406.1_1)	(276.1_1	L1002_1))	208.1_1)	((274.1_1	L998_1)	278.1_1))	(((280.1_1	L179_1)	L151_1)	(84.6_1	85.1_1)))	(((icr1	(L987_1	250.1_1))	((L989_1	L992_1)	L990_1))	(40.6_1	55.1_1)))	rhc1);
((((((((266.1_1	L033_1)	(94.1_1	L036_1))	(((((((((116.4_1	60.1_1)	90.6_1)	(184.1_1	L046_1))	159.11_1)	((366.1_1	369.1_1)	L035_1))	(((406.1_1	((92.1_1	96.3_1)	L162_1))	L985_1)	M60.1_1))	((128.1_1	icr2)	135.7_1))	131.2_1)	(416.1_1	L996_1)))	(208.1_1	(276.1_1	L1002_1)))	((274.1_1	L998_1)	(((278.1_1	280.1_1)	(L151_1	L179_1))	(84.6_1	85.1_1))))	((40.6_1	55.1_1)	((L989_1	L990_1)	L992_1)))	((250.1_1	icr1)	L987_1))	rhc1);
((((((266.1_1	(94.1_1	(L033_1	L036_1)))	(((116.4_1	96.3_1)	L162_1)	(131.2_1	(406.1_1	M60.1_1))))	((((128.1_1	135.7_1)	90.6_1)	((416.1_1	60.1_1)	icr2))	(((159.11_1	(92.1_1	(L985_1	L996_1)))	((366.1_1	369.1_1)	L035_1))	(184.1_1	L046_1))))	(208.1_1	(276.1_1	L1002_1)))	(((((L987_1	250.1_1)	icr1)	((L989_1	L990_1)	L992_1))	(40.6_1	55.1_1))	((274.1_1	L998_1)	((278.1_1	(280.1_1	(L151_1	L179_1)))	(84.6_1	85.1_1)))))	rhc1);
(((((((94.1_1	(266.1_1	(L033_1	L036_1)))	((406.1_1	L985_1)	96.3_1))	(((116.4_1	131.2_1)	(M60.1_1	icr2))	((128.1_1	(((((135.7_1	L996_1)	((184.1_1	L046_1)	60.1_1))	416.1_1)	(159.11_1	90.6_1))	(92.1_1	(366.1_1	(369.1_1	L035_1)))))	L162_1)))	(208.1_1	(276.1_1	L1002_1)))	(((icr1	(L987_1	250.1_1))	(L989_1	(L990_1	L992_1)))	(40.6_1	55.1_1)))	(((274.1_1	L998_1)	(278.1_1	((280.1_1	L179_1)	L151_1)))	(84.6_1	85.1_1)))	rhc1);
((((((((266.1_1	((94.1_1	L033_1)	L036_1))	(((135.7_1	406.1_1)	96.3_1)	(((((icr2	90.6_1)	(159.11_1	(L985_1	M60.1_1)))	60.1_1)	(416.1_1	L996_1))	(184.1_1	L046_1))))	((((116.4_1	128.1_1)	92.1_1)	131.2_1)	L162_1))	((366.1_1	369.1_1)	L035_1))	(208.1_1	(276.1_1	L1002_1)))	(274.1_1	L998_1))	(((((L987_1	250.1_1)	icr1)	(L989_1	(L990_1	L992_1)))	(40.6_1	55.1_1))	((278.1_1	(280.1_1	(L151_1	L179_1)))	(84.6_1	85.1_1))))	rhc1);
((((((((((L036_1	266.1_1)	(94.1_1	L033_1))	((((((((116.4_1	L985_1)	92.1_1)	(135.7_1	90.6_1))	L996_1)	(((128.1_1	(416.1_1	96.3_1))	(((184.1_1	L046_1)	60.1_1)	406.1_1))	131.2_1))	(159.11_1	(L162_1	M60.1_1)))	icr2)	(366.1_1	(369.1_1	L035_1))))	208.1_1)	(276.1_1	L1002_1))	((278.1_1	(280.1_1	L179_1))	L151_1))	(274.1_1	L998_1))	(84.6_1	85.1_1))	((((L987_1	icr1)	250.1_1)	(L989_1	(L990_1	L992_1)))	(40.6_1	55.1_1)))	rhc1);
((((((((((266.1_1	L036_1)	L033_1)	94.1_1)	((((116.4_1	((135.7_1	icr2)	(406.1_1	L985_1)))	L996_1)	((128.1_1	((184.1_1	L046_1)	92.1_1))	(((366.1_1	(369.1_1	L035_1))	90.6_1)	((60.1_1	M60.1_1)	L162_1))))	(131.2_1	((159.11_1	96.3_1)	416.1_1))))	(276.1_1	L1002_1))	208.1_1)	(84.6_1	85.1_1))	((274.1_1	L998_1)	(278.1_1	((280.1_1	L179_1)	L151_1))))	((((250.1_1	L987_1)	icr1)	((L989_1	L990_1)	L992_1))	(40.6_1	55.1_1)))	rhc1);
((((((((((((((94.1_1	266.1_1)	(L033_1	L036_1))	((135.7_1	(60.1_1	icr2))	(L985_1	L996_1)))	(((131.2_1	M60.1_1)	(416.1_1	96.3_1))	L162_1))	116.4_1)	((128.1_1	406.1_1)	(184.1_1	L046_1)))	(159.11_1	((366.1_1	369.1_1)	L035_1)))	(90.6_1	92.1_1))	(276.1_1	L1002_1))	208.1_1)	((274.1_1	L998_1)	(278.1_1	((280.1_1	L179_1)	L151_1))))	(((250.1_1	L987_1)	icr1)	((40.6_1	55.1_1)	((L989_1	L992_1)	L990_1))))	(84.6_1	85.1_1))	rhc1);
(((((((((((((266.1_1	L033_1)	L036_1)	M60.1_1)	(((128.1_1	L996_1)	90.6_1)	(366.1_1	(369.1_1	L035_1))))	(((135.7_1	L985_1)	(406.1_1	92.1_1))	60.1_1))	(96.3_1	icr2))	((159.11_1	94.1_1)	L162_1))	(((116.4_1	416.1_1)	131.2_1)	(184.1_1	L046_1)))	208.1_1)	(276.1_1	L1002_1))	((((250.1_1	icr1)	L987_1)	((L989_1	L992_1)	L990_1))	(40.6_1	55.1_1)))	((274.1_1	L998_1)	((278.1_1	((280.1_1	L151_1)	L179_1))	(84.6_1	85.1_1))))	rhc1);
((((((((((94.1_1	((((116.4_1	92.1_1)	(184.1_1	L046_1))	96.3_1)	((128.1_1	(135.7_1	(60.1_1	M60.1_1)))	416.1_1)))	(131.2_1	(((366.1_1	(369.1_1	L035_1))	L985_1)	icr2)))	(((((266.1_1	L033_1)	L036_1)	90.6_1)	L996_1)	406.1_1))	(159.11_1	L162_1))	L1002_1)	(208.1_1	276.1_1))	((((250.1_1	L987_1)	icr1)	((L989_1	L992_1)	L990_1))	(((278.1_1	(280.1_1	L179_1))	L151_1)	(40.6_1	55.1_1))))	(274.1_1	L998_1))	(84.6_1	85.1_1))	rhc1);
(((((((((L036_1	266.1_1)	(94.1_1	L033_1))	((((116.4_1	(184.1_1	L046_1))	L996_1)	((131.2_1	(60.1_1	90.6_1))	(135.7_1	416.1_1)))	(((366.1_1	L035_1)	369.1_1)	((92.1_1	L985_1)	L162_1))))	(((((128.1_1	96.3_1)	M60.1_1)	406.1_1)	159.11_1)	icr2))	208.1_1)	(276.1_1	L1002_1))	((((274.1_1	L998_1)	(280.1_1	L151_1))	(84.6_1	85.1_1))	(278.1_1	L179_1)))	((((L987_1	icr1)	250.1_1)	((L989_1	L992_1)	L990_1))	(40.6_1	55.1_1)))	rhc1);
((((((((((94.1_1	L036_1)	266.1_1)	L033_1)	L162_1)	((((((116.4_1	60.1_1)	131.2_1)	((184.1_1	L046_1)	(90.6_1	92.1_1)))	L985_1)	(((128.1_1	(416.1_1	M60.1_1))	L996_1)	(135.7_1	(159.11_1	96.3_1))))	((406.1_1	(366.1_1	(369.1_1	L035_1)))	icr2)))	(208.1_1	(276.1_1	L1002_1)))	((((278.1_1	L151_1)	L179_1)	280.1_1)	(84.6_1	85.1_1)))	(274.1_1	L998_1))	((((250.1_1	L987_1)	icr1)	((L989_1	L990_1)	L992_1))	(40.6_1	55.1_1)))	rhc1);
((((((((((((266.1_1	L036_1)	(94.1_1	L033_1))	((((128.1_1	L996_1)	(96.3_1	L985_1))	60.1_1)	90.6_1))	131.2_1)	((((116.4_1	icr2)	((184.1_1	L046_1)	M60.1_1))	((159.11_1	416.1_1)	406.1_1))	135.7_1))	((366.1_1	L035_1)	369.1_1))	(92.1_1	L162_1))	(208.1_1	(276.1_1	L1002_1)))	(274.1_1	L998_1))	(((250.1_1	(L987_1	icr1))	((L989_1	L990_1)	L992_1))	(40.6_1	55.1_1)))	(278.1_1	(((280.1_1	L151_1)	L179_1)	(84.6_1	85.1_1))))	rhc1);
((((((((((((L036_1	94.1_1)	(266.1_1	L033_1))	icr2)	(((135.7_1	((366.1_1	369.1_1)	L035_1))	(184.1_1	L046_1))	416.1_1))	((((((116.4_1	406.1_1)	159.11_1)	92.1_1)	L996_1)	((60.1_1	L985_1)	M60.1_1))	131.2_1))	(((128.1_1	96.3_1)	90.6_1)	L162_1))	(208.1_1	(276.1_1	L1002_1)))	(((278.1_1	L179_1)	L151_1)	280.1_1))	((((250.1_1	L987_1)	icr1)	((L989_1	L992_1)	L990_1))	(40.6_1	55.1_1)))	(84.6_1	85.1_1))	(274.1_1	L998_1))	rhc1);
((((((94.1_1	((266.1_1	L036_1)	L033_1))	(((((((116.4_1	92.1_1)	L996_1)	(60.1_1	L985_1))	(96.3_1	icr2))	(406.1_1	L162_1))	(366.1_1	(369.1_1	L035_1)))	(((((128.1_1	(184.1_1	L046_1))	((135.7_1	M60.1_1)	90.6_1))	416.1_1)	159.11_1)	131.2_1)))	(208.1_1	((276.1_1	(278.1_1	((280.1_1	L179_1)	L151_1)))	L1002_1)))	((274.1_1	L998_1)	(84.6_1	85.1_1)))	((((250.1_1	L987_1)	icr1)	(L989_1	(L990_1	L992_1)))	(40.6_1	55.1_1)))	rhc1);
(((((((((266.1_1	L036_1)	94.1_1)	L033_1)	(((((((116.4_1	135.7_1)	60.1_1)	((128.1_1	96.3_1)	416.1_1))	(184.1_1	L046_1))	L162_1)	((((131.2_1	icr2)	159.11_1)	(((366.1_1	(369.1_1	L035_1))	L985_1)	92.1_1))	L996_1))	(406.1_1	(90.6_1	M60.1_1))))	(208.1_1	(84.6_1	85.1_1)))	(276.1_1	L1002_1))	((274.1_1	L998_1)	(((278.1_1	L179_1)	280.1_1)	L151_1)))	((((250.1_1	L987_1)	icr1)	((L989_1	L992_1)	L990_1))	(40.6_1	55.1_1)))	rhc1);
(((((((((((266.1_1	94.1_1)	L033_1)	L036_1)	((((((116.4_1	(((60.1_1	92.1_1)	M60.1_1)	L985_1))	(159.11_1	406.1_1))	L996_1)	(184.1_1	L046_1))	((128.1_1	(90.6_1	icr2))	135.7_1))	((131.2_1	96.3_1)	((366.1_1	(369.1_1	L035_1))	416.1_1))))	L162_1)	(208.1_1	(276.1_1	L1002_1)))	(274.1_1	L998_1))	((278.1_1	(280.1_1	L151_1))	L179_1))	(84.6_1	85.1_1))	((((250.1_1	L987_1)	icr1)	((L989_1	L990_1)	L992_1))	(40.6_1	55.1_1)))	rhc1);
((((((((((94.1_1	L033_1)	(266.1_1	L036_1))	(184.1_1	L046_1))	(((((116.4_1	(((406.1_1	L985_1)	416.1_1)	L996_1))	131.2_1)	((128.1_1	159.11_1)	((366.1_1	L035_1)	369.1_1)))	(((((135.7_1	60.1_1)	90.6_1)	icr2)	96.3_1)	M60.1_1))	(92.1_1	L162_1)))	(208.1_1	(276.1_1	L1002_1)))	(((278.1_1	280.1_1)	L179_1)	L151_1))	(84.6_1	85.1_1))	((((250.1_1	L987_1)	icr1)	((L989_1	L992_1)	L990_1))	(40.6_1	55.1_1)))	(274.1_1	L998_1))	rhc1);
((((((((((((L036_1	(266.1_1	94.1_1))	L033_1)	L996_1)	((159.11_1	60.1_1)	((((366.1_1	369.1_1)	L035_1)	(96.3_1	icr2))	416.1_1)))	(184.1_1	L046_1))	((116.4_1	((((128.1_1	135.7_1)	L985_1)	131.2_1)	92.1_1))	(((406.1_1	90.6_1)	M60.1_1)	L162_1)))	((208.1_1	L1002_1)	276.1_1))	(274.1_1	L998_1))	((278.1_1	(280.1_1	L179_1))	L151_1))	((((250.1_1	L987_1)	icr1)	(L989_1	(L990_1	L992_1)))	(40.6_1	55.1_1)))	(84.6_1	85.1_1))	rhc1);
(((((((((266.1_1	(94.1_1	L036_1))	L033_1)	((((116.4_1	M60.1_1)	(184.1_1	L046_1))	((366.1_1	369.1_1)	L035_1))	((131.2_1	(406.1_1	icr2))	159.11_1)))	(((((128.1_1	96.3_1)	L162_1)	90.6_1)	((135.7_1	416.1_1)	(60.1_1	L985_1)))	(92.1_1	L996_1)))	L1002_1)	(208.1_1	276.1_1))	((274.1_1	L998_1)	((278.1_1	((280.1_1	L151_1)	L179_1))	(84.6_1	85.1_1))))	(((250.1_1	L987_1)	icr1)	((40.6_1	55.1_1)	((L989_1	L990_1)	L992_1))))	rhc1);
((((((L033_1	(266.1_1	(94.1_1	L036_1)))	(((((((116.4_1	90.6_1)	icr2)	((M60.1_1	96.3_1)	((366.1_1	L035_1)	369.1_1)))	(128.1_1	(135.7_1	L996_1)))	(131.2_1	92.1_1))	(159.11_1	(406.1_1	((416.1_1	60.1_1)	L985_1))))	(184.1_1	L046_1)))	L162_1)	((208.1_1	276.1_1)	L1002_1))	(((((250.1_1	L987_1)	icr1)	((L989_1	L992_1)	L990_1))	(((278.1_1	((280.1_1	L179_1)	L151_1))	(84.6_1	85.1_1))	(40.6_1	55.1_1)))	(274.1_1	L998_1)))	rhc1);
(((((((((((94.1_1	L036_1)	(266.1_1	L033_1))	159.11_1)	(184.1_1	L046_1))	(((116.4_1	L162_1)	(((131.2_1	416.1_1)	406.1_1)	135.7_1))	(((128.1_1	(60.1_1	96.3_1))	L996_1)	M60.1_1)))	((366.1_1	L035_1)	369.1_1))	((L985_1	(90.6_1	92.1_1))	icr2))	(276.1_1	L1002_1))	208.1_1)	((((250.1_1	L987_1)	icr1)	(L989_1	(L990_1	L992_1)))	(((274.1_1	L998_1)	((278.1_1	(84.6_1	85.1_1))	((280.1_1	L179_1)	L151_1)))	(40.6_1	55.1_1))))	rhc1);
(((((((((L033_1	L036_1)	266.1_1)	94.1_1)	(((((116.4_1	(((406.1_1	416.1_1)	icr2)	M60.1_1))	96.3_1)	(((135.7_1	60.1_1)	(366.1_1	(369.1_1	L035_1)))	L996_1))	92.1_1)	128.1_1))	((131.2_1	((159.11_1	90.6_1)	L985_1))	((184.1_1	L046_1)	L162_1)))	(208.1_1	(276.1_1	L1002_1)))	(84.6_1	85.1_1))	(((((250.1_1	(L987_1	icr1))	((L989_1	L990_1)	L992_1))	(40.6_1	55.1_1))	((278.1_1	L151_1)	(280.1_1	L179_1)))	(274.1_1	L998_1)))	rhc1);
(((((((((((L033_1	L036_1)	94.1_1)	266.1_1)	((((116.4_1	L985_1)	92.1_1)	406.1_1)	(((366.1_1	L035_1)	369.1_1)	60.1_1)))	(((((128.1_1	135.7_1)	96.3_1)	((131.2_1	M60.1_1)	(184.1_1	L046_1)))	(416.1_1	90.6_1))	((159.11_1	L996_1)	(L162_1	icr2))))	(276.1_1	L1002_1))	208.1_1)	(((icr1	(250.1_1	L987_1))	((L989_1	L990_1)	L992_1))	(40.6_1	55.1_1)))	(274.1_1	L998_1))	((278.1_1	((280.1_1	L151_1)	L179_1))	(84.6_1	85.1_1)))	rhc1);
(((((((((266.1_1	(94.1_1	L033_1))	L036_1)	((((((116.4_1	M60.1_1)	416.1_1)	96.3_1)	((366.1_1	L035_1)	369.1_1))	(184.1_1	L046_1))	(131.2_1	((135.7_1	92.1_1)	406.1_1))))	((128.1_1	60.1_1)	L985_1))	L162_1)	(90.6_1	((159.11_1	L996_1)	icr2)))	(208.1_1	(276.1_1	L1002_1)))	((((((L987_1	250.1_1)	icr1)	(40.6_1	55.1_1))	(L989_1	(L990_1	L992_1)))	(84.6_1	85.1_1))	(((274.1_1	L998_1)	278.1_1)	(280.1_1	(L151_1	L179_1)))))	rhc1);
((((((((((266.1_1	((94.1_1	L036_1)	L033_1))	L162_1)	60.1_1)	159.11_1)	(((116.4_1	M60.1_1)	92.1_1)	(((128.1_1	L996_1)	(131.2_1	((184.1_1	L046_1)	406.1_1)))	(((135.7_1	96.3_1)	(366.1_1	(369.1_1	L035_1)))	((416.1_1	90.6_1)	(L985_1	icr2))))))	208.1_1)	(276.1_1	L1002_1))	((274.1_1	L998_1)	((((278.1_1	L179_1)	280.1_1)	L151_1)	(84.6_1	85.1_1))))	((((icr1	250.1_1)	L987_1)	((L989_1	L992_1)	L990_1))	(40.6_1	55.1_1)))	rhc1);
((((((((L036_1	((266.1_1	94.1_1)	L033_1))	L162_1)	(116.4_1	(159.11_1	((96.3_1	L985_1)	(M60.1_1	icr2)))))	(((((128.1_1	90.6_1)	(416.1_1	60.1_1))	(406.1_1	(92.1_1	L996_1)))	((131.2_1	(184.1_1	L046_1))	135.7_1))	(366.1_1	(369.1_1	L035_1))))	((208.1_1	L1002_1)	276.1_1))	(((274.1_1	L998_1)	(84.6_1	85.1_1))	(278.1_1	((280.1_1	L179_1)	L151_1))))	(((L987_1	(250.1_1	icr1))	((L989_1	L992_1)	L990_1))	(40.6_1	55.1_1)))	rhc1);
(((((((L036_1	266.1_1)	(94.1_1	L033_1))	(((((116.4_1	416.1_1)	128.1_1)	(406.1_1	92.1_1))	(((366.1_1	L035_1)	369.1_1)	((90.6_1	L985_1)	icr2)))	((((131.2_1	135.7_1)	96.3_1)	(60.1_1	M60.1_1))	((159.11_1	L996_1)	((184.1_1	L046_1)	L162_1)))))	(276.1_1	L1002_1))	208.1_1)	(((((L987_1	250.1_1)	icr1)	((L989_1	L992_1)	L990_1))	(40.6_1	55.1_1))	((274.1_1	L998_1)	(((278.1_1	L179_1)	(280.1_1	L151_1))	(84.6_1	85.1_1)))))	rhc1);
((((((((L036_1	((266.1_1	L033_1)	94.1_1))	(128.1_1	406.1_1))	(((((((116.4_1	L996_1)	(184.1_1	L046_1))	(131.2_1	135.7_1))	((416.1_1	(60.1_1	92.1_1))	M60.1_1))	((366.1_1	L035_1)	369.1_1))	((90.6_1	(L985_1	icr2))	L162_1))	(159.11_1	96.3_1)))	(208.1_1	(276.1_1	L1002_1)))	((icr1	(250.1_1	L987_1))	((40.6_1	55.1_1)	(L989_1	(L990_1	L992_1)))))	(274.1_1	L998_1))	(((278.1_1	280.1_1)	(L151_1	L179_1))	(84.6_1	85.1_1)))	rhc1);
(((((((((((((266.1_1	94.1_1)	(L036_1	L033_1))	(128.1_1	90.6_1))	(131.2_1	159.11_1))	((135.7_1	(184.1_1	L046_1))	(96.3_1	L996_1)))	((((116.4_1	406.1_1)	L985_1)	(60.1_1	M60.1_1))	416.1_1))	L162_1)	(((366.1_1	369.1_1)	L035_1)	(92.1_1	icr2)))	(276.1_1	L1002_1))	208.1_1)	((((250.1_1	L987_1)	icr1)	((L989_1	L990_1)	L992_1))	(40.6_1	55.1_1)))	((274.1_1	L998_1)	((278.1_1	(280.1_1	(L151_1	L179_1)))	(84.6_1	85.1_1))))	rhc1);
((((((((((94.1_1	(266.1_1	L033_1))	L036_1)	((128.1_1	416.1_1)	L996_1))	(184.1_1	L046_1))	(((366.1_1	369.1_1)	L035_1)	(L162_1	icr2)))	((((((116.4_1	M60.1_1)	60.1_1)	((135.7_1	L985_1)	96.3_1))	(159.11_1	406.1_1))	90.6_1)	(131.2_1	92.1_1)))	(208.1_1	(276.1_1	L1002_1)))	(274.1_1	L998_1))	((((((L987_1	250.1_1)	icr1)	((L989_1	L990_1)	L992_1))	(40.6_1	55.1_1))	(280.1_1	(84.6_1	85.1_1)))	(278.1_1	(L151_1	L179_1))))	rhc1);
(((((((((((((266.1_1	L036_1)	(94.1_1	L033_1))	L985_1)	((((159.11_1	((366.1_1	L035_1)	369.1_1))	(416.1_1	96.3_1))	90.6_1)	60.1_1))	(184.1_1	L046_1))	M60.1_1)	L162_1)	((((116.4_1	128.1_1)	icr2)	((135.7_1	406.1_1)	(92.1_1	L996_1)))	131.2_1))	(208.1_1	(276.1_1	L1002_1)))	((((250.1_1	L987_1)	icr1)	((L989_1	L992_1)	L990_1))	(40.6_1	55.1_1)))	((278.1_1	L179_1)	(280.1_1	L151_1)))	((274.1_1	L998_1)	(84.6_1	85.1_1)))	rhc1);
(((((((((((266.1_1	L036_1)	L033_1)	94.1_1)	M60.1_1)	L162_1)	((366.1_1	369.1_1)	L035_1))	((((((116.4_1	(128.1_1	60.1_1))	90.6_1)	L996_1)	(((((131.2_1	416.1_1)	135.7_1)	icr2)	(406.1_1	96.3_1))	(92.1_1	L985_1)))	159.11_1)	(184.1_1	L046_1)))	(208.1_1	(276.1_1	L1002_1)))	((((250.1_1	(L987_1	icr1))	((L989_1	L992_1)	L990_1))	(40.6_1	55.1_1))	(((278.1_1	(280.1_1	L179_1))	L151_1)	(84.6_1	85.1_1))))	(274.1_1	L998_1))	rhc1);
(((((((((L036_1	L033_1)	(266.1_1	94.1_1))	((131.2_1	((366.1_1	L035_1)	369.1_1))	((90.6_1	M60.1_1)	((184.1_1	L046_1)	icr2))))	(128.1_1	60.1_1))	(((((116.4_1	135.7_1)	(159.11_1	(96.3_1	L996_1)))	(416.1_1	L985_1))	(406.1_1	92.1_1))	L162_1))	(208.1_1	(276.1_1	L1002_1)))	(84.6_1	85.1_1))	(((((L987_1	icr1)	250.1_1)	(40.6_1	55.1_1))	((L989_1	L990_1)	L992_1))	((274.1_1	L998_1)	(278.1_1	((280.1_1	L151_1)	L179_1)))))	rhc1);
(((((L033_1	(266.1_1	L036_1))	94.1_1)	(((((116.4_1	92.1_1)	L985_1)	((((184.1_1	L046_1)	(90.6_1	icr2))	96.3_1)	((406.1_1	60.1_1)	L996_1)))	L162_1)	(((128.1_1	(366.1_1	(369.1_1	L035_1)))	M60.1_1)	((131.2_1	416.1_1)	(135.7_1	159.11_1)))))	((((((250.1_1	L987_1)	icr1)	((L989_1	L992_1)	L990_1))	(40.6_1	55.1_1))	((274.1_1	L998_1)	((278.1_1	280.1_1)	(84.6_1	85.1_1))))	(208.1_1	((276.1_1	(L151_1	L179_1))	L1002_1))))	rhc1);
((((((((((((L036_1	L033_1)	94.1_1)	266.1_1)	((135.7_1	L985_1)	159.11_1))	(131.2_1	406.1_1))	(((((116.4_1	92.1_1)	L996_1)	(184.1_1	L046_1))	icr2)	((128.1_1	(416.1_1	90.6_1))	((60.1_1	96.3_1)	M60.1_1))))	(((366.1_1	L035_1)	369.1_1)	L162_1))	(276.1_1	L1002_1))	208.1_1)	((274.1_1	L998_1)	(((278.1_1	(L151_1	L179_1))	280.1_1)	(84.6_1	85.1_1))))	(((250.1_1	(L987_1	icr1))	((L989_1	L990_1)	L992_1))	(40.6_1	55.1_1)))	rhc1);
(((((((((((L036_1	L033_1)	(266.1_1	94.1_1))	((((((128.1_1	406.1_1)	96.3_1)	(159.11_1	icr2))	(90.6_1	L996_1))	(184.1_1	L046_1))	((366.1_1	L035_1)	369.1_1)))	(131.2_1	(((135.7_1	416.1_1)	92.1_1)	L162_1)))	((116.4_1	(L985_1	M60.1_1))	60.1_1))	(276.1_1	L1002_1))	208.1_1)	(278.1_1	((280.1_1	L151_1)	L179_1)))	((274.1_1	L998_1)	(84.6_1	85.1_1)))	((((250.1_1	L987_1)	icr1)	((L989_1	L990_1)	L992_1))	(40.6_1	55.1_1)))	rhc1);
((((((((((L036_1	266.1_1)	94.1_1)	L033_1)	(((((((116.4_1	60.1_1)	((366.1_1	(369.1_1	L035_1))	90.6_1))	L162_1)	(135.7_1	159.11_1))	((((184.1_1	L046_1)	(416.1_1	L996_1))	406.1_1)	96.3_1))	131.2_1)	((128.1_1	92.1_1)	(L985_1	(M60.1_1	icr2)))))	(276.1_1	L1002_1))	208.1_1)	((274.1_1	L998_1)	(84.6_1	85.1_1)))	((icr1	(250.1_1	L987_1))	((40.6_1	55.1_1)	(L989_1	(L990_1	L992_1)))))	((278.1_1	(280.1_1	L179_1))	L151_1))	rhc1);
(((((((((94.1_1	266.1_1)	L036_1)	L033_1)	((((128.1_1	(135.7_1	92.1_1))	L985_1)	(406.1_1	416.1_1))	((366.1_1	(369.1_1	L035_1))	L996_1)))	((((((116.4_1	96.3_1)	M60.1_1)	icr2)	131.2_1)	(184.1_1	L046_1))	(159.11_1	((60.1_1	90.6_1)	L162_1))))	(274.1_1	L998_1))	(((278.1_1	L151_1)	(280.1_1	L179_1))	(84.6_1	85.1_1)))	((((250.1_1	(L987_1	icr1))	(L989_1	(L990_1	L992_1)))	(40.6_1	55.1_1))	((208.1_1	276.1_1)	L1002_1)))	rhc1);
((((((((((L033_1	((266.1_1	L036_1)	94.1_1))	((131.2_1	92.1_1)	L162_1))	(90.6_1	(L985_1	icr2)))	((((116.4_1	((128.1_1	(135.7_1	L996_1))	M60.1_1))	(406.1_1	60.1_1))	((96.3_1	(159.11_1	416.1_1))	(184.1_1	L046_1)))	(366.1_1	(369.1_1	L035_1))))	(276.1_1	L1002_1))	208.1_1)	(((274.1_1	L998_1)	(278.1_1	((280.1_1	L179_1)	L151_1)))	(84.6_1	85.1_1)))	((icr1	(250.1_1	L987_1))	((L989_1	L990_1)	L992_1)))	(40.6_1	55.1_1))	rhc1);
(((((((((((((L033_1	(266.1_1	94.1_1))	L036_1)	(184.1_1	L046_1))	((131.2_1	(416.1_1	96.3_1))	((406.1_1	90.6_1)	(L996_1	M60.1_1))))	(((116.4_1	135.7_1)	L985_1)	((((128.1_1	60.1_1)	159.11_1)	92.1_1)	((366.1_1	L035_1)	369.1_1))))	(L162_1	icr2))	208.1_1)	(276.1_1	L1002_1))	(278.1_1	((280.1_1	L179_1)	L151_1)))	(84.6_1	85.1_1))	((274.1_1	L998_1)	((40.6_1	55.1_1)	(L989_1	(L990_1	L992_1)))))	(L987_1	(250.1_1	icr1)))	rhc1);
(((((((((((94.1_1	L036_1)	(266.1_1	L033_1))	((366.1_1	(369.1_1	L035_1))	(416.1_1	L996_1)))	135.7_1)	(159.11_1	L162_1))	(((184.1_1	L046_1)	(60.1_1	(96.3_1	L985_1)))	406.1_1))	((((116.4_1	M60.1_1)	(128.1_1	90.6_1))	131.2_1)	(92.1_1	icr2)))	(208.1_1	(276.1_1	L1002_1)))	(278.1_1	((280.1_1	L179_1)	L151_1)))	((((L987_1	(250.1_1	icr1))	((L989_1	L990_1)	L992_1))	(40.6_1	55.1_1))	((274.1_1	L998_1)	(84.6_1	85.1_1))))	rhc1);
(((((((((((266.1_1	(L033_1	L036_1))	94.1_1)	(92.1_1	L985_1))	(116.4_1	(131.2_1	406.1_1)))	(((128.1_1	159.11_1)	((((135.7_1	96.3_1)	(90.6_1	(416.1_1	M60.1_1)))	(60.1_1	(L996_1	icr2)))	((366.1_1	L035_1)	369.1_1)))	(184.1_1	L046_1)))	L162_1)	(276.1_1	L1002_1))	208.1_1)	(274.1_1	L998_1))	((((icr1	(250.1_1	L987_1))	((L989_1	L990_1)	L992_1))	(40.6_1	55.1_1))	((278.1_1	((280.1_1	L179_1)	L151_1))	(84.6_1	85.1_1))))	rhc1);
(((((((((L033_1	((266.1_1	94.1_1)	L036_1))	(128.1_1	((135.7_1	((406.1_1	M60.1_1)	96.3_1))	L996_1)))	icr2)	(((116.4_1	(184.1_1	L046_1))	(131.2_1	(416.1_1	90.6_1)))	(366.1_1	(369.1_1	L035_1))))	(((60.1_1	L985_1)	92.1_1)	L162_1))	159.11_1)	((((250.1_1	icr1)	L987_1)	((L989_1	L990_1)	L992_1))	(40.6_1	55.1_1)))	(((208.1_1	(276.1_1	L1002_1))	((((278.1_1	L179_1)	280.1_1)	L151_1)	(84.6_1	85.1_1)))	(274.1_1	L998_1)))	rhc1);
(((((((((L033_1	L036_1)	266.1_1)	94.1_1)	(((((116.4_1	135.7_1)	(((128.1_1	406.1_1)	60.1_1)	L985_1))	(((((L996_1	(416.1_1	M60.1_1))	L162_1)	90.6_1)	(92.1_1	96.3_1))	((184.1_1	L046_1)	icr2)))	131.2_1)	159.11_1))	((366.1_1	369.1_1)	L035_1))	(276.1_1	L1002_1))	208.1_1)	((((((250.1_1	L987_1)	icr1)	((L989_1	L992_1)	L990_1))	(40.6_1	55.1_1))	(84.6_1	85.1_1))	((274.1_1	L998_1)	((278.1_1	(280.1_1	L179_1))	L151_1))))	rhc1);
(((((((((((L036_1	L033_1)	266.1_1)	94.1_1)	(((((((116.4_1	((416.1_1	60.1_1)	90.6_1))	(184.1_1	L046_1))	(((406.1_1	96.3_1)	L985_1)	M60.1_1))	135.7_1)	((131.2_1	92.1_1)	((366.1_1	369.1_1)	L035_1)))	(L162_1	L996_1))	icr2))	(128.1_1	159.11_1))	L1002_1)	(208.1_1	276.1_1))	(278.1_1	((280.1_1	L151_1)	L179_1)))	(((L987_1	(250.1_1	icr1))	(L989_1	(L990_1	L992_1)))	(40.6_1	55.1_1)))	((274.1_1	L998_1)	(84.6_1	85.1_1)))	rhc1);
(((((((((((L036_1	(L033_1	94.1_1))	266.1_1)	(((((((116.4_1	M60.1_1)	406.1_1)	128.1_1)	L985_1)	(96.3_1	L996_1))	((((135.7_1	90.6_1)	416.1_1)	((366.1_1	L035_1)	369.1_1))	92.1_1))	(159.11_1	icr2)))	131.2_1)	(((184.1_1	L046_1)	60.1_1)	L162_1))	(208.1_1	(276.1_1	L1002_1)))	((278.1_1	280.1_1)	(L151_1	L179_1)))	(84.6_1	85.1_1))	(((250.1_1	(L987_1	icr1))	((L989_1	L992_1)	L990_1))	(40.6_1	55.1_1)))	(274.1_1	L998_1))	rhc1);
((((((((((94.1_1	((266.1_1	L036_1)	L033_1))	(((((((116.4_1	L996_1)	M60.1_1)	90.6_1)	(131.2_1	(135.7_1	L985_1)))	(128.1_1	(416.1_1	60.1_1)))	(159.11_1	((406.1_1	96.3_1)	92.1_1)))	((184.1_1	L046_1)	(L162_1	icr2))))	((366.1_1	L035_1)	369.1_1))	(276.1_1	L1002_1))	208.1_1)	(278.1_1	(280.1_1	(L151_1	L179_1))))	(40.6_1	55.1_1))	(((250.1_1	L987_1)	icr1)	(L989_1	(L990_1	L992_1))))	((274.1_1	L998_1)	(84.6_1	85.1_1)))	rhc1);
(((((((((L036_1	(266.1_1	L033_1))	94.1_1)	((((((((116.4_1	416.1_1)	L985_1)	128.1_1)	406.1_1)	((366.1_1	369.1_1)	L035_1))	159.11_1)	60.1_1)	(((((131.2_1	135.7_1)	(90.6_1	(L996_1	M60.1_1)))	icr2)	((184.1_1	L046_1)	92.1_1))	96.3_1)))	L162_1)	((208.1_1	L1002_1)	276.1_1))	((250.1_1	(icr1	L987_1))	((40.6_1	55.1_1)	(L989_1	(L990_1	L992_1)))))	(84.6_1	85.1_1))	((274.1_1	L998_1)	((278.1_1	(L151_1	L179_1))	280.1_1)))	rhc1);
(((((((((L033_1	L036_1)	266.1_1)	94.1_1)	(((116.4_1	60.1_1)	159.11_1)	(((135.7_1	90.6_1)	L996_1)	(92.1_1	L162_1))))	(366.1_1	(369.1_1	L035_1)))	(((128.1_1	406.1_1)	icr2)	(((131.2_1	((416.1_1	96.3_1)	L985_1))	M60.1_1)	(184.1_1	L046_1))))	(208.1_1	(276.1_1	L1002_1)))	(((((icr1	250.1_1)	L987_1)	(L989_1	(L990_1	L992_1)))	(40.6_1	55.1_1))	(((274.1_1	L998_1)	(278.1_1	((280.1_1	L151_1)	L179_1)))	(84.6_1	85.1_1))))	rhc1);
((((((((((266.1_1	94.1_1)	(L033_1	L036_1))	((((116.4_1	L985_1)	159.11_1)	M60.1_1)	(131.2_1	L162_1)))	(406.1_1	((96.3_1	L996_1)	icr2)))	((184.1_1	L046_1)	60.1_1))	((((128.1_1	(135.7_1	92.1_1))	90.6_1)	(366.1_1	(369.1_1	L035_1)))	416.1_1))	((208.1_1	L1002_1)	276.1_1))	(((((icr1	L987_1)	250.1_1)	(L989_1	(L990_1	L992_1)))	(40.6_1	55.1_1))	(84.6_1	85.1_1)))	((274.1_1	L998_1)	((278.1_1	280.1_1)	(L151_1	L179_1))))	rhc1);
((((((((((((266.1_1	94.1_1)	(L033_1	L036_1))	((116.4_1	96.3_1)	(((416.1_1	icr2)	L985_1)	(60.1_1	90.6_1))))	159.11_1)	(366.1_1	(369.1_1	L035_1)))	((((128.1_1	M60.1_1)	(184.1_1	L046_1))	(135.7_1	L162_1))	(((131.2_1	406.1_1)	L996_1)	92.1_1)))	208.1_1)	((276.1_1	L1002_1)	((280.1_1	L179_1)	L151_1)))	(278.1_1	(84.6_1	85.1_1)))	((250.1_1	(L987_1	icr1))	((40.6_1	55.1_1)	((L989_1	L990_1)	L992_1))))	(274.1_1	L998_1))	rhc1);
(((((((266.1_1	(L036_1	(94.1_1	L033_1)))	((((((116.4_1	M60.1_1)	L162_1)	icr2)	159.11_1)	(369.1_1	L035_1))	(((((128.1_1	(135.7_1	416.1_1))	L996_1)	(((60.1_1	(406.1_1	90.6_1))	((92.1_1	L985_1)	96.3_1))	(184.1_1	L046_1)))	131.2_1)	366.1_1)))	(208.1_1	(276.1_1	((280.1_1	(L151_1	L179_1))	L1002_1))))	(84.6_1	85.1_1))	((274.1_1	L998_1)	278.1_1))	((((250.1_1	L987_1)	icr1)	((L989_1	L992_1)	L990_1))	(40.6_1	55.1_1)))	rhc1);
((((((((((((94.1_1	L033_1)	L036_1)	266.1_1)	((((((116.4_1	((135.7_1	416.1_1)	L985_1))	90.6_1)	M60.1_1)	L996_1)	L162_1)	((369.1_1	L035_1)	96.3_1)))	(128.1_1	(((159.11_1	92.1_1)	(184.1_1	L046_1))	((406.1_1	60.1_1)	icr2))))	131.2_1)	366.1_1)	208.1_1)	(276.1_1	L1002_1))	(((L987_1	250.1_1)	icr1)	((40.6_1	55.1_1)	((L989_1	L990_1)	L992_1))))	((((274.1_1	L998_1)	278.1_1)	((280.1_1	L151_1)	L179_1))	(84.6_1	85.1_1)))	rhc1);
(((((((((L036_1	266.1_1)	L033_1)	94.1_1)	(((116.4_1	416.1_1)	((((366.1_1	(369.1_1	L035_1))	L996_1)	60.1_1)	L985_1))	(((128.1_1	135.7_1)	90.6_1)	(131.2_1	(((184.1_1	L046_1)	((92.1_1	icr2)	M60.1_1))	((406.1_1	96.3_1)	L162_1))))))	159.11_1)	(276.1_1	L1002_1))	208.1_1)	(((icr1	(250.1_1	L987_1))	((L989_1	L990_1)	L992_1))	((274.1_1	L998_1)	((((278.1_1	280.1_1)	L151_1)	((40.6_1	55.1_1)	L179_1))	(84.6_1	85.1_1)))))	rhc1);
((((((((266.1_1	94.1_1)	(L033_1	L036_1))	((116.4_1	96.3_1)	(L985_1	M60.1_1)))	(159.11_1	(366.1_1	(369.1_1	L035_1))))	(((((((128.1_1	135.7_1)	(416.1_1	60.1_1))	(184.1_1	L046_1))	(90.6_1	92.1_1))	(406.1_1	L996_1))	(131.2_1	icr2))	L162_1))	(208.1_1	(276.1_1	L1002_1)))	((((250.1_1	icr1)	L987_1)	((40.6_1	55.1_1)	(L989_1	(L990_1	L992_1))))	(((274.1_1	L998_1)	((278.1_1	280.1_1)	(L151_1	L179_1)))	(84.6_1	85.1_1))))	rhc1);
(((((((((((L033_1	(266.1_1	(L036_1	94.1_1)))	icr2)	159.11_1)	90.6_1)	((((128.1_1	416.1_1)	131.2_1)	((366.1_1	L035_1)	369.1_1))	(((135.7_1	M60.1_1)	L996_1)	((406.1_1	92.1_1)	L162_1))))	(((116.4_1	L985_1)	(184.1_1	L046_1))	(60.1_1	96.3_1)))	(276.1_1	L1002_1))	208.1_1)	(((L987_1	(250.1_1	icr1))	((L989_1	L990_1)	L992_1))	(40.6_1	55.1_1)))	(((274.1_1	L998_1)	(278.1_1	((280.1_1	L179_1)	L151_1)))	(84.6_1	85.1_1)))	rhc1);
((((((((L033_1	(266.1_1	(94.1_1	L036_1)))	(((135.7_1	L162_1)	L996_1)	159.11_1))	((((((116.4_1	(128.1_1	60.1_1))	96.3_1)	(((184.1_1	L046_1)	(416.1_1	L985_1))	90.6_1))	131.2_1)	((406.1_1	92.1_1)	M60.1_1))	((366.1_1	(369.1_1	L035_1))	icr2)))	((208.1_1	276.1_1)	L1002_1))	(274.1_1	L998_1))	((278.1_1	((280.1_1	L151_1)	L179_1))	(84.6_1	85.1_1)))	((((L987_1	250.1_1)	icr1)	((L989_1	L992_1)	L990_1))	(40.6_1	55.1_1)))	rhc1);
(((((((((((94.1_1	L033_1)	(266.1_1	L036_1))	(((116.4_1	L996_1)	(128.1_1	(184.1_1	L046_1)))	(((((131.2_1	(159.11_1	(60.1_1	96.3_1)))	135.7_1)	((416.1_1	(L985_1	M60.1_1))	90.6_1))	(406.1_1	92.1_1))	icr2)))	L162_1)	((366.1_1	369.1_1)	L035_1))	(276.1_1	L1002_1))	208.1_1)	(274.1_1	L998_1))	(((278.1_1	((280.1_1	L151_1)	L179_1))	(40.6_1	55.1_1))	(84.6_1	85.1_1)))	rhc1)	((250.1_1	(icr1	L987_1))	((L989_1	L990_1)	L992_1)));
((((((((L036_1	((266.1_1	L033_1)	94.1_1))	L162_1)	((366.1_1	369.1_1)	L035_1))	(((((116.4_1	icr2)	L996_1)	((135.7_1	416.1_1)	159.11_1))	((((128.1_1	(92.1_1	96.3_1))	131.2_1)	(60.1_1	M60.1_1))	(406.1_1	(90.6_1	L985_1))))	(184.1_1	L046_1)))	(276.1_1	L1002_1))	(208.1_1	(84.6_1	85.1_1)))	(((((L987_1	250.1_1)	icr1)	((L989_1	L992_1)	L990_1))	(40.6_1	55.1_1))	((274.1_1	L998_1)	(((278.1_1	280.1_1)	L151_1)	L179_1))))	rhc1);
(((((((((((L036_1	266.1_1)	L033_1)	94.1_1)	((116.4_1	(366.1_1	(369.1_1	L035_1)))	icr2))	((184.1_1	L046_1)	((92.1_1	(L996_1	M60.1_1))	96.3_1)))	L162_1)	((((128.1_1	90.6_1)	((131.2_1	60.1_1)	159.11_1))	(406.1_1	L985_1))	(135.7_1	416.1_1)))	(208.1_1	L1002_1))	((((250.1_1	icr1)	L987_1)	((L989_1	L992_1)	L990_1))	(40.6_1	55.1_1)))	((274.1_1	L998_1)	((((276.1_1	(L151_1	L179_1))	280.1_1)	278.1_1)	(84.6_1	85.1_1))))	rhc1);
(((((((((((((266.1_1	L036_1)	L033_1)	94.1_1)	M60.1_1)	(((116.4_1	((60.1_1	90.6_1)	96.3_1))	((128.1_1	L996_1)	((((135.7_1	406.1_1)	(L985_1	92.1_1))	(366.1_1	(369.1_1	L035_1)))	L162_1)))	416.1_1))	((131.2_1	(159.11_1	icr2))	(184.1_1	L046_1)))	208.1_1)	(276.1_1	L1002_1))	(((280.1_1	L179_1)	L151_1)	(84.6_1	85.1_1)))	(274.1_1	L998_1))	278.1_1)	((((250.1_1	L987_1)	icr1)	(L989_1	(L990_1	L992_1)))	(40.6_1	55.1_1)))	rhc1);
(((((((((((94.1_1	L033_1)	(266.1_1	L036_1))	(M60.1_1	L162_1))	((((131.2_1	96.3_1)	((184.1_1	L046_1)	90.6_1))	(((135.7_1	60.1_1)	L985_1)	(159.11_1	416.1_1)))	406.1_1))	(366.1_1	(369.1_1	L035_1)))	((((116.4_1	L996_1)	128.1_1)	92.1_1)	icr2))	(208.1_1	(276.1_1	L1002_1)))	((274.1_1	L998_1)	((278.1_1	L179_1)	(280.1_1	L151_1))))	(84.6_1	85.1_1))	((((250.1_1	L987_1)	icr1)	((L989_1	L990_1)	L992_1))	(40.6_1	55.1_1)))	rhc1);
(((((((((L033_1	266.1_1)	(94.1_1	L036_1))	((159.11_1	416.1_1)	(184.1_1	L046_1)))	((((((116.4_1	(406.1_1	96.3_1))	90.6_1)	((131.2_1	L162_1)	92.1_1))	(L996_1	M60.1_1))	(((366.1_1	(369.1_1	L035_1))	60.1_1)	L985_1))	((128.1_1	135.7_1)	icr2)))	(276.1_1	L1002_1))	208.1_1)	((((((L987_1	250.1_1)	icr1)	(L989_1	(L990_1	L992_1)))	(40.6_1	55.1_1))	(274.1_1	L998_1))	(278.1_1	((280.1_1	L151_1)	L179_1))))	(84.6_1	85.1_1))	rhc1);
((((((((((((266.1_1	94.1_1)	(366.1_1	(369.1_1	L035_1)))	((116.4_1	((60.1_1	L996_1)	92.1_1))	(184.1_1	L046_1)))	(((128.1_1	96.3_1)	L985_1)	(((131.2_1	406.1_1)	((135.7_1	159.11_1)	M60.1_1))	(((416.1_1	90.6_1)	icr2)	(L033_1	L036_1)))))	L162_1)	(208.1_1	(276.1_1	L1002_1)))	((280.1_1	L151_1)	L179_1))	278.1_1)	(274.1_1	L998_1))	(84.6_1	85.1_1))	(((L987_1	(250.1_1	icr1))	(L989_1	(L990_1	L992_1)))	(40.6_1	55.1_1)))	rhc1);
((((((((((((94.1_1	L036_1)	266.1_1)	L033_1)	(((135.7_1	(159.11_1	92.1_1))	icr2)	96.3_1))	((((131.2_1	416.1_1)	L162_1)	60.1_1)	((184.1_1	L046_1)	90.6_1)))	(116.4_1	((128.1_1	(406.1_1	M60.1_1))	((366.1_1	(369.1_1	L035_1))	(L985_1	L996_1)))))	(276.1_1	L1002_1))	208.1_1)	((280.1_1	L179_1)	(84.6_1	85.1_1)))	((((250.1_1	L987_1)	icr1)	((L989_1	L990_1)	L992_1))	(40.6_1	55.1_1)))	((274.1_1	L998_1)	(278.1_1	L151_1)))	rhc1);
(((((((((L036_1	266.1_1)	94.1_1)	L033_1)	((((((128.1_1	(135.7_1	L985_1))	(90.6_1	159.11_1))	M60.1_1)	(416.1_1	96.3_1))	(184.1_1	L046_1))	(131.2_1	((366.1_1	369.1_1)	L035_1))))	((((116.4_1	L996_1)	(406.1_1	60.1_1))	(92.1_1	icr2))	L162_1))	208.1_1)	(276.1_1	L1002_1))	((((((250.1_1	icr1)	L987_1)	(L989_1	(L990_1	L992_1)))	(40.6_1	55.1_1))	(278.1_1	((280.1_1	L151_1)	L179_1)))	((274.1_1	L998_1)	(84.6_1	85.1_1))))	rhc1);
((((((((266.1_1	94.1_1)	(L036_1	L033_1))	(((116.4_1	92.1_1)	(60.1_1	90.6_1))	((135.7_1	416.1_1)	L985_1)))	((((128.1_1	((406.1_1	96.3_1)	icr2))	(131.2_1	((159.11_1	(L996_1	M60.1_1))	(366.1_1	(369.1_1	L035_1)))))	L162_1)	(184.1_1	L046_1)))	(208.1_1	(276.1_1	L1002_1)))	((274.1_1	L998_1)	((278.1_1	((280.1_1	L179_1)	L151_1))	(84.6_1	85.1_1))))	((((250.1_1	L987_1)	icr1)	((L989_1	L992_1)	L990_1))	(40.6_1	55.1_1)))	rhc1);
((((((((((94.1_1	L033_1)	(266.1_1	L036_1))	((135.7_1	icr2)	416.1_1))	(((((128.1_1	60.1_1)	((90.6_1	92.1_1)	M60.1_1))	406.1_1)	((366.1_1	(369.1_1	L035_1))	L162_1))	((184.1_1	L046_1)	L996_1)))	(159.11_1	L985_1))	(116.4_1	(131.2_1	96.3_1)))	((208.1_1	276.1_1)	L1002_1))	((((L987_1	(250.1_1	icr1))	((40.6_1	55.1_1)	((L989_1	L992_1)	L990_1)))	(((278.1_1	280.1_1)	L179_1)	L151_1))	(84.6_1	85.1_1)))	(274.1_1	L998_1))	rhc1);
(((((((((((((94.1_1	266.1_1)	(L036_1	L033_1))	135.7_1)	((116.4_1	(159.11_1	60.1_1))	(90.6_1	96.3_1)))	L162_1)	(((((128.1_1	L985_1)	L996_1)	131.2_1)	((184.1_1	L046_1)	((406.1_1	M60.1_1)	416.1_1)))	(((366.1_1	(369.1_1	L035_1))	icr2)	92.1_1)))	(276.1_1	L1002_1))	208.1_1)	(278.1_1	((280.1_1	L151_1)	L179_1)))	(274.1_1	L998_1))	(((icr1	(250.1_1	L987_1))	((L989_1	L992_1)	L990_1))	(40.6_1	55.1_1)))	(84.6_1	85.1_1))	rhc1);
(((((((266.1_1	(94.1_1	L033_1))	L036_1)	((116.4_1	M60.1_1)	(((((128.1_1	(135.7_1	L996_1))	L985_1)	96.3_1)	(131.2_1	(416.1_1	90.6_1)))	((((159.11_1	((406.1_1	92.1_1)	(60.1_1	icr2)))	L162_1)	(184.1_1	L046_1))	((366.1_1	369.1_1)	L035_1)))))	(276.1_1	L1002_1))	208.1_1)	((((icr1	(L987_1	250.1_1))	((L989_1	L990_1)	L992_1))	(40.6_1	55.1_1))	((274.1_1	L998_1)	((((278.1_1	L179_1)	280.1_1)	L151_1)	(84.6_1	85.1_1)))))	rhc1);
((((((((((94.1_1	L033_1)	266.1_1)	L036_1)	(((131.2_1	(184.1_1	L046_1))	(((135.7_1	60.1_1)	((366.1_1	(369.1_1	L035_1))	96.3_1))	L162_1))	(406.1_1	icr2)))	(((116.4_1	90.6_1)	159.11_1)	(((128.1_1	M60.1_1)	L985_1)	((416.1_1	L996_1)	92.1_1))))	(208.1_1	(276.1_1	L1002_1)))	((((icr1	250.1_1)	L987_1)	(L989_1	(L990_1	L992_1)))	(40.6_1	55.1_1)))	(84.6_1	85.1_1))	(((274.1_1	L998_1)	278.1_1)	(280.1_1	(L151_1	L179_1))))	rhc1);
((((((((L033_1	94.1_1)	(266.1_1	L036_1))	((116.4_1	96.3_1)	(((128.1_1	131.2_1)	(184.1_1	L046_1))	((366.1_1	L035_1)	369.1_1))))	((((135.7_1	L996_1)	60.1_1)	159.11_1)	(((406.1_1	416.1_1)	(((90.6_1	92.1_1)	icr2)	(L985_1	M60.1_1)))	L162_1)))	(208.1_1	(276.1_1	L1002_1)))	((274.1_1	L998_1)	(278.1_1	((280.1_1	L179_1)	L151_1))))	(((((250.1_1	L987_1)	icr1)	((L989_1	L990_1)	L992_1))	(40.6_1	55.1_1))	(84.6_1	85.1_1)))	rhc1);
((((((((((266.1_1	L033_1)	(94.1_1	L036_1))	((159.11_1	90.6_1)	L162_1))	((116.4_1	(131.2_1	(((135.7_1	416.1_1)	(366.1_1	(369.1_1	L035_1)))	((60.1_1	L985_1)	96.3_1))))	(((128.1_1	406.1_1)	L996_1)	M60.1_1)))	((184.1_1	L046_1)	(92.1_1	icr2)))	(208.1_1	(276.1_1	L1002_1)))	(84.6_1	85.1_1))	((274.1_1	L998_1)	((278.1_1	(280.1_1	L151_1))	L179_1)))	((((L987_1	icr1)	250.1_1)	((L989_1	L990_1)	L992_1))	(40.6_1	55.1_1)))	rhc1);
((((((((((((L033_1	(266.1_1	L036_1))	94.1_1)	(131.2_1	(L985_1	M60.1_1)))	L162_1)	((128.1_1	icr2)	(135.7_1	(92.1_1	96.3_1))))	(((159.11_1	(((366.1_1	369.1_1)	L035_1)	416.1_1))	(184.1_1	L046_1))	406.1_1))	((116.4_1	60.1_1)	(90.6_1	L996_1)))	L1002_1)	(208.1_1	276.1_1))	(((274.1_1	L998_1)	((40.6_1	55.1_1)	((L989_1	L992_1)	L990_1)))	(((278.1_1	(280.1_1	L179_1))	L151_1)	(84.6_1	85.1_1))))	((L987_1	250.1_1)	icr1))	rhc1);
((((((((((266.1_1	94.1_1)	(L033_1	L036_1))	(((128.1_1	159.11_1)	92.1_1)	(L162_1	icr2)))	(((116.4_1	(((184.1_1	L046_1)	416.1_1)	L985_1))	(((131.2_1	(406.1_1	(60.1_1	96.3_1)))	L996_1)	(366.1_1	(369.1_1	L035_1))))	((135.7_1	M60.1_1)	90.6_1)))	(276.1_1	L1002_1))	208.1_1)	(((278.1_1	280.1_1)	(L151_1	L179_1))	(84.6_1	85.1_1)))	((((250.1_1	L987_1)	icr1)	(L989_1	(L990_1	L992_1)))	(40.6_1	55.1_1)))	(274.1_1	L998_1))	rhc1);
(((((((((94.1_1	266.1_1)	(L033_1	L036_1))	((128.1_1	((366.1_1	369.1_1)	L035_1))	131.2_1))	406.1_1)	(((((116.4_1	135.7_1)	90.6_1)	96.3_1)	(((159.11_1	60.1_1)	416.1_1)	(((184.1_1	L046_1)	icr2)	M60.1_1)))	(((92.1_1	L985_1)	L996_1)	L162_1)))	(208.1_1	(276.1_1	L1002_1)))	((274.1_1	L998_1)	(((278.1_1	L179_1)	(280.1_1	L151_1))	(84.6_1	85.1_1))))	(((L987_1	(250.1_1	icr1))	((L989_1	L990_1)	L992_1))	(40.6_1	55.1_1)))	rhc1);
(((((266.1_1	((L033_1	L036_1)	94.1_1))	(((((((((116.4_1	90.6_1)	L996_1)	128.1_1)	(366.1_1	(369.1_1	L035_1)))	L985_1)	L162_1)	((((131.2_1	416.1_1)	(60.1_1	(406.1_1	92.1_1)))	icr2)	(159.11_1	M60.1_1)))	(184.1_1	L046_1))	(135.7_1	96.3_1)))	((208.1_1	276.1_1)	L1002_1))	(((((250.1_1	L987_1)	icr1)	(L989_1	(L990_1	L992_1)))	(40.6_1	55.1_1))	(((274.1_1	L998_1)	(278.1_1	(280.1_1	(L151_1	L179_1))))	(84.6_1	85.1_1))))	rhc1);
((((((((266.1_1	L033_1)	(94.1_1	L036_1))	((135.7_1	416.1_1)	(184.1_1	L046_1)))	((((((116.4_1	96.3_1)	(60.1_1	((L985_1	M60.1_1)	L996_1)))	icr2)	((131.2_1	(159.11_1	92.1_1))	L162_1))	(128.1_1	(90.6_1	(366.1_1	(369.1_1	L035_1)))))	406.1_1))	((208.1_1	L1002_1)	276.1_1))	((274.1_1	L998_1)	((278.1_1	(280.1_1	L179_1))	((84.6_1	85.1_1)	L151_1))))	((((L987_1	250.1_1)	icr1)	((L989_1	L992_1)	L990_1))	(40.6_1	55.1_1)))	rhc1);
((((((((94.1_1	L033_1)	(266.1_1	L036_1))	(184.1_1	L046_1))	((366.1_1	369.1_1)	L035_1))	(((((116.4_1	128.1_1)	(406.1_1	(60.1_1	92.1_1)))	(131.2_1	((135.7_1	(159.11_1	L996_1))	416.1_1)))	(90.6_1	icr2))	(96.3_1	(L162_1	(L985_1	M60.1_1)))))	((208.1_1	L1002_1)	276.1_1))	((((icr1	(L987_1	250.1_1))	(L989_1	(L990_1	L992_1)))	(84.6_1	85.1_1))	((274.1_1	L998_1)	(((278.1_1	(L151_1	L179_1))	280.1_1)	(40.6_1	55.1_1)))))	rhc1);
((((((((94.1_1	(L033_1	L036_1))	266.1_1)	((((((116.4_1	406.1_1)	60.1_1)	((184.1_1	L046_1)	((366.1_1	369.1_1)	L035_1)))	(131.2_1	159.11_1))	(((((135.7_1	416.1_1)	M60.1_1)	((90.6_1	96.3_1)	92.1_1))	icr2)	L162_1))	(128.1_1	(L985_1	L996_1))))	(208.1_1	(276.1_1	L1002_1)))	(84.6_1	85.1_1))	(274.1_1	L998_1))	((((L987_1	250.1_1)	icr1)	((40.6_1	55.1_1)	((L989_1	L992_1)	L990_1)))	(((278.1_1	280.1_1)	L179_1)	L151_1)))	rhc1);
((((((L036_1	(266.1_1	94.1_1))	((((116.4_1	(135.7_1	406.1_1))	(((131.2_1	92.1_1)	159.11_1)	((60.1_1	90.6_1)	(L033_1	icr2))))	(((((128.1_1	96.3_1)	L996_1)	416.1_1)	((L162_1	M60.1_1)	L985_1))	((366.1_1	369.1_1)	L035_1)))	(184.1_1	L046_1)))	(208.1_1	(276.1_1	L1002_1)))	((((L987_1	(250.1_1	icr1))	(L989_1	(L990_1	L992_1)))	(40.6_1	55.1_1))	((278.1_1	((280.1_1	L179_1)	L151_1))	(84.6_1	85.1_1))))	(274.1_1	L998_1))	rhc1);
(((((((((((((L036_1	(266.1_1	L033_1))	94.1_1)	((((128.1_1	L985_1)	96.3_1)	416.1_1)	131.2_1))	(116.4_1	60.1_1))	L162_1)	((((366.1_1	369.1_1)	L035_1)	90.6_1)	L996_1))	((M60.1_1	92.1_1)	406.1_1))	(((135.7_1	icr2)	(184.1_1	L046_1))	159.11_1))	(208.1_1	(276.1_1	L1002_1)))	((((250.1_1	L987_1)	icr1)	((L989_1	L992_1)	L990_1))	(40.6_1	55.1_1)))	((274.1_1	L998_1)	((278.1_1	L151_1)	(280.1_1	L179_1))))	(84.6_1	85.1_1))	rhc1);
((((((((((116.4_1	L985_1)	L162_1)	406.1_1)	(((((131.2_1	(135.7_1	416.1_1))	((184.1_1	L046_1)	((60.1_1	L996_1)	92.1_1)))	(159.11_1	96.3_1))	(266.1_1	(94.1_1	(L033_1	L036_1))))	icr2))	((366.1_1	L035_1)	369.1_1))	((128.1_1	M60.1_1)	90.6_1))	(208.1_1	(276.1_1	L1002_1)))	((274.1_1	L998_1)	(278.1_1	((280.1_1	L151_1)	L179_1))))	(((((L987_1	250.1_1)	icr1)	((L989_1	L992_1)	L990_1))	(40.6_1	55.1_1))	(84.6_1	85.1_1)))	rhc1);
((((((((((((((L033_1	L036_1)	(266.1_1	94.1_1))	(131.2_1	(135.7_1	96.3_1)))	L162_1)	((116.4_1	416.1_1)	406.1_1))	(((366.1_1	369.1_1)	L035_1)	(((90.6_1	icr2)	L985_1)	M60.1_1)))	((184.1_1	L046_1)	(60.1_1	92.1_1)))	159.11_1)	(128.1_1	L996_1))	L1002_1)	276.1_1)	208.1_1)	((((((L987_1	icr1)	250.1_1)	((L989_1	L992_1)	L990_1))	(40.6_1	55.1_1))	(278.1_1	((280.1_1	(L151_1	L179_1))	(84.6_1	85.1_1))))	(274.1_1	L998_1)))	rhc1);
((((((((((((266.1_1	L033_1)	L036_1)	94.1_1)	(116.4_1	(135.7_1	159.11_1)))	((((366.1_1	L035_1)	369.1_1)	((96.3_1	M60.1_1)	icr2))	90.6_1))	((((128.1_1	92.1_1)	(131.2_1	((184.1_1	L046_1)	(416.1_1	60.1_1))))	((406.1_1	L985_1)	L996_1))	L162_1))	(276.1_1	L1002_1))	208.1_1)	(84.6_1	85.1_1))	((((250.1_1	L987_1)	icr1)	((L989_1	L992_1)	L990_1))	(40.6_1	55.1_1)))	(((274.1_1	L998_1)	278.1_1)	((280.1_1	L179_1)	L151_1)))	rhc1);
(((((((((266.1_1	((94.1_1	L033_1)	L036_1))	((((116.4_1	L996_1)	96.3_1)	135.7_1)	131.2_1))	((366.1_1	L035_1)	369.1_1))	(((128.1_1	60.1_1)	((184.1_1	L046_1)	((416.1_1	L985_1)	L162_1)))	(((92.1_1	90.6_1)	((159.11_1	M60.1_1)	406.1_1))	icr2)))	(208.1_1	(276.1_1	L1002_1)))	(274.1_1	L998_1))	((((278.1_1	280.1_1)	L151_1)	L179_1)	(84.6_1	85.1_1)))	((((L987_1	250.1_1)	icr1)	((L989_1	L990_1)	L992_1))	(40.6_1	55.1_1)))	rhc1);
(((((((L036_1	((266.1_1	L033_1)	94.1_1))	((((((116.4_1	((366.1_1	369.1_1)	L035_1))	((L985_1	159.11_1)	(416.1_1	L996_1)))	(((((128.1_1	92.1_1)	M60.1_1)	406.1_1)	icr2)	131.2_1))	L162_1)	(184.1_1	L046_1))	((135.7_1	60.1_1)	(90.6_1	96.3_1))))	208.1_1)	(276.1_1	L1002_1))	(((((L987_1	icr1)	250.1_1)	(40.6_1	55.1_1))	((L989_1	L992_1)	L990_1))	(84.6_1	85.1_1)))	((274.1_1	L998_1)	(278.1_1	((280.1_1	L179_1)	L151_1))))	rhc1);
((((((((((266.1_1	94.1_1)	(L033_1	L036_1))	(((135.7_1	(60.1_1	L985_1))	(416.1_1	L996_1))	406.1_1))	((128.1_1	L162_1)	((131.2_1	(M60.1_1	(184.1_1	L046_1)))	90.6_1)))	((116.4_1	92.1_1)	96.3_1))	((159.11_1	icr2)	((366.1_1	369.1_1)	L035_1)))	276.1_1)	(208.1_1	L1002_1))	((((((250.1_1	L987_1)	icr1)	((L989_1	L990_1)	L992_1))	(40.6_1	55.1_1))	((278.1_1	(280.1_1	(L151_1	L179_1)))	(84.6_1	85.1_1)))	(274.1_1	L998_1)))	rhc1);
(((((((((94.1_1	L033_1)	(266.1_1	L036_1))	L162_1)	(135.7_1	159.11_1))	((((116.4_1	92.1_1)	(128.1_1	(96.3_1	L985_1)))	(((184.1_1	L046_1)	(((366.1_1	369.1_1)	L035_1)	((416.1_1	L996_1)	90.6_1)))	406.1_1))	((131.2_1	icr2)	(60.1_1	M60.1_1))))	(208.1_1	(276.1_1	L1002_1)))	(((274.1_1	L998_1)	(278.1_1	(280.1_1	(L151_1	L179_1))))	(84.6_1	85.1_1)))	((((L987_1	icr1)	250.1_1)	((L989_1	L990_1)	L992_1))	(40.6_1	55.1_1)))	rhc1);
(((((((((((266.1_1	L036_1)	94.1_1)	L033_1)	((116.4_1	159.11_1)	(((128.1_1	(90.6_1	92.1_1))	L162_1)	icr2)))	(((131.2_1	60.1_1)	(406.1_1	L996_1))	416.1_1))	(((135.7_1	96.3_1)	M60.1_1)	L985_1))	((184.1_1	L046_1)	((366.1_1	L035_1)	369.1_1)))	(208.1_1	(276.1_1	L1002_1)))	278.1_1)	((((icr1	(250.1_1	L987_1))	(L989_1	(L990_1	L992_1)))	(40.6_1	55.1_1))	((274.1_1	L998_1)	(((280.1_1	L151_1)	L179_1)	(84.6_1	85.1_1)))))	rhc1);
(((((((((L036_1	((266.1_1	94.1_1)	L033_1))	(((((((116.4_1	L985_1)	L996_1)	M60.1_1)	L162_1)	128.1_1)	(416.1_1	60.1_1))	131.2_1))	(((135.7_1	(184.1_1	L046_1))	(((159.11_1	406.1_1)	(90.6_1	(92.1_1	96.3_1)))	icr2))	((366.1_1	L035_1)	369.1_1)))	276.1_1)	208.1_1)	L1002_1)	278.1_1)	((((((L987_1	icr1)	250.1_1)	((L989_1	L990_1)	L992_1))	(40.6_1	55.1_1))	((280.1_1	(L151_1	L179_1))	(84.6_1	85.1_1)))	(274.1_1	L998_1)))	rhc1);
(((((((L036_1	(266.1_1	(94.1_1	L033_1)))	((((((((116.4_1	L996_1)	60.1_1)	((128.1_1	96.3_1)	(131.2_1	92.1_1)))	(184.1_1	L046_1))	90.6_1)	L162_1)	(((135.7_1	(L985_1	416.1_1))	icr2)	((366.1_1	369.1_1)	L035_1)))	(159.11_1	(406.1_1	M60.1_1))))	(276.1_1	L1002_1))	208.1_1)	((274.1_1	L998_1)	((((278.1_1	(280.1_1	L179_1))	L151_1)	(40.6_1	55.1_1))	(84.6_1	85.1_1))))	(((250.1_1	L987_1)	icr1)	(L989_1	(L990_1	L992_1))))	rhc1);
(((((((((((266.1_1	L033_1)	(94.1_1	L036_1))	((((116.4_1	icr2)	((M60.1_1	L985_1)	(406.1_1	(92.1_1	L996_1))))	((184.1_1	L046_1)	60.1_1))	131.2_1))	((135.7_1	159.11_1)	(90.6_1	96.3_1)))	L162_1)	((128.1_1	416.1_1)	(366.1_1	(369.1_1	L035_1))))	(208.1_1	(276.1_1	L1002_1)))	(((274.1_1	L998_1)	(278.1_1	280.1_1))	((84.6_1	85.1_1)	(L151_1	L179_1))))	((40.6_1	55.1_1)	((L989_1	L990_1)	L992_1)))	((L987_1	250.1_1)	icr1))	rhc1);
((((((((((((L036_1	L033_1)	(266.1_1	94.1_1))	((128.1_1	416.1_1)	(184.1_1	L046_1)))	(((((116.4_1	60.1_1)	((135.7_1	406.1_1)	159.11_1))	((366.1_1	L035_1)	369.1_1))	(131.2_1	92.1_1))	(96.3_1	L996_1)))	(((90.6_1	M60.1_1)	L985_1)	icr2))	L162_1)	((208.1_1	276.1_1)	L1002_1))	((278.1_1	280.1_1)	(L151_1	L179_1)))	(274.1_1	L998_1))	((40.6_1	55.1_1)	((L989_1	L990_1)	L992_1)))	(((250.1_1	L987_1)	icr1)	(84.6_1	85.1_1)))	rhc1);
((((((((((((L036_1	94.1_1)	266.1_1)	L033_1)	(((((((116.4_1	135.7_1)	(90.6_1	92.1_1))	406.1_1)	(184.1_1	L046_1))	((128.1_1	L996_1)	L985_1))	((366.1_1	L035_1)	369.1_1))	(96.3_1	159.11_1)))	(L162_1	icr2))	(131.2_1	((416.1_1	M60.1_1)	60.1_1)))	276.1_1)	L1002_1)	208.1_1)	(274.1_1	L998_1))	(((((250.1_1	icr1)	L987_1)	((L989_1	L990_1)	L992_1))	(40.6_1	55.1_1))	((278.1_1	((280.1_1	L179_1)	L151_1))	(84.6_1	85.1_1))))	rhc1);
((((((((((((266.1_1	(94.1_1	(L033_1	L036_1)))	(406.1_1	416.1_1))	(((184.1_1	L046_1)	96.3_1)	M60.1_1))	(((128.1_1	90.6_1)	60.1_1)	icr2))	(92.1_1	L996_1))	L162_1)	(116.4_1	((366.1_1	L035_1)	369.1_1)))	((131.2_1	(135.7_1	L985_1))	159.11_1))	208.1_1)	(276.1_1	L1002_1))	(((((((L987_1	250.1_1)	icr1)	((L989_1	L992_1)	L990_1))	(40.6_1	55.1_1))	(84.6_1	85.1_1))	(((278.1_1	280.1_1)	L151_1)	L179_1))	(274.1_1	L998_1)))	rhc1);
((((((((((266.1_1	94.1_1)	(L033_1	L036_1))	((((128.1_1	(406.1_1	60.1_1))	92.1_1)	L985_1)	(((((135.7_1	416.1_1)	90.6_1)	(184.1_1	L046_1))	159.11_1)	(((366.1_1	L035_1)	369.1_1)	M60.1_1))))	(((116.4_1	L996_1)	L162_1)	(131.2_1	(96.3_1	icr2))))	L1002_1)	(208.1_1	276.1_1))	(278.1_1	(((280.1_1	L151_1)	L179_1)	(84.6_1	85.1_1))))	(274.1_1	L998_1))	((((250.1_1	L987_1)	icr1)	(L989_1	(L990_1	L992_1)))	(40.6_1	55.1_1)))	rhc1);
((((((((((266.1_1	94.1_1)	(L033_1	L036_1))	(((135.7_1	(416.1_1	90.6_1))	(96.3_1	L996_1))	159.11_1))	(((116.4_1	M60.1_1)	(128.1_1	L985_1))	L162_1))	((184.1_1	L046_1)	icr2))	((((131.2_1	406.1_1)	92.1_1)	((366.1_1	L035_1)	369.1_1))	60.1_1))	(208.1_1	(276.1_1	L1002_1)))	((((250.1_1	L987_1)	icr1)	((L989_1	L992_1)	L990_1))	(40.6_1	55.1_1)))	((274.1_1	L998_1)	((((278.1_1	L151_1)	L179_1)	280.1_1)	(84.6_1	85.1_1))))	rhc1);
(((((((((266.1_1	94.1_1)	L033_1)	L036_1)	(135.7_1	M60.1_1))	icr2)	((((116.4_1	128.1_1)	(60.1_1	L162_1))	((159.11_1	96.3_1)	(((184.1_1	L046_1)	(406.1_1	L996_1))	(416.1_1	92.1_1))))	((131.2_1	((366.1_1	369.1_1)	L035_1))	(L985_1	90.6_1))))	(208.1_1	(276.1_1	L1002_1)))	(((((250.1_1	L987_1)	icr1)	((L989_1	L990_1)	L992_1))	(40.6_1	55.1_1))	((274.1_1	L998_1)	((((278.1_1	L179_1)	280.1_1)	L151_1)	(84.6_1	85.1_1)))))	rhc1);
((((((((((((266.1_1	L033_1)	L036_1)	94.1_1)	((135.7_1	90.6_1)	159.11_1))	(96.3_1	L162_1))	((((116.4_1	(416.1_1	406.1_1))	(366.1_1	(369.1_1	L035_1)))	(131.2_1	icr2))	60.1_1))	(((128.1_1	L985_1)	L996_1)	((184.1_1	L046_1)	(92.1_1	M60.1_1))))	(208.1_1	(276.1_1	L1002_1)))	((274.1_1	L998_1)	(278.1_1	((280.1_1	L151_1)	L179_1))))	(84.6_1	85.1_1))	((((250.1_1	L987_1)	icr1)	((L989_1	L992_1)	L990_1))	(40.6_1	55.1_1)))	rhc1);
((((((((((266.1_1	(94.1_1	L036_1))	L033_1)	((((116.4_1	159.11_1)	((((135.7_1	(60.1_1	M60.1_1))	L985_1)	icr2)	(366.1_1	(369.1_1	L035_1))))	(416.1_1	L162_1))	(((((128.1_1	L996_1)	96.3_1)	90.6_1)	((184.1_1	L046_1)	92.1_1))	(131.2_1	406.1_1))))	208.1_1)	(276.1_1	L1002_1))	(84.6_1	85.1_1))	(278.1_1	((280.1_1	L179_1)	L151_1)))	((((250.1_1	L987_1)	icr1)	(L989_1	(L990_1	L992_1)))	(40.6_1	55.1_1)))	(274.1_1	L998_1))	rhc1);
(((((((((((L033_1	94.1_1)	266.1_1)	L036_1)	(184.1_1	L046_1))	(((116.4_1	M60.1_1)	((128.1_1	L985_1)	(60.1_1	92.1_1)))	(90.6_1	L996_1)))	((((131.2_1	(((135.7_1	96.3_1)	(159.11_1	406.1_1))	((366.1_1	369.1_1)	L035_1)))	416.1_1)	L162_1)	icr2))	208.1_1)	(276.1_1	L1002_1))	((274.1_1	L998_1)	(((278.1_1	L179_1)	(280.1_1	L151_1))	(84.6_1	85.1_1))))	((((L987_1	250.1_1)	icr1)	(L989_1	(L990_1	L992_1)))	(40.6_1	55.1_1)))	rhc1);
((((((((((((94.1_1	L036_1)	(266.1_1	L033_1))	((L985_1	60.1_1)	416.1_1))	L162_1)	((366.1_1	(369.1_1	L035_1))	(90.6_1	L996_1)))	((((((116.4_1	(96.3_1	M60.1_1))	131.2_1)	128.1_1)	135.7_1)	icr2)	((159.11_1	92.1_1)	406.1_1)))	(184.1_1	L046_1))	(208.1_1	(276.1_1	L1002_1)))	(((278.1_1	(280.1_1	(L151_1	L179_1)))	(40.6_1	55.1_1))	(84.6_1	85.1_1)))	(((250.1_1	icr1)	L987_1)	((L989_1	L990_1)	L992_1)))	(274.1_1	L998_1))	rhc1);
((((((((((L033_1	L036_1)	(266.1_1	94.1_1))	(((116.4_1	(135.7_1	(92.1_1	M60.1_1)))	(96.3_1	L996_1))	((159.11_1	L985_1)	(366.1_1	(369.1_1	L035_1)))))	(60.1_1	icr2))	(((((128.1_1	(406.1_1	90.6_1))	(184.1_1	L046_1))	416.1_1)	L162_1)	131.2_1))	(208.1_1	(276.1_1	L1002_1)))	((278.1_1	(280.1_1	(L151_1	L179_1)))	(84.6_1	85.1_1)))	((((L987_1	250.1_1)	icr1)	((L989_1	L990_1)	L992_1))	(40.6_1	55.1_1)))	(274.1_1	L998_1))	rhc1);
((((((((((266.1_1	(L033_1	L036_1))	94.1_1)	(((116.4_1	(60.1_1	L996_1))	L162_1)	(((416.1_1	(96.3_1	M60.1_1))	159.11_1)	(366.1_1	(369.1_1	L035_1)))))	(((135.7_1	90.6_1)	92.1_1)	406.1_1))	icr2)	((128.1_1	(131.2_1	L985_1))	(184.1_1	L046_1)))	280.1_1)	(((208.1_1	(276.1_1	L1002_1))	(84.6_1	85.1_1))	((274.1_1	L998_1)	(278.1_1	(L151_1	L179_1)))))	((((L987_1	icr1)	250.1_1)	(L989_1	(L990_1	L992_1)))	(40.6_1	55.1_1)))	rhc1);
((((((((((((L033_1	94.1_1)	266.1_1)	L036_1)	((128.1_1	L996_1)	((406.1_1	416.1_1)	60.1_1)))	((((116.4_1	92.1_1)	((96.3_1	M60.1_1)	icr2))	((366.1_1	L035_1)	369.1_1))	159.11_1))	(131.2_1	(((135.7_1	90.6_1)	(184.1_1	L046_1))	L985_1)))	L162_1)	(276.1_1	L1002_1))	(208.1_1	(((274.1_1	L998_1)	278.1_1)	(((280.1_1	L151_1)	L179_1)	(84.6_1	85.1_1)))))	(40.6_1	55.1_1))	(((250.1_1	L987_1)	icr1)	(L989_1	(L990_1	L992_1))))	rhc1);
((((((((((L036_1	266.1_1)	(94.1_1	L033_1))	((((116.4_1	416.1_1)	128.1_1)	(((135.7_1	((406.1_1	60.1_1)	90.6_1))	92.1_1)	L985_1))	131.2_1))	((366.1_1	L035_1)	369.1_1))	(159.11_1	(((184.1_1	L046_1)	(96.3_1	L162_1))	((L996_1	M60.1_1)	icr2))))	208.1_1)	(276.1_1	L1002_1))	((((L987_1	(250.1_1	icr1))	((L989_1	L992_1)	L990_1))	(40.6_1	55.1_1))	(((278.1_1	(280.1_1	L151_1))	L179_1)	(84.6_1	85.1_1))))	(274.1_1	L998_1))	rhc1);
(((((((266.1_1	((94.1_1	L033_1)	L036_1))	(((((135.7_1	L985_1)	(159.11_1	406.1_1))	96.3_1)	(416.1_1	(60.1_1	L996_1)))	(366.1_1	(369.1_1	L035_1))))	((((((116.4_1	92.1_1)	128.1_1)	90.6_1)	(131.2_1	(184.1_1	L046_1)))	(L162_1	M60.1_1))	icr2))	(208.1_1	(276.1_1	L1002_1)))	((((274.1_1	L998_1)	(280.1_1	L151_1))	(278.1_1	L179_1))	(84.6_1	85.1_1)))	((((L987_1	250.1_1)	icr1)	((L989_1	L992_1)	L990_1))	(40.6_1	55.1_1)))	rhc1);
(((((((((((266.1_1	L033_1)	L036_1)	94.1_1)	((116.4_1	(((135.7_1	60.1_1)	(416.1_1	L996_1))	((184.1_1	L046_1)	92.1_1)))	(((((128.1_1	159.11_1)	M60.1_1)	96.3_1)	90.6_1)	((131.2_1	(406.1_1	L985_1))	icr2))))	L162_1)	((366.1_1	L035_1)	369.1_1))	((208.1_1	276.1_1)	L1002_1))	(274.1_1	L998_1))	((((278.1_1	280.1_1)	L179_1)	L151_1)	(84.6_1	85.1_1)))	((((250.1_1	L987_1)	icr1)	(L989_1	(L990_1	L992_1)))	(40.6_1	55.1_1)))	rhc1);
((((((((L036_1	(266.1_1	(94.1_1	L033_1)))	((116.4_1	159.11_1)	92.1_1))	((((128.1_1	96.3_1)	(L985_1	L996_1))	131.2_1)	(((135.7_1	90.6_1)	(((416.1_1	60.1_1)	M60.1_1)	(((366.1_1	369.1_1)	L035_1)	icr2)))	((184.1_1	L046_1)	(406.1_1	L162_1)))))	((208.1_1	276.1_1)	L1002_1))	(278.1_1	((280.1_1	L179_1)	L151_1)))	(274.1_1	L998_1))	((((L987_1	(250.1_1	icr1))	(L989_1	(L990_1	L992_1)))	(40.6_1	55.1_1))	(84.6_1	85.1_1)))	rhc1);
(((((((((((L036_1	266.1_1)	L033_1)	94.1_1)	((60.1_1	L996_1)	92.1_1))	(116.4_1	406.1_1))	(159.11_1	(90.6_1	L985_1)))	((((((128.1_1	135.7_1)	96.3_1)	((366.1_1	369.1_1)	L035_1))	131.2_1)	(184.1_1	L046_1))	(((416.1_1	icr2)	M60.1_1)	L162_1)))	(208.1_1	(276.1_1	L1002_1)))	(((274.1_1	L998_1)	((278.1_1	(280.1_1	L151_1))	L179_1))	(84.6_1	85.1_1)))	((((250.1_1	icr1)	L987_1)	(L989_1	(L990_1	L992_1)))	(40.6_1	55.1_1)))	rhc1);
((((((((((L033_1	((266.1_1	94.1_1)	L036_1))	(406.1_1	(184.1_1	L046_1)))	((((116.4_1	128.1_1)	(416.1_1	90.6_1))	((((131.2_1	(60.1_1	(96.3_1	M60.1_1)))	((366.1_1	L035_1)	369.1_1))	L162_1)	icr2))	(159.11_1	L996_1)))	((135.7_1	L985_1)	92.1_1))	208.1_1)	(276.1_1	L1002_1))	(((278.1_1	(280.1_1	L151_1))	L179_1)	(84.6_1	85.1_1)))	((((250.1_1	L987_1)	icr1)	(L989_1	(L990_1	L992_1)))	(40.6_1	55.1_1)))	(274.1_1	L998_1))	rhc1);
(((((((((((94.1_1	(L033_1	L036_1))	266.1_1)	((((116.4_1	L996_1)	92.1_1)	(135.7_1	(90.6_1	L985_1)))	(((128.1_1	416.1_1)	406.1_1)	((366.1_1	369.1_1)	L035_1))))	(131.2_1	96.3_1))	((M60.1_1	159.11_1)	(((184.1_1	L046_1)	icr2)	L162_1)))	60.1_1)	(276.1_1	L1002_1))	208.1_1)	(((((250.1_1	icr1)	L987_1)	((L989_1	L990_1)	L992_1))	(40.6_1	55.1_1))	((274.1_1	L998_1)	((278.1_1	(L151_1	L179_1))	280.1_1))))	rhc1)	(84.6_1	85.1_1));
(((((((((((266.1_1	(94.1_1	L033_1))	L036_1)	(((((116.4_1	92.1_1)	(366.1_1	(369.1_1	L035_1)))	((184.1_1	L046_1)	L162_1))	((135.7_1	96.3_1)	L996_1))	(131.2_1	((406.1_1	90.6_1)	60.1_1))))	(128.1_1	(416.1_1	(M60.1_1	icr2))))	159.11_1)	L985_1)	208.1_1)	(276.1_1	L1002_1))	((274.1_1	L998_1)	((278.1_1	((280.1_1	L151_1)	L179_1))	(84.6_1	85.1_1))))	((((250.1_1	L987_1)	icr1)	(L989_1	(L990_1	L992_1)))	(40.6_1	55.1_1)))	rhc1);
((((((((((((94.1_1	((266.1_1	L033_1)	L036_1))	((184.1_1	L046_1)	icr2))	(((128.1_1	92.1_1)	90.6_1)	L162_1))	(366.1_1	(369.1_1	L035_1)))	((((116.4_1	(131.2_1	159.11_1))	(60.1_1	96.3_1))	(((406.1_1	M60.1_1)	L985_1)	(416.1_1	L996_1)))	135.7_1))	208.1_1)	(276.1_1	L1002_1))	(274.1_1	L998_1))	((((L987_1	icr1)	250.1_1)	(L989_1	(L990_1	L992_1)))	(40.6_1	55.1_1)))	((278.1_1	L151_1)	(280.1_1	L179_1)))	(84.6_1	85.1_1))	rhc1);
(((((((((((266.1_1	94.1_1)	L036_1)	L033_1)	((366.1_1	L035_1)	369.1_1))	((((116.4_1	(406.1_1	M60.1_1))	(135.7_1	L985_1))	((159.11_1	90.6_1)	L162_1))	((((60.1_1	icr2)	416.1_1)	((184.1_1	L046_1)	96.3_1))	92.1_1)))	((128.1_1	L996_1)	131.2_1))	L1002_1)	276.1_1)	208.1_1)	(((((250.1_1	icr1)	L987_1)	((L989_1	L992_1)	L990_1))	(40.6_1	55.1_1))	((((274.1_1	L998_1)	(L151_1	L179_1))	(278.1_1	280.1_1))	(84.6_1	85.1_1))))	rhc1);
(((((((((L033_1	(266.1_1	L036_1))	94.1_1)	(131.2_1	(416.1_1	(90.6_1	96.3_1))))	(135.7_1	92.1_1))	((((((116.4_1	M60.1_1)	L996_1)	((128.1_1	L985_1)	((184.1_1	L046_1)	406.1_1)))	(((366.1_1	L035_1)	369.1_1)	L162_1))	(159.11_1	icr2))	60.1_1))	(276.1_1	L1002_1))	208.1_1)	(((((((icr1	250.1_1)	L987_1)	((L989_1	L992_1)	L990_1))	(40.6_1	55.1_1))	(((278.1_1	280.1_1)	L151_1)	(84.6_1	85.1_1)))	(274.1_1	L998_1))	L179_1))	rhc1);
(((((((((((((266.1_1	(94.1_1	L036_1))	L033_1)	(((128.1_1	60.1_1)	416.1_1)	(159.11_1	((366.1_1	369.1_1)	L035_1))))	(((135.7_1	L996_1)	96.3_1)	(184.1_1	L046_1)))	(((116.4_1	M60.1_1)	((406.1_1	icr2)	(90.6_1	L985_1)))	92.1_1))	131.2_1)	L162_1)	(208.1_1	(276.1_1	L1002_1)))	((278.1_1	L179_1)	L151_1))	(274.1_1	L998_1))	(280.1_1	(84.6_1	85.1_1)))	((((L987_1	250.1_1)	icr1)	((L989_1	L990_1)	L992_1))	(40.6_1	55.1_1)))	rhc1);
(((((((L033_1	((266.1_1	94.1_1)	L036_1))	(L162_1	icr2))	(((((116.4_1	(((128.1_1	M60.1_1)	L985_1)	159.11_1))	(184.1_1	L046_1))	(366.1_1	(369.1_1	L035_1)))	((131.2_1	((((416.1_1	92.1_1)	90.6_1)	L996_1)	60.1_1))	(135.7_1	406.1_1)))	96.3_1))	(208.1_1	(276.1_1	L1002_1)))	(((40.6_1	55.1_1)	((L989_1	L990_1)	L992_1))	(84.6_1	85.1_1)))	(((L987_1	250.1_1)	icr1)	((274.1_1	L998_1)	((278.1_1	L179_1)	(280.1_1	L151_1)))))	rhc1);
(((((((((((94.1_1	L036_1)	(266.1_1	L033_1))	((116.4_1	((90.6_1	L996_1)	L985_1))	(135.7_1	416.1_1)))	(131.2_1	96.3_1))	L162_1)	(((((128.1_1	(60.1_1	M60.1_1))	icr2)	((366.1_1	(369.1_1	L035_1))	406.1_1))	159.11_1)	(184.1_1	L046_1)))	92.1_1)	(208.1_1	(276.1_1	L1002_1)))	((274.1_1	L998_1)	(278.1_1	((280.1_1	L151_1)	L179_1))))	(((((L987_1	icr1)	250.1_1)	((L989_1	L990_1)	L992_1))	(40.6_1	55.1_1))	(84.6_1	85.1_1)))	rhc1);
(((((((((((94.1_1	L033_1)	(266.1_1	L036_1))	96.3_1)	159.11_1)	(((131.2_1	(184.1_1	L046_1))	((135.7_1	416.1_1)	L985_1))	(366.1_1	(369.1_1	L035_1))))	(((116.4_1	icr2)	(128.1_1	(406.1_1	90.6_1)))	(((60.1_1	M60.1_1)	L162_1)	(92.1_1	L996_1))))	(276.1_1	L1002_1))	208.1_1)	((274.1_1	L998_1)	((278.1_1	(280.1_1	(L151_1	L179_1)))	(84.6_1	85.1_1))))	((((250.1_1	L987_1)	icr1)	((L989_1	L990_1)	L992_1))	(40.6_1	55.1_1)))	rhc1);
((((((((((266.1_1	(94.1_1	L036_1))	L033_1)	((((128.1_1	416.1_1)	icr2)	131.2_1)	(((60.1_1	L996_1)	92.1_1)	(96.3_1	L985_1))))	(184.1_1	L046_1))	((((135.7_1	M60.1_1)	406.1_1)	159.11_1)	L162_1))	(116.4_1	(90.6_1	((366.1_1	369.1_1)	L035_1))))	208.1_1)	(276.1_1	L1002_1))	(((((L987_1	(250.1_1	icr1))	((L989_1	L990_1)	L992_1))	(40.6_1	55.1_1))	((278.1_1	(280.1_1	(L151_1	L179_1)))	(84.6_1	85.1_1)))	(274.1_1	L998_1)))	rhc1);
((((((((((266.1_1	L036_1)	(L033_1	94.1_1))	((((116.4_1	96.3_1)	90.6_1)	L985_1)	131.2_1))	(((((((((128.1_1	416.1_1)	L996_1)	60.1_1)	((366.1_1	369.1_1)	L035_1))	(135.7_1	M60.1_1))	92.1_1)	L162_1)	(159.11_1	((184.1_1	L046_1)	icr2)))	406.1_1))	(276.1_1	L1002_1))	208.1_1)	(274.1_1	L998_1))	(((L987_1	(icr1	250.1_1))	((40.6_1	55.1_1)	(L989_1	(L990_1	L992_1))))	(278.1_1	(280.1_1	(L151_1	L179_1)))))	(84.6_1	85.1_1))	rhc1);
(((((((((L033_1	L036_1)	(266.1_1	94.1_1))	(((131.2_1	(((135.7_1	406.1_1)	159.11_1)	((90.6_1	((366.1_1	(369.1_1	L035_1))	L985_1))	(96.3_1	(M60.1_1	icr2)))))	60.1_1)	((184.1_1	L046_1)	(416.1_1	L996_1))))	(116.4_1	(128.1_1	92.1_1)))	L162_1)	(276.1_1	L1002_1))	208.1_1)	((((L987_1	(250.1_1	icr1))	((40.6_1	55.1_1)	((L989_1	L992_1)	L990_1)))	(278.1_1	(((280.1_1	L151_1)	L179_1)	(84.6_1	85.1_1))))	(274.1_1	L998_1)))	rhc1);
((((((((((266.1_1	(94.1_1	L033_1))	L036_1)	((((116.4_1	128.1_1)	96.3_1)	((406.1_1	L996_1)	(90.6_1	L985_1)))	((184.1_1	L046_1)	60.1_1)))	(((((131.2_1	icr2)	(366.1_1	(369.1_1	L035_1)))	135.7_1)	((416.1_1	M60.1_1)	92.1_1))	(159.11_1	L162_1)))	(208.1_1	(276.1_1	L1002_1)))	(274.1_1	L998_1))	(278.1_1	((280.1_1	L179_1)	L151_1)))	(84.6_1	85.1_1))	(((250.1_1	icr1)	L987_1)	((40.6_1	55.1_1)	((L989_1	L992_1)	L990_1))))	rhc1);
(((((((((266.1_1	((94.1_1	L036_1)	L033_1))	((((184.1_1	L046_1)	90.6_1)	(((366.1_1	369.1_1)	L035_1)	(96.3_1	L985_1)))	icr2))	((((116.4_1	(406.1_1	60.1_1))	159.11_1)	((131.2_1	416.1_1)	M60.1_1))	((((128.1_1	92.1_1)	L996_1)	L162_1)	135.7_1)))	(276.1_1	L1002_1))	(274.1_1	L998_1))	(278.1_1	(280.1_1	(L151_1	L179_1))))	208.1_1)	(((((L987_1	icr1)	250.1_1)	((L989_1	L990_1)	L992_1))	(40.6_1	55.1_1))	(84.6_1	85.1_1)))	rhc1);
((((((((((266.1_1	(L036_1	94.1_1))	L033_1)	((((((116.4_1	416.1_1)	M60.1_1)	135.7_1)	(((184.1_1	L046_1)	92.1_1)	icr2))	(((366.1_1	L035_1)	369.1_1)	L162_1))	60.1_1))	((((128.1_1	(96.3_1	L985_1))	(159.11_1	406.1_1))	(131.2_1	L996_1))	90.6_1))	(276.1_1	L1002_1))	208.1_1)	((((274.1_1	L998_1)	278.1_1)	(40.6_1	55.1_1))	(280.1_1	(L151_1	L179_1))))	(84.6_1	85.1_1))	(((250.1_1	L987_1)	icr1)	((L989_1	L990_1)	L992_1)))	rhc1);
((((((((266.1_1	L033_1)	(94.1_1	L036_1))	((((((116.4_1	406.1_1)	416.1_1)	128.1_1)	((366.1_1	L035_1)	369.1_1))	(((M60.1_1	90.6_1)	icr2)	159.11_1))	(((184.1_1	L046_1)	L996_1)	92.1_1)))	((131.2_1	(135.7_1	((60.1_1	96.3_1)	L985_1)))	L162_1))	(208.1_1	(276.1_1	L1002_1)))	(((274.1_1	L998_1)	(((278.1_1	280.1_1)	L179_1)	L151_1))	(84.6_1	85.1_1)))	(((L987_1	(250.1_1	icr1))	((L989_1	L992_1)	L990_1))	(40.6_1	55.1_1)))	rhc1);
(((((((L033_1	((266.1_1	L036_1)	94.1_1))	(128.1_1	((((406.1_1	96.3_1)	90.6_1)	L985_1)	416.1_1)))	((((((((116.4_1	60.1_1)	(366.1_1	(369.1_1	L035_1)))	icr2)	135.7_1)	M60.1_1)	L162_1)	(131.2_1	((92.1_1	L996_1)	159.11_1)))	(184.1_1	L046_1)))	208.1_1)	(276.1_1	L1002_1))	(((((250.1_1	icr1)	L987_1)	(40.6_1	55.1_1))	(L989_1	(L990_1	L992_1)))	((274.1_1	L998_1)	(278.1_1	(((280.1_1	L151_1)	L179_1)	(84.6_1	85.1_1))))))	rhc1);
(((((((((94.1_1	L033_1)	(266.1_1	L036_1))	(((366.1_1	L035_1)	369.1_1)	icr2))	((131.2_1	(96.3_1	M60.1_1))	416.1_1))	((((116.4_1	128.1_1)	(406.1_1	60.1_1))	((135.7_1	159.11_1)	((90.6_1	L996_1)	L162_1)))	((L985_1	92.1_1)	(184.1_1	L046_1))))	(208.1_1	(276.1_1	L1002_1)))	((((L987_1	(250.1_1	icr1))	(L989_1	(L990_1	L992_1)))	(40.6_1	55.1_1))	(274.1_1	L998_1)))	(((278.1_1	L179_1)	(280.1_1	L151_1))	(84.6_1	85.1_1)))	rhc1);
((((((((((266.1_1	L033_1)	L036_1)	94.1_1)	((((116.4_1	icr2)	((131.2_1	60.1_1)	96.3_1))	(((128.1_1	416.1_1)	L985_1)	406.1_1))	(135.7_1	(184.1_1	L046_1))))	((((366.1_1	(369.1_1	L035_1))	((90.6_1	L162_1)	M60.1_1))	92.1_1)	(159.11_1	L996_1)))	(208.1_1	(276.1_1	L1002_1)))	((274.1_1	L998_1)	((((278.1_1	L179_1)	L151_1)	280.1_1)	(84.6_1	85.1_1))))	(250.1_1	(L987_1	icr1)))	((40.6_1	55.1_1)	((L989_1	L992_1)	L990_1)))	rhc1);
(((((((((266.1_1	94.1_1)	L036_1)	L033_1)	(((L996_1	icr2)	416.1_1)	406.1_1))	((((((116.4_1	159.11_1)	96.3_1)	(60.1_1	92.1_1))	(184.1_1	L046_1))	(135.7_1	((90.6_1	M60.1_1)	L162_1)))	(128.1_1	((131.2_1	L985_1)	((366.1_1	L035_1)	369.1_1)))))	(208.1_1	(276.1_1	L1002_1)))	(((((250.1_1	L987_1)	icr1)	((L989_1	L990_1)	L992_1))	(40.6_1	55.1_1))	(274.1_1	L998_1)))	((278.1_1	((280.1_1	L179_1)	L151_1))	(84.6_1	85.1_1)))	rhc1);
((((((((((266.1_1	(94.1_1	(L033_1	L036_1)))	((184.1_1	L046_1)	416.1_1))	(M60.1_1	96.3_1))	((((((116.4_1	128.1_1)	L162_1)	L985_1)	159.11_1)	L996_1)	((((131.2_1	((406.1_1	60.1_1)	92.1_1))	(135.7_1	icr2))	((366.1_1	369.1_1)	L035_1))	90.6_1)))	(276.1_1	L1002_1))	208.1_1)	(278.1_1	((280.1_1	L151_1)	L179_1)))	(84.6_1	85.1_1))	(((((250.1_1	L987_1)	icr1)	(L989_1	(L990_1	L992_1)))	(40.6_1	55.1_1))	(274.1_1	L998_1)))	rhc1);
(((((((((((266.1_1	(94.1_1	(L033_1	L036_1)))	135.7_1)	icr2)	((366.1_1	L035_1)	369.1_1))	(((128.1_1	96.3_1)	416.1_1)	L162_1))	((((116.4_1	L985_1)	90.6_1)	(131.2_1	(406.1_1	(92.1_1	(L996_1	M60.1_1)))))	((159.11_1	60.1_1)	(184.1_1	L046_1))))	(276.1_1	L1002_1))	208.1_1)	(84.6_1	85.1_1))	((((icr1	(250.1_1	L987_1))	(L989_1	(L990_1	L992_1)))	(40.6_1	55.1_1))	(((274.1_1	L998_1)	(280.1_1	L179_1))	(278.1_1	L151_1))))	rhc1);
((((((((((((266.1_1	L036_1)	(94.1_1	L033_1))	(90.6_1	icr2))	(((116.4_1	128.1_1)	(159.11_1	(60.1_1	M60.1_1)))	((((131.2_1	406.1_1)	135.7_1)	L996_1)	(366.1_1	(369.1_1	L035_1)))))	(((184.1_1	L046_1)	(416.1_1	(92.1_1	L985_1)))	96.3_1))	L162_1)	(276.1_1	L1002_1))	208.1_1)	((274.1_1	L998_1)	((278.1_1	(280.1_1	L151_1))	L179_1)))	(84.6_1	85.1_1))	((((250.1_1	L987_1)	icr1)	((L989_1	L990_1)	L992_1))	(40.6_1	55.1_1)))	rhc1);
(((((((((94.1_1	L036_1)	(266.1_1	L033_1))	(((128.1_1	(184.1_1	L046_1))	(131.2_1	((60.1_1	96.3_1)	icr2)))	L162_1))	((366.1_1	369.1_1)	L035_1))	((116.4_1	159.11_1)	(((135.7_1	((406.1_1	M60.1_1)	((416.1_1	92.1_1)	L996_1)))	L985_1)	90.6_1)))	(276.1_1	L1002_1))	208.1_1)	((((((icr1	(250.1_1	L987_1))	(L989_1	(L990_1	L992_1)))	(40.6_1	55.1_1))	(278.1_1	((280.1_1	L179_1)	L151_1)))	(274.1_1	L998_1))	(84.6_1	85.1_1)))	rhc1);
((((((((((94.1_1	L033_1)	(266.1_1	L036_1))	((((131.2_1	159.11_1)	92.1_1)	(184.1_1	L046_1))	(((366.1_1	L035_1)	369.1_1)	60.1_1)))	(((116.4_1	(406.1_1	416.1_1))	(135.7_1	96.3_1))	icr2))	(((128.1_1	L985_1)	L996_1)	((90.6_1	M60.1_1)	L162_1)))	(276.1_1	L1002_1))	208.1_1)	((274.1_1	L998_1)	((278.1_1	((280.1_1	L179_1)	L151_1))	(84.6_1	85.1_1))))	((((250.1_1	L987_1)	icr1)	((L989_1	L990_1)	L992_1))	(40.6_1	55.1_1)))	rhc1);
(((((((((((266.1_1	(94.1_1	L036_1))	L033_1)	((116.4_1	((60.1_1	L996_1)	((366.1_1	(369.1_1	L035_1))	92.1_1)))	M60.1_1))	(((((128.1_1	96.3_1)	((135.7_1	(406.1_1	90.6_1))	L985_1))	159.11_1)	(184.1_1	L046_1))	(416.1_1	icr2)))	131.2_1)	L162_1)	(208.1_1	(276.1_1	L1002_1)))	(274.1_1	L998_1))	((((250.1_1	L987_1)	icr1)	((40.6_1	55.1_1)	((L989_1	L990_1)	L992_1)))	(84.6_1	85.1_1)))	((278.1_1	L179_1)	(280.1_1	L151_1)))	rhc1);
(((((((266.1_1	L036_1)	(94.1_1	L033_1))	(((((((116.4_1	96.3_1)	416.1_1)	((128.1_1	L985_1)	icr2))	131.2_1)	(((366.1_1	L035_1)	369.1_1)	(90.6_1	L996_1)))	(((135.7_1	((184.1_1	L046_1)	92.1_1))	159.11_1)	((406.1_1	60.1_1)	M60.1_1)))	L162_1))	(276.1_1	L1002_1))	208.1_1)	((((icr1	(250.1_1	L987_1))	((L989_1	L990_1)	L992_1))	(40.6_1	55.1_1))	((274.1_1	L998_1)	((278.1_1	((280.1_1	L179_1)	L151_1))	(84.6_1	85.1_1)))))	rhc1);
(((((((((((266.1_1	94.1_1)	L033_1)	L036_1)	((((128.1_1	((416.1_1	96.3_1)	60.1_1))	((366.1_1	369.1_1)	L035_1))	159.11_1)	131.2_1))	((116.4_1	((((184.1_1	L046_1)	((92.1_1	L996_1)	L985_1))	icr2)	406.1_1))	(135.7_1	(90.6_1	M60.1_1))))	L162_1)	(208.1_1	(276.1_1	L1002_1)))	((((278.1_1	L179_1)	L151_1)	280.1_1)	(84.6_1	85.1_1)))	(274.1_1	L998_1))	((((250.1_1	L987_1)	icr1)	((L989_1	L992_1)	L990_1))	(40.6_1	55.1_1)))	rhc1);
(((((((((((266.1_1	94.1_1)	L033_1)	L036_1)	416.1_1)	(((((131.2_1	92.1_1)	(96.3_1	(L996_1	icr2)))	(184.1_1	L046_1))	406.1_1)	M60.1_1))	(116.4_1	90.6_1))	(((((128.1_1	60.1_1)	(135.7_1	L985_1))	(366.1_1	(369.1_1	L035_1)))	L162_1)	159.11_1))	(208.1_1	(276.1_1	L1002_1)))	((274.1_1	L998_1)	((278.1_1	((280.1_1	L151_1)	L179_1))	(84.6_1	85.1_1))))	(((L987_1	(250.1_1	icr1))	((L989_1	L992_1)	L990_1))	(40.6_1	55.1_1)))	rhc1);
(((((((((((((266.1_1	L033_1)	L036_1)	94.1_1)	(90.6_1	icr2))	(184.1_1	L046_1))	((((((116.4_1	60.1_1)	(135.7_1	L996_1))	((131.2_1	L985_1)	M60.1_1))	(406.1_1	96.3_1))	92.1_1)	((((128.1_1	159.11_1)	(366.1_1	(369.1_1	L035_1)))	416.1_1)	L162_1)))	208.1_1)	(276.1_1	L1002_1))	((278.1_1	280.1_1)	(L151_1	L179_1)))	(84.6_1	85.1_1))	((((250.1_1	L987_1)	icr1)	(40.6_1	55.1_1))	(L989_1	(L990_1	L992_1))))	(274.1_1	L998_1))	rhc1);
((((((((((94.1_1	L036_1)	(266.1_1	L033_1))	((366.1_1	L035_1)	369.1_1))	(((((128.1_1	(135.7_1	60.1_1))	((90.6_1	96.3_1)	icr2))	M60.1_1)	(((184.1_1	L046_1)	L985_1)	406.1_1))	(L162_1	92.1_1)))	(((116.4_1	131.2_1)	(416.1_1	L996_1))	159.11_1))	(276.1_1	L1002_1))	208.1_1)	((278.1_1	((280.1_1	L151_1)	L179_1))	(84.6_1	85.1_1)))	(((((250.1_1	L987_1)	icr1)	((L989_1	L990_1)	L992_1))	(40.6_1	55.1_1))	(274.1_1	L998_1)))	rhc1);
(((((((((((((94.1_1	(266.1_1	L033_1))	L036_1)	96.3_1)	(116.4_1	L996_1))	(((((128.1_1	406.1_1)	92.1_1)	60.1_1)	M60.1_1)	((135.7_1	L985_1)	90.6_1)))	(131.2_1	icr2))	((366.1_1	L035_1)	369.1_1))	((L162_1	(159.11_1	416.1_1))	(184.1_1	L046_1)))	(208.1_1	(276.1_1	L1002_1)))	((274.1_1	L998_1)	278.1_1))	((((L987_1	250.1_1)	icr1)	((L989_1	L992_1)	L990_1))	(40.6_1	55.1_1)))	(((280.1_1	L179_1)	L151_1)	(84.6_1	85.1_1)))	rhc1);
(((((((((((266.1_1	94.1_1)	(L033_1	L036_1))	((((116.4_1	128.1_1)	60.1_1)	(92.1_1	L996_1))	(131.2_1	L985_1)))	((((135.7_1	406.1_1)	icr2)	416.1_1)	(159.11_1	(((366.1_1	L035_1)	369.1_1)	M60.1_1))))	(184.1_1	L046_1))	((90.6_1	96.3_1)	L162_1))	208.1_1)	((((274.1_1	L998_1)	(84.6_1	85.1_1))	(278.1_1	((280.1_1	L151_1)	L179_1)))	(276.1_1	L1002_1)))	(40.6_1	55.1_1))	(((250.1_1	L987_1)	icr1)	((L989_1	L990_1)	L992_1)))	rhc1);
((((((266.1_1	((L033_1	94.1_1)	L036_1))	(((((116.4_1	90.6_1)	L162_1)	((366.1_1	369.1_1)	L035_1))	((128.1_1	icr2)	L996_1))	((((131.2_1	(96.3_1	(92.1_1	M60.1_1)))	((406.1_1	60.1_1)	(416.1_1	L985_1)))	(184.1_1	L046_1))	(135.7_1	159.11_1))))	(208.1_1	(276.1_1	L1002_1)))	(((274.1_1	L998_1)	278.1_1)	((280.1_1	(L151_1	L179_1))	(84.6_1	85.1_1))))	((((L987_1	250.1_1)	icr1)	(L989_1	(L990_1	L992_1)))	(40.6_1	55.1_1)))	rhc1);
(((((((L033_1	((266.1_1	94.1_1)	L036_1))	(116.4_1	92.1_1))	(((128.1_1	(96.3_1	L985_1))	((131.2_1	90.6_1)	(135.7_1	((406.1_1	M60.1_1)	60.1_1))))	((184.1_1	L046_1)	(((((159.11_1	(366.1_1	(369.1_1	L035_1)))	416.1_1)	L996_1)	L162_1)	icr2))))	(208.1_1	(276.1_1	L1002_1)))	(((L987_1	250.1_1)	icr1)	((40.6_1	55.1_1)	((L989_1	L992_1)	L990_1))))	((274.1_1	L998_1)	((278.1_1	(280.1_1	(L151_1	L179_1)))	(84.6_1	85.1_1))))	rhc1);
((((((((((L036_1	94.1_1)	(266.1_1	L033_1))	(((135.7_1	((366.1_1	L035_1)	369.1_1))	(90.6_1	96.3_1))	406.1_1))	((((((116.4_1	416.1_1)	(((((128.1_1	159.11_1)	131.2_1)	(92.1_1	L985_1))	L996_1)	M60.1_1))	icr2)	60.1_1)	(184.1_1	L046_1))	L162_1))	(208.1_1	(276.1_1	L1002_1)))	(274.1_1	L998_1))	(278.1_1	(84.6_1	85.1_1)))	((280.1_1	(L151_1	L179_1))	((40.6_1	55.1_1)	((L989_1	L990_1)	L992_1))))	((L987_1	250.1_1)	icr1))	rhc1);
(((((((((94.1_1	(L033_1	L036_1))	266.1_1)	(((131.2_1	406.1_1)	icr2)	(366.1_1	(369.1_1	L035_1))))	((((116.4_1	135.7_1)	(((184.1_1	L046_1)	L985_1)	((92.1_1	L996_1)	M60.1_1)))	(((128.1_1	96.3_1)	(159.11_1	(60.1_1	90.6_1)))	416.1_1))	L162_1))	208.1_1)	(276.1_1	L1002_1))	(((274.1_1	L998_1)	(278.1_1	(280.1_1	(L151_1	L179_1))))	(84.6_1	85.1_1)))	((((L987_1	250.1_1)	icr1)	((L989_1	L990_1)	L992_1))	(40.6_1	55.1_1)))	rhc1);
((((((((((L033_1	94.1_1)	(266.1_1	L036_1))	(128.1_1	(60.1_1	(92.1_1	L162_1))))	(406.1_1	90.6_1))	((((116.4_1	(135.7_1	(96.3_1	icr2)))	(416.1_1	L996_1))	(L985_1	M60.1_1))	(131.2_1	((159.11_1	((366.1_1	369.1_1)	L035_1))	(184.1_1	L046_1)))))	(276.1_1	L1002_1))	208.1_1)	(((L987_1	icr1)	250.1_1)	((40.6_1	55.1_1)	(L989_1	(L990_1	L992_1)))))	(((274.1_1	L998_1)	(84.6_1	85.1_1))	(((278.1_1	L179_1)	280.1_1)	L151_1)))	rhc1);
((((((((((266.1_1	94.1_1)	(L033_1	L036_1))	131.2_1)	((128.1_1	((90.6_1	96.3_1)	M60.1_1))	(159.11_1	(60.1_1	L985_1))))	((((116.4_1	92.1_1)	((366.1_1	L035_1)	369.1_1))	(135.7_1	((406.1_1	416.1_1)	L996_1)))	icr2))	((184.1_1	L046_1)	L162_1))	(208.1_1	(276.1_1	L1002_1)))	(icr1	(L987_1	250.1_1)))	((((274.1_1	L998_1)	(((278.1_1	L179_1)	L151_1)	280.1_1))	(84.6_1	85.1_1))	((40.6_1	55.1_1)	((L989_1	L990_1)	L992_1))))	rhc1);
((((((((((L036_1	94.1_1)	(266.1_1	L033_1))	(406.1_1	(((366.1_1	369.1_1)	L035_1)	L996_1)))	(((((128.1_1	96.3_1)	90.6_1)	159.11_1)	60.1_1)	(184.1_1	L046_1)))	((116.4_1	(((135.7_1	416.1_1)	(L162_1	L985_1))	92.1_1))	(131.2_1	(M60.1_1	icr2))))	(276.1_1	L1002_1))	208.1_1)	(84.6_1	85.1_1))	(((L987_1	(250.1_1	icr1))	((L989_1	L990_1)	L992_1))	(((274.1_1	L998_1)	(40.6_1	55.1_1))	(278.1_1	((280.1_1	L151_1)	L179_1)))))	rhc1);
((((((((L033_1	266.1_1)	(94.1_1	L036_1))	(159.11_1	92.1_1))	(((((((116.4_1	L985_1)	90.6_1)	((128.1_1	M60.1_1)	131.2_1))	((406.1_1	(60.1_1	96.3_1))	icr2))	(((184.1_1	L046_1)	L996_1)	416.1_1))	135.7_1)	L162_1))	(366.1_1	(369.1_1	L035_1)))	(208.1_1	(276.1_1	L1002_1)))	(((((250.1_1	icr1)	L987_1)	((L989_1	L992_1)	L990_1))	(40.6_1	55.1_1))	((274.1_1	L998_1)	((278.1_1	(280.1_1	(L151_1	L179_1)))	(84.6_1	85.1_1)))))	rhc1);
(((((((((((266.1_1	L033_1)	L036_1)	94.1_1)	(((((116.4_1	L996_1)	96.3_1)	131.2_1)	((128.1_1	92.1_1)	((135.7_1	(406.1_1	L985_1))	(60.1_1	M60.1_1))))	((((184.1_1	L046_1)	90.6_1)	416.1_1)	(366.1_1	(369.1_1	L035_1)))))	L162_1)	icr2)	159.11_1)	(208.1_1	(276.1_1	L1002_1)))	((((250.1_1	icr1)	L987_1)	(L989_1	(L990_1	L992_1)))	(40.6_1	55.1_1)))	((274.1_1	L998_1)	((((278.1_1	L179_1)	L151_1)	280.1_1)	(84.6_1	85.1_1))))	rhc1);
(((((((((((266.1_1	L036_1)	(94.1_1	L033_1))	(((((131.2_1	60.1_1)	L162_1)	159.11_1)	92.1_1)	(((366.1_1	L035_1)	369.1_1)	icr2)))	((128.1_1	((416.1_1	96.3_1)	M60.1_1))	(184.1_1	L046_1)))	(((116.4_1	L996_1)	(406.1_1	90.6_1))	(135.7_1	L985_1)))	(276.1_1	L1002_1))	208.1_1)	((274.1_1	L998_1)	(84.6_1	85.1_1)))	(((278.1_1	L151_1)	L179_1)	280.1_1))	(((250.1_1	(L987_1	icr1))	(L989_1	(L990_1	L992_1)))	(40.6_1	55.1_1)))	rhc1);
((((((((((((266.1_1	L036_1)	L033_1)	94.1_1)	(((((116.4_1	M60.1_1)	406.1_1)	((((128.1_1	(60.1_1	96.3_1))	135.7_1)	159.11_1)	131.2_1))	((366.1_1	369.1_1)	L035_1))	((416.1_1	90.6_1)	icr2)))	(184.1_1	L046_1))	(((92.1_1	L996_1)	L985_1)	L162_1))	((278.1_1	((280.1_1	L179_1)	L151_1))	(84.6_1	85.1_1)))	(276.1_1	L1002_1))	208.1_1)	((((250.1_1	L987_1)	icr1)	((L989_1	L992_1)	L990_1))	(40.6_1	55.1_1)))	(274.1_1	L998_1))	rhc1);
(((((((((((94.1_1	L036_1)	266.1_1)	L033_1)	M60.1_1)	(((((((116.4_1	(406.1_1	96.3_1))	(159.11_1	90.6_1))	((366.1_1	369.1_1)	L035_1))	((131.2_1	(135.7_1	92.1_1))	icr2))	((128.1_1	L985_1)	60.1_1))	(184.1_1	L046_1))	((416.1_1	L996_1)	L162_1)))	208.1_1)	(276.1_1	L1002_1))	(((L987_1	(250.1_1	icr1))	(L989_1	(L990_1	L992_1)))	(40.6_1	55.1_1)))	(((278.1_1	L151_1)	(280.1_1	L179_1))	(84.6_1	85.1_1)))	(274.1_1	L998_1))	rhc1);
((((((((266.1_1	(94.1_1	L036_1))	L033_1)	((366.1_1	L035_1)	369.1_1))	116.4_1)	((((((((128.1_1	M60.1_1)	96.3_1)	(92.1_1	L985_1))	416.1_1)	((((131.2_1	L996_1)	60.1_1)	(406.1_1	90.6_1))	159.11_1))	L162_1)	(135.7_1	icr2))	(184.1_1	L046_1)))	208.1_1)	(((((L987_1	icr1)	250.1_1)	((L989_1	L990_1)	L992_1))	(40.6_1	55.1_1))	(((274.1_1	L998_1)	(((276.1_1	L1002_1)	L179_1)	((278.1_1	280.1_1)	L151_1)))	(84.6_1	85.1_1))))	rhc1);
((((((((((94.1_1	((266.1_1	L033_1)	L036_1))	((116.4_1	(60.1_1	M60.1_1))	((135.7_1	90.6_1)	96.3_1)))	L162_1)	(((128.1_1	icr2)	((131.2_1	92.1_1)	L985_1))	(406.1_1	(((159.11_1	(184.1_1	L046_1))	(366.1_1	(369.1_1	L035_1)))	(416.1_1	L996_1)))))	(208.1_1	(276.1_1	L1002_1)))	(274.1_1	L998_1))	((278.1_1	280.1_1)	(L151_1	L179_1)))	(84.6_1	85.1_1))	rhc1)	(((250.1_1	(L987_1	icr1))	(L989_1	(L990_1	L992_1)))	(40.6_1	55.1_1)));
(((((((((L033_1	L036_1)	(266.1_1	94.1_1))	(((128.1_1	96.3_1)	L985_1)	406.1_1))	((116.4_1	(M60.1_1	159.11_1))	(416.1_1	L996_1)))	((((131.2_1	(184.1_1	L046_1))	((135.7_1	92.1_1)	90.6_1))	((((366.1_1	L035_1)	369.1_1)	icr2)	60.1_1))	L162_1))	((274.1_1	L998_1)	(40.6_1	55.1_1)))	(84.6_1	85.1_1))	((((L987_1	(250.1_1	icr1))	((L989_1	L990_1)	L992_1))	(278.1_1	((280.1_1	L151_1)	L179_1)))	((208.1_1	276.1_1)	L1002_1)))	rhc1);
(((((((((94.1_1	L033_1)	(266.1_1	L036_1))	(((((116.4_1	(184.1_1	L046_1))	((366.1_1	369.1_1)	L035_1))	L162_1)	icr2)	((((128.1_1	60.1_1)	(((159.11_1	90.6_1)	(406.1_1	L996_1))	96.3_1))	131.2_1)	(((135.7_1	92.1_1)	416.1_1)	(L985_1	M60.1_1)))))	208.1_1)	(276.1_1	L1002_1))	(274.1_1	L998_1))	(((278.1_1	(280.1_1	L179_1))	L151_1)	(84.6_1	85.1_1)))	((((250.1_1	icr1)	L987_1)	((L989_1	L990_1)	L992_1))	(40.6_1	55.1_1)))	rhc1);
((((((((L036_1	94.1_1)	(266.1_1	L033_1))	(((((116.4_1	(406.1_1	M60.1_1))	((366.1_1	L035_1)	369.1_1))	(((((135.7_1	92.1_1)	L985_1)	(60.1_1	96.3_1))	(184.1_1	L046_1))	159.11_1))	(131.2_1	icr2))	((((128.1_1	416.1_1)	L996_1)	90.6_1)	L162_1)))	(276.1_1	L1002_1))	208.1_1)	((((icr1	L987_1)	250.1_1)	(40.6_1	55.1_1))	(L989_1	(L990_1	L992_1))))	(((274.1_1	L998_1)	(278.1_1	((280.1_1	L179_1)	L151_1)))	(84.6_1	85.1_1)))	rhc1);
(((((((((L033_1	94.1_1)	L036_1)	266.1_1)	(((131.2_1	(L985_1	M60.1_1))	((416.1_1	L162_1)	((366.1_1	L035_1)	369.1_1)))	icr2))	((((116.4_1	406.1_1)	((128.1_1	96.3_1)	90.6_1))	((135.7_1	(92.1_1	L996_1))	(159.11_1	(184.1_1	L046_1))))	60.1_1))	(208.1_1	(276.1_1	L1002_1)))	(278.1_1	280.1_1))	((((L987_1	(250.1_1	icr1))	((L989_1	L992_1)	L990_1))	(40.6_1	55.1_1))	((274.1_1	L998_1)	((84.6_1	85.1_1)	(L151_1	L179_1)))))	rhc1);
((((((((((((266.1_1	(94.1_1	L033_1))	L036_1)	(184.1_1	L046_1))	((128.1_1	60.1_1)	(131.2_1	(135.7_1	416.1_1))))	L162_1)	(116.4_1	(((406.1_1	L985_1)	((90.6_1	96.3_1)	icr2))	((92.1_1	M60.1_1)	L996_1))))	(159.11_1	((366.1_1	L035_1)	369.1_1)))	(276.1_1	L1002_1))	208.1_1)	(((278.1_1	(280.1_1	L179_1))	L151_1)	(84.6_1	85.1_1)))	(((((250.1_1	L987_1)	icr1)	((L989_1	L992_1)	L990_1))	(40.6_1	55.1_1))	(274.1_1	L998_1)))	rhc1);
(((((((((L036_1	94.1_1)	266.1_1)	L033_1)	L162_1)	((((((116.4_1	128.1_1)	(((135.7_1	60.1_1)	90.6_1)	L985_1))	416.1_1)	(406.1_1	M60.1_1))	((131.2_1	159.11_1)	(((92.1_1	96.3_1)	icr2)	L996_1)))	((184.1_1	L046_1)	((366.1_1	L035_1)	369.1_1))))	(208.1_1	(276.1_1	L1002_1)))	(((278.1_1	(280.1_1	L151_1))	L179_1)	(84.6_1	85.1_1)))	(((((L987_1	250.1_1)	icr1)	((L989_1	L990_1)	L992_1))	(40.6_1	55.1_1))	(274.1_1	L998_1)))	rhc1);
(((((((266.1_1	((L036_1	94.1_1)	L033_1))	(((116.4_1	135.7_1)	(184.1_1	L046_1))	(((((((((128.1_1	L985_1)	92.1_1)	406.1_1)	(159.11_1	416.1_1))	M60.1_1)	96.3_1)	(131.2_1	((60.1_1	90.6_1)	icr2)))	(((366.1_1	369.1_1)	L035_1)	L996_1))	L162_1)))	(274.1_1	L998_1))	(278.1_1	((280.1_1	L179_1)	L151_1)))	((208.1_1	(276.1_1	L1002_1))	(84.6_1	85.1_1)))	((((L987_1	250.1_1)	icr1)	((L989_1	L990_1)	L992_1))	(40.6_1	55.1_1)))	rhc1);
(((((((((((266.1_1	((94.1_1	L036_1)	L033_1))	L162_1)	(((159.11_1	icr2)	416.1_1)	(406.1_1	M60.1_1)))	((((116.4_1	L996_1)	92.1_1)	60.1_1)	((184.1_1	L046_1)	L985_1)))	((128.1_1	((366.1_1	(369.1_1	L035_1))	96.3_1))	90.6_1))	131.2_1)	135.7_1)	(208.1_1	(276.1_1	L1002_1)))	(((274.1_1	L998_1)	((278.1_1	L179_1)	(280.1_1	L151_1)))	(84.6_1	85.1_1)))	(((L987_1	icr1)	250.1_1)	((40.6_1	55.1_1)	((L989_1	L990_1)	L992_1))))	rhc1);
(((((((((((266.1_1	(L033_1	(94.1_1	L036_1)))	((135.7_1	M60.1_1)	92.1_1))	((((116.4_1	(131.2_1	60.1_1))	icr2)	(L985_1	(406.1_1	90.6_1)))	(((184.1_1	L046_1)	L162_1)	((366.1_1	369.1_1)	L035_1))))	((128.1_1	(96.3_1	L996_1))	(159.11_1	416.1_1)))	L1002_1)	276.1_1)	208.1_1)	(((278.1_1	L151_1)	(280.1_1	L179_1))	(84.6_1	85.1_1)))	(274.1_1	L998_1))	(((250.1_1	(L987_1	icr1))	((L989_1	L992_1)	L990_1))	(40.6_1	55.1_1)))	rhc1);
((((((((((266.1_1	L036_1)	(94.1_1	L033_1))	128.1_1)	(((((116.4_1	L996_1)	96.3_1)	(60.1_1	M60.1_1))	(131.2_1	90.6_1))	(((184.1_1	L046_1)	(366.1_1	(369.1_1	L035_1)))	L985_1)))	((((135.7_1	92.1_1)	(159.11_1	(406.1_1	416.1_1)))	icr2)	L162_1))	(208.1_1	(276.1_1	L1002_1)))	((274.1_1	L998_1)	(278.1_1	((280.1_1	L179_1)	L151_1))))	((((250.1_1	L987_1)	icr1)	((L989_1	L990_1)	L992_1))	(40.6_1	55.1_1)))	(84.6_1	85.1_1))	rhc1);
((((((((((L033_1	L036_1)	94.1_1)	266.1_1)	L162_1)	((159.11_1	L985_1)	92.1_1))	(((((116.4_1	60.1_1)	icr2)	416.1_1)	(((128.1_1	L996_1)	90.6_1)	(406.1_1	M60.1_1)))	(((131.2_1	135.7_1)	(184.1_1	L046_1))	(((366.1_1	369.1_1)	L035_1)	96.3_1))))	(208.1_1	(276.1_1	L1002_1)))	((274.1_1	L998_1)	(((278.1_1	L151_1)	(280.1_1	L179_1))	(84.6_1	85.1_1))))	((((250.1_1	L987_1)	icr1)	((L989_1	L990_1)	L992_1))	(40.6_1	55.1_1)))	rhc1);
((((((((((L033_1	L036_1)	(266.1_1	94.1_1))	((((((116.4_1	406.1_1)	96.3_1)	135.7_1)	L162_1)	((159.11_1	90.6_1)	L996_1))	((128.1_1	((92.1_1	L985_1)	M60.1_1))	(131.2_1	((416.1_1	60.1_1)	icr2)))))	(184.1_1	L046_1))	((366.1_1	369.1_1)	L035_1))	(276.1_1	L1002_1))	208.1_1)	(((274.1_1	L998_1)	((278.1_1	L151_1)	(280.1_1	L179_1)))	(84.6_1	85.1_1)))	((((250.1_1	L987_1)	icr1)	((L989_1	L992_1)	L990_1))	(40.6_1	55.1_1)))	rhc1);
(((((((((L036_1	(L033_1	94.1_1))	266.1_1)	L162_1)	((116.4_1	159.11_1)	(((128.1_1	L996_1)	((60.1_1	92.1_1)	(90.6_1	L985_1)))	(((135.7_1	406.1_1)	icr2)	(416.1_1	M60.1_1)))))	(((131.2_1	96.3_1)	((366.1_1	L035_1)	369.1_1))	(184.1_1	L046_1)))	(276.1_1	L1002_1))	((((250.1_1	L987_1)	icr1)	(L989_1	(L990_1	L992_1)))	(40.6_1	55.1_1)))	(208.1_1	(((274.1_1	L998_1)	((278.1_1	(L151_1	L179_1))	280.1_1))	(84.6_1	85.1_1))))	rhc1);
((((((((((266.1_1	L036_1)	(94.1_1	L033_1))	(184.1_1	L046_1))	((((((116.4_1	L996_1)	(60.1_1	L162_1))	131.2_1)	(92.1_1	icr2))	90.6_1)	(((128.1_1	96.3_1)	M60.1_1)	((366.1_1	(369.1_1	L035_1))	(406.1_1	L985_1)))))	(135.7_1	(159.11_1	416.1_1)))	(276.1_1	L1002_1))	208.1_1)	((((274.1_1	L998_1)	(280.1_1	(L151_1	L179_1)))	(84.6_1	85.1_1))	278.1_1))	((((250.1_1	L987_1)	icr1)	(L989_1	(L990_1	L992_1)))	(40.6_1	55.1_1)))	rhc1);
(((((((((((94.1_1	(L033_1	L036_1))	266.1_1)	(406.1_1	icr2))	((((116.4_1	92.1_1)	(((128.1_1	L996_1)	60.1_1)	90.6_1))	(131.2_1	96.3_1))	(((159.11_1	(184.1_1	L046_1))	416.1_1)	(L162_1	L985_1))))	M60.1_1)	(135.7_1	(366.1_1	(369.1_1	L035_1))))	(208.1_1	(276.1_1	L1002_1)))	(274.1_1	L998_1))	((((278.1_1	L179_1)	280.1_1)	L151_1)	(84.6_1	85.1_1)))	(((250.1_1	(L987_1	icr1))	(L989_1	(L990_1	L992_1)))	(40.6_1	55.1_1)))	rhc1);
(((((((((266.1_1	(94.1_1	L036_1))	L033_1)	159.11_1)	(128.1_1	(((131.2_1	(60.1_1	96.3_1))	((135.7_1	92.1_1)	(((406.1_1	416.1_1)	90.6_1)	L162_1)))	((184.1_1	L046_1)	icr2))))	((((116.4_1	M60.1_1)	L985_1)	L996_1)	(366.1_1	(369.1_1	L035_1))))	(208.1_1	(276.1_1	L1002_1)))	(((274.1_1	L998_1)	(278.1_1	(280.1_1	(L151_1	L179_1))))	(84.6_1	85.1_1)))	((((L987_1	icr1)	250.1_1)	((L989_1	L990_1)	L992_1))	(40.6_1	55.1_1)))	rhc1);
((((((((((L033_1	94.1_1)	(266.1_1	L036_1))	((116.4_1	(((128.1_1	L996_1)	M60.1_1)	406.1_1))	(((96.3_1	((366.1_1	369.1_1)	L035_1))	((184.1_1	L046_1)	(90.6_1	92.1_1)))	((416.1_1	60.1_1)	icr2))))	159.11_1)	(((131.2_1	135.7_1)	L985_1)	L162_1))	(276.1_1	L1002_1))	208.1_1)	(((((250.1_1	L987_1)	icr1)	(L989_1	(L990_1	L992_1)))	(40.6_1	55.1_1))	((274.1_1	L998_1)	(278.1_1	(280.1_1	(L151_1	L179_1))))))	(84.6_1	85.1_1))	rhc1);
(((((((((94.1_1	((266.1_1	L036_1)	L033_1))	((366.1_1	L035_1)	369.1_1))	(((((((116.4_1	416.1_1)	92.1_1)	((131.2_1	90.6_1)	(135.7_1	L996_1)))	(((128.1_1	406.1_1)	L985_1)	60.1_1))	(((159.11_1	icr2)	M60.1_1)	96.3_1))	L162_1)	(184.1_1	L046_1)))	208.1_1)	(276.1_1	L1002_1))	((274.1_1	L998_1)	278.1_1))	((280.1_1	(L151_1	L179_1))	(84.6_1	85.1_1)))	((((L987_1	icr1)	250.1_1)	(L989_1	(L990_1	L992_1)))	(40.6_1	55.1_1)))	rhc1);
(((((((((L036_1	(266.1_1	(94.1_1	L033_1)))	((((((116.4_1	135.7_1)	92.1_1)	(184.1_1	L046_1))	L996_1)	((416.1_1	96.3_1)	90.6_1))	icr2))	((((128.1_1	M60.1_1)	(159.11_1	60.1_1))	131.2_1)	(((366.1_1	369.1_1)	L035_1)	((406.1_1	L162_1)	L985_1))))	(276.1_1	L1002_1))	208.1_1)	(((278.1_1	L151_1)	280.1_1)	L179_1))	(((250.1_1	(L987_1	icr1))	((L989_1	L992_1)	L990_1))	(40.6_1	55.1_1)))	((274.1_1	L998_1)	(84.6_1	85.1_1)))	rhc1);
(((((((((266.1_1	(L036_1	94.1_1))	L033_1)	((((128.1_1	416.1_1)	96.3_1)	90.6_1)	(366.1_1	(369.1_1	L035_1))))	((((116.4_1	(135.7_1	L985_1))	159.11_1)	(184.1_1	L046_1))	(((131.2_1	406.1_1)	((60.1_1	M60.1_1)	icr2))	((92.1_1	L996_1)	L162_1))))	((208.1_1	276.1_1)	L1002_1))	(274.1_1	L998_1))	((278.1_1	((280.1_1	L151_1)	L179_1))	(84.6_1	85.1_1)))	(((250.1_1	(L987_1	icr1))	(L989_1	(L990_1	L992_1)))	(40.6_1	55.1_1)))	rhc1);
((((((((((266.1_1	L033_1)	(94.1_1	L036_1))	((((116.4_1	60.1_1)	135.7_1)	90.6_1)	(366.1_1	(369.1_1	L035_1))))	(131.2_1	L162_1))	((((128.1_1	92.1_1)	(((96.3_1	(L985_1	L996_1))	416.1_1)	icr2))	((184.1_1	L046_1)	(406.1_1	M60.1_1)))	159.11_1))	((276.1_1	(278.1_1	((280.1_1	L179_1)	L151_1)))	L1002_1))	208.1_1)	((274.1_1	L998_1)	(84.6_1	85.1_1)))	((((250.1_1	L987_1)	icr1)	((L989_1	L992_1)	L990_1))	(40.6_1	55.1_1)))	rhc1);
((((((((266.1_1	L036_1)	(94.1_1	L033_1))	((((116.4_1	((131.2_1	M60.1_1)	90.6_1))	(159.11_1	(60.1_1	L985_1)))	(((128.1_1	(96.3_1	92.1_1))	416.1_1)	((((135.7_1	406.1_1)	icr2)	L996_1)	L162_1)))	((184.1_1	L046_1)	((366.1_1	L035_1)	369.1_1))))	(208.1_1	276.1_1))	L1002_1)	(((274.1_1	L998_1)	((280.1_1	L179_1)	(84.6_1	85.1_1)))	(278.1_1	L151_1)))	((((250.1_1	icr1)	L987_1)	(L989_1	(L990_1	L992_1)))	(40.6_1	55.1_1)))	rhc1);
(((((((((((((266.1_1	L033_1)	L036_1)	94.1_1)	((((((((128.1_1	406.1_1)	(416.1_1	96.3_1))	(135.7_1	L996_1))	L162_1)	((366.1_1	L035_1)	369.1_1))	(131.2_1	L985_1))	icr2)	90.6_1))	159.11_1)	(116.4_1	((60.1_1	92.1_1)	M60.1_1)))	(184.1_1	L046_1))	(208.1_1	276.1_1))	L1002_1)	(84.6_1	85.1_1))	(274.1_1	L998_1))	(((((250.1_1	L987_1)	icr1)	(L989_1	(L990_1	L992_1)))	(278.1_1	((280.1_1	L179_1)	L151_1)))	(40.6_1	55.1_1)))	rhc1);
(((((((((L033_1	(266.1_1	L036_1))	94.1_1)	(((128.1_1	(184.1_1	L046_1))	159.11_1)	((416.1_1	60.1_1)	M60.1_1)))	((((((116.4_1	135.7_1)	L985_1)	(131.2_1	((L996_1	96.3_1)	92.1_1)))	(366.1_1	(369.1_1	L035_1)))	90.6_1)	(406.1_1	L162_1)))	icr2)	(276.1_1	L1002_1))	208.1_1)	((((((250.1_1	L987_1)	icr1)	((L989_1	L990_1)	L992_1))	(40.6_1	55.1_1))	((278.1_1	((280.1_1	L179_1)	L151_1))	(84.6_1	85.1_1)))	(274.1_1	L998_1)))	rhc1);
(((((((((94.1_1	L033_1)	266.1_1)	L036_1)	131.2_1)	((((((116.4_1	128.1_1)	((416.1_1	icr2)	(((60.1_1	M60.1_1)	96.3_1)	L996_1)))	159.11_1)	92.1_1)	(((135.7_1	(90.6_1	L985_1))	406.1_1)	L162_1))	((366.1_1	369.1_1)	L035_1)))	(184.1_1	L046_1))	(208.1_1	(276.1_1	L1002_1)))	(((((L987_1	250.1_1)	icr1)	(L989_1	(L990_1	L992_1)))	(40.6_1	55.1_1))	(((274.1_1	L998_1)	((278.1_1	280.1_1)	(L151_1	L179_1)))	(84.6_1	85.1_1))))	rhc1);
((((((((L033_1	((266.1_1	L036_1)	94.1_1))	(((128.1_1	M60.1_1)	(96.3_1	L996_1))	159.11_1))	((116.4_1	((60.1_1	L985_1)	92.1_1))	((135.7_1	406.1_1)	(184.1_1	L046_1))))	(131.2_1	((((366.1_1	(369.1_1	L035_1))	(416.1_1	90.6_1))	L162_1)	icr2)))	208.1_1)	(276.1_1	L1002_1))	((((((250.1_1	L987_1)	icr1)	((L989_1	L992_1)	L990_1))	(40.6_1	55.1_1))	((280.1_1	L179_1)	L151_1))	((274.1_1	L998_1)	(278.1_1	(84.6_1	85.1_1)))))	rhc1);
((((((((((L036_1	(266.1_1	(94.1_1	L033_1)))	M60.1_1)	(60.1_1	L985_1))	((((116.4_1	90.6_1)	((135.7_1	406.1_1)	(184.1_1	L046_1)))	L162_1)	(131.2_1	(159.11_1	92.1_1))))	(128.1_1	((416.1_1	L996_1)	96.3_1)))	(((366.1_1	L035_1)	369.1_1)	icr2))	(208.1_1	(276.1_1	L1002_1)))	(((274.1_1	L998_1)	(84.6_1	85.1_1))	(278.1_1	((280.1_1	L151_1)	L179_1))))	(((L987_1	(250.1_1	icr1))	((L989_1	L992_1)	L990_1))	(40.6_1	55.1_1)))	rhc1);
((((((((L036_1	(94.1_1	L033_1))	266.1_1)	(92.1_1	L162_1))	((116.4_1	(((184.1_1	L046_1)	(60.1_1	96.3_1))	(159.11_1	icr2)))	135.7_1))	((((128.1_1	L996_1)	(416.1_1	M60.1_1))	(406.1_1	L985_1))	((131.2_1	90.6_1)	(366.1_1	(369.1_1	L035_1)))))	(208.1_1	(276.1_1	L1002_1)))	(((((icr1	(250.1_1	L987_1))	((L989_1	L992_1)	L990_1))	(40.6_1	55.1_1))	(((278.1_1	(280.1_1	L151_1))	L179_1)	(84.6_1	85.1_1)))	(274.1_1	L998_1)))	rhc1);
(((((((((L033_1	(266.1_1	(94.1_1	L036_1)))	(((((128.1_1	L996_1)	(406.1_1	M60.1_1))	96.3_1)	L162_1)	(366.1_1	(369.1_1	L035_1))))	((((116.4_1	((60.1_1	92.1_1)	(90.6_1	L985_1)))	131.2_1)	((135.7_1	(184.1_1	L046_1))	(159.11_1	416.1_1)))	icr2))	276.1_1)	(208.1_1	L1002_1))	((278.1_1	((280.1_1	L151_1)	L179_1))	(84.6_1	85.1_1)))	((((250.1_1	icr1)	L987_1)	((L989_1	L990_1)	L992_1))	(40.6_1	55.1_1)))	(274.1_1	L998_1))	rhc1);
((((((L033_1	(((((((((116.4_1	416.1_1)	((366.1_1	L035_1)	369.1_1))	(M60.1_1	icr2))	(((((159.11_1	L996_1)	92.1_1)	96.3_1)	90.6_1)	((266.1_1	L036_1)	94.1_1)))	L162_1)	L985_1)	135.7_1)	131.2_1)	((128.1_1	(406.1_1	60.1_1))	(184.1_1	L046_1))))	(276.1_1	L1002_1))	208.1_1)	((((250.1_1	L987_1)	icr1)	((L989_1	L990_1)	L992_1))	(40.6_1	55.1_1)))	((274.1_1	L998_1)	((((278.1_1	280.1_1)	L179_1)	L151_1)	(84.6_1	85.1_1))))	rhc1);
(((((((((((L036_1	(266.1_1	(94.1_1	L033_1)))	L996_1)	(((135.7_1	406.1_1)	((366.1_1	369.1_1)	L035_1))	(184.1_1	L046_1)))	M60.1_1)	(((116.4_1	92.1_1)	(128.1_1	(90.6_1	96.3_1)))	L162_1))	(((131.2_1	L985_1)	60.1_1)	(159.11_1	(416.1_1	icr2))))	208.1_1)	(276.1_1	L1002_1))	((274.1_1	L998_1)	((278.1_1	(280.1_1	(L151_1	L179_1)))	(84.6_1	85.1_1))))	((((L987_1	icr1)	250.1_1)	(L989_1	(L990_1	L992_1)))	(40.6_1	55.1_1)))	rhc1);
((((((((((((L033_1	94.1_1)	L036_1)	266.1_1)	((((128.1_1	L985_1)	(90.6_1	(60.1_1	92.1_1)))	(159.11_1	L996_1))	(((184.1_1	L046_1)	(((406.1_1	416.1_1)	M60.1_1)	96.3_1))	((366.1_1	369.1_1)	L035_1))))	131.2_1)	L162_1)	((116.4_1	135.7_1)	icr2))	(208.1_1	(276.1_1	L1002_1)))	(274.1_1	L998_1))	(((250.1_1	(L987_1	icr1))	(L989_1	(L990_1	L992_1)))	(40.6_1	55.1_1)))	(((278.1_1	(280.1_1	L179_1))	L151_1)	(84.6_1	85.1_1)))	rhc1);
(((((((((90.6_1	(96.3_1	L162_1))	((((((116.4_1	L996_1)	(135.7_1	92.1_1))	(184.1_1	L046_1))	(366.1_1	(369.1_1	L035_1)))	icr2)	(((128.1_1	(131.2_1	159.11_1))	(406.1_1	((416.1_1	60.1_1)	L985_1)))	M60.1_1)))	(((266.1_1	L033_1)	L036_1)	94.1_1))	((208.1_1	276.1_1)	L1002_1))	(278.1_1	(84.6_1	85.1_1)))	(((250.1_1	(L987_1	icr1))	((L989_1	L990_1)	L992_1))	(40.6_1	55.1_1)))	(274.1_1	L998_1))	((280.1_1	L151_1)	L179_1))	rhc1);
((((((((((((266.1_1	94.1_1)	L036_1)	L033_1)	M60.1_1)	(((((116.4_1	92.1_1)	128.1_1)	((135.7_1	96.3_1)	((159.11_1	416.1_1)	90.6_1)))	60.1_1)	(((131.2_1	406.1_1)	L985_1)	L996_1)))	(((184.1_1	L046_1)	((366.1_1	(369.1_1	L035_1))	icr2))	L162_1))	(276.1_1	L1002_1))	208.1_1)	(((250.1_1	(L987_1	icr1))	((L989_1	L992_1)	L990_1))	(40.6_1	55.1_1)))	((274.1_1	L998_1)	(278.1_1	((280.1_1	L151_1)	L179_1))))	(84.6_1	85.1_1))	rhc1);
(((((((266.1_1	(94.1_1	(L033_1	L036_1)))	((135.7_1	(184.1_1	L046_1))	L985_1))	((((((116.4_1	406.1_1)	L996_1)	((((128.1_1	icr2)	159.11_1)	(131.2_1	90.6_1))	96.3_1))	L162_1)	(((416.1_1	M60.1_1)	60.1_1)	92.1_1))	((366.1_1	L035_1)	369.1_1)))	(208.1_1	(276.1_1	L1002_1)))	(84.6_1	85.1_1))	(((((250.1_1	icr1)	L987_1)	(L989_1	(L990_1	L992_1)))	(40.6_1	55.1_1))	((274.1_1	L998_1)	((278.1_1	(280.1_1	L179_1))	L151_1))))	rhc1);
((((((((((266.1_1	L036_1)	(94.1_1	L033_1))	(135.7_1	96.3_1))	(L162_1	icr2))	((((131.2_1	(184.1_1	L046_1))	60.1_1)	159.11_1)	(366.1_1	(369.1_1	L035_1))))	90.6_1)	((116.4_1	128.1_1)	(((406.1_1	416.1_1)	((L985_1	M60.1_1)	L996_1))	92.1_1)))	(208.1_1	(276.1_1	L1002_1)))	((((((L987_1	icr1)	250.1_1)	((L989_1	L990_1)	L992_1))	(40.6_1	55.1_1))	((274.1_1	L998_1)	(278.1_1	((280.1_1	L179_1)	L151_1))))	(84.6_1	85.1_1)))	rhc1);
((((((((((94.1_1	(266.1_1	L033_1))	L036_1)	(416.1_1	icr2))	((((116.4_1	(135.7_1	((96.3_1	L985_1)	L996_1)))	406.1_1)	((184.1_1	L046_1)	60.1_1))	((131.2_1	((366.1_1	369.1_1)	L035_1))	90.6_1)))	159.11_1)	(((128.1_1	M60.1_1)	92.1_1)	L162_1))	(84.6_1	85.1_1))	((274.1_1	L998_1)	((278.1_1	L179_1)	(280.1_1	L151_1))))	(((((L987_1	250.1_1)	icr1)	((L989_1	L990_1)	L992_1))	(40.6_1	55.1_1))	(208.1_1	(276.1_1	L1002_1))))	rhc1);
((((((((266.1_1	L033_1)	(94.1_1	L036_1))	(((((((116.4_1	(128.1_1	(416.1_1	90.6_1)))	60.1_1)	(L996_1	M60.1_1))	L162_1)	(369.1_1	92.1_1))	(184.1_1	L046_1))	((366.1_1	L035_1)	406.1_1)))	((131.2_1	(((135.7_1	L985_1)	159.11_1)	96.3_1))	icr2))	(208.1_1	(276.1_1	L1002_1)))	((274.1_1	L998_1)	(84.6_1	85.1_1)))	((((L987_1	250.1_1)	icr1)	(L989_1	(L990_1	L992_1)))	((((278.1_1	280.1_1)	L179_1)	L151_1)	(40.6_1	55.1_1))))	rhc1);
(((((((((((((266.1_1	94.1_1)	L033_1)	L036_1)	((131.2_1	96.3_1)	(366.1_1	L035_1)))	(128.1_1	icr2))	(((116.4_1	416.1_1)	406.1_1)	(((135.7_1	90.6_1)	369.1_1)	((159.11_1	(184.1_1	L046_1))	(60.1_1	L996_1)))))	(((92.1_1	M60.1_1)	L985_1)	L162_1))	(276.1_1	L1002_1))	208.1_1)	((274.1_1	L998_1)	((((278.1_1	L179_1)	L151_1)	280.1_1)	(40.6_1	55.1_1))))	(84.6_1	85.1_1))	(((250.1_1	L987_1)	icr1)	((L989_1	L990_1)	L992_1)))	rhc1);
(((((((((266.1_1	L033_1)	94.1_1)	L036_1)	((((116.4_1	60.1_1)	96.3_1)	159.11_1)	((((((128.1_1	M60.1_1)	(416.1_1	92.1_1))	406.1_1)	(90.6_1	L996_1))	(((135.7_1	L985_1)	icr2)	((184.1_1	L046_1)	(366.1_1	(369.1_1	L035_1)))))	(131.2_1	L162_1))))	(208.1_1	276.1_1))	L1002_1)	((274.1_1	L998_1)	(((278.1_1	L151_1)	L179_1)	(280.1_1	(84.6_1	85.1_1)))))	(((L987_1	(250.1_1	icr1))	(L989_1	(L990_1	L992_1)))	(40.6_1	55.1_1)))	rhc1);
((((((((((266.1_1	L033_1)	(L036_1	94.1_1))	((116.4_1	92.1_1)	((406.1_1	90.6_1)	(416.1_1	L985_1))))	(((128.1_1	135.7_1)	((159.11_1	((184.1_1	L046_1)	96.3_1))	(60.1_1	icr2)))	L162_1))	(((131.2_1	L996_1)	((366.1_1	L035_1)	369.1_1))	M60.1_1))	208.1_1)	(276.1_1	L1002_1))	(((L987_1	(250.1_1	icr1))	((L989_1	L992_1)	L990_1))	(40.6_1	55.1_1)))	((274.1_1	L998_1)	(((278.1_1	L179_1)	(280.1_1	L151_1))	(84.6_1	85.1_1))))	rhc1);
(((((((((94.1_1	((266.1_1	L033_1)	L036_1))	L162_1)	(((((116.4_1	416.1_1)	((135.7_1	406.1_1)	60.1_1))	(90.6_1	L985_1))	(184.1_1	L046_1))	(((128.1_1	(92.1_1	96.3_1))	(131.2_1	159.11_1))	((((366.1_1	(369.1_1	L035_1))	L996_1)	M60.1_1)	icr2))))	(208.1_1	(276.1_1	L1002_1)))	(274.1_1	L998_1))	((278.1_1	L179_1)	(280.1_1	L151_1)))	(84.6_1	85.1_1))	(((L987_1	(250.1_1	icr1))	((L989_1	L990_1)	L992_1))	(40.6_1	55.1_1)))	rhc1);
((((((((94.1_1	((266.1_1	L033_1)	L036_1))	((131.2_1	L985_1)	icr2))	(((((116.4_1	92.1_1)	96.3_1)	159.11_1)	((((135.7_1	L996_1)	(406.1_1	L162_1))	(60.1_1	M60.1_1))	((366.1_1	L035_1)	369.1_1)))	(((128.1_1	90.6_1)	(184.1_1	L046_1))	416.1_1)))	(276.1_1	L1002_1))	208.1_1)	(((274.1_1	L998_1)	(278.1_1	((280.1_1	L179_1)	L151_1)))	(84.6_1	85.1_1)))	((((L987_1	250.1_1)	icr1)	((L989_1	L990_1)	L992_1))	(40.6_1	55.1_1)))	rhc1);
(((((((94.1_1	L033_1)	(266.1_1	L036_1))	(((((116.4_1	406.1_1)	60.1_1)	131.2_1)	(((((((128.1_1	M60.1_1)	icr2)	(416.1_1	90.6_1))	(((135.7_1	L985_1)	(184.1_1	L046_1))	92.1_1))	(96.3_1	L996_1))	159.11_1)	((366.1_1	L035_1)	369.1_1)))	L162_1))	(208.1_1	(276.1_1	L1002_1)))	(((278.1_1	(280.1_1	L179_1))	L151_1)	(84.6_1	85.1_1)))	((((250.1_1	(L987_1	icr1))	((L989_1	L992_1)	L990_1))	(40.6_1	55.1_1))	(274.1_1	L998_1)))	rhc1);
(((((((((L036_1	(266.1_1	(94.1_1	L033_1)))	(135.7_1	L985_1))	(((116.4_1	96.3_1)	128.1_1)	(184.1_1	L046_1)))	((((((131.2_1	(406.1_1	90.6_1))	60.1_1)	((92.1_1	L996_1)	M60.1_1))	((366.1_1	(369.1_1	L035_1))	L162_1))	416.1_1)	icr2))	((159.11_1	(276.1_1	L1002_1))	208.1_1))	((274.1_1	L998_1)	((278.1_1	(280.1_1	L179_1))	L151_1)))	(84.6_1	85.1_1))	((((250.1_1	L987_1)	icr1)	((L989_1	L992_1)	L990_1))	(40.6_1	55.1_1)))	rhc1);
(((((((((((266.1_1	94.1_1)	(L033_1	L036_1))	((116.4_1	(92.1_1	96.3_1))	(((128.1_1	icr2)	90.6_1)	(((131.2_1	L996_1)	416.1_1)	(((184.1_1	L046_1)	M60.1_1)	406.1_1)))))	(((135.7_1	(366.1_1	(369.1_1	L035_1)))	159.11_1)	(60.1_1	L985_1)))	L162_1)	276.1_1)	208.1_1)	L1002_1)	(250.1_1	(L987_1	icr1)))	((274.1_1	L998_1)	((((278.1_1	(L151_1	L179_1))	(84.6_1	85.1_1))	((40.6_1	55.1_1)	((L989_1	L992_1)	L990_1)))	280.1_1)))	rhc1);
(((((((((((L033_1	L036_1)	94.1_1)	266.1_1)	(131.2_1	icr2))	(((((116.4_1	M60.1_1)	416.1_1)	((128.1_1	(406.1_1	(60.1_1	L996_1)))	L162_1))	(135.7_1	(159.11_1	((366.1_1	L035_1)	369.1_1))))	96.3_1))	(184.1_1	L046_1))	(90.6_1	(92.1_1	L985_1)))	208.1_1)	((274.1_1	L998_1)	(((276.1_1	L1002_1)	((278.1_1	L179_1)	(84.6_1	85.1_1)))	(280.1_1	L151_1))))	(((250.1_1	L987_1)	icr1)	((40.6_1	55.1_1)	((L989_1	L992_1)	L990_1))))	rhc1);
((((((((((L036_1	((266.1_1	94.1_1)	L033_1))	(159.11_1	(366.1_1	(369.1_1	L035_1))))	90.6_1)	(((((128.1_1	96.3_1)	icr2)	(135.7_1	M60.1_1))	((184.1_1	L046_1)	((406.1_1	416.1_1)	92.1_1)))	(60.1_1	L985_1)))	L162_1)	(116.4_1	(131.2_1	L996_1)))	208.1_1)	(84.6_1	85.1_1))	(((((icr1	(250.1_1	L987_1))	((L989_1	L990_1)	L992_1))	(40.6_1	55.1_1))	((274.1_1	L998_1)	(278.1_1	L151_1)))	((276.1_1	L1002_1)	(280.1_1	L179_1))))	rhc1);
((((((((((((L033_1	94.1_1)	(266.1_1	L036_1))	L162_1)	406.1_1)	(((((116.4_1	416.1_1)	(90.6_1	M60.1_1))	135.7_1)	(92.1_1	L985_1))	(60.1_1	((96.3_1	icr2)	L996_1))))	(((128.1_1	(184.1_1	L046_1))	(131.2_1	159.11_1))	((366.1_1	L035_1)	369.1_1)))	(276.1_1	L1002_1))	208.1_1)	((((274.1_1	L998_1)	((280.1_1	L179_1)	L151_1))	278.1_1)	(40.6_1	55.1_1)))	(84.6_1	85.1_1))	(((250.1_1	L987_1)	icr1)	(L989_1	(L990_1	L992_1))))	rhc1);
(((((((((((((94.1_1	L036_1)	266.1_1)	L033_1)	(131.2_1	icr2))	((((((116.4_1	96.3_1)	((135.7_1	60.1_1)	416.1_1))	L996_1)	((406.1_1	90.6_1)	92.1_1))	(184.1_1	L046_1))	(L162_1	(L985_1	M60.1_1))))	((128.1_1	((366.1_1	369.1_1)	L035_1))	159.11_1))	208.1_1)	(276.1_1	L1002_1))	((274.1_1	L998_1)	(278.1_1	((280.1_1	L179_1)	L151_1))))	((40.6_1	55.1_1)	((L989_1	L990_1)	L992_1)))	((L987_1	icr1)	250.1_1))	(84.6_1	85.1_1))	rhc1);
(((((((((((L036_1	L033_1)	(266.1_1	94.1_1))	((116.4_1	((131.2_1	159.11_1)	M60.1_1))	((128.1_1	406.1_1)	92.1_1)))	(((135.7_1	(184.1_1	L046_1))	((416.1_1	90.6_1)	L985_1))	(((60.1_1	L996_1)	icr2)	96.3_1)))	(((366.1_1	369.1_1)	L035_1)	L162_1))	(208.1_1	(276.1_1	L1002_1)))	((40.6_1	55.1_1)	((L989_1	L992_1)	L990_1)))	((278.1_1	((280.1_1	L151_1)	L179_1))	(84.6_1	85.1_1)))	(274.1_1	L998_1))	rhc1)	(250.1_1	(L987_1	icr1)));
((((((((266.1_1	L036_1)	L033_1)	94.1_1)	((((((116.4_1	M60.1_1)	131.2_1)	(60.1_1	L996_1))	((159.11_1	(406.1_1	L985_1))	(366.1_1	(369.1_1	L035_1))))	(((135.7_1	icr2)	(416.1_1	96.3_1))	(184.1_1	L046_1)))	(((128.1_1	92.1_1)	90.6_1)	L162_1)))	(208.1_1	(276.1_1	L1002_1)))	(((250.1_1	(L987_1	icr1))	((L989_1	L990_1)	L992_1))	(274.1_1	L998_1)))	(((((278.1_1	L179_1)	280.1_1)	L151_1)	(84.6_1	85.1_1))	(40.6_1	55.1_1)))	rhc1);
(((((((((L036_1	(266.1_1	94.1_1))	L033_1)	((((((((116.4_1	406.1_1)	(60.1_1	L985_1))	131.2_1)	(128.1_1	L996_1))	(90.6_1	M60.1_1))	(416.1_1	(92.1_1	96.3_1)))	((366.1_1	L035_1)	369.1_1))	135.7_1))	(((159.11_1	icr2)	L162_1)	(184.1_1	L046_1)))	(208.1_1	(276.1_1	L1002_1)))	((274.1_1	L998_1)	(278.1_1	((280.1_1	L151_1)	L179_1))))	((((L987_1	250.1_1)	icr1)	((L989_1	L992_1)	L990_1))	(40.6_1	55.1_1)))	(84.6_1	85.1_1))	rhc1);
(((((((((266.1_1	L033_1)	L036_1)	94.1_1)	((131.2_1	(366.1_1	(369.1_1	L035_1)))	159.11_1))	(((116.4_1	60.1_1)	90.6_1)	(((((128.1_1	M60.1_1)	135.7_1)	((96.3_1	L996_1)	L985_1))	(184.1_1	L046_1))	((406.1_1	L162_1)	((416.1_1	icr2)	92.1_1)))))	(208.1_1	(276.1_1	L1002_1)))	((274.1_1	L998_1)	(278.1_1	((280.1_1	(L151_1	L179_1))	(84.6_1	85.1_1)))))	(((icr1	(250.1_1	L987_1))	(L989_1	(L990_1	L992_1)))	(40.6_1	55.1_1)))	rhc1);
((((((((((((94.1_1	(L033_1	L036_1))	266.1_1)	(131.2_1	((184.1_1	L046_1)	(60.1_1	L985_1))))	(96.3_1	M60.1_1))	((128.1_1	90.6_1)	(366.1_1	(369.1_1	L035_1))))	(92.1_1	icr2))	(((116.4_1	159.11_1)	L996_1)	(((135.7_1	406.1_1)	L162_1)	416.1_1)))	(276.1_1	L1002_1))	208.1_1)	((((274.1_1	L998_1)	(L151_1	L179_1))	(278.1_1	280.1_1))	(84.6_1	85.1_1)))	(((icr1	(250.1_1	L987_1))	((L989_1	L992_1)	L990_1))	(40.6_1	55.1_1)))	rhc1);
((((((((L033_1	L036_1)	(266.1_1	94.1_1))	((((((116.4_1	406.1_1)	M60.1_1)	90.6_1)	131.2_1)	(184.1_1	L046_1))	(128.1_1	(((((135.7_1	416.1_1)	L162_1)	96.3_1)	icr2)	(((159.11_1	L985_1)	(60.1_1	92.1_1))	L996_1)))))	(366.1_1	(369.1_1	L035_1)))	((208.1_1	276.1_1)	L1002_1))	(((274.1_1	L998_1)	((278.1_1	L151_1)	(280.1_1	(84.6_1	85.1_1))))	L179_1))	(((L987_1	250.1_1)	icr1)	((40.6_1	55.1_1)	((L989_1	L990_1)	L992_1))))	rhc1);
((((((((((94.1_1	(266.1_1	L036_1))	L033_1)	96.3_1)	L985_1)	((((((116.4_1	128.1_1)	131.2_1)	((135.7_1	(416.1_1	60.1_1))	L162_1))	((M60.1_1	icr2)	406.1_1))	((184.1_1	L046_1)	((366.1_1	(369.1_1	L035_1))	(90.6_1	L996_1))))	(159.11_1	92.1_1)))	(208.1_1	(276.1_1	L1002_1)))	(278.1_1	280.1_1))	(((274.1_1	L998_1)	(L151_1	L179_1))	(84.6_1	85.1_1)))	((((L987_1	250.1_1)	icr1)	((L989_1	L990_1)	L992_1))	(40.6_1	55.1_1)))	rhc1);
(((((((((((266.1_1	L036_1)	L033_1)	94.1_1)	icr2)	L985_1)	(((((((((((116.4_1	416.1_1)	M60.1_1)	128.1_1)	96.3_1)	((184.1_1	L046_1)	90.6_1))	60.1_1)	(131.2_1	(406.1_1	L996_1)))	92.1_1)	135.7_1)	(366.1_1	(369.1_1	L035_1)))	159.11_1))	L162_1)	((276.1_1	L1002_1)	(((278.1_1	(L151_1	L179_1))	280.1_1)	(84.6_1	85.1_1))))	208.1_1)	(((250.1_1	(L987_1	icr1))	((40.6_1	55.1_1)	(L989_1	(L990_1	L992_1))))	(274.1_1	L998_1)))	rhc1);
(((((((((266.1_1	L033_1)	94.1_1)	L036_1)	((((((((116.4_1	416.1_1)	135.7_1)	96.3_1)	406.1_1)	(131.2_1	(60.1_1	L996_1)))	((184.1_1	L046_1)	M60.1_1))	159.11_1)	(((128.1_1	(90.6_1	L985_1))	((366.1_1	369.1_1)	L035_1))	(92.1_1	icr2))))	L162_1)	(276.1_1	L1002_1))	208.1_1)	((((250.1_1	L987_1)	icr1)	((274.1_1	L998_1)	((278.1_1	(280.1_1	(L151_1	L179_1)))	(84.6_1	85.1_1))))	((40.6_1	55.1_1)	((L989_1	L992_1)	L990_1))))	rhc1);
(((((((((266.1_1	(L033_1	L036_1))	94.1_1)	((128.1_1	L162_1)	(((406.1_1	(416.1_1	92.1_1))	96.3_1)	icr2)))	(((((116.4_1	60.1_1)	159.11_1)	131.2_1)	(((135.7_1	90.6_1)	((366.1_1	369.1_1)	L035_1))	(184.1_1	L046_1)))	((L985_1	M60.1_1)	L996_1)))	(208.1_1	(276.1_1	L1002_1)))	(40.6_1	55.1_1))	((274.1_1	L998_1)	(((278.1_1	L151_1)	(280.1_1	L179_1))	(84.6_1	85.1_1))))	((icr1	(250.1_1	L987_1))	(L989_1	(L990_1	L992_1))))	rhc1);
((((((((((266.1_1	(L033_1	94.1_1))	L036_1)	(((((((116.4_1	(135.7_1	60.1_1))	92.1_1)	(90.6_1	L996_1))	131.2_1)	(406.1_1	96.3_1))	(((366.1_1	L035_1)	369.1_1)	L162_1))	((184.1_1	L046_1)	icr2)))	((((128.1_1	416.1_1)	M60.1_1)	159.11_1)	L985_1))	208.1_1)	(276.1_1	L1002_1))	(274.1_1	L998_1))	(((((L987_1	250.1_1)	icr1)	((L989_1	L992_1)	L990_1))	(40.6_1	55.1_1))	(84.6_1	85.1_1)))	(278.1_1	(280.1_1	(L151_1	L179_1))))	rhc1);
((((((((((L036_1	L033_1)	(266.1_1	94.1_1))	(((116.4_1	128.1_1)	L996_1)	(((184.1_1	L046_1)	icr2)	((366.1_1	369.1_1)	L035_1))))	(((131.2_1	135.7_1)	L162_1)	(((92.1_1	M60.1_1)	(90.6_1	96.3_1))	L985_1)))	(159.11_1	((406.1_1	416.1_1)	60.1_1)))	(276.1_1	L1002_1))	208.1_1)	(((((250.1_1	L987_1)	icr1)	(L989_1	(L990_1	L992_1)))	(40.6_1	55.1_1))	(278.1_1	(((280.1_1	L151_1)	(84.6_1	85.1_1))	L179_1))))	(274.1_1	L998_1))	rhc1);
((((((((((L036_1	((266.1_1	94.1_1)	L033_1))	((((135.7_1	416.1_1)	92.1_1)	L996_1)	L985_1))	((366.1_1	L035_1)	369.1_1))	159.11_1)	((((116.4_1	90.6_1)	(184.1_1	L046_1))	L162_1)	((128.1_1	(131.2_1	(406.1_1	M60.1_1)))	icr2)))	(60.1_1	96.3_1))	(208.1_1	(276.1_1	L1002_1)))	((((274.1_1	L998_1)	((280.1_1	L151_1)	L179_1))	(84.6_1	85.1_1))	(278.1_1	(40.6_1	55.1_1))))	(((250.1_1	icr1)	L987_1)	((L989_1	L992_1)	L990_1)))	rhc1);
((((((((((((266.1_1	L033_1)	L036_1)	94.1_1)	416.1_1)	L985_1)	(((159.11_1	icr2)	((366.1_1	369.1_1)	L035_1))	M60.1_1))	L162_1)	((((116.4_1	406.1_1)	96.3_1)	(128.1_1	(60.1_1	92.1_1)))	((131.2_1	((135.7_1	90.6_1)	L996_1))	(184.1_1	L046_1))))	(208.1_1	(276.1_1	L1002_1)))	(((((L987_1	250.1_1)	icr1)	((L989_1	L992_1)	L990_1))	(40.6_1	55.1_1))	((274.1_1	L998_1)	(278.1_1	((280.1_1	L179_1)	L151_1)))))	(84.6_1	85.1_1))	rhc1);
(((((((((L036_1	((266.1_1	94.1_1)	L033_1))	((366.1_1	369.1_1)	L035_1))	((116.4_1	(60.1_1	M60.1_1))	(90.6_1	96.3_1)))	((((128.1_1	131.2_1)	L162_1)	((((135.7_1	416.1_1)	406.1_1)	L996_1)	(184.1_1	L046_1)))	((159.11_1	icr2)	(92.1_1	L985_1))))	(208.1_1	(276.1_1	L1002_1)))	(84.6_1	85.1_1))	((274.1_1	L998_1)	(278.1_1	((280.1_1	L179_1)	L151_1))))	((((250.1_1	icr1)	L987_1)	((L989_1	L990_1)	L992_1))	(40.6_1	55.1_1)))	rhc1);
(((((((((((266.1_1	(94.1_1	L036_1))	L033_1)	((184.1_1	L046_1)	((366.1_1	369.1_1)	L035_1)))	(((406.1_1	M60.1_1)	(60.1_1	92.1_1))	L162_1))	((116.4_1	(135.7_1	416.1_1))	((((128.1_1	(L985_1	L996_1))	((90.6_1	96.3_1)	icr2))	159.11_1)	131.2_1)))	(276.1_1	L1002_1))	208.1_1)	(((250.1_1	(L987_1	icr1))	(L989_1	(L990_1	L992_1)))	(40.6_1	55.1_1)))	((278.1_1	(280.1_1	(L151_1	L179_1)))	(84.6_1	85.1_1)))	(274.1_1	L998_1))	rhc1);
((((((((((((L033_1	94.1_1)	(266.1_1	L036_1))	icr2)	((184.1_1	L046_1)	159.11_1))	131.2_1)	((366.1_1	L035_1)	369.1_1))	((((116.4_1	416.1_1)	(L162_1	M60.1_1))	((128.1_1	406.1_1)	(135.7_1	90.6_1)))	((60.1_1	92.1_1)	((96.3_1	L985_1)	L996_1))))	(276.1_1	L1002_1))	208.1_1)	((274.1_1	L998_1)	((((278.1_1	L151_1)	280.1_1)	L179_1)	(84.6_1	85.1_1))))	((((250.1_1	L987_1)	icr1)	(40.6_1	55.1_1))	((L989_1	L990_1)	L992_1)))	rhc1);
((((((((((L036_1	((266.1_1	94.1_1)	L033_1))	60.1_1)	(((116.4_1	128.1_1)	159.11_1)	(((366.1_1	369.1_1)	L035_1)	(406.1_1	90.6_1))))	((184.1_1	L046_1)	(96.3_1	icr2)))	(131.2_1	92.1_1))	(((135.7_1	M60.1_1)	L996_1)	(416.1_1	L985_1)))	L162_1)	(208.1_1	(276.1_1	L1002_1)))	((((((250.1_1	L987_1)	icr1)	((L989_1	L992_1)	L990_1))	(40.6_1	55.1_1))	((278.1_1	((280.1_1	L151_1)	L179_1))	(84.6_1	85.1_1)))	(274.1_1	L998_1)))	rhc1);
(((((((((94.1_1	((266.1_1	L036_1)	L033_1))	((131.2_1	96.3_1)	((184.1_1	L046_1)	(((366.1_1	369.1_1)	L035_1)	((406.1_1	90.6_1)	416.1_1)))))	(((((116.4_1	(92.1_1	L996_1))	icr2)	135.7_1)	(((128.1_1	M60.1_1)	(60.1_1	L985_1))	L162_1))	159.11_1))	(208.1_1	(276.1_1	L1002_1)))	(((278.1_1	280.1_1)	L179_1)	L151_1))	(274.1_1	L998_1))	(84.6_1	85.1_1))	((((250.1_1	L987_1)	icr1)	((L989_1	L990_1)	L992_1))	(40.6_1	55.1_1)))	rhc1);
((((((((((266.1_1	L033_1)	(94.1_1	L036_1))	90.6_1)	(((((131.2_1	L996_1)	L985_1)	416.1_1)	96.3_1)	(159.11_1	((184.1_1	L046_1)	406.1_1))))	(((116.4_1	((128.1_1	135.7_1)	60.1_1))	(L162_1	(92.1_1	M60.1_1)))	(((366.1_1	369.1_1)	L035_1)	icr2)))	(276.1_1	L1002_1))	208.1_1)	(((250.1_1	L987_1)	icr1)	((40.6_1	55.1_1)	((L989_1	L992_1)	L990_1))))	(((274.1_1	L998_1)	((278.1_1	(280.1_1	L179_1))	L151_1))	(84.6_1	85.1_1)))	rhc1);
((((((((((L036_1	266.1_1)	(94.1_1	L033_1))	((116.4_1	icr2)	159.11_1))	(L162_1	M60.1_1))	((((((128.1_1	60.1_1)	96.3_1)	(366.1_1	(369.1_1	L035_1)))	(416.1_1	92.1_1))	(135.7_1	((406.1_1	L985_1)	90.6_1)))	((131.2_1	L996_1)	(184.1_1	L046_1))))	(276.1_1	L1002_1))	208.1_1)	((274.1_1	L998_1)	((278.1_1	(84.6_1	85.1_1))	((280.1_1	L179_1)	L151_1))))	(((250.1_1	(L987_1	icr1))	((L989_1	L990_1)	L992_1))	(40.6_1	55.1_1)))	rhc1);
(((((((((((((266.1_1	((L036_1	L033_1)	94.1_1))	((184.1_1	L046_1)	416.1_1))	((((366.1_1	369.1_1)	L035_1)	(M60.1_1	icr2))	406.1_1))	92.1_1)	((116.4_1	128.1_1)	(60.1_1	L985_1)))	(((135.7_1	((159.11_1	L996_1)	90.6_1))	96.3_1)	L162_1))	131.2_1)	(208.1_1	(276.1_1	L1002_1)))	(278.1_1	((280.1_1	L179_1)	L151_1)))	(84.6_1	85.1_1))	(((250.1_1	L987_1)	icr1)	((40.6_1	55.1_1)	((L989_1	L990_1)	L992_1))))	(274.1_1	L998_1))	rhc1);
((((((((((L033_1	L036_1)	(266.1_1	94.1_1))	(((128.1_1	(92.1_1	(96.3_1	L996_1)))	(135.7_1	406.1_1))	(60.1_1	(90.6_1	L985_1))))	131.2_1)	((((116.4_1	L162_1)	416.1_1)	((159.11_1	M60.1_1)	((184.1_1	L046_1)	((366.1_1	L035_1)	369.1_1))))	icr2))	(276.1_1	L1002_1))	208.1_1)	(274.1_1	L998_1))	((((250.1_1	L987_1)	icr1)	((L989_1	L992_1)	L990_1))	(((278.1_1	((280.1_1	L179_1)	(40.6_1	55.1_1)))	(84.6_1	85.1_1))	L151_1)))	rhc1);
(((((((((266.1_1	(L033_1	L036_1))	94.1_1)	(406.1_1	416.1_1))	((((((128.1_1	90.6_1)	L162_1)	L985_1)	(184.1_1	L046_1))	159.11_1)	60.1_1))	(((((116.4_1	96.3_1)	(L996_1	icr2))	((366.1_1	369.1_1)	L035_1))	((135.7_1	92.1_1)	M60.1_1))	131.2_1))	208.1_1)	(276.1_1	L1002_1))	(((((250.1_1	L987_1)	icr1)	(L989_1	(L990_1	L992_1)))	(40.6_1	55.1_1))	(((274.1_1	L998_1)	((84.6_1	85.1_1)	L151_1))	(278.1_1	(280.1_1	L179_1)))))	rhc1);
(((((((((((94.1_1	L033_1)	266.1_1)	L036_1)	((366.1_1	369.1_1)	L035_1))	(((116.4_1	L996_1)	92.1_1)	131.2_1))	((((((128.1_1	406.1_1)	((135.7_1	M60.1_1)	416.1_1))	(60.1_1	96.3_1))	((184.1_1	L046_1)	((90.6_1	L985_1)	icr2)))	L162_1)	159.11_1))	((208.1_1	276.1_1)	L1002_1))	((274.1_1	L998_1)	(278.1_1	(280.1_1	(L151_1	L179_1)))))	(84.6_1	85.1_1))	(((250.1_1	L987_1)	icr1)	((40.6_1	55.1_1)	(L989_1	(L990_1	L992_1)))))	rhc1);
(((((((((L033_1	L036_1)	(266.1_1	94.1_1))	(((116.4_1	96.3_1)	(((135.7_1	60.1_1)	(406.1_1	L996_1))	L162_1))	(((131.2_1	416.1_1)	159.11_1)	((366.1_1	369.1_1)	L035_1))))	((((((128.1_1	90.6_1)	L985_1)	M60.1_1)	92.1_1)	icr2)	(184.1_1	L046_1)))	(276.1_1	L1002_1))	208.1_1)	((274.1_1	L998_1)	((((278.1_1	L179_1)	280.1_1)	L151_1)	(84.6_1	85.1_1))))	((((L987_1	250.1_1)	icr1)	((L989_1	L990_1)	L992_1))	(40.6_1	55.1_1)))	rhc1);
((((((((((((L033_1	(L036_1	94.1_1))	266.1_1)	(((116.4_1	135.7_1)	(M60.1_1	(L985_1	L996_1)))	96.3_1))	((184.1_1	L046_1)	92.1_1))	icr2)	(((((128.1_1	406.1_1)	L162_1)	(131.2_1	416.1_1))	((366.1_1	L035_1)	369.1_1))	(60.1_1	90.6_1)))	159.11_1)	(208.1_1	(276.1_1	L1002_1)))	((278.1_1	((280.1_1	L151_1)	L179_1))	(84.6_1	85.1_1)))	(274.1_1	L998_1))	((((250.1_1	L987_1)	icr1)	(L989_1	(L990_1	L992_1)))	(40.6_1	55.1_1)))	rhc1);
(((((((((((266.1_1	(94.1_1	L033_1))	L036_1)	(406.1_1	92.1_1))	((((128.1_1	135.7_1)	L996_1)	159.11_1)	60.1_1))	((116.4_1	96.3_1)	(((366.1_1	L035_1)	369.1_1)	(416.1_1	L985_1))))	(((131.2_1	(184.1_1	L046_1))	(M60.1_1	icr2))	90.6_1))	L162_1)	(208.1_1	(276.1_1	L1002_1)))	(((274.1_1	L998_1)	(84.6_1	85.1_1))	(((278.1_1	280.1_1)	L179_1)	L151_1)))	((((250.1_1	L987_1)	icr1)	(L989_1	(L990_1	L992_1)))	(40.6_1	55.1_1)))	rhc1);
((((((((((((((94.1_1	(266.1_1	L033_1))	L036_1)	(((135.7_1	L996_1)	416.1_1)	((366.1_1	(369.1_1	L035_1))	96.3_1)))	(159.11_1	L162_1))	90.6_1)	406.1_1)	(((116.4_1	60.1_1)	((92.1_1	M60.1_1)	L985_1))	((128.1_1	icr2)	(131.2_1	(184.1_1	L046_1)))))	(276.1_1	L1002_1))	208.1_1)	((278.1_1	280.1_1)	(L151_1	L179_1)))	(84.6_1	85.1_1))	(274.1_1	L998_1))	((((250.1_1	L987_1)	icr1)	((L989_1	L992_1)	L990_1))	(40.6_1	55.1_1)))	rhc1);
(((((((((((L036_1	94.1_1)	(266.1_1	L033_1))	(135.7_1	96.3_1))	(((131.2_1	M60.1_1)	159.11_1)	(((184.1_1	L046_1)	(((406.1_1	92.1_1)	((90.6_1	L996_1)	icr2))	(416.1_1	60.1_1)))	L162_1)))	(((116.4_1	128.1_1)	L985_1)	((366.1_1	L035_1)	369.1_1)))	(276.1_1	L1002_1))	208.1_1)	(278.1_1	((280.1_1	L179_1)	L151_1)))	((274.1_1	L998_1)	(84.6_1	85.1_1)))	((((L987_1	icr1)	250.1_1)	((L989_1	L990_1)	L992_1))	(40.6_1	55.1_1)))	rhc1);
(((((((((L036_1	L033_1)	94.1_1)	266.1_1)	(((((116.4_1	(416.1_1	(60.1_1	92.1_1)))	96.3_1)	((128.1_1	406.1_1)	L996_1))	((((131.2_1	159.11_1)	135.7_1)	((184.1_1	L046_1)	(366.1_1	(369.1_1	L035_1))))	((90.6_1	M60.1_1)	(L985_1	icr2))))	L162_1))	((208.1_1	276.1_1)	L1002_1))	(((278.1_1	(L151_1	L179_1))	280.1_1)	(84.6_1	85.1_1)))	(((L987_1	250.1_1)	icr1)	(L989_1	(L990_1	L992_1))))	((274.1_1	L998_1)	(40.6_1	55.1_1)))	rhc1);
((((((((((((94.1_1	L036_1)	L033_1)	266.1_1)	((((366.1_1	L035_1)	369.1_1)	M60.1_1)	416.1_1))	((((406.1_1	L985_1)	92.1_1)	icr2)	(184.1_1	L046_1)))	(((116.4_1	135.7_1)	96.3_1)	(((131.2_1	L996_1)	60.1_1)	L162_1)))	((128.1_1	90.6_1)	159.11_1))	(276.1_1	L1002_1))	208.1_1)	(((((250.1_1	L987_1)	icr1)	(L989_1	(L990_1	L992_1)))	(((278.1_1	(84.6_1	85.1_1))	(280.1_1	L151_1))	L179_1))	(40.6_1	55.1_1)))	(274.1_1	L998_1))	rhc1);
((((((((266.1_1	((94.1_1	L036_1)	L033_1))	((131.2_1	159.11_1)	M60.1_1))	(((116.4_1	(135.7_1	(406.1_1	416.1_1)))	((366.1_1	(369.1_1	L035_1))	96.3_1))	((128.1_1	L162_1)	((90.6_1	92.1_1)	icr2))))	(((184.1_1	L046_1)	60.1_1)	(L985_1	L996_1)))	(276.1_1	L1002_1))	208.1_1)	((((250.1_1	L987_1)	icr1)	((40.6_1	55.1_1)	((L989_1	L992_1)	L990_1)))	((274.1_1	L998_1)	((278.1_1	(280.1_1	(L151_1	L179_1)))	(84.6_1	85.1_1)))))	rhc1);
(((((((((((L036_1	L033_1)	266.1_1)	94.1_1)	(159.11_1	(366.1_1	(369.1_1	L035_1))))	(((((116.4_1	(90.6_1	96.3_1))	L985_1)	92.1_1)	L162_1)	((128.1_1	L996_1)	416.1_1)))	(131.2_1	((((135.7_1	M60.1_1)	406.1_1)	icr2)	(60.1_1	(184.1_1	L046_1)))))	(276.1_1	L1002_1))	208.1_1)	(((((L987_1	250.1_1)	icr1)	(L989_1	(L990_1	L992_1)))	(40.6_1	55.1_1))	((274.1_1	L998_1)	(278.1_1	((280.1_1	L179_1)	L151_1)))))	(84.6_1	85.1_1))	rhc1);
((((((((((((L036_1	L033_1)	(266.1_1	94.1_1))	L162_1)	(((128.1_1	((60.1_1	92.1_1)	((90.6_1	L996_1)	L985_1)))	icr2)	159.11_1))	(116.4_1	((135.7_1	((406.1_1	M60.1_1)	96.3_1))	((366.1_1	(369.1_1	L035_1))	416.1_1))))	(131.2_1	(184.1_1	L046_1)))	(208.1_1	(276.1_1	L1002_1)))	(274.1_1	L998_1))	278.1_1)	((((L987_1	(250.1_1	icr1))	(L989_1	(L990_1	L992_1)))	(40.6_1	55.1_1))	(84.6_1	85.1_1)))	((280.1_1	L151_1)	L179_1))	rhc1);
((((((((((L033_1	L036_1)	(266.1_1	94.1_1))	131.2_1)	(184.1_1	L046_1))	((((116.4_1	L162_1)	((((128.1_1	406.1_1)	60.1_1)	(90.6_1	L996_1))	96.3_1))	159.11_1)	(((135.7_1	((416.1_1	L985_1)	(M60.1_1	icr2)))	((366.1_1	369.1_1)	L035_1))	92.1_1)))	(276.1_1	L1002_1))	208.1_1)	(((((250.1_1	icr1)	L987_1)	(L989_1	(L990_1	L992_1)))	(40.6_1	55.1_1))	(274.1_1	L998_1)))	((278.1_1	((280.1_1	L151_1)	L179_1))	(84.6_1	85.1_1)))	rhc1);
(((((((((L036_1	94.1_1)	266.1_1)	L033_1)	icr2)	(((116.4_1	M60.1_1)	159.11_1)	60.1_1))	(((((128.1_1	92.1_1)	(135.7_1	L996_1))	(416.1_1	90.6_1))	L162_1)	((131.2_1	(((184.1_1	L046_1)	L985_1)	(406.1_1	96.3_1)))	((366.1_1	L035_1)	369.1_1))))	(208.1_1	(276.1_1	L1002_1)))	(((((icr1	(250.1_1	L987_1))	(L989_1	(L990_1	L992_1)))	(40.6_1	55.1_1))	((278.1_1	(280.1_1	L151_1))	L179_1))	((274.1_1	L998_1)	(84.6_1	85.1_1))))	rhc1);
(((((((((266.1_1	L036_1)	94.1_1)	L033_1)	((((((116.4_1	icr2)	(60.1_1	(L996_1	M60.1_1)))	(((128.1_1	90.6_1)	L985_1)	(92.1_1	96.3_1)))	(131.2_1	406.1_1))	((366.1_1	L035_1)	369.1_1))	((135.7_1	416.1_1)	((159.11_1	L162_1)	(184.1_1	L046_1)))))	(208.1_1	(276.1_1	L1002_1)))	((278.1_1	((280.1_1	L151_1)	L179_1))	(84.6_1	85.1_1)))	((((L987_1	250.1_1)	icr1)	((L989_1	L992_1)	L990_1))	(40.6_1	55.1_1)))	(274.1_1	L998_1))	rhc1);
((((((((((((L033_1	(94.1_1	L036_1))	266.1_1)	(96.3_1	icr2))	(60.1_1	M60.1_1))	(((116.4_1	(L996_1	L985_1))	(135.7_1	(406.1_1	92.1_1)))	((366.1_1	L035_1)	369.1_1)))	((((128.1_1	416.1_1)	90.6_1)	L162_1)	(159.11_1	(184.1_1	L046_1))))	131.2_1)	(208.1_1	(276.1_1	L1002_1)))	(((274.1_1	L998_1)	(278.1_1	(84.6_1	85.1_1)))	(280.1_1	(L151_1	L179_1))))	(((L987_1	icr1)	250.1_1)	(L989_1	(L990_1	L992_1))))	(40.6_1	55.1_1))	rhc1);
((((((((L036_1	94.1_1)	(266.1_1	L033_1))	(((((((116.4_1	L996_1)	L985_1)	131.2_1)	((135.7_1	90.6_1)	L162_1))	(((((366.1_1	369.1_1)	L035_1)	(416.1_1	60.1_1))	icr2)	96.3_1))	406.1_1)	((((128.1_1	92.1_1)	M60.1_1)	159.11_1)	(184.1_1	L046_1))))	(276.1_1	L1002_1))	208.1_1)	((274.1_1	L998_1)	((278.1_1	((280.1_1	L151_1)	L179_1))	(84.6_1	85.1_1))))	((((L987_1	icr1)	250.1_1)	((L989_1	L990_1)	L992_1))	(40.6_1	55.1_1)))	rhc1);
(((((((((((L033_1	(94.1_1	L036_1))	266.1_1)	(135.7_1	96.3_1))	((131.2_1	M60.1_1)	(184.1_1	L046_1)))	(L162_1	icr2))	((116.4_1	(((416.1_1	92.1_1)	L985_1)	60.1_1))	(128.1_1	(406.1_1	90.6_1))))	((159.11_1	L996_1)	(366.1_1	(369.1_1	L035_1))))	((208.1_1	L1002_1)	276.1_1))	((278.1_1	(280.1_1	(L151_1	L179_1)))	(84.6_1	85.1_1)))	((((icr1	(250.1_1	L987_1))	(L989_1	(L990_1	L992_1)))	(40.6_1	55.1_1))	(274.1_1	L998_1)))	rhc1);
((((((((((94.1_1	L036_1)	(266.1_1	L033_1))	(131.2_1	(L162_1	M60.1_1)))	(((116.4_1	406.1_1)	((184.1_1	L046_1)	(((366.1_1	369.1_1)	L035_1)	icr2)))	(((128.1_1	92.1_1)	((135.7_1	L996_1)	159.11_1))	(((416.1_1	60.1_1)	(96.3_1	L985_1))	90.6_1))))	(276.1_1	L1002_1))	208.1_1)	(280.1_1	(L151_1	L179_1)))	((((L987_1	icr1)	250.1_1)	(278.1_1	(84.6_1	85.1_1)))	((40.6_1	55.1_1)	((L989_1	L990_1)	L992_1))))	(274.1_1	L998_1))	rhc1);
(((((((((((L036_1	(266.1_1	L033_1))	94.1_1)	((116.4_1	((184.1_1	L046_1)	(90.6_1	L985_1)))	416.1_1))	((((((128.1_1	406.1_1)	M60.1_1)	(135.7_1	L996_1))	(((131.2_1	159.11_1)	((366.1_1	L035_1)	369.1_1))	((60.1_1	92.1_1)	icr2)))	L162_1)	96.3_1))	208.1_1)	(276.1_1	L1002_1))	(274.1_1	L998_1))	(((278.1_1	L179_1)	280.1_1)	L151_1))	(84.6_1	85.1_1))	((250.1_1	(L987_1	icr1))	((40.6_1	55.1_1)	((L989_1	L990_1)	L992_1))))	rhc1);
(((((((((((94.1_1	L036_1)	266.1_1)	L033_1)	L162_1)	((131.2_1	((184.1_1	L046_1)	(96.3_1	L985_1)))	(((366.1_1	369.1_1)	L035_1)	L996_1)))	(((((((116.4_1	135.7_1)	92.1_1)	416.1_1)	M60.1_1)	((128.1_1	icr2)	(60.1_1	90.6_1)))	159.11_1)	406.1_1))	(276.1_1	L1002_1))	208.1_1)	((274.1_1	L998_1)	(((278.1_1	L179_1)	(280.1_1	L151_1))	(84.6_1	85.1_1))))	((((L987_1	icr1)	250.1_1)	((L989_1	L992_1)	L990_1))	(40.6_1	55.1_1)))	rhc1);
(((((((((L036_1	((266.1_1	94.1_1)	L033_1))	(116.4_1	((((128.1_1	L996_1)	416.1_1)	L162_1)	(((((131.2_1	135.7_1)	M60.1_1)	92.1_1)	60.1_1)	406.1_1))))	((159.11_1	(((184.1_1	L046_1)	90.6_1)	((96.3_1	L985_1)	icr2)))	((366.1_1	L035_1)	369.1_1)))	(208.1_1	(276.1_1	L1002_1)))	(278.1_1	((280.1_1	L151_1)	L179_1)))	((((L987_1	icr1)	250.1_1)	(L989_1	(L990_1	L992_1)))	(40.6_1	55.1_1)))	(274.1_1	L998_1))	(84.6_1	85.1_1))	rhc1);
((((((((((L033_1	L036_1)	(266.1_1	94.1_1))	((((((116.4_1	L985_1)	135.7_1)	(128.1_1	90.6_1))	96.3_1)	L162_1)	131.2_1))	((((159.11_1	((366.1_1	L035_1)	369.1_1))	406.1_1)	(184.1_1	L046_1))	(416.1_1	((60.1_1	L996_1)	((92.1_1	M60.1_1)	icr2)))))	(208.1_1	(276.1_1	L1002_1)))	(278.1_1	((280.1_1	L151_1)	L179_1)))	(((250.1_1	icr1)	L987_1)	((40.6_1	55.1_1)	((L989_1	L992_1)	L990_1))))	(84.6_1	85.1_1))	(274.1_1	L998_1))	rhc1);
(((((((((((266.1_1	L033_1)	94.1_1)	L036_1)	((((((((116.4_1	90.6_1)	((128.1_1	60.1_1)	(96.3_1	L985_1)))	((135.7_1	(406.1_1	92.1_1))	416.1_1))	L162_1)	(184.1_1	L046_1))	M60.1_1)	(((L996_1	icr2)	159.11_1)	(366.1_1	(369.1_1	L035_1))))	131.2_1))	276.1_1)	L1002_1)	208.1_1)	(84.6_1	85.1_1))	((274.1_1	L998_1)	(278.1_1	((280.1_1	L179_1)	L151_1))))	((((250.1_1	L987_1)	icr1)	((L989_1	L990_1)	L992_1))	(40.6_1	55.1_1)))	rhc1);
((((((((((((266.1_1	(L033_1	L036_1))	94.1_1)	((366.1_1	(369.1_1	L035_1))	(406.1_1	M60.1_1)))	((128.1_1	135.7_1)	L985_1))	(116.4_1	(131.2_1	90.6_1)))	(((((159.11_1	(60.1_1	L996_1))	L162_1)	icr2)	92.1_1)	(416.1_1	96.3_1)))	(184.1_1	L046_1))	(208.1_1	(276.1_1	L1002_1)))	((((250.1_1	L987_1)	icr1)	((L989_1	L990_1)	L992_1))	(40.6_1	55.1_1)))	(274.1_1	L998_1))	((278.1_1	(280.1_1	(L151_1	L179_1)))	(84.6_1	85.1_1)))	rhc1);
((((((L036_1	L033_1)	94.1_1)	266.1_1)	(((((((116.4_1	(416.1_1	60.1_1))	90.6_1)	L162_1)	131.2_1)	(((128.1_1	((184.1_1	L046_1)	(406.1_1	L985_1)))	M60.1_1)	icr2))	(((135.7_1	(92.1_1	96.3_1))	L996_1)	159.11_1))	((366.1_1	L035_1)	369.1_1)))	(((((((250.1_1	L987_1)	icr1)	(L989_1	(L990_1	L992_1)))	(40.6_1	55.1_1))	(208.1_1	(276.1_1	L1002_1)))	(274.1_1	L998_1))	(((278.1_1	(280.1_1	L179_1))	L151_1)	(84.6_1	85.1_1))))	rhc1);
(((((((((266.1_1	(94.1_1	L033_1))	L036_1)	((((((116.4_1	L985_1)	128.1_1)	131.2_1)	(416.1_1	92.1_1))	(icr2	(L162_1	M60.1_1)))	((135.7_1	(159.11_1	60.1_1))	((((184.1_1	L046_1)	406.1_1)	(90.6_1	96.3_1))	((366.1_1	(369.1_1	L035_1))	L996_1)))))	(276.1_1	L1002_1))	208.1_1)	((274.1_1	L998_1)	(278.1_1	((280.1_1	L179_1)	L151_1))))	((((250.1_1	L987_1)	icr1)	(L989_1	(L990_1	L992_1)))	(40.6_1	55.1_1)))	(84.6_1	85.1_1))	rhc1);
((((((((((((L036_1	(266.1_1	(94.1_1	L033_1)))	116.4_1)	((184.1_1	L046_1)	icr2))	(135.7_1	(406.1_1	416.1_1)))	((128.1_1	96.3_1)	60.1_1))	(((131.2_1	L985_1)	M60.1_1)	(90.6_1	159.11_1)))	(((((366.1_1	369.1_1)	L035_1)	L996_1)	92.1_1)	L162_1))	208.1_1)	(276.1_1	L1002_1))	(274.1_1	L998_1))	((((((250.1_1	L987_1)	icr1)	(L989_1	(L990_1	L992_1)))	(40.6_1	55.1_1))	((278.1_1	280.1_1)	(L151_1	L179_1)))	(84.6_1	85.1_1)))	rhc1);
(((((((((((266.1_1	(94.1_1	(L033_1	L036_1)))	(116.4_1	96.3_1))	(((406.1_1	L162_1)	(416.1_1	90.6_1))	icr2))	92.1_1)	(((((128.1_1	((366.1_1	369.1_1)	L035_1))	135.7_1)	(184.1_1	L046_1))	(131.2_1	(159.11_1	(60.1_1	L996_1))))	(L985_1	M60.1_1)))	L1002_1)	276.1_1)	208.1_1)	((((250.1_1	(L987_1	icr1))	(L989_1	(L990_1	L992_1)))	(40.6_1	55.1_1))	((274.1_1	L998_1)	(278.1_1	(280.1_1	(L151_1	L179_1))))))	(84.6_1	85.1_1))	rhc1);
((((((((266.1_1	L033_1)	(L036_1	94.1_1))	(((((((116.4_1	128.1_1)	L985_1)	((131.2_1	60.1_1)	icr2))	416.1_1)	92.1_1)	(((184.1_1	L046_1)	406.1_1)	L162_1))	(((((135.7_1	90.6_1)	((366.1_1	369.1_1)	L035_1))	L996_1)	(M60.1_1	96.3_1))	159.11_1)))	208.1_1)	(276.1_1	L1002_1))	(278.1_1	(((280.1_1	L151_1)	L179_1)	(84.6_1	85.1_1))))	((((250.1_1	(L987_1	icr1))	((L989_1	L992_1)	L990_1))	(40.6_1	55.1_1))	(274.1_1	L998_1)))	rhc1);
(((((((((((L036_1	(94.1_1	L033_1))	266.1_1)	96.3_1)	((116.4_1	60.1_1)	((135.7_1	416.1_1)	(90.6_1	92.1_1))))	(159.11_1	406.1_1))	((((128.1_1	icr2)	131.2_1)	(366.1_1	(369.1_1	L035_1)))	(((184.1_1	L046_1)	L162_1)	((L985_1	M60.1_1)	L996_1))))	((208.1_1	276.1_1)	L1002_1))	((((250.1_1	icr1)	L987_1)	((L989_1	L992_1)	L990_1))	(40.6_1	55.1_1)))	((274.1_1	L998_1)	((278.1_1	L179_1)	(280.1_1	L151_1))))	(84.6_1	85.1_1))	rhc1);
(((((((((L033_1	94.1_1)	(266.1_1	L036_1))	M60.1_1)	(((((116.4_1	92.1_1)	L996_1)	(159.11_1	90.6_1))	(((131.2_1	60.1_1)	96.3_1)	L162_1))	(416.1_1	L985_1)))	((((128.1_1	135.7_1)	(406.1_1	icr2))	((366.1_1	369.1_1)	L035_1))	(184.1_1	L046_1)))	((208.1_1	276.1_1)	L1002_1))	(84.6_1	85.1_1))	(((((250.1_1	L987_1)	icr1)	((L989_1	L992_1)	L990_1))	(40.6_1	55.1_1))	((274.1_1	L998_1)	((278.1_1	L179_1)	(280.1_1	L151_1)))))	rhc1);
((((((((((266.1_1	L033_1)	(94.1_1	L036_1))	(((366.1_1	369.1_1)	L035_1)	(60.1_1	icr2)))	((((((((116.4_1	406.1_1)	(L985_1	M60.1_1))	90.6_1)	128.1_1)	(416.1_1	92.1_1))	((135.7_1	L162_1)	L996_1))	159.11_1)	131.2_1))	((184.1_1	L046_1)	96.3_1))	(276.1_1	L1002_1))	208.1_1)	(((274.1_1	L998_1)	((278.1_1	L151_1)	(280.1_1	L179_1)))	(84.6_1	85.1_1)))	((((250.1_1	L987_1)	icr1)	((L989_1	L990_1)	L992_1))	(40.6_1	55.1_1)))	rhc1);
((((((((((L036_1	266.1_1)	(94.1_1	L033_1))	(((416.1_1	96.3_1)	L162_1)	92.1_1))	(116.4_1	L985_1))	((((128.1_1	(131.2_1	(60.1_1	90.6_1)))	((135.7_1	159.11_1)	M60.1_1))	((406.1_1	L996_1)	icr2))	((184.1_1	L046_1)	((366.1_1	369.1_1)	L035_1))))	(276.1_1	L1002_1))	208.1_1)	((278.1_1	((280.1_1	L179_1)	L151_1))	(84.6_1	85.1_1)))	((((250.1_1	L987_1)	icr1)	((40.6_1	55.1_1)	((L989_1	L990_1)	L992_1)))	(274.1_1	L998_1)))	rhc1);
((((((((((((266.1_1	L033_1)	94.1_1)	L036_1)	(L985_1	M60.1_1))	((((((128.1_1	96.3_1)	92.1_1)	((366.1_1	L035_1)	369.1_1))	icr2)	((131.2_1	L162_1)	(406.1_1	60.1_1)))	(159.11_1	416.1_1)))	(116.4_1	((135.7_1	L996_1)	(184.1_1	L046_1))))	90.6_1)	L1002_1)	(208.1_1	276.1_1))	((((L987_1	250.1_1)	icr1)	((L989_1	L990_1)	L992_1))	(40.6_1	55.1_1)))	(((274.1_1	L998_1)	(84.6_1	85.1_1))	((278.1_1	(280.1_1	L179_1))	L151_1)))	rhc1);
((((((((((266.1_1	L036_1)	(L033_1	94.1_1))	(((116.4_1	131.2_1)	(((406.1_1	60.1_1)	92.1_1)	90.6_1))	L162_1))	(((((128.1_1	416.1_1)	L985_1)	M60.1_1)	(184.1_1	L046_1))	((((135.7_1	(96.3_1	icr2))	((366.1_1	L035_1)	369.1_1))	159.11_1)	L996_1)))	208.1_1)	(276.1_1	L1002_1))	((274.1_1	L998_1)	((278.1_1	(280.1_1	L151_1))	L179_1)))	(84.6_1	85.1_1))	(((L987_1	(250.1_1	icr1))	(L989_1	(L990_1	L992_1)))	(40.6_1	55.1_1)))	rhc1);
(((((((((((94.1_1	L033_1)	L036_1)	266.1_1)	(((((((116.4_1	128.1_1)	92.1_1)	(135.7_1	159.11_1))	90.6_1)	L985_1)	131.2_1)	((60.1_1	96.3_1)	L996_1)))	((184.1_1	L046_1)	((366.1_1	369.1_1)	L035_1)))	((406.1_1	416.1_1)	(L162_1	(M60.1_1	icr2))))	208.1_1)	(276.1_1	L1002_1))	(84.6_1	85.1_1))	(((((L987_1	250.1_1)	icr1)	((L989_1	L992_1)	L990_1))	(40.6_1	55.1_1))	((274.1_1	L998_1)	(278.1_1	((280.1_1	L151_1)	L179_1)))))	rhc1);
((((((((L036_1	L033_1)	(266.1_1	94.1_1))	((((128.1_1	416.1_1)	(((184.1_1	L046_1)	96.3_1)	92.1_1))	((135.7_1	60.1_1)	M60.1_1))	((366.1_1	L035_1)	369.1_1)))	(((((116.4_1	(159.11_1	L985_1))	(L996_1	(90.6_1	icr2)))	L162_1)	406.1_1)	131.2_1))	(208.1_1	(276.1_1	L1002_1)))	(((274.1_1	L998_1)	((278.1_1	(280.1_1	L179_1))	L151_1))	(84.6_1	85.1_1)))	((((250.1_1	L987_1)	icr1)	(L989_1	(L990_1	L992_1)))	(40.6_1	55.1_1)))	rhc1);
(((((((266.1_1	((L036_1	94.1_1)	L033_1))	((((((((116.4_1	135.7_1)	159.11_1)	92.1_1)	(60.1_1	((L985_1	icr2)	M60.1_1)))	(366.1_1	(369.1_1	L035_1)))	((184.1_1	L046_1)	((416.1_1	L996_1)	96.3_1)))	((128.1_1	90.6_1)	(131.2_1	406.1_1)))	L162_1))	(208.1_1	(276.1_1	L1002_1)))	(274.1_1	L998_1))	(((250.1_1	(L987_1	icr1))	((L989_1	L990_1)	L992_1))	(40.6_1	55.1_1)))	((278.1_1	(280.1_1	L151_1))	((84.6_1	85.1_1)	L179_1)))	rhc1);
(((((((((94.1_1	L036_1)	(266.1_1	L033_1))	(((366.1_1	L035_1)	369.1_1)	L162_1))	(((116.4_1	(128.1_1	L996_1))	((416.1_1	90.6_1)	(60.1_1	L985_1)))	(((131.2_1	(92.1_1	M60.1_1))	(184.1_1	L046_1))	((135.7_1	406.1_1)	(icr2	(159.11_1	96.3_1))))))	(208.1_1	(276.1_1	L1002_1)))	((278.1_1	((280.1_1	L151_1)	L179_1))	((40.6_1	55.1_1)	(84.6_1	85.1_1))))	(274.1_1	L998_1))	(((250.1_1	L987_1)	icr1)	(L989_1	(L990_1	L992_1))))	rhc1);
((((((((L036_1	L033_1)	266.1_1)	94.1_1)	((((((116.4_1	92.1_1)	60.1_1)	(135.7_1	L996_1))	(366.1_1	(369.1_1	L035_1)))	416.1_1)	(((((128.1_1	406.1_1)	L985_1)	(184.1_1	L046_1))	(90.6_1	L162_1))	(((131.2_1	M60.1_1)	96.3_1)	(159.11_1	icr2)))))	(208.1_1	(276.1_1	L1002_1)))	((274.1_1	L998_1)	(84.6_1	85.1_1)))	(((((L987_1	icr1)	250.1_1)	(L989_1	(L990_1	L992_1)))	(40.6_1	55.1_1))	(278.1_1	((280.1_1	L179_1)	L151_1))))	rhc1);
((((((((((94.1_1	L033_1)	(266.1_1	L036_1))	(((116.4_1	159.11_1)	L985_1)	((((184.1_1	L046_1)	92.1_1)	90.6_1)	(L162_1	L996_1))))	(((128.1_1	60.1_1)	((131.2_1	135.7_1)	icr2))	(416.1_1	(406.1_1	(96.3_1	M60.1_1)))))	((366.1_1	L035_1)	369.1_1))	(276.1_1	L1002_1))	208.1_1)	(((274.1_1	L998_1)	((278.1_1	L179_1)	(280.1_1	L151_1)))	(84.6_1	85.1_1)))	((((250.1_1	L987_1)	icr1)	((L989_1	L990_1)	L992_1))	(40.6_1	55.1_1)))	rhc1);
(((((((94.1_1	L036_1)	(266.1_1	L033_1))	((116.4_1	M60.1_1)	((((128.1_1	(416.1_1	60.1_1))	135.7_1)	L162_1)	((((131.2_1	((184.1_1	L046_1)	(406.1_1	92.1_1)))	90.6_1)	((((366.1_1	L035_1)	369.1_1)	((96.3_1	L996_1)	L985_1))	icr2))	159.11_1))))	((208.1_1	276.1_1)	L1002_1))	((274.1_1	L998_1)	(((278.1_1	L151_1)	(280.1_1	L179_1))	(84.6_1	85.1_1))))	((((250.1_1	L987_1)	icr1)	((L989_1	L992_1)	L990_1))	(40.6_1	55.1_1)))	rhc1);
((((((((((266.1_1	((94.1_1	L036_1)	L033_1))	(131.2_1	(((135.7_1	((366.1_1	369.1_1)	L035_1))	(184.1_1	L046_1))	60.1_1)))	(((159.11_1	92.1_1)	(416.1_1	90.6_1))	L162_1))	(((116.4_1	((128.1_1	96.3_1)	(L996_1	M60.1_1)))	icr2)	(L985_1	406.1_1)))	(276.1_1	L1002_1))	208.1_1)	(274.1_1	L998_1))	(((278.1_1	(L151_1	L179_1))	280.1_1)	(84.6_1	85.1_1)))	(((L987_1	(250.1_1	icr1))	((L989_1	L990_1)	L992_1))	(40.6_1	55.1_1)))	rhc1);
((((((((94.1_1	(266.1_1	L033_1))	L036_1)	(131.2_1	(184.1_1	L046_1)))	(((((116.4_1	icr2)	((159.11_1	(92.1_1	96.3_1))	(366.1_1	(369.1_1	L035_1))))	(((128.1_1	((406.1_1	M60.1_1)	L985_1))	L996_1)	(416.1_1	90.6_1)))	(135.7_1	60.1_1))	L162_1))	208.1_1)	(276.1_1	L1002_1))	(((((250.1_1	L987_1)	icr1)	((L989_1	L992_1)	L990_1))	(40.6_1	55.1_1))	(((274.1_1	L998_1)	((278.1_1	280.1_1)	(L151_1	L179_1)))	(84.6_1	85.1_1))))	rhc1);
((((((((((L036_1	L033_1)	(266.1_1	94.1_1))	(((((135.7_1	icr2)	((366.1_1	L035_1)	369.1_1))	96.3_1)	L162_1)	159.11_1))	((((((116.4_1	416.1_1)	(60.1_1	92.1_1))	(90.6_1	L985_1))	128.1_1)	((184.1_1	L046_1)	(406.1_1	(L996_1	M60.1_1))))	131.2_1))	(208.1_1	(276.1_1	L1002_1)))	(84.6_1	85.1_1))	(274.1_1	L998_1))	(278.1_1	((280.1_1	L151_1)	L179_1)))	((((L987_1	250.1_1)	icr1)	(40.6_1	55.1_1))	((L989_1	L992_1)	L990_1)))	rhc1);
((((((((((((L036_1	266.1_1)	(94.1_1	L033_1))	L162_1)	((184.1_1	L046_1)	M60.1_1))	(((116.4_1	96.3_1)	icr2)	((128.1_1	92.1_1)	90.6_1)))	(60.1_1	L985_1))	(((131.2_1	159.11_1)	(135.7_1	((406.1_1	L996_1)	416.1_1)))	((366.1_1	L035_1)	369.1_1)))	(208.1_1	(276.1_1	L1002_1)))	((274.1_1	L998_1)	((280.1_1	L151_1)	L179_1)))	(278.1_1	(84.6_1	85.1_1)))	(((250.1_1	(L987_1	icr1))	((L989_1	L990_1)	L992_1))	(40.6_1	55.1_1)))	rhc1);
((((((((L033_1	266.1_1)	(94.1_1	L036_1))	(131.2_1	((135.7_1	406.1_1)	(L162_1	L985_1))))	((((116.4_1	(416.1_1	90.6_1))	((128.1_1	(159.11_1	(184.1_1	L046_1)))	((92.1_1	96.3_1)	60.1_1)))	(L996_1	M60.1_1))	(((366.1_1	369.1_1)	L035_1)	icr2)))	(208.1_1	(276.1_1	L1002_1)))	((((250.1_1	icr1)	L987_1)	((L989_1	L990_1)	L992_1))	(40.6_1	55.1_1)))	(((274.1_1	L998_1)	(280.1_1	(L151_1	L179_1)))	(278.1_1	(84.6_1	85.1_1))))	rhc1);
(((((((((L036_1	(266.1_1	L033_1))	94.1_1)	(((((((116.4_1	(135.7_1	416.1_1))	M60.1_1)	(406.1_1	60.1_1))	icr2)	L162_1)	((((366.1_1	L035_1)	369.1_1)	L996_1)	96.3_1))	(((128.1_1	(184.1_1	L046_1))	131.2_1)	(159.11_1	92.1_1))))	(90.6_1	L985_1))	208.1_1)	(276.1_1	L1002_1))	(((274.1_1	L998_1)	(278.1_1	((280.1_1	L151_1)	L179_1)))	(84.6_1	85.1_1)))	((((L987_1	250.1_1)	icr1)	((L989_1	L992_1)	L990_1))	(40.6_1	55.1_1)))	rhc1);
(((((((((266.1_1	((L033_1	94.1_1)	L036_1))	((((366.1_1	L035_1)	369.1_1)	92.1_1)	(60.1_1	90.6_1)))	(128.1_1	icr2))	(131.2_1	((135.7_1	L996_1)	M60.1_1)))	(((((116.4_1	406.1_1)	159.11_1)	((184.1_1	L046_1)	96.3_1))	(416.1_1	L985_1))	L162_1))	(208.1_1	(276.1_1	L1002_1)))	(((250.1_1	(L987_1	icr1))	((40.6_1	55.1_1)	(L989_1	(L990_1	L992_1))))	(274.1_1	L998_1)))	((278.1_1	((280.1_1	L151_1)	L179_1))	(84.6_1	85.1_1)))	rhc1);
((((((((((94.1_1	L036_1)	L033_1)	266.1_1)	159.11_1)	(((((128.1_1	M60.1_1)	L996_1)	(131.2_1	(90.6_1	96.3_1)))	L985_1)	(92.1_1	icr2)))	((((116.4_1	L162_1)	135.7_1)	(((366.1_1	369.1_1)	L035_1)	(184.1_1	L046_1)))	(406.1_1	(416.1_1	60.1_1))))	(276.1_1	L1002_1))	208.1_1)	(((((icr1	(250.1_1	L987_1))	((L989_1	L992_1)	L990_1))	(40.6_1	55.1_1))	(274.1_1	L998_1))	(((278.1_1	L179_1)	(280.1_1	L151_1))	(84.6_1	85.1_1))))	rhc1);
(((((((L036_1	(94.1_1	L033_1))	266.1_1)	((((116.4_1	90.6_1)	135.7_1)	(((128.1_1	(((406.1_1	60.1_1)	(416.1_1	92.1_1))	(L985_1	M60.1_1)))	L162_1)	(159.11_1	L996_1)))	((((131.2_1	96.3_1)	icr2)	(366.1_1	(369.1_1	L035_1)))	(184.1_1	L046_1))))	(208.1_1	(276.1_1	L1002_1)))	(((250.1_1	L987_1)	icr1)	((L989_1	L990_1)	L992_1)))	(((274.1_1	L998_1)	((40.6_1	55.1_1)	(84.6_1	85.1_1)))	(278.1_1	((280.1_1	L151_1)	L179_1))))	rhc1);
(((((((((94.1_1	((266.1_1	L033_1)	L036_1))	(((((116.4_1	128.1_1)	96.3_1)	(416.1_1	60.1_1))	159.11_1)	((((135.7_1	90.6_1)	(L996_1	M60.1_1))	406.1_1)	(L985_1	icr2))))	((131.2_1	(((366.1_1	369.1_1)	L035_1)	92.1_1))	(184.1_1	L046_1)))	L162_1)	(276.1_1	L1002_1))	208.1_1)	(278.1_1	(280.1_1	(L151_1	L179_1))))	((((L987_1	(250.1_1	icr1))	(L989_1	(L990_1	L992_1)))	(40.6_1	55.1_1))	((274.1_1	L998_1)	(84.6_1	85.1_1))))	rhc1);
(((((((((((L033_1	(266.1_1	(94.1_1	L036_1)))	icr2)	(184.1_1	L046_1))	((116.4_1	96.3_1)	((((128.1_1	L985_1)	90.6_1)	(135.7_1	M60.1_1))	131.2_1)))	(((((159.11_1	416.1_1)	60.1_1)	((366.1_1	(369.1_1	L035_1))	406.1_1))	(92.1_1	L996_1))	L162_1))	L1002_1)	276.1_1)	208.1_1)	(84.6_1	85.1_1))	((((((250.1_1	L987_1)	icr1)	(L989_1	(L990_1	L992_1)))	(40.6_1	55.1_1))	(274.1_1	L998_1))	(278.1_1	((280.1_1	L179_1)	L151_1))))	rhc1);
(((((((((94.1_1	L033_1)	(266.1_1	L036_1))	(128.1_1	L985_1))	((366.1_1	L035_1)	369.1_1))	(((((((116.4_1	416.1_1)	159.11_1)	90.6_1)	(406.1_1	92.1_1))	(((131.2_1	96.3_1)	(L162_1	M60.1_1))	(60.1_1	icr2)))	(135.7_1	L996_1))	(184.1_1	L046_1)))	(208.1_1	(276.1_1	L1002_1)))	((274.1_1	L998_1)	(278.1_1	((280.1_1	L179_1)	L151_1))))	(((((L987_1	icr1)	250.1_1)	(L989_1	(L990_1	L992_1)))	(40.6_1	55.1_1))	(84.6_1	85.1_1)))	rhc1);
((((((L036_1	(266.1_1	94.1_1))	L033_1)	((((((((116.4_1	M60.1_1)	131.2_1)	128.1_1)	((366.1_1	369.1_1)	L035_1))	(((135.7_1	416.1_1)	icr2)	(92.1_1	L162_1)))	(184.1_1	L046_1))	((L996_1	((159.11_1	90.6_1)	96.3_1))	(406.1_1	L985_1)))	60.1_1))	(208.1_1	(276.1_1	L1002_1)))	(((((250.1_1	L987_1)	icr1)	((L989_1	L990_1)	L992_1))	(40.6_1	55.1_1))	((274.1_1	L998_1)	((278.1_1	(280.1_1	(L151_1	L179_1)))	(84.6_1	85.1_1)))))	rhc1);
(((((((((L036_1	94.1_1)	(266.1_1	L033_1))	(((131.2_1	(90.6_1	L985_1))	((406.1_1	416.1_1)	96.3_1))	((60.1_1	M60.1_1)	((92.1_1	L996_1)	L162_1))))	((((((116.4_1	128.1_1)	135.7_1)	icr2)	(184.1_1	L046_1))	(366.1_1	(369.1_1	L035_1)))	159.11_1))	(208.1_1	(276.1_1	L1002_1)))	(274.1_1	L998_1))	((278.1_1	(280.1_1	(L151_1	L179_1)))	(84.6_1	85.1_1)))	((((250.1_1	L987_1)	icr1)	(L989_1	(L990_1	L992_1)))	(40.6_1	55.1_1)))	rhc1);
(((((((((((((L033_1	94.1_1)	266.1_1)	L036_1)	(184.1_1	L046_1))	((((116.4_1	159.11_1)	(128.1_1	135.7_1))	(L985_1	(366.1_1	(369.1_1	L035_1))))	(406.1_1	(92.1_1	L996_1))))	L162_1)	(131.2_1	60.1_1))	((((416.1_1	M60.1_1)	96.3_1)	90.6_1)	icr2))	(276.1_1	L1002_1))	208.1_1)	((280.1_1	L179_1)	L151_1))	(((L987_1	(250.1_1	icr1))	((L989_1	L990_1)	L992_1))	((((274.1_1	L998_1)	278.1_1)	(40.6_1	55.1_1))	(84.6_1	85.1_1))))	rhc1);
((((((((94.1_1	266.1_1)	(L036_1	L033_1))	(((((116.4_1	(128.1_1	M60.1_1))	(184.1_1	L046_1))	((131.2_1	60.1_1)	159.11_1))	(406.1_1	(416.1_1	96.3_1)))	((135.7_1	((((L996_1	L985_1)	90.6_1)	92.1_1)	L162_1))	((366.1_1	(369.1_1	L035_1))	icr2))))	(208.1_1	(276.1_1	L1002_1)))	((278.1_1	(((280.1_1	L151_1)	(84.6_1	85.1_1))	L179_1))	(40.6_1	55.1_1)))	(274.1_1	L998_1))	((250.1_1	(icr1	L987_1))	(L989_1	(L990_1	L992_1))))	rhc1);
(((((((((((L033_1	((266.1_1	L036_1)	94.1_1))	((366.1_1	L035_1)	369.1_1))	(131.2_1	92.1_1))	(L996_1	icr2))	(((((((116.4_1	416.1_1)	(60.1_1	96.3_1))	159.11_1)	(128.1_1	90.6_1))	L162_1)	(184.1_1	L046_1))	((135.7_1	406.1_1)	(M60.1_1	L985_1))))	208.1_1)	(276.1_1	L1002_1))	(84.6_1	85.1_1))	(((278.1_1	L151_1)	L179_1)	280.1_1))	(((((250.1_1	L987_1)	icr1)	((L989_1	L990_1)	L992_1))	(40.6_1	55.1_1))	(274.1_1	L998_1)))	rhc1);
((((((((((((L033_1	L036_1)	(266.1_1	94.1_1))	(159.11_1	icr2))	(60.1_1	L996_1))	(131.2_1	((184.1_1	L046_1)	(366.1_1	(369.1_1	L035_1)))))	((((116.4_1	(416.1_1	92.1_1))	((128.1_1	(406.1_1	L985_1))	((90.6_1	96.3_1)	M60.1_1)))	135.7_1)	L162_1))	208.1_1)	(276.1_1	L1002_1))	((((L987_1	250.1_1)	icr1)	((L989_1	L990_1)	L992_1))	(40.6_1	55.1_1)))	((274.1_1	L998_1)	(278.1_1	((280.1_1	L179_1)	L151_1))))	(84.6_1	85.1_1))	rhc1);
(((((((((((266.1_1	94.1_1)	(L033_1	L036_1))	(((((131.2_1	L996_1)	406.1_1)	icr2)	((90.6_1	L162_1)	92.1_1))	96.3_1))	(((((135.7_1	L985_1)	M60.1_1)	(184.1_1	L046_1))	((366.1_1	369.1_1)	L035_1))	60.1_1))	(((116.4_1	128.1_1)	416.1_1)	159.11_1))	(208.1_1	(276.1_1	L1002_1)))	((278.1_1	280.1_1)	L151_1))	((((250.1_1	L987_1)	icr1)	((L989_1	L992_1)	L990_1))	(40.6_1	55.1_1)))	(84.6_1	85.1_1))	((274.1_1	L998_1)	L179_1))	rhc1);
(((((((94.1_1	266.1_1)	L036_1)	L033_1)	((((((116.4_1	92.1_1)	159.11_1)	((128.1_1	416.1_1)	L996_1))	(((135.7_1	406.1_1)	60.1_1)	icr2))	((366.1_1	(369.1_1	L035_1))	(184.1_1	L046_1)))	((131.2_1	(L162_1	M60.1_1))	((90.6_1	96.3_1)	L985_1))))	(208.1_1	(276.1_1	L1002_1)))	((((250.1_1	L987_1)	icr1)	((40.6_1	55.1_1)	((L989_1	L990_1)	L992_1)))	(((274.1_1	L998_1)	(84.6_1	85.1_1))	(278.1_1	((280.1_1	L151_1)	L179_1)))))	rhc1);
((((((((((266.1_1	L033_1)	94.1_1)	L036_1)	((((((116.4_1	406.1_1)	92.1_1)	(131.2_1	(135.7_1	L996_1)))	(((((((128.1_1	96.3_1)	159.11_1)	M60.1_1)	(366.1_1	(369.1_1	L035_1)))	icr2)	(90.6_1	60.1_1))	416.1_1))	(184.1_1	L046_1))	(L162_1	L985_1)))	208.1_1)	(276.1_1	L1002_1))	((274.1_1	L998_1)	((278.1_1	(280.1_1	L151_1))	L179_1)))	(((L987_1	icr1)	250.1_1)	((40.6_1	55.1_1)	(L989_1	(L990_1	L992_1)))))	(84.6_1	85.1_1))	rhc1);
((((((((((((94.1_1	266.1_1)	(L033_1	L036_1))	90.6_1)	L162_1)	((366.1_1	369.1_1)	L035_1))	(416.1_1	92.1_1))	(((116.4_1	(159.11_1	M60.1_1))	((((128.1_1	406.1_1)	135.7_1)	96.3_1)	((184.1_1	L046_1)	60.1_1)))	((131.2_1	L996_1)	(icr2	L985_1))))	208.1_1)	(276.1_1	L1002_1))	(((250.1_1	L987_1)	icr1)	((L989_1	L990_1)	L992_1)))	((((274.1_1	L998_1)	278.1_1)	(((280.1_1	L151_1)	L179_1)	(84.6_1	85.1_1)))	(40.6_1	55.1_1)))	rhc1);
((((((((94.1_1	L036_1)	(266.1_1	L033_1))	((((((116.4_1	(M60.1_1	159.11_1))	131.2_1)	L162_1)	(366.1_1	(369.1_1	L035_1)))	(135.7_1	L985_1))	(((((128.1_1	(90.6_1	96.3_1))	((416.1_1	92.1_1)	L996_1))	icr2)	(406.1_1	60.1_1))	(184.1_1	L046_1))))	(208.1_1	(276.1_1	L1002_1)))	((278.1_1	L179_1)	(280.1_1	L151_1)))	((274.1_1	L998_1)	(84.6_1	85.1_1)))	((((250.1_1	L987_1)	icr1)	((L989_1	L990_1)	L992_1))	(40.6_1	55.1_1)))	rhc1);
((((((((((266.1_1	94.1_1)	L033_1)	L036_1)	(((116.4_1	96.3_1)	(L985_1	L996_1))	(((366.1_1	L035_1)	369.1_1)	(90.6_1	92.1_1))))	((((128.1_1	135.7_1)	406.1_1)	60.1_1)	(((((131.2_1	M60.1_1)	416.1_1)	159.11_1)	(184.1_1	L046_1))	(L162_1	icr2))))	(276.1_1	L1002_1))	208.1_1)	((((icr1	(250.1_1	L987_1))	((L989_1	L992_1)	L990_1))	(40.6_1	55.1_1))	(((278.1_1	(280.1_1	L179_1))	L151_1)	(84.6_1	85.1_1))))	(274.1_1	L998_1))	rhc1);
(((((((((((((((266.1_1	94.1_1)	(L033_1	L036_1))	L996_1)	(406.1_1	60.1_1))	131.2_1)	L162_1)	(((128.1_1	L985_1)	((135.7_1	92.1_1)	90.6_1))	(((184.1_1	L046_1)	416.1_1)	icr2)))	(((366.1_1	369.1_1)	L035_1)	96.3_1))	(116.4_1	(159.11_1	M60.1_1)))	(280.1_1	(L151_1	L179_1)))	(208.1_1	(276.1_1	L1002_1)))	(274.1_1	L998_1))	(84.6_1	85.1_1))	(((((L987_1	icr1)	250.1_1)	((L989_1	L990_1)	L992_1))	278.1_1)	(40.6_1	55.1_1)))	rhc1);
((((((((((((((L036_1	94.1_1)	266.1_1)	L033_1)	(135.7_1	L996_1))	(((((128.1_1	M60.1_1)	92.1_1)	90.6_1)	(184.1_1	L046_1))	L985_1))	(((((116.4_1	416.1_1)	96.3_1)	icr2)	406.1_1)	131.2_1))	(159.11_1	60.1_1))	L162_1)	(366.1_1	(369.1_1	L035_1)))	((208.1_1	L1002_1)	276.1_1))	(274.1_1	L998_1))	(84.6_1	85.1_1))	((((250.1_1	(L987_1	icr1))	((L989_1	L990_1)	L992_1))	(40.6_1	55.1_1))	((278.1_1	(L151_1	L179_1))	280.1_1)))	rhc1);
((((((((((((L033_1	266.1_1)	94.1_1)	L036_1)	(((((116.4_1	L996_1)	135.7_1)	M60.1_1)	(131.2_1	60.1_1))	(159.11_1	92.1_1)))	((128.1_1	icr2)	((366.1_1	(369.1_1	L035_1))	L162_1)))	(((416.1_1	90.6_1)	L985_1)	((184.1_1	L046_1)	(406.1_1	96.3_1))))	(276.1_1	L1002_1))	208.1_1)	L151_1)	(274.1_1	L998_1))	(((((250.1_1	L987_1)	icr1)	((L989_1	L992_1)	L990_1))	(40.6_1	55.1_1))	((278.1_1	(280.1_1	L179_1))	(84.6_1	85.1_1))))	rhc1);
((((((((266.1_1	94.1_1)	L036_1)	L033_1)	((((116.4_1	L985_1)	((184.1_1	L046_1)	416.1_1))	L162_1)	(((((128.1_1	96.3_1)	L996_1)	(159.11_1	406.1_1))	92.1_1)	(((((131.2_1	(135.7_1	M60.1_1))	90.6_1)	((366.1_1	369.1_1)	L035_1))	60.1_1)	icr2))))	(208.1_1	(276.1_1	L1002_1)))	((((L987_1	icr1)	250.1_1)	((L989_1	L990_1)	L992_1))	(40.6_1	55.1_1)))	(((274.1_1	L998_1)	((278.1_1	280.1_1)	(L151_1	L179_1)))	(84.6_1	85.1_1)))	rhc1);
((((((((266.1_1	L033_1)	(94.1_1	L036_1))	92.1_1)	((((116.4_1	(96.3_1	L162_1))	(128.1_1	406.1_1))	((((131.2_1	416.1_1)	(184.1_1	L046_1))	(159.11_1	icr2))	(366.1_1	(369.1_1	L035_1))))	((((135.7_1	L996_1)	(60.1_1	M60.1_1))	90.6_1)	L985_1)))	(276.1_1	L1002_1))	208.1_1)	((((((250.1_1	L987_1)	icr1)	((L989_1	L992_1)	L990_1))	(40.6_1	55.1_1))	((278.1_1	280.1_1)	(L151_1	L179_1)))	((274.1_1	L998_1)	(84.6_1	85.1_1))))	rhc1);
((((((((((((((266.1_1	L036_1)	L033_1)	94.1_1)	(131.2_1	M60.1_1))	((((116.4_1	406.1_1)	90.6_1)	(135.7_1	(60.1_1	L996_1)))	L162_1))	((184.1_1	L046_1)	(416.1_1	92.1_1)))	(((128.1_1	96.3_1)	(159.11_1	icr2))	L985_1))	((366.1_1	369.1_1)	L035_1))	(208.1_1	(276.1_1	L1002_1)))	(84.6_1	85.1_1))	(((278.1_1	280.1_1)	L179_1)	L151_1))	(274.1_1	L998_1))	((((250.1_1	L987_1)	icr1)	((L989_1	L990_1)	L992_1))	(40.6_1	55.1_1)))	rhc1);
(((((((((((L033_1	(94.1_1	L036_1))	266.1_1)	(128.1_1	((366.1_1	(369.1_1	L035_1))	L985_1)))	(((116.4_1	159.11_1)	L162_1)	(135.7_1	416.1_1)))	(((((131.2_1	M60.1_1)	406.1_1)	((((60.1_1	90.6_1)	96.3_1)	92.1_1)	icr2))	L996_1)	(184.1_1	L046_1)))	(276.1_1	L1002_1))	208.1_1)	((274.1_1	L998_1)	(84.6_1	85.1_1)))	(278.1_1	(280.1_1	(L151_1	L179_1))))	((((250.1_1	L987_1)	icr1)	((L989_1	L992_1)	L990_1))	(40.6_1	55.1_1)))	rhc1);
(((((((((266.1_1	L033_1)	L036_1)	94.1_1)	(92.1_1	L162_1))	(((((((116.4_1	128.1_1)	159.11_1)	(((406.1_1	96.3_1)	416.1_1)	60.1_1))	icr2)	(((135.7_1	L996_1)	90.6_1)	M60.1_1))	(184.1_1	L046_1))	((131.2_1	L985_1)	((366.1_1	L035_1)	369.1_1))))	(208.1_1	(276.1_1	L1002_1)))	(((274.1_1	L998_1)	(278.1_1	((280.1_1	L151_1)	L179_1)))	(84.6_1	85.1_1)))	((((250.1_1	L987_1)	icr1)	(L989_1	(L990_1	L992_1)))	(40.6_1	55.1_1)))	rhc1);
((((((((((L036_1	(94.1_1	L033_1))	266.1_1)	((((((116.4_1	(406.1_1	416.1_1))	icr2)	60.1_1)	128.1_1)	((((159.11_1	L162_1)	M60.1_1)	L985_1)	(366.1_1	(369.1_1	L035_1))))	(((((131.2_1	96.3_1)	135.7_1)	(90.6_1	L996_1))	92.1_1)	(184.1_1	L046_1))))	((208.1_1	276.1_1)	L1002_1))	(274.1_1	L998_1))	((278.1_1	(84.6_1	85.1_1))	(280.1_1	(L151_1	L179_1))))	(icr1	(250.1_1	L987_1)))	((L989_1	L992_1)	L990_1))	(40.6_1	55.1_1))	rhc1);
(((((((((((((266.1_1	L033_1)	(94.1_1	L036_1))	((((116.4_1	92.1_1)	(128.1_1	416.1_1))	(406.1_1	L985_1))	(((135.7_1	60.1_1)	L996_1)	icr2)))	(131.2_1	(184.1_1	L046_1)))	(159.11_1	L162_1))	(((96.3_1	90.6_1)	M60.1_1)	(366.1_1	(369.1_1	L035_1))))	(276.1_1	L1002_1))	208.1_1)	(274.1_1	L998_1))	((278.1_1	280.1_1)	(L151_1	L179_1)))	(84.6_1	85.1_1))	((((250.1_1	icr1)	L987_1)	((L989_1	L990_1)	L992_1))	(40.6_1	55.1_1)))	rhc1);
((((((((((94.1_1	L033_1)	(266.1_1	L036_1))	L996_1)	((((((116.4_1	96.3_1)	128.1_1)	M60.1_1)	(159.11_1	92.1_1))	(((184.1_1	L046_1)	icr2)	60.1_1))	406.1_1))	((131.2_1	(((135.7_1	L985_1)	416.1_1)	L162_1))	90.6_1))	((366.1_1	369.1_1)	L035_1))	(208.1_1	(276.1_1	L1002_1)))	((274.1_1	L998_1)	((278.1_1	((280.1_1	L179_1)	L151_1))	(84.6_1	85.1_1))))	((((L987_1	250.1_1)	icr1)	(L989_1	(L990_1	L992_1)))	(40.6_1	55.1_1)))	rhc1);
((((((((((L033_1	L036_1)	(266.1_1	94.1_1))	L162_1)	(((((116.4_1	96.3_1)	(131.2_1	406.1_1))	135.7_1)	L996_1)	(416.1_1	92.1_1)))	((60.1_1	M60.1_1)	icr2))	(((128.1_1	(90.6_1	L985_1))	(159.11_1	(366.1_1	(369.1_1	L035_1))))	(184.1_1	L046_1)))	(208.1_1	(276.1_1	L1002_1)))	(((278.1_1	L151_1)	(280.1_1	L179_1))	(84.6_1	85.1_1)))	((((icr1	(250.1_1	L987_1))	((L989_1	L990_1)	L992_1))	(40.6_1	55.1_1))	(274.1_1	L998_1)))	rhc1);
((((((((((((94.1_1	(L033_1	L036_1))	266.1_1)	116.4_1)	L162_1)	((((128.1_1	135.7_1)	(((159.11_1	406.1_1)	(92.1_1	L996_1))	(60.1_1	(90.6_1	96.3_1))))	(((184.1_1	L046_1)	icr2)	((416.1_1	L985_1)	M60.1_1)))	(131.2_1	(366.1_1	(369.1_1	L035_1)))))	(276.1_1	L1002_1))	208.1_1)	(84.6_1	85.1_1))	(274.1_1	L998_1))	((250.1_1	(icr1	L987_1))	((40.6_1	55.1_1)	((L989_1	L990_1)	L992_1))))	((278.1_1	L151_1)	(280.1_1	L179_1)))	rhc1);
(((((((((((L036_1	((266.1_1	L033_1)	94.1_1))	((116.4_1	(((90.6_1	L996_1)	(92.1_1	96.3_1))	icr2))	L985_1))	(((((128.1_1	(((366.1_1	(369.1_1	L035_1))	406.1_1)	416.1_1))	(60.1_1	M60.1_1))	L162_1)	131.2_1)	159.11_1))	(184.1_1	L046_1))	135.7_1)	(208.1_1	(276.1_1	L1002_1)))	(274.1_1	L998_1))	(278.1_1	(280.1_1	(L151_1	L179_1))))	((((250.1_1	icr1)	L987_1)	((L989_1	L992_1)	L990_1))	(40.6_1	55.1_1)))	(84.6_1	85.1_1))	rhc1);
(((((((((((((((266.1_1	L036_1)	L033_1)	94.1_1)	(366.1_1	(369.1_1	L035_1)))	96.3_1)	(((128.1_1	90.6_1)	M60.1_1)	L985_1))	L162_1)	(416.1_1	icr2))	((((((116.4_1	406.1_1)	((60.1_1	92.1_1)	L996_1))	135.7_1)	(184.1_1	L046_1))	131.2_1)	159.11_1))	(276.1_1	L1002_1))	208.1_1)	(((278.1_1	L179_1)	280.1_1)	L151_1))	((((250.1_1	L987_1)	icr1)	((L989_1	L992_1)	L990_1))	(40.6_1	55.1_1)))	((274.1_1	L998_1)	(84.6_1	85.1_1)))	rhc1);
(((((((((266.1_1	(L033_1	L036_1))	94.1_1)	((((116.4_1	((60.1_1	L996_1)	96.3_1))	131.2_1)	128.1_1)	((((((135.7_1	L985_1)	90.6_1)	406.1_1)	((366.1_1	L035_1)	369.1_1))	159.11_1)	((92.1_1	M60.1_1)	(416.1_1	icr2)))))	((184.1_1	L046_1)	L162_1))	((208.1_1	276.1_1)	L1002_1))	(278.1_1	((280.1_1	L151_1)	((84.6_1	85.1_1)	L179_1))))	(274.1_1	L998_1))	((((250.1_1	L987_1)	icr1)	((L989_1	L990_1)	L992_1))	(40.6_1	55.1_1)))	rhc1);
(((((((((((266.1_1	L036_1)	(94.1_1	L033_1))	((366.1_1	(369.1_1	L035_1))	(96.3_1	icr2)))	(((((116.4_1	406.1_1)	L996_1)	(128.1_1	(416.1_1	92.1_1)))	135.7_1)	((131.2_1	90.6_1)	L985_1)))	((((159.11_1	M60.1_1)	60.1_1)	(184.1_1	L046_1))	L162_1))	(208.1_1	276.1_1))	L1002_1)	((((250.1_1	L987_1)	icr1)	(L989_1	(L990_1	L992_1)))	(40.6_1	55.1_1)))	((274.1_1	L998_1)	((278.1_1	L151_1)	(280.1_1	L179_1))))	(84.6_1	85.1_1))	rhc1);
(((((((((L036_1	((266.1_1	L033_1)	94.1_1))	(((((116.4_1	416.1_1)	L996_1)	(131.2_1	60.1_1))	((366.1_1	369.1_1)	L035_1))	((((135.7_1	406.1_1)	icr2)	92.1_1)	(90.6_1	M60.1_1))))	(184.1_1	L046_1))	(128.1_1	((159.11_1	L985_1)	96.3_1)))	L162_1)	(208.1_1	(276.1_1	L1002_1)))	((((L987_1	(250.1_1	icr1))	((L989_1	L990_1)	L992_1))	(40.6_1	55.1_1))	((278.1_1	(280.1_1	(L151_1	L179_1)))	(84.6_1	85.1_1))))	(274.1_1	L998_1))	rhc1);
(((((((((((94.1_1	L033_1)	(266.1_1	L036_1))	(159.11_1	(184.1_1	L046_1)))	(131.2_1	icr2))	(((((116.4_1	92.1_1)	60.1_1)	(135.7_1	90.6_1))	L162_1)	(96.3_1	L996_1)))	((((128.1_1	406.1_1)	(L985_1	M60.1_1))	416.1_1)	((366.1_1	L035_1)	369.1_1)))	(276.1_1	L1002_1))	208.1_1)	((274.1_1	L998_1)	(((278.1_1	(280.1_1	L179_1))	L151_1)	(84.6_1	85.1_1))))	((((250.1_1	L987_1)	icr1)	((L989_1	L990_1)	L992_1))	(40.6_1	55.1_1)))	rhc1);
((((((((((((266.1_1	L036_1)	(L033_1	94.1_1))	(L985_1	(406.1_1	416.1_1)))	(((((((116.4_1	L996_1)	90.6_1)	(184.1_1	L046_1))	(135.7_1	60.1_1))	128.1_1)	159.11_1)	L162_1))	(96.3_1	(M60.1_1	icr2)))	(131.2_1	((366.1_1	(369.1_1	L035_1))	92.1_1)))	(208.1_1	(276.1_1	L1002_1)))	((((278.1_1	280.1_1)	L151_1)	L179_1)	(84.6_1	85.1_1)))	(274.1_1	L998_1))	((40.6_1	55.1_1)	((L989_1	L990_1)	L992_1)))	((L987_1	250.1_1)	icr1))	rhc1);
(((((((((L036_1	L033_1)	266.1_1)	94.1_1)	((159.11_1	(60.1_1	(90.6_1	M60.1_1)))	416.1_1))	(((116.4_1	135.7_1)	(((128.1_1	96.3_1)	(406.1_1	icr2))	L162_1))	((131.2_1	((184.1_1	L046_1)	((366.1_1	(369.1_1	L035_1))	(92.1_1	L996_1))))	L985_1)))	(208.1_1	(276.1_1	L1002_1)))	(((274.1_1	L998_1)	(((280.1_1	L179_1)	((84.6_1	85.1_1)	L151_1))	(40.6_1	55.1_1)))	278.1_1))	((L987_1	(250.1_1	icr1))	((L989_1	L990_1)	L992_1)))	rhc1);
(((((((((266.1_1	94.1_1)	(L036_1	L033_1))	(((131.2_1	(366.1_1	(369.1_1	L035_1)))	((135.7_1	92.1_1)	(90.6_1	L985_1)))	(184.1_1	L046_1)))	((((116.4_1	icr2)	((128.1_1	406.1_1)	(96.3_1	M60.1_1)))	((L996_1	(416.1_1	60.1_1))	L162_1))	159.11_1))	(208.1_1	(276.1_1	L1002_1)))	(((250.1_1	L987_1)	icr1)	(L989_1	(L990_1	L992_1))))	(40.6_1	55.1_1))	(((274.1_1	L998_1)	(278.1_1	((280.1_1	L179_1)	L151_1)))	(84.6_1	85.1_1)))	rhc1);
((((((((266.1_1	(L036_1	L033_1))	94.1_1)	(((((((116.4_1	L996_1)	92.1_1)	406.1_1)	(184.1_1	L046_1))	(((131.2_1	L162_1)	((366.1_1	(369.1_1	L035_1))	icr2))	M60.1_1))	((135.7_1	416.1_1)	((159.11_1	(90.6_1	96.3_1))	60.1_1)))	(128.1_1	L985_1)))	(276.1_1	L1002_1))	208.1_1)	((274.1_1	L998_1)	(((278.1_1	(L151_1	L179_1))	280.1_1)	(84.6_1	85.1_1))))	((((250.1_1	L987_1)	icr1)	(L989_1	(L990_1	L992_1)))	(40.6_1	55.1_1)))	rhc1);
(((((((((266.1_1	(L036_1	94.1_1))	L033_1)	((131.2_1	416.1_1)	(159.11_1	96.3_1)))	((((((116.4_1	60.1_1)	92.1_1)	(((128.1_1	L996_1)	135.7_1)	(406.1_1	L985_1)))	icr2)	((((366.1_1	369.1_1)	L035_1)	L162_1)	(90.6_1	M60.1_1)))	(184.1_1	L046_1)))	(208.1_1	(276.1_1	L1002_1)))	((((250.1_1	L987_1)	icr1)	((L989_1	L990_1)	L992_1))	(40.6_1	55.1_1)))	(((278.1_1	L151_1)	(280.1_1	L179_1))	(84.6_1	85.1_1)))	(274.1_1	L998_1))	rhc1);
((((((((((94.1_1	(266.1_1	L033_1))	L036_1)	(((184.1_1	L046_1)	(L985_1	L996_1))	icr2))	((((((116.4_1	M60.1_1)	128.1_1)	L162_1)	131.2_1)	((366.1_1	369.1_1)	L035_1))	(((((135.7_1	(416.1_1	60.1_1))	(406.1_1	90.6_1))	96.3_1)	159.11_1)	92.1_1)))	208.1_1)	((276.1_1	L1002_1)	((278.1_1	(L151_1	L179_1))	280.1_1)))	(((L987_1	(250.1_1	icr1))	(L989_1	(L990_1	L992_1)))	(40.6_1	55.1_1)))	(84.6_1	85.1_1))	(274.1_1	L998_1))	rhc1);
((((((((((94.1_1	L036_1)	(266.1_1	L033_1))	((131.2_1	L985_1)	416.1_1))	159.11_1)	(((60.1_1	M60.1_1)	L996_1)	((90.6_1	92.1_1)	96.3_1)))	((366.1_1	L035_1)	369.1_1))	(((116.4_1	406.1_1)	(128.1_1	135.7_1))	(((184.1_1	L046_1)	L162_1)	icr2)))	(208.1_1	(276.1_1	L1002_1)))	(((((L987_1	250.1_1)	icr1)	(40.6_1	55.1_1))	((L989_1	L990_1)	L992_1))	((274.1_1	L998_1)	(278.1_1	((280.1_1	(L151_1	L179_1))	(84.6_1	85.1_1))))))	rhc1);
(((((((((L033_1	266.1_1)	(L036_1	94.1_1))	((((((116.4_1	406.1_1)	(135.7_1	(60.1_1	(92.1_1	96.3_1))))	((128.1_1	416.1_1)	(184.1_1	L046_1)))	L162_1)	((L985_1	L996_1)	icr2))	(366.1_1	(369.1_1	L035_1))))	(131.2_1	(90.6_1	M60.1_1)))	159.11_1)	(276.1_1	L1002_1))	208.1_1)	((((250.1_1	L987_1)	icr1)	((40.6_1	55.1_1)	((L989_1	L992_1)	L990_1)))	(((274.1_1	L998_1)	((278.1_1	(280.1_1	L179_1))	L151_1))	(84.6_1	85.1_1))))	rhc1);
((((((((((((((266.1_1	94.1_1)	L033_1)	L036_1)	(406.1_1	((184.1_1	L046_1)	M60.1_1)))	L162_1)	(159.11_1	icr2))	(((116.4_1	(90.6_1	96.3_1))	((366.1_1	369.1_1)	L035_1))	(131.2_1	60.1_1)))	135.7_1)	((128.1_1	L985_1)	((416.1_1	L996_1)	92.1_1)))	(276.1_1	L1002_1))	208.1_1)	(((274.1_1	L998_1)	(((278.1_1	L151_1)	L179_1)	280.1_1))	(84.6_1	85.1_1)))	((((icr1	L987_1)	250.1_1)	((L989_1	L992_1)	L990_1))	(40.6_1	55.1_1)))	rhc1);
((((((((((L036_1	L033_1)	(266.1_1	94.1_1))	131.2_1)	(((((116.4_1	L985_1)	M60.1_1)	159.11_1)	((128.1_1	(416.1_1	92.1_1))	90.6_1))	135.7_1))	((184.1_1	L046_1)	((((366.1_1	(369.1_1	L035_1))	96.3_1)	((406.1_1	L996_1)	60.1_1))	icr2)))	L162_1)	(276.1_1	L1002_1))	208.1_1)	(((((250.1_1	L987_1)	icr1)	((L989_1	L992_1)	L990_1))	(40.6_1	55.1_1))	((((274.1_1	L998_1)	(278.1_1	(L151_1	L179_1)))	280.1_1)	(84.6_1	85.1_1))))	rhc1);
(((((((((((((L033_1	L036_1)	94.1_1)	266.1_1)	((((131.2_1	(((135.7_1	M60.1_1)	92.1_1)	(406.1_1	L985_1)))	159.11_1)	(60.1_1	((184.1_1	L046_1)	L996_1)))	((366.1_1	L035_1)	369.1_1)))	icr2)	((116.4_1	((128.1_1	416.1_1)	(90.6_1	96.3_1)))	L162_1))	(276.1_1	L1002_1))	208.1_1)	((278.1_1	(280.1_1	L179_1))	L151_1))	(84.6_1	85.1_1))	((((250.1_1	L987_1)	icr1)	(L989_1	(L990_1	L992_1)))	(40.6_1	55.1_1)))	(274.1_1	L998_1))	rhc1);
(((((((((((((L033_1	266.1_1)	L036_1)	94.1_1)	(((((116.4_1	406.1_1)	L985_1)	(((135.7_1	icr2)	60.1_1)	(96.3_1	M60.1_1)))	L996_1)	((366.1_1	(369.1_1	L035_1))	416.1_1)))	(184.1_1	L046_1))	L162_1)	((((128.1_1	92.1_1)	90.6_1)	131.2_1)	159.11_1))	(208.1_1	(276.1_1	L1002_1)))	(278.1_1	((280.1_1	L179_1)	L151_1)))	(84.6_1	85.1_1))	(274.1_1	L998_1))	((((L987_1	250.1_1)	icr1)	(L989_1	(L990_1	L992_1)))	(40.6_1	55.1_1)))	rhc1);
((((((((((((94.1_1	((266.1_1	L033_1)	L036_1))	((((116.4_1	L985_1)	(60.1_1	92.1_1))	((128.1_1	96.3_1)	icr2))	131.2_1))	(184.1_1	L046_1))	135.7_1)	((159.11_1	(((366.1_1	369.1_1)	L035_1)	M60.1_1))	((406.1_1	(416.1_1	(90.6_1	L996_1)))	L162_1)))	(276.1_1	L1002_1))	208.1_1)	(((280.1_1	L151_1)	L179_1)	(84.6_1	85.1_1)))	((274.1_1	L998_1)	278.1_1))	((40.6_1	55.1_1)	(L989_1	(L990_1	L992_1))))	((250.1_1	L987_1)	icr1))	rhc1);
((((((((((L033_1	(266.1_1	(94.1_1	L036_1)))	(159.11_1	(L996_1	M60.1_1)))	(135.7_1	L985_1))	((((((116.4_1	128.1_1)	(131.2_1	(92.1_1	96.3_1)))	(416.1_1	60.1_1))	406.1_1)	L162_1)	(((184.1_1	L046_1)	icr2)	(((366.1_1	L035_1)	369.1_1)	90.6_1))))	276.1_1)	(208.1_1	L1002_1))	((274.1_1	L998_1)	((278.1_1	L151_1)	(280.1_1	L179_1))))	((((250.1_1	icr1)	L987_1)	((L989_1	L990_1)	L992_1))	(40.6_1	55.1_1)))	(84.6_1	85.1_1))	rhc1);
((((((((((((L033_1	L036_1)	(266.1_1	94.1_1))	((366.1_1	L035_1)	369.1_1))	131.2_1)	((((116.4_1	((92.1_1	96.3_1)	M60.1_1))	((416.1_1	L162_1)	(60.1_1	L985_1)))	406.1_1)	(((128.1_1	L996_1)	90.6_1)	(135.7_1	(159.11_1	icr2)))))	(184.1_1	L046_1))	(276.1_1	L1002_1))	208.1_1)	(((274.1_1	L998_1)	(40.6_1	55.1_1))	(((278.1_1	L151_1)	L179_1)	280.1_1)))	(84.6_1	85.1_1))	(((250.1_1	L987_1)	icr1)	(L989_1	(L990_1	L992_1))))	rhc1);
((((((((266.1_1	L033_1)	94.1_1)	L036_1)	(((116.4_1	92.1_1)	((135.7_1	90.6_1)	((366.1_1	L035_1)	369.1_1)))	((((406.1_1	((416.1_1	96.3_1)	L985_1))	L996_1)	60.1_1)	L162_1)))	((((128.1_1	icr2)	(184.1_1	L046_1))	(131.2_1	M60.1_1))	159.11_1))	(208.1_1	(276.1_1	L1002_1)))	((((((L987_1	250.1_1)	icr1)	((L989_1	L992_1)	L990_1))	(40.6_1	55.1_1))	((278.1_1	(280.1_1	(L151_1	L179_1)))	(84.6_1	85.1_1)))	(274.1_1	L998_1)))	rhc1);
(((((((((((L033_1	L036_1)	(266.1_1	94.1_1))	60.1_1)	((((128.1_1	90.6_1)	M60.1_1)	(416.1_1	92.1_1))	((406.1_1	96.3_1)	icr2)))	((((116.4_1	(135.7_1	L996_1))	(366.1_1	(369.1_1	L035_1)))	L162_1)	(131.2_1	L985_1)))	(159.11_1	(184.1_1	L046_1)))	(276.1_1	L1002_1))	208.1_1)	((278.1_1	280.1_1)	(L151_1	L179_1)))	((((((250.1_1	icr1)	L987_1)	(L989_1	(L990_1	L992_1)))	(40.6_1	55.1_1))	(274.1_1	L998_1))	(84.6_1	85.1_1)))	rhc1);
(((((((((((((266.1_1	L036_1)	94.1_1)	L033_1)	(((116.4_1	96.3_1)	128.1_1)	(406.1_1	(L985_1	L996_1))))	60.1_1)	131.2_1)	(((135.7_1	416.1_1)	((159.11_1	92.1_1)	M60.1_1))	(90.6_1	icr2)))	L162_1)	((184.1_1	L046_1)	((366.1_1	L035_1)	369.1_1)))	(208.1_1	(276.1_1	L1002_1)))	((((L987_1	(icr1	250.1_1))	((L989_1	L992_1)	L990_1))	(40.6_1	55.1_1))	((274.1_1	L998_1)	278.1_1)))	(((280.1_1	L179_1)	L151_1)	(84.6_1	85.1_1)))	rhc1);
((((((((((((266.1_1	94.1_1)	(L033_1	L036_1))	((366.1_1	L035_1)	369.1_1))	((131.2_1	60.1_1)	(L985_1	icr2)))	((((116.4_1	416.1_1)	(159.11_1	((406.1_1	M60.1_1)	90.6_1)))	(((128.1_1	(135.7_1	92.1_1))	96.3_1)	L996_1))	L162_1))	(184.1_1	L046_1))	(276.1_1	L1002_1))	208.1_1)	((274.1_1	L998_1)	(84.6_1	85.1_1)))	(278.1_1	((280.1_1	L179_1)	L151_1)))	(((icr1	(250.1_1	L987_1))	(L989_1	(L990_1	L992_1)))	(40.6_1	55.1_1)))	rhc1);
(((((((266.1_1	((94.1_1	L033_1)	L036_1))	((((60.1_1	90.6_1)	L996_1)	96.3_1)	L162_1))	((116.4_1	(416.1_1	L985_1))	(128.1_1	M60.1_1)))	((131.2_1	((366.1_1	L035_1)	369.1_1))	((((135.7_1	406.1_1)	icr2)	(184.1_1	L046_1))	(159.11_1	92.1_1))))	(208.1_1	(276.1_1	L1002_1)))	(((icr1	(L987_1	250.1_1))	(((40.6_1	55.1_1)	(84.6_1	85.1_1))	((L989_1	L992_1)	L990_1)))	(((274.1_1	L998_1)	280.1_1)	((278.1_1	L151_1)	L179_1))))	rhc1);
(((((((((266.1_1	L036_1)	(94.1_1	L033_1))	(131.2_1	(90.6_1	(92.1_1	96.3_1))))	((((((116.4_1	159.11_1)	((L985_1	M60.1_1)	406.1_1))	(128.1_1	(135.7_1	L996_1)))	(((184.1_1	L046_1)	60.1_1)	icr2))	(416.1_1	L162_1))	(366.1_1	(369.1_1	L035_1))))	(208.1_1	(276.1_1	L1002_1)))	(((((278.1_1	L179_1)	L151_1)	280.1_1)	(84.6_1	85.1_1))	(40.6_1	55.1_1)))	(274.1_1	L998_1))	(((250.1_1	L987_1)	icr1)	((L989_1	L990_1)	L992_1)))	rhc1);
((((((266.1_1	L033_1)	(94.1_1	L036_1))	((((((((116.4_1	135.7_1)	M60.1_1)	((128.1_1	92.1_1)	159.11_1))	(184.1_1	L046_1))	L162_1)	((416.1_1	((366.1_1	L035_1)	369.1_1))	((L985_1	L996_1)	icr2)))	60.1_1)	(131.2_1	(406.1_1	(90.6_1	96.3_1)))))	(208.1_1	(276.1_1	L1002_1)))	((((L987_1	icr1)	250.1_1)	(L989_1	(L990_1	L992_1)))	((274.1_1	L998_1)	((((278.1_1	(L151_1	L179_1))	280.1_1)	(84.6_1	85.1_1))	(40.6_1	55.1_1)))))	rhc1);
((((((((((94.1_1	266.1_1)	L036_1)	L033_1)	((((116.4_1	L985_1)	((128.1_1	406.1_1)	L996_1))	(((184.1_1	L046_1)	60.1_1)	icr2))	((416.1_1	159.11_1)	(((366.1_1	L035_1)	369.1_1)	(90.6_1	96.3_1)))))	(135.7_1	(92.1_1	M60.1_1)))	L162_1)	131.2_1)	((208.1_1	276.1_1)	L1002_1))	((((((L987_1	250.1_1)	icr1)	((L989_1	L990_1)	L992_1))	(40.6_1	55.1_1))	(84.6_1	85.1_1))	((274.1_1	L998_1)	((278.1_1	L151_1)	(280.1_1	L179_1)))))	rhc1);
((((((((((((266.1_1	(L033_1	L036_1))	94.1_1)	icr2)	((((((((116.4_1	L985_1)	L996_1)	M60.1_1)	159.11_1)	60.1_1)	(90.6_1	96.3_1))	((135.7_1	406.1_1)	L162_1))	((128.1_1	131.2_1)	((366.1_1	369.1_1)	L035_1))))	((184.1_1	L046_1)	(416.1_1	92.1_1)))	(276.1_1	L1002_1))	208.1_1)	(274.1_1	L998_1))	((278.1_1	280.1_1)	(L151_1	L179_1)))	(((250.1_1	(icr1	L987_1))	(L989_1	(L990_1	L992_1)))	(40.6_1	55.1_1)))	(84.6_1	85.1_1))	rhc1);
(((((((((94.1_1	(266.1_1	(L033_1	L036_1)))	(((116.4_1	M60.1_1)	((131.2_1	((135.7_1	96.3_1)	L985_1))	((416.1_1	60.1_1)	92.1_1)))	(406.1_1	L996_1)))	(128.1_1	((((159.11_1	icr2)	90.6_1)	(184.1_1	L046_1))	(((366.1_1	369.1_1)	L035_1)	L162_1))))	208.1_1)	(276.1_1	L1002_1))	((274.1_1	L998_1)	((((278.1_1	L151_1)	L179_1)	280.1_1)	(84.6_1	85.1_1))))	(40.6_1	55.1_1))	(((L987_1	250.1_1)	icr1)	(L989_1	(L990_1	L992_1))))	rhc1);
((((((((94.1_1	L033_1)	(266.1_1	L036_1))	L162_1)	(((((116.4_1	60.1_1)	L985_1)	((366.1_1	L035_1)	369.1_1))	((159.11_1	icr2)	(92.1_1	L996_1)))	((((128.1_1	(184.1_1	L046_1))	(96.3_1	M60.1_1))	(406.1_1	416.1_1))	(131.2_1	(135.7_1	90.6_1)))))	((208.1_1	276.1_1)	L1002_1))	((L987_1	(250.1_1	icr1))	((40.6_1	55.1_1)	((L989_1	L992_1)	L990_1))))	(((274.1_1	L998_1)	((278.1_1	(280.1_1	L179_1))	L151_1))	(84.6_1	85.1_1)))	rhc1);
((((((((((266.1_1	((94.1_1	L033_1)	L036_1))	92.1_1)	L162_1)	(((((116.4_1	(96.3_1	L985_1))	(((128.1_1	90.6_1)	416.1_1)	(L996_1	M60.1_1)))	135.7_1)	(184.1_1	L046_1))	159.11_1))	131.2_1)	(((((366.1_1	369.1_1)	L035_1)	icr2)	406.1_1)	60.1_1))	(276.1_1	L1002_1))	208.1_1)	(((250.1_1	(L987_1	icr1))	((L989_1	L990_1)	L992_1))	(((274.1_1	L998_1)	(((278.1_1	L179_1)	(280.1_1	L151_1))	(84.6_1	85.1_1)))	(40.6_1	55.1_1))))	rhc1);
(((((((((266.1_1	L033_1)	(94.1_1	L036_1))	((((184.1_1	L046_1)	90.6_1)	(92.1_1	icr2))	L996_1))	(((116.4_1	(406.1_1	L162_1))	((128.1_1	L985_1)	((131.2_1	(60.1_1	M60.1_1))	(159.11_1	96.3_1))))	((135.7_1	416.1_1)	((366.1_1	L035_1)	369.1_1))))	(208.1_1	(276.1_1	L1002_1)))	((274.1_1	L998_1)	((278.1_1	(280.1_1	L151_1))	L179_1)))	(((250.1_1	(L987_1	icr1))	((L989_1	L990_1)	L992_1))	(40.6_1	55.1_1)))	(84.6_1	85.1_1))	rhc1);
(((((((((94.1_1	(266.1_1	(L033_1	L036_1)))	(((116.4_1	135.7_1)	(184.1_1	L046_1))	96.3_1))	(((366.1_1	L035_1)	369.1_1)	L162_1))	((((128.1_1	(90.6_1	(92.1_1	L985_1)))	(406.1_1	416.1_1))	159.11_1)	(131.2_1	((60.1_1	(L996_1	icr2))	M60.1_1))))	(208.1_1	276.1_1))	L1002_1)	((274.1_1	L998_1)	(((278.1_1	280.1_1)	(L151_1	L179_1))	(84.6_1	85.1_1))))	((((250.1_1	L987_1)	icr1)	((L989_1	L990_1)	L992_1))	(40.6_1	55.1_1)))	rhc1);
((((((((((L033_1	L036_1)	(266.1_1	94.1_1))	((((((116.4_1	(184.1_1	L046_1))	M60.1_1)	60.1_1)	(((366.1_1	L035_1)	369.1_1)	92.1_1))	(406.1_1	96.3_1))	(((128.1_1	L996_1)	L162_1)	(131.2_1	(135.7_1	416.1_1)))))	(90.6_1	L985_1))	(159.11_1	icr2))	(276.1_1	L1002_1))	208.1_1)	((((250.1_1	L987_1)	icr1)	((L989_1	L990_1)	L992_1))	(40.6_1	55.1_1)))	((274.1_1	L998_1)	((278.1_1	((280.1_1	L179_1)	L151_1))	(84.6_1	85.1_1))))	rhc1);
(((((((((L033_1	(94.1_1	L036_1))	266.1_1)	L162_1)	(((((((116.4_1	L985_1)	M60.1_1)	(159.11_1	icr2))	135.7_1)	((((131.2_1	92.1_1)	96.3_1)	406.1_1)	(184.1_1	L046_1)))	(128.1_1	((((366.1_1	(369.1_1	L035_1))	L996_1)	90.6_1)	60.1_1)))	416.1_1))	((208.1_1	276.1_1)	L1002_1))	(84.6_1	85.1_1))	(((278.1_1	L151_1)	280.1_1)	L179_1))	(((((L987_1	icr1)	250.1_1)	((L989_1	L992_1)	L990_1))	(40.6_1	55.1_1))	(274.1_1	L998_1)))	rhc1);
(((((((((L036_1	(266.1_1	(94.1_1	L033_1)))	((366.1_1	(369.1_1	L035_1))	416.1_1))	icr2)	((((116.4_1	((406.1_1	L985_1)	((96.3_1	L996_1)	M60.1_1)))	(((128.1_1	90.6_1)	(159.11_1	(184.1_1	L046_1)))	(60.1_1	92.1_1)))	L162_1)	(131.2_1	135.7_1)))	(208.1_1	276.1_1))	L1002_1)	((274.1_1	L998_1)	((278.1_1	((280.1_1	L151_1)	L179_1))	(84.6_1	85.1_1))))	((((250.1_1	L987_1)	icr1)	(L989_1	(L990_1	L992_1)))	(40.6_1	55.1_1)))	rhc1);
(((((((((94.1_1	(266.1_1	L033_1))	L036_1)	(((131.2_1	416.1_1)	406.1_1)	135.7_1))	((((L985_1	(90.6_1	92.1_1))	L996_1)	((159.11_1	icr2)	(((184.1_1	L046_1)	((366.1_1	L035_1)	369.1_1))	60.1_1)))	(96.3_1	M60.1_1)))	((116.4_1	128.1_1)	L162_1))	(208.1_1	(276.1_1	L1002_1)))	((274.1_1	L998_1)	(((278.1_1	(L151_1	L179_1))	280.1_1)	(84.6_1	85.1_1))))	((((250.1_1	icr1)	L987_1)	((L989_1	L990_1)	L992_1))	(40.6_1	55.1_1)))	rhc1);
((((((((((266.1_1	L033_1)	L036_1)	94.1_1)	(131.2_1	159.11_1))	(((((116.4_1	90.6_1)	icr2)	((366.1_1	369.1_1)	L035_1))	92.1_1)	((((128.1_1	L985_1)	96.3_1)	135.7_1)	(((((184.1_1	L046_1)	(416.1_1	L996_1))	L162_1)	406.1_1)	(60.1_1	M60.1_1)))))	(276.1_1	L1002_1))	208.1_1)	((274.1_1	L998_1)	(((278.1_1	L179_1)	(280.1_1	L151_1))	(84.6_1	85.1_1))))	((((L987_1	250.1_1)	icr1)	((L989_1	L992_1)	L990_1))	(40.6_1	55.1_1)))	rhc1);
((((((((((266.1_1	(94.1_1	L036_1))	L033_1)	(184.1_1	L046_1))	((((128.1_1	((135.7_1	406.1_1)	(159.11_1	L985_1)))	((366.1_1	L035_1)	369.1_1))	416.1_1)	96.3_1))	((((116.4_1	M60.1_1)	L996_1)	((131.2_1	((60.1_1	90.6_1)	L162_1))	92.1_1))	icr2))	L1002_1)	276.1_1)	208.1_1)	(((((icr1	(250.1_1	L987_1))	((L989_1	L990_1)	L992_1))	(40.6_1	55.1_1))	((274.1_1	L998_1)	(278.1_1	((280.1_1	L179_1)	L151_1))))	(84.6_1	85.1_1)))	rhc1);
(((((((((266.1_1	L033_1)	94.1_1)	L036_1)	(((((116.4_1	((128.1_1	416.1_1)	406.1_1))	(131.2_1	92.1_1))	((90.6_1	M60.1_1)	icr2))	((135.7_1	60.1_1)	96.3_1))	((((159.11_1	L162_1)	(L985_1	L996_1))	((366.1_1	369.1_1)	L035_1))	(184.1_1	L046_1))))	208.1_1)	(276.1_1	L1002_1))	((((icr1	L987_1)	250.1_1)	(L989_1	(L990_1	L992_1)))	(40.6_1	55.1_1)))	((274.1_1	L998_1)	((278.1_1	((280.1_1	L151_1)	L179_1))	(84.6_1	85.1_1))))	rhc1);
((((((((L036_1	L033_1)	(266.1_1	94.1_1))	((159.11_1	(184.1_1	L046_1))	((406.1_1	90.6_1)	92.1_1)))	(((((116.4_1	((135.7_1	M60.1_1)	(60.1_1	L985_1)))	128.1_1)	((131.2_1	L996_1)	L162_1))	((366.1_1	(369.1_1	L035_1))	96.3_1))	(416.1_1	icr2)))	208.1_1)	(276.1_1	L1002_1))	((((250.1_1	(L987_1	icr1))	((40.6_1	55.1_1)	(L989_1	(L990_1	L992_1))))	(((278.1_1	(L151_1	L179_1))	280.1_1)	(84.6_1	85.1_1)))	(274.1_1	L998_1)))	rhc1);
((((((((L033_1	L036_1)	(266.1_1	94.1_1))	((((184.1_1	L046_1)	L985_1)	icr2)	(((366.1_1	L035_1)	369.1_1)	L162_1)))	((116.4_1	((131.2_1	135.7_1)	((159.11_1	96.3_1)	(90.6_1	M60.1_1))))	(((128.1_1	406.1_1)	60.1_1)	((416.1_1	L996_1)	92.1_1))))	(208.1_1	(276.1_1	L1002_1)))	(40.6_1	55.1_1))	((((((250.1_1	L987_1)	icr1)	((L989_1	L990_1)	L992_1))	(278.1_1	((280.1_1	L179_1)	L151_1)))	(274.1_1	L998_1))	(84.6_1	85.1_1)))	rhc1);
((((((((94.1_1	L036_1)	(266.1_1	L033_1))	((((116.4_1	60.1_1)	96.3_1)	406.1_1)	(366.1_1	(369.1_1	L035_1))))	(((((((128.1_1	90.6_1)	L985_1)	(416.1_1	M60.1_1))	131.2_1)	L996_1)	((135.7_1	(184.1_1	L046_1))	159.11_1))	((92.1_1	icr2)	L162_1)))	(276.1_1	L1002_1))	208.1_1)	(((((250.1_1	(L987_1	icr1))	((L989_1	L990_1)	L992_1))	(40.6_1	55.1_1))	((274.1_1	L998_1)	(278.1_1	((280.1_1	L179_1)	L151_1))))	(84.6_1	85.1_1)))	rhc1);
(((((((L033_1	(266.1_1	(94.1_1	L036_1)))	((((((116.4_1	L996_1)	((131.2_1	(406.1_1	L985_1))	(60.1_1	92.1_1)))	(128.1_1	96.3_1))	((((184.1_1	L046_1)	L162_1)	icr2)	((366.1_1	369.1_1)	L035_1)))	(159.11_1	(416.1_1	90.6_1)))	(135.7_1	M60.1_1)))	208.1_1)	(276.1_1	L1002_1))	((274.1_1	L998_1)	(((278.1_1	L151_1)	(280.1_1	L179_1))	(84.6_1	85.1_1))))	(((L987_1	icr1)	250.1_1)	((40.6_1	55.1_1)	((L989_1	L992_1)	L990_1))))	rhc1);
((((((((94.1_1	266.1_1)	(L033_1	L036_1))	((((((116.4_1	(135.7_1	L996_1))	((184.1_1	L046_1)	96.3_1))	((406.1_1	L985_1)	M60.1_1))	((128.1_1	159.11_1)	L162_1))	(131.2_1	icr2))	((((366.1_1	L035_1)	369.1_1)	92.1_1)	((416.1_1	90.6_1)	60.1_1))))	(208.1_1	(276.1_1	L1002_1)))	(278.1_1	L179_1))	(((((L987_1	250.1_1)	icr1)	((L989_1	L990_1)	L992_1))	(40.6_1	55.1_1))	((274.1_1	L998_1)	(280.1_1	L151_1))))	(84.6_1	85.1_1))	rhc1);
(((((((((((((L033_1	266.1_1)	94.1_1)	L036_1)	116.4_1)	((135.7_1	icr2)	(((184.1_1	L046_1)	((406.1_1	90.6_1)	60.1_1))	L162_1)))	128.1_1)	(131.2_1	(416.1_1	96.3_1)))	(((159.11_1	(92.1_1	(M60.1_1	L985_1)))	L996_1)	((366.1_1	369.1_1)	L035_1)))	(276.1_1	L1002_1))	208.1_1)	(84.6_1	85.1_1))	(((((L987_1	icr1)	250.1_1)	((L989_1	L990_1)	L992_1))	(40.6_1	55.1_1))	((274.1_1	L998_1)	((278.1_1	(280.1_1	L179_1))	L151_1))))	rhc1);
((((((((((94.1_1	L033_1)	266.1_1)	L036_1)	L162_1)	(131.2_1	((366.1_1	L035_1)	369.1_1)))	M60.1_1)	(((((116.4_1	60.1_1)	((96.3_1	L985_1)	icr2))	135.7_1)	(184.1_1	L046_1))	((128.1_1	92.1_1)	((159.11_1	(406.1_1	416.1_1))	(90.6_1	L996_1)))))	(208.1_1	(276.1_1	L1002_1)))	(((250.1_1	icr1)	L987_1)	((((274.1_1	L998_1)	(278.1_1	(280.1_1	(L151_1	L179_1))))	((40.6_1	55.1_1)	(L989_1	(L990_1	L992_1))))	(84.6_1	85.1_1))))	rhc1);
(((((((((((266.1_1	((94.1_1	L033_1)	L036_1))	((116.4_1	416.1_1)	icr2))	159.11_1)	(184.1_1	L046_1))	((((((((128.1_1	60.1_1)	L996_1)	((135.7_1	M60.1_1)	92.1_1))	96.3_1)	(131.2_1	(90.6_1	L985_1)))	406.1_1)	L162_1)	(366.1_1	(369.1_1	L035_1))))	(276.1_1	L1002_1))	208.1_1)	((84.6_1	85.1_1)	L151_1))	((((icr1	(250.1_1	L987_1))	((L989_1	L990_1)	L992_1))	(40.6_1	55.1_1))	(274.1_1	L998_1)))	((278.1_1	280.1_1)	L179_1))	rhc1);
(((((((((266.1_1	L036_1)	(94.1_1	L033_1))	L162_1)	131.2_1)	(184.1_1	L046_1))	((((((116.4_1	60.1_1)	((128.1_1	90.6_1)	92.1_1))	(135.7_1	M60.1_1))	((159.11_1	(406.1_1	(96.3_1	L996_1)))	(416.1_1	L985_1)))	icr2)	(366.1_1	(369.1_1	L035_1))))	(208.1_1	(276.1_1	L1002_1)))	((((250.1_1	icr1)	L987_1)	(L989_1	(L990_1	L992_1)))	((274.1_1	L998_1)	((((278.1_1	L151_1)	(280.1_1	L179_1))	(84.6_1	85.1_1))	(40.6_1	55.1_1)))))	rhc1);
(((((((((266.1_1	94.1_1)	(L033_1	L036_1))	((((128.1_1	60.1_1)	(92.1_1	96.3_1))	(406.1_1	90.6_1))	(L985_1	M60.1_1)))	((((116.4_1	416.1_1)	131.2_1)	icr2)	(((135.7_1	L996_1)	(366.1_1	(369.1_1	L035_1)))	((159.11_1	L162_1)	(184.1_1	L046_1)))))	(276.1_1	L1002_1))	208.1_1)	(((((250.1_1	L987_1)	icr1)	((L989_1	L990_1)	L992_1))	(40.6_1	55.1_1))	((274.1_1	L998_1)	(278.1_1	((280.1_1	L179_1)	L151_1)))))	(84.6_1	85.1_1))	rhc1);
((((((((((L033_1	266.1_1)	L036_1)	94.1_1)	(((135.7_1	L996_1)	icr2)	(184.1_1	L046_1)))	((((116.4_1	(((159.11_1	92.1_1)	416.1_1)	L162_1))	((366.1_1	369.1_1)	L035_1))	M60.1_1)	((128.1_1	96.3_1)	((131.2_1	L985_1)	(406.1_1	(60.1_1	90.6_1))))))	(208.1_1	(276.1_1	L1002_1)))	((274.1_1	L998_1)	((278.1_1	(280.1_1	L179_1))	L151_1)))	(((L987_1	(250.1_1	icr1))	((L989_1	L992_1)	L990_1))	(40.6_1	55.1_1)))	(84.6_1	85.1_1))	rhc1);
((((((((((94.1_1	((266.1_1	L036_1)	L033_1))	(((((116.4_1	(159.11_1	((406.1_1	L996_1)	(416.1_1	60.1_1))))	(135.7_1	(184.1_1	L046_1)))	((((((128.1_1	92.1_1)	icr2)	(96.3_1	L985_1))	L162_1)	M60.1_1)	90.6_1))	131.2_1)	((366.1_1	L035_1)	369.1_1)))	276.1_1)	208.1_1)	L1002_1)	(((280.1_1	L179_1)	L151_1)	(84.6_1	85.1_1)))	((((250.1_1	L987_1)	icr1)	((L989_1	L990_1)	L992_1))	(40.6_1	55.1_1)))	(274.1_1	L998_1))	278.1_1)	rhc1);
((((((((266.1_1	L033_1)	(94.1_1	L036_1))	131.2_1)	((((116.4_1	(((((135.7_1	L985_1)	(60.1_1	92.1_1))	L996_1)	416.1_1)	(184.1_1	L046_1)))	L162_1)	((366.1_1	369.1_1)	L035_1))	((128.1_1	159.11_1)	((406.1_1	96.3_1)	((90.6_1	M60.1_1)	icr2)))))	(208.1_1	(276.1_1	L1002_1)))	(((274.1_1	L998_1)	(84.6_1	85.1_1))	((278.1_1	(L151_1	L179_1))	280.1_1)))	(((250.1_1	(L987_1	icr1))	((L989_1	L992_1)	L990_1))	(40.6_1	55.1_1)))	rhc1);
((((((((((L036_1	(266.1_1	(94.1_1	L033_1)))	(159.11_1	((366.1_1	369.1_1)	L035_1)))	(((135.7_1	icr2)	(184.1_1	L046_1))	(60.1_1	L996_1)))	(((116.4_1	128.1_1)	((131.2_1	L985_1)	L162_1))	((((406.1_1	416.1_1)	M60.1_1)	90.6_1)	96.3_1)))	92.1_1)	((208.1_1	276.1_1)	L1002_1))	((274.1_1	L998_1)	((278.1_1	L179_1)	(280.1_1	L151_1))))	(84.6_1	85.1_1))	(((L987_1	(250.1_1	icr1))	(L989_1	(L990_1	L992_1)))	(40.6_1	55.1_1)))	rhc1);
((((((((((((266.1_1	L036_1)	L033_1)	94.1_1)	((128.1_1	((184.1_1	L046_1)	(366.1_1	(369.1_1	L035_1))))	135.7_1))	(((((116.4_1	131.2_1)	90.6_1)	159.11_1)	406.1_1)	L162_1))	(((416.1_1	L996_1)	icr2)	(((60.1_1	L985_1)	92.1_1)	(96.3_1	M60.1_1))))	208.1_1)	(276.1_1	L1002_1))	(((((274.1_1	L998_1)	278.1_1)	(280.1_1	L151_1))	L179_1)	(84.6_1	85.1_1)))	rhc1)	((40.6_1	55.1_1)	((L989_1	L990_1)	L992_1)))	(250.1_1	(L987_1	icr1)));
(((((((((L036_1	(266.1_1	(94.1_1	L033_1)))	(((116.4_1	((128.1_1	M60.1_1)	L985_1))	((135.7_1	(60.1_1	92.1_1))	159.11_1))	131.2_1))	(96.3_1	L162_1))	((((184.1_1	L046_1)	406.1_1)	((366.1_1	L035_1)	369.1_1))	((416.1_1	icr2)	(90.6_1	L996_1))))	(276.1_1	L1002_1))	208.1_1)	(((274.1_1	L998_1)	(278.1_1	((280.1_1	L151_1)	L179_1)))	(84.6_1	85.1_1)))	((((250.1_1	L987_1)	icr1)	(L989_1	(L990_1	L992_1)))	(40.6_1	55.1_1)))	rhc1);
((((((((((266.1_1	L033_1)	(94.1_1	L036_1))	(((116.4_1	((128.1_1	96.3_1)	92.1_1))	131.2_1)	((((366.1_1	369.1_1)	L035_1)	90.6_1)	60.1_1)))	(((((135.7_1	icr2)	(184.1_1	L046_1))	159.11_1)	L162_1)	(((416.1_1	L996_1)	406.1_1)	(L985_1	M60.1_1))))	(276.1_1	L1002_1))	208.1_1)	((274.1_1	L998_1)	((278.1_1	(L151_1	L179_1))	280.1_1)))	(84.6_1	85.1_1))	((((250.1_1	L987_1)	icr1)	(40.6_1	55.1_1))	(L989_1	(L990_1	L992_1))))	rhc1);
(((((((((((((266.1_1	L033_1)	(94.1_1	L036_1))	131.2_1)	((128.1_1	M60.1_1)	((135.7_1	(159.11_1	icr2))	(406.1_1	L996_1))))	(184.1_1	L046_1))	(90.6_1	((60.1_1	(92.1_1	96.3_1))	L162_1)))	(((116.4_1	416.1_1)	L985_1)	((366.1_1	L035_1)	369.1_1)))	208.1_1)	(276.1_1	L1002_1))	((278.1_1	((280.1_1	L151_1)	L179_1))	(84.6_1	85.1_1)))	(274.1_1	L998_1))	((((L987_1	250.1_1)	icr1)	(L989_1	(L990_1	L992_1)))	(40.6_1	55.1_1)))	rhc1);
((((((94.1_1	(L033_1	L036_1))	266.1_1)	((((116.4_1	L985_1)	(416.1_1	M60.1_1))	((((128.1_1	(159.11_1	(184.1_1	L046_1)))	(366.1_1	(369.1_1	L035_1)))	((92.1_1	L996_1)	icr2))	((131.2_1	90.6_1)	((135.7_1	(406.1_1	96.3_1))	60.1_1))))	L162_1))	(208.1_1	(276.1_1	L1002_1)))	((((((250.1_1	L987_1)	icr1)	((L989_1	L990_1)	L992_1))	(40.6_1	55.1_1))	((274.1_1	L998_1)	(84.6_1	85.1_1)))	((278.1_1	(L151_1	L179_1))	280.1_1)))	rhc1);
((((((((L033_1	((266.1_1	94.1_1)	L036_1))	(116.4_1	L996_1))	(128.1_1	((131.2_1	((((184.1_1	L046_1)	((92.1_1	L985_1)	(96.3_1	M60.1_1)))	60.1_1)	L162_1))	((((((135.7_1	416.1_1)	90.6_1)	((366.1_1	369.1_1)	L035_1))	406.1_1)	icr2)	159.11_1))))	(276.1_1	L1002_1))	208.1_1)	(((((250.1_1	L987_1)	icr1)	(L989_1	(L990_1	L992_1)))	(40.6_1	55.1_1))	(((278.1_1	L179_1)	(280.1_1	L151_1))	(84.6_1	85.1_1))))	(274.1_1	L998_1))	rhc1);
((((((((94.1_1	((266.1_1	L033_1)	L036_1))	((((((116.4_1	(L985_1	L996_1))	(128.1_1	96.3_1))	L162_1)	(366.1_1	(369.1_1	L035_1)))	416.1_1)	131.2_1))	((135.7_1	406.1_1)	((184.1_1	L046_1)	(60.1_1	92.1_1))))	(((159.11_1	90.6_1)	M60.1_1)	icr2))	(208.1_1	(276.1_1	L1002_1)))	(((274.1_1	L998_1)	(((278.1_1	L179_1)	L151_1)	280.1_1))	(84.6_1	85.1_1)))	((((L987_1	250.1_1)	icr1)	(L989_1	(L990_1	L992_1)))	(40.6_1	55.1_1)))	rhc1);
(((((((((266.1_1	L036_1)	(94.1_1	L033_1))	(159.11_1	(184.1_1	L046_1)))	(((116.4_1	M60.1_1)	L996_1)	(96.3_1	92.1_1)))	((((128.1_1	L162_1)	((135.7_1	416.1_1)	60.1_1))	L985_1)	(131.2_1	(((366.1_1	(369.1_1	L035_1))	icr2)	(406.1_1	90.6_1)))))	208.1_1)	(276.1_1	L1002_1))	(((((250.1_1	L987_1)	icr1)	(L989_1	(L990_1	L992_1)))	(40.6_1	55.1_1))	(((274.1_1	L998_1)	(84.6_1	85.1_1))	(278.1_1	((280.1_1	L151_1)	L179_1)))))	rhc1);
((((((((266.1_1	94.1_1)	(L033_1	L036_1))	(((((116.4_1	(366.1_1	(369.1_1	L035_1)))	L985_1)	(90.6_1	96.3_1))	((((128.1_1	L996_1)	(135.7_1	(406.1_1	M60.1_1)))	L162_1)	92.1_1))	(((131.2_1	icr2)	60.1_1)	(159.11_1	(184.1_1	L046_1)))))	416.1_1)	(208.1_1	(276.1_1	L1002_1)))	(((((250.1_1	L987_1)	icr1)	((L989_1	L990_1)	L992_1))	(40.6_1	55.1_1))	((274.1_1	L998_1)	((278.1_1	L151_1)	(280.1_1	L179_1)))))	(84.6_1	85.1_1))	rhc1);
(((((((((266.1_1	L033_1)	(94.1_1	L036_1))	((((116.4_1	L985_1)	135.7_1)	((((131.2_1	90.6_1)	L162_1)	(159.11_1	((416.1_1	((92.1_1	96.3_1)	L996_1))	M60.1_1)))	(406.1_1	60.1_1)))	((184.1_1	L046_1)	icr2)))	(128.1_1	((366.1_1	369.1_1)	L035_1)))	((208.1_1	276.1_1)	L1002_1))	((274.1_1	L998_1)	(278.1_1	((280.1_1	L151_1)	L179_1))))	(84.6_1	85.1_1))	(((250.1_1	L987_1)	icr1)	((40.6_1	55.1_1)	((L989_1	L990_1)	L992_1))))	rhc1);
(((((((((266.1_1	L033_1)	94.1_1)	L036_1)	(131.2_1	(135.7_1	(184.1_1	L046_1))))	((((((116.4_1	128.1_1)	(icr2	L985_1))	((406.1_1	M60.1_1)	L996_1))	(((159.11_1	(60.1_1	92.1_1))	96.3_1)	((366.1_1	L035_1)	369.1_1)))	(416.1_1	90.6_1))	L162_1))	(208.1_1	(276.1_1	L1002_1)))	((((250.1_1	icr1)	L987_1)	(40.6_1	55.1_1))	((L989_1	L990_1)	L992_1)))	(((274.1_1	L998_1)	(278.1_1	((280.1_1	L151_1)	L179_1)))	(84.6_1	85.1_1)))	rhc1);
((((((266.1_1	((94.1_1	L033_1)	L036_1))	(((((116.4_1	(M60.1_1	(416.1_1	60.1_1)))	(((366.1_1	369.1_1)	L035_1)	L985_1))	((128.1_1	icr2)	159.11_1))	L162_1)	(((((((131.2_1	(184.1_1	L046_1))	96.3_1)	406.1_1)	135.7_1)	90.6_1)	L996_1)	92.1_1)))	(208.1_1	(276.1_1	L1002_1)))	(((274.1_1	L998_1)	(84.6_1	85.1_1))	((((278.1_1	L151_1)	280.1_1)	L179_1)	(40.6_1	55.1_1))))	(((250.1_1	icr1)	L987_1)	((L989_1	L990_1)	L992_1)))	rhc1);
(((((((((((94.1_1	L033_1)	(266.1_1	L036_1))	(((135.7_1	(416.1_1	92.1_1))	(159.11_1	L985_1))	406.1_1))	(131.2_1	(366.1_1	(369.1_1	L035_1))))	(((((116.4_1	M60.1_1)	(90.6_1	96.3_1))	icr2)	L162_1)	(128.1_1	(60.1_1	L996_1))))	(184.1_1	L046_1))	(208.1_1	(276.1_1	L1002_1)))	((274.1_1	L998_1)	((278.1_1	((280.1_1	L179_1)	(40.6_1	55.1_1)))	L151_1)))	(((250.1_1	L987_1)	icr1)	((L989_1	L992_1)	L990_1)))	(84.6_1	85.1_1))	rhc1);
((((((((((L036_1	L033_1)	266.1_1)	94.1_1)	((184.1_1	L046_1)	((366.1_1	L035_1)	369.1_1)))	(((((116.4_1	135.7_1)	((128.1_1	92.1_1)	(90.6_1	L985_1)))	416.1_1)	(((159.11_1	60.1_1)	M60.1_1)	(96.3_1	L996_1)))	((131.2_1	406.1_1)	(L162_1	icr2))))	(208.1_1	(276.1_1	L1002_1)))	((274.1_1	L998_1)	(((278.1_1	280.1_1)	L151_1)	L179_1)))	((((L987_1	250.1_1)	icr1)	((L989_1	L992_1)	L990_1))	(40.6_1	55.1_1)))	(84.6_1	85.1_1))	rhc1);
(((((((((((266.1_1	L033_1)	94.1_1)	L036_1)	128.1_1)	((((116.4_1	L985_1)	((((135.7_1	M60.1_1)	L996_1)	(159.11_1	icr2))	((366.1_1	L035_1)	369.1_1)))	(131.2_1	416.1_1))	((184.1_1	L046_1)	60.1_1)))	((406.1_1	(90.6_1	(92.1_1	96.3_1)))	L162_1))	(276.1_1	L1002_1))	208.1_1)	((274.1_1	L998_1)	((278.1_1	(280.1_1	(L151_1	L179_1)))	(84.6_1	85.1_1))))	(((icr1	(250.1_1	L987_1))	((L989_1	L992_1)	L990_1))	(40.6_1	55.1_1)))	rhc1);
(((((((((L036_1	L033_1)	(266.1_1	94.1_1))	((131.2_1	92.1_1)	L985_1))	(((116.4_1	128.1_1)	((184.1_1	L046_1)	L996_1))	(96.3_1	M60.1_1)))	(((135.7_1	(((159.11_1	60.1_1)	90.6_1)	(406.1_1	416.1_1)))	(((366.1_1	L035_1)	369.1_1)	icr2))	L162_1))	(208.1_1	(276.1_1	L1002_1)))	(((250.1_1	(icr1	L987_1))	(L989_1	(L990_1	L992_1)))	(40.6_1	55.1_1)))	(((274.1_1	L998_1)	((278.1_1	280.1_1)	(L151_1	L179_1)))	(84.6_1	85.1_1)))	rhc1);
((((((((((266.1_1	L036_1)	94.1_1)	L033_1)	((116.4_1	60.1_1)	(((406.1_1	L985_1)	(90.6_1	92.1_1))	416.1_1)))	((((128.1_1	((135.7_1	96.3_1)	M60.1_1))	(L162_1	L996_1))	((366.1_1	369.1_1)	L035_1))	((131.2_1	icr2)	(159.11_1	(184.1_1	L046_1)))))	208.1_1)	(276.1_1	L1002_1))	(((278.1_1	L151_1)	(280.1_1	L179_1))	(84.6_1	85.1_1)))	((((icr1	(250.1_1	L987_1))	((L989_1	L992_1)	L990_1))	(40.6_1	55.1_1))	(274.1_1	L998_1)))	rhc1);
((((((((((((L036_1	266.1_1)	(94.1_1	L033_1))	L162_1)	((159.11_1	(184.1_1	L046_1))	(((366.1_1	L035_1)	369.1_1)	icr2)))	60.1_1)	((((((116.4_1	L985_1)	96.3_1)	90.6_1)	(128.1_1	L996_1))	(416.1_1	92.1_1))	(((131.2_1	406.1_1)	135.7_1)	M60.1_1)))	208.1_1)	276.1_1)	L1002_1)	((274.1_1	L998_1)	((((278.1_1	L151_1)	280.1_1)	L179_1)	(84.6_1	85.1_1))))	(((250.1_1	(L987_1	icr1))	(L989_1	(L990_1	L992_1)))	(40.6_1	55.1_1)))	rhc1);
((((((((((94.1_1	(L033_1	L036_1))	266.1_1)	(128.1_1	406.1_1))	(((135.7_1	L996_1)	M60.1_1)	(icr2	L162_1)))	((((((116.4_1	96.3_1)	(159.11_1	(60.1_1	90.6_1)))	(184.1_1	L046_1))	(((366.1_1	L035_1)	369.1_1)	416.1_1))	131.2_1)	(92.1_1	L985_1)))	(208.1_1	(276.1_1	L1002_1)))	(274.1_1	L998_1))	(278.1_1	((280.1_1	L151_1)	L179_1)))	((((250.1_1	(L987_1	icr1))	((L989_1	L990_1)	L992_1))	(40.6_1	55.1_1))	(84.6_1	85.1_1)))	rhc1);
((((((((94.1_1	L033_1)	(266.1_1	L036_1))	(((((((116.4_1	(128.1_1	L985_1))	M60.1_1)	(184.1_1	L046_1))	icr2)	L162_1)	(135.7_1	406.1_1))	(((131.2_1	60.1_1)	(90.6_1	92.1_1))	((159.11_1	(416.1_1	96.3_1))	L996_1))))	((366.1_1	L035_1)	369.1_1))	(208.1_1	(276.1_1	L1002_1)))	((((274.1_1	L998_1)	((280.1_1	L179_1)	L151_1))	278.1_1)	(84.6_1	85.1_1)))	(((L987_1	(250.1_1	icr1))	(L989_1	(L990_1	L992_1)))	(40.6_1	55.1_1)))	rhc1);
((((((((((266.1_1	94.1_1)	(L033_1	L036_1))	(((184.1_1	L046_1)	icr2)	92.1_1))	((((128.1_1	(406.1_1	(416.1_1	96.3_1)))	(366.1_1	(369.1_1	L035_1)))	((((135.7_1	L985_1)	90.6_1)	L162_1)	L996_1))	131.2_1))	(((116.4_1	60.1_1)	M60.1_1)	159.11_1))	((208.1_1	L1002_1)	276.1_1))	((274.1_1	L998_1)	(278.1_1	((280.1_1	L151_1)	L179_1))))	(84.6_1	85.1_1))	((((250.1_1	L987_1)	icr1)	(L989_1	(L990_1	L992_1)))	(40.6_1	55.1_1)))	rhc1);
(((((((((94.1_1	L036_1)	(266.1_1	L033_1))	((((((((116.4_1	135.7_1)	416.1_1)	60.1_1)	(128.1_1	406.1_1))	(96.3_1	L996_1))	((159.11_1	92.1_1)	90.6_1))	(((131.2_1	L162_1)	(184.1_1	L046_1))	((((366.1_1	L035_1)	369.1_1)	M60.1_1)	icr2)))	L985_1))	L1002_1)	276.1_1)	208.1_1)	((274.1_1	L998_1)	(84.6_1	85.1_1)))	((((((250.1_1	icr1)	L987_1)	(L989_1	(L990_1	L992_1)))	(40.6_1	55.1_1))	278.1_1)	((280.1_1	L151_1)	L179_1)))	rhc1);
(((((((((((((L036_1	94.1_1)	L033_1)	266.1_1)	(((131.2_1	159.11_1)	((416.1_1	96.3_1)	icr2))	(((135.7_1	90.6_1)	L985_1)	(406.1_1	M60.1_1))))	((184.1_1	L046_1)	((366.1_1	369.1_1)	L035_1)))	(((116.4_1	L162_1)	L996_1)	((128.1_1	60.1_1)	92.1_1)))	((208.1_1	L1002_1)	276.1_1))	(274.1_1	L998_1))	(84.6_1	85.1_1))	(40.6_1	55.1_1))	(((278.1_1	280.1_1)	L179_1)	L151_1))	((L987_1	(250.1_1	icr1))	((L989_1	L990_1)	L992_1)))	rhc1);
(((((((((266.1_1	L033_1)	94.1_1)	L036_1)	(116.4_1	90.6_1))	((((((128.1_1	icr2)	159.11_1)	(((366.1_1	369.1_1)	L035_1)	60.1_1))	(((((135.7_1	416.1_1)	L996_1)	(406.1_1	92.1_1))	(184.1_1	L046_1))	((96.3_1	M60.1_1)	L985_1)))	L162_1)	131.2_1))	(208.1_1	(276.1_1	L1002_1)))	(274.1_1	L998_1))	((((L987_1	(250.1_1	icr1))	(40.6_1	55.1_1))	(L989_1	(L990_1	L992_1)))	((278.1_1	((280.1_1	L179_1)	L151_1))	(84.6_1	85.1_1))))	rhc1);
((((((((94.1_1	((266.1_1	L033_1)	L036_1))	((((116.4_1	(366.1_1	(369.1_1	L035_1)))	L162_1)	(60.1_1	(((90.6_1	M60.1_1)	L996_1)	icr2)))	(((((128.1_1	(416.1_1	L985_1))	406.1_1)	92.1_1)	((131.2_1	96.3_1)	135.7_1))	(184.1_1	L046_1))))	159.11_1)	(208.1_1	(276.1_1	L1002_1)))	((278.1_1	((280.1_1	L179_1)	L151_1))	(84.6_1	85.1_1)))	(274.1_1	L998_1))	(((250.1_1	(L987_1	icr1))	(L989_1	(L990_1	L992_1)))	(40.6_1	55.1_1)))	rhc1);
(((((((266.1_1	L033_1)	(94.1_1	L036_1))	(135.7_1	(366.1_1	(369.1_1	L035_1))))	((((116.4_1	159.11_1)	L996_1)	(((((128.1_1	90.6_1)	60.1_1)	(131.2_1	L985_1))	(184.1_1	L046_1))	(((icr2	416.1_1)	406.1_1)	(92.1_1	(96.3_1	M60.1_1)))))	L162_1))	(208.1_1	(276.1_1	L1002_1)))	(((((250.1_1	L987_1)	icr1)	((L989_1	L992_1)	L990_1))	(40.6_1	55.1_1))	((((274.1_1	L998_1)	(280.1_1	(L151_1	L179_1)))	278.1_1)	(84.6_1	85.1_1))))	rhc1);
((((((((((((((266.1_1	L036_1)	94.1_1)	L033_1)	(((128.1_1	90.6_1)	(((406.1_1	96.3_1)	L996_1)	60.1_1))	((416.1_1	M60.1_1)	L985_1)))	(((116.4_1	(131.2_1	icr2))	L162_1)	(135.7_1	(366.1_1	(369.1_1	L035_1)))))	(184.1_1	L046_1))	(159.11_1	92.1_1))	L1002_1)	276.1_1)	208.1_1)	(((278.1_1	L179_1)	280.1_1)	L151_1))	((((250.1_1	L987_1)	icr1)	((L989_1	L992_1)	L990_1))	(40.6_1	55.1_1)))	((274.1_1	L998_1)	(84.6_1	85.1_1)))	rhc1);
(((((((((266.1_1	L036_1)	L033_1)	94.1_1)	((((116.4_1	(96.3_1	L996_1))	(92.1_1	L985_1))	(((((128.1_1	135.7_1)	icr2)	60.1_1)	(131.2_1	((366.1_1	369.1_1)	L035_1)))	90.6_1))	(((159.11_1	(184.1_1	L046_1))	(406.1_1	(416.1_1	M60.1_1)))	L162_1)))	(276.1_1	L1002_1))	208.1_1)	(((274.1_1	L998_1)	(84.6_1	85.1_1))	((278.1_1	L179_1)	(280.1_1	L151_1))))	(((250.1_1	L987_1)	icr1)	((40.6_1	55.1_1)	((L989_1	L990_1)	L992_1))))	rhc1);
((((((((((94.1_1	((266.1_1	L036_1)	L033_1))	116.4_1)	((128.1_1	((159.11_1	((366.1_1	L035_1)	369.1_1))	(60.1_1	M60.1_1)))	L162_1))	((((131.2_1	(((135.7_1	L996_1)	416.1_1)	icr2))	L985_1)	((92.1_1	(184.1_1	L046_1))	406.1_1))	(90.6_1	96.3_1)))	208.1_1)	(276.1_1	L1002_1))	((((250.1_1	L987_1)	icr1)	(L989_1	(L990_1	L992_1)))	(40.6_1	55.1_1)))	278.1_1)	(((274.1_1	L998_1)	(84.6_1	85.1_1))	((280.1_1	L179_1)	L151_1)))	rhc1);
((((((((((266.1_1	94.1_1)	(L036_1	L033_1))	((((116.4_1	60.1_1)	92.1_1)	416.1_1)	(184.1_1	L046_1)))	(((((((128.1_1	90.6_1)	(135.7_1	96.3_1))	(M60.1_1	L996_1))	(159.11_1	L985_1))	(406.1_1	icr2))	(131.2_1	L162_1))	(366.1_1	(369.1_1	L035_1))))	(208.1_1	(276.1_1	L1002_1)))	(278.1_1	((280.1_1	L151_1)	L179_1)))	(274.1_1	L998_1))	(84.6_1	85.1_1))	((((250.1_1	L987_1)	icr1)	(L989_1	(L990_1	L992_1)))	(40.6_1	55.1_1)))	rhc1);
(((((((((((((((94.1_1	L036_1)	(266.1_1	L033_1))	(366.1_1	(369.1_1	L035_1)))	((406.1_1	L985_1)	icr2))	((116.4_1	90.6_1)	416.1_1))	((128.1_1	135.7_1)	L996_1))	159.11_1)	131.2_1)	(((184.1_1	L046_1)	((60.1_1	M60.1_1)	92.1_1))	96.3_1))	L162_1)	208.1_1)	(276.1_1	L1002_1))	((274.1_1	L998_1)	((278.1_1	(280.1_1	L179_1))	((84.6_1	85.1_1)	L151_1))))	((((L987_1	250.1_1)	icr1)	(L989_1	(L990_1	L992_1)))	(40.6_1	55.1_1)))	rhc1);
((((((((((L033_1	(94.1_1	L036_1))	266.1_1)	(((116.4_1	96.3_1)	131.2_1)	((184.1_1	L046_1)	60.1_1)))	416.1_1)	((((((128.1_1	90.6_1)	M60.1_1)	icr2)	L996_1)	((((135.7_1	L985_1)	406.1_1)	92.1_1)	(366.1_1	(369.1_1	L035_1))))	(159.11_1	L162_1)))	(208.1_1	(276.1_1	L1002_1)))	((274.1_1	L998_1)	(84.6_1	85.1_1)))	(278.1_1	((280.1_1	L151_1)	L179_1)))	((((250.1_1	L987_1)	icr1)	((L989_1	L992_1)	L990_1))	(40.6_1	55.1_1)))	rhc1);
(((((((((((((L036_1	L033_1)	(266.1_1	94.1_1))	((366.1_1	369.1_1)	L035_1))	(((128.1_1	icr2)	((159.11_1	L996_1)	92.1_1))	90.6_1))	((416.1_1	M60.1_1)	L985_1))	((116.4_1	(406.1_1	96.3_1))	131.2_1))	(((135.7_1	L162_1)	60.1_1)	(184.1_1	L046_1)))	(276.1_1	L1002_1))	208.1_1)	((274.1_1	L998_1)	(278.1_1	((280.1_1	L151_1)	L179_1))))	(((250.1_1	(L987_1	icr1))	((L989_1	L990_1)	L992_1))	(40.6_1	55.1_1)))	(84.6_1	85.1_1))	rhc1);
((((((((((266.1_1	L033_1)	(94.1_1	L036_1))	(((116.4_1	96.3_1)	60.1_1)	(((131.2_1	(184.1_1	L046_1))	((90.6_1	L996_1)	M60.1_1))	((416.1_1	406.1_1)	icr2))))	(((128.1_1	135.7_1)	92.1_1)	159.11_1))	(((366.1_1	369.1_1)	L035_1)	L985_1))	L162_1)	(208.1_1	(276.1_1	L1002_1)))	(((((250.1_1	icr1)	L987_1)	((L989_1	L992_1)	L990_1))	(40.6_1	55.1_1))	(((278.1_1	L151_1)	(280.1_1	L179_1))	(84.6_1	85.1_1))))	(274.1_1	L998_1))	rhc1);
((((((((266.1_1	(L033_1	L036_1))	94.1_1)	((((116.4_1	(184.1_1	L046_1))	icr2)	(366.1_1	(369.1_1	L035_1)))	135.7_1))	((128.1_1	(131.2_1	(L162_1	L996_1)))	(60.1_1	L985_1)))	((159.11_1	406.1_1)	(((416.1_1	(92.1_1	96.3_1))	M60.1_1)	90.6_1)))	(208.1_1	(276.1_1	L1002_1)))	((((icr1	(250.1_1	L987_1))	((L989_1	L992_1)	L990_1))	(40.6_1	55.1_1))	(((274.1_1	L998_1)	(278.1_1	(280.1_1	(L151_1	L179_1))))	(84.6_1	85.1_1))))	rhc1);
(((((((((266.1_1	94.1_1)	(L036_1	L033_1))	(((((((116.4_1	406.1_1)	90.6_1)	92.1_1)	((128.1_1	96.3_1)	L985_1))	(135.7_1	(M60.1_1	icr2)))	131.2_1)	(184.1_1	L046_1)))	((L162_1	((366.1_1	(369.1_1	L035_1))	((416.1_1	L996_1)	60.1_1)))	159.11_1))	(276.1_1	L1002_1))	208.1_1)	((((L987_1	250.1_1)	icr1)	((L989_1	L990_1)	L992_1))	(40.6_1	55.1_1)))	((274.1_1	L998_1)	((278.1_1	((280.1_1	L179_1)	L151_1))	(84.6_1	85.1_1))))	rhc1);
((((((((266.1_1	L033_1)	(L036_1	94.1_1))	((((((116.4_1	L996_1)	(128.1_1	M60.1_1))	90.6_1)	406.1_1)	L162_1)	(((((((131.2_1	416.1_1)	(135.7_1	60.1_1))	(96.3_1	L985_1))	(184.1_1	L046_1))	(159.11_1	icr2))	((366.1_1	L035_1)	369.1_1))	92.1_1)))	(208.1_1	(276.1_1	L1002_1)))	((274.1_1	L998_1)	((278.1_1	((280.1_1	L179_1)	L151_1))	(84.6_1	85.1_1))))	(40.6_1	55.1_1))	(((250.1_1	L987_1)	icr1)	((L989_1	L992_1)	L990_1)))	rhc1);
((((((((((((((266.1_1	(L036_1	94.1_1))	L033_1)	((((131.2_1	M60.1_1)	159.11_1)	60.1_1)	((135.7_1	L996_1)	(184.1_1	L046_1))))	90.6_1)	(L162_1	icr2))	((((116.4_1	(128.1_1	416.1_1))	((366.1_1	369.1_1)	L035_1))	406.1_1)	(92.1_1	(96.3_1	L985_1))))	208.1_1)	(276.1_1	L1002_1))	((278.1_1	L151_1)	(280.1_1	L179_1)))	(40.6_1	55.1_1))	(84.6_1	85.1_1))	(274.1_1	L998_1))	(((L987_1	icr1)	250.1_1)	(L989_1	(L990_1	L992_1))))	rhc1);
((((((((((((((L033_1	94.1_1)	266.1_1)	L036_1)	(159.11_1	(184.1_1	L046_1)))	((116.4_1	(131.2_1	(416.1_1	90.6_1)))	(((128.1_1	60.1_1)	L996_1)	((366.1_1	L035_1)	369.1_1))))	(((135.7_1	(96.3_1	92.1_1))	406.1_1)	((M60.1_1	L985_1)	L162_1)))	icr2)	(276.1_1	L1002_1))	208.1_1)	(274.1_1	L998_1))	(84.6_1	85.1_1))	(278.1_1	(280.1_1	(L151_1	L179_1))))	rhc1)	((((L987_1	icr1)	250.1_1)	((L989_1	L990_1)	L992_1))	(40.6_1	55.1_1)));
(((((((((266.1_1	L033_1)	(94.1_1	L036_1))	((184.1_1	L046_1)	(416.1_1	(96.3_1	M60.1_1))))	(((((((116.4_1	L985_1)	((159.11_1	92.1_1)	60.1_1))	icr2)	(366.1_1	(369.1_1	L035_1)))	L162_1)	(((128.1_1	131.2_1)	135.7_1)	L996_1))	(406.1_1	90.6_1)))	(208.1_1	(276.1_1	L1002_1)))	(((((250.1_1	L987_1)	icr1)	((L989_1	L990_1)	L992_1))	(40.6_1	55.1_1))	(84.6_1	85.1_1)))	((278.1_1	(280.1_1	L151_1))	L179_1))	(274.1_1	L998_1))	rhc1);
((((((((((266.1_1	L033_1)	(L036_1	94.1_1))	(((116.4_1	92.1_1)	(416.1_1	M60.1_1))	((60.1_1	L985_1)	159.11_1)))	((366.1_1	L035_1)	369.1_1))	(90.6_1	L996_1))	((((((128.1_1	135.7_1)	96.3_1)	131.2_1)	(406.1_1	icr2))	(184.1_1	L046_1))	L162_1))	(208.1_1	(276.1_1	L1002_1)))	((((250.1_1	L987_1)	icr1)	((L989_1	L990_1)	L992_1))	(40.6_1	55.1_1)))	((((274.1_1	L998_1)	278.1_1)	(280.1_1	(L151_1	L179_1)))	(84.6_1	85.1_1)))	rhc1);
(((((((((((L033_1	(266.1_1	94.1_1))	L036_1)	((((406.1_1	90.6_1)	L985_1)	icr2)	(366.1_1	(369.1_1	L035_1))))	(131.2_1	(135.7_1	159.11_1)))	416.1_1)	((184.1_1	L046_1)	96.3_1))	(116.4_1	((128.1_1	L162_1)	((60.1_1	(92.1_1	L996_1))	M60.1_1))))	278.1_1)	(274.1_1	L998_1))	(((((L987_1	250.1_1)	icr1)	((L989_1	L992_1)	L990_1))	(40.6_1	55.1_1))	((208.1_1	(276.1_1	L1002_1))	(((280.1_1	L151_1)	L179_1)	(84.6_1	85.1_1)))))	rhc1);
((((((((266.1_1	L036_1)	(94.1_1	L033_1))	((((((116.4_1	92.1_1)	(184.1_1	L046_1))	90.6_1)	((128.1_1	159.11_1)	416.1_1))	(((131.2_1	(135.7_1	(60.1_1	96.3_1)))	L985_1)	L996_1))	((((366.1_1	L035_1)	369.1_1)	(406.1_1	M60.1_1))	(L162_1	icr2))))	L1002_1)	(208.1_1	276.1_1))	((((L987_1	icr1)	250.1_1)	((L989_1	L990_1)	L992_1))	(40.6_1	55.1_1)))	((274.1_1	L998_1)	(((278.1_1	280.1_1)	(L151_1	L179_1))	(84.6_1	85.1_1))))	rhc1);
(((((((((((L033_1	266.1_1)	L036_1)	94.1_1)	(159.11_1	416.1_1))	(90.6_1	icr2))	((((116.4_1	M60.1_1)	((131.2_1	(406.1_1	L985_1))	(135.7_1	L162_1)))	((184.1_1	L046_1)	((366.1_1	L035_1)	369.1_1)))	(((128.1_1	96.3_1)	92.1_1)	(60.1_1	L996_1))))	(276.1_1	L1002_1))	208.1_1)	(((((L987_1	250.1_1)	icr1)	(L989_1	(L990_1	L992_1)))	(40.6_1	55.1_1))	((274.1_1	L998_1)	(278.1_1	((280.1_1	L151_1)	L179_1)))))	(84.6_1	85.1_1))	rhc1);
(((((((((((94.1_1	L036_1)	L033_1)	266.1_1)	(96.3_1	L996_1))	(((((116.4_1	135.7_1)	406.1_1)	L162_1)	131.2_1)	(((128.1_1	90.6_1)	((184.1_1	L046_1)	(366.1_1	(369.1_1	L035_1))))	159.11_1)))	(((416.1_1	(L985_1	icr2))	92.1_1)	(60.1_1	M60.1_1)))	(208.1_1	(276.1_1	L1002_1)))	(84.6_1	85.1_1))	(((278.1_1	(280.1_1	L151_1))	(40.6_1	55.1_1))	L179_1))	((((250.1_1	L987_1)	icr1)	((L989_1	L990_1)	L992_1))	(274.1_1	L998_1)))	rhc1);
(((((((((((L036_1	266.1_1)	94.1_1)	L033_1)	(96.3_1	L985_1))	(((((116.4_1	135.7_1)	406.1_1)	(184.1_1	L046_1))	((((((128.1_1	131.2_1)	L162_1)	(366.1_1	(369.1_1	L035_1)))	(416.1_1	(90.6_1	L996_1)))	icr2)	92.1_1))	(159.11_1	(60.1_1	M60.1_1))))	(276.1_1	L1002_1))	208.1_1)	((278.1_1	(L151_1	L179_1))	280.1_1))	((274.1_1	L998_1)	(84.6_1	85.1_1)))	((((250.1_1	icr1)	L987_1)	((L989_1	L990_1)	L992_1))	(40.6_1	55.1_1)))	rhc1);
((((((((266.1_1	94.1_1)	(L033_1	L036_1))	131.2_1)	((116.4_1	(135.7_1	406.1_1))	(((L996_1	L162_1)	(159.11_1	icr2))	(184.1_1	L046_1))))	((((128.1_1	M60.1_1)	((366.1_1	369.1_1)	L035_1))	(((416.1_1	L985_1)	(90.6_1	96.3_1))	92.1_1))	60.1_1))	(208.1_1	(276.1_1	L1002_1)))	(((L987_1	250.1_1)	icr1)	((274.1_1	L998_1)	((278.1_1	((40.6_1	55.1_1)	((L989_1	L990_1)	L992_1)))	(((280.1_1	L151_1)	(84.6_1	85.1_1))	L179_1)))))	rhc1);
(((((((((94.1_1	(L033_1	L036_1))	266.1_1)	((116.4_1	(96.3_1	M60.1_1))	((131.2_1	((L985_1	416.1_1)	(159.11_1	icr2)))	((184.1_1	L046_1)	((((((366.1_1	L035_1)	369.1_1)	92.1_1)	406.1_1)	60.1_1)	L996_1)))))	((128.1_1	(135.7_1	90.6_1))	L162_1))	(276.1_1	L1002_1))	208.1_1)	((((274.1_1	L998_1)	(280.1_1	L179_1))	(84.6_1	85.1_1))	(278.1_1	L151_1)))	(((icr1	(250.1_1	L987_1))	(L989_1	(L990_1	L992_1)))	(40.6_1	55.1_1)))	rhc1);
((((((((((266.1_1	L036_1)	L033_1)	94.1_1)	L162_1)	(((((((116.4_1	90.6_1)	92.1_1)	L985_1)	(406.1_1	L996_1))	((131.2_1	159.11_1)	416.1_1))	(((128.1_1	135.7_1)	96.3_1)	(366.1_1	(369.1_1	L035_1))))	(((184.1_1	L046_1)	M60.1_1)	(60.1_1	icr2))))	(208.1_1	(276.1_1	L1002_1)))	(((278.1_1	L179_1)	280.1_1)	((84.6_1	85.1_1)	L151_1)))	((((L987_1	icr1)	250.1_1)	((L989_1	L990_1)	L992_1))	(40.6_1	55.1_1)))	(274.1_1	L998_1))	rhc1);
(((((((((((L036_1	L033_1)	266.1_1)	94.1_1)	((((135.7_1	96.3_1)	(92.1_1	60.1_1))	((159.11_1	icr2)	(90.6_1	L985_1)))	L162_1))	(((((116.4_1	416.1_1)	(184.1_1	L046_1))	((366.1_1	369.1_1)	L035_1))	(128.1_1	(131.2_1	L996_1)))	(406.1_1	M60.1_1)))	208.1_1)	(276.1_1	L1002_1))	(((274.1_1	L998_1)	((280.1_1	L179_1)	((84.6_1	85.1_1)	L151_1)))	278.1_1))	(40.6_1	55.1_1))	(((250.1_1	L987_1)	icr1)	((L989_1	L992_1)	L990_1)))	rhc1);
(((((((((((L036_1	L033_1)	(266.1_1	94.1_1))	(((((128.1_1	(406.1_1	(60.1_1	L996_1)))	159.11_1)	131.2_1)	(184.1_1	L046_1))	(96.3_1	M60.1_1)))	((((116.4_1	(416.1_1	L985_1))	((366.1_1	369.1_1)	L035_1))	90.6_1)	(135.7_1	((92.1_1	icr2)	L162_1))))	208.1_1)	L1002_1)	276.1_1)	(84.6_1	85.1_1))	((((250.1_1	L987_1)	icr1)	((L989_1	L992_1)	L990_1))	(40.6_1	55.1_1)))	((274.1_1	L998_1)	((278.1_1	L179_1)	(280.1_1	L151_1))))	rhc1);
((((((((((((266.1_1	L036_1)	(94.1_1	L033_1))	(((131.2_1	(((406.1_1	92.1_1)	((60.1_1	L985_1)	L996_1))	M60.1_1))	135.7_1)	90.6_1))	L162_1)	(((128.1_1	416.1_1)	(159.11_1	(184.1_1	L046_1)))	(366.1_1	(369.1_1	L035_1))))	((116.4_1	96.3_1)	icr2))	(208.1_1	(276.1_1	L1002_1)))	((((L987_1	250.1_1)	icr1)	((L989_1	L992_1)	L990_1))	(40.6_1	55.1_1)))	((278.1_1	(84.6_1	85.1_1))	L179_1))	(274.1_1	L998_1))	(280.1_1	L151_1))	rhc1);
((((((((((((((L033_1	(266.1_1	L036_1))	94.1_1)	(((131.2_1	96.3_1)	((366.1_1	369.1_1)	L035_1))	92.1_1))	((135.7_1	(406.1_1	M60.1_1))	159.11_1))	icr2)	(((((116.4_1	60.1_1)	(L985_1	L996_1))	(416.1_1	90.6_1))	128.1_1)	L162_1))	(184.1_1	L046_1))	276.1_1)	L1002_1)	208.1_1)	((((250.1_1	L987_1)	icr1)	((L989_1	L990_1)	L992_1))	(40.6_1	55.1_1)))	((((278.1_1	L179_1)	L151_1)	280.1_1)	(84.6_1	85.1_1)))	(274.1_1	L998_1))	rhc1);
((((((((((94.1_1	L033_1)	266.1_1)	L036_1)	(((116.4_1	416.1_1)	159.11_1)	((((((128.1_1	M60.1_1)	135.7_1)	96.3_1)	90.6_1)	(L996_1	icr2))	(406.1_1	60.1_1))))	L162_1)	((131.2_1	(((366.1_1	L035_1)	369.1_1)	92.1_1))	((184.1_1	L046_1)	L985_1)))	(208.1_1	(276.1_1	L1002_1)))	(84.6_1	85.1_1))	((((((250.1_1	L987_1)	icr1)	((L989_1	L990_1)	L992_1))	(40.6_1	55.1_1))	(274.1_1	L998_1))	((278.1_1	(L151_1	L179_1))	280.1_1)))	rhc1);
(((((((((L033_1	((266.1_1	L036_1)	94.1_1))	(131.2_1	159.11_1))	((((((116.4_1	(128.1_1	60.1_1))	((366.1_1	(369.1_1	L035_1))	M60.1_1))	(L996_1	L985_1))	416.1_1)	90.6_1)	((184.1_1	L046_1)	92.1_1)))	((((135.7_1	406.1_1)	96.3_1)	icr2)	L162_1))	((208.1_1	L1002_1)	276.1_1))	((274.1_1	L998_1)	((278.1_1	L179_1)	(280.1_1	L151_1))))	(84.6_1	85.1_1))	(((icr1	(250.1_1	L987_1))	((L989_1	L990_1)	L992_1))	(40.6_1	55.1_1)))	rhc1);
(((((((((((L036_1	94.1_1)	L033_1)	266.1_1)	((((116.4_1	128.1_1)	(((((131.2_1	((159.11_1	(90.6_1	92.1_1))	L985_1))	96.3_1)	416.1_1)	((366.1_1	L035_1)	369.1_1))	L996_1))	((135.7_1	icr2)	60.1_1))	L162_1))	((184.1_1	L046_1)	(406.1_1	M60.1_1)))	(208.1_1	(276.1_1	L1002_1)))	(278.1_1	(280.1_1	(L151_1	L179_1))))	(274.1_1	L998_1))	(84.6_1	85.1_1))	((((L987_1	250.1_1)	icr1)	((L989_1	L990_1)	L992_1))	(40.6_1	55.1_1)))	rhc1);
(((((L036_1	((266.1_1	94.1_1)	L033_1))	(((((((((((116.4_1	90.6_1)	92.1_1)	135.7_1)	131.2_1)	159.11_1)	(128.1_1	L162_1))	96.3_1)	(60.1_1	(L996_1	M60.1_1)))	((184.1_1	L046_1)	416.1_1))	((406.1_1	L985_1)	(366.1_1	(369.1_1	L035_1))))	icr2))	(208.1_1	(276.1_1	L1002_1)))	(((((250.1_1	L987_1)	icr1)	((L989_1	L990_1)	L992_1))	(40.6_1	55.1_1))	(((274.1_1	L998_1)	((278.1_1	(280.1_1	L151_1))	L179_1))	(84.6_1	85.1_1))))	rhc1);
((((((((((((L036_1	92.1_1)	L162_1)	90.6_1)	116.4_1)	(((184.1_1	L046_1)	(266.1_1	(L033_1	94.1_1)))	60.1_1))	(159.11_1	(406.1_1	L996_1)))	((((((128.1_1	135.7_1)	96.3_1)	M60.1_1)	(((366.1_1	L035_1)	369.1_1)	416.1_1))	icr2)	(131.2_1	L985_1)))	208.1_1)	(276.1_1	L1002_1))	((((250.1_1	L987_1)	icr1)	((L989_1	L990_1)	L992_1))	(40.6_1	55.1_1)))	(((274.1_1	L998_1)	((278.1_1	280.1_1)	(L151_1	L179_1)))	(84.6_1	85.1_1)))	rhc1);
((((((((L036_1	(((((116.4_1	M60.1_1)	((184.1_1	L046_1)	(60.1_1	L162_1)))	92.1_1)	131.2_1)	416.1_1))	(((128.1_1	L996_1)	(((135.7_1	L985_1)	((406.1_1	90.6_1)	159.11_1))	(96.3_1	icr2)))	((366.1_1	369.1_1)	L035_1)))	((266.1_1	L033_1)	94.1_1))	(208.1_1	(276.1_1	L1002_1)))	(((274.1_1	L998_1)	(278.1_1	L179_1))	(280.1_1	L151_1)))	(((L987_1	(250.1_1	icr1))	((L989_1	L990_1)	L992_1))	(40.6_1	55.1_1)))	(84.6_1	85.1_1))	rhc1);
((((((((L033_1	(266.1_1	94.1_1))	(((((((116.4_1	(406.1_1	96.3_1))	L996_1)	(((131.2_1	92.1_1)	90.6_1)	(135.7_1	159.11_1)))	(128.1_1	(184.1_1	L046_1)))	((416.1_1	60.1_1)	L162_1))	((L985_1	M60.1_1)	icr2))	(((366.1_1	369.1_1)	L035_1)	L036_1)))	(208.1_1	276.1_1))	L1002_1)	((((278.1_1	L179_1)	L151_1)	280.1_1)	(84.6_1	85.1_1)))	(274.1_1	L998_1))	((((250.1_1	L987_1)	icr1)	((L989_1	L992_1)	L990_1))	(40.6_1	55.1_1)))	rhc1);
(((((((((L033_1	L036_1)	(266.1_1	94.1_1))	L162_1)	((((((116.4_1	60.1_1)	(135.7_1	L985_1))	L996_1)	((159.11_1	(90.6_1	icr2))	416.1_1))	131.2_1)	((((128.1_1	M60.1_1)	(184.1_1	L046_1))	((366.1_1	L035_1)	369.1_1))	(406.1_1	(92.1_1	96.3_1)))))	208.1_1)	(276.1_1	L1002_1))	((((icr1	L987_1)	250.1_1)	((L989_1	L990_1)	L992_1))	(40.6_1	55.1_1)))	(((274.1_1	L998_1)	((278.1_1	(L151_1	L179_1))	280.1_1))	(84.6_1	85.1_1)))	rhc1);
(((((((((L036_1	(266.1_1	(94.1_1	L033_1)))	(184.1_1	L046_1))	(((((((116.4_1	96.3_1)	135.7_1)	(416.1_1	M60.1_1))	128.1_1)	(92.1_1	L985_1))	L162_1)	(159.11_1	(366.1_1	(369.1_1	L035_1)))))	((131.2_1	(406.1_1	60.1_1))	(90.6_1	(L996_1	icr2))))	((208.1_1	276.1_1)	L1002_1))	(274.1_1	L998_1))	((((icr1	(250.1_1	L987_1))	((L989_1	L992_1)	L990_1))	(40.6_1	55.1_1))	278.1_1))	(((280.1_1	L151_1)	L179_1)	(84.6_1	85.1_1)))	rhc1);
(((((((((((((L033_1	L036_1)	(266.1_1	94.1_1))	((135.7_1	92.1_1)	L985_1))	M60.1_1)	131.2_1)	((90.6_1	((184.1_1	L046_1)	96.3_1))	L996_1))	((366.1_1	(369.1_1	L035_1))	L162_1))	(((116.4_1	((128.1_1	416.1_1)	60.1_1))	(159.11_1	406.1_1))	icr2))	((208.1_1	L1002_1)	276.1_1))	((278.1_1	((280.1_1	L151_1)	L179_1))	(84.6_1	85.1_1)))	(274.1_1	L998_1))	((((L987_1	250.1_1)	icr1)	(L989_1	(L990_1	L992_1)))	(40.6_1	55.1_1)))	rhc1);
((((((((((266.1_1	L033_1)	L036_1)	94.1_1)	92.1_1)	((((116.4_1	406.1_1)	((128.1_1	L985_1)	(159.11_1	60.1_1)))	M60.1_1)	(184.1_1	L046_1)))	((90.6_1	L162_1)	(366.1_1	(369.1_1	L035_1))))	(((131.2_1	L996_1)	(416.1_1	96.3_1))	(135.7_1	icr2)))	(208.1_1	(276.1_1	L1002_1)))	((((L987_1	icr1)	250.1_1)	((40.6_1	55.1_1)	((L989_1	L992_1)	L990_1)))	((274.1_1	L998_1)	((278.1_1	280.1_1)	((84.6_1	85.1_1)	(L151_1	L179_1))))))	rhc1);
(((((((((L036_1	L033_1)	94.1_1)	266.1_1)	((((116.4_1	128.1_1)	(159.11_1	90.6_1))	((((135.7_1	M60.1_1)	416.1_1)	L996_1)	(406.1_1	L985_1)))	(((131.2_1	(92.1_1	96.3_1))	((366.1_1	(369.1_1	L035_1))	icr2))	(((184.1_1	L046_1)	60.1_1)	L162_1))))	(276.1_1	L1002_1))	208.1_1)	(((274.1_1	L998_1)	((278.1_1	(280.1_1	L179_1))	L151_1))	(84.6_1	85.1_1)))	((((250.1_1	L987_1)	icr1)	((L989_1	L990_1)	L992_1))	(40.6_1	55.1_1)))	rhc1);
((((((((94.1_1	(266.1_1	L033_1))	L036_1)	(((((((116.4_1	96.3_1)	92.1_1)	416.1_1)	((((366.1_1	369.1_1)	L035_1)	L985_1)	L996_1))	(135.7_1	90.6_1))	((128.1_1	icr2)	M60.1_1))	(((131.2_1	60.1_1)	(159.11_1	(184.1_1	L046_1)))	406.1_1)))	L162_1)	(276.1_1	L1002_1))	208.1_1)	((((((250.1_1	L987_1)	icr1)	((L989_1	L992_1)	L990_1))	(40.6_1	55.1_1))	((274.1_1	L998_1)	(278.1_1	((280.1_1	L151_1)	L179_1))))	(84.6_1	85.1_1)))	rhc1);
((((((((((266.1_1	L033_1)	(94.1_1	L036_1))	(((((116.4_1	((184.1_1	L046_1)	60.1_1))	(((131.2_1	(406.1_1	92.1_1))	96.3_1)	((366.1_1	L035_1)	369.1_1)))	((((128.1_1	135.7_1)	L985_1)	M60.1_1)	416.1_1))	((90.6_1	L996_1)	icr2))	L162_1))	159.11_1)	(276.1_1	L1002_1))	208.1_1)	((278.1_1	(84.6_1	85.1_1))	(280.1_1	(L151_1	L179_1))))	(274.1_1	L998_1))	((((250.1_1	L987_1)	icr1)	((L989_1	L990_1)	L992_1))	(40.6_1	55.1_1)))	rhc1);
(((((((((((((94.1_1	L033_1)	(266.1_1	L036_1))	(128.1_1	(131.2_1	(184.1_1	L046_1))))	(135.7_1	406.1_1))	((116.4_1	L985_1)	(90.6_1	L162_1)))	159.11_1)	(((((92.1_1	96.3_1)	icr2)	((416.1_1	60.1_1)	M60.1_1))	(366.1_1	(369.1_1	L035_1)))	L996_1))	208.1_1)	(276.1_1	L1002_1))	((((278.1_1	L179_1)	L151_1)	280.1_1)	(84.6_1	85.1_1)))	(274.1_1	L998_1))	((((250.1_1	L987_1)	icr1)	((L989_1	L990_1)	L992_1))	(40.6_1	55.1_1)))	rhc1);
((((((((((266.1_1	L036_1)	L033_1)	94.1_1)	L162_1)	131.2_1)	(((((((116.4_1	92.1_1)	(159.11_1	406.1_1))	128.1_1)	(135.7_1	(184.1_1	L046_1)))	(416.1_1	L996_1))	L985_1)	(((icr2	60.1_1)	(((366.1_1	L035_1)	369.1_1)	(90.6_1	M60.1_1)))	96.3_1)))	(276.1_1	L1002_1))	208.1_1)	(((((L987_1	250.1_1)	icr1)	(L989_1	(L990_1	L992_1)))	(40.6_1	55.1_1))	((274.1_1	L998_1)	((278.1_1	((280.1_1	L179_1)	L151_1))	(84.6_1	85.1_1)))))	rhc1);
(((((((((((266.1_1	(94.1_1	L036_1))	L033_1)	((135.7_1	L996_1)	M60.1_1))	((131.2_1	(96.3_1	L985_1))	(184.1_1	L046_1)))	((116.4_1	92.1_1)	(128.1_1	((159.11_1	416.1_1)	icr2))))	(((((366.1_1	L035_1)	369.1_1)	60.1_1)	(406.1_1	90.6_1))	L162_1))	208.1_1)	(276.1_1	L1002_1))	((274.1_1	L998_1)	(84.6_1	85.1_1)))	(((((250.1_1	L987_1)	icr1)	((L989_1	L990_1)	L992_1))	(40.6_1	55.1_1))	((278.1_1	L151_1)	(280.1_1	L179_1))))	rhc1);
(((((((266.1_1	(L033_1	L036_1))	94.1_1)	((((((116.4_1	icr2)	416.1_1)	131.2_1)	(366.1_1	(369.1_1	L035_1)))	((((406.1_1	92.1_1)	(L985_1	M60.1_1))	(60.1_1	(96.3_1	L996_1)))	L162_1))	(((128.1_1	90.6_1)	(135.7_1	159.11_1))	(184.1_1	L046_1))))	(208.1_1	(276.1_1	L1002_1)))	(((274.1_1	L998_1)	(278.1_1	((280.1_1	L179_1)	L151_1)))	(84.6_1	85.1_1)))	(((L987_1	(250.1_1	icr1))	((L989_1	L992_1)	L990_1))	(40.6_1	55.1_1)))	rhc1);
((((((((266.1_1	94.1_1)	L036_1)	L033_1)	(((((116.4_1	(406.1_1	L996_1))	(184.1_1	L046_1))	90.6_1)	(((131.2_1	416.1_1)	159.11_1)	(92.1_1	icr2)))	((((128.1_1	60.1_1)	(366.1_1	(369.1_1	L035_1)))	(M60.1_1	L162_1))	((135.7_1	L985_1)	96.3_1))))	208.1_1)	(((274.1_1	L998_1)	((276.1_1	L1002_1)	(278.1_1	((280.1_1	L151_1)	L179_1))))	(84.6_1	85.1_1)))	((((250.1_1	L987_1)	icr1)	((L989_1	L992_1)	L990_1))	(40.6_1	55.1_1)))	rhc1);
((((((((((((L033_1	L036_1)	94.1_1)	266.1_1)	(366.1_1	(369.1_1	L035_1)))	((184.1_1	L046_1)	L162_1))	(((116.4_1	90.6_1)	(96.3_1	159.11_1))	(((128.1_1	(131.2_1	L985_1))	((406.1_1	M60.1_1)	416.1_1))	icr2)))	((135.7_1	60.1_1)	(92.1_1	L996_1)))	(208.1_1	(276.1_1	L1002_1)))	((((250.1_1	icr1)	L987_1)	(L989_1	(L990_1	L992_1)))	(40.6_1	55.1_1)))	(((278.1_1	L151_1)	(280.1_1	L179_1))	(84.6_1	85.1_1)))	(274.1_1	L998_1))	rhc1);
((((((((L036_1	266.1_1)	L033_1)	94.1_1)	((((((116.4_1	60.1_1)	(96.3_1	L996_1))	(135.7_1	((366.1_1	369.1_1)	L035_1)))	((159.11_1	L162_1)	(184.1_1	L046_1)))	(131.2_1	406.1_1))	(((128.1_1	92.1_1)	(416.1_1	icr2))	((90.6_1	M60.1_1)	L985_1))))	208.1_1)	(276.1_1	L1002_1))	(((((250.1_1	icr1)	L987_1)	((L989_1	L990_1)	L992_1))	(40.6_1	55.1_1))	(((274.1_1	L998_1)	(278.1_1	((280.1_1	L179_1)	L151_1)))	(84.6_1	85.1_1))))	rhc1);
(((((((((L036_1	((266.1_1	94.1_1)	L033_1))	((((131.2_1	M60.1_1)	96.3_1)	(L162_1	L985_1))	(159.11_1	60.1_1)))	((184.1_1	L046_1)	icr2))	(116.4_1	(((((128.1_1	135.7_1)	416.1_1)	92.1_1)	L996_1)	((((366.1_1	369.1_1)	L035_1)	90.6_1)	406.1_1))))	(208.1_1	(276.1_1	L1002_1)))	(((274.1_1	L998_1)	((280.1_1	L179_1)	L151_1))	278.1_1))	((((icr1	250.1_1)	L987_1)	((L989_1	L990_1)	L992_1))	(40.6_1	55.1_1)))	(84.6_1	85.1_1))	rhc1);
(((((((((((L033_1	L036_1)	(266.1_1	94.1_1))	((366.1_1	L035_1)	369.1_1))	((((131.2_1	92.1_1)	(184.1_1	L046_1))	(60.1_1	L985_1))	(((((135.7_1	90.6_1)	416.1_1)	icr2)	159.11_1)	M60.1_1)))	(406.1_1	L162_1))	(((116.4_1	128.1_1)	L996_1)	96.3_1))	(276.1_1	L1002_1))	208.1_1)	(((274.1_1	L998_1)	((280.1_1	L151_1)	L179_1))	(278.1_1	(84.6_1	85.1_1))))	(((L987_1	(250.1_1	icr1))	((L989_1	L990_1)	L992_1))	(40.6_1	55.1_1)))	rhc1);
(((((((((L033_1	((266.1_1	94.1_1)	L036_1))	(((((116.4_1	92.1_1)	(406.1_1	90.6_1))	96.3_1)	((128.1_1	60.1_1)	L162_1))	((135.7_1	159.11_1)	(L996_1	M60.1_1))))	((((131.2_1	(416.1_1	L985_1))	(184.1_1	L046_1))	icr2)	(366.1_1	(369.1_1	L035_1))))	(276.1_1	L1002_1))	208.1_1)	(84.6_1	85.1_1))	((274.1_1	L998_1)	(278.1_1	((280.1_1	L151_1)	L179_1))))	(((250.1_1	L987_1)	icr1)	((40.6_1	55.1_1)	((L989_1	L992_1)	L990_1))))	rhc1);
((((((((L036_1	(266.1_1	(94.1_1	L033_1)))	((184.1_1	L046_1)	((366.1_1	(369.1_1	L035_1))	(406.1_1	M60.1_1))))	(((116.4_1	159.11_1)	((128.1_1	90.6_1)	96.3_1))	((((131.2_1	L996_1)	(L162_1	L985_1))	(((135.7_1	60.1_1)	icr2)	92.1_1))	416.1_1)))	(208.1_1	(276.1_1	L1002_1)))	((274.1_1	L998_1)	(278.1_1	((280.1_1	L151_1)	L179_1))))	((((L987_1	250.1_1)	icr1)	((L989_1	L990_1)	L992_1))	(40.6_1	55.1_1)))	(84.6_1	85.1_1))	rhc1);
(((((((((266.1_1	L036_1)	(94.1_1	L033_1))	(((131.2_1	(406.1_1	60.1_1))	(((366.1_1	369.1_1)	L035_1)	(L162_1	(L985_1	L996_1))))	icr2))	((((116.4_1	135.7_1)	((184.1_1	L046_1)	92.1_1))	(159.11_1	90.6_1))	(((128.1_1	416.1_1)	M60.1_1)	96.3_1)))	(276.1_1	L1002_1))	208.1_1)	((((250.1_1	L987_1)	icr1)	((L989_1	L990_1)	L992_1))	(40.6_1	55.1_1)))	((274.1_1	L998_1)	(278.1_1	(((280.1_1	L179_1)	L151_1)	(84.6_1	85.1_1)))))	rhc1);
((((((((266.1_1	(L036_1	94.1_1))	L033_1)	(((((406.1_1	L985_1)	M60.1_1)	icr2)	90.6_1)	(366.1_1	(369.1_1	L035_1))))	(((((116.4_1	L996_1)	(131.2_1	(135.7_1	60.1_1)))	L162_1)	(184.1_1	L046_1))	(((128.1_1	96.3_1)	416.1_1)	(159.11_1	92.1_1))))	(208.1_1	(276.1_1	L1002_1)))	((274.1_1	L998_1)	(((278.1_1	(280.1_1	L179_1))	(84.6_1	85.1_1))	L151_1)))	((((250.1_1	L987_1)	icr1)	(L989_1	(L990_1	L992_1)))	(40.6_1	55.1_1)))	rhc1);
(((((((((((266.1_1	L036_1)	(94.1_1	L033_1))	(406.1_1	L162_1))	(((((116.4_1	(92.1_1	L996_1))	416.1_1)	(((135.7_1	90.6_1)	M60.1_1)	(60.1_1	icr2)))	((128.1_1	(96.3_1	L985_1))	((366.1_1	369.1_1)	L035_1)))	131.2_1))	(184.1_1	L046_1))	159.11_1)	((208.1_1	276.1_1)	L1002_1))	((((278.1_1	L179_1)	(280.1_1	L151_1))	(84.6_1	85.1_1))	((40.6_1	55.1_1)	(L989_1	(L990_1	L992_1)))))	(274.1_1	L998_1))	((250.1_1	L987_1)	icr1))	rhc1);
((((((((((((266.1_1	(L033_1	L036_1))	94.1_1)	131.2_1)	((((116.4_1	L985_1)	((184.1_1	L046_1)	(90.6_1	icr2)))	((128.1_1	(159.11_1	96.3_1))	406.1_1))	((((135.7_1	L996_1)	416.1_1)	L162_1)	((366.1_1	L035_1)	369.1_1))))	(60.1_1	M60.1_1))	92.1_1)	(208.1_1	(276.1_1	L1002_1)))	(278.1_1	(280.1_1	(L151_1	L179_1))))	((274.1_1	L998_1)	((40.6_1	55.1_1)	(L989_1	(L990_1	L992_1)))))	(84.6_1	85.1_1))	((250.1_1	L987_1)	icr1))	rhc1);
(((((((((L033_1	(266.1_1	94.1_1))	L036_1)	((((((116.4_1	90.6_1)	131.2_1)	(((366.1_1	L035_1)	369.1_1)	L162_1))	(((135.7_1	(60.1_1	96.3_1))	icr2)	(184.1_1	L046_1)))	(((406.1_1	92.1_1)	(416.1_1	(L985_1	M60.1_1)))	L996_1))	128.1_1))	159.11_1)	((208.1_1	276.1_1)	L1002_1))	(278.1_1	(280.1_1	(L151_1	L179_1))))	(274.1_1	L998_1))	(((((250.1_1	L987_1)	icr1)	((L989_1	L990_1)	L992_1))	(40.6_1	55.1_1))	(84.6_1	85.1_1)))	rhc1);
(((((((((94.1_1	L033_1)	(266.1_1	L036_1))	((((128.1_1	96.3_1)	135.7_1)	131.2_1)	159.11_1))	((((((((116.4_1	(406.1_1	416.1_1))	92.1_1)	(M60.1_1	90.6_1))	(60.1_1	L985_1))	L996_1)	((184.1_1	L046_1)	icr2))	L162_1)	(366.1_1	(369.1_1	L035_1))))	276.1_1)	(208.1_1	L1002_1))	((274.1_1	L998_1)	((278.1_1	((280.1_1	L151_1)	L179_1))	(84.6_1	85.1_1))))	(((L987_1	(icr1	250.1_1))	((L989_1	L992_1)	L990_1))	(40.6_1	55.1_1)))	rhc1);
(((((((((((94.1_1	L036_1)	(266.1_1	L033_1))	((128.1_1	(96.3_1	M60.1_1))	(131.2_1	(90.6_1	icr2))))	((406.1_1	L996_1)	(416.1_1	60.1_1)))	(((((116.4_1	159.11_1)	((184.1_1	L046_1)	((366.1_1	L035_1)	369.1_1)))	(135.7_1	L985_1))	L162_1)	92.1_1))	((208.1_1	276.1_1)	L1002_1))	(84.6_1	85.1_1))	(274.1_1	L998_1))	(((278.1_1	L151_1)	L179_1)	280.1_1))	((((250.1_1	icr1)	L987_1)	((L989_1	L990_1)	L992_1))	(40.6_1	55.1_1)))	rhc1);
((((((L036_1	((266.1_1	94.1_1)	L033_1))	(((128.1_1	((184.1_1	L046_1)	(96.3_1	L985_1)))	M60.1_1)	(131.2_1	((135.7_1	159.11_1)	416.1_1))))	((((116.4_1	90.6_1)	L996_1)	L162_1)	(((((366.1_1	369.1_1)	L035_1)	(406.1_1	92.1_1))	60.1_1)	icr2)))	(208.1_1	(276.1_1	L1002_1)))	(((((L987_1	250.1_1)	icr1)	((L989_1	L990_1)	L992_1))	(40.6_1	55.1_1))	((274.1_1	L998_1)	(((278.1_1	(L151_1	L179_1))	280.1_1)	(84.6_1	85.1_1)))))	rhc1);
((((((((((266.1_1	L036_1)	94.1_1)	L033_1)	(128.1_1	416.1_1))	(((((135.7_1	L985_1)	92.1_1)	M60.1_1)	L162_1)	406.1_1))	((((116.4_1	(60.1_1	90.6_1))	L996_1)	((131.2_1	(184.1_1	L046_1))	(159.11_1	((366.1_1	L035_1)	369.1_1))))	(96.3_1	icr2)))	(208.1_1	(276.1_1	L1002_1)))	(((icr1	(250.1_1	L987_1))	((L989_1	L990_1)	L992_1))	(40.6_1	55.1_1)))	(((274.1_1	L998_1)	(84.6_1	85.1_1))	((278.1_1	280.1_1)	(L151_1	L179_1))))	rhc1);
(((((((((((((266.1_1	L036_1)	(94.1_1	L033_1))	(((159.11_1	(184.1_1	L046_1))	(366.1_1	(369.1_1	L035_1)))	(406.1_1	L985_1)))	(((131.2_1	icr2)	135.7_1)	L162_1))	((((116.4_1	92.1_1)	60.1_1)	M60.1_1)	(416.1_1	90.6_1)))	((128.1_1	L996_1)	96.3_1))	(276.1_1	L1002_1))	208.1_1)	((280.1_1	(L151_1	L179_1))	(84.6_1	85.1_1)))	(274.1_1	L998_1))	((((250.1_1	L987_1)	icr1)	((L989_1	L990_1)	L992_1))	(40.6_1	55.1_1)))	278.1_1)	rhc1);
(((((((L033_1	94.1_1)	(266.1_1	L036_1))	(((128.1_1	92.1_1)	(416.1_1	96.3_1))	((135.7_1	(159.11_1	(L985_1	M60.1_1)))	(184.1_1	L046_1))))	(((((116.4_1	60.1_1)	406.1_1)	131.2_1)	((((366.1_1	369.1_1)	L035_1)	90.6_1)	(L996_1	icr2)))	L162_1))	((208.1_1	276.1_1)	L1002_1))	(((((250.1_1	(L987_1	icr1))	((L989_1	L992_1)	L990_1))	(40.6_1	55.1_1))	(274.1_1	L998_1))	((278.1_1	((280.1_1	L151_1)	L179_1))	(84.6_1	85.1_1))))	rhc1);
(((((((((((L036_1	((266.1_1	L033_1)	94.1_1))	(128.1_1	416.1_1))	((406.1_1	96.3_1)	L162_1))	((((116.4_1	L996_1)	60.1_1)	(131.2_1	(184.1_1	L046_1)))	(((135.7_1	M60.1_1)	(((366.1_1	369.1_1)	L035_1)	(92.1_1	L985_1)))	90.6_1)))	icr2)	159.11_1)	208.1_1)	(276.1_1	L1002_1))	(((274.1_1	L998_1)	((278.1_1	280.1_1)	(L151_1	L179_1)))	(84.6_1	85.1_1)))	(((icr1	(250.1_1	L987_1))	(L989_1	(L990_1	L992_1)))	(40.6_1	55.1_1)))	rhc1);
(((((((((L036_1	94.1_1)	L033_1)	266.1_1)	(159.11_1	L162_1))	((((116.4_1	60.1_1)	(((128.1_1	92.1_1)	M60.1_1)	(184.1_1	L046_1)))	((406.1_1	(96.3_1	L996_1))	icr2))	((131.2_1	(135.7_1	(416.1_1	L985_1)))	((366.1_1	(369.1_1	L035_1))	90.6_1))))	(276.1_1	L1002_1))	208.1_1)	((((icr1	(250.1_1	L987_1))	((L989_1	L990_1)	L992_1))	(40.6_1	55.1_1))	((274.1_1	L998_1)	((((278.1_1	280.1_1)	L151_1)	L179_1)	(84.6_1	85.1_1)))))	rhc1);
((((((((((94.1_1	L036_1)	(266.1_1	L033_1))	((((128.1_1	60.1_1)	135.7_1)	131.2_1)	((((159.11_1	L996_1)	(366.1_1	(369.1_1	L035_1)))	M60.1_1)	(184.1_1	L046_1))))	(((116.4_1	L162_1)	((90.6_1	L985_1)	icr2))	((92.1_1	(406.1_1	416.1_1))	96.3_1)))	(208.1_1	(276.1_1	L1002_1)))	((280.1_1	(L151_1	L179_1))	(84.6_1	85.1_1)))	278.1_1)	(274.1_1	L998_1))	((((250.1_1	L987_1)	icr1)	((L989_1	L990_1)	L992_1))	(40.6_1	55.1_1)))	rhc1);
((((((((L033_1	L036_1)	94.1_1)	266.1_1)	((((((((116.4_1	416.1_1)	90.6_1)	M60.1_1)	406.1_1)	135.7_1)	(((128.1_1	((131.2_1	(60.1_1	92.1_1))	(96.3_1	L996_1)))	((366.1_1	L035_1)	369.1_1))	(159.11_1	icr2)))	L162_1)	((184.1_1	L046_1)	L985_1)))	(208.1_1	(276.1_1	L1002_1)))	((278.1_1	((280.1_1	L151_1)	L179_1))	(84.6_1	85.1_1)))	(((((L987_1	icr1)	250.1_1)	((L989_1	L990_1)	L992_1))	(40.6_1	55.1_1))	(274.1_1	L998_1)))	rhc1);
((((((((94.1_1	L036_1)	(266.1_1	L033_1))	(((((128.1_1	icr2)	131.2_1)	L996_1)	(((90.6_1	96.3_1)	92.1_1)	L162_1))	((366.1_1	L035_1)	369.1_1)))	(116.4_1	((((135.7_1	416.1_1)	(159.11_1	60.1_1))	((406.1_1	M60.1_1)	L985_1))	(184.1_1	L046_1))))	(276.1_1	L1002_1))	208.1_1)	(((((250.1_1	L987_1)	icr1)	((L989_1	L992_1)	L990_1))	(40.6_1	55.1_1))	(((274.1_1	L998_1)	((278.1_1	L179_1)	(280.1_1	L151_1)))	(84.6_1	85.1_1))))	rhc1);
(((((((((((266.1_1	L033_1)	L036_1)	94.1_1)	L162_1)	((((((116.4_1	96.3_1)	((131.2_1	icr2)	(184.1_1	L046_1)))	(406.1_1	(60.1_1	90.6_1)))	(((128.1_1	(L985_1	L996_1))	(135.7_1	416.1_1))	M60.1_1))	(((366.1_1	369.1_1)	L035_1)	92.1_1))	159.11_1))	208.1_1)	(276.1_1	L1002_1))	((278.1_1	(280.1_1	(L151_1	L179_1)))	(84.6_1	85.1_1)))	((((250.1_1	icr1)	L987_1)	((L989_1	L990_1)	L992_1))	(40.6_1	55.1_1)))	(274.1_1	L998_1))	rhc1);
(((((((((L036_1	((266.1_1	94.1_1)	L033_1))	(159.11_1	60.1_1))	((135.7_1	L996_1)	icr2))	L162_1)	((((((116.4_1	((406.1_1	96.3_1)	92.1_1))	128.1_1)	M60.1_1)	416.1_1)	131.2_1)	((184.1_1	L046_1)	(((366.1_1	369.1_1)	L035_1)	(90.6_1	L985_1)))))	(208.1_1	(276.1_1	L1002_1)))	((((274.1_1	L998_1)	280.1_1)	(278.1_1	(L151_1	L179_1)))	(84.6_1	85.1_1)))	(((250.1_1	(L987_1	icr1))	((L989_1	L990_1)	L992_1))	(40.6_1	55.1_1)))	rhc1);
((((((((266.1_1	(L033_1	L036_1))	94.1_1)	(184.1_1	L046_1))	((((116.4_1	60.1_1)	M60.1_1)	(((((128.1_1	406.1_1)	135.7_1)	(92.1_1	L996_1))	131.2_1)	90.6_1))	(((((159.11_1	416.1_1)	icr2)	L162_1)	((366.1_1	369.1_1)	L035_1))	(96.3_1	L985_1))))	(276.1_1	L1002_1))	208.1_1)	((((((250.1_1	L987_1)	icr1)	((L989_1	L990_1)	L992_1))	(40.6_1	55.1_1))	(274.1_1	L998_1))	((278.1_1	((280.1_1	L179_1)	L151_1))	(84.6_1	85.1_1))))	rhc1);
((((((((266.1_1	94.1_1)	(L033_1	L036_1))	((135.7_1	406.1_1)	((184.1_1	L046_1)	(90.6_1	L996_1))))	(116.4_1	96.3_1))	(((((((128.1_1	416.1_1)	((366.1_1	L035_1)	369.1_1))	L162_1)	131.2_1)	60.1_1)	(((92.1_1	L985_1)	M60.1_1)	icr2))	159.11_1))	(208.1_1	(276.1_1	L1002_1)))	((((icr1	L987_1)	250.1_1)	((40.6_1	55.1_1)	(L989_1	(L990_1	L992_1))))	((274.1_1	L998_1)	(278.1_1	(((280.1_1	L151_1)	L179_1)	(84.6_1	85.1_1))))))	rhc1);
(((((((((266.1_1	(L036_1	(94.1_1	L033_1)))	L162_1)	(((116.4_1	60.1_1)	135.7_1)	((416.1_1	(90.6_1	L996_1))	159.11_1)))	(((((128.1_1	L985_1)	406.1_1)	((366.1_1	(369.1_1	L035_1))	96.3_1))	(92.1_1	M60.1_1))	((131.2_1	icr2)	(184.1_1	L046_1))))	(276.1_1	L1002_1))	208.1_1)	(((((icr1	(250.1_1	L987_1))	(40.6_1	55.1_1))	((L989_1	L992_1)	L990_1))	(84.6_1	85.1_1))	(274.1_1	L998_1)))	(278.1_1	((280.1_1	L179_1)	L151_1)))	rhc1);
(((((L036_1	((266.1_1	L033_1)	94.1_1))	(((((((116.4_1	L996_1)	(135.7_1	60.1_1))	icr2)	((128.1_1	92.1_1)	((406.1_1	90.6_1)	M60.1_1)))	159.11_1)	L162_1)	(131.2_1	(((184.1_1	L046_1)	(((366.1_1	L035_1)	369.1_1)	(416.1_1	96.3_1)))	L985_1))))	(208.1_1	(276.1_1	L1002_1)))	(((((icr1	(250.1_1	L987_1))	((L989_1	L992_1)	L990_1))	(40.6_1	55.1_1))	((278.1_1	(84.6_1	85.1_1))	(280.1_1	(L151_1	L179_1))))	(274.1_1	L998_1)))	rhc1);
(((((((((((266.1_1	94.1_1)	L033_1)	L036_1)	(((((116.4_1	96.3_1)	(60.1_1	L985_1))	icr2)	90.6_1)	((((((128.1_1	406.1_1)	135.7_1)	(159.11_1	((184.1_1	L046_1)	92.1_1)))	L162_1)	(416.1_1	(L996_1	M60.1_1)))	((366.1_1	369.1_1)	L035_1))))	131.2_1)	(208.1_1	(276.1_1	L1002_1)))	(274.1_1	L998_1))	((278.1_1	L179_1)	(280.1_1	L151_1)))	((((L987_1	icr1)	250.1_1)	((L989_1	L990_1)	L992_1))	(40.6_1	55.1_1)))	(84.6_1	85.1_1))	rhc1);
((((((((((((L033_1	L036_1)	266.1_1)	94.1_1)	M60.1_1)	(((116.4_1	((131.2_1	135.7_1)	(159.11_1	L162_1)))	(((128.1_1	(184.1_1	L046_1))	90.6_1)	(((96.3_1	((406.1_1	60.1_1)	L985_1))	(416.1_1	(92.1_1	L996_1)))	((366.1_1	369.1_1)	L035_1))))	icr2))	(208.1_1	(276.1_1	L1002_1)))	278.1_1)	(40.6_1	55.1_1))	(84.6_1	85.1_1))	((250.1_1	(L987_1	icr1))	(L989_1	(L990_1	L992_1))))	((274.1_1	L998_1)	(280.1_1	(L151_1	L179_1))))	rhc1);
((((((((((266.1_1	(L033_1	L036_1))	94.1_1)	(((((116.4_1	M60.1_1)	((128.1_1	131.2_1)	(135.7_1	96.3_1)))	(184.1_1	L046_1))	(((406.1_1	L996_1)	92.1_1)	L162_1))	((366.1_1	369.1_1)	L035_1)))	(((159.11_1	90.6_1)	(416.1_1	60.1_1))	(L985_1	icr2)))	(276.1_1	L1002_1))	(208.1_1	(((278.1_1	L179_1)	L151_1)	280.1_1)))	(274.1_1	L998_1))	(84.6_1	85.1_1))	(((L987_1	(250.1_1	icr1))	((L989_1	L990_1)	L992_1))	(40.6_1	55.1_1)))	rhc1);
((((((((266.1_1	((94.1_1	L036_1)	L033_1))	(((128.1_1	(90.6_1	96.3_1))	(184.1_1	L046_1))	(((L985_1	416.1_1)	(366.1_1	(369.1_1	L035_1)))	159.11_1)))	((((((116.4_1	((406.1_1	60.1_1)	M60.1_1))	135.7_1)	icr2)	L996_1)	(92.1_1	L162_1))	131.2_1))	(208.1_1	(276.1_1	L1002_1)))	(278.1_1	(280.1_1	(L151_1	L179_1))))	(((250.1_1	(L987_1	icr1))	(L989_1	(L990_1	L992_1)))	(40.6_1	55.1_1)))	((274.1_1	L998_1)	(84.6_1	85.1_1)))	rhc1);
((((((((((L033_1	L036_1)	(266.1_1	94.1_1))	416.1_1)	((((((116.4_1	92.1_1)	((128.1_1	(184.1_1	L046_1))	406.1_1))	131.2_1)	L162_1)	(((((135.7_1	L985_1)	(96.3_1	L996_1))	icr2)	159.11_1)	60.1_1))	(366.1_1	(369.1_1	L035_1))))	(90.6_1	M60.1_1))	(276.1_1	L1002_1))	208.1_1)	((274.1_1	L998_1)	((278.1_1	(84.6_1	85.1_1))	((280.1_1	L151_1)	L179_1))))	((((250.1_1	L987_1)	icr1)	((L989_1	L992_1)	L990_1))	(40.6_1	55.1_1)))	rhc1);
(((((((((((((L036_1	(94.1_1	L033_1))	266.1_1)	icr2)	131.2_1)	159.11_1)	(60.1_1	L996_1))	((((116.4_1	(406.1_1	L162_1))	L985_1)	((135.7_1	M60.1_1)	(366.1_1	(369.1_1	L035_1))))	(128.1_1	92.1_1)))	(((184.1_1	L046_1)	(416.1_1	90.6_1))	96.3_1))	(276.1_1	L1002_1))	208.1_1)	278.1_1)	((((((L987_1	250.1_1)	icr1)	(L989_1	(L990_1	L992_1)))	(40.6_1	55.1_1))	((280.1_1	(L151_1	L179_1))	(84.6_1	85.1_1)))	(274.1_1	L998_1)))	rhc1);
(((((((((266.1_1	L033_1)	(94.1_1	L036_1))	((((159.11_1	L996_1)	96.3_1)	((184.1_1	L046_1)	92.1_1))	(L162_1	icr2)))	(((((116.4_1	(128.1_1	((406.1_1	416.1_1)	L985_1)))	((366.1_1	369.1_1)	L035_1))	131.2_1)	(60.1_1	(90.6_1	M60.1_1)))	135.7_1))	L1002_1)	(208.1_1	276.1_1))	((274.1_1	L998_1)	((278.1_1	(L151_1	L179_1))	(84.6_1	85.1_1))))	(((((250.1_1	L987_1)	icr1)	((L989_1	L990_1)	L992_1))	(40.6_1	55.1_1))	280.1_1))	rhc1);
(((((((L036_1	(266.1_1	(94.1_1	L033_1)))	((((116.4_1	(L985_1	M60.1_1))	(((366.1_1	369.1_1)	L035_1)	L162_1))	(128.1_1	(159.11_1	406.1_1)))	((((131.2_1	((60.1_1	L996_1)	(92.1_1	96.3_1)))	90.6_1)	((184.1_1	L046_1)	416.1_1))	(135.7_1	icr2))))	(208.1_1	276.1_1))	L1002_1)	((((L987_1	250.1_1)	icr1)	((L989_1	L990_1)	L992_1))	(40.6_1	55.1_1)))	(((274.1_1	L998_1)	(((278.1_1	L179_1)	280.1_1)	L151_1))	(84.6_1	85.1_1)))	rhc1);
((((((((((94.1_1	((266.1_1	L036_1)	L033_1))	L162_1)	(159.11_1	icr2))	((92.1_1	90.6_1)	(184.1_1	L046_1)))	96.3_1)	(131.2_1	(((366.1_1	(369.1_1	L035_1))	((406.1_1	M60.1_1)	60.1_1))	L996_1)))	(((116.4_1	135.7_1)	128.1_1)	(416.1_1	L985_1)))	(208.1_1	((276.1_1	((278.1_1	(L151_1	L179_1))	280.1_1))	L1002_1)))	((((((250.1_1	L987_1)	icr1)	((L989_1	L990_1)	L992_1))	(40.6_1	55.1_1))	(84.6_1	85.1_1))	(274.1_1	L998_1)))	rhc1);
((((((((((L036_1	(94.1_1	L033_1))	266.1_1)	((((116.4_1	(((135.7_1	406.1_1)	(L985_1	L996_1))	92.1_1))	((131.2_1	(184.1_1	L046_1))	(((366.1_1	369.1_1)	L035_1)	((60.1_1	90.6_1)	M60.1_1))))	L162_1)	159.11_1))	(((128.1_1	416.1_1)	icr2)	96.3_1))	208.1_1)	(276.1_1	L1002_1))	(84.6_1	85.1_1))	(278.1_1	((280.1_1	L151_1)	L179_1)))	((((250.1_1	L987_1)	icr1)	(L989_1	(L990_1	L992_1)))	((274.1_1	L998_1)	(40.6_1	55.1_1))))	rhc1);
((((((((L033_1	94.1_1)	(266.1_1	L036_1))	(((((((116.4_1	60.1_1)	((128.1_1	135.7_1)	(406.1_1	90.6_1)))	(92.1_1	icr2))	(159.11_1	(366.1_1	(369.1_1	L035_1))))	L162_1)	((((131.2_1	L996_1)	96.3_1)	416.1_1)	(184.1_1	L046_1)))	(M60.1_1	L985_1)))	(208.1_1	(276.1_1	L1002_1)))	((278.1_1	((280.1_1	L179_1)	L151_1))	(84.6_1	85.1_1)))	(274.1_1	L998_1))	(((icr1	(250.1_1	L987_1))	((L989_1	L992_1)	L990_1))	(40.6_1	55.1_1)))	rhc1);
(((((((((((266.1_1	94.1_1)	(L033_1	L036_1))	(128.1_1	L996_1))	((366.1_1	L035_1)	369.1_1))	((((135.7_1	L985_1)	406.1_1)	90.6_1)	92.1_1))	(((116.4_1	96.3_1)	(((131.2_1	159.11_1)	(M60.1_1	((184.1_1	L046_1)	(416.1_1	60.1_1))))	icr2))	L162_1))	208.1_1)	(276.1_1	L1002_1))	((274.1_1	L998_1)	(((278.1_1	280.1_1)	(L151_1	L179_1))	(84.6_1	85.1_1))))	(((L987_1	(250.1_1	icr1))	((L989_1	L992_1)	L990_1))	(40.6_1	55.1_1)))	rhc1);
((((((((((94.1_1	L033_1)	(266.1_1	L036_1))	(((((128.1_1	(96.3_1	(416.1_1	L996_1)))	(406.1_1	(90.6_1	92.1_1)))	135.7_1)	(60.1_1	M60.1_1))	(131.2_1	L985_1)))	((((116.4_1	L162_1)	(184.1_1	L046_1))	icr2)	159.11_1))	((366.1_1	369.1_1)	L035_1))	208.1_1)	(274.1_1	L998_1))	(((276.1_1	L1002_1)	(278.1_1	L151_1))	((280.1_1	L179_1)	(84.6_1	85.1_1))))	(((icr1	(250.1_1	L987_1))	((L989_1	L992_1)	L990_1))	(40.6_1	55.1_1)))	rhc1);
(((((((((((L033_1	266.1_1)	(94.1_1	L036_1))	((131.2_1	((366.1_1	(369.1_1	L035_1))	(96.3_1	L985_1)))	(M60.1_1	(184.1_1	L046_1))))	(((((116.4_1	416.1_1)	(135.7_1	(90.6_1	92.1_1)))	128.1_1)	(406.1_1	60.1_1))	L162_1))	((159.11_1	icr2)	L996_1))	(276.1_1	L1002_1))	208.1_1)	(84.6_1	85.1_1))	(274.1_1	L998_1))	(((((250.1_1	L987_1)	icr1)	((L989_1	L992_1)	L990_1))	(40.6_1	55.1_1))	(278.1_1	(280.1_1	(L151_1	L179_1)))))	rhc1);
((((((((L033_1	(266.1_1	L036_1))	94.1_1)	(((116.4_1	416.1_1)	(((128.1_1	L996_1)	92.1_1)	M60.1_1))	(((135.7_1	icr2)	60.1_1)	159.11_1)))	((131.2_1	((366.1_1	369.1_1)	L035_1))	((((184.1_1	L046_1)	406.1_1)	96.3_1)	((90.6_1	L985_1)	L162_1))))	(276.1_1	L1002_1))	208.1_1)	((((L987_1	(250.1_1	icr1))	((L989_1	L990_1)	L992_1))	(40.6_1	55.1_1))	((274.1_1	L998_1)	(((278.1_1	280.1_1)	L151_1)	((84.6_1	85.1_1)	L179_1)))))	rhc1);
((((((((((L036_1	266.1_1)	(L033_1	94.1_1))	(416.1_1	L162_1))	(((128.1_1	M60.1_1)	(135.7_1	(184.1_1	L046_1)))	icr2))	((((116.4_1	96.3_1)	131.2_1)	((((366.1_1	L035_1)	369.1_1)	92.1_1)	(((406.1_1	60.1_1)	L996_1)	(90.6_1	L985_1))))	159.11_1))	(208.1_1	(276.1_1	L1002_1)))	((274.1_1	L998_1)	278.1_1))	((((250.1_1	L987_1)	icr1)	((40.6_1	55.1_1)	((L989_1	L990_1)	L992_1)))	(84.6_1	85.1_1)))	((280.1_1	L179_1)	L151_1))	rhc1);
(((((((((((((L033_1	L036_1)	(266.1_1	94.1_1))	((((116.4_1	icr2)	(128.1_1	M60.1_1))	(60.1_1	92.1_1))	96.3_1))	((131.2_1	((416.1_1	L985_1)	90.6_1))	((135.7_1	L996_1)	L162_1)))	(184.1_1	L046_1))	(((366.1_1	L035_1)	369.1_1)	406.1_1))	159.11_1)	208.1_1)	(276.1_1	L1002_1))	((274.1_1	L998_1)	((278.1_1	L179_1)	(280.1_1	L151_1))))	(84.6_1	85.1_1))	(((L987_1	(250.1_1	icr1))	(40.6_1	55.1_1))	((L989_1	L992_1)	L990_1)))	rhc1);
(((((((((L033_1	94.1_1)	(266.1_1	L036_1))	L162_1)	(366.1_1	(369.1_1	L035_1)))	(((((116.4_1	M60.1_1)	((128.1_1	135.7_1)	131.2_1))	((406.1_1	60.1_1)	icr2))	(184.1_1	L046_1))	((((159.11_1	L996_1)	(416.1_1	90.6_1))	L985_1)	(92.1_1	96.3_1))))	(276.1_1	L1002_1))	208.1_1)	((((L987_1	icr1)	250.1_1)	((40.6_1	55.1_1)	(L989_1	(L990_1	L992_1))))	((274.1_1	L998_1)	(((278.1_1	L179_1)	(280.1_1	L151_1))	(84.6_1	85.1_1)))))	rhc1);
(((((((((((266.1_1	94.1_1)	(L033_1	L036_1))	((((116.4_1	406.1_1)	159.11_1)	(((131.2_1	92.1_1)	(90.6_1	M60.1_1))	(96.3_1	(L996_1	icr2))))	(416.1_1	L985_1)))	((184.1_1	L046_1)	((366.1_1	L035_1)	369.1_1)))	(((128.1_1	60.1_1)	L162_1)	135.7_1))	(208.1_1	(276.1_1	L1002_1)))	((278.1_1	L179_1)	(280.1_1	L151_1)))	(274.1_1	L998_1))	(((icr1	(250.1_1	L987_1))	(L989_1	(L990_1	L992_1)))	(40.6_1	55.1_1)))	(84.6_1	85.1_1))	rhc1);
((((((((((((266.1_1	(94.1_1	L033_1))	L036_1)	159.11_1)	((366.1_1	369.1_1)	L035_1))	((116.4_1	96.3_1)	416.1_1))	(((135.7_1	(406.1_1	92.1_1))	icr2)	L996_1))	(((((128.1_1	60.1_1)	(((184.1_1	L046_1)	90.6_1)	M60.1_1))	L162_1)	131.2_1)	L985_1))	(208.1_1	(276.1_1	L1002_1)))	(((278.1_1	L151_1)	(280.1_1	L179_1))	(84.6_1	85.1_1)))	(274.1_1	L998_1))	(((250.1_1	(L987_1	icr1))	(L989_1	(L990_1	L992_1)))	(40.6_1	55.1_1)))	rhc1);
((((((((((266.1_1	L036_1)	(94.1_1	L033_1))	(((116.4_1	(96.3_1	icr2))	((((135.7_1	92.1_1)	L996_1)	(90.6_1	L985_1))	(184.1_1	L046_1)))	((128.1_1	131.2_1)	L162_1)))	(((159.11_1	406.1_1)	60.1_1)	((((366.1_1	369.1_1)	L035_1)	416.1_1)	M60.1_1)))	(276.1_1	L1002_1))	208.1_1)	(((278.1_1	(280.1_1	L151_1))	L179_1)	(84.6_1	85.1_1)))	((((L987_1	250.1_1)	icr1)	(L989_1	(L990_1	L992_1)))	(40.6_1	55.1_1)))	(274.1_1	L998_1))	rhc1);
((((((((((((266.1_1	94.1_1)	L036_1)	L033_1)	((184.1_1	L046_1)	M60.1_1))	icr2)	(((((((((116.4_1	L985_1)	92.1_1)	416.1_1)	(128.1_1	L996_1))	135.7_1)	(159.11_1	(90.6_1	96.3_1)))	((366.1_1	369.1_1)	L035_1))	L162_1)	((131.2_1	60.1_1)	406.1_1)))	(208.1_1	L1002_1))	276.1_1)	(84.6_1	85.1_1))	(((274.1_1	L998_1)	((40.6_1	55.1_1)	(L989_1	(L990_1	L992_1))))	((278.1_1	L179_1)	(280.1_1	L151_1))))	((250.1_1	L987_1)	icr1))	rhc1);
(((((((((266.1_1	L033_1)	(94.1_1	L036_1))	((131.2_1	(159.11_1	(60.1_1	L996_1)))	(((416.1_1	L985_1)	(M60.1_1	icr2))	90.6_1)))	((((116.4_1	406.1_1)	(135.7_1	96.3_1))	((366.1_1	369.1_1)	L035_1))	(128.1_1	(((184.1_1	L046_1)	92.1_1)	L162_1))))	(208.1_1	(276.1_1	L1002_1)))	((274.1_1	L998_1)	(278.1_1	((280.1_1	L179_1)	L151_1))))	(84.6_1	85.1_1))	(((icr1	(250.1_1	L987_1))	(L989_1	(L990_1	L992_1)))	(40.6_1	55.1_1)))	rhc1);
((((((((L036_1	L033_1)	266.1_1)	94.1_1)	(((((((116.4_1	L985_1)	90.6_1)	135.7_1)	159.11_1)	L996_1)	((((128.1_1	406.1_1)	(416.1_1	icr2))	(60.1_1	92.1_1))	131.2_1))	96.3_1))	((((184.1_1	L046_1)	M60.1_1)	L162_1)	(366.1_1	(369.1_1	L035_1))))	(208.1_1	(276.1_1	L1002_1)))	((((((L987_1	250.1_1)	icr1)	(L989_1	(L990_1	L992_1)))	(40.6_1	55.1_1))	(274.1_1	L998_1))	((278.1_1	(280.1_1	(L151_1	L179_1)))	(84.6_1	85.1_1))))	rhc1);
((((((((((L036_1	L033_1)	(266.1_1	94.1_1))	((135.7_1	((366.1_1	369.1_1)	L035_1))	(184.1_1	L046_1)))	(((((((116.4_1	L985_1)	96.3_1)	416.1_1)	406.1_1)	((L162_1	icr2)	M60.1_1))	159.11_1)	(((128.1_1	L996_1)	131.2_1)	(92.1_1	(60.1_1	90.6_1)))))	276.1_1)	208.1_1)	L1002_1)	((((L987_1	250.1_1)	icr1)	((L989_1	L990_1)	L992_1))	(40.6_1	55.1_1)))	(((274.1_1	L998_1)	(278.1_1	(280.1_1	(L151_1	L179_1))))	(84.6_1	85.1_1)))	rhc1);
((((((((((L033_1	266.1_1)	(L036_1	94.1_1))	((((184.1_1	L046_1)	((406.1_1	90.6_1)	L985_1))	L996_1)	60.1_1))	((((((116.4_1	135.7_1)	92.1_1)	(96.3_1	L162_1))	131.2_1)	(159.11_1	416.1_1))	(((128.1_1	M60.1_1)	icr2)	((366.1_1	L035_1)	369.1_1))))	208.1_1)	276.1_1)	L1002_1)	(((((L987_1	icr1)	250.1_1)	((L989_1	L992_1)	L990_1))	(40.6_1	55.1_1))	((274.1_1	L998_1)	((278.1_1	(280.1_1	L179_1))	L151_1))))	(84.6_1	85.1_1))	rhc1);
((((((((((((94.1_1	L033_1)	266.1_1)	L036_1)	(((((128.1_1	M60.1_1)	((416.1_1	90.6_1)	L985_1))	L996_1)	92.1_1)	(159.11_1	(184.1_1	L046_1))))	((((((116.4_1	406.1_1)	60.1_1)	135.7_1)	96.3_1)	(131.2_1	L162_1))	((366.1_1	(369.1_1	L035_1))	icr2)))	208.1_1)	(276.1_1	L1002_1))	(274.1_1	L998_1))	(((278.1_1	L179_1)	L151_1)	280.1_1))	(((icr1	(250.1_1	L987_1))	(L989_1	(L990_1	L992_1)))	(40.6_1	55.1_1)))	(84.6_1	85.1_1))	rhc1);
((((((((((L036_1	(266.1_1	(94.1_1	L033_1)))	159.11_1)	((((116.4_1	406.1_1)	128.1_1)	L985_1)	(((131.2_1	60.1_1)	icr2)	(184.1_1	L046_1))))	(((135.7_1	L162_1)	((90.6_1	L996_1)	((416.1_1	92.1_1)	(96.3_1	M60.1_1))))	((366.1_1	L035_1)	369.1_1)))	208.1_1)	(276.1_1	L1002_1))	(84.6_1	85.1_1))	((274.1_1	L998_1)	((278.1_1	((280.1_1	L151_1)	L179_1))	(40.6_1	55.1_1))))	((250.1_1	(L987_1	icr1))	(L989_1	(L990_1	L992_1))))	rhc1);
((((((94.1_1	((266.1_1	L036_1)	L033_1))	(((((((128.1_1	96.3_1)	416.1_1)	(90.6_1	M60.1_1))	159.11_1)	((184.1_1	L046_1)	L996_1))	((135.7_1	L985_1)	((406.1_1	60.1_1)	92.1_1)))	L162_1))	(116.4_1	((131.2_1	icr2)	(366.1_1	(369.1_1	L035_1)))))	(208.1_1	(276.1_1	L1002_1)))	((((icr1	(250.1_1	L987_1))	(L989_1	(L990_1	L992_1)))	(40.6_1	55.1_1))	(((274.1_1	L998_1)	(278.1_1	(280.1_1	(L151_1	L179_1))))	(84.6_1	85.1_1))))	rhc1);
(((((((((266.1_1	L033_1)	94.1_1)	L036_1)	131.2_1)	((((116.4_1	135.7_1)	L162_1)	((128.1_1	(((90.6_1	L985_1)	L996_1)	92.1_1))	((366.1_1	369.1_1)	L035_1)))	(((159.11_1	(((184.1_1	L046_1)	416.1_1)	M60.1_1))	(406.1_1	(96.3_1	icr2)))	60.1_1)))	(208.1_1	(276.1_1	L1002_1)))	(((((274.1_1	L998_1)	(280.1_1	L151_1))	(278.1_1	L179_1))	(84.6_1	85.1_1))	(40.6_1	55.1_1)))	((icr1	(250.1_1	L987_1))	((L989_1	L990_1)	L992_1)))	rhc1);
(((((((((266.1_1	(L033_1	94.1_1))	L036_1)	(184.1_1	L046_1))	((116.4_1	406.1_1)	60.1_1))	((((((((128.1_1	135.7_1)	L996_1)	(90.6_1	92.1_1))	(96.3_1	icr2))	M60.1_1)	(131.2_1	159.11_1))	L162_1)	(((366.1_1	369.1_1)	L035_1)	(416.1_1	L985_1))))	L1002_1)	(208.1_1	276.1_1))	(((((250.1_1	L987_1)	icr1)	((L989_1	L992_1)	L990_1))	(40.6_1	55.1_1))	(((274.1_1	L998_1)	(((280.1_1	L179_1)	L151_1)	(84.6_1	85.1_1)))	278.1_1)))	rhc1);
(((((((((266.1_1	(L036_1	(94.1_1	L033_1)))	((184.1_1	L046_1)	L162_1))	(((116.4_1	135.7_1)	(406.1_1	(416.1_1	M60.1_1)))	((((128.1_1	60.1_1)	icr2)	(131.2_1	((366.1_1	369.1_1)	L035_1)))	((((159.11_1	92.1_1)	L985_1)	(90.6_1	L996_1))	96.3_1))))	((208.1_1	276.1_1)	L1002_1))	((278.1_1	(L151_1	L179_1))	280.1_1))	(274.1_1	L998_1))	(84.6_1	85.1_1))	(((icr1	(250.1_1	L987_1))	((L989_1	L990_1)	L992_1))	(40.6_1	55.1_1)))	rhc1);
(((((((((((((L033_1	L036_1)	266.1_1)	94.1_1)	90.6_1)	((((((116.4_1	L996_1)	92.1_1)	135.7_1)	416.1_1)	60.1_1)	M60.1_1))	((366.1_1	369.1_1)	L035_1))	(((((128.1_1	159.11_1)	131.2_1)	L985_1)	((184.1_1	L046_1)	(406.1_1	96.3_1)))	icr2))	L162_1)	(276.1_1	L1002_1))	208.1_1)	(40.6_1	55.1_1))	(((((250.1_1	L987_1)	icr1)	(L989_1	(L990_1	L992_1)))	((274.1_1	L998_1)	((278.1_1	(280.1_1	L151_1))	L179_1)))	(84.6_1	85.1_1)))	rhc1);
(((((((((L033_1	266.1_1)	(94.1_1	L036_1))	((((((116.4_1	((128.1_1	131.2_1)	(184.1_1	L046_1)))	(((135.7_1	M60.1_1)	60.1_1)	159.11_1))	((L985_1	L996_1)	icr2))	(((406.1_1	416.1_1)	92.1_1)	90.6_1))	(((366.1_1	369.1_1)	L035_1)	L162_1))	96.3_1))	(208.1_1	L1002_1))	276.1_1)	(((((L987_1	250.1_1)	icr1)	(L989_1	(L990_1	L992_1)))	(40.6_1	55.1_1))	((278.1_1	L151_1)	(280.1_1	L179_1))))	(274.1_1	L998_1))	(84.6_1	85.1_1))	rhc1);
(((((((((266.1_1	((94.1_1	L033_1)	L036_1))	((366.1_1	L035_1)	369.1_1))	L162_1)	((((116.4_1	159.11_1)	((131.2_1	L996_1)	135.7_1))	(((128.1_1	L985_1)	(((416.1_1	60.1_1)	90.6_1)	icr2))	(406.1_1	(92.1_1	(96.3_1	M60.1_1)))))	(184.1_1	L046_1)))	((208.1_1	276.1_1)	L1002_1))	(84.6_1	85.1_1))	(((((250.1_1	L987_1)	icr1)	(L989_1	(L990_1	L992_1)))	(40.6_1	55.1_1))	(((278.1_1	280.1_1)	L179_1)	L151_1)))	(274.1_1	L998_1))	rhc1);
(((((((((L036_1	(266.1_1	(94.1_1	L033_1)))	(((128.1_1	(406.1_1	(96.3_1	L996_1)))	icr2)	(184.1_1	L046_1)))	(((116.4_1	416.1_1)	M60.1_1)	((366.1_1	369.1_1)	L035_1)))	((135.7_1	92.1_1)	60.1_1))	(((131.2_1	(90.6_1	L985_1))	L162_1)	159.11_1))	(208.1_1	(276.1_1	L1002_1)))	((274.1_1	L998_1)	((278.1_1	(84.6_1	85.1_1))	(280.1_1	(L151_1	L179_1)))))	((((icr1	250.1_1)	L987_1)	((L989_1	L992_1)	L990_1))	(40.6_1	55.1_1)))	rhc1);
(((((((((266.1_1	94.1_1)	(L033_1	L036_1))	(116.4_1	(128.1_1	159.11_1)))	(((((131.2_1	((((366.1_1	L035_1)	369.1_1)	L996_1)	92.1_1))	M60.1_1)	icr2)	((135.7_1	(406.1_1	90.6_1))	(96.3_1	L985_1)))	L162_1))	((184.1_1	L046_1)	(416.1_1	60.1_1)))	(208.1_1	(276.1_1	L1002_1)))	((((L987_1	icr1)	250.1_1)	((L989_1	L992_1)	L990_1))	(40.6_1	55.1_1)))	(((274.1_1	L998_1)	(280.1_1	(L151_1	L179_1)))	(278.1_1	(84.6_1	85.1_1))))	rhc1);
((((((((((((266.1_1	L036_1)	94.1_1)	L033_1)	L162_1)	((366.1_1	(369.1_1	L035_1))	96.3_1))	((((((116.4_1	92.1_1)	L996_1)	((159.11_1	60.1_1)	M60.1_1))	128.1_1)	416.1_1)	(184.1_1	L046_1)))	((((131.2_1	L985_1)	(135.7_1	406.1_1))	90.6_1)	icr2))	(276.1_1	L1002_1))	208.1_1)	(((274.1_1	L998_1)	(278.1_1	((280.1_1	L151_1)	(84.6_1	85.1_1))))	L179_1))	((((250.1_1	icr1)	L987_1)	(L989_1	(L990_1	L992_1)))	(40.6_1	55.1_1)))	rhc1);
((((((((((266.1_1	(94.1_1	L033_1))	L036_1)	(((((116.4_1	96.3_1)	icr2)	131.2_1)	L162_1)	((((128.1_1	(90.6_1	L985_1))	(135.7_1	((366.1_1	L035_1)	369.1_1)))	(((159.11_1	416.1_1)	406.1_1)	(92.1_1	M60.1_1)))	(184.1_1	L046_1))))	(L996_1	60.1_1))	((208.1_1	L1002_1)	276.1_1))	((((250.1_1	L987_1)	icr1)	(L989_1	(L990_1	L992_1)))	(40.6_1	55.1_1)))	(((278.1_1	280.1_1)	L151_1)	L179_1))	(84.6_1	85.1_1))	rhc1)	(274.1_1	L998_1));
((((((((((266.1_1	L033_1)	L036_1)	94.1_1)	(184.1_1	L046_1))	(((((((116.4_1	(135.7_1	92.1_1))	(416.1_1	L996_1))	L162_1)	((((128.1_1	96.3_1)	icr2)	406.1_1)	((60.1_1	90.6_1)	L985_1)))	159.11_1)	(131.2_1	((366.1_1	L035_1)	369.1_1)))	M60.1_1))	(208.1_1	(276.1_1	L1002_1)))	((274.1_1	L998_1)	(((278.1_1	L179_1)	L151_1)	280.1_1)))	(((250.1_1	(L987_1	icr1))	((L989_1	L990_1)	L992_1))	(40.6_1	55.1_1)))	(84.6_1	85.1_1))	rhc1);
(((((((((L036_1	L033_1)	266.1_1)	94.1_1)	(((((116.4_1	135.7_1)	M60.1_1)	L162_1)	(131.2_1	((((159.11_1	60.1_1)	icr2)	((184.1_1	L046_1)	L996_1))	416.1_1)))	((128.1_1	((L985_1	((406.1_1	90.6_1)	92.1_1))	96.3_1))	(366.1_1	(369.1_1	L035_1)))))	208.1_1)	(276.1_1	L1002_1))	(((250.1_1	L987_1)	icr1)	((40.6_1	55.1_1)	((L989_1	L990_1)	L992_1))))	((274.1_1	L998_1)	((278.1_1	(280.1_1	(L151_1	L179_1)))	(84.6_1	85.1_1))))	rhc1);
((((((((((L033_1	94.1_1)	L036_1)	266.1_1)	(((((159.11_1	(184.1_1	L046_1))	(90.6_1	L996_1))	(92.1_1	L162_1))	((366.1_1	L035_1)	369.1_1))	M60.1_1))	(116.4_1	(416.1_1	96.3_1)))	((((128.1_1	406.1_1)	135.7_1)	131.2_1)	((60.1_1	icr2)	L985_1)))	(208.1_1	(276.1_1	L1002_1)))	(40.6_1	55.1_1))	(((((250.1_1	L987_1)	icr1)	(L989_1	(L990_1	L992_1)))	(((274.1_1	L998_1)	(278.1_1	L179_1))	(280.1_1	L151_1)))	(84.6_1	85.1_1)))	rhc1);
((((((((((((94.1_1	266.1_1)	L036_1)	L033_1)	((116.4_1	M60.1_1)	(((128.1_1	60.1_1)	L996_1)	(((131.2_1	135.7_1)	icr2)	(184.1_1	L046_1)))))	((406.1_1	L985_1)	((416.1_1	90.6_1)	(92.1_1	96.3_1))))	((366.1_1	(369.1_1	L035_1))	L162_1))	159.11_1)	208.1_1)	(276.1_1	L1002_1))	((274.1_1	L998_1)	((278.1_1	L179_1)	((280.1_1	L151_1)	(84.6_1	85.1_1)))))	(((250.1_1	L987_1)	icr1)	((40.6_1	55.1_1)	(L989_1	(L990_1	L992_1)))))	rhc1);
((((((((((L036_1	L033_1)	94.1_1)	266.1_1)	((((((((116.4_1	92.1_1)	131.2_1)	((135.7_1	416.1_1)	M60.1_1))	90.6_1)	((406.1_1	(96.3_1	L996_1))	L985_1))	((128.1_1	60.1_1)	icr2))	L162_1)	(184.1_1	L046_1)))	(159.11_1	((366.1_1	369.1_1)	L035_1)))	(276.1_1	L1002_1))	208.1_1)	((274.1_1	L998_1)	(((278.1_1	(L151_1	L179_1))	280.1_1)	(84.6_1	85.1_1))))	((((L987_1	250.1_1)	icr1)	((L989_1	L992_1)	L990_1))	(40.6_1	55.1_1)))	rhc1);
(((((((((((L036_1	(266.1_1	94.1_1))	L033_1)	((((131.2_1	406.1_1)	L985_1)	L996_1)	(184.1_1	L046_1)))	(((128.1_1	(90.6_1	60.1_1))	(159.11_1	416.1_1))	icr2))	((116.4_1	((366.1_1	L035_1)	369.1_1))	(135.7_1	(92.1_1	(96.3_1	M60.1_1)))))	L162_1)	208.1_1)	(276.1_1	L1002_1))	((274.1_1	L998_1)	(278.1_1	((280.1_1	L179_1)	L151_1))))	((((L987_1	(icr1	250.1_1))	((L989_1	L990_1)	L992_1))	(40.6_1	55.1_1))	(84.6_1	85.1_1)))	rhc1);
((((((((L033_1	(266.1_1	(94.1_1	L036_1)))	(((((((((116.4_1	416.1_1)	92.1_1)	L985_1)	(90.6_1	L996_1))	L162_1)	(((L035_1	366.1_1)	369.1_1)	(M60.1_1	icr2)))	60.1_1)	(131.2_1	(184.1_1	L046_1)))	((128.1_1	135.7_1)	(406.1_1	96.3_1))))	159.11_1)	(208.1_1	(276.1_1	L1002_1)))	((274.1_1	L998_1)	(84.6_1	85.1_1)))	((278.1_1	(280.1_1	L151_1))	L179_1))	(((L987_1	icr1)	250.1_1)	((40.6_1	55.1_1)	((L989_1	L992_1)	L990_1))))	rhc1);
(((((((((((266.1_1	(L033_1	94.1_1))	L036_1)	(((116.4_1	L996_1)	131.2_1)	159.11_1))	L162_1)	((((128.1_1	135.7_1)	92.1_1)	(((60.1_1	90.6_1)	(406.1_1	L985_1))	(184.1_1	L046_1)))	(((366.1_1	L035_1)	369.1_1)	(((416.1_1	96.3_1)	M60.1_1)	icr2))))	L1002_1)	276.1_1)	208.1_1)	((((250.1_1	L987_1)	icr1)	((L989_1	L992_1)	L990_1))	(40.6_1	55.1_1)))	(((274.1_1	L998_1)	((278.1_1	L179_1)	(280.1_1	L151_1)))	(84.6_1	85.1_1)))	rhc1);
((((((((L036_1	((266.1_1	L033_1)	94.1_1))	((((116.4_1	(135.7_1	96.3_1))	(128.1_1	((60.1_1	92.1_1)	L985_1)))	131.2_1)	icr2))	(((M60.1_1	90.6_1)	((184.1_1	L046_1)	((366.1_1	L035_1)	369.1_1)))	(((159.11_1	(416.1_1	L996_1))	L162_1)	406.1_1)))	((208.1_1	(276.1_1	((278.1_1	(L151_1	L179_1))	280.1_1)))	L1002_1))	(274.1_1	L998_1))	((((250.1_1	L987_1)	icr1)	((L989_1	L992_1)	L990_1))	(40.6_1	55.1_1)))	(84.6_1	85.1_1))	rhc1);
(((((((((((266.1_1	L033_1)	94.1_1)	L036_1)	(L162_1	icr2))	((((116.4_1	L996_1)	(60.1_1	M60.1_1))	(((184.1_1	L046_1)	406.1_1)	((366.1_1	369.1_1)	L035_1)))	((((128.1_1	(159.11_1	416.1_1))	((135.7_1	L985_1)	96.3_1))	131.2_1)	(90.6_1	92.1_1))))	((276.1_1	(278.1_1	((280.1_1	L179_1)	L151_1)))	L1002_1))	208.1_1)	(84.6_1	85.1_1))	(274.1_1	L998_1))	((((250.1_1	L987_1)	icr1)	(L989_1	(L990_1	L992_1)))	(40.6_1	55.1_1)))	rhc1);
(((((((((((L033_1	(266.1_1	L036_1))	94.1_1)	116.4_1)	(L162_1	L985_1))	((((((128.1_1	(406.1_1	90.6_1))	(184.1_1	L046_1))	(((416.1_1	icr2)	L996_1)	(60.1_1	96.3_1)))	(131.2_1	(135.7_1	92.1_1)))	(159.11_1	M60.1_1))	(366.1_1	(369.1_1	L035_1))))	208.1_1)	(276.1_1	L1002_1))	((((274.1_1	L998_1)	278.1_1)	(280.1_1	L179_1))	L151_1))	(84.6_1	85.1_1))	(((icr1	(250.1_1	L987_1))	((L989_1	L992_1)	L990_1))	(40.6_1	55.1_1)))	rhc1);
(((((((((266.1_1	L036_1)	94.1_1)	L033_1)	((((116.4_1	90.6_1)	(L162_1	L996_1))	(416.1_1	60.1_1))	(((((128.1_1	92.1_1)	(((135.7_1	96.3_1)	406.1_1)	L985_1))	131.2_1)	(184.1_1	L046_1))	(366.1_1	(369.1_1	L035_1)))))	(159.11_1	(M60.1_1	icr2)))	(276.1_1	L1002_1))	208.1_1)	(((((L987_1	250.1_1)	icr1)	((L989_1	L990_1)	L992_1))	(40.6_1	55.1_1))	((274.1_1	L998_1)	((278.1_1	((280.1_1	L151_1)	L179_1))	(84.6_1	85.1_1)))))	rhc1);
((((((((((266.1_1	L033_1)	(94.1_1	L036_1))	((135.7_1	(92.1_1	L985_1))	90.6_1))	(131.2_1	416.1_1))	(((116.4_1	((128.1_1	((159.11_1	((96.3_1	M60.1_1)	L996_1))	(184.1_1	L046_1)))	(366.1_1	(369.1_1	L035_1))))	60.1_1)	((406.1_1	icr2)	L162_1)))	(276.1_1	L1002_1))	208.1_1)	((((250.1_1	L987_1)	icr1)	(L989_1	(L990_1	L992_1)))	(40.6_1	55.1_1)))	((274.1_1	L998_1)	((278.1_1	(280.1_1	(L151_1	L179_1)))	(84.6_1	85.1_1))))	rhc1);
(((((((((266.1_1	L036_1)	94.1_1)	L033_1)	((L985_1	L996_1)	M60.1_1))	(96.3_1	(((184.1_1	L046_1)	icr2)	60.1_1)))	((((116.4_1	90.6_1)	(((128.1_1	92.1_1)	135.7_1)	(366.1_1	(369.1_1	L035_1))))	L162_1)	(((131.2_1	406.1_1)	416.1_1)	159.11_1)))	(208.1_1	(276.1_1	L1002_1)))	(((((250.1_1	L987_1)	icr1)	((L989_1	L992_1)	L990_1))	(40.6_1	55.1_1))	((274.1_1	L998_1)	(((278.1_1	L151_1)	(280.1_1	L179_1))	(84.6_1	85.1_1)))))	rhc1);
(((((((((266.1_1	L033_1)	L036_1)	94.1_1)	(((((((116.4_1	406.1_1)	96.3_1)	128.1_1)	(159.11_1	M60.1_1))	(((135.7_1	(60.1_1	(90.6_1	(L985_1	L996_1))))	92.1_1)	416.1_1))	((131.2_1	(366.1_1	(369.1_1	L035_1)))	(L162_1	icr2)))	(184.1_1	L046_1)))	(208.1_1	(276.1_1	L1002_1)))	278.1_1)	((274.1_1	L998_1)	((280.1_1	(L151_1	L179_1))	(84.6_1	85.1_1))))	(((icr1	(250.1_1	L987_1))	((L989_1	L992_1)	L990_1))	(40.6_1	55.1_1)))	rhc1);
(((((((266.1_1	((94.1_1	L036_1)	L033_1))	((((131.2_1	416.1_1)	(406.1_1	M60.1_1))	L162_1)	60.1_1))	((((((116.4_1	L996_1)	135.7_1)	96.3_1)	128.1_1)	((159.11_1	(184.1_1	L046_1))	(90.6_1	(92.1_1	L985_1))))	((366.1_1	L035_1)	369.1_1)))	icr2)	(208.1_1	(276.1_1	L1002_1)))	(((((274.1_1	L998_1)	(L151_1	L179_1))	(278.1_1	280.1_1))	((40.6_1	55.1_1)	((L989_1	L990_1)	L992_1)))	(84.6_1	85.1_1)))	(((L987_1	250.1_1)	icr1)	rhc1));
(((((((((((266.1_1	L036_1)	L033_1)	94.1_1)	(((116.4_1	(128.1_1	406.1_1))	159.11_1)	L985_1))	(366.1_1	(369.1_1	L035_1)))	((135.7_1	90.6_1)	(416.1_1	60.1_1)))	(((((131.2_1	((184.1_1	L046_1)	92.1_1))	96.3_1)	icr2)	(L996_1	M60.1_1))	L162_1))	208.1_1)	(276.1_1	L1002_1))	(((((L987_1	250.1_1)	icr1)	(L989_1	(L990_1	L992_1)))	(40.6_1	55.1_1))	(((274.1_1	L998_1)	((278.1_1	L151_1)	(280.1_1	L179_1)))	(84.6_1	85.1_1))))	rhc1);
((((((((L033_1	((266.1_1	94.1_1)	L036_1))	(366.1_1	(369.1_1	L035_1)))	(((((((116.4_1	90.6_1)	icr2)	159.11_1)	(((135.7_1	416.1_1)	(406.1_1	L996_1))	M60.1_1))	((128.1_1	60.1_1)	((131.2_1	((184.1_1	L046_1)	92.1_1))	96.3_1)))	L162_1)	L985_1))	(208.1_1	(276.1_1	L1002_1)))	(278.1_1	((280.1_1	L179_1)	L151_1)))	((((L987_1	250.1_1)	icr1)	((40.6_1	55.1_1)	((L989_1	L992_1)	L990_1)))	(84.6_1	85.1_1)))	(274.1_1	L998_1))	rhc1);
(((((((((((L033_1	266.1_1)	94.1_1)	L036_1)	(((((116.4_1	135.7_1)	(L162_1	L996_1))	((159.11_1	366.1_1)	96.3_1))	(184.1_1	L046_1))	((((128.1_1	131.2_1)	(M60.1_1	416.1_1))	(369.1_1	L035_1))	(406.1_1	(90.6_1	L985_1)))))	((60.1_1	92.1_1)	icr2))	(208.1_1	276.1_1))	L1002_1)	((274.1_1	L998_1)	(((278.1_1	L179_1)	(280.1_1	L151_1))	(84.6_1	85.1_1))))	(40.6_1	55.1_1))	(((L987_1	250.1_1)	icr1)	((L989_1	L990_1)	L992_1)))	rhc1);
(((((((266.1_1	((94.1_1	L036_1)	L033_1))	((((((116.4_1	416.1_1)	406.1_1)	135.7_1)	((159.11_1	(96.3_1	L996_1))	(92.1_1	L985_1)))	(((128.1_1	60.1_1)	M60.1_1)	((((131.2_1	90.6_1)	((366.1_1	L035_1)	369.1_1))	icr2)	(184.1_1	L046_1))))	L162_1))	(208.1_1	(276.1_1	L1002_1)))	(84.6_1	85.1_1))	((274.1_1	L998_1)	((278.1_1	L151_1)	(280.1_1	L179_1))))	((((250.1_1	L987_1)	icr1)	((L989_1	L990_1)	L992_1))	(40.6_1	55.1_1)))	rhc1);
(((((((((266.1_1	(94.1_1	(L033_1	L036_1)))	((116.4_1	((184.1_1	L046_1)	((416.1_1	96.3_1)	L162_1)))	131.2_1))	((((128.1_1	90.6_1)	((366.1_1	L035_1)	369.1_1))	((((135.7_1	L985_1)	(92.1_1	L996_1))	(M60.1_1	icr2))	159.11_1))	(406.1_1	60.1_1)))	(276.1_1	L1002_1))	208.1_1)	(((278.1_1	(L151_1	L179_1))	280.1_1)	(84.6_1	85.1_1)))	(274.1_1	L998_1))	(((250.1_1	(icr1	L987_1))	(L989_1	(L990_1	L992_1)))	(40.6_1	55.1_1)))	rhc1);
((((((((94.1_1	L036_1)	(266.1_1	L033_1))	(((116.4_1	60.1_1)	(159.11_1	(92.1_1	96.3_1)))	((128.1_1	(131.2_1	L162_1))	icr2)))	(((135.7_1	(((406.1_1	L985_1)	M60.1_1)	(416.1_1	L996_1)))	90.6_1)	((184.1_1	L046_1)	((366.1_1	L035_1)	369.1_1))))	(208.1_1	(276.1_1	L1002_1)))	((((250.1_1	icr1)	L987_1)	((L989_1	L990_1)	L992_1))	(40.6_1	55.1_1)))	((274.1_1	L998_1)	(((278.1_1	(L151_1	L179_1))	280.1_1)	(84.6_1	85.1_1))))	rhc1);
(((((((((L036_1	266.1_1)	L033_1)	94.1_1)	((((((((116.4_1	90.6_1)	92.1_1)	(128.1_1	M60.1_1))	(((135.7_1	60.1_1)	416.1_1)	(406.1_1	L985_1)))	131.2_1)	(159.11_1	((184.1_1	L046_1)	96.3_1)))	(L162_1	L996_1))	(((366.1_1	369.1_1)	L035_1)	icr2)))	((208.1_1	L1002_1)	276.1_1))	((278.1_1	((280.1_1	L151_1)	L179_1))	(84.6_1	85.1_1)))	((((250.1_1	icr1)	L987_1)	(L989_1	(L990_1	L992_1)))	(40.6_1	55.1_1)))	(274.1_1	L998_1))	rhc1);
((((((((L036_1	((266.1_1	94.1_1)	L033_1))	((159.11_1	L162_1)	(184.1_1	L046_1)))	(131.2_1	(135.7_1	(L985_1	L996_1))))	((((116.4_1	406.1_1)	(90.6_1	M60.1_1))	(128.1_1	(((96.3_1	92.1_1)	icr2)	416.1_1)))	(((366.1_1	L035_1)	369.1_1)	60.1_1)))	(208.1_1	(276.1_1	L1002_1)))	(84.6_1	85.1_1))	(((((L987_1	250.1_1)	icr1)	((L989_1	L990_1)	L992_1))	(40.6_1	55.1_1))	((274.1_1	L998_1)	(278.1_1	((280.1_1	L151_1)	L179_1)))))	rhc1);
(((((((((((L033_1	(94.1_1	L036_1))	266.1_1)	(((135.7_1	60.1_1)	90.6_1)	((406.1_1	L996_1)	96.3_1)))	((((128.1_1	(((366.1_1	369.1_1)	L035_1)	M60.1_1))	(184.1_1	L046_1))	((131.2_1	416.1_1)	159.11_1))	92.1_1))	(((116.4_1	L985_1)	icr2)	L162_1))	(276.1_1	L1002_1))	208.1_1)	(274.1_1	L998_1))	(((278.1_1	(280.1_1	L151_1))	L179_1)	(84.6_1	85.1_1)))	((((250.1_1	L987_1)	icr1)	((L989_1	L990_1)	L992_1))	(40.6_1	55.1_1)))	rhc1);
((((((((((L036_1	266.1_1)	L033_1)	94.1_1)	((((131.2_1	90.6_1)	(416.1_1	M60.1_1))	L162_1)	((366.1_1	369.1_1)	L035_1)))	(((((116.4_1	((92.1_1	96.3_1)	L996_1))	((135.7_1	406.1_1)	60.1_1))	((128.1_1	L985_1)	159.11_1))	icr2)	(184.1_1	L046_1)))	(208.1_1	(276.1_1	L1002_1)))	(84.6_1	85.1_1))	((274.1_1	L998_1)	(278.1_1	((280.1_1	L151_1)	L179_1))))	((((250.1_1	L987_1)	icr1)	((L989_1	L992_1)	L990_1))	(40.6_1	55.1_1)))	rhc1);
((((((((((266.1_1	94.1_1)	L036_1)	L033_1)	((116.4_1	L985_1)	((184.1_1	L046_1)	416.1_1)))	(159.11_1	icr2))	((128.1_1	(((((131.2_1	92.1_1)	((60.1_1	L996_1)	90.6_1))	96.3_1)	((366.1_1	L035_1)	369.1_1))	(L162_1	M60.1_1)))	(135.7_1	406.1_1)))	(208.1_1	(276.1_1	L1002_1)))	(((274.1_1	L998_1)	(278.1_1	(280.1_1	(L151_1	L179_1))))	(84.6_1	85.1_1)))	(((250.1_1	L987_1)	icr1)	((40.6_1	55.1_1)	((L989_1	L992_1)	L990_1))))	rhc1);
(((((((L033_1	((266.1_1	94.1_1)	L036_1))	((((131.2_1	L162_1)	(((159.11_1	(M60.1_1	icr2))	L996_1)	(184.1_1	L046_1)))	(406.1_1	92.1_1))	((366.1_1	369.1_1)	L035_1)))	((((116.4_1	128.1_1)	60.1_1)	(((135.7_1	416.1_1)	L985_1)	96.3_1))	90.6_1))	(208.1_1	(276.1_1	L1002_1)))	((274.1_1	L998_1)	((((278.1_1	L179_1)	(280.1_1	L151_1))	(40.6_1	55.1_1))	(84.6_1	85.1_1))))	(((250.1_1	L987_1)	icr1)	(L989_1	(L990_1	L992_1))))	rhc1);
((((((((94.1_1	(266.1_1	(L033_1	L036_1)))	(((((128.1_1	L985_1)	416.1_1)	159.11_1)	(((366.1_1	369.1_1)	L035_1)	L162_1))	((184.1_1	L046_1)	92.1_1)))	((((116.4_1	(60.1_1	L996_1))	(135.7_1	406.1_1))	(131.2_1	M60.1_1))	((90.6_1	96.3_1)	icr2)))	(276.1_1	L1002_1))	208.1_1)	((274.1_1	L998_1)	((278.1_1	((280.1_1	L151_1)	L179_1))	(84.6_1	85.1_1))))	((((L987_1	250.1_1)	icr1)	((L989_1	L992_1)	L990_1))	(40.6_1	55.1_1)))	rhc1);
(((((((266.1_1	(L033_1	(94.1_1	L036_1)))	(((((((116.4_1	135.7_1)	416.1_1)	L162_1)	(366.1_1	(369.1_1	L035_1)))	(184.1_1	L046_1))	(159.11_1	(((406.1_1	92.1_1)	M60.1_1)	(L985_1	L996_1))))	((((128.1_1	96.3_1)	90.6_1)	(60.1_1	icr2))	131.2_1)))	(208.1_1	(276.1_1	L1002_1)))	(((278.1_1	280.1_1)	(L151_1	L179_1))	(84.6_1	85.1_1)))	(274.1_1	L998_1))	((((L987_1	250.1_1)	icr1)	((L989_1	L990_1)	L992_1))	(40.6_1	55.1_1)))	rhc1);
((((((((((266.1_1	((94.1_1	L033_1)	L036_1))	((116.4_1	icr2)	((131.2_1	159.11_1)	(184.1_1	L046_1))))	(L162_1	L996_1))	((((128.1_1	60.1_1)	92.1_1)	90.6_1)	((416.1_1	96.3_1)	L985_1)))	(((135.7_1	406.1_1)	M60.1_1)	((366.1_1	369.1_1)	L035_1)))	(208.1_1	(276.1_1	L1002_1)))	278.1_1)	((274.1_1	L998_1)	(((280.1_1	L151_1)	L179_1)	(84.6_1	85.1_1))))	((((250.1_1	L987_1)	icr1)	((L989_1	L992_1)	L990_1))	(40.6_1	55.1_1)))	rhc1);
(((((((((((266.1_1	L033_1)	(94.1_1	L036_1))	L162_1)	((184.1_1	L046_1)	(366.1_1	(369.1_1	L035_1))))	(((116.4_1	((128.1_1	416.1_1)	((90.6_1	(92.1_1	M60.1_1))	((96.3_1	icr2)	L996_1))))	(135.7_1	L985_1))	(((131.2_1	406.1_1)	60.1_1)	159.11_1)))	(208.1_1	(276.1_1	L1002_1)))	(278.1_1	(280.1_1	(L151_1	L179_1))))	(274.1_1	L998_1))	((((250.1_1	L987_1)	icr1)	(L989_1	(L990_1	L992_1)))	(40.6_1	55.1_1)))	(84.6_1	85.1_1))	rhc1);
(((((((94.1_1	((266.1_1	L033_1)	L036_1))	icr2)	((135.7_1	L162_1)	L996_1))	((((116.4_1	((((60.1_1	90.6_1)	M60.1_1)	((366.1_1	(369.1_1	L035_1))	92.1_1))	((406.1_1	96.3_1)	L985_1)))	((128.1_1	159.11_1)	416.1_1))	131.2_1)	((184.1_1	L046_1)	(208.1_1	(276.1_1	L1002_1)))))	(((((250.1_1	L987_1)	icr1)	(L989_1	(L990_1	L992_1)))	(40.6_1	55.1_1))	(((278.1_1	(L151_1	L179_1))	(84.6_1	85.1_1))	280.1_1)))	(274.1_1	L998_1))	rhc1);
((((((((((((L033_1	(266.1_1	94.1_1))	L036_1)	159.11_1)	((116.4_1	L985_1)	((((184.1_1	L046_1)	(90.6_1	96.3_1))	L996_1)	M60.1_1)))	(135.7_1	406.1_1))	(((((131.2_1	92.1_1)	416.1_1)	L162_1)	icr2)	60.1_1))	(128.1_1	(366.1_1	(369.1_1	L035_1))))	((208.1_1	L1002_1)	276.1_1))	(((274.1_1	L998_1)	(278.1_1	((280.1_1	L151_1)	L179_1)))	(84.6_1	85.1_1)))	(40.6_1	55.1_1))	(((250.1_1	icr1)	L987_1)	((L989_1	L990_1)	L992_1)))	rhc1);
((((((((((94.1_1	((266.1_1	L036_1)	L033_1))	((116.4_1	96.3_1)	131.2_1))	(((135.7_1	90.6_1)	L985_1)	icr2))	((((128.1_1	60.1_1)	(159.11_1	406.1_1))	((366.1_1	L035_1)	369.1_1))	(416.1_1	((92.1_1	L996_1)	M60.1_1))))	(184.1_1	L046_1))	L162_1)	((208.1_1	L1002_1)	276.1_1))	(((L987_1	icr1)	250.1_1)	((L989_1	L990_1)	L992_1)))	(((274.1_1	L998_1)	(40.6_1	55.1_1))	((((278.1_1	L151_1)	L179_1)	280.1_1)	(84.6_1	85.1_1))))	rhc1);
(((((((((((266.1_1	L033_1)	94.1_1)	L036_1)	(131.2_1	135.7_1))	((159.11_1	((366.1_1	369.1_1)	L035_1))	icr2))	(((((116.4_1	(128.1_1	416.1_1))	(((60.1_1	(90.6_1	L996_1))	96.3_1)	L985_1))	(184.1_1	L046_1))	406.1_1)	((92.1_1	M60.1_1)	L162_1)))	(276.1_1	L1002_1))	((274.1_1	L998_1)	(278.1_1	(280.1_1	(L151_1	L179_1)))))	208.1_1)	(((((icr1	L987_1)	250.1_1)	((L989_1	L992_1)	L990_1))	(40.6_1	55.1_1))	(84.6_1	85.1_1)))	rhc1);
(((((((((266.1_1	(L033_1	L036_1))	94.1_1)	((((135.7_1	60.1_1)	159.11_1)	(416.1_1	(92.1_1	L162_1)))	(184.1_1	L046_1)))	((131.2_1	icr2)	M60.1_1))	(((116.4_1	406.1_1)	(((366.1_1	369.1_1)	L035_1)	96.3_1))	((128.1_1	90.6_1)	(L985_1	L996_1))))	(208.1_1	(276.1_1	L1002_1)))	((((274.1_1	L998_1)	278.1_1)	((280.1_1	L179_1)	L151_1))	(84.6_1	85.1_1)))	((((L987_1	icr1)	250.1_1)	(L989_1	(L990_1	L992_1)))	(40.6_1	55.1_1)))	rhc1);
((((((((((266.1_1	L036_1)	(94.1_1	L033_1))	((128.1_1	(((366.1_1	369.1_1)	L035_1)	L996_1))	(135.7_1	159.11_1)))	L162_1)	((((116.4_1	M60.1_1)	(60.1_1	icr2))	((184.1_1	L046_1)	406.1_1))	((131.2_1	L985_1)	((416.1_1	96.3_1)	(90.6_1	92.1_1)))))	(208.1_1	(276.1_1	L1002_1)))	((((274.1_1	L998_1)	L179_1)	(278.1_1	(280.1_1	L151_1)))	(84.6_1	85.1_1)))	((40.6_1	55.1_1)	(L989_1	(L990_1	L992_1))))	((L987_1	250.1_1)	icr1))	rhc1);
((((((((L033_1	266.1_1)	(94.1_1	L036_1))	(((((116.4_1	(135.7_1	92.1_1))	(128.1_1	((((159.11_1	M60.1_1)	90.6_1)	(366.1_1	(369.1_1	L035_1)))	96.3_1)))	(((131.2_1	((L996_1	L985_1)	icr2))	L162_1)	(184.1_1	L046_1)))	406.1_1)	(416.1_1	60.1_1)))	(276.1_1	L1002_1))	208.1_1)	((274.1_1	L998_1)	(((278.1_1	(280.1_1	L179_1))	L151_1)	(84.6_1	85.1_1))))	((((250.1_1	L987_1)	icr1)	((L989_1	L990_1)	L992_1))	(40.6_1	55.1_1)))	rhc1);
((((((((((94.1_1	L036_1)	(266.1_1	L033_1))	M60.1_1)	(((366.1_1	L035_1)	369.1_1)	60.1_1))	(184.1_1	L046_1))	(((((116.4_1	128.1_1)	90.6_1)	((92.1_1	icr2)	159.11_1))	(((135.7_1	(406.1_1	96.3_1))	L996_1)	L985_1))	((131.2_1	416.1_1)	L162_1)))	(208.1_1	(276.1_1	L1002_1)))	(((274.1_1	L998_1)	(278.1_1	((280.1_1	L151_1)	L179_1)))	(84.6_1	85.1_1)))	(((icr1	(250.1_1	L987_1))	(L989_1	(L990_1	L992_1)))	(40.6_1	55.1_1)))	rhc1);
(((((((((((L033_1	(94.1_1	L036_1))	266.1_1)	(116.4_1	96.3_1))	(184.1_1	L046_1))	((((135.7_1	((366.1_1	L035_1)	369.1_1))	416.1_1)	(406.1_1	92.1_1))	(159.11_1	icr2)))	((((128.1_1	(131.2_1	M60.1_1))	60.1_1)	L162_1)	((90.6_1	L985_1)	L996_1)))	(276.1_1	L1002_1))	208.1_1)	((274.1_1	L998_1)	(((278.1_1	L179_1)	L151_1)	280.1_1)))	(((((L987_1	250.1_1)	icr1)	(L989_1	(L990_1	L992_1)))	(40.6_1	55.1_1))	(84.6_1	85.1_1)))	rhc1);
((((((((((94.1_1	L036_1)	L033_1)	266.1_1)	((116.4_1	((135.7_1	416.1_1)	M60.1_1))	92.1_1))	((((((128.1_1	(184.1_1	L046_1))	icr2)	L985_1)	L162_1)	(((131.2_1	60.1_1)	(90.6_1	L996_1))	((366.1_1	369.1_1)	L035_1)))	((406.1_1	96.3_1)	159.11_1)))	(208.1_1	(276.1_1	L1002_1)))	((((250.1_1	L987_1)	icr1)	(L989_1	(L990_1	L992_1)))	(40.6_1	55.1_1)))	((274.1_1	L998_1)	((278.1_1	L179_1)	(280.1_1	L151_1))))	(84.6_1	85.1_1))	rhc1);
(((((((((((((L033_1	L036_1)	266.1_1)	94.1_1)	icr2)	((116.4_1	L162_1)	(184.1_1	L046_1)))	(((((128.1_1	90.6_1)	135.7_1)	((366.1_1	369.1_1)	L035_1))	131.2_1)	((406.1_1	92.1_1)	(96.3_1	L985_1))))	(((159.11_1	M60.1_1)	416.1_1)	(60.1_1	L996_1)))	276.1_1)	L1002_1)	208.1_1)	((((250.1_1	L987_1)	icr1)	((L989_1	L992_1)	L990_1))	(40.6_1	55.1_1)))	((274.1_1	L998_1)	((278.1_1	((280.1_1	L179_1)	L151_1))	(84.6_1	85.1_1))))	rhc1);
((((((((((L036_1	266.1_1)	94.1_1)	((116.4_1	92.1_1)	(184.1_1	L046_1)))	((366.1_1	L035_1)	369.1_1))	(((((128.1_1	((60.1_1	96.3_1)	L033_1))	(135.7_1	icr2))	(((406.1_1	M60.1_1)	L996_1)	90.6_1))	(((131.2_1	416.1_1)	L985_1)	L162_1))	159.11_1))	(208.1_1	(276.1_1	L1002_1)))	((274.1_1	L998_1)	((278.1_1	((280.1_1	L179_1)	L151_1))	(84.6_1	85.1_1))))	(40.6_1	55.1_1))	(((L987_1	250.1_1)	icr1)	((L989_1	L992_1)	L990_1)))	rhc1);
((((((((((((L033_1	L036_1)	(266.1_1	94.1_1))	L162_1)	(128.1_1	(((92.1_1	96.3_1)	icr2)	(L985_1	L996_1))))	((((116.4_1	M60.1_1)	(184.1_1	L046_1))	((366.1_1	369.1_1)	L035_1))	((((131.2_1	90.6_1)	(416.1_1	60.1_1))	135.7_1)	(159.11_1	406.1_1))))	208.1_1)	276.1_1)	L1002_1)	(84.6_1	85.1_1))	(((274.1_1	L998_1)	((278.1_1	L179_1)	280.1_1))	L151_1))	(((250.1_1	L987_1)	icr1)	((40.6_1	55.1_1)	((L989_1	L990_1)	L992_1))))	rhc1);
(((((((94.1_1	L036_1)	(266.1_1	L033_1))	(((((((((116.4_1	60.1_1)	416.1_1)	L996_1)	(184.1_1	L046_1))	icr2)	(((366.1_1	369.1_1)	L035_1)	L162_1))	((131.2_1	(90.6_1	(92.1_1	L985_1)))	96.3_1))	(128.1_1	(135.7_1	M60.1_1)))	(159.11_1	406.1_1)))	(208.1_1	(276.1_1	L1002_1)))	(((274.1_1	L998_1)	(278.1_1	(280.1_1	L179_1)))	(84.6_1	85.1_1)))	((((250.1_1	L987_1)	icr1)	((L989_1	L990_1)	L992_1))	((40.6_1	55.1_1)	L151_1)))	rhc1);
((((((((94.1_1	(266.1_1	L036_1))	L033_1)	(((116.4_1	(90.6_1	96.3_1))	(((135.7_1	416.1_1)	(184.1_1	L046_1))	(60.1_1	(L985_1	M60.1_1))))	(((((128.1_1	icr2)	((131.2_1	159.11_1)	92.1_1))	(406.1_1	L996_1))	((366.1_1	369.1_1)	L035_1))	L162_1)))	(208.1_1	(276.1_1	L1002_1)))	((274.1_1	L998_1)	(((278.1_1	280.1_1)	L151_1)	L179_1)))	(84.6_1	85.1_1))	((L987_1	(250.1_1	icr1))	((40.6_1	55.1_1)	(L989_1	(L990_1	L992_1)))))	rhc1);
(((((((((((((94.1_1	266.1_1)	L033_1)	L036_1)	131.2_1)	(128.1_1	159.11_1))	((((116.4_1	92.1_1)	(60.1_1	M60.1_1))	L985_1)	((416.1_1	96.3_1)	icr2)))	((((135.7_1	(184.1_1	L046_1))	((406.1_1	90.6_1)	L996_1))	L162_1)	(366.1_1	(369.1_1	L035_1))))	208.1_1)	(276.1_1	L1002_1))	((274.1_1	L998_1)	(((278.1_1	280.1_1)	(L151_1	L179_1))	(84.6_1	85.1_1))))	(40.6_1	55.1_1))	((250.1_1	(L987_1	icr1))	((L989_1	L990_1)	L992_1)))	rhc1);
((((((266.1_1	(L033_1	(94.1_1	L036_1)))	(((((((116.4_1	60.1_1)	(128.1_1	icr2))	(((366.1_1	369.1_1)	L035_1)	96.3_1))	131.2_1)	135.7_1)	(((159.11_1	(90.6_1	L985_1))	M60.1_1)	416.1_1))	(((184.1_1	L046_1)	(406.1_1	L996_1))	(92.1_1	L162_1))))	(208.1_1	(276.1_1	L1002_1)))	((((250.1_1	L987_1)	icr1)	((L989_1	L992_1)	L990_1))	(40.6_1	55.1_1)))	((274.1_1	L998_1)	((278.1_1	((280.1_1	L151_1)	L179_1))	(84.6_1	85.1_1))))	rhc1);
((((((((((((94.1_1	266.1_1)	(L033_1	L036_1))	(((116.4_1	416.1_1)	(184.1_1	L046_1))	(((406.1_1	96.3_1)	92.1_1)	icr2)))	90.6_1)	((((128.1_1	L985_1)	((131.2_1	60.1_1)	(159.11_1	L996_1)))	((366.1_1	L035_1)	369.1_1))	M60.1_1))	(135.7_1	L162_1))	276.1_1)	L1002_1)	208.1_1)	((((274.1_1	L998_1)	278.1_1)	(84.6_1	85.1_1))	((280.1_1	L151_1)	L179_1)))	((((250.1_1	L987_1)	icr1)	((L989_1	L992_1)	L990_1))	(40.6_1	55.1_1)))	rhc1);
((((((((((266.1_1	94.1_1)	L033_1)	L036_1)	((((116.4_1	131.2_1)	(159.11_1	((((416.1_1	92.1_1)	60.1_1)	96.3_1)	90.6_1)))	L162_1)	(((((128.1_1	135.7_1)	((406.1_1	L985_1)	L996_1))	icr2)	M60.1_1)	((184.1_1	L046_1)	(366.1_1	(369.1_1	L035_1))))))	(208.1_1	(276.1_1	L1002_1)))	((280.1_1	(L151_1	L179_1))	(84.6_1	85.1_1)))	278.1_1)	(274.1_1	L998_1))	((((250.1_1	L987_1)	icr1)	((L989_1	L992_1)	L990_1))	(40.6_1	55.1_1)))	rhc1);
((((((((L036_1	266.1_1)	94.1_1)	L033_1)	((((((((116.4_1	60.1_1)	131.2_1)	128.1_1)	(406.1_1	90.6_1))	(135.7_1	icr2))	(((416.1_1	M60.1_1)	L985_1)	(92.1_1	L996_1)))	(159.11_1	(((184.1_1	L046_1)	96.3_1)	L162_1)))	(366.1_1	(369.1_1	L035_1))))	(208.1_1	(276.1_1	L1002_1)))	(((274.1_1	L998_1)	((278.1_1	L179_1)	(280.1_1	L151_1)))	(84.6_1	85.1_1)))	((((250.1_1	icr1)	L987_1)	((L989_1	L992_1)	L990_1))	(40.6_1	55.1_1)))	rhc1);
(((((((((((266.1_1	L033_1)	94.1_1)	L036_1)	((((116.4_1	60.1_1)	((366.1_1	L035_1)	369.1_1))	((((128.1_1	90.6_1)	(92.1_1	L996_1))	135.7_1)	(184.1_1	L046_1)))	406.1_1))	icr2)	((((131.2_1	(416.1_1	96.3_1))	159.11_1)	L162_1)	(L985_1	M60.1_1)))	(276.1_1	L1002_1))	208.1_1)	(274.1_1	L998_1))	(((250.1_1	(L987_1	icr1))	((40.6_1	55.1_1)	((L989_1	L990_1)	L992_1)))	(((278.1_1	(280.1_1	L151_1))	L179_1)	(84.6_1	85.1_1))))	rhc1);
(((((((((266.1_1	L033_1)	94.1_1)	L036_1)	((159.11_1	(92.1_1	96.3_1))	(((184.1_1	L046_1)	(416.1_1	60.1_1))	406.1_1)))	((((((((116.4_1	135.7_1)	L985_1)	icr2)	(M60.1_1	90.6_1))	128.1_1)	(131.2_1	L996_1))	L162_1)	((366.1_1	L035_1)	369.1_1)))	(208.1_1	(276.1_1	L1002_1)))	((274.1_1	L998_1)	((((278.1_1	280.1_1)	L179_1)	L151_1)	(84.6_1	85.1_1))))	((((L987_1	250.1_1)	icr1)	((L989_1	L990_1)	L992_1))	(40.6_1	55.1_1)))	rhc1);
((((((((((((L033_1	L036_1)	94.1_1)	266.1_1)	((((128.1_1	(416.1_1	L996_1))	60.1_1)	icr2)	((184.1_1	L046_1)	(92.1_1	L985_1))))	((116.4_1	((131.2_1	(135.7_1	96.3_1))	90.6_1))	(((159.11_1	M60.1_1)	406.1_1)	((366.1_1	L035_1)	369.1_1))))	L162_1)	L1002_1)	(208.1_1	276.1_1))	((((250.1_1	L987_1)	icr1)	(L989_1	(L990_1	L992_1)))	(278.1_1	((280.1_1	L179_1)	L151_1))))	(84.6_1	85.1_1))	((274.1_1	L998_1)	(40.6_1	55.1_1)))	rhc1);
((((((((((L033_1	94.1_1)	266.1_1)	L036_1)	(((135.7_1	L996_1)	(90.6_1	M60.1_1))	icr2))	((((((116.4_1	(184.1_1	L046_1))	96.3_1)	(128.1_1	((406.1_1	416.1_1)	((60.1_1	92.1_1)	L985_1))))	159.11_1)	L162_1)	(131.2_1	((366.1_1	L035_1)	369.1_1))))	(208.1_1	(276.1_1	L1002_1)))	(280.1_1	(L151_1	L179_1)))	(((274.1_1	L998_1)	278.1_1)	((40.6_1	55.1_1)	(84.6_1	85.1_1))))	(((L987_1	250.1_1)	icr1)	(L989_1	(L990_1	L992_1))))	rhc1);
(((((((((((266.1_1	94.1_1)	(L033_1	L036_1))	(((116.4_1	L996_1)	icr2)	((184.1_1	L046_1)	((366.1_1	369.1_1)	L035_1))))	(((((128.1_1	(92.1_1	M60.1_1))	406.1_1)	131.2_1)	(135.7_1	96.3_1))	(((416.1_1	L985_1)	(60.1_1	90.6_1))	L162_1)))	159.11_1)	L1002_1)	(208.1_1	276.1_1))	(274.1_1	L998_1))	(((278.1_1	(280.1_1	L179_1))	L151_1)	(84.6_1	85.1_1)))	((((250.1_1	L987_1)	icr1)	(L989_1	(L990_1	L992_1)))	(40.6_1	55.1_1)))	rhc1);
(((((((L033_1	(266.1_1	(94.1_1	L036_1)))	((((((116.4_1	M60.1_1)	(184.1_1	L046_1))	icr2)	((135.7_1	((60.1_1	92.1_1)	L162_1))	((366.1_1	369.1_1)	L035_1)))	((((128.1_1	416.1_1)	96.3_1)	159.11_1)	(131.2_1	(406.1_1	(L985_1	L996_1)))))	90.6_1))	(208.1_1	(276.1_1	L1002_1)))	(274.1_1	L998_1))	((((278.1_1	L151_1)	280.1_1)	L179_1)	(84.6_1	85.1_1)))	((((L987_1	icr1)	250.1_1)	((L989_1	L992_1)	L990_1))	(40.6_1	55.1_1)))	rhc1);
((((((((L033_1	(266.1_1	94.1_1))	L036_1)	(((((116.4_1	159.11_1)	416.1_1)	((366.1_1	369.1_1)	L035_1))	(((406.1_1	icr2)	92.1_1)	L162_1))	(((128.1_1	(((135.7_1	L996_1)	96.3_1)	60.1_1))	90.6_1)	((184.1_1	L046_1)	(L985_1	M60.1_1)))))	131.2_1)	(208.1_1	(276.1_1	L1002_1)))	((((274.1_1	L998_1)	(84.6_1	85.1_1))	278.1_1)	(280.1_1	(L151_1	L179_1))))	(((L987_1	icr1)	250.1_1)	((40.6_1	55.1_1)	((L989_1	L992_1)	L990_1))))	rhc1);
(((((((((266.1_1	L033_1)	94.1_1)	L036_1)	(184.1_1	L046_1))	(((((128.1_1	L985_1)	(135.7_1	159.11_1))	(90.6_1	96.3_1))	M60.1_1)	((366.1_1	369.1_1)	L035_1)))	((((116.4_1	60.1_1)	406.1_1)	((131.2_1	icr2)	(416.1_1	L996_1)))	(92.1_1	L162_1)))	((274.1_1	L998_1)	(84.6_1	85.1_1)))	((((250.1_1	(icr1	L987_1))	(L989_1	(L990_1	L992_1)))	(40.6_1	55.1_1))	(((208.1_1	L1002_1)	276.1_1)	(((278.1_1	L151_1)	L179_1)	280.1_1))))	rhc1);
(((((((94.1_1	(266.1_1	(L033_1	L036_1)))	((((((116.4_1	128.1_1)	(416.1_1	90.6_1))	L985_1)	92.1_1)	M60.1_1)	(((131.2_1	((((366.1_1	L035_1)	369.1_1)	icr2)	159.11_1))	(184.1_1	L046_1))	((135.7_1	L162_1)	(((406.1_1	L996_1)	60.1_1)	96.3_1)))))	(276.1_1	L1002_1))	208.1_1)	(((274.1_1	L998_1)	(278.1_1	(280.1_1	(L151_1	L179_1))))	(84.6_1	85.1_1)))	((((250.1_1	L987_1)	icr1)	(L989_1	(L990_1	L992_1)))	(40.6_1	55.1_1)))	rhc1);
(((((((((((266.1_1	L033_1)	L036_1)	94.1_1)	((116.4_1	131.2_1)	(96.3_1	icr2)))	((((128.1_1	92.1_1)	(135.7_1	(((406.1_1	(60.1_1	90.6_1))	L985_1)	L996_1)))	((366.1_1	369.1_1)	L035_1))	M60.1_1))	(((159.11_1	416.1_1)	(184.1_1	L046_1))	L162_1))	(276.1_1	L1002_1))	208.1_1)	((274.1_1	L998_1)	((278.1_1	(84.6_1	85.1_1))	((280.1_1	L179_1)	L151_1))))	(((icr1	(250.1_1	L987_1))	((L989_1	L990_1)	L992_1))	(40.6_1	55.1_1)))	rhc1);
(((((((((L033_1	(266.1_1	L036_1))	94.1_1)	96.3_1)	((((116.4_1	((135.7_1	90.6_1)	406.1_1))	(((((128.1_1	(131.2_1	159.11_1))	(L985_1	L996_1))	(184.1_1	L046_1))	92.1_1)	L162_1))	(60.1_1	icr2))	(((366.1_1	L035_1)	369.1_1)	(416.1_1	M60.1_1))))	208.1_1)	(276.1_1	L1002_1))	(274.1_1	L998_1))	(((((250.1_1	icr1)	L987_1)	((L989_1	L990_1)	L992_1))	(40.6_1	55.1_1))	((278.1_1	((280.1_1	L151_1)	L179_1))	(84.6_1	85.1_1))))	rhc1);
(((((((((((L033_1	L036_1)	266.1_1)	94.1_1)	(((116.4_1	60.1_1)	416.1_1)	(96.3_1	L996_1)))	(((((128.1_1	135.7_1)	159.11_1)	((92.1_1	L985_1)	M60.1_1))	((131.2_1	406.1_1)	((366.1_1	L035_1)	369.1_1)))	(90.6_1	L162_1)))	((184.1_1	L046_1)	icr2))	(208.1_1	(276.1_1	L1002_1)))	278.1_1)	((250.1_1	(icr1	L987_1))	((40.6_1	55.1_1)	(L989_1	(L990_1	L992_1)))))	((274.1_1	L998_1)	(((280.1_1	L179_1)	L151_1)	(84.6_1	85.1_1))))	rhc1);
((((((((((L033_1	L036_1)	94.1_1)	266.1_1)	((((116.4_1	406.1_1)	(((128.1_1	L985_1)	L996_1)	60.1_1))	((366.1_1	L035_1)	369.1_1))	(131.2_1	((135.7_1	M60.1_1)	(((92.1_1	96.3_1)	90.6_1)	(159.11_1	((((184.1_1	L046_1)	icr2)	L162_1)	416.1_1)))))))	L1002_1)	276.1_1)	208.1_1)	(((274.1_1	L998_1)	((278.1_1	L179_1)	(280.1_1	L151_1)))	(84.6_1	85.1_1)))	((((250.1_1	icr1)	L987_1)	((L989_1	L990_1)	L992_1))	(40.6_1	55.1_1)))	rhc1);
((((((((((((((94.1_1	266.1_1)	L036_1)	L033_1)	((((116.4_1	135.7_1)	(60.1_1	90.6_1))	92.1_1)	L162_1))	((128.1_1	((184.1_1	L046_1)	416.1_1))	(icr2	406.1_1)))	((131.2_1	((159.11_1	(L985_1	L996_1))	M60.1_1))	(((366.1_1	369.1_1)	L035_1)	96.3_1)))	(276.1_1	L1002_1))	208.1_1)	278.1_1)	((280.1_1	L151_1)	L179_1))	(84.6_1	85.1_1))	((((L987_1	icr1)	250.1_1)	((L989_1	L990_1)	L992_1))	(40.6_1	55.1_1)))	(274.1_1	L998_1))	rhc1);
((((((((((L033_1	L036_1)	266.1_1)	94.1_1)	(135.7_1	(((((366.1_1	L035_1)	369.1_1)	(406.1_1	92.1_1))	90.6_1)	L162_1)))	(((((116.4_1	(416.1_1	L996_1))	(131.2_1	M60.1_1))	(184.1_1	L046_1))	96.3_1)	(((128.1_1	L985_1)	159.11_1)	(60.1_1	icr2))))	((208.1_1	L1002_1)	276.1_1))	(((278.1_1	L179_1)	(280.1_1	L151_1))	(84.6_1	85.1_1)))	(274.1_1	L998_1))	((((250.1_1	icr1)	L987_1)	(L989_1	(L990_1	L992_1)))	(40.6_1	55.1_1)))	rhc1);
((((((((94.1_1	(266.1_1	(L033_1	L036_1)))	(((((((116.4_1	L162_1)	(128.1_1	135.7_1))	60.1_1)	(L985_1	406.1_1))	(366.1_1	(369.1_1	L035_1)))	icr2)	((((131.2_1	(416.1_1	90.6_1))	159.11_1)	((92.1_1	(L996_1	M60.1_1))	96.3_1))	(184.1_1	L046_1))))	208.1_1)	(276.1_1	L1002_1))	((274.1_1	L998_1)	(278.1_1	((280.1_1	L151_1)	L179_1))))	((((L987_1	250.1_1)	icr1)	((L989_1	L992_1)	L990_1))	(40.6_1	55.1_1)))	(84.6_1	85.1_1))	rhc1);
((((((((266.1_1	(94.1_1	(L033_1	L036_1)))	(((((((116.4_1	135.7_1)	128.1_1)	(366.1_1	(369.1_1	L035_1)))	L985_1)	131.2_1)	icr2)	(((96.3_1	L162_1)	((406.1_1	92.1_1)	(60.1_1	M60.1_1)))	(((159.11_1	(184.1_1	L046_1))	416.1_1)	(90.6_1	L996_1)))))	208.1_1)	(276.1_1	L1002_1))	((278.1_1	280.1_1)	(L151_1	L179_1)))	((274.1_1	L998_1)	(84.6_1	85.1_1)))	((((icr1	L987_1)	250.1_1)	(L989_1	(L990_1	L992_1)))	(40.6_1	55.1_1)))	rhc1);
(((((((((L033_1	L036_1)	94.1_1)	266.1_1)	((((((116.4_1	128.1_1)	L996_1)	(184.1_1	L046_1))	((366.1_1	369.1_1)	L035_1))	icr2)	(((((131.2_1	(60.1_1	M60.1_1))	416.1_1)	L985_1)	L162_1)	(90.6_1	92.1_1))))	((135.7_1	(406.1_1	96.3_1))	159.11_1))	((208.1_1	L1002_1)	276.1_1))	((((L987_1	250.1_1)	icr1)	((L989_1	L992_1)	L990_1))	(40.6_1	55.1_1)))	(((274.1_1	L998_1)	((278.1_1	L151_1)	(280.1_1	L179_1)))	(84.6_1	85.1_1)))	rhc1);
(((((((((266.1_1	(94.1_1	L036_1))	L033_1)	(((((((116.4_1	(159.11_1	416.1_1))	(135.7_1	60.1_1))	icr2)	L162_1)	(184.1_1	L046_1))	90.6_1)	((((128.1_1	92.1_1)	M60.1_1)	((366.1_1	369.1_1)	L035_1))	(131.2_1	(L985_1	(406.1_1	(96.3_1	L996_1)))))))	(276.1_1	L1002_1))	208.1_1)	(274.1_1	L998_1))	((((278.1_1	L151_1)	280.1_1)	L179_1)	(84.6_1	85.1_1)))	((((250.1_1	L987_1)	icr1)	((L989_1	L990_1)	L992_1))	(40.6_1	55.1_1)))	rhc1);
(((((((((((266.1_1	(94.1_1	L036_1))	L033_1)	M60.1_1)	((((116.4_1	406.1_1)	(131.2_1	((366.1_1	L035_1)	369.1_1)))	((((128.1_1	60.1_1)	(135.7_1	(416.1_1	icr2)))	(159.11_1	((92.1_1	96.3_1)	L985_1)))	L162_1))	((184.1_1	L046_1)	(90.6_1	L996_1))))	(276.1_1	L1002_1))	208.1_1)	((274.1_1	L998_1)	((278.1_1	(280.1_1	L151_1))	L179_1)))	(40.6_1	55.1_1))	(84.6_1	85.1_1))	(((250.1_1	L987_1)	icr1)	((L989_1	L990_1)	L992_1)))	rhc1);
(((((((((((266.1_1	(L033_1	L036_1))	94.1_1)	96.3_1)	406.1_1)	(((116.4_1	((416.1_1	92.1_1)	M60.1_1))	((131.2_1	90.6_1)	(135.7_1	(L985_1	L996_1))))	128.1_1))	(184.1_1	L046_1))	(159.11_1	((((366.1_1	369.1_1)	L035_1)	(L162_1	icr2))	60.1_1)))	(208.1_1	(276.1_1	L1002_1)))	(((274.1_1	L998_1)	(278.1_1	((280.1_1	L179_1)	L151_1)))	(84.6_1	85.1_1)))	((((250.1_1	L987_1)	icr1)	((L989_1	L992_1)	L990_1))	(40.6_1	55.1_1)))	rhc1);
(((((((((((L036_1	94.1_1)	(266.1_1	L033_1))	((116.4_1	(((128.1_1	90.6_1)	L985_1)	L162_1))	((((131.2_1	(60.1_1	icr2))	406.1_1)	(((135.7_1	92.1_1)	96.3_1)	(416.1_1	M60.1_1)))	((366.1_1	369.1_1)	L035_1))))	L996_1)	(159.11_1	(184.1_1	L046_1)))	L1002_1)	(208.1_1	276.1_1))	(((278.1_1	L151_1)	(280.1_1	L179_1))	(84.6_1	85.1_1)))	(274.1_1	L998_1))	((((250.1_1	L987_1)	icr1)	((L989_1	L992_1)	L990_1))	(40.6_1	55.1_1)))	rhc1);
((((((((L033_1	L036_1)	(266.1_1	94.1_1))	((128.1_1	M60.1_1)	92.1_1))	(((135.7_1	159.11_1)	(((L996_1	icr2)	(184.1_1	L046_1))	L985_1))	((406.1_1	90.6_1)	96.3_1)))	((((116.4_1	131.2_1)	L162_1)	416.1_1)	(((366.1_1	369.1_1)	L035_1)	60.1_1)))	(208.1_1	(276.1_1	L1002_1)))	((((250.1_1	(L987_1	icr1))	(L989_1	(L990_1	L992_1)))	(40.6_1	55.1_1))	((274.1_1	L998_1)	(((278.1_1	L179_1)	(280.1_1	L151_1))	(84.6_1	85.1_1)))))	rhc1);
((((((((L033_1	266.1_1)	(94.1_1	L036_1))	159.11_1)	(((((((116.4_1	((((128.1_1	(90.6_1	L985_1))	92.1_1)	135.7_1)	(406.1_1	416.1_1)))	131.2_1)	M60.1_1)	((((366.1_1	369.1_1)	L035_1)	96.3_1)	L162_1))	L996_1)	((184.1_1	L046_1)	60.1_1))	icr2))	(208.1_1	(276.1_1	L1002_1)))	((274.1_1	L998_1)	(((278.1_1	(L151_1	L179_1))	280.1_1)	(84.6_1	85.1_1))))	((((250.1_1	icr1)	L987_1)	(L989_1	(L990_1	L992_1)))	(40.6_1	55.1_1)))	rhc1);
((((((((((266.1_1	94.1_1)	(L033_1	L036_1))	((184.1_1	L046_1)	L162_1))	(((((((116.4_1	(406.1_1	L985_1))	90.6_1)	M60.1_1)	(96.3_1	icr2))	159.11_1)	(135.7_1	92.1_1))	(366.1_1	(369.1_1	L035_1))))	((((128.1_1	416.1_1)	L996_1)	60.1_1)	131.2_1))	(276.1_1	L1002_1))	208.1_1)	(274.1_1	L998_1))	((((((L987_1	icr1)	250.1_1)	(L989_1	(L990_1	L992_1)))	(40.6_1	55.1_1))	(278.1_1	(280.1_1	(L151_1	L179_1))))	(84.6_1	85.1_1)))	rhc1);
((((((((((((((266.1_1	L036_1)	L033_1)	94.1_1)	131.2_1)	((((((116.4_1	135.7_1)	(406.1_1	96.3_1))	90.6_1)	L996_1)	icr2)	(L985_1	(416.1_1	92.1_1))))	(((((128.1_1	159.11_1)	L162_1)	(366.1_1	(369.1_1	L035_1)))	60.1_1)	M60.1_1))	(184.1_1	L046_1))	(276.1_1	L1002_1))	208.1_1)	(84.6_1	85.1_1))	(274.1_1	L998_1))	((278.1_1	L179_1)	(280.1_1	L151_1)))	(((L987_1	250.1_1)	icr1)	((40.6_1	55.1_1)	((L989_1	L990_1)	L992_1))))	rhc1);
((((((((((94.1_1	(266.1_1	L033_1))	L036_1)	(90.6_1	92.1_1))	(((((116.4_1	M60.1_1)	(131.2_1	406.1_1))	(128.1_1	((366.1_1	(369.1_1	L035_1))	L996_1)))	((135.7_1	L162_1)	60.1_1))	(159.11_1	((184.1_1	L046_1)	((416.1_1	icr2)	(96.3_1	L985_1))))))	276.1_1)	L1002_1)	208.1_1)	(((274.1_1	L998_1)	(84.6_1	85.1_1))	((278.1_1	L179_1)	(280.1_1	L151_1))))	((((250.1_1	L987_1)	icr1)	((L989_1	L992_1)	L990_1))	(40.6_1	55.1_1)))	rhc1);
((((((266.1_1	((94.1_1	L036_1)	L033_1))	M60.1_1)	((((((((116.4_1	135.7_1)	131.2_1)	90.6_1)	406.1_1)	((366.1_1	369.1_1)	L035_1))	icr2)	((((128.1_1	L996_1)	92.1_1)	(159.11_1	416.1_1))	(((60.1_1	(184.1_1	L046_1))	96.3_1)	L985_1)))	L162_1))	(208.1_1	(276.1_1	L1002_1)))	(((((250.1_1	icr1)	L987_1)	((L989_1	L992_1)	L990_1))	(40.6_1	55.1_1))	(((274.1_1	L998_1)	(84.6_1	85.1_1))	((278.1_1	(280.1_1	L179_1))	L151_1))))	rhc1);
(((((((((94.1_1	(L033_1	L036_1))	266.1_1)	(((((128.1_1	416.1_1)	L985_1)	(90.6_1	L996_1))	((366.1_1	(369.1_1	L035_1))	L162_1))	((131.2_1	96.3_1)	((135.7_1	((184.1_1	L046_1)	60.1_1))	(406.1_1	(92.1_1	M60.1_1))))))	(116.4_1	icr2))	159.11_1)	208.1_1)	(276.1_1	L1002_1))	((((((250.1_1	L987_1)	icr1)	((L989_1	L990_1)	L992_1))	(40.6_1	55.1_1))	((274.1_1	L998_1)	((278.1_1	L179_1)	(280.1_1	L151_1))))	(84.6_1	85.1_1)))	rhc1);
(((((((((266.1_1	L033_1)	L036_1)	94.1_1)	(((116.4_1	(128.1_1	90.6_1))	((159.11_1	icr2)	M60.1_1))	((131.2_1	(((((366.1_1	(369.1_1	L035_1))	L985_1)	L162_1)	96.3_1)	(416.1_1	92.1_1)))	(((135.7_1	60.1_1)	L996_1)	((184.1_1	L046_1)	406.1_1)))))	208.1_1)	(276.1_1	L1002_1))	((((icr1	(250.1_1	L987_1))	(L989_1	(L990_1	L992_1)))	(40.6_1	55.1_1))	(84.6_1	85.1_1)))	(((274.1_1	L998_1)	(280.1_1	L179_1))	(278.1_1	L151_1)))	rhc1);
((((((((L036_1	266.1_1)	(94.1_1	L033_1))	(((((116.4_1	(128.1_1	(92.1_1	L162_1)))	159.11_1)	(((135.7_1	60.1_1)	96.3_1)	(406.1_1	(90.6_1	M60.1_1))))	((131.2_1	L985_1)	((416.1_1	L996_1)	icr2)))	((184.1_1	L046_1)	(366.1_1	(369.1_1	L035_1)))))	208.1_1)	(276.1_1	L1002_1))	(((274.1_1	L998_1)	(40.6_1	55.1_1))	(((278.1_1	(280.1_1	L151_1))	L179_1)	(84.6_1	85.1_1))))	(((250.1_1	L987_1)	icr1)	(L989_1	(L990_1	L992_1))))	rhc1);
((((((266.1_1	94.1_1)	(L033_1	L036_1))	((((116.4_1	L996_1)	(184.1_1	L046_1))	((((128.1_1	416.1_1)	(M60.1_1	icr2))	(131.2_1	96.3_1))	(((135.7_1	90.6_1)	60.1_1)	(((159.11_1	L985_1)	92.1_1)	406.1_1))))	(((366.1_1	369.1_1)	L035_1)	L162_1)))	(208.1_1	(276.1_1	L1002_1)))	((((250.1_1	(L987_1	icr1))	(L989_1	(L990_1	L992_1)))	(40.6_1	55.1_1))	(((274.1_1	L998_1)	(84.6_1	85.1_1))	((278.1_1	L179_1)	(280.1_1	L151_1)))))	rhc1);
(((((((((L033_1	(266.1_1	L036_1))	94.1_1)	(((184.1_1	L046_1)	L985_1)	((366.1_1	L035_1)	369.1_1)))	(60.1_1	L162_1))	(((116.4_1	416.1_1)	135.7_1)	(128.1_1	96.3_1)))	((((131.2_1	icr2)	159.11_1)	(92.1_1	L996_1))	((406.1_1	M60.1_1)	90.6_1)))	(208.1_1	(276.1_1	L1002_1)))	(((((250.1_1	icr1)	L987_1)	((L989_1	L992_1)	L990_1))	(40.6_1	55.1_1))	((((274.1_1	L998_1)	((278.1_1	L151_1)	L179_1))	280.1_1)	(84.6_1	85.1_1))))	rhc1);
((((((((((94.1_1	(266.1_1	L036_1))	L033_1)	L162_1)	(((406.1_1	96.3_1)	(92.1_1	L996_1))	416.1_1))	((((((116.4_1	M60.1_1)	135.7_1)	((((128.1_1	L985_1)	90.6_1)	(159.11_1	60.1_1))	icr2))	131.2_1)	(184.1_1	L046_1))	((366.1_1	L035_1)	369.1_1)))	(208.1_1	(276.1_1	L1002_1)))	(((274.1_1	L998_1)	(L151_1	L179_1))	(278.1_1	280.1_1)))	(84.6_1	85.1_1))	(((250.1_1	(L987_1	icr1))	((L989_1	L990_1)	L992_1))	(40.6_1	55.1_1)))	rhc1);
(((((((((L033_1	((266.1_1	L036_1)	94.1_1))	((((((116.4_1	135.7_1)	90.6_1)	L162_1)	131.2_1)	L996_1)	((92.1_1	L985_1)	96.3_1)))	((128.1_1	(184.1_1	L046_1))	((((366.1_1	(369.1_1	L035_1))	406.1_1)	((416.1_1	M60.1_1)	60.1_1))	icr2)))	159.11_1)	(208.1_1	(276.1_1	L1002_1)))	(280.1_1	(L151_1	L179_1)))	((((250.1_1	L987_1)	icr1)	((L989_1	L992_1)	L990_1))	(40.6_1	55.1_1)))	(((274.1_1	L998_1)	278.1_1)	(84.6_1	85.1_1)))	rhc1);
((((((((((((((94.1_1	266.1_1)	L033_1)	L036_1)	92.1_1)	(366.1_1	(369.1_1	L035_1)))	((159.11_1	M60.1_1)	416.1_1))	L162_1)	((135.7_1	(L985_1	60.1_1))	(184.1_1	L046_1)))	((((116.4_1	(131.2_1	90.6_1))	icr2)	L996_1)	((128.1_1	406.1_1)	96.3_1)))	(276.1_1	L1002_1))	208.1_1)	((((274.1_1	L998_1)	278.1_1)	(84.6_1	85.1_1))	((280.1_1	L179_1)	L151_1)))	((((250.1_1	L987_1)	icr1)	((L989_1	L992_1)	L990_1))	(40.6_1	55.1_1)))	rhc1);
((((((((((266.1_1	94.1_1)	L033_1)	L036_1)	((116.4_1	icr2)	96.3_1))	(((((128.1_1	(184.1_1	L046_1))	(131.2_1	(((366.1_1	(369.1_1	L035_1))	(416.1_1	90.6_1))	(((406.1_1	L985_1)	(92.1_1	L996_1))	60.1_1))))	(135.7_1	M60.1_1))	L162_1)	159.11_1))	208.1_1)	(276.1_1	L1002_1))	(274.1_1	L998_1))	((((((L987_1	250.1_1)	icr1)	((L989_1	L990_1)	L992_1))	(40.6_1	55.1_1))	(278.1_1	((280.1_1	L179_1)	L151_1)))	(84.6_1	85.1_1)))	rhc1);
((((((((((266.1_1	L033_1)	94.1_1)	L036_1)	(((((((116.4_1	159.11_1)	L162_1)	90.6_1)	((((366.1_1	L035_1)	369.1_1)	M60.1_1)	406.1_1))	131.2_1)	(128.1_1	(184.1_1	L046_1)))	((((135.7_1	(60.1_1	L996_1))	416.1_1)	L985_1)	((92.1_1	96.3_1)	icr2))))	208.1_1)	(276.1_1	L1002_1))	((278.1_1	((280.1_1	L179_1)	L151_1))	(84.6_1	85.1_1)))	(274.1_1	L998_1))	(((250.1_1	(L987_1	icr1))	((L989_1	L992_1)	L990_1))	(40.6_1	55.1_1)))	rhc1);
(((((((((((L036_1	((266.1_1	94.1_1)	L033_1))	(((((116.4_1	90.6_1)	(135.7_1	96.3_1))	(406.1_1	(416.1_1	M60.1_1)))	92.1_1)	128.1_1))	((L162_1	(((184.1_1	L046_1)	(60.1_1	L996_1))	icr2))	(159.11_1	L985_1)))	131.2_1)	(366.1_1	(369.1_1	L035_1)))	(208.1_1	(276.1_1	L1002_1)))	((280.1_1	L151_1)	L179_1))	((274.1_1	L998_1)	278.1_1))	(84.6_1	85.1_1))	((((250.1_1	L987_1)	icr1)	(L989_1	(L990_1	L992_1)))	(40.6_1	55.1_1)))	rhc1);
((((((((((266.1_1	L033_1)	94.1_1)	L036_1)	(((((135.7_1	L985_1)	406.1_1)	(60.1_1	icr2))	(416.1_1	92.1_1))	159.11_1))	((((116.4_1	((366.1_1	369.1_1)	L035_1))	(128.1_1	(90.6_1	(L996_1	M60.1_1))))	((131.2_1	96.3_1)	(184.1_1	L046_1)))	L162_1))	(208.1_1	L1002_1))	276.1_1)	(84.6_1	85.1_1))	(((((L987_1	250.1_1)	icr1)	((L989_1	L992_1)	L990_1))	(40.6_1	55.1_1))	((274.1_1	L998_1)	((278.1_1	L179_1)	(280.1_1	L151_1)))))	rhc1);
(((((((((((L036_1	((266.1_1	94.1_1)	L033_1))	((116.4_1	(128.1_1	135.7_1))	(L162_1	L985_1)))	(((366.1_1	L035_1)	369.1_1)	(L996_1	icr2)))	(131.2_1	((((((M60.1_1	416.1_1)	96.3_1)	90.6_1)	92.1_1)	(((184.1_1	L046_1)	406.1_1)	60.1_1))	159.11_1)))	276.1_1)	(208.1_1	L1002_1))	((278.1_1	L151_1)	(280.1_1	L179_1)))	(84.6_1	85.1_1))	(274.1_1	L998_1))	(((L987_1	(250.1_1	icr1))	(L989_1	(L990_1	L992_1)))	(40.6_1	55.1_1)))	rhc1);
(((((((266.1_1	((94.1_1	L036_1)	L033_1))	((406.1_1	60.1_1)	(92.1_1	96.3_1)))	135.7_1)	(((((116.4_1	90.6_1)	131.2_1)	(L162_1	icr2))	(((128.1_1	(184.1_1	L046_1))	M60.1_1)	(159.11_1	(416.1_1	(L985_1	L996_1)))))	(366.1_1	(369.1_1	L035_1))))	(208.1_1	(276.1_1	L1002_1)))	((((((L987_1	icr1)	250.1_1)	((L989_1	L992_1)	L990_1))	(40.6_1	55.1_1))	((274.1_1	L998_1)	278.1_1))	((280.1_1	(L151_1	L179_1))	(84.6_1	85.1_1))))	rhc1);
((((((((L036_1	(266.1_1	L033_1))	94.1_1)	(((((116.4_1	(((135.7_1	90.6_1)	92.1_1)	406.1_1))	159.11_1)	131.2_1)	(((366.1_1	(369.1_1	L035_1))	((416.1_1	L162_1)	60.1_1))	L996_1))	(((128.1_1	(96.3_1	L985_1))	M60.1_1)	((184.1_1	L046_1)	icr2))))	(208.1_1	(276.1_1	L1002_1)))	((274.1_1	L998_1)	((84.6_1	85.1_1)	L179_1)))	((icr1	(250.1_1	L987_1))	((40.6_1	55.1_1)	((L989_1	L992_1)	L990_1))))	(278.1_1	(280.1_1	L151_1)))	rhc1);
(((((((266.1_1	L036_1)	(94.1_1	L033_1))	((((((((116.4_1	90.6_1)	M60.1_1)	(60.1_1	L985_1))	((((128.1_1	92.1_1)	131.2_1)	406.1_1)	(135.7_1	96.3_1)))	(L162_1	L996_1))	(366.1_1	(369.1_1	L035_1)))	(159.11_1	(184.1_1	L046_1)))	(416.1_1	icr2)))	208.1_1)	(276.1_1	L1002_1))	(((((250.1_1	L987_1)	icr1)	((L989_1	L990_1)	L992_1))	(40.6_1	55.1_1))	((((274.1_1	L998_1)	(278.1_1	280.1_1))	(L151_1	L179_1))	(84.6_1	85.1_1))))	rhc1);
(((((((((((266.1_1	L033_1)	(L036_1	94.1_1))	((((128.1_1	(416.1_1	90.6_1))	406.1_1)	(131.2_1	(184.1_1	L046_1)))	(135.7_1	L162_1)))	((((116.4_1	L985_1)	(159.11_1	L996_1))	icr2)	((((366.1_1	369.1_1)	L035_1)	M60.1_1)	60.1_1)))	(92.1_1	96.3_1))	(276.1_1	L1002_1))	208.1_1)	(84.6_1	85.1_1))	((274.1_1	L998_1)	(278.1_1	(280.1_1	(L151_1	L179_1)))))	((((L987_1	250.1_1)	icr1)	((L989_1	L990_1)	L992_1))	(40.6_1	55.1_1)))	rhc1);
(((((((266.1_1	((94.1_1	L033_1)	L036_1))	(116.4_1	((((128.1_1	L996_1)	(131.2_1	92.1_1))	135.7_1)	(406.1_1	416.1_1))))	((((60.1_1	90.6_1)	(((159.11_1	(366.1_1	(369.1_1	L035_1)))	96.3_1)	L162_1))	(icr2	(L985_1	M60.1_1)))	(184.1_1	L046_1)))	(208.1_1	(276.1_1	L1002_1)))	(((274.1_1	L998_1)	((278.1_1	L151_1)	(280.1_1	L179_1)))	(84.6_1	85.1_1)))	(((L987_1	(250.1_1	icr1))	(L989_1	(L990_1	L992_1)))	(40.6_1	55.1_1)))	rhc1);
((((((((((L036_1	(266.1_1	(94.1_1	L033_1)))	((((116.4_1	M60.1_1)	(((131.2_1	60.1_1)	(96.3_1	L996_1))	L985_1))	(((128.1_1	135.7_1)	(90.6_1	icr2))	416.1_1))	((((184.1_1	L046_1)	L162_1)	((366.1_1	369.1_1)	L035_1))	(406.1_1	92.1_1))))	159.11_1)	L1002_1)	276.1_1)	208.1_1)	(((274.1_1	L998_1)	((280.1_1	L179_1)	L151_1))	(84.6_1	85.1_1)))	((((L987_1	icr1)	250.1_1)	((L989_1	L992_1)	L990_1))	(40.6_1	55.1_1)))	278.1_1)	rhc1);
(((((((((((94.1_1	L033_1)	(266.1_1	L036_1))	((184.1_1	L046_1)	96.3_1))	(((((((116.4_1	92.1_1)	L985_1)	((135.7_1	60.1_1)	406.1_1))	(416.1_1	icr2))	(366.1_1	(369.1_1	L035_1)))	(128.1_1	(L996_1	M60.1_1)))	((131.2_1	L162_1)	90.6_1)))	159.11_1)	(208.1_1	(276.1_1	L1002_1)))	(278.1_1	((280.1_1	L151_1)	L179_1)))	(84.6_1	85.1_1))	((((250.1_1	L987_1)	icr1)	(L989_1	(L990_1	L992_1)))	(40.6_1	55.1_1)))	(274.1_1	L998_1))	rhc1);
((((((((L033_1	(266.1_1	(94.1_1	L036_1)))	(((116.4_1	92.1_1)	((135.7_1	96.3_1)	L985_1))	((((((128.1_1	159.11_1)	(60.1_1	M60.1_1))	(416.1_1	90.6_1))	(131.2_1	L996_1))	icr2)	(((406.1_1	(184.1_1	L046_1))	((366.1_1	369.1_1)	L035_1))	L162_1))))	(208.1_1	(276.1_1	L1002_1)))	(84.6_1	85.1_1))	(274.1_1	L998_1))	(278.1_1	(280.1_1	(L151_1	L179_1))))	((((250.1_1	L987_1)	icr1)	((L989_1	L992_1)	L990_1))	(40.6_1	55.1_1)))	rhc1);
(((((((((L033_1	((266.1_1	L036_1)	94.1_1))	L162_1)	(((((135.7_1	L985_1)	((406.1_1	416.1_1)	60.1_1))	(159.11_1	(366.1_1	(369.1_1	L035_1))))	(184.1_1	L046_1))	icr2))	(((((116.4_1	L996_1)	90.6_1)	(128.1_1	(92.1_1	M60.1_1)))	96.3_1)	131.2_1))	(208.1_1	(276.1_1	L1002_1)))	((40.6_1	55.1_1)	(84.6_1	85.1_1)))	((((250.1_1	L987_1)	icr1)	((L989_1	L990_1)	L992_1))	((278.1_1	(280.1_1	L179_1))	L151_1)))	(274.1_1	L998_1))	rhc1);
(((((((((((266.1_1	94.1_1)	(L036_1	L033_1))	(116.4_1	L985_1))	(((128.1_1	159.11_1)	((((131.2_1	(184.1_1	L046_1))	92.1_1)	(366.1_1	(369.1_1	L035_1)))	(((((135.7_1	60.1_1)	90.6_1)	L996_1)	416.1_1)	96.3_1)))	(L162_1	icr2)))	(406.1_1	M60.1_1))	(208.1_1	(276.1_1	L1002_1)))	(278.1_1	((280.1_1	L151_1)	L179_1)))	(274.1_1	L998_1))	(84.6_1	85.1_1))	(((icr1	(250.1_1	L987_1))	((L989_1	L992_1)	L990_1))	(40.6_1	55.1_1)))	rhc1);
(((((((((((L033_1	L036_1)	94.1_1)	266.1_1)	(((116.4_1	icr2)	60.1_1)	((((128.1_1	135.7_1)	L985_1)	(((131.2_1	(416.1_1	90.6_1))	(96.3_1	L996_1))	(184.1_1	L046_1)))	(92.1_1	M60.1_1))))	(((159.11_1	L162_1)	406.1_1)	(366.1_1	(369.1_1	L035_1))))	208.1_1)	(276.1_1	L1002_1))	(((278.1_1	(L151_1	L179_1))	280.1_1)	(84.6_1	85.1_1)))	(((250.1_1	(icr1	L987_1))	(L989_1	(L990_1	L992_1)))	(40.6_1	55.1_1)))	(274.1_1	L998_1))	rhc1);
(((((((((((L033_1	(266.1_1	L036_1))	94.1_1)	(((116.4_1	(128.1_1	M60.1_1))	60.1_1)	90.6_1))	(366.1_1	(369.1_1	L035_1)))	(((131.2_1	((135.7_1	L985_1)	((184.1_1	L046_1)	(416.1_1	96.3_1))))	159.11_1)	(406.1_1	L996_1)))	((92.1_1	icr2)	L162_1))	(276.1_1	L1002_1))	208.1_1)	(((274.1_1	L998_1)	((278.1_1	(280.1_1	L151_1))	L179_1))	(84.6_1	85.1_1)))	(((250.1_1	(L987_1	icr1))	((L989_1	L990_1)	L992_1))	(40.6_1	55.1_1)))	rhc1);
((((((((((((((266.1_1	L033_1)	(L036_1	94.1_1))	(116.4_1	(184.1_1	L046_1)))	((60.1_1	96.3_1)	L985_1))	(128.1_1	159.11_1))	(((131.2_1	(135.7_1	92.1_1))	icr2)	(416.1_1	90.6_1)))	(((406.1_1	L996_1)	M60.1_1)	L162_1))	((366.1_1	L035_1)	369.1_1))	(278.1_1	L151_1))	(208.1_1	(276.1_1	L1002_1)))	((274.1_1	L998_1)	(280.1_1	L179_1)))	(((icr1	(250.1_1	L987_1))	(L989_1	(L990_1	L992_1)))	(40.6_1	55.1_1)))	(84.6_1	85.1_1))	rhc1);
((((((((((((L033_1	L036_1)	94.1_1)	266.1_1)	131.2_1)	(((92.1_1	96.3_1)	(L985_1	M60.1_1))	L162_1))	((((((116.4_1	60.1_1)	135.7_1)	(406.1_1	((90.6_1	icr2)	L996_1)))	159.11_1)	((128.1_1	416.1_1)	(184.1_1	L046_1)))	((366.1_1	369.1_1)	L035_1)))	208.1_1)	L1002_1)	276.1_1)	((274.1_1	L998_1)	((278.1_1	L151_1)	(280.1_1	L179_1))))	((((250.1_1	(L987_1	icr1))	((L989_1	L990_1)	L992_1))	(40.6_1	55.1_1))	(84.6_1	85.1_1)))	rhc1);
((((((((L033_1	((266.1_1	94.1_1)	L036_1))	(((((((116.4_1	(135.7_1	(416.1_1	M60.1_1)))	131.2_1)	((366.1_1	369.1_1)	L035_1))	(159.11_1	icr2))	90.6_1)	((((128.1_1	L162_1)	(406.1_1	L996_1))	((92.1_1	L985_1)	60.1_1))	96.3_1))	(184.1_1	L046_1)))	208.1_1)	(276.1_1	L1002_1))	((84.6_1	85.1_1)	(L151_1	L179_1)))	((((icr1	(250.1_1	L987_1))	((L989_1	L992_1)	L990_1))	(40.6_1	55.1_1))	(274.1_1	L998_1)))	(278.1_1	280.1_1))	rhc1);
(((((((((266.1_1	94.1_1)	L036_1)	L033_1)	(((128.1_1	L985_1)	L162_1)	(184.1_1	L046_1)))	((((116.4_1	(131.2_1	(366.1_1	(369.1_1	L035_1))))	60.1_1)	159.11_1)	(((((135.7_1	M60.1_1)	(92.1_1	406.1_1))	(416.1_1	(96.3_1	L996_1)))	icr2)	90.6_1)))	((208.1_1	276.1_1)	L1002_1))	((274.1_1	L998_1)	(((278.1_1	(280.1_1	L179_1))	L151_1)	(84.6_1	85.1_1))))	((((L987_1	250.1_1)	icr1)	((L989_1	L992_1)	L990_1))	(40.6_1	55.1_1)))	rhc1);
((((((((((266.1_1	94.1_1)	(L033_1	L036_1))	(((((116.4_1	92.1_1)	(128.1_1	L996_1))	((366.1_1	L035_1)	369.1_1))	((((135.7_1	(L985_1	icr2))	96.3_1)	406.1_1)	(184.1_1	L046_1)))	(((131.2_1	((416.1_1	M60.1_1)	90.6_1))	60.1_1)	159.11_1)))	L162_1)	276.1_1)	L1002_1)	208.1_1)	(((250.1_1	(L987_1	icr1))	((L989_1	L990_1)	L992_1))	(40.6_1	55.1_1)))	(((274.1_1	L998_1)	(84.6_1	85.1_1))	((278.1_1	(280.1_1	L151_1))	L179_1)))	rhc1);
((((((((((266.1_1	(94.1_1	L036_1))	L033_1)	((((((((128.1_1	L985_1)	131.2_1)	(((366.1_1	L035_1)	369.1_1)	406.1_1))	L996_1)	((159.11_1	M60.1_1)	L162_1))	(((416.1_1	96.3_1)	90.6_1)	icr2))	60.1_1)	(184.1_1	L046_1)))	((116.4_1	135.7_1)	92.1_1))	(208.1_1	(276.1_1	L1002_1)))	(274.1_1	L998_1))	((280.1_1	(L151_1	L179_1))	(84.6_1	85.1_1)))	278.1_1)	((((icr1	L987_1)	250.1_1)	(L989_1	(L990_1	L992_1)))	(40.6_1	55.1_1)))	rhc1);
((((((((94.1_1	L033_1)	(266.1_1	L036_1))	(((184.1_1	L046_1)	M60.1_1)	(406.1_1	(90.6_1	96.3_1))))	(((116.4_1	icr2)	((((128.1_1	((159.11_1	L996_1)	60.1_1))	(416.1_1	L985_1))	92.1_1)	((366.1_1	L035_1)	369.1_1)))	((131.2_1	135.7_1)	L162_1)))	(208.1_1	(276.1_1	L1002_1)))	(((250.1_1	(icr1	L987_1))	((L989_1	L992_1)	L990_1))	(40.6_1	55.1_1)))	((274.1_1	L998_1)	((((278.1_1	L151_1)	L179_1)	280.1_1)	(84.6_1	85.1_1))))	rhc1);
(((((((94.1_1	(266.1_1	L036_1))	L033_1)	(((((((116.4_1	128.1_1)	(((135.7_1	(90.6_1	92.1_1))	L985_1)	M60.1_1))	159.11_1)	(((((366.1_1	L035_1)	369.1_1)	((406.1_1	416.1_1)	60.1_1))	96.3_1)	(184.1_1	L046_1)))	L162_1)	131.2_1)	(L996_1	icr2)))	(208.1_1	(276.1_1	L1002_1)))	(((((250.1_1	L987_1)	icr1)	(L989_1	(L990_1	L992_1)))	(40.6_1	55.1_1))	((274.1_1	L998_1)	(84.6_1	85.1_1))))	(278.1_1	((280.1_1	L151_1)	L179_1)))	rhc1);
((((((((((266.1_1	L036_1)	(94.1_1	L033_1))	(((((116.4_1	(135.7_1	406.1_1))	((416.1_1	L985_1)	M60.1_1))	icr2)	((128.1_1	L996_1)	90.6_1))	((131.2_1	60.1_1)	((366.1_1	369.1_1)	L035_1))))	(((159.11_1	(92.1_1	96.3_1))	L162_1)	(184.1_1	L046_1)))	208.1_1)	(276.1_1	L1002_1))	((274.1_1	L998_1)	(84.6_1	85.1_1)))	((278.1_1	(280.1_1	L179_1))	L151_1))	((((250.1_1	L987_1)	icr1)	(L989_1	(L990_1	L992_1)))	(40.6_1	55.1_1)))	rhc1);
((((((((((266.1_1	L036_1)	L033_1)	94.1_1)	131.2_1)	((366.1_1	L035_1)	369.1_1))	((((116.4_1	128.1_1)	((((((406.1_1	96.3_1)	90.6_1)	416.1_1)	(92.1_1	M60.1_1))	(184.1_1	L046_1))	(159.11_1	L996_1)))	(135.7_1	(60.1_1	L985_1)))	icr2))	L162_1)	(208.1_1	(276.1_1	L1002_1)))	((((250.1_1	L987_1)	icr1)	(L989_1	(L990_1	L992_1)))	((((274.1_1	L998_1)	((278.1_1	L151_1)	(280.1_1	L179_1)))	(40.6_1	55.1_1))	(84.6_1	85.1_1))))	rhc1);
(((((((((((266.1_1	L036_1)	(94.1_1	L033_1))	(116.4_1	92.1_1))	(60.1_1	(96.3_1	M60.1_1)))	(159.11_1	((366.1_1	(369.1_1	L035_1))	L162_1)))	((((128.1_1	90.6_1)	L985_1)	((131.2_1	135.7_1)	416.1_1))	(406.1_1	L996_1)))	((184.1_1	L046_1)	icr2))	(276.1_1	L1002_1))	208.1_1)	((((((L987_1	(250.1_1	icr1))	((L989_1	L992_1)	L990_1))	(40.6_1	55.1_1))	278.1_1)	((274.1_1	L998_1)	((280.1_1	L151_1)	L179_1)))	(84.6_1	85.1_1)))	rhc1);
((((((((((((((L033_1	((266.1_1	L036_1)	94.1_1))	(184.1_1	L046_1))	icr2)	((366.1_1	(369.1_1	L035_1))	L996_1))	((128.1_1	406.1_1)	(416.1_1	M60.1_1)))	((135.7_1	L162_1)	(96.3_1	L985_1)))	(116.4_1	60.1_1))	(((131.2_1	159.11_1)	90.6_1)	92.1_1))	(276.1_1	L1002_1))	208.1_1)	((278.1_1	((280.1_1	L179_1)	L151_1))	(84.6_1	85.1_1)))	(274.1_1	L998_1))	((((250.1_1	icr1)	L987_1)	(L989_1	(L990_1	L992_1)))	(40.6_1	55.1_1)))	rhc1);
((((((((((((((266.1_1	94.1_1)	L036_1)	L033_1)	369.1_1)	((135.7_1	L996_1)	(60.1_1	L985_1)))	(((((116.4_1	((406.1_1	90.6_1)	416.1_1))	((131.2_1	((366.1_1	L035_1)	92.1_1))	(184.1_1	L046_1)))	icr2)	((159.11_1	96.3_1)	(L162_1	M60.1_1)))	128.1_1))	208.1_1)	(276.1_1	L1002_1))	278.1_1)	((274.1_1	L998_1)	((280.1_1	(L151_1	L179_1))	(84.6_1	85.1_1))))	(40.6_1	55.1_1))	((L989_1	L990_1)	L992_1))	((250.1_1	icr1)	L987_1))	rhc1);
((((((((((((94.1_1	L033_1)	266.1_1)	L036_1)	(((116.4_1	131.2_1)	(366.1_1	L035_1))	(((128.1_1	135.7_1)	(416.1_1	90.6_1))	((((406.1_1	96.3_1)	60.1_1)	(92.1_1	L985_1))	M60.1_1))))	(159.11_1	(369.1_1	L996_1)))	(((184.1_1	L046_1)	icr2)	L162_1))	(276.1_1	L1002_1))	208.1_1)	((((278.1_1	(280.1_1	L179_1))	L151_1)	(84.6_1	85.1_1))	((40.6_1	55.1_1)	((L989_1	L992_1)	L990_1))))	rhc1)	((L987_1	250.1_1)	icr1))	(274.1_1	L998_1));
(((((((((((L033_1	L036_1)	266.1_1)	94.1_1)	(((116.4_1	(96.3_1	90.6_1))	L996_1)	135.7_1))	((128.1_1	60.1_1)	L162_1))	((((131.2_1	(159.11_1	(366.1_1	L035_1)))	((((369.1_1	M60.1_1)	L985_1)	406.1_1)	416.1_1))	((184.1_1	L046_1)	92.1_1))	icr2))	(208.1_1	(276.1_1	L1002_1)))	((278.1_1	(280.1_1	(L151_1	L179_1)))	(84.6_1	85.1_1)))	(274.1_1	L998_1))	((((L987_1	250.1_1)	icr1)	(L989_1	(L990_1	L992_1)))	(40.6_1	55.1_1)))	rhc1);
((((((((((94.1_1	(266.1_1	L036_1))	L033_1)	((((116.4_1	60.1_1)	(((135.7_1	416.1_1)	90.6_1)	406.1_1))	(((128.1_1	((366.1_1	L035_1)	((92.1_1	L996_1)	96.3_1)))	369.1_1)	(184.1_1	L046_1)))	(M60.1_1	icr2)))	L162_1)	((131.2_1	159.11_1)	L985_1))	(208.1_1	(276.1_1	L1002_1)))	(274.1_1	L998_1))	((((L987_1	250.1_1)	icr1)	(L989_1	(L990_1	L992_1)))	(40.6_1	55.1_1)))	((278.1_1	((280.1_1	L151_1)	L179_1))	(84.6_1	85.1_1)))	rhc1);
((((((((266.1_1	L036_1)	(94.1_1	L033_1))	(((((116.4_1	406.1_1)	135.7_1)	96.3_1)	((159.11_1	((366.1_1	L035_1)	369.1_1))	M60.1_1))	(184.1_1	L046_1)))	(((((128.1_1	60.1_1)	131.2_1)	((((416.1_1	90.6_1)	92.1_1)	L996_1)	L985_1))	L162_1)	icr2))	((208.1_1	276.1_1)	L1002_1))	((274.1_1	L998_1)	(((278.1_1	L151_1)	(280.1_1	L179_1))	(84.6_1	85.1_1))))	((((L987_1	250.1_1)	icr1)	(L989_1	(L990_1	L992_1)))	(40.6_1	55.1_1)))	rhc1);
((((((((((266.1_1	94.1_1)	L033_1)	L036_1)	((((((((116.4_1	icr2)	L985_1)	(406.1_1	60.1_1))	(128.1_1	96.3_1))	(90.6_1	M60.1_1))	L162_1)	(131.2_1	92.1_1))	(184.1_1	L046_1)))	((135.7_1	416.1_1)	(159.11_1	(((366.1_1	L035_1)	369.1_1)	L996_1))))	(208.1_1	(276.1_1	L1002_1)))	(274.1_1	L998_1))	((278.1_1	((280.1_1	L151_1)	L179_1))	(84.6_1	85.1_1)))	((((250.1_1	icr1)	L987_1)	((L989_1	L990_1)	L992_1))	(40.6_1	55.1_1)))	rhc1);
((((((((((((((L033_1	266.1_1)	L036_1)	94.1_1)	((116.4_1	96.3_1)	92.1_1))	(135.7_1	icr2))	60.1_1)	((128.1_1	159.11_1)	(406.1_1	L985_1)))	((((131.2_1	(((184.1_1	L046_1)	L996_1)	(90.6_1	M60.1_1)))	416.1_1)	L162_1)	((366.1_1	L035_1)	369.1_1)))	((208.1_1	276.1_1)	L1002_1))	(278.1_1	((280.1_1	L179_1)	L151_1)))	(84.6_1	85.1_1))	((((250.1_1	L987_1)	icr1)	((L989_1	L992_1)	L990_1))	(40.6_1	55.1_1)))	(274.1_1	L998_1))	rhc1);
(((((((((((266.1_1	L036_1)	(94.1_1	L033_1))	(((116.4_1	(184.1_1	L046_1))	406.1_1)	(((135.7_1	L996_1)	M60.1_1)	(90.6_1	L985_1))))	((366.1_1	L035_1)	369.1_1))	(((((128.1_1	96.3_1)	92.1_1)	131.2_1)	(((416.1_1	icr2)	60.1_1)	L162_1))	159.11_1))	(208.1_1	(276.1_1	L1002_1)))	(274.1_1	L998_1))	(278.1_1	((280.1_1	L151_1)	L179_1)))	((((L987_1	250.1_1)	icr1)	((L989_1	L990_1)	L992_1))	(40.6_1	55.1_1)))	(84.6_1	85.1_1))	rhc1);
((((((((((266.1_1	(L033_1	(94.1_1	L036_1)))	131.2_1)	(135.7_1	406.1_1))	90.6_1)	(((116.4_1	(((128.1_1	M60.1_1)	(92.1_1	L996_1))	icr2))	((159.11_1	((((184.1_1	L046_1)	60.1_1)	(416.1_1	96.3_1))	L985_1))	((366.1_1	L035_1)	369.1_1)))	L162_1))	(208.1_1	(276.1_1	L1002_1)))	(84.6_1	85.1_1))	(((274.1_1	L998_1)	(280.1_1	(L151_1	L179_1)))	278.1_1))	((((250.1_1	L987_1)	icr1)	((L989_1	L992_1)	L990_1))	(40.6_1	55.1_1)))	rhc1);
(((((((((L033_1	(266.1_1	(94.1_1	L036_1)))	(184.1_1	L046_1))	(((((((116.4_1	L996_1)	96.3_1)	icr2)	416.1_1)	135.7_1)	(128.1_1	L985_1))	(((131.2_1	((406.1_1	M60.1_1)	60.1_1))	(366.1_1	(369.1_1	L035_1)))	(92.1_1	L162_1))))	(159.11_1	90.6_1))	(276.1_1	L1002_1))	208.1_1)	((274.1_1	L998_1)	(((278.1_1	L179_1)	(280.1_1	L151_1))	(84.6_1	85.1_1))))	((((250.1_1	L987_1)	icr1)	((L989_1	L990_1)	L992_1))	(40.6_1	55.1_1)))	rhc1);
(((((((((((266.1_1	94.1_1)	L033_1)	L036_1)	((((((((116.4_1	90.6_1)	135.7_1)	128.1_1)	(406.1_1	60.1_1))	((131.2_1	L162_1)	L985_1))	159.11_1)	(416.1_1	96.3_1))	(((184.1_1	L046_1)	M60.1_1)	(((((366.1_1	369.1_1)	L035_1)	L996_1)	92.1_1)	icr2))))	L1002_1)	(208.1_1	276.1_1))	(278.1_1	((280.1_1	L179_1)	L151_1)))	(274.1_1	L998_1))	((((250.1_1	icr1)	L987_1)	((L989_1	L990_1)	L992_1))	(40.6_1	55.1_1)))	(84.6_1	85.1_1))	rhc1);
((((((((((((L033_1	266.1_1)	L036_1)	94.1_1)	((((128.1_1	92.1_1)	M60.1_1)	131.2_1)	(366.1_1	(369.1_1	L035_1))))	(((116.4_1	L996_1)	(159.11_1	icr2))	135.7_1))	(L162_1	L985_1))	((406.1_1	(416.1_1	60.1_1))	(90.6_1	96.3_1)))	(184.1_1	L046_1))	(276.1_1	L1002_1))	208.1_1)	(((250.1_1	L987_1)	icr1)	(((274.1_1	L998_1)	((278.1_1	(84.6_1	85.1_1))	((280.1_1	L179_1)	L151_1)))	((40.6_1	55.1_1)	((L989_1	L990_1)	L992_1)))))	rhc1);
(((((((((L033_1	94.1_1)	(266.1_1	L036_1))	((((116.4_1	96.3_1)	(406.1_1	M60.1_1))	135.7_1)	(90.6_1	L985_1)))	159.11_1)	((128.1_1	(((((131.2_1	92.1_1)	60.1_1)	(416.1_1	L162_1))	icr2)	(184.1_1	L046_1)))	((366.1_1	369.1_1)	(L035_1	L996_1))))	(208.1_1	(276.1_1	L1002_1)))	(((274.1_1	L998_1)	((278.1_1	L179_1)	L151_1))	(280.1_1	(84.6_1	85.1_1))))	((((250.1_1	L987_1)	icr1)	((L989_1	L990_1)	L992_1))	(40.6_1	55.1_1)))	rhc1);
((((((((((((((266.1_1	L033_1)	94.1_1)	L036_1)	(((116.4_1	60.1_1)	128.1_1)	M60.1_1))	((131.2_1	90.6_1)	96.3_1))	((135.7_1	((366.1_1	369.1_1)	L035_1))	416.1_1))	(((159.11_1	(92.1_1	(L985_1	L996_1)))	(184.1_1	L046_1))	((406.1_1	L162_1)	icr2)))	208.1_1)	L1002_1)	276.1_1)	((278.1_1	(280.1_1	(L151_1	L179_1)))	(40.6_1	55.1_1)))	((274.1_1	L998_1)	(84.6_1	85.1_1)))	((icr1	(250.1_1	L987_1))	(L989_1	(L990_1	L992_1))))	rhc1);
((((((L033_1	(266.1_1	(94.1_1	L036_1)))	((((128.1_1	(60.1_1	96.3_1))	L985_1)	416.1_1)	159.11_1))	((((((116.4_1	135.7_1)	(L996_1	icr2))	((366.1_1	369.1_1)	L035_1))	((131.2_1	((406.1_1	M60.1_1)	90.6_1))	92.1_1))	L162_1)	(184.1_1	L046_1)))	(208.1_1	((276.1_1	L1002_1)	((280.1_1	L151_1)	L179_1))))	((((icr1	(250.1_1	L987_1))	((L989_1	L990_1)	L992_1))	(40.6_1	55.1_1))	((274.1_1	L998_1)	(278.1_1	(84.6_1	85.1_1)))))	rhc1);
((((((((((((((L036_1	266.1_1)	L033_1)	94.1_1)	60.1_1)	(184.1_1	L046_1))	131.2_1)	((((((((128.1_1	L985_1)	M60.1_1)	L162_1)	92.1_1)	(416.1_1	L996_1))	((366.1_1	L035_1)	369.1_1))	((90.6_1	96.3_1)	icr2))	(159.11_1	406.1_1)))	(116.4_1	135.7_1))	(208.1_1	276.1_1))	L1002_1)	(84.6_1	85.1_1))	((278.1_1	L151_1)	(280.1_1	L179_1)))	(((((L987_1	icr1)	250.1_1)	((L989_1	L992_1)	L990_1))	(40.6_1	55.1_1))	(274.1_1	L998_1)))	rhc1);
(((((((((((94.1_1	L033_1)	266.1_1)	L036_1)	(((116.4_1	L996_1)	icr2)	((((128.1_1	92.1_1)	((135.7_1	M60.1_1)	L162_1))	(131.2_1	60.1_1))	96.3_1)))	((((159.11_1	406.1_1)	416.1_1)	(184.1_1	L046_1))	((366.1_1	L035_1)	369.1_1)))	(90.6_1	L985_1))	(276.1_1	L1002_1))	208.1_1)	((((274.1_1	L998_1)	((40.6_1	55.1_1)	L151_1))	(278.1_1	(280.1_1	L179_1)))	(84.6_1	85.1_1)))	(((L987_1	250.1_1)	icr1)	((L989_1	L992_1)	L990_1)))	rhc1);
(((((((((94.1_1	L036_1)	L033_1)	266.1_1)	((((((116.4_1	(L996_1	M60.1_1))	((128.1_1	135.7_1)	96.3_1))	406.1_1)	((((131.2_1	L985_1)	(416.1_1	92.1_1))	60.1_1)	159.11_1))	((184.1_1	L046_1)	((((366.1_1	L035_1)	369.1_1)	icr2)	L162_1)))	90.6_1))	(208.1_1	(276.1_1	L1002_1)))	((((274.1_1	L998_1)	280.1_1)	L179_1)	(84.6_1	85.1_1)))	((278.1_1	L151_1)	(40.6_1	55.1_1)))	(((icr1	250.1_1)	L987_1)	((L989_1	L992_1)	L990_1)))	rhc1);
((((((((((((266.1_1	L033_1)	L036_1)	94.1_1)	L162_1)	((((128.1_1	(416.1_1	L985_1))	(406.1_1	90.6_1))	((131.2_1	159.11_1)	(92.1_1	L996_1)))	96.3_1))	((((116.4_1	M60.1_1)	icr2)	((366.1_1	369.1_1)	L035_1))	(184.1_1	L046_1)))	(135.7_1	60.1_1))	(276.1_1	L1002_1))	208.1_1)	((((L987_1	icr1)	250.1_1)	(L989_1	(L990_1	L992_1)))	(40.6_1	55.1_1)))	(((274.1_1	L998_1)	(278.1_1	((280.1_1	L179_1)	L151_1)))	(84.6_1	85.1_1)))	rhc1);
(((((((266.1_1	(94.1_1	(L033_1	L036_1)))	((((116.4_1	60.1_1)	icr2)	(128.1_1	L162_1))	((((((((131.2_1	90.6_1)	406.1_1)	(184.1_1	L046_1))	((366.1_1	(369.1_1	L035_1))	L996_1))	L985_1)	((135.7_1	92.1_1)	159.11_1))	(416.1_1	M60.1_1))	96.3_1)))	(208.1_1	(276.1_1	L1002_1)))	((274.1_1	L998_1)	(((278.1_1	(280.1_1	L151_1))	L179_1)	(84.6_1	85.1_1))))	(40.6_1	55.1_1))	(((L987_1	250.1_1)	icr1)	(L989_1	(L990_1	L992_1))))	rhc1);
((((((94.1_1	(266.1_1	(L033_1	L036_1)))	(((((128.1_1	90.6_1)	416.1_1)	(L985_1	(96.3_1	L996_1)))	L162_1)	((((135.7_1	159.11_1)	(406.1_1	60.1_1))	(366.1_1	(369.1_1	L035_1)))	M60.1_1)))	((116.4_1	(184.1_1	L046_1))	((131.2_1	92.1_1)	icr2)))	((208.1_1	L1002_1)	276.1_1))	(((((250.1_1	L987_1)	icr1)	((L989_1	L990_1)	L992_1))	(((274.1_1	L998_1)	(40.6_1	55.1_1))	((278.1_1	L151_1)	(280.1_1	L179_1))))	(84.6_1	85.1_1)))	rhc1);
((((((((((L036_1	94.1_1)	(266.1_1	L033_1))	416.1_1)	(131.2_1	(406.1_1	(96.3_1	L985_1))))	(((((((116.4_1	60.1_1)	icr2)	(159.11_1	((366.1_1	369.1_1)	L035_1)))	(128.1_1	L996_1))	(92.1_1	M60.1_1))	(135.7_1	L162_1))	((184.1_1	L046_1)	90.6_1)))	(208.1_1	(276.1_1	L1002_1)))	(((((icr1	250.1_1)	L987_1)	(L989_1	(L990_1	L992_1)))	(40.6_1	55.1_1))	(274.1_1	L998_1)))	(84.6_1	85.1_1))	((278.1_1	(280.1_1	L179_1))	L151_1))	rhc1);
(((((((((94.1_1	L033_1)	L036_1)	266.1_1)	131.2_1)	(159.11_1	((366.1_1	L035_1)	369.1_1)))	(((((116.4_1	(((416.1_1	92.1_1)	60.1_1)	L996_1))	135.7_1)	icr2)	((128.1_1	L985_1)	L162_1))	(((184.1_1	L046_1)	(96.3_1	M60.1_1))	(406.1_1	90.6_1))))	(208.1_1	(276.1_1	L1002_1)))	(((((L987_1	250.1_1)	icr1)	((L989_1	L992_1)	L990_1))	(40.6_1	55.1_1))	((274.1_1	L998_1)	((278.1_1	(280.1_1	(L151_1	L179_1)))	(84.6_1	85.1_1)))))	rhc1);
(((((((((((((L036_1	(266.1_1	L033_1))	94.1_1)	icr2)	(((128.1_1	(406.1_1	((416.1_1	60.1_1)	96.3_1)))	(135.7_1	90.6_1))	159.11_1))	(366.1_1	(369.1_1	L035_1)))	131.2_1)	((116.4_1	L162_1)	((184.1_1	L046_1)	((92.1_1	M60.1_1)	(L985_1	L996_1)))))	(276.1_1	L1002_1))	208.1_1)	(84.6_1	85.1_1))	((274.1_1	L998_1)	(278.1_1	(280.1_1	(L151_1	L179_1)))))	((((250.1_1	L987_1)	icr1)	((L989_1	L992_1)	L990_1))	(40.6_1	55.1_1)))	rhc1);
((((((((((((266.1_1	(L033_1	(94.1_1	L036_1)))	159.11_1)	(((116.4_1	60.1_1)	(128.1_1	(L996_1	M60.1_1)))	(96.3_1	(184.1_1	L046_1))))	(((((406.1_1	L985_1)	90.6_1)	92.1_1)	icr2)	L162_1))	131.2_1)	((135.7_1	((366.1_1	369.1_1)	L035_1))	416.1_1))	(208.1_1	(276.1_1	L1002_1)))	((278.1_1	280.1_1)	(L151_1	L179_1)))	(274.1_1	L998_1))	(84.6_1	85.1_1))	((((250.1_1	L987_1)	icr1)	(L989_1	(L990_1	L992_1)))	(40.6_1	55.1_1)))	rhc1);
(((((((((266.1_1	L036_1)	L162_1)	(((((((116.4_1	159.11_1)	(416.1_1	60.1_1))	(131.2_1	icr2))	M60.1_1)	(((128.1_1	92.1_1)	135.7_1)	L985_1))	(((366.1_1	369.1_1)	L035_1)	(((406.1_1	90.6_1)	96.3_1)	L996_1)))	((184.1_1	L046_1)	(94.1_1	L033_1))))	(208.1_1	(276.1_1	L1002_1)))	((278.1_1	L179_1)	(280.1_1	L151_1)))	((((250.1_1	L987_1)	icr1)	((L989_1	L992_1)	L990_1))	(40.6_1	55.1_1)))	(274.1_1	L998_1))	(84.6_1	85.1_1))	rhc1);
(((((((((((L036_1	266.1_1)	L033_1)	94.1_1)	416.1_1)	(128.1_1	159.11_1))	((((((116.4_1	406.1_1)	131.2_1)	(184.1_1	L046_1))	L162_1)	(366.1_1	(369.1_1	L035_1)))	(((135.7_1	icr2)	(60.1_1	(96.3_1	(L985_1	(L996_1	M60.1_1)))))	(90.6_1	92.1_1))))	(208.1_1	(276.1_1	L1002_1)))	(274.1_1	L998_1))	(278.1_1	(84.6_1	85.1_1)))	((((250.1_1	L987_1)	icr1)	((L989_1	L992_1)	L990_1))	((280.1_1	(L151_1	L179_1))	(40.6_1	55.1_1))))	rhc1);
(((((((((((266.1_1	L036_1)	L033_1)	94.1_1)	(((366.1_1	L035_1)	369.1_1)	(M60.1_1	icr2)))	(((116.4_1	((135.7_1	L996_1)	92.1_1))	128.1_1)	90.6_1))	(((131.2_1	(184.1_1	L046_1))	((((406.1_1	60.1_1)	L985_1)	416.1_1)	(96.3_1	L162_1)))	159.11_1))	((208.1_1	L1002_1)	276.1_1))	((274.1_1	L998_1)	((278.1_1	(280.1_1	(L151_1	L179_1)))	(40.6_1	55.1_1))))	(84.6_1	85.1_1))	(((250.1_1	L987_1)	icr1)	(L989_1	(L990_1	L992_1))))	rhc1);
(((((((((L036_1	94.1_1)	L033_1)	266.1_1)	((((((116.4_1	128.1_1)	L996_1)	((184.1_1	L046_1)	icr2))	L162_1)	131.2_1)	416.1_1))	(((((135.7_1	96.3_1)	406.1_1)	((366.1_1	L035_1)	369.1_1))	L985_1)	(M60.1_1	(159.11_1	90.6_1))))	(60.1_1	92.1_1))	(208.1_1	(276.1_1	L1002_1)))	((((((L987_1	(250.1_1	icr1))	((L989_1	L992_1)	L990_1))	(40.6_1	55.1_1))	((278.1_1	L151_1)	(280.1_1	L179_1)))	(274.1_1	L998_1))	(84.6_1	85.1_1)))	rhc1);
((((((((L033_1	266.1_1)	94.1_1)	L036_1)	(((((116.4_1	(406.1_1	90.6_1))	(92.1_1	L985_1))	(((((128.1_1	135.7_1)	416.1_1)	(L162_1	(L996_1	M60.1_1)))	(((131.2_1	96.3_1)	60.1_1)	159.11_1))	icr2))	(184.1_1	L046_1))	((366.1_1	369.1_1)	L035_1)))	(276.1_1	L1002_1))	208.1_1)	((((((icr1	L987_1)	250.1_1)	((L989_1	L992_1)	L990_1))	(40.6_1	55.1_1))	(84.6_1	85.1_1))	((274.1_1	L998_1)	(((278.1_1	280.1_1)	L151_1)	L179_1))))	rhc1);
((((((((((((L036_1	(94.1_1	L033_1))	266.1_1)	(131.2_1	icr2))	(92.1_1	L162_1))	((((116.4_1	(406.1_1	96.3_1))	((366.1_1	(369.1_1	L035_1))	60.1_1))	90.6_1)	((128.1_1	416.1_1)	(135.7_1	(184.1_1	L046_1)))))	(((159.11_1	M60.1_1)	L985_1)	L996_1))	(208.1_1	(276.1_1	L1002_1)))	(((278.1_1	(280.1_1	L179_1))	L151_1)	(40.6_1	55.1_1)))	(84.6_1	85.1_1))	(274.1_1	L998_1))	(((L987_1	icr1)	250.1_1)	(L989_1	(L990_1	L992_1))))	rhc1);
((((((((94.1_1	(L033_1	L036_1))	266.1_1)	(((((116.4_1	90.6_1)	159.11_1)	96.3_1)	M60.1_1)	(((((135.7_1	L985_1)	L162_1)	((406.1_1	60.1_1)	(184.1_1	L046_1)))	(92.1_1	icr2))	((366.1_1	369.1_1)	L035_1))))	(((128.1_1	416.1_1)	L996_1)	131.2_1))	(208.1_1	(276.1_1	L1002_1)))	(((274.1_1	L998_1)	(84.6_1	85.1_1))	((278.1_1	280.1_1)	(L151_1	L179_1))))	((((250.1_1	L987_1)	icr1)	((L989_1	L992_1)	L990_1))	(40.6_1	55.1_1)))	rhc1);
((((((((L033_1	L036_1)	94.1_1)	266.1_1)	(((((116.4_1	(90.6_1	96.3_1))	M60.1_1)	((135.7_1	L985_1)	406.1_1))	131.2_1)	((((128.1_1	159.11_1)	(((366.1_1	(369.1_1	L035_1))	((416.1_1	60.1_1)	L996_1))	L162_1))	92.1_1)	((184.1_1	L046_1)	icr2))))	(208.1_1	(276.1_1	L1002_1)))	(((274.1_1	L998_1)	278.1_1)	((280.1_1	(L151_1	L179_1))	(84.6_1	85.1_1))))	((((250.1_1	L987_1)	icr1)	((L989_1	L992_1)	L990_1))	(40.6_1	55.1_1)))	rhc1);
((((((((266.1_1	(94.1_1	L033_1))	L036_1)	(((((((((116.4_1	(406.1_1	60.1_1))	M60.1_1)	((159.11_1	(416.1_1	L996_1))	92.1_1))	128.1_1)	(131.2_1	(184.1_1	L046_1)))	135.7_1)	((90.6_1	(L985_1	icr2))	96.3_1))	(366.1_1	(369.1_1	L035_1)))	L162_1))	(276.1_1	L1002_1))	208.1_1)	(84.6_1	85.1_1))	(((((250.1_1	icr1)	L987_1)	(L989_1	(L990_1	L992_1)))	(40.6_1	55.1_1))	(((274.1_1	L998_1)	((280.1_1	L179_1)	L151_1))	278.1_1)))	rhc1);
((((((((((L036_1	266.1_1)	(94.1_1	L033_1))	131.2_1)	(((((116.4_1	92.1_1)	416.1_1)	(159.11_1	96.3_1))	(((((128.1_1	(184.1_1	L046_1))	L162_1)	(406.1_1	60.1_1))	icr2)	(((135.7_1	M60.1_1)	((366.1_1	L035_1)	369.1_1))	(L985_1	L996_1))))	90.6_1))	(276.1_1	L1002_1))	208.1_1)	((icr1	(250.1_1	L987_1))	((40.6_1	55.1_1)	((L989_1	L992_1)	L990_1))))	((274.1_1	L998_1)	(278.1_1	((280.1_1	L151_1)	L179_1))))	(84.6_1	85.1_1))	rhc1);
((((((((((94.1_1	L036_1)	(266.1_1	L033_1))	(((116.4_1	92.1_1)	L162_1)	406.1_1))	(((128.1_1	(90.6_1	96.3_1))	(135.7_1	L985_1))	(((131.2_1	((159.11_1	416.1_1)	(60.1_1	L996_1)))	M60.1_1)	((184.1_1	L046_1)	icr2))))	(366.1_1	(369.1_1	L035_1)))	(208.1_1	(276.1_1	L1002_1)))	((((250.1_1	L987_1)	icr1)	(L989_1	(L990_1	L992_1)))	(40.6_1	55.1_1)))	((274.1_1	L998_1)	(278.1_1	((280.1_1	L179_1)	L151_1))))	(84.6_1	85.1_1))	rhc1);
((((((((((266.1_1	L036_1)	(94.1_1	L033_1))	(((128.1_1	(90.6_1	60.1_1))	135.7_1)	L162_1))	icr2)	(((((116.4_1	(159.11_1	406.1_1))	(184.1_1	L046_1))	(131.2_1	L985_1))	M60.1_1)	((((366.1_1	L035_1)	369.1_1)	92.1_1)	((416.1_1	L996_1)	96.3_1))))	(208.1_1	(276.1_1	L1002_1)))	((((250.1_1	L987_1)	icr1)	(L989_1	(L990_1	L992_1)))	(40.6_1	55.1_1)))	((278.1_1	(280.1_1	(L151_1	L179_1)))	(84.6_1	85.1_1)))	(274.1_1	L998_1))	rhc1);
(((((((((((266.1_1	(L033_1	L036_1))	94.1_1)	((131.2_1	((366.1_1	L035_1)	369.1_1))	((96.3_1	406.1_1)	416.1_1)))	(((((116.4_1	M60.1_1)	((128.1_1	(((135.7_1	90.6_1)	L985_1)	L996_1))	60.1_1))	159.11_1)	(92.1_1	L162_1))	((184.1_1	L046_1)	icr2)))	(208.1_1	(276.1_1	L1002_1)))	(84.6_1	85.1_1))	(280.1_1	(L151_1	L179_1)))	((274.1_1	L998_1)	278.1_1))	((250.1_1	(L987_1	icr1))	((L989_1	L990_1)	L992_1)))	(40.6_1	55.1_1))	rhc1);
(((((((((((L036_1	(94.1_1	L033_1))	266.1_1)	(92.1_1	M60.1_1))	(135.7_1	(366.1_1	(369.1_1	L035_1))))	(L996_1	((416.1_1	90.6_1)	icr2)))	(((116.4_1	96.3_1)	((((128.1_1	406.1_1)	(60.1_1	L985_1))	(184.1_1	L046_1))	L162_1))	131.2_1))	159.11_1)	(208.1_1	(276.1_1	L1002_1)))	((((L987_1	250.1_1)	icr1)	((L989_1	L992_1)	L990_1))	(40.6_1	55.1_1)))	((274.1_1	L998_1)	(((278.1_1	L151_1)	(280.1_1	L179_1))	(84.6_1	85.1_1))))	rhc1);
((((((((((94.1_1	(266.1_1	L033_1))	L036_1)	((((116.4_1	L996_1)	(M60.1_1	icr2))	L985_1)	((128.1_1	(90.6_1	92.1_1))	60.1_1)))	((((131.2_1	96.3_1)	406.1_1)	L162_1)	(((135.7_1	416.1_1)	(159.11_1	(184.1_1	L046_1)))	((366.1_1	369.1_1)	L035_1))))	(208.1_1	(276.1_1	L1002_1)))	(40.6_1	55.1_1))	((278.1_1	((280.1_1	L151_1)	L179_1))	(84.6_1	85.1_1)))	(((L987_1	icr1)	250.1_1)	(L989_1	(L990_1	L992_1))))	(274.1_1	L998_1))	rhc1);
((((((((((94.1_1	((266.1_1	L036_1)	L033_1))	(((135.7_1	M60.1_1)	(60.1_1	L985_1))	(90.6_1	L996_1)))	((((((116.4_1	416.1_1)	((128.1_1	131.2_1)	(406.1_1	96.3_1)))	((184.1_1	L046_1)	(92.1_1	icr2)))	L162_1)	((366.1_1	L035_1)	369.1_1))	159.11_1))	(276.1_1	L1002_1))	208.1_1)	(84.6_1	85.1_1))	((278.1_1	280.1_1)	(L151_1	L179_1)))	((((L987_1	icr1)	250.1_1)	((L989_1	L992_1)	L990_1))	(40.6_1	55.1_1)))	(274.1_1	L998_1))	rhc1);
((((((((((L033_1	266.1_1)	(94.1_1	L036_1))	(((128.1_1	135.7_1)	406.1_1)	L162_1))	((((116.4_1	90.6_1)	131.2_1)	(60.1_1	(96.3_1	L985_1)))	((366.1_1	369.1_1)	L035_1)))	(184.1_1	L046_1))	(((M60.1_1	L996_1)	(416.1_1	92.1_1))	159.11_1))	icr2)	(208.1_1	(276.1_1	L1002_1)))	((((icr1	(250.1_1	L987_1))	((L989_1	L990_1)	L992_1))	(40.6_1	55.1_1))	((274.1_1	L998_1)	((278.1_1	((280.1_1	L151_1)	L179_1))	(84.6_1	85.1_1)))))	rhc1);
(((((((((266.1_1	L033_1)	L036_1)	94.1_1)	60.1_1)	(((((116.4_1	128.1_1)	131.2_1)	(135.7_1	((184.1_1	L046_1)	((366.1_1	369.1_1)	L035_1))))	(((416.1_1	((159.11_1	90.6_1)	96.3_1))	(92.1_1	M60.1_1))	icr2))	(406.1_1	(L985_1	L996_1))))	L162_1)	(208.1_1	(276.1_1	L1002_1)))	((((250.1_1	(L987_1	icr1))	((L989_1	L990_1)	L992_1))	(40.6_1	55.1_1))	(((274.1_1	L998_1)	((278.1_1	(L151_1	L179_1))	280.1_1))	(84.6_1	85.1_1))))	rhc1);
(((((((((94.1_1	L036_1)	(266.1_1	L033_1))	(((((116.4_1	92.1_1)	60.1_1)	(131.2_1	(((406.1_1	L996_1)	416.1_1)	96.3_1)))	((((135.7_1	M60.1_1)	L162_1)	(184.1_1	L046_1))	icr2))	((128.1_1	(((366.1_1	(369.1_1	L035_1))	L985_1)	159.11_1))	90.6_1)))	276.1_1)	L1002_1)	208.1_1)	((274.1_1	L998_1)	((278.1_1	((280.1_1	L179_1)	L151_1))	(84.6_1	85.1_1))))	((((250.1_1	L987_1)	icr1)	(L989_1	(L990_1	L992_1)))	(40.6_1	55.1_1)))	rhc1);
((((((266.1_1	((94.1_1	L033_1)	L036_1))	(((116.4_1	((416.1_1	L996_1)	M60.1_1))	L985_1)	(((128.1_1	406.1_1)	icr2)	(((131.2_1	92.1_1)	(184.1_1	L046_1))	(((135.7_1	L162_1)	(60.1_1	(90.6_1	96.3_1)))	(159.11_1	(366.1_1	(369.1_1	L035_1))))))))	(208.1_1	(276.1_1	L1002_1)))	((274.1_1	L998_1)	((278.1_1	((280.1_1	L151_1)	L179_1))	(84.6_1	85.1_1))))	((((L987_1	icr1)	250.1_1)	((L989_1	L990_1)	L992_1))	(40.6_1	55.1_1)))	rhc1);
((((((((266.1_1	(94.1_1	L033_1))	L036_1)	(((159.11_1	416.1_1)	406.1_1)	(L162_1	L996_1)))	(((116.4_1	60.1_1)	(366.1_1	(369.1_1	L035_1)))	(((128.1_1	92.1_1)	(184.1_1	L046_1))	(131.2_1	((135.7_1	M60.1_1)	((90.6_1	96.3_1)	icr2))))))	L985_1)	(208.1_1	(276.1_1	L1002_1)))	((((((250.1_1	icr1)	L987_1)	((L989_1	L992_1)	L990_1))	(40.6_1	55.1_1))	((274.1_1	L998_1)	(84.6_1	85.1_1)))	(278.1_1	((280.1_1	L151_1)	L179_1))))	rhc1);
(((((((((L036_1	((266.1_1	L033_1)	94.1_1))	131.2_1)	(((((116.4_1	(((135.7_1	M60.1_1)	92.1_1)	96.3_1))	((184.1_1	L046_1)	(366.1_1	(369.1_1	L035_1))))	(((159.11_1	90.6_1)	L985_1)	60.1_1))	(406.1_1	L996_1))	((128.1_1	416.1_1)	L162_1)))	icr2)	((208.1_1	L1002_1)	276.1_1))	(((L987_1	(250.1_1	icr1))	((L989_1	L990_1)	L992_1))	(40.6_1	55.1_1)))	(84.6_1	85.1_1))	((274.1_1	L998_1)	(278.1_1	((280.1_1	L179_1)	L151_1))))	rhc1);
(((((((((L036_1	(266.1_1	L033_1))	94.1_1)	(((116.4_1	(135.7_1	416.1_1))	131.2_1)	(((128.1_1	((406.1_1	L985_1)	((90.6_1	L996_1)	92.1_1)))	96.3_1)	(60.1_1	M60.1_1))))	((366.1_1	369.1_1)	L035_1))	((159.11_1	((184.1_1	L046_1)	icr2))	L162_1))	(208.1_1	(276.1_1	L1002_1)))	(84.6_1	85.1_1))	(((((L987_1	250.1_1)	icr1)	((L989_1	L992_1)	L990_1))	(40.6_1	55.1_1))	((274.1_1	L998_1)	((278.1_1	(L151_1	L179_1))	280.1_1))))	rhc1);
(((((((((((266.1_1	L036_1)	(94.1_1	L033_1))	((366.1_1	L035_1)	369.1_1))	159.11_1)	((((((116.4_1	96.3_1)	(90.6_1	L985_1))	((135.7_1	L996_1)	406.1_1))	((131.2_1	416.1_1)	92.1_1))	((184.1_1	L046_1)	60.1_1))	(((128.1_1	M60.1_1)	icr2)	L162_1)))	(208.1_1	(276.1_1	L1002_1)))	(278.1_1	(84.6_1	85.1_1)))	(274.1_1	L998_1))	(280.1_1	(L151_1	L179_1)))	((((250.1_1	L987_1)	icr1)	((L989_1	L992_1)	L990_1))	(40.6_1	55.1_1)))	rhc1);
((((((((((((((L033_1	L036_1)	266.1_1)	94.1_1)	((((416.1_1	icr2)	90.6_1)	(60.1_1	96.3_1))	L162_1))	(((((116.4_1	L985_1)	131.2_1)	(135.7_1	406.1_1))	((366.1_1	L035_1)	369.1_1))	(((128.1_1	L996_1)	92.1_1)	M60.1_1)))	(184.1_1	L046_1))	159.11_1)	(276.1_1	L1002_1))	208.1_1)	(274.1_1	L998_1))	(278.1_1	((280.1_1	L179_1)	L151_1)))	(84.6_1	85.1_1))	((((250.1_1	L987_1)	icr1)	((L989_1	L992_1)	L990_1))	(40.6_1	55.1_1)))	rhc1);
((((((((((L036_1	(266.1_1	(L033_1	94.1_1)))	(366.1_1	(369.1_1	L035_1)))	159.11_1)	(((116.4_1	icr2)	((184.1_1	L046_1)	(406.1_1	92.1_1)))	(((135.7_1	96.3_1)	L985_1)	90.6_1)))	((((128.1_1	L996_1)	M60.1_1)	60.1_1)	416.1_1))	131.2_1)	L162_1)	(208.1_1	(276.1_1	L1002_1)))	((((250.1_1	(L987_1	icr1))	((L989_1	L992_1)	L990_1))	(40.6_1	55.1_1))	((((274.1_1	L998_1)	(280.1_1	(L151_1	L179_1)))	(84.6_1	85.1_1))	278.1_1)))	rhc1);
((((((((((94.1_1	(L033_1	L036_1))	266.1_1)	(184.1_1	L046_1))	(135.7_1	(416.1_1	M60.1_1)))	(((406.1_1	92.1_1)	96.3_1)	L996_1))	(((((116.4_1	((icr2	(60.1_1	L985_1))	90.6_1))	(128.1_1	159.11_1))	131.2_1)	L162_1)	((366.1_1	369.1_1)	L035_1)))	(208.1_1	(276.1_1	L1002_1)))	(274.1_1	L998_1))	(((((L987_1	250.1_1)	icr1)	(L989_1	(L990_1	L992_1)))	(40.6_1	55.1_1))	((278.1_1	(280.1_1	L151_1))	((84.6_1	85.1_1)	L179_1))))	rhc1);
(((((((((((266.1_1	L033_1)	(94.1_1	L036_1))	(((135.7_1	(406.1_1	60.1_1))	92.1_1)	(((366.1_1	L035_1)	369.1_1)	(96.3_1	(L996_1	icr2)))))	((((159.11_1	416.1_1)	M60.1_1)	(184.1_1	L046_1))	L162_1))	(116.4_1	((128.1_1	90.6_1)	(131.2_1	L985_1))))	276.1_1)	(208.1_1	L1002_1))	((((icr1	L987_1)	250.1_1)	((L989_1	L992_1)	L990_1))	(40.6_1	55.1_1)))	((274.1_1	L998_1)	((278.1_1	(L151_1	L179_1))	280.1_1)))	(84.6_1	85.1_1))	rhc1);
(((((((((((((L033_1	(266.1_1	L036_1))	94.1_1)	((128.1_1	L162_1)	((((131.2_1	M60.1_1)	92.1_1)	((159.11_1	90.6_1)	96.3_1))	(((366.1_1	L035_1)	369.1_1)	(416.1_1	L985_1)))))	60.1_1)	(184.1_1	L046_1))	(((116.4_1	406.1_1)	L996_1)	(135.7_1	icr2)))	208.1_1)	276.1_1)	L1002_1)	((((L987_1	icr1)	250.1_1)	((L989_1	L990_1)	L992_1))	(40.6_1	55.1_1)))	((274.1_1	L998_1)	(278.1_1	(280.1_1	(L151_1	L179_1)))))	(84.6_1	85.1_1))	rhc1);
(((((((((((266.1_1	94.1_1)	L036_1)	L033_1)	(60.1_1	90.6_1))	((((135.7_1	159.11_1)	(96.3_1	L162_1))	(((184.1_1	L046_1)	((366.1_1	369.1_1)	L035_1))	(416.1_1	M60.1_1)))	((L996_1	icr2)	L985_1)))	((((116.4_1	131.2_1)	406.1_1)	128.1_1)	92.1_1))	(208.1_1	(276.1_1	L1002_1)))	((274.1_1	L998_1)	(278.1_1	(280.1_1	(L151_1	L179_1)))))	((((250.1_1	L987_1)	icr1)	((L989_1	L992_1)	L990_1))	(40.6_1	55.1_1)))	(84.6_1	85.1_1))	rhc1);
(((((((((266.1_1	L033_1)	L036_1)	94.1_1)	(((((((116.4_1	128.1_1)	60.1_1)	92.1_1)	(184.1_1	L046_1))	((131.2_1	159.11_1)	((135.7_1	90.6_1)	icr2)))	(((406.1_1	416.1_1)	L985_1)	L162_1))	(((366.1_1	(369.1_1	L035_1))	M60.1_1)	(96.3_1	L996_1))))	(276.1_1	L1002_1))	208.1_1)	(((icr1	(250.1_1	L987_1))	((L989_1	L992_1)	L990_1))	((274.1_1	L998_1)	(84.6_1	85.1_1))))	(((278.1_1	L151_1)	(280.1_1	L179_1))	(40.6_1	55.1_1)))	rhc1);
((((((((((((266.1_1	94.1_1)	L033_1)	L036_1)	((366.1_1	L035_1)	369.1_1))	131.2_1)	159.11_1)	(406.1_1	L162_1))	(((((116.4_1	135.7_1)	(128.1_1	L996_1))	(416.1_1	M60.1_1))	(60.1_1	(92.1_1	icr2)))	((184.1_1	L046_1)	((90.6_1	L985_1)	96.3_1))))	(208.1_1	(276.1_1	L1002_1)))	((icr1	(250.1_1	L987_1))	((40.6_1	55.1_1)	((L989_1	L992_1)	L990_1))))	((274.1_1	L998_1)	((278.1_1	(280.1_1	L179_1))	((84.6_1	85.1_1)	L151_1))))	rhc1);
((((((((((((266.1_1	94.1_1)	L036_1)	L033_1)	((60.1_1	96.3_1)	L985_1))	((135.7_1	M60.1_1)	(92.1_1	L996_1)))	(90.6_1	icr2))	(((116.4_1	406.1_1)	((((128.1_1	(184.1_1	L046_1))	416.1_1)	(131.2_1	((366.1_1	369.1_1)	L035_1)))	L162_1))	159.11_1))	(276.1_1	L1002_1))	208.1_1)	((274.1_1	L998_1)	(((278.1_1	L151_1)	(84.6_1	85.1_1))	(280.1_1	L179_1))))	(((250.1_1	L987_1)	icr1)	((40.6_1	55.1_1)	((L989_1	L992_1)	L990_1))))	rhc1);
(((((((((94.1_1	(266.1_1	(L033_1	L036_1)))	((((((((116.4_1	(128.1_1	L985_1))	416.1_1)	L996_1)	92.1_1)	((366.1_1	L035_1)	369.1_1))	(((135.7_1	406.1_1)	(90.6_1	96.3_1))	(60.1_1	M60.1_1)))	((131.2_1	(184.1_1	L046_1))	icr2))	(159.11_1	L162_1)))	(276.1_1	L1002_1))	208.1_1)	(274.1_1	L998_1))	(((L987_1	250.1_1)	icr1)	((40.6_1	55.1_1)	((L989_1	L990_1)	L992_1))))	(278.1_1	(280.1_1	(L151_1	L179_1))))	(84.6_1	85.1_1))	rhc1);
((((((((L036_1	((266.1_1	L033_1)	94.1_1))	(((((128.1_1	135.7_1)	416.1_1)	icr2)	131.2_1)	90.6_1))	(((116.4_1	406.1_1)	60.1_1)	((((184.1_1	L046_1)	((92.1_1	96.3_1)	L162_1))	(L996_1	M60.1_1))	L985_1)))	(159.11_1	((366.1_1	369.1_1)	L035_1)))	((208.1_1	276.1_1)	L1002_1))	(((274.1_1	L998_1)	((278.1_1	L151_1)	(280.1_1	L179_1)))	(84.6_1	85.1_1)))	((((250.1_1	L987_1)	icr1)	(L989_1	(L990_1	L992_1)))	(40.6_1	55.1_1)))	rhc1);
((((((((((L033_1	(94.1_1	L036_1))	266.1_1)	((((116.4_1	128.1_1)	(184.1_1	L046_1))	L162_1)	((((131.2_1	(L985_1	M60.1_1))	60.1_1)	(((159.11_1	416.1_1)	((90.6_1	L996_1)	96.3_1))	icr2))	((135.7_1	406.1_1)	((366.1_1	L035_1)	369.1_1)))))	92.1_1)	L1002_1)	276.1_1)	208.1_1)	((((icr1	(250.1_1	L987_1))	((L989_1	L990_1)	L992_1))	(40.6_1	55.1_1))	((274.1_1	L998_1)	((278.1_1	L151_1)	(280.1_1	L179_1)))))	(84.6_1	85.1_1))	rhc1);
(((((((94.1_1	L033_1)	(266.1_1	L036_1))	(((116.4_1	(159.11_1	((406.1_1	96.3_1)	L162_1)))	(60.1_1	icr2))	((((128.1_1	90.6_1)	(((366.1_1	L035_1)	369.1_1)	M60.1_1))	131.2_1)	(((135.7_1	(184.1_1	L046_1))	((92.1_1	L985_1)	L996_1))	416.1_1))))	(208.1_1	(276.1_1	L1002_1)))	((274.1_1	L998_1)	(((278.1_1	(280.1_1	L151_1))	L179_1)	(84.6_1	85.1_1))))	((((250.1_1	L987_1)	icr1)	((L989_1	L992_1)	L990_1))	(40.6_1	55.1_1)))	rhc1);
(((((((((L036_1	(266.1_1	L033_1))	94.1_1)	(((116.4_1	60.1_1)	((184.1_1	L046_1)	416.1_1))	((131.2_1	((135.7_1	(406.1_1	96.3_1))	(159.11_1	(M60.1_1	icr2))))	L162_1)))	(((((128.1_1	L996_1)	L985_1)	90.6_1)	((366.1_1	L035_1)	369.1_1))	92.1_1))	(276.1_1	L1002_1))	208.1_1)	((((250.1_1	L987_1)	icr1)	((L989_1	L992_1)	L990_1))	(40.6_1	55.1_1)))	(((274.1_1	L998_1)	((278.1_1	L151_1)	(280.1_1	L179_1)))	(84.6_1	85.1_1)))	rhc1);
(((((((94.1_1	(266.1_1	(L033_1	L036_1)))	(((116.4_1	(406.1_1	90.6_1))	((366.1_1	L035_1)	369.1_1))	(184.1_1	L046_1)))	((((((((((128.1_1	((135.7_1	L985_1)	L996_1))	92.1_1)	M60.1_1)	416.1_1)	131.2_1)	60.1_1)	icr2)	L162_1)	96.3_1)	159.11_1))	(208.1_1	(276.1_1	L1002_1)))	((274.1_1	L998_1)	((((278.1_1	L151_1)	280.1_1)	L179_1)	(84.6_1	85.1_1))))	((((250.1_1	L987_1)	icr1)	((L989_1	L990_1)	L992_1))	(40.6_1	55.1_1)))	rhc1);
((((((((((((((266.1_1	L033_1)	(94.1_1	L036_1))	(184.1_1	L046_1))	((((128.1_1	131.2_1)	M60.1_1)	(406.1_1	96.3_1))	(159.11_1	60.1_1)))	(116.4_1	(((366.1_1	369.1_1)	L035_1)	(90.6_1	92.1_1))))	L162_1)	(135.7_1	L996_1))	(416.1_1	(L985_1	icr2)))	(208.1_1	(276.1_1	L1002_1)))	(84.6_1	85.1_1))	(274.1_1	L998_1))	((278.1_1	(L151_1	L179_1))	280.1_1))	((((icr1	L987_1)	250.1_1)	((L989_1	L990_1)	L992_1))	(40.6_1	55.1_1)))	rhc1);
(((((((((((L033_1	L036_1)	(266.1_1	94.1_1))	((((116.4_1	135.7_1)	(96.3_1	L985_1))	L162_1)	((128.1_1	L996_1)	159.11_1)))	((((131.2_1	icr2)	406.1_1)	((184.1_1	L046_1)	((366.1_1	369.1_1)	L035_1)))	(((416.1_1	90.6_1)	60.1_1)	(92.1_1	M60.1_1))))	(276.1_1	L1002_1))	208.1_1)	278.1_1)	(((280.1_1	L151_1)	L179_1)	(84.6_1	85.1_1)))	(274.1_1	L998_1))	(((250.1_1	(L987_1	icr1))	((L989_1	L992_1)	L990_1))	(40.6_1	55.1_1)))	rhc1);
(((((((((((((L033_1	94.1_1)	266.1_1)	L036_1)	icr2)	159.11_1)	((((((128.1_1	96.3_1)	416.1_1)	(131.2_1	92.1_1))	(((135.7_1	L996_1)	90.6_1)	60.1_1))	((366.1_1	369.1_1)	L035_1))	L162_1))	((116.4_1	(184.1_1	L046_1))	((406.1_1	L985_1)	M60.1_1)))	(208.1_1	(276.1_1	L1002_1)))	(((280.1_1	L179_1)	L151_1)	(84.6_1	85.1_1)))	278.1_1)	((((250.1_1	L987_1)	icr1)	((L989_1	L992_1)	L990_1))	(40.6_1	55.1_1)))	(274.1_1	L998_1))	rhc1);
((((((((L033_1	266.1_1)	(94.1_1	L036_1))	(((((116.4_1	L985_1)	(131.2_1	(184.1_1	L046_1)))	(90.6_1	92.1_1))	(((128.1_1	(416.1_1	96.3_1))	L996_1)	(366.1_1	(369.1_1	L035_1))))	(((135.7_1	M60.1_1)	(159.11_1	((406.1_1	60.1_1)	icr2)))	L162_1)))	(276.1_1	L1002_1))	208.1_1)	(((278.1_1	L179_1)	(280.1_1	L151_1))	(84.6_1	85.1_1)))	(((((250.1_1	icr1)	L987_1)	(L989_1	(L990_1	L992_1)))	(40.6_1	55.1_1))	(274.1_1	L998_1)))	rhc1);
((((((((((((((266.1_1	94.1_1)	L036_1)	L033_1)	116.4_1)	(131.2_1	L162_1))	((((128.1_1	(92.1_1	96.3_1))	(159.11_1	416.1_1))	((366.1_1	369.1_1)	L035_1))	((406.1_1	M60.1_1)	L996_1)))	(((135.7_1	L985_1)	((184.1_1	L046_1)	60.1_1))	90.6_1))	icr2)	(276.1_1	L1002_1))	208.1_1)	((((278.1_1	L179_1)	L151_1)	(84.6_1	85.1_1))	280.1_1))	((((250.1_1	icr1)	L987_1)	((L989_1	L992_1)	L990_1))	(40.6_1	55.1_1)))	(274.1_1	L998_1))	rhc1);
(((((((((266.1_1	((L036_1	94.1_1)	L033_1))	(135.7_1	(159.11_1	L996_1)))	((((((116.4_1	96.3_1)	(128.1_1	(406.1_1	L985_1)))	((416.1_1	92.1_1)	icr2))	(((M60.1_1	90.6_1)	60.1_1)	((184.1_1	L046_1)	(366.1_1	(369.1_1	L035_1)))))	131.2_1)	L162_1))	208.1_1)	(276.1_1	L1002_1))	(84.6_1	85.1_1))	((278.1_1	(L151_1	L179_1))	280.1_1))	((((250.1_1	L987_1)	icr1)	((40.6_1	55.1_1)	((L989_1	L990_1)	L992_1)))	(274.1_1	L998_1)))	rhc1);
((((((((L036_1	((266.1_1	94.1_1)	L033_1))	((131.2_1	icr2)	(M60.1_1	406.1_1)))	((159.11_1	(366.1_1	(369.1_1	L035_1)))	(184.1_1	L046_1)))	((((116.4_1	90.6_1)	92.1_1)	((128.1_1	(((135.7_1	L985_1)	96.3_1)	L162_1))	L996_1))	(416.1_1	60.1_1)))	(208.1_1	(276.1_1	L1002_1)))	((274.1_1	L998_1)	((278.1_1	L179_1)	(280.1_1	L151_1))))	(((((L987_1	250.1_1)	icr1)	((L989_1	L992_1)	L990_1))	(40.6_1	55.1_1))	(84.6_1	85.1_1)))	rhc1);
(((((((((94.1_1	((266.1_1	L036_1)	L033_1))	((((116.4_1	131.2_1)	(((135.7_1	L996_1)	icr2)	(60.1_1	(90.6_1	M60.1_1))))	(416.1_1	L985_1))	L162_1))	(((128.1_1	92.1_1)	((366.1_1	L035_1)	369.1_1))	(((159.11_1	96.3_1)	406.1_1)	(184.1_1	L046_1))))	(276.1_1	L1002_1))	208.1_1)	(274.1_1	L998_1))	((((250.1_1	L987_1)	icr1)	((L989_1	L992_1)	L990_1))	(40.6_1	55.1_1)))	(((278.1_1	L179_1)	(280.1_1	L151_1))	(84.6_1	85.1_1)))	rhc1);
((((((((((L036_1	(266.1_1	94.1_1))	L033_1)	(((((131.2_1	(92.1_1	L996_1))	369.1_1)	416.1_1)	(184.1_1	L046_1))	((406.1_1	90.6_1)	L162_1)))	((((116.4_1	128.1_1)	(135.7_1	(366.1_1	L035_1)))	((60.1_1	((96.3_1	L985_1)	M60.1_1))	icr2))	159.11_1))	(276.1_1	L1002_1))	208.1_1)	((278.1_1	(L151_1	L179_1))	280.1_1))	((274.1_1	L998_1)	(84.6_1	85.1_1)))	((((250.1_1	L987_1)	icr1)	((L989_1	L990_1)	L992_1))	(40.6_1	55.1_1)))	rhc1);
((((((((((((L036_1	L033_1)	94.1_1)	266.1_1)	((((128.1_1	416.1_1)	L996_1)	((366.1_1	L035_1)	(90.6_1	96.3_1)))	(131.2_1	((60.1_1	92.1_1)	M60.1_1))))	135.7_1)	((((116.4_1	(((184.1_1	L046_1)	L985_1)	406.1_1))	(159.11_1	369.1_1))	icr2)	L162_1))	(208.1_1	(276.1_1	L1002_1)))	(278.1_1	((280.1_1	L179_1)	L151_1)))	(84.6_1	85.1_1))	(((icr1	(250.1_1	L987_1))	((L989_1	L992_1)	L990_1))	(40.6_1	55.1_1)))	(274.1_1	L998_1))	rhc1);
(((((((((94.1_1	L036_1)	(266.1_1	L033_1))	((((((116.4_1	L996_1)	L985_1)	(((135.7_1	(416.1_1	M60.1_1))	406.1_1)	159.11_1))	(184.1_1	L046_1))	96.3_1)	128.1_1))	(((((131.2_1	60.1_1)	L162_1)	(90.6_1	92.1_1))	((366.1_1	369.1_1)	L035_1))	icr2))	(208.1_1	(276.1_1	L1002_1)))	((274.1_1	L998_1)	((278.1_1	L179_1)	(280.1_1	L151_1))))	((icr1	(250.1_1	L987_1))	((40.6_1	55.1_1)	(L989_1	(L990_1	L992_1)))))	(84.6_1	85.1_1))	rhc1);
(((((((((((266.1_1	L033_1)	94.1_1)	L036_1)	((131.2_1	L985_1)	((96.3_1	60.1_1)	(((406.1_1	(90.6_1	92.1_1))	416.1_1)	L996_1))))	(((((116.4_1	135.7_1)	128.1_1)	(184.1_1	L046_1))	M60.1_1)	(L162_1	icr2)))	(159.11_1	(366.1_1	(369.1_1	L035_1))))	208.1_1)	(276.1_1	L1002_1))	(((274.1_1	L998_1)	(((280.1_1	L179_1)	L151_1)	(84.6_1	85.1_1)))	278.1_1))	((((250.1_1	L987_1)	icr1)	(L989_1	(L990_1	L992_1)))	(40.6_1	55.1_1)))	rhc1);
(((((((((266.1_1	((94.1_1	L036_1)	L033_1))	((159.11_1	L985_1)	92.1_1))	(((((116.4_1	L996_1)	135.7_1)	128.1_1)	((131.2_1	((366.1_1	(369.1_1	L035_1))	icr2))	L162_1))	((184.1_1	L046_1)	((406.1_1	M60.1_1)	((416.1_1	90.6_1)	(60.1_1	96.3_1))))))	L1002_1)	(208.1_1	276.1_1))	(84.6_1	85.1_1))	((274.1_1	L998_1)	((278.1_1	280.1_1)	(L151_1	L179_1))))	((icr1	(250.1_1	L987_1))	((40.6_1	55.1_1)	((L989_1	L992_1)	L990_1))))	rhc1);
(((((((((((((L036_1	94.1_1)	(266.1_1	L033_1))	L162_1)	((184.1_1	L046_1)	((366.1_1	L035_1)	369.1_1)))	((131.2_1	416.1_1)	90.6_1))	((116.4_1	((406.1_1	92.1_1)	(L985_1	icr2)))	((60.1_1	96.3_1)	(L996_1	M60.1_1))))	((128.1_1	135.7_1)	159.11_1))	((208.1_1	L1002_1)	276.1_1))	(274.1_1	L998_1))	(84.6_1	85.1_1))	(278.1_1	((280.1_1	L151_1)	L179_1)))	(((250.1_1	icr1)	L987_1)	((40.6_1	55.1_1)	((L989_1	L992_1)	L990_1))))	rhc1);
(((((((((266.1_1	(L033_1	L036_1))	94.1_1)	(((((116.4_1	(184.1_1	L046_1))	(159.11_1	((366.1_1	369.1_1)	L035_1)))	(135.7_1	M60.1_1))	96.3_1)	((128.1_1	(406.1_1	92.1_1))	((131.2_1	90.6_1)	(((60.1_1	416.1_1)	L162_1)	(L985_1	L996_1))))))	icr2)	(208.1_1	(276.1_1	L1002_1)))	(((278.1_1	L151_1)	(280.1_1	L179_1))	(84.6_1	85.1_1)))	((((250.1_1	L987_1)	icr1)	(L989_1	(L990_1	L992_1)))	(40.6_1	55.1_1)))	(274.1_1	L998_1))	rhc1);
(((((((((((((((266.1_1	L036_1)	L033_1)	94.1_1)	406.1_1)	((((131.2_1	(184.1_1	L046_1))	(L996_1	M60.1_1))	L985_1)	92.1_1))	(135.7_1	(159.11_1	icr2)))	((((128.1_1	60.1_1)	90.6_1)	416.1_1)	(366.1_1	(369.1_1	L035_1))))	((116.4_1	L162_1)	96.3_1))	208.1_1)	L1002_1)	276.1_1)	((278.1_1	280.1_1)	(L151_1	L179_1)))	(274.1_1	L998_1))	(((((250.1_1	L987_1)	icr1)	(L989_1	(L990_1	L992_1)))	(40.6_1	55.1_1))	(84.6_1	85.1_1)))	rhc1);
((((((((((((266.1_1	((94.1_1	L033_1)	L036_1))	(((135.7_1	92.1_1)	60.1_1)	(((L985_1	L996_1)	icr2)	M60.1_1)))	(((116.4_1	90.6_1)	131.2_1)	159.11_1))	416.1_1)	(128.1_1	(184.1_1	L046_1)))	(((366.1_1	L035_1)	369.1_1)	(406.1_1	(96.3_1	L162_1))))	(208.1_1	(276.1_1	L1002_1)))	((278.1_1	(L151_1	L179_1))	(280.1_1	(84.6_1	85.1_1))))	(274.1_1	L998_1))	(((250.1_1	icr1)	L987_1)	((L989_1	L992_1)	L990_1)))	(40.6_1	55.1_1))	rhc1);
((((((((((94.1_1	((266.1_1	L033_1)	L036_1))	((((((116.4_1	406.1_1)	(366.1_1	(369.1_1	L035_1)))	(((135.7_1	60.1_1)	(90.6_1	M60.1_1))	(416.1_1	L996_1)))	L162_1)	icr2)	(131.2_1	(184.1_1	L046_1))))	((128.1_1	L985_1)	(92.1_1	96.3_1)))	159.11_1)	(208.1_1	276.1_1))	L1002_1)	(274.1_1	L998_1))	((((250.1_1	icr1)	L987_1)	((L989_1	L992_1)	L990_1))	(40.6_1	55.1_1)))	(((278.1_1	(280.1_1	L151_1))	(84.6_1	85.1_1))	L179_1))	rhc1);
(((((((((((L036_1	(94.1_1	L033_1))	266.1_1)	(416.1_1	60.1_1))	116.4_1)	(((((((128.1_1	(90.6_1	M60.1_1))	L996_1)	((135.7_1	L985_1)	96.3_1))	(((366.1_1	369.1_1)	L035_1)	(406.1_1	92.1_1)))	131.2_1)	icr2)	L162_1))	(159.11_1	(184.1_1	L046_1)))	(208.1_1	(276.1_1	L1002_1)))	(278.1_1	(84.6_1	85.1_1)))	((274.1_1	L998_1)	((280.1_1	L151_1)	L179_1)))	((((250.1_1	icr1)	L987_1)	(L989_1	(L990_1	L992_1)))	(40.6_1	55.1_1)))	rhc1);
((((((((((94.1_1	(266.1_1	L033_1))	L036_1)	(((((((116.4_1	(128.1_1	135.7_1))	L985_1)	60.1_1)	(131.2_1	416.1_1))	92.1_1)	((((406.1_1	icr2)	L996_1)	L162_1)	96.3_1))	((((184.1_1	L046_1)	(366.1_1	(369.1_1	L035_1)))	(159.11_1	90.6_1))	M60.1_1)))	(276.1_1	L1002_1))	208.1_1)	(40.6_1	55.1_1))	((274.1_1	L998_1)	(278.1_1	((280.1_1	L151_1)	L179_1))))	((250.1_1	(L987_1	icr1))	((L989_1	L992_1)	L990_1)))	(84.6_1	85.1_1))	rhc1);
(((((((((94.1_1	L033_1)	L036_1)	266.1_1)	(90.6_1	L996_1))	((((((((((116.4_1	128.1_1)	416.1_1)	135.7_1)	92.1_1)	icr2)	((366.1_1	L035_1)	369.1_1))	((60.1_1	M60.1_1)	96.3_1))	(184.1_1	L046_1))	159.11_1)	(131.2_1	((406.1_1	L985_1)	L162_1))))	((208.1_1	L1002_1)	276.1_1))	(84.6_1	85.1_1))	(((((L987_1	(250.1_1	icr1))	((L989_1	L992_1)	L990_1))	(40.6_1	55.1_1))	((278.1_1	L151_1)	(280.1_1	L179_1)))	(274.1_1	L998_1)))	rhc1);
(((((((((((94.1_1	L033_1)	266.1_1)	L036_1)	((((116.4_1	60.1_1)	(184.1_1	L046_1))	131.2_1)	(((366.1_1	L035_1)	369.1_1)	(406.1_1	(416.1_1	icr2)))))	L162_1)	((((128.1_1	135.7_1)	(L996_1	M60.1_1))	(159.11_1	(90.6_1	92.1_1)))	(96.3_1	L985_1)))	208.1_1)	(276.1_1	L1002_1))	(274.1_1	L998_1))	(((((250.1_1	icr1)	L987_1)	((L989_1	L990_1)	L992_1))	(40.6_1	55.1_1))	(278.1_1	(((280.1_1	L151_1)	L179_1)	(84.6_1	85.1_1)))))	rhc1);
(((((((((266.1_1	L033_1)	94.1_1)	L036_1)	(((((((((116.4_1	159.11_1)	92.1_1)	406.1_1)	(184.1_1	L046_1))	(((416.1_1	60.1_1)	M60.1_1)	icr2))	((128.1_1	131.2_1)	((135.7_1	96.3_1)	90.6_1)))	(366.1_1	(369.1_1	L035_1)))	(L985_1	L996_1))	L162_1))	(208.1_1	(276.1_1	L1002_1)))	(84.6_1	85.1_1))	((((L987_1	250.1_1)	icr1)	((L989_1	L990_1)	L992_1))	((((278.1_1	L179_1)	L151_1)	280.1_1)	(40.6_1	55.1_1))))	(274.1_1	L998_1))	rhc1);
(((((((L033_1	L036_1)	(266.1_1	94.1_1))	((((((116.4_1	416.1_1)	159.11_1)	((((128.1_1	60.1_1)	(((131.2_1	135.7_1)	90.6_1)	(184.1_1	L046_1)))	92.1_1)	L162_1))	M60.1_1)	(((366.1_1	369.1_1)	L035_1)	(96.3_1	(L985_1	L996_1))))	(406.1_1	icr2)))	(276.1_1	L1002_1))	208.1_1)	(((icr1	(250.1_1	L987_1))	((40.6_1	55.1_1)	(L989_1	(L990_1	L992_1))))	((274.1_1	L998_1)	((278.1_1	L179_1)	((280.1_1	L151_1)	(84.6_1	85.1_1))))))	rhc1);
((((((((266.1_1	L033_1)	94.1_1)	L036_1)	((((((116.4_1	60.1_1)	416.1_1)	135.7_1)	92.1_1)	((366.1_1	L035_1)	369.1_1))	((((((128.1_1	(184.1_1	L046_1))	131.2_1)	(M60.1_1	icr2))	((90.6_1	L985_1)	(406.1_1	(96.3_1	L996_1))))	L162_1)	159.11_1)))	((208.1_1	276.1_1)	L1002_1))	(((274.1_1	L998_1)	((280.1_1	L151_1)	L179_1))	(278.1_1	(84.6_1	85.1_1))))	((((L987_1	250.1_1)	icr1)	((L989_1	L990_1)	L992_1))	(40.6_1	55.1_1)))	rhc1);
(((((((94.1_1	((266.1_1	L033_1)	L036_1))	(((116.4_1	131.2_1)	(96.3_1	L996_1))	(159.11_1	((366.1_1	L035_1)	369.1_1))))	((((((128.1_1	(406.1_1	92.1_1))	(135.7_1	(90.6_1	L985_1)))	icr2)	(184.1_1	L046_1))	((416.1_1	M60.1_1)	60.1_1))	L162_1))	(208.1_1	(276.1_1	L1002_1)))	(((((L987_1	icr1)	250.1_1)	((L989_1	L992_1)	L990_1))	(40.6_1	55.1_1))	(274.1_1	L998_1)))	(((278.1_1	(280.1_1	L179_1))	L151_1)	(84.6_1	85.1_1)))	rhc1);
(((((((((94.1_1	L033_1)	(266.1_1	L036_1))	icr2)	((((((116.4_1	(128.1_1	L996_1))	M60.1_1)	((416.1_1	92.1_1)	96.3_1))	(159.11_1	L162_1))	(((131.2_1	L985_1)	406.1_1)	60.1_1))	(135.7_1	(((184.1_1	L046_1)	90.6_1)	((366.1_1	369.1_1)	L035_1)))))	((208.1_1	276.1_1)	L1002_1))	(274.1_1	L998_1))	((278.1_1	((280.1_1	L151_1)	L179_1))	(84.6_1	85.1_1)))	((((250.1_1	L987_1)	icr1)	((L989_1	L992_1)	L990_1))	(40.6_1	55.1_1)))	rhc1);
(((((((((((L036_1	266.1_1)	(L033_1	94.1_1))	((116.4_1	((((128.1_1	M60.1_1)	((184.1_1	L046_1)	406.1_1))	(366.1_1	(369.1_1	L035_1)))	((131.2_1	(((((((135.7_1	L985_1)	60.1_1)	416.1_1)	90.6_1)	159.11_1)	L996_1)	96.3_1))	92.1_1)))	icr2))	L162_1)	208.1_1)	276.1_1)	L1002_1)	((278.1_1	L179_1)	(280.1_1	L151_1)))	((274.1_1	L998_1)	(84.6_1	85.1_1)))	((((250.1_1	L987_1)	icr1)	((L989_1	L990_1)	L992_1))	(40.6_1	55.1_1)))	rhc1);
[truncated: 17,055 more rows]
