# Supplementary material for: AllCoPol: inferring allele co-ancestry in polyploids
Source: BMC Bioinformatics. 2020 Oct 7;21:441. doi: 10.1186/s12859-020-03750-9 (PMC7542712; doi:10.1186/s12859-020-03750-9)
Supplement: Supplementary file 2 — Additional file 2: Gene trees used in the example analysis. This file contains the data used in the example analysis comprising 10 markers with 18,000 gene trees each. [file 12859_2020_3750_MOESM2_ESM.zip › gene_trees/C33.txt]

(((((250.1_1	L987_1)	((((ceb1_2	406.1_2)	icr1_1)	(lit1_2	((((((gag2_1	gag1_2)	gag1_1)	((gab2_1	lai2_1)	gac2_1))	lit2_1)	tri1_2)	(lai1_1	lit1_1))))	((((((vul1_1	vup1_1)	416.1_2)	ceb1_1)	(416.1_1	(icr2_2	vup2_1)))	tri2_1)	(90.6_1	(92.1_1	92.1_2)))))	(((((((plu1_1	gal2_1)	((((ceb2_1	gac2_2)	vup2_2)	vel2_1)	(gal1_1	icr2_1)))	((((vul1_2	icr1_2)	(((gac1_1	gac1_2)	vup1_2)	gab1_1))	((369.1_1	vul3_1)	vul2_1))	vel1_1))	(406.1_1	plu2_1))	(gra1_1	gra2_1))	gra1_2)
((((250.1_1	L987_1)	(((406.1_2	ceb1_2)	icr1_1)	(((((((vup2_1	ceb1_1)	((icr2_2	vup1_1)	416.1_1))	vul1_1)	416.1_2)	(lai1_1	(((gac2_1	lit1_1)	(lai2_1	lit1_2))	tri1_2)))	((gab2_1	lit2_1)	tri2_1))	((90.6_1	(92.1_1	92.1_2))	(gag1_1	(gag1_2	gag2_1))))))	((((((((plu2_1	(369.1_1	plu1_1))	(406.1_1	vul1_2))	(ceb2_1	vel2_1))	vul2_1)	(((((((gab1_1	icr1_2)	gac2_2)	(gal1_1	vul3_1))	(icr2_1	(vup1_2	vup2_2)))	vel1_1)	gal2_1)	(gac1_1	gac1_2)))	(gra1_1	gra2_1))	gra1_2)
(((((250.1_1	L987_1)	(((((ceb1_2	icr1_1)	406.1_2)	tri2_1)	((vup1_1	(icr2_2	(416.1_1	((416.1_2	(ceb1_1	vul1_1))	vup2_1))))	(90.6_1	(92.1_1	92.1_2))))	(((((((lai2_1	tri1_2)	lit1_1)	lit1_2)	(gab2_1	gac2_1))	lit2_1)	lai1_1)	((gag1_1	gag1_2)	gag2_1))))	(((((plu2_1	(((((gab1_1	(icr1_2	vel2_1))	((icr2_1	vup2_2)	plu1_1))	gal2_1)	(ceb2_1	vul3_1))	(((((369.1_1	gac2_2)	vul1_2)	406.1_1)	gal1_1)	(vel1_1	vup1_2))))	((gac1_1	gac1_2)	vul2_1))	(gra1_1	gra2_1))	gra1_2)
(((((250.1_1	L987_1)	(((((((406.1_2	icr1_1)	ceb1_2)	((gab2_1	lit1_1)	(gac2_1	lit1_2)))	(90.6_1	(92.1_1	92.1_2)))	((((((416.1_2	ceb1_1)	vup1_1)	(vup2_1	icr2_2))	vul1_1)	416.1_1)	((lai2_1	lai1_1)	tri1_2)))	(((gag2_1	gag1_2)	gag1_1)	lit2_1))	tri2_1))	(((((((((gal2_1	(369.1_1	((406.1_1	(gac2_2	icr1_2))	gab1_1)))	vel1_1)	(gal1_1	vul3_1))	(plu1_1	ceb2_1))	(gac1_1	gac1_2))	vel2_1)	((vup1_2	(((icr2_1	vup2_2)	plu2_1)	vul1_2))	vul2_1))	((gra1_1	gra2_1)	gra1_2))
(((((250.1_1	L987_1)	((((((icr1_1	(406.1_2	ceb1_2))	(90.6_1	(92.1_1	92.1_2)))	((gac2_1	lit1_1)	tri2_1))	(((gag2_1	gag1_1)	gag1_2)	(gab2_1	lit1_2)))	tri1_2)	(((((icr2_2	vul1_1)	416.1_1)	vup1_1)	((416.1_2	ceb1_1)	vup2_1))	((lai1_1	lai2_1)	lit2_1))))	((((((icr1_2	((((406.1_1	(vel2_1	vul3_1))	gal1_1)	vul1_2)	gac2_2))	vup1_2)	((gac1_1	gac1_2)	icr2_1))	(((((vup2_2	gab1_1)	plu2_1)	ceb2_1)	vel1_1)	(((369.1_1	gal2_1)	plu1_1)	vul2_1)))	((gra1_1	gra2_1)	gra1_2))
(((((((250.1_1	L987_1)	((gag1_1	gag1_2)	gag2_1))	gab2_1)	(((((406.1_2	(ceb1_2	icr1_1))	((vul1_1	(((416.1_1	(ceb1_1	vup1_1))	icr2_2)	(416.1_2	vup2_1)))	(((lai1_1	lai2_1)	(gac2_1	lit1_1))	(90.6_1	(92.1_1	92.1_2)))))	tri1_2)	lit1_2)	(lit2_1	tri2_1)))	(((((gac1_1	gac1_2)	vul2_1)	(((((vel2_1	406.1_1)	(plu1_1	icr2_1))	((((ceb2_1	(icr1_2	vul1_2))	gab1_1)	vul3_1)	((gal2_1	gal1_1)	vup2_2)))	((369.1_1	vup1_2)	vel1_1))	(gac2_2	plu2_1)))	((gra1_1	gra2_1)	gra1_2))
(((((250.1_1	L987_1)	((((406.1_2	(ceb1_2	icr1_1))	((gag2_1	(gag1_1	gag1_2))	tri1_2))	((90.6_1	(92.1_1	92.1_2))	tri2_1))	(((((416.1_1	vul1_1)	((vup1_1	416.1_2)	(ceb1_1	icr2_2)))	vup2_1)	(((gac2_1	lai1_1)	lai2_1)	lit1_2))	(gab2_1	(lit1_1	lit2_1)))))	(((((((((ceb2_1	icr1_2)	((369.1_1	vup2_2)	vel1_1))	vel2_1)	(((406.1_1	vul3_1)	icr2_1)	((gal2_1	vul1_2)	(gac1_1	gac1_2))))	((plu1_1	gal1_1)	vup1_2))	vul2_1)	(gab1_1	(gac2_2	plu2_1)))	((gra1_1	gra2_1)	gra1_2))
((((250.1_1	L987_1)	((((((406.1_2	ceb1_2)	icr1_1)	lai1_1)	gab2_1)	(((((((lit1_1	(lai2_1	lit2_1))	lit1_2)	tri2_1)	tri1_2)	(90.6_1	(92.1_1	92.1_2)))	(gag1_1	(gag1_2	gag2_1)))	gac2_1))	(((416.1_2	icr2_2)	ceb1_1)	((vup2_1	vup1_1)	(416.1_1	vul1_1)))))	((((((((406.1_1	vul1_2)	icr2_1)	vul3_1)	vel1_1)	((gac2_2	plu2_1)	gal1_1))	((((((gac1_1	gac1_2)	gal2_1)	vul2_1)	vup1_2)	(gab1_1	(plu1_1	vup2_2)))	((369.1_1	vel2_1)	(ceb2_1	icr1_2))))	((gra1_1	gra2_1)	gra1_2))
((((250.1_1	L987_1)	((icr1_1	(406.1_2	ceb1_2))	(((((((icr2_2	vup1_1)	ceb1_1)	vup2_1)	(416.1_2	(416.1_1	vul1_1)))	(((lit1_1	tri1_2)	(gac2_1	lit1_2))	lit2_1))	(gag1_1	(gag1_2	gag2_1)))	(((90.6_1	(92.1_1	92.1_2))	((gab2_1	lai1_1)	lai2_1))	tri2_1))))	(((((((((((vul3_1	icr1_2)	gal2_1)	vup2_2)	(gab1_1	vel2_1))	vul1_2)	vul2_1)	(gac1_1	gac1_2))	(((369.1_1	vup1_2)	((ceb2_1	plu2_1)	icr2_1))	(((406.1_1	gal1_1)	vel1_1)	(gac2_2	plu1_1))))	gra1_2)	(gra1_1	gra2_1))
(((((250.1_1	L987_1)	(((((ceb1_2	icr1_1)	406.1_2)	((((vup1_1	icr2_2)	((416.1_2	vul1_1)	ceb1_1))	(416.1_1	vup2_1))	tri2_1))	(((((lit1_1	tri1_2)	lit2_1)	(gab2_1	(lai2_1	lai1_1)))	((gag1_2	gag2_1)	gag1_1))	(90.6_1	(92.1_1	92.1_2))))	(gac2_1	lit1_2)))	((((((((((gal2_1	icr2_1)	gal1_1)	vup2_2)	plu2_1)	gac2_2)	((((369.1_1	icr1_2)	((((406.1_1	vul3_1)	(gac1_1	gac1_2))	plu1_1)	((ceb2_1	vel2_1)	vel1_1)))	vup1_2)	(gab1_1	vul1_2)))	vul2_1)	(gra1_1	gra2_1))	gra1_2)
((((250.1_1	L987_1)	(((((406.1_2	icr1_1)	ceb1_2)	(((((gag2_1	gag1_2)	gag1_1)	tri2_1)	(gac2_1	lit1_2))	tri1_2))	((416.1_2	((((vup1_1	vup2_1)	416.1_1)	icr2_2)	(ceb1_1	vul1_1)))	(((gab2_1	lai1_1)	lit2_1)	(lai2_1	lit1_1))))	(90.6_1	(92.1_1	92.1_2))))	(((((((plu1_1	plu2_1)	((gal2_1	vel1_1)	vup1_2))	(vup2_2	vul1_2))	(((((369.1_1	vul3_1)	gac2_2)	(406.1_1	icr2_1))	vul2_1)	((((ceb2_1	gab1_1)	(icr1_2	vel2_1))	(gac1_1	gac1_2))	gal1_1)))	gra1_2)	(gra1_1	gra2_1))
(((((250.1_1	L987_1)	((((ceb1_2	(406.1_2	icr1_1))	((gag1_1	gag1_2)	gag2_1))	(((((icr2_2	ceb1_1)	vup1_1)	(vup2_1	416.1_1))	(416.1_2	vul1_1))	tri2_1))	((lit2_1	(lit1_2	(((gab2_1	(gac2_1	(lai1_1	lit1_1)))	lai2_1)	tri1_2)))	(90.6_1	(92.1_1	92.1_2)))))	((((((((369.1_1	406.1_1)	gal1_1)	(vul3_1	vel1_1))	(gac1_1	gac1_2))	(vul2_1	vul1_2))	((gab1_1	((((ceb2_1	gal2_1)	vup2_2)	vup1_2)	((icr1_2	icr2_1)	vel2_1)))	(gac2_2	(plu1_1	plu2_1))))	((gra1_1	gra2_1)	gra1_2))
(((((250.1_1	L987_1)	(((406.1_2	(ceb1_2	icr1_1))	(90.6_1	(92.1_1	92.1_2)))	((((((ceb1_1	vul1_1)	(416.1_2	(icr2_2	vup2_1)))	(vup1_1	416.1_1))	(((gab2_1	gac2_1)	lit1_1)	(lai1_1	lit1_2)))	((tri1_2	lit2_1)	lai2_1))	(((gag1_2	gag2_1)	gag1_1)	tri2_1))))	((((((plu2_1	((406.1_1	vul1_2)	vul2_1))	vel2_1)	((369.1_1	(((((ceb2_1	gab1_1)	icr1_2)	(gac2_2	plu1_1))	vup2_2)	vel1_1))	vup1_2))	(((gac1_1	gac1_2)	(gal1_1	(gal2_1	vul3_1)))	icr2_1))	((gra1_1	gra2_1)	gra1_2))
(((((250.1_1	L987_1)	((406.1_2	(ceb1_2	icr1_1))	(((((416.1_2	(icr2_2	vul1_1))	(ceb1_1	(vup1_1	vup2_1)))	416.1_1)	(((lit2_1	lai2_1)	((gag1_2	gag2_1)	gag1_1))	((((gab2_1	lit1_2)	(gac2_1	lai1_1))	tri1_2)	(lit1_1	tri2_1))))	(90.6_1	(92.1_1	92.1_2)))))	(((((((((((vul1_2	(369.1_1	vel2_1))	406.1_1)	gal2_1)	((gac2_2	vup2_2)	vup1_2))	((gab1_1	plu1_1)	gal1_1))	vul2_1)	((plu2_1	icr2_1)	vel1_1))	((gac1_1	gac1_2)	((ceb2_1	vul3_1)	icr1_2)))	(gra1_1	gra2_1))	gra1_2)
((((250.1_1	L987_1)	(((ceb1_2	(406.1_2	icr1_1))	(((((gab2_1	(gac2_1	lai1_1))	lit1_1)	lit1_2)	tri1_2)	(lai2_1	lit2_1)))	((((icr2_2	vul1_1)	((416.1_1	416.1_2)	((ceb1_1	vup1_1)	vup2_1)))	((gag1_1	gag1_2)	gag2_1))	((90.6_1	(92.1_1	92.1_2))	tri2_1))))	(((((((icr1_2	plu1_1)	(gal2_1	vul1_2))	((406.1_1	gac2_2)	((ceb2_1	vel1_1)	vul3_1)))	(((vel2_1	plu2_1)	gal1_1)	(gac1_1	gac1_2)))	((((369.1_1	vup2_2)	vup1_2)	vul2_1)	(gab1_1	icr2_1)))	((gra1_1	gra2_1)	gra1_2))
((((250.1_1	L987_1)	((((((ceb1_2	icr1_1)	406.1_2)	(((((gag1_1	gag2_1)	gag1_2)	(lai2_1	lit1_2))	lit2_1)	((gab2_1	gac2_1)	lit1_1)))	lai1_1)	((90.6_1	(92.1_1	92.1_2))	tri1_2))	(((vul1_1	vup1_1)	(((416.1_1	(ceb1_1	vup2_1))	icr2_2)	416.1_2))	tri2_1)))	(((((((((vup2_2	icr1_2)	406.1_1)	(369.1_1	vul3_1))	(ceb2_1	(gac2_2	vul1_2)))	(plu2_1	vup1_2))	(((((plu1_1	gal2_1)	(gac1_1	gac1_2))	gal1_1)	(gab1_1	(icr2_1	vel2_1)))	(vul2_1	vel1_1)))	gra1_2)	(gra1_1	gra2_1))
((((250.1_1	L987_1)	(((((ceb1_2	406.1_2)	icr1_1)	((((vup1_1	(416.1_2	vul1_1))	ceb1_1)	((icr2_2	vup2_1)	416.1_1))	(((gac2_1	lai1_1)	lit1_1)	lit2_1)))	(lai2_1	(((gag1_1	(gag1_2	gag2_1))	((gab2_1	lit1_2)	tri2_1))	tri1_2)))	(90.6_1	(92.1_1	92.1_2))))	((((((((vul1_2	vup2_2)	(406.1_1	plu2_1))	(((gac1_1	gac1_2)	plu1_1)	vul2_1))	vel1_1)	(((vul3_1	((ceb2_1	gal2_1)	((gac2_2	icr2_1)	vel2_1)))	icr1_2)	((369.1_1	vup1_2)	(gab1_1	gal1_1))))	gra1_2)	(gra1_1	gra2_1))
((((250.1_1	L987_1)	(((((406.1_2	icr1_1)	ceb1_2)	(tri1_2	((((gab2_1	gac2_1)	lit2_1)	lit1_2)	tri2_1)))	((gag1_2	(gag1_1	gag2_1))	(lai2_1	(lai1_1	lit1_1))))	((((ceb1_1	(vul1_1	vup1_1))	416.1_2)	((416.1_1	vup2_1)	icr2_2))	(90.6_1	(92.1_1	92.1_2)))))	((((((((((vul1_2	plu2_1)	(((vup2_2	406.1_1)	((gal2_1	vel1_1)	vul3_1))	(gac2_2	vup1_2)))	vul2_1)	(369.1_1	gab1_1))	icr2_1)	gal1_1)	((ceb2_1	icr1_2)	((gac1_1	gac1_2)	(plu1_1	vel2_1))))	(gra1_1	gra2_1))	gra1_2)
((((250.1_1	L987_1)	(((((406.1_2	ceb1_2)	icr1_1)	((((((gac2_1	lit2_1)	gab2_1)	lit1_1)	tri2_1)	tri1_2)	lit1_2))	((416.1_1	(ceb1_1	(icr2_2	(vup2_1	vup1_1))))	(416.1_2	vul1_1)))	(((90.6_1	(92.1_1	92.1_2))	(lai1_1	lai2_1))	((gag1_1	gag1_2)	gag2_1))))	((((((((406.1_1	vup1_2)	plu1_1)	((369.1_1	gab1_1)	(gac1_1	gac1_2)))	(((vul3_1	ceb2_1)	icr1_2)	(gal1_1	gal2_1)))	(((icr2_1	(plu2_1	vul1_2))	vul2_1)	((gac2_2	vel2_1)	(vel1_1	vup2_2))))	(gra1_1	gra2_1))	gra1_2)
(((((250.1_1	L987_1)	((((((((406.1_2	icr1_1)	ceb1_2)	lai2_1)	((((ceb1_1	(icr2_2	vul1_1))	416.1_2)	((416.1_1	vup2_1)	vup1_1))	tri1_2))	((lit2_1	gac2_1)	(gab2_1	lai1_1)))	(90.6_1	(92.1_1	92.1_2)))	(((gag1_1	gag1_2)	gag2_1)	(lit1_1	lit1_2)))	tri2_1))	((((((plu1_1	(((vul3_1	vel2_1)	((((gab1_1	vul1_2)	(gac2_2	icr2_1))	vel1_1)	gal2_1))	vup1_2))	(icr1_2	(gac1_1	gac1_2)))	((369.1_1	ceb2_1)	((((406.1_1	vup2_2)	gal1_1)	vul2_1)	plu2_1)))	gra1_2)	(gra1_1	gra2_1))
(((((250.1_1	L987_1)	((((406.1_2	ceb1_2)	icr1_1)	(((((((416.1_2	vup1_1)	icr2_2)	vul1_1)	(416.1_1	(ceb1_1	vup2_1)))	(lai1_1	lai2_1))	(gab2_1	lit1_1))	(90.6_1	(92.1_1	92.1_2))))	(((gag2_1	(gag1_1	gag1_2))	(lit1_2	lit2_1))	((gac2_1	tri1_2)	tri2_1))))	(((((gac2_2	icr1_2)	vul1_2)	gal2_1)	((((((406.1_1	vup2_2)	vel2_1)	(369.1_1	vul3_1))	(((gab1_1	plu2_1)	icr2_1)	vul2_1))	(plu1_1	(ceb2_1	gal1_1)))	(((gac1_1	gac1_2)	vup1_2)	vel1_1)))	((366.1_1	(lai1_2	tri1_1))
(((((250.1_1	L987_1)	(((((icr1_1	406.1_2)	ceb1_2)	tri2_1)	((((((((ceb1_1	416.1_1)	icr2_2)	vul1_1)	((vup2_1	vup1_1)	416.1_2))	(gac2_1	lit1_2))	lit2_1)	(gag1_1	(gag1_2	gag2_1)))	(((gab2_1	(lit1_1	lai1_1))	lai2_1)	tri1_2)))	(90.6_1	(92.1_1	92.1_2))))	((((((((gac2_2	vel2_1)	((369.1_1	icr2_1)	406.1_1))	((icr1_2	(plu2_1	vup2_2))	vup1_2))	(gab1_1	vul2_1))	((gal1_1	(plu1_1	(gac1_1	gac1_2)))	vel1_1))	((ceb2_1	vul3_1)	(gal2_1	vul1_2)))	((gra1_1	gra2_1)	gra1_2))
((((250.1_1	L987_1)	((406.1_2	(ceb1_2	icr1_1))	(((((((416.1_2	((416.1_1	vup2_1)	ceb1_1))	((icr2_2	vup1_1)	vul1_1))	(gab2_1	(gac2_1	lit1_2)))	tri1_2)	(lit2_1	(lit1_1	tri2_1)))	((lai1_1	lai2_1)	(gag1_1	(gag1_2	gag2_1))))	(90.6_1	(92.1_1	92.1_2)))))	(((((((icr1_2	(((gac2_2	plu1_1)	vul3_1)	gal2_1))	(vul2_1	vel1_1))	((406.1_1	vup2_2)	(((ceb2_1	gal1_1)	(vel2_1	plu2_1))	(vul1_2	vup1_2))))	((369.1_1	(gab1_1	icr2_1))	(gac1_1	gac1_2)))	gra1_2)	(gra1_1	gra2_1))
(((((250.1_1	L987_1)	(((((((406.1_2	ceb1_2)	icr1_1)	(lai2_1	lai1_1))	(lit1_2	tri2_1))	((((((416.1_1	icr2_2)	vup2_1)	416.1_2)	(vul1_1	vup1_1))	ceb1_1)	(((gag2_1	gag1_2)	gag1_1)	gac2_1)))	(90.6_1	(92.1_1	92.1_2)))	((gab2_1	tri1_2)	(lit1_1	lit2_1))))	(((((((369.1_1	((ceb2_1	plu1_1)	gab1_1))	vup1_2)	((406.1_1	(icr2_1	vel1_1))	vul3_1))	((((gac2_2	vup2_2)	(vel2_1	plu2_1))	(gal2_1	vul1_2))	((gac1_1	gac1_2)	(gal1_1	icr1_2))))	vul2_1)	((gra1_1	gra2_1)	gra1_2))
(((((250.1_1	L987_1)	((((406.1_2	icr1_1)	ceb1_2)	((((((lai1_1	lai2_1)	lit1_1)	(gac2_1	tri1_2))	tri2_1)	lit2_1)	((gag1_1	gag2_1)	gag1_2)))	(((((icr2_2	vup2_1)	(ceb1_1	vup1_1))	((416.1_1	vul1_1)	416.1_2))	(90.6_1	(92.1_1	92.1_2)))	(gab2_1	lit1_2))))	(((((((((((369.1_1	icr2_1)	plu1_1)	gac2_2)	((gab1_1	vel2_1)	gal2_1))	vup2_2)	(406.1_1	ceb2_1))	vul2_1)	(((plu2_1	vul1_2)	(((gal1_1	vul3_1)	vup1_2)	icr1_2))	(gac1_1	gac1_2)))	vel1_1)	(gra1_2	(gra1_1	gra2_1)))
(((((250.1_1	L987_1)	((((((406.1_2	icr1_1)	ceb1_2)	(90.6_1	(92.1_1	92.1_2)))	(lit1_2	(gac2_1	(lit1_1	(lai2_1	lit2_1)))))	tri2_1)	(((vup1_1	((vul1_1	416.1_2)	(icr2_2	vup2_1)))	(416.1_1	ceb1_1))	(((tri1_2	gab2_1)	lai1_1)	((gag1_1	gag1_2)	gag2_1)))))	((((((((((icr1_2	ceb2_1)	(((vup1_2	369.1_1)	plu1_1)	icr2_1))	gal1_1)	((((vul3_1	plu2_1)	(gab1_1	vul1_2))	vul2_1)	vel1_1))	406.1_1)	(gal2_1	(gac2_2	vup2_2)))	(gac1_1	gac1_2))	vel2_1)	((gra1_1	gra2_1)	gra1_2))
(((((250.1_1	L987_1)	((((((icr1_1	(406.1_2	ceb1_2))	((((gab2_1	lit1_2)	lit2_1)	gac2_1)	lai2_1))	(lai1_1	lit1_1))	(((90.6_1	(92.1_1	92.1_2))	((gag1_1	gag1_2)	gag2_1))	tri1_2))	tri2_1)	(((vup2_1	(icr2_2	vul1_1))	(416.1_1	(ceb1_1	vup1_1)))	416.1_2)))	((((((vul2_1	(((((406.1_1	gal2_1)	(vel2_1	vup2_2))	(gac2_2	vul1_2))	vup1_2)	icr2_1))	((369.1_1	gab1_1)	(gac1_1	gac1_2)))	(((ceb2_1	icr1_2)	(vul3_1	(plu1_1	plu2_1)))	(gal1_1	vel1_1)))	gra1_2)	(gra1_1	gra2_1))
((((250.1_1	L987_1)	(((((406.1_2	ceb1_2)	icr1_1)	((((416.1_1	ceb1_1)	416.1_2)	icr2_2)	((vup1_1	vul1_1)	vup2_1)))	(((lai1_1	lit1_1)	((gag1_2	gag1_1)	gag2_1))	(((90.6_1	(92.1_1	92.1_2))	(tri1_2	tri2_1))	(((gab2_1	lit1_2)	lit2_1)	(gac2_1	lai2_1)))))	((((((((gab1_1	vul1_2)	(((((vup1_2	ceb2_1)	vul3_1)	((369.1_1	gac2_2)	vup2_2))	(406.1_1	(gac1_1	gac1_2)))	plu1_1))	(((gal2_1	icr1_2)	(icr2_1	plu2_1))	gal1_1))	vul2_1)	vel2_1)	vel1_1)	((gra1_1	gra2_1)	gra1_2))
(((((250.1_1	L987_1)	(((((icr1_1	406.1_2)	ceb1_2)	((90.6_1	(92.1_1	92.1_2))	(((gag1_1	(gag1_2	gag2_1))	lit2_1)	(gac2_1	tri2_1))))	((gab2_1	lit1_2)	(lai1_1	lit1_1)))	((((((vup1_1	416.1_1)	((icr2_2	vul1_1)	vup2_1))	416.1_2)	ceb1_1)	tri1_2)	lai2_1)))	((((((((((vel2_1	gal2_1)	((369.1_1	plu1_1)	vup1_2))	ceb2_1)	(((406.1_1	gab1_1)	gal1_1)	(gac1_1	gac1_2)))	((vul3_1	(icr2_1	vup2_2))	plu2_1))	((gac2_2	vul1_2)	icr1_2))	vul2_1)	vel1_1)	((gra1_1	gra2_1)	gra1_2))
((((((250.1_1	L987_1)	(((((vul1_1	(ceb1_1	vup1_1))	icr2_2)	((vup2_1	416.1_2)	416.1_1))	((gag2_1	(gag1_1	gag1_2))	(lit1_1	tri1_2)))	(((gab2_1	lit1_2)	(gac2_1	lai1_1))	(lai2_1	lit2_1))))	(((406.1_2	icr1_1)	ceb1_2)	((90.6_1	(92.1_1	92.1_2))	tri2_1)))	((((gac2_2	(vul1_2	vup2_2))	((((((icr2_1	ceb2_1)	vul2_1)	gal2_1)	(plu2_1	gab1_1))	(369.1_1	((gac1_1	gac1_2)	vul3_1)))	((((406.1_1	icr1_2)	(vel2_1	vup1_2))	(gal1_1	vel1_1))	plu1_1)))	((gra1_1	gra2_1)	gra1_2))
(((((((250.1_1	L987_1)	((((vul1_1	vup1_1)	((ceb1_1	vup2_1)	icr2_2))	416.1_1)	416.1_2))	(ceb1_2	(406.1_2	icr1_1)))	((((gab2_1	(lai1_1	lit1_2))	tri1_2)	(((((gag1_2	gag2_1)	gag1_1)	lit2_1)	((gac2_1	lai2_1)	lit1_1))	tri2_1))	(90.6_1	(92.1_1	92.1_2))))	(((((((vup1_2	369.1_1)	(ceb2_1	vul1_2))	(gac1_1	gac1_2))	vul2_1)	(((((plu2_1	(406.1_1	plu1_1))	vel1_1)	(gab1_1	(icr2_1	gac2_2)))	(gal2_1	vel2_1))	(((icr1_2	vul3_1)	vup2_2)	gal1_1)))	(gra1_2	(gra1_1	gra2_1)))
(((((((((250.1_1	L987_1)	((90.6_1	(92.1_1	92.1_2))	gac2_1))	((406.1_2	(ceb1_2	icr1_1))	(((lai2_1	lit1_1)	tri1_2)	(gab2_1	(lai1_1	lit1_2)))))	lit2_1)	((gag1_2	gag2_1)	gag1_1))	((icr2_2	(416.1_1	vup2_1))	((416.1_2	vul1_1)	(ceb1_1	vup1_1))))	tri2_1)	(((((((369.1_1	(plu1_1	vup1_2))	vul3_1)	((gac2_2	(vel2_1	vul1_2))	vel1_1))	(((icr1_2	vup2_2)	((gab1_1	icr2_1)	(gal2_1	plu2_1)))	(gac1_1	gac1_2)))	((406.1_1	(ceb2_1	gal1_1))	vul2_1))	((gra1_1	gra2_1)	gra1_2))
(((((((250.1_1	L987_1)	(((vul1_1	((416.1_2	vup2_1)	ceb1_1))	((416.1_1	icr2_2)	vup1_1))	(gab2_1	(((gac2_1	lit1_2)	lit2_1)	lai1_1))))	(((((icr1_1	406.1_2)	ceb1_2)	(lit1_1	lai2_1))	tri2_1)	((gag1_1	(gag1_2	gag2_1))	tri1_2)))	(90.6_1	(92.1_1	92.1_2)))	((((((vul3_1	vup1_2)	vul2_1)	((((406.1_1	gab1_1)	ceb2_1)	icr2_1)	(gac1_1	gac1_2)))	((((gal2_1	vel1_1)	gal1_1)	(((369.1_1	(plu1_1	plu2_1))	vel2_1)	vul1_2))	(gac2_2	(icr1_2	vup2_2))))	((gra1_1	gra2_1)	gra1_2))
((((((((250.1_1	L987_1)	(((((lit1_1	lai2_1)	tri1_2)	(90.6_1	(92.1_1	92.1_2)))	(gag2_1	(gag1_1	gag1_2)))	(gac2_1	tri2_1)))	(((icr1_1	406.1_2)	ceb1_2)	(lit1_2	lit2_1)))	(gab2_1	lai1_1))	((((416.1_1	icr2_2)	vup2_1)	ceb1_1)	((416.1_2	vup1_1)	vul1_1)))	(((((((((((gab1_1	vul1_2)	ceb2_1)	((406.1_1	icr1_2)	gal2_1))	vup1_2)	vup2_2)	((gac2_2	plu1_1)	(icr2_1	plu2_1)))	vul2_1)	(gac1_1	gac1_2))	((((369.1_1	gal1_1)	vel2_1)	vel1_1)	vul3_1))	((gra1_1	gra2_1)	gra1_2))
((((250.1_1	L987_1)	(((((((((406.1_2	(ceb1_2	icr1_1))	tri1_2)	tri2_1)	(lai2_1	lit1_1))	gac2_1)	((gag2_1	gag1_2)	gag1_1))	(((((vul1_1	416.1_2)	416.1_1)	icr2_2)	ceb1_1)	(vup2_1	vup1_1)))	(((gab2_1	lit2_1)	lai1_1)	lit1_2))	(90.6_1	(92.1_1	92.1_2))))	((((((369.1_1	((vup1_2	((((406.1_1	vel2_1)	gab1_1)	(icr2_1	vul1_2))	((ceb2_1	plu1_1)	(gac2_2	icr1_2))))	vul2_1))	((gac1_1	gac1_2)	(vul3_1	vup2_2)))	((gal1_1	gal2_1)	plu2_1))	vel1_1)	((gra1_1	gra2_1)	gra1_2))
((((((250.1_1	L987_1)	(((((((406.1_2	ceb1_2)	icr1_1)	((lai2_1	lit1_1)	gac2_1))	(((((icr2_2	vup1_1)	ceb1_1)	416.1_2)	(vup2_1	vul1_1))	416.1_1))	((gab2_1	((lai1_1	lit2_1)	lit1_2))	tri2_1))	(gag1_2	(gag1_1	gag2_1)))	(((90.6_1	92.1_1)	92.1_2)	tri1_2)))	(366.1_1	(lai1_2	tri1_1)))	((((((((ceb2_1	gab1_1)	vul1_2)	(406.1_1	icr2_1))	vup1_2)	vel1_1)	(vup2_2	(plu1_1	vel2_1)))	(((((plu2_1	gal2_1)	(icr1_2	vul3_1))	vul2_1)	(gac1_1	gac1_2))	(369.1_1	(gac2_2	gal1_1))))
(((((250.1_1	L987_1)	((((((ceb1_2	(406.1_2	icr1_1))	((((((ceb1_1	vul1_1)	(vup1_1	vup2_1))	(icr2_2	416.1_2))	416.1_1)	tri1_2)	((gag1_1	gag2_1)	gag1_2)))	((gab2_1	lit2_1)	lai1_1))	((lai2_1	lit1_2)	(gac2_1	lit1_1)))	tri2_1)	(90.6_1	(92.1_1	92.1_2))))	(((((((gab1_1	vul3_1)	icr2_1)	vel1_1)	(((369.1_1	plu1_1)	(((406.1_1	vup1_2)	(gac1_1	gac1_2))	vul2_1))	gal1_1))	((((ceb2_1	plu2_1)	icr1_2)	(vel2_1	vup2_2))	((gal2_1	gac2_2)	vul1_2)))	((gra1_1	gra2_1)	gra1_2))
((((250.1_1	L987_1)	((((((406.1_2	ceb1_2)	icr1_1)	(((lit2_1	lit1_2)	(gac2_1	lai2_1))	((gag2_1	(gag1_1	gag1_2))	((gab2_1	lai1_1)	lit1_1))))	(tri1_2	tri2_1))	(90.6_1	(92.1_1	92.1_2)))	((vup1_1	((416.1_1	icr2_2)	vul1_1))	((416.1_2	vup2_1)	ceb1_1))))	(((((((gab1_1	vel2_1)	gal1_1)	vel1_1)	(ceb2_1	gal2_1))	(((369.1_1	(((gac2_2	icr2_1)	plu2_1)	vup2_2))	vul2_1)	(((406.1_1	(((vul1_2	icr1_2)	vul3_1)	vup1_2))	(gac1_1	gac1_2))	plu1_1)))	((gra1_1	gra2_1)	gra1_2))
(((((250.1_1	L987_1)	(((((406.1_2	ceb1_2)	icr1_1)	((((lit1_1	lit2_1)	tri2_1)	(90.6_1	(92.1_1	92.1_2)))	((gag2_1	(gag1_1	gag1_2))	((gab2_1	lai1_1)	tri1_2))))	(vul1_1	(((vup2_1	416.1_1)	ceb1_1)	((416.1_2	icr2_2)	vup1_1))))	(gac2_1	(lai2_1	lit1_2))))	((((((icr1_2	vup1_2)	gal2_1)	(((((vul3_1	plu2_1)	ceb2_1)	(gac1_1	gac1_2))	vul1_2)	vul2_1))	((((369.1_1	(gab1_1	vup2_2))	gal1_1)	(((406.1_1	(gac2_2	vel2_1))	icr2_1)	plu1_1))	vel1_1))	((gra1_1	gra2_1)	gra1_2))
((((250.1_1	L987_1)	((((((406.1_2	icr1_1)	ceb1_2)	(gac2_1	tri2_1))	(((((icr2_2	(vup1_1	vup2_1))	416.1_1)	(ceb1_1	vul1_1))	416.1_2)	((lit1_2	((lai2_1	lit2_1)	lit1_1))	((gag2_1	gag1_2)	gag1_1))))	(90.6_1	(92.1_1	92.1_2)))	((gab2_1	lai1_1)	tri1_2)))	(((((((ceb2_1	(gac2_2	vul1_2))	vup2_2)	((((406.1_1	gal2_1)	plu1_1)	(((icr1_2	(gal1_1	vel2_1))	vel1_1)	vup1_2))	icr2_1))	vul3_1)	(((369.1_1	(gab1_1	plu2_1))	(gac1_1	gac1_2))	vul2_1))	((gra1_1	gra2_1)	gra1_2))
(((((250.1_1	L987_1)	((((406.1_2	icr1_1)	ceb1_2)	((gac2_1	(lai2_1	lit2_1))	tri2_1))	((((((ceb1_1	vul1_1)	vup2_1)	416.1_2)	(vup1_1	(416.1_1	icr2_2)))	(gag1_2	(gag1_1	gag2_1)))	(((gab2_1	lit1_2)	(lai1_1	lit1_1))	((90.6_1	(92.1_1	92.1_2))	tri1_2)))))	((((((((369.1_1	gac2_2)	((icr1_2	plu2_1)	gal2_1))	(((406.1_1	(ceb2_1	vul1_2))	(vel2_1	plu1_1))	icr2_1))	(gal1_1	gab1_1))	((gac1_1	gac1_2)	(((vel1_1	vup2_2)	vup1_2)	vul3_1)))	vul2_1)	((gra1_1	gra2_1)	gra1_2))
(((((250.1_1	L987_1)	((((((406.1_2	ceb1_2)	icr1_1)	lai1_1)	(90.6_1	(92.1_1	92.1_2)))	(((((ceb1_1	vup2_1)	((416.1_2	icr2_2)	vup1_1))	(416.1_1	vul1_1))	(gac2_1	lai2_1))	(((((gab2_1	(lit1_1	lit1_2))	lit2_1)	gag1_1)	tri1_2)	(gag2_1	gag1_2))))	tri2_1))	((((((((icr1_2	vup2_2)	plu2_1)	plu1_1)	(((((369.1_1	gac2_2)	vel2_1)	gal1_1)	((406.1_1	ceb2_1)	vup1_2))	vul2_1))	((gal2_1	vul3_1)	((gac1_1	gac1_2)	icr2_1)))	((gab1_1	vul1_2)	vel1_1))	((gra1_1	gra2_1)	gra1_2))
(((((250.1_1	L987_1)	(((((((406.1_2	icr1_1)	ceb1_2)	((gag1_2	gag2_1)	(lai1_1	tri1_2)))	((((ceb1_1	vul1_1)	416.1_2)	vup2_1)	(icr2_2	(416.1_1	vup1_1))))	(((lit1_1	(lai2_1	lit2_1))	gab2_1)	((gac2_1	lit1_2)	gag1_1)))	tri2_1)	(90.6_1	(92.1_1	92.1_2))))	((((((((icr2_1	vup1_2)	plu2_1)	(vul1_2	(icr1_2	plu1_1)))	(gac1_1	gac1_2))	(369.1_1	(gab1_1	vel2_1)))	(((((406.1_1	vul3_1)	vup2_2)	(ceb2_1	(gac2_2	gal2_1)))	(gal1_1	vul2_1))	vel1_1))	((gra1_1	gra2_1)	gra1_2))
(((((250.1_1	L987_1)	(((((icr1_1	(406.1_2	ceb1_2))	(((lit1_2	((gag1_2	(gag1_1	gag2_1))	tri2_1))	((lai1_1	lit2_1)	lai2_1))	(gab2_1	(gac2_1	lit1_1))))	(90.6_1	(92.1_1	92.1_2)))	(((vup1_1	(ceb1_1	(vul1_1	vup2_1)))	416.1_2)	(416.1_1	icr2_2)))	tri1_2))	(((((((406.1_1	((icr2_1	vup2_2)	vel1_1))	(vul1_2	gal1_1))	(gac1_1	gac1_2))	((gal2_1	(369.1_1	((((gab1_1	vel2_1)	vul3_1)	icr1_2)	((gac2_2	vup1_2)	plu2_1))))	((ceb2_1	plu1_1)	vul2_1)))	(gra1_1	gra2_1))	gra1_2)
(((((250.1_1	L987_1)	(((((((ceb1_2	(406.1_2	icr1_1))	((gab2_1	lit1_1)	lit1_2))	tri1_2)	tri2_1)	((vup1_1	(vul1_1	icr2_2))	(((416.1_1	vup2_1)	416.1_2)	ceb1_1)))	((90.6_1	(92.1_1	92.1_2))	gac2_1))	((gag2_1	(gag1_1	gag1_2))	((lai1_1	lit2_1)	lai2_1))))	(((((((plu1_1	icr1_2)	(gac1_1	gac1_2))	gal1_1)	((gal2_1	(369.1_1	(plu2_1	vul3_1)))	(((((406.1_1	vel1_1)	vul1_2)	vel2_1)	((ceb2_1	vup1_2)	vup2_2))	(gab1_1	gac2_2))))	(icr2_1	vul2_1))	((gra1_1	gra2_1)	gra1_2))
(((((250.1_1	L987_1)	((((((406.1_2	icr1_1)	ceb1_2)	((((ceb1_1	vup2_1)	416.1_2)	vul1_1)	(416.1_1	(icr2_2	vup1_1))))	tri1_2)	((((lit1_2	gab2_1)	(lai2_1	lit2_1))	(90.6_1	(92.1_1	92.1_2)))	tri2_1))	(((gag2_1	gag1_2)	gag1_1)	((gac2_1	lai1_1)	lit1_1))))	((((((plu1_1	icr2_1)	(icr1_2	vul1_2))	(((((gal2_1	plu2_1)	gac2_2)	vup1_2)	(gac1_1	gac1_2))	(gal1_1	vup2_2)))	((((406.1_1	ceb2_1)	(gab1_1	vul3_1))	vel1_1)	((369.1_1	vel2_1)	vul2_1)))	((gra1_1	gra2_1)	gra1_2))
(((((250.1_1	L987_1)	((((ceb1_2	icr1_1)	406.1_2)	((((((icr2_2	416.1_1)	((vup2_1	ceb1_1)	(416.1_2	(vul1_1	vup1_1))))	tri1_2)	((lai2_1	lit2_1)	((gac2_1	lit1_1)	lai1_1)))	(90.6_1	(92.1_1	92.1_2)))	(gab2_1	lit1_2)))	((gag2_1	(gag1_1	gag1_2))	tri2_1)))	((((((((369.1_1	406.1_1)	icr2_1)	(vel2_1	vup1_2))	(icr1_2	vul2_1))	((((ceb2_1	gab1_1)	vul1_2)	plu1_1)	(((gac2_2	vup2_2)	vul3_1)	plu2_1)))	((gac1_1	gac1_2)	((gal1_1	gal2_1)	vel1_1)))	((gra1_1	gra2_1)	gra1_2))
(((((250.1_1	L987_1)	(((406.1_2	icr1_1)	ceb1_2)	((((((((416.1_2	vup1_1)	ceb1_1)	(vul1_1	vup2_1))	icr2_2)	416.1_1)	(((gag1_1	gag2_1)	gag1_2)	tri2_1))	(((lai2_1	(gab2_1	lit1_2))	(((gac2_1	lai1_1)	lit2_1)	lit1_1))	tri1_2))	(90.6_1	(92.1_1	92.1_2)))))	((((((plu2_1	vul3_1)	plu1_1)	((((369.1_1	icr2_1)	gac2_2)	gal2_1)	(gac1_1	gac1_2)))	(((((406.1_1	vup1_2)	((gab1_1	vel2_1)	vup2_2))	(ceb2_1	gal1_1))	((icr1_2	vul1_2)	vel1_1))	vul2_1))	((gra1_1	gra2_1)	gra1_2))
((((250.1_1	L987_1)	(((((icr1_1	406.1_2)	ceb1_2)	((ceb1_1	(((416.1_1	416.1_2)	(icr2_2	(vup1_1	vup2_1)))	vul1_1))	((((((lit1_2	lai2_1)	lit1_1)	(gac2_1	lit2_1))	tri1_2)	tri2_1)	(gab2_1	lai1_1))))	(90.6_1	(92.1_1	92.1_2)))	((gag1_2	gag2_1)	gag1_1)))	((((((gac2_2	(vul3_1	icr2_1))	(plu2_1	gal1_1))	(((((gab1_1	icr1_2)	vup2_2)	(vel2_1	vup1_2))	(((406.1_1	gal2_1)	ceb2_1)	plu1_1))	(((369.1_1	vul1_2)	(gac1_1	gac1_2))	vel1_1)))	vul2_1)	((gra1_1	gra2_1)	gra1_2))
((((250.1_1	L987_1)	(((((406.1_2	icr1_1)	ceb1_2)	(((((416.1_1	vul1_1)	vup1_1)	ceb1_1)	((icr2_2	vup2_1)	416.1_2))	(((((gac2_1	lai1_1)	tri1_2)	lit1_1)	((gab2_1	(lai2_1	lit1_2))	lit2_1))	(gag2_1	(gag1_1	gag1_2)))))	(90.6_1	(92.1_1	92.1_2)))	tri2_1))	((((((((((gal1_1	vup2_2)	vul1_2)	vul2_1)	((((369.1_1	icr2_1)	gal2_1)	(plu1_1	vul3_1))	((icr1_2	plu2_1)	(gac1_1	gac1_2))))	vel2_1)	((406.1_1	vup1_2)	ceb2_1))	gac2_2)	(gab1_1	vel1_1))	((gra1_1	gra2_1)	gra1_2))
(((((250.1_1	L987_1)	(((((icr1_1	ceb1_2)	406.1_2)	(((((416.1_1	vup2_1)	416.1_2)	(ceb1_1	((icr2_2	vup1_1)	vul1_1)))	((lai1_1	lai2_1)	((gab2_1	lit2_1)	((gac2_1	lit1_2)	tri1_2))))	tri2_1))	((gag2_1	(gag1_1	gag1_2))	lit1_1))	(90.6_1	(92.1_1	92.1_2))))	(((((((vup2_2	gab1_1)	gal1_1)	icr1_2)	(((ceb2_1	vup1_2)	((((369.1_1	(gac1_1	gac1_2))	(((406.1_1	plu2_1)	gal2_1)	(icr2_1	vul3_1)))	vul1_2)	vul2_1))	(((gac2_2	plu1_1)	vel2_1)	vel1_1)))	(gra1_1	gra2_1))	gra1_2)
(((((250.1_1	L987_1)	((((ceb1_2	(406.1_2	icr1_1))	(((gac2_1	lai1_1)	lai2_1)	tri1_2))	(((((icr2_2	(416.1_1	(vul1_1	vup2_1)))	416.1_2)	(ceb1_1	vup1_1))	(((lit1_2	(gab2_1	lit1_1))	lit2_1)	tri2_1))	(90.6_1	(92.1_1	92.1_2))))	((gag1_2	gag2_1)	gag1_1)))	((((vel1_1	(((((369.1_1	vup2_2)	plu1_1)	((((406.1_1	ceb2_1)	(gab1_1	icr2_1))	(plu2_1	gac2_2))	vul1_2))	((gac1_1	gac1_2)	(vel2_1	vup1_2)))	(((gal2_1	icr1_2)	gal1_1)	vul3_1)))	vul2_1)	((gra1_1	gra2_1)	gra1_2))
(((((250.1_1	L987_1)	((((((406.1_2	icr1_1)	ceb1_2)	(lit1_1	lit1_2))	(90.6_1	(92.1_1	92.1_2)))	((((vup1_1	((((416.1_2	vul1_1)	icr2_2)	vup2_1)	ceb1_1))	416.1_1)	(gac2_1	lai1_1))	((gag2_1	(gag1_1	gag1_2))	((gab2_1	lit2_1)	lai2_1))))	(tri1_2	tri2_1)))	(((((((((((icr1_2	plu2_1)	vul1_2)	369.1_1)	((gac2_2	plu1_1)	gal2_1))	icr2_1)	vup1_2)	(406.1_1	((gal1_1	((((gab1_1	vup2_2)	(gac1_1	gac1_2))	vul2_1)	vel2_1))	ceb2_1)))	vul3_1)	vel1_1)	((gra1_1	gra2_1)	gra1_2))
(((((250.1_1	L987_1)	(((((((ceb1_2	icr1_1)	406.1_2)	tri2_1)	(90.6_1	(92.1_1	92.1_2)))	tri1_2)	((((ceb1_1	vul1_1)	(vup2_1	(416.1_2	vup1_1)))	(416.1_1	icr2_2))	(gag1_1	(gag1_2	gag2_1))))	(((((lai1_1	lit1_1)	lit2_1)	gac2_1)	lit1_2)	(gab2_1	lai2_1))))	(((((((369.1_1	vup1_2)	gac2_2)	((((406.1_1	icr1_2)	(plu1_1	(vup2_2	vul3_1)))	vul1_2)	vul2_1))	(((ceb2_1	gal2_1)	(gac1_1	gac1_2))	(vel2_1	(gab1_1	icr2_1))))	((plu2_1	gal1_1)	vel1_1))	((gra1_1	gra2_1)	gra1_2))
(((((250.1_1	L987_1)	(((((((406.1_2	ceb1_2)	icr1_1)	((gag1_2	(gag1_1	gag2_1))	tri2_1))	(lit2_1	(((gab2_1	lai2_1)	lit1_1)	(gac2_1	(lai1_1	lit1_2)))))	tri1_2)	((ceb1_1	icr2_2)	(vul1_1	(((vup2_1	416.1_2)	vup1_1)	416.1_1))))	(90.6_1	(92.1_1	92.1_2))))	((((((vup2_2	vul3_1)	icr2_1)	369.1_1)	((((((406.1_1	(gal2_1	plu2_1))	vel2_1)	(gac1_1	gac1_2))	icr1_2)	(((plu1_1	gab1_1)	gal1_1)	vel1_1))	((ceb2_1	((gac2_2	vul1_2)	vup1_2))	vul2_1)))	((gra1_1	gra2_1)	gra1_2))
(((((250.1_1	L987_1)	((((((icr1_1	406.1_2)	ceb1_2)	((((lit2_1	lit1_1)	gab2_1)	(((gac2_1	lai2_1)	lai1_1)	lit1_2))	tri2_1))	(((((ceb1_1	vup2_1)	(vul1_1	vup1_1))	416.1_2)	icr2_2)	416.1_1))	(gag1_1	(gag1_2	gag2_1)))	((90.6_1	(92.1_1	92.1_2))	tri1_2)))	(((((((gac2_2	(369.1_1	vup2_2))	(vul3_1	vul1_2))	406.1_1)	gal1_1)	((((((ceb2_1	gab1_1)	plu1_1)	vel1_1)	vul2_1)	(((gac1_1	gac1_2)	vup1_2)	vel2_1))	((plu2_1	icr2_1)	(gal2_1	icr1_2))))	((gra1_1	gra2_1)	gra1_2))
(((((250.1_1	L987_1)	(((((ceb1_2	icr1_1)	406.1_2)	((90.6_1	(92.1_1	92.1_2))	(gab2_1	lai1_1)))	(((416.1_2	icr2_2)	((416.1_1	(ceb1_1	vup2_1))	(vup1_1	vul1_1)))	((((lai2_1	gac2_1)	((lit1_2	lit1_1)	lit2_1))	((gag2_1	gag1_2)	gag1_1))	tri2_1)))	tri1_2))	(((((((((vel2_1	(406.1_1	(gac1_1	gac1_2)))	((gab1_1	vul1_2)	vup2_2))	(((369.1_1	gal1_1)	(vel1_1	vup1_2))	(vul3_1	(gal2_1	(icr1_2	plu2_1)))))	((ceb2_1	plu1_1)	gac2_2))	icr2_1)	vul2_1)	gra1_2)	(gra1_1	gra2_1))
((((250.1_1	L987_1)	(((((((406.1_2	icr1_1)	ceb1_2)	(((gab2_1	lit2_1)	(lai1_1	lit1_1))	lit1_2))	(gac2_1	lai2_1))	(((((416.1_1	vup2_1)	icr2_2)	vup1_1)	(ceb1_1	vul1_1))	416.1_2))	(gag2_1	(gag1_1	gag1_2)))	((90.6_1	(92.1_1	92.1_2))	(tri1_2	tri2_1))))	(((((((gac1_1	gac1_2)	vul2_1)	(plu1_1	(((icr2_1	gac2_2)	gab1_1)	(gal2_1	vul1_2))))	(((369.1_1	(((406.1_1	vup2_2)	gal1_1)	((icr1_2	vup1_2)	vel2_1)))	vel1_1)	(ceb2_1	plu2_1)))	vul3_1)	((gra1_1	gra2_1)	gra1_2))
(((((250.1_1	L987_1)	(((406.1_2	icr1_1)	ceb1_2)	((((((ceb1_1	416.1_1)	vup1_1)	vup2_1)	((416.1_2	vul1_1)	icr2_2))	(90.6_1	(92.1_1	92.1_2)))	(((gab2_1	(lit2_1	(((lai1_1	(lit1_1	lit1_2))	lai2_1)	tri1_2)))	tri2_1)	(((gag2_1	gag1_1)	gag1_2)	gac2_1)))))	((((((((ceb2_1	vul1_2)	((369.1_1	plu1_1)	gal2_1))	vel1_1)	(406.1_1	gal1_1))	((((icr2_1	vup2_2)	gac2_2)	(gac1_1	gac1_2))	(gab1_1	vul2_1)))	((vel2_1	(vul3_1	plu2_1))	(icr1_2	vup1_2)))	((gra1_1	gra2_1)	gra1_2))
(((((250.1_1	L987_1)	(((((406.1_2	icr1_1)	ceb1_2)	((vul1_1	((((vup1_1	416.1_2)	ceb1_1)	416.1_1)	(icr2_2	vup2_1)))	(((lai1_1	lit1_2)	(gab2_1	((gac2_1	lit1_1)	(lit2_1	lai2_1))))	(((gag1_2	gag1_1)	gag2_1)	tri1_2))))	(90.6_1	(92.1_1	92.1_2)))	tri2_1))	((((((((ceb2_1	gac2_2)	((406.1_1	plu1_1)	(((vel2_1	gab1_1)	icr1_2)	(gal2_1	vup1_2))))	vup2_2)	((vul3_1	(gac1_1	gac1_2))	((vul2_1	plu2_1)	vel1_1)))	(369.1_1	((gal1_1	icr2_1)	vul1_2)))	gra1_2)	(gra1_1	gra2_1))
(((((((((250.1_1	L987_1)	(90.6_1	(92.1_1	92.1_2)))	lai2_1)	(((((vup2_1	icr2_2)	vul1_1)	416.1_2)	(ceb1_1	vup1_1))	416.1_1))	(lai1_1	lit2_1))	(((406.1_2	(ceb1_2	icr1_1))	tri2_1)	((gag1_2	(gag1_1	gag2_1))	((((gab2_1	gac2_1)	lit1_2)	tri1_2)	lit1_1))))	((((((((406.1_1	gal1_1)	(gab1_1	gal2_1))	(plu1_1	(vel2_1	vup1_2)))	(vup2_2	vul3_1))	(vul2_1	(gac2_2	icr2_1)))	((((((369.1_1	plu2_1)	vul1_2)	(gac1_1	gac1_2))	ceb2_1)	vel1_1)	icr1_2))	((gra1_1	gra2_1)	gra1_2))
(((((((250.1_1	L987_1)	((gag1_1	gag2_1)	gag1_2))	((((416.1_1	ceb1_1)	416.1_2)	(vup1_1	(icr2_2	(vul1_1	vup2_1))))	((lai1_1	lai2_1)	(lit1_2	lit2_1))))	((((ceb1_2	icr1_1)	406.1_2)	(90.6_1	(92.1_1	92.1_2)))	(((gab2_1	(gac2_1	lit1_1))	tri2_1)	tri1_2)))	((((((vup2_2	(gal2_1	vul1_2))	((369.1_1	ceb2_1)	(((plu1_1	(plu2_1	vul3_1))	vel2_1)	gac2_2)))	(gab1_1	gal1_1))	(((((406.1_1	(icr1_2	(gac1_1	gac1_2)))	icr2_1)	vup1_2)	vel1_1)	vul2_1))	((gra1_1	gra2_1)	gra1_2))
((((250.1_1	L987_1)	((((((ceb1_2	(406.1_2	icr1_1))	((lit1_2	gac2_1)	lai1_1))	(((((ceb1_1	416.1_2)	vup1_1)	(416.1_1	icr2_2))	(vul1_1	vup2_1))	((((gab2_1	lit2_1)	lit1_1)	lai2_1)	tri2_1)))	tri1_2)	((gag2_1	gag1_2)	gag1_1))	(90.6_1	(92.1_1	92.1_2))))	((((((((((((gal2_1	(gab1_1	vul1_2))	gac2_2)	gal1_1)	icr2_1)	(gac1_1	gac1_2))	((406.1_1	vul3_1)	((icr1_2	vel2_1)	vel1_1)))	vup1_2)	(((369.1_1	plu2_1)	vup2_2)	plu1_1))	vul2_1)	ceb2_1)	((gra1_1	gra2_1)	gra1_2))
(((((250.1_1	L987_1)	((((((406.1_2	ceb1_2)	icr1_1)	tri1_2)	(((((lit1_2	lai1_1)	(gac2_1	lit1_1))	(gab2_1	lai2_1))	lit2_1)	((gag2_1	(gag1_1	gag1_2))	tri2_1)))	(vup2_1	((416.1_1	vul1_1)	(ceb1_1	((416.1_2	vup1_1)	icr2_2)))))	(90.6_1	(92.1_1	92.1_2))))	(((((((((406.1_1	icr2_1)	gab1_1)	(gac2_2	icr1_2))	(gal2_1	vul1_2))	(((vul3_1	vup2_2)	(plu1_1	vup1_2))	((369.1_1	plu2_1)	gal1_1)))	(((ceb2_1	vel2_1)	vel1_1)	vul2_1))	(gac1_1	gac1_2))	((gra1_1	gra2_1)	gra1_2))
(((((250.1_1	L987_1)	((((ceb1_2	(406.1_2	icr1_1))	tri2_1)	(90.6_1	(92.1_1	92.1_2)))	(((((416.1_2	icr2_2)	((416.1_1	ceb1_1)	(vul1_1	vup1_1)))	vup2_1)	(((lit1_1	gab2_1)	((gac2_1	lai2_1)	lit2_1))	((lai1_1	lit1_2)	tri1_2)))	(gag2_1	(gag1_1	gag1_2)))))	(((((((gac1_1	gac1_2)	((369.1_1	406.1_1)	gac2_2))	((icr2_1	plu1_1)	vul3_1))	(((((vul1_2	plu2_1)	gal1_1)	((gal2_1	icr1_2)	(ceb2_1	vel2_1)))	((gab1_1	vup2_2)	vul2_1))	vel1_1))	vup1_2)	((gra1_1	gra2_1)	gra1_2))
(((((250.1_1	L987_1)	((((ceb1_2	(406.1_2	icr1_1))	((90.6_1	(92.1_1	92.1_2))	((((gab2_1	lai2_1)	lit1_2)	lai1_1)	tri2_1)))	((416.1_2	(((ceb1_1	vup2_1)	(416.1_1	vul1_1))	vup1_1))	icr2_2))	((lit1_1	(gag1_2	(gag1_1	gag2_1)))	((gac2_1	lit2_1)	tri1_2))))	(((((((plu1_1	ceb2_1)	(369.1_1	vup1_2))	(((((gab1_1	icr1_2)	plu2_1)	vul3_1)	icr2_1)	((gac1_1	gac1_2)	vup2_2)))	(((((406.1_1	vul1_2)	((gac2_2	gal2_1)	vel2_1))	gal1_1)	vul2_1)	vel1_1))	gra1_2)	(gra1_1	gra2_1))
((((((250.1_1	L987_1)	((406.1_2	icr1_1)	ceb1_2))	(((vul1_1	(((ceb1_1	vup1_1)	icr2_2)	(416.1_2	vup2_1)))	416.1_1)	(((lai1_1	lit1_2)	(((90.6_1	(92.1_1	92.1_2))	((((gag1_1	gag1_2)	gag2_1)	(tri1_2	lit1_1))	(gac2_1	lit2_1)))	(gab2_1	lai2_1)))	tri2_1)))	(((((((369.1_1	(plu2_1	vup2_2))	vul3_1)	(((gac1_1	gac1_2)	vup1_2)	(plu1_1	gac2_2)))	((((406.1_1	ceb2_1)	(vel2_1	gal2_1))	(icr1_2	vel1_1))	vul2_1))	((gab1_1	vul1_2)	(gal1_1	icr2_1)))	((gra1_1	gra2_1)	gra1_2))
(((((250.1_1	L987_1)	(((((406.1_2	(ceb1_2	icr1_1))	(gag1_1	(gag1_2	gag2_1)))	(lit1_2	tri2_1))	(((((gab2_1	lit2_1)	lai2_1)	lit1_1)	tri1_2)	gac2_1))	((((vul1_1	vup2_1)	((vup1_1	416.1_1)	(416.1_2	icr2_2)))	ceb1_1)	((90.6_1	(92.1_1	92.1_2))	lai1_1))))	((((((((plu1_1	(vul1_2	vul3_1))	vel2_1)	(gac1_1	gac1_2))	vel1_1)	icr2_1)	(((((369.1_1	gal2_1)	((ceb2_1	icr1_2)	gal1_1))	(vup2_2	(gab1_1	gac2_2)))	vul2_1)	(406.1_1	(plu2_1	vup1_2))))	((gra1_1	gra2_1)	gra1_2))
(((((250.1_1	L987_1)	(((((icr1_1	(406.1_2	ceb1_2))	((gag1_1	gag1_2)	gag2_1))	(((lai1_1	lit1_1)	lai2_1)	(gab2_1	lit1_2)))	((gac2_1	lit2_1)	tri1_2))	(((((416.1_2	vup2_1)	(icr2_2	vup1_1))	((416.1_1	ceb1_1)	vul1_1))	tri2_1)	(90.6_1	(92.1_1	92.1_2)))))	((((((((vup1_2	(369.1_1	plu1_1))	(gac1_1	gac1_2))	vel1_1)	(((((ceb2_1	gal1_1)	((icr1_2	vup2_2)	plu2_1))	(vul1_2	vul3_1))	icr2_1)	((406.1_1	gac2_2)	gab1_1)))	(gal2_1	vel2_1))	vul2_1)	((gra1_1	gra2_1)	gra1_2))
(((((250.1_1	L987_1)	(((((((ceb1_2	icr1_1)	406.1_2)	(((((gab2_1	lit1_2)	lai2_1)	tri1_2)	(lai1_1	lit2_1))	gac2_1))	(gag1_2	(gag1_1	gag2_1)))	lit1_1)	(((vul1_1	(ceb1_1	vup2_1))	(((icr2_2	vup1_1)	416.1_1)	416.1_2))	(90.6_1	(92.1_1	92.1_2))))	tri2_1))	(((((((((gal2_1	gal1_1)	plu1_1)	(gac1_1	gac1_2))	(((vup2_2	vup1_2)	(369.1_1	(ceb2_1	vul3_1)))	(icr2_1	plu2_1)))	vul2_1)	(gab1_1	vel1_1))	((((406.1_1	vul1_2)	vel2_1)	icr1_2)	gac2_2))	((gra1_1	gra2_1)	gra1_2))
(((((250.1_1	L987_1)	((((((406.1_2	icr1_1)	ceb1_2)	tri2_1)	((((((icr2_2	ceb1_1)	vul1_1)	(vup1_1	vup2_1))	(416.1_1	416.1_2))	(((gab2_1	lit1_1)	lit2_1)	(lai1_1	lai2_1)))	((gag1_2	gag1_1)	gag2_1)))	(90.6_1	(92.1_1	92.1_2)))	((gac2_1	lit1_2)	tri1_2)))	(((((((((369.1_1	(ceb2_1	icr1_2))	icr2_1)	((gac1_1	gac1_2)	(gal2_1	plu1_1)))	plu2_1)	(vel2_1	gal1_1))	((vul2_1	vel1_1)	(vup1_2	vup2_2)))	((vul1_2	((gab1_1	vul3_1)	gac2_2))	406.1_1))	((gra1_1	gra2_1)	gra1_2))
((((250.1_1	L987_1)	((((((ceb1_2	icr1_1)	406.1_2)	(((lit2_1	lit1_2)	((gab2_1	lai2_1)	(lit1_1	tri1_2)))	(gac2_1	lai1_1)))	((((((416.1_1	vul1_1)	vup1_1)	icr2_2)	416.1_2)	(ceb1_1	vup2_1))	tri2_1))	((gag1_2	gag2_1)	gag1_1))	(90.6_1	(92.1_1	92.1_2))))	((((((((plu2_1	gal1_1)	vel1_1)	ceb2_1)	(vul2_1	((((((406.1_1	icr1_2)	plu1_1)	(gal2_1	vup2_2))	vul1_2)	vup1_2)	vel2_1)))	(((369.1_1	gab1_1)	(gac2_2	icr2_1))	(vul3_1	(gac1_1	gac1_2))))	gra1_2)	(gra1_1	gra2_1))
(((((250.1_1	L987_1)	(((ceb1_2	(406.1_2	icr1_1))	(((((ceb1_1	(416.1_1	vup2_1))	(416.1_2	icr2_2))	vul1_1)	vup1_1)	(((lai2_1	(lit1_1	lit1_2))	((gab2_1	lit2_1)	gac2_1))	lai1_1)))	(((90.6_1	(92.1_1	92.1_2))	(((gag2_1	gag1_1)	gag1_2)	tri1_2))	tri2_1)))	(((((((vul2_1	(vel2_1	(vul3_1	vup2_2)))	(((gac1_1	gac1_2)	vup1_2)	gal2_1))	icr2_1)	((((369.1_1	(ceb2_1	plu1_1))	406.1_1)	(((gab1_1	vul1_2)	plu2_1)	(gac2_2	icr1_2)))	gal1_1))	vel1_1)	((gra1_1	gra2_1)	gra1_2))
(((((250.1_1	L987_1)	(((ceb1_2	icr1_1)	406.1_2)	(((vup1_1	((416.1_1	(((416.1_2	icr2_2)	ceb1_1)	vup2_1))	vul1_1))	((((((lai2_1	((gab2_1	lai1_1)	lit1_1))	(gac2_1	lit1_2))	lit2_1)	tri2_1)	((gag1_2	gag2_1)	gag1_1))	tri1_2))	(90.6_1	(92.1_1	92.1_2)))))	(((((gab1_1	icr1_2)	((((gac2_2	plu1_1)	vup2_2)	(vul1_2	(icr2_1	vel2_1)))	vul2_1))	((369.1_1	ceb2_1)	406.1_1))	((((gal1_1	(gal2_1	vul3_1))	plu2_1)	((gac1_1	gac1_2)	vup1_2))	vel1_1))	((366.1_1	(lai1_2	tri1_1))
(((((250.1_1	L987_1)	(((ceb1_2	(406.1_2	icr1_1))	((((vup1_1	vup2_1)	((ceb1_1	vul1_1)	(416.1_2	icr2_2)))	416.1_1)	(((gag2_1	gag1_2)	gag1_1)	tri1_2)))	(((((lai2_1	lit1_2)	((gac2_1	lit1_1)	lai1_1))	(gab2_1	lit2_1))	(90.6_1	(92.1_1	92.1_2)))	tri2_1)))	((((((((plu2_1	369.1_1)	vel2_1)	(gac1_1	gac1_2))	(((((406.1_1	(vul1_2	vup2_2))	plu1_1)	gal1_1)	((ceb2_1	gac2_2)	(gab1_1	icr2_1)))	vup1_2))	(((icr1_2	vel1_1)	vul3_1)	gal2_1))	vul2_1)	((gra1_1	gra2_1)	gra1_2))
(((((250.1_1	L987_1)	(((((406.1_2	ceb1_2)	icr1_1)	gac2_1)	(90.6_1	(92.1_1	92.1_2)))	(((((416.1_2	icr2_2)	(((vup1_1	vup2_1)	(ceb1_1	vul1_1))	416.1_1))	(((gag1_1	gag2_1)	gag1_2)	tri2_1))	tri1_2)	(((lit1_2	((lit2_1	lit1_1)	lai2_1))	lai1_1)	gab2_1))))	((((((((((gal2_1	vup2_2)	gac2_2)	(((((gab1_1	vul1_2)	icr2_1)	vel2_1)	icr1_2)	vup1_2))	vul2_1)	vel1_1)	(((369.1_1	((406.1_1	plu1_1)	vul3_1))	ceb2_1)	(plu2_1	gal1_1)))	(gac1_1	gac1_2))	(gra1_1	gra2_1))	gra1_2)
(((((250.1_1	L987_1)	(((((((ceb1_2	(406.1_2	icr1_1))	((gag1_1	gag2_1)	gag1_2))	(((lit2_1	lit1_1)	(gab2_1	lai2_1))	lit1_2))	tri1_2)	((90.6_1	(92.1_1	92.1_2))	(gac2_1	lai1_1)))	tri2_1)	(((vul1_1	416.1_1)	icr2_2)	(((vup2_1	vup1_1)	ceb1_1)	416.1_2))))	(((((((((((((gab1_1	vel2_1)	plu1_1)	vul3_1)	(gac2_2	vul1_2))	icr1_2)	((vup2_2	ceb2_1)	gal2_1))	(((369.1_1	plu2_1)	(gac1_1	gac1_2))	icr2_1))	vul2_1)	vup1_2)	(406.1_1	vel1_1))	gal1_1)	((gra1_1	gra2_1)	gra1_2))
(((((250.1_1	L987_1)	(((406.1_2	(ceb1_2	icr1_1))	(((((gag1_1	gag1_2)	gag2_1)	tri1_2)	((lai1_1	lit2_1)	tri2_1))	((gab2_1	(lit1_1	lit1_2))	(gac2_1	lai2_1))))	(((((ceb1_1	vup1_1)	vup2_1)	(416.1_1	icr2_2))	(416.1_2	vul1_1))	(90.6_1	(92.1_1	92.1_2)))))	(((((((icr1_2	vul3_1)	gal2_1)	icr2_1)	((vul2_1	gab1_1)	(gac2_2	plu1_1)))	(((((369.1_1	ceb2_1)	vup2_2)	((gac1_1	gac1_2)	vel1_1))	vup1_2)	((406.1_1	gal1_1)	(plu2_1	(vul1_2	vel2_1)))))	((gra1_1	gra2_1)	gra1_2))
(((((250.1_1	L987_1)	((((((ceb1_2	icr1_1)	406.1_2)	(gac2_1	lit1_2))	tri1_2)	(90.6_1	(92.1_1	92.1_2)))	(((((416.1_2	vup1_1)	416.1_1)	vup2_1)	(ceb1_1	(icr2_2	vul1_1)))	(((gag1_1	gag2_1)	gag1_2)	((gab2_1	(lai1_1	lit2_1))	(lai2_1	(lit1_1	tri2_1)))))))	(((((((((gal2_1	plu2_1)	(vul1_2	vul2_1))	vel2_1)	(((((((369.1_1	406.1_1)	icr2_1)	icr1_2)	gal1_1)	ceb2_1)	vel1_1)	vul3_1))	((gac2_2	plu1_1)	vup1_2))	(gac1_1	gac1_2))	(gab1_1	vup2_2))	((gra1_1	gra2_1)	gra1_2))
(((((250.1_1	L987_1)	((((((icr1_1	ceb1_2)	406.1_2)	(gab2_1	(((gag1_1	gag1_2)	gag2_1)	((lai2_1	lit2_1)	tri2_1))))	((gac2_1	lai1_1)	(lit1_1	lit1_2)))	((90.6_1	(92.1_1	92.1_2))	tri1_2))	(((416.1_2	vup1_1)	ceb1_1)	(((icr2_2	vul1_1)	vup2_1)	416.1_1))))	(((((((((369.1_1	ceb2_1)	vel1_1)	(vul3_1	icr1_2))	(gab1_1	gal2_1))	(vup2_2	vel2_1))	(((plu2_1	(gac1_1	gac1_2))	gal1_1)	((((406.1_1	vul1_2)	plu1_1)	(icr2_1	vup1_2))	gac2_2)))	vul2_1)	((gra1_1	gra2_1)	gra1_2))
((((250.1_1	L987_1)	(((((icr1_1	406.1_2)	ceb1_2)	(((((lai2_1	lit2_1)	(lai1_1	tri1_2))	lit1_2)	tri2_1)	((gag1_1	gag2_1)	gag1_2)))	(((((416.1_1	416.1_2)	vul1_1)	vup2_1)	(vup1_1	(ceb1_1	icr2_2)))	(gab2_1	(gac2_1	lit1_1))))	(90.6_1	(92.1_1	92.1_2))))	((((((gab1_1	vup1_2)	((((369.1_1	gal2_1)	plu2_1)	vel2_1)	vel1_1))	((((((406.1_1	ceb2_1)	(gal1_1	plu1_1))	icr1_2)	(gac1_1	gac1_2))	(((vul3_1	vup2_2)	gac2_2)	(icr2_1	vul1_2)))	vul2_1))	gra1_2)	(gra1_1	gra2_1))
(((((250.1_1	L987_1)	((406.1_2	(ceb1_2	icr1_1))	((((((vup1_1	((416.1_1	icr2_2)	416.1_2))	((ceb1_1	vup2_1)	vul1_1))	(90.6_1	(92.1_1	92.1_2)))	((gab2_1	lit2_1)	(gac2_1	tri1_2)))	((gag1_2	gag2_1)	gag1_1))	(((lit1_2	lit1_1)	(lai1_1	lai2_1))	tri2_1))))	((((((vel2_1	(369.1_1	icr1_2))	(((vul3_1	gal2_1)	plu2_1)	vul2_1))	(vul1_2	plu1_1))	(((406.1_1	gab1_1)	(ceb2_1	icr2_1))	(((gac2_2	vel1_1)	(gal1_1	vup1_2))	((gac1_1	gac1_2)	vup2_2))))	(gra1_2	(gra1_1	gra2_1)))
(((((250.1_1	L987_1)	((((ceb1_2	(406.1_2	icr1_1))	lai1_1)	(90.6_1	(92.1_1	92.1_2)))	((((((ceb1_1	icr2_2)	vup2_1)	416.1_2)	(vul1_1	vup1_1))	416.1_1)	(((((gab2_1	lit2_1)	lit1_2)	gac2_1)	tri1_2)	((((gag2_1	gag1_1)	gag1_2)	(lit1_1	tri2_1))	lai2_1)))))	((((((((((((369.1_1	vup2_2)	ceb2_1)	gal2_1)	gac2_2)	gal1_1)	(gac1_1	gac1_2))	vel1_1)	vul2_1)	vup1_2)	((((gab1_1	plu1_1)	vul1_2)	icr1_2)	(((406.1_1	icr2_1)	(plu2_1	vel2_1))	vul3_1)))	(gra1_2	(gra1_1	gra2_1)))
(((((250.1_1	L987_1)	(((((ceb1_2	icr1_1)	406.1_2)	(((((vup2_1	vul1_1)	(416.1_1	(416.1_2	ceb1_1)))	(icr2_2	vup1_1))	((gab2_1	gac2_1)	lai1_1))	tri2_1))	tri1_2)	(((90.6_1	(92.1_1	92.1_2))	(lit1_1	((lai2_1	lit1_2)	lit2_1)))	((gag2_1	gag1_2)	gag1_1))))	((((((((((406.1_1	gac2_2)	gal2_1)	vup2_2)	icr1_2)	((gac1_1	gac1_2)	vul2_1))	((((plu2_1	(vul1_2	vul3_1))	(gab1_1	vup1_2))	ceb2_1)	(((369.1_1	vel2_1)	icr2_1)	(gal1_1	plu1_1))))	vel1_1)	gra1_2)	(gra1_1	gra2_1))
((((250.1_1	L987_1)	((((((406.1_2	(ceb1_2	icr1_1))	(((gac2_1	lai1_1)	gab2_1)	((lai2_1	lit1_2)	tri2_1)))	((gag1_1	(gag1_2	gag2_1))	(lit2_1	lit1_1)))	(((((vul1_1	(416.1_1	icr2_2))	vup1_1)	416.1_2)	ceb1_1)	vup2_1))	(90.6_1	(92.1_1	92.1_2)))	tri1_2))	(((((((gab1_1	icr1_2)	(gal2_1	plu2_1))	(vul1_2	vup1_2))	((gac1_1	gac1_2)	vel1_1))	((vel2_1	(369.1_1	plu1_1))	((((((406.1_1	icr2_1)	vup2_2)	vul3_1)	gac2_2)	gal1_1)	(ceb2_1	vul2_1))))	((gra1_1	gra2_1)	gra1_2))
(((((250.1_1	L987_1)	((((406.1_2	ceb1_2)	icr1_1)	(((((((ceb1_1	vup2_1)	vul1_1)	(416.1_1	(416.1_2	vup1_1)))	icr2_2)	((gag1_2	(gag1_1	gag2_1))	tri1_2))	tri2_1)	(((lit2_1	lit1_1)	lai2_1)	((gab2_1	lit1_2)	(gac2_1	lai1_1)))))	(90.6_1	(92.1_1	92.1_2))))	((((((((gab1_1	(vul1_2	vup1_2))	vul2_1)	(((plu2_1	icr2_1)	((406.1_1	gac2_2)	vup2_2))	vel1_1))	(((ceb2_1	gal2_1)	((gac1_1	gac1_2)	icr1_2))	plu1_1))	(369.1_1	((gal1_1	vel2_1)	vul3_1)))	(gra1_1	gra2_1))	gra1_2)
(((((250.1_1	L987_1)	((((ceb1_2	icr1_1)	406.1_2)	((((gab2_1	(((gag1_1	(gag1_2	gag2_1))	lit1_2)	(((gac2_1	lai1_1)	lai2_1)	lit2_1)))	(90.6_1	(92.1_1	92.1_2)))	tri2_1)	(lit1_1	tri1_2)))	((416.1_1	((416.1_2	ceb1_1)	vup2_1))	((icr2_2	vul1_1)	vup1_1))))	(((((((vul2_1	icr2_1)	((gac2_2	plu1_1)	(plu2_1	vul3_1)))	((((369.1_1	gal2_1)	(vup2_2	vel2_1))	(vup1_2	gal1_1))	vel1_1))	((406.1_1	gab1_1)	(ceb2_1	(icr1_2	vul1_2))))	(gac1_1	gac1_2))	((gra1_1	gra2_1)	gra1_2))
((((250.1_1	L987_1)	((((((((406.1_2	ceb1_2)	icr1_1)	tri2_1)	((gac2_1	lit1_2)	(lai1_1	lai2_1)))	((ceb1_1	vup1_1)	(416.1_2	((vup2_1	(416.1_1	icr2_2))	vul1_1))))	(gab2_1	lit1_1))	(gag1_1	(gag1_2	gag2_1)))	(((90.6_1	(92.1_1	92.1_2))	lit2_1)	tri1_2)))	((((((((((369.1_1	icr2_1)	((plu2_1	vup2_2)	vul3_1))	icr1_2)	(gac1_1	gac1_2))	vel1_1)	((gal2_1	(gab1_1	vel2_1))	((ceb2_1	gac2_2)	(gal1_1	vup1_2))))	((406.1_1	(vul1_2	plu1_1))	vul2_1))	(gra1_1	gra2_1))	gra1_2)
((((250.1_1	L987_1)	((((((406.1_2	(ceb1_2	icr1_1))	((gab2_1	lai1_1)	tri1_2))	((lit2_1	lit1_2)	((gac2_1	lit1_1)	lai2_1)))	((gag1_1	gag2_1)	gag1_2))	((((vul1_1	416.1_2)	ceb1_1)	vup1_1)	(416.1_1	(icr2_2	vup2_1))))	((90.6_1	(92.1_1	92.1_2))	tri2_1)))	((((((((((((vel2_1	plu2_1)	((ceb2_1	(icr2_1	vul3_1))	gab1_1))	(plu1_1	vup1_2))	(gal1_1	vul1_2))	gal2_1)	vel1_1)	vul2_1)	(((369.1_1	vup2_2)	gac2_2)	(gac1_1	gac1_2)))	(406.1_1	icr1_2))	gra1_2)	(gra1_1	gra2_1))
(((((250.1_1	L987_1)	(((((ceb1_2	icr1_1)	406.1_2)	(90.6_1	(92.1_1	92.1_2)))	((((vul1_1	(ceb1_1	vup1_1))	((416.1_2	icr2_2)	vup2_1))	416.1_1)	((gag1_2	gag2_1)	gag1_1)))	(((lit1_2	((gab2_1	((gac2_1	lai1_1)	(lit1_1	lit2_1)))	lai2_1))	tri1_2)	tri2_1)))	(((((((((gac2_2	(369.1_1	ceb2_1))	vul1_2)	((plu2_1	gab1_1)	vup1_2))	(gac1_1	gac1_2))	((gal2_1	plu1_1)	vul2_1))	(((406.1_1	vul3_1)	(icr1_2	vel2_1))	(gal1_1	(icr2_1	vup2_2))))	vel1_1)	((gra1_1	gra2_1)	gra1_2))
((((250.1_1	L987_1)	(((icr1_1	ceb1_2)	406.1_2)	((((((416.1_2	vup1_1)	vul1_1)	(ceb1_1	(icr2_2	vup2_1)))	416.1_1)	(90.6_1	(92.1_1	92.1_2)))	((((((gab2_1	lit1_1)	gac2_1)	(lai1_1	(lai2_1	lit1_2)))	lit2_1)	tri2_1)	((gag1_2	(gag1_1	gag2_1))	tri1_2)))))	(((((((((gab1_1	icr2_1)	((icr1_2	vul1_2)	vul3_1))	(gal2_1	(plu2_1	vup1_2)))	(((gal1_1	vul2_1)	(vel2_1	vel1_1))	((369.1_1	ceb2_1)	plu1_1)))	gac2_2)	(406.1_1	((gac1_1	gac1_2)	vup2_2)))	(gra1_1	gra2_1))	gra1_2)
(((((250.1_1	L987_1)	(((((ceb1_2	(406.1_2	icr1_1))	((((gac2_1	(lai1_1	lai2_1))	((gab2_1	lit1_1)	lit1_2))	lit2_1)	(((gag2_1	gag1_2)	gag1_1)	tri1_2)))	((((vup1_1	vup2_1)	ceb1_1)	icr2_2)	((416.1_1	vul1_1)	416.1_2)))	tri2_1)	(90.6_1	(92.1_1	92.1_2))))	(((((((gac1_1	gac1_2)	((plu1_1	vel2_1)	vup1_2))	((ceb2_1	gal1_1)	vul3_1))	vul1_2)	(((((369.1_1	406.1_1)	gab1_1)	plu2_1)	((icr2_1	((gal2_1	vup2_2)	vel1_1))	(gac2_2	icr1_2)))	vul2_1))	((gra1_1	gra2_1)	gra1_2))
(((((250.1_1	L987_1)	(((((ceb1_2	icr1_1)	406.1_2)	((((vul1_1	416.1_1)	icr2_2)	(((ceb1_1	vup2_1)	vup1_1)	416.1_2))	lit2_1))	(gab2_1	lit1_2))	(((((90.6_1	(92.1_1	92.1_2))	(((gac2_1	lit1_1)	lai1_1)	lai2_1))	((gag1_1	gag2_1)	gag1_2))	tri1_2)	tri2_1)))	(((((((plu2_1	vel1_1)	(gac1_1	gac1_2))	(((((((ceb2_1	406.1_1)	gac2_2)	(vup2_2	(plu1_1	vul3_1)))	(gab1_1	gal1_1))	369.1_1)	(vel2_1	vul1_2))	((icr2_1	(icr1_2	gal2_1))	vup1_2)))	vul2_1)	(gra1_1	gra2_1))	gra1_2)
((((250.1_1	L987_1)	((((icr1_1	(406.1_2	ceb1_2))	((((ceb1_1	vup1_1)	vup2_1)	((416.1_1	(416.1_2	vul1_1))	icr2_2))	(90.6_1	(92.1_1	92.1_2))))	tri2_1)	((((lit2_1	lai2_1)	((gag1_2	gag1_1)	gag2_1))	((gac2_1	((lai1_1	lit1_1)	tri1_2))	lit1_2))	gab2_1)))	(((((((((vel2_1	icr1_2)	ceb2_1)	(plu1_1	gab1_1))	((gac1_1	gac1_2)	vup1_2))	(369.1_1	((406.1_1	gal2_1)	((gac2_2	vup2_2)	icr2_1))))	(((gal1_1	vul1_2)	(plu2_1	vul3_1))	vel1_1))	vul2_1)	((gra1_1	gra2_1)	gra1_2))
(((((250.1_1	L987_1)	((((((406.1_2	ceb1_2)	icr1_1)	(90.6_1	(92.1_1	92.1_2)))	((gac2_1	(lai2_1	lit1_1))	tri2_1))	(((lit2_1	lai1_1)	(((gag1_1	gag2_1)	gag1_2)	(gab2_1	lit1_2)))	tri1_2))	((((416.1_2	((ceb1_1	vup2_1)	vup1_1))	icr2_2)	416.1_1)	vul1_1)))	(((((((369.1_1	((((plu2_1	plu1_1)	vul1_2)	(icr2_1	vul3_1))	(icr1_2	gab1_1)))	((((406.1_1	ceb2_1)	vel2_1)	gac2_2)	gal2_1))	vel1_1)	vul2_1)	(((gal1_1	vup2_2)	vup1_2)	(gac1_1	gac1_2)))	((gra1_1	gra2_1)	gra1_2))
(((((250.1_1	L987_1)	((((406.1_2	(ceb1_2	icr1_1))	((((gag1_2	gag2_1)	gag1_1)	((gab2_1	(gac2_1	lit1_2))	lit1_1))	lai2_1))	(((((((416.1_2	ceb1_1)	icr2_2)	vul1_1)	(416.1_1	vup1_1))	vup2_1)	(90.6_1	(92.1_1	92.1_2)))	(lai1_1	lit2_1)))	(tri1_2	tri2_1)))	(((((((((369.1_1	ceb2_1)	plu1_1)	gal2_1)	vul3_1)	(gac1_1	gac1_2))	((((vul1_2	((406.1_1	plu2_1)	gac2_2))	(gal1_1	(icr1_2	vel2_1)))	vup1_2)	vul2_1))	((gab1_1	icr2_1)	(vup2_2	vel1_1)))	((gra1_1	gra2_1)	gra1_2))
(((((250.1_1	L987_1)	(((((icr1_1	406.1_2)	ceb1_2)	(((416.1_1	(vup2_1	((((416.1_2	vul1_1)	ceb1_1)	vup1_1)	icr2_2)))	gab2_1)	(((gac2_1	lit1_2)	lai2_1)	lit1_1)))	(((lit2_1	lai1_1)	tri1_2)	((gag1_2	(gag1_1	gag2_1))	tri2_1)))	(90.6_1	(92.1_1	92.1_2))))	(((((vul2_1	(vel1_1	vup2_2))	(((((icr2_1	plu1_1)	((ceb2_1	(gab1_1	vel2_1))	gal2_1))	vup1_2)	(369.1_1	(406.1_1	gac2_2)))	(((((plu2_1	vul3_1)	vul1_2)	icr1_2)	gal1_1)	(gac1_1	gac1_2))))	gra1_2)	(gra1_1	gra2_1))
((((((250.1_1	L987_1)	((((vup2_1	((((416.1_2	icr2_2)	ceb1_1)	vup1_1)	vul1_1))	416.1_1)	tri2_1)	(90.6_1	(92.1_1	92.1_2))))	((((406.1_2	(ceb1_2	icr1_1))	(((gab2_1	lit1_1)	lit1_2)	gac2_1))	(lai1_1	lit2_1))	((lai2_1	tri1_2)	(gag2_1	(gag1_1	gag1_2)))))	((((((gal1_1	(vel2_1	(gac2_2	vup1_2)))	(vul1_2	vup2_2))	icr1_2)	(((((369.1_1	(gab1_1	plu2_1))	((gac1_1	gac1_2)	((icr2_1	vel1_1)	vul3_1)))	(406.1_1	(gal2_1	plu1_1)))	ceb2_1)	vul2_1))	((gra1_1	gra2_1)	gra1_2))
(((((250.1_1	L987_1)	(((ceb1_2	icr1_1)	406.1_2)	(((((((((ceb1_1	icr2_2)	vul1_1)	416.1_1)	416.1_2)	(vup1_1	vup2_1))	(90.6_1	(92.1_1	92.1_2)))	((gac2_1	(((gag2_1	gag1_1)	gag1_2)	lit1_2))	(tri1_2	tri2_1)))	(lai1_1	lit2_1))	((gab2_1	lai2_1)	lit1_1))))	((((((369.1_1	(gal2_1	vul1_2))	((ceb2_1	(icr1_2	plu1_1))	(vul2_1	vel1_1)))	((406.1_1	(gac2_2	gal1_1))	vup1_2))	((((vup2_2	plu2_1)	icr2_1)	(gab1_1	(vel2_1	vul3_1)))	(gac1_1	gac1_2)))	((gra1_1	gra2_1)	gra1_2))
(((((250.1_1	L987_1)	(((((icr1_1	(406.1_2	ceb1_2))	(gag1_2	(gag1_1	gag2_1)))	((vup1_1	(416.1_1	((ceb1_1	icr2_2)	(vul1_1	vup2_1))))	416.1_2))	tri2_1)	(((lai1_1	(gac2_1	lit1_1))	(((gab2_1	lai2_1)	(lit2_1	tri1_2))	lit1_2))	(90.6_1	(92.1_1	92.1_2)))))	((((((icr2_1	(ceb2_1	gal2_1))	((vel2_1	(406.1_1	((gal1_1	(vel1_1	vul1_2))	plu2_1)))	((plu1_1	vup2_2)	vul2_1)))	((369.1_1	((gab1_1	gac2_2)	(vul3_1	vup1_2)))	((gac1_1	gac1_2)	icr1_2)))	(gra1_1	gra2_1))	gra1_2)
((((250.1_1	L987_1)	((((406.1_2	(ceb1_2	icr1_1))	(((((gac2_1	(lit1_1	lit2_1))	((gab2_1	lai2_1)	lai1_1))	(lit1_2	tri1_2))	(gag1_2	(gag1_1	gag2_1)))	(90.6_1	(92.1_1	92.1_2))))	((vup1_1	vup2_1)	(((vul1_1	icr2_2)	(416.1_1	ceb1_1))	416.1_2)))	tri2_1))	((((((((gab1_1	icr1_2)	gal1_1)	(plu1_1	vel1_1))	(vup1_2	vul3_1))	(((((369.1_1	ceb2_1)	gal2_1)	(vel2_1	plu2_1))	gac2_2)	vul2_1))	((gac1_1	gac1_2)	((406.1_1	(icr2_1	vul1_2))	vup2_2)))	((gra1_1	gra2_1)	gra1_2))
((((250.1_1	L987_1)	((((((ceb1_2	icr1_1)	406.1_2)	((vup1_1	icr2_2)	(416.1_1	(((416.1_2	vup2_1)	vul1_1)	ceb1_1))))	(gac2_1	lit1_1))	(90.6_1	(92.1_1	92.1_2)))	((((lit2_1	((lai2_1	lit1_2)	lai1_1))	(tri1_2	tri2_1))	(gag1_1	(gag1_2	gag2_1)))	gab2_1)))	(((((((((406.1_1	vul3_1)	gac2_2)	vel2_1)	gal1_1)	((gac1_1	gac1_2)	icr1_2))	(((((369.1_1	vul1_2)	(gal2_1	plu1_1))	plu2_1)	((ceb2_1	(icr2_1	vup2_2))	(gab1_1	(vel1_1	vup1_2))))	vul2_1))	gra1_2)	(gra1_1	gra2_1))
(((((250.1_1	L987_1)	((((((ceb1_2	icr1_1)	406.1_2)	(((vup1_1	ceb1_1)	416.1_2)	(((416.1_1	vup2_1)	vul1_1)	icr2_2)))	(gag2_1	(gag1_1	gag1_2)))	((((gab2_1	lai1_1)	tri2_1)	(((gac2_1	lai2_1)	(lit1_1	lit1_2))	lit2_1))	tri1_2))	(90.6_1	(92.1_1	92.1_2))))	(((((((((vup1_2	icr2_1)	(gal1_1	vel2_1))	(((369.1_1	vul1_2)	gal2_1)	((406.1_1	((gab1_1	vup2_2)	plu1_1))	gac2_2)))	vel1_1)	((ceb2_1	(icr1_2	vul3_1))	plu2_1))	((gac1_1	gac1_2)	vul2_1))	(gra1_1	gra2_1))	gra1_2)
(((((250.1_1	L987_1)	(((406.1_2	icr1_1)	ceb1_2)	((((((vup1_1	((icr2_2	vup2_1)	vul1_1))	(416.1_1	416.1_2))	ceb1_1)	tri2_1)	tri1_2)	(((((gag2_1	gag1_2)	gag1_1)	(90.6_1	(92.1_1	92.1_2)))	lai2_1)	(gab2_1	((gac2_1	lit2_1)	((lai1_1	lit1_2)	lit1_1)))))))	(((((((369.1_1	(ceb2_1	vul1_2))	gal1_1)	((406.1_1	(vel1_1	plu2_1))	(vul3_1	vup1_2)))	((icr1_2	vel2_1)	(((gab1_1	plu1_1)	gal2_1)	icr2_1)))	(((gac1_1	gac1_2)	(gac2_2	vup2_2))	vul2_1))	((gra1_1	gra2_1)	gra1_2))
(((((250.1_1	L987_1)	(((((406.1_2	icr1_1)	ceb1_2)	(((((((ceb1_1	(vul1_1	vup2_1))	416.1_1)	vup1_1)	416.1_2)	icr2_2)	((gab2_1	lit1_1)	(gac2_1	lai2_1)))	tri1_2))	(((lit2_1	lai1_1)	((gag1_2	(gag1_1	gag2_1))	lit1_2))	(90.6_1	(92.1_1	92.1_2))))	tri2_1))	(((((((vup1_2	((gac1_1	gac1_2)	(plu1_1	vup2_2)))	(icr1_2	vul1_2))	(369.1_1	(406.1_1	ceb2_1)))	((gal1_1	vul2_1)	vel1_1))	((((gab1_1	vel2_1)	gac2_2)	(gal2_1	(icr2_1	plu2_1)))	vul3_1))	((gra1_1	gra2_1)	gra1_2))
((((250.1_1	L987_1)	(((406.1_2	(ceb1_2	icr1_1))	((lit2_1	tri2_1)	tri1_2))	((((vul1_1	((((vup2_1	416.1_1)	(ceb1_1	vup1_1))	416.1_2)	icr2_2))	(lit1_1	(lai1_1	lai2_1)))	(((gab2_1	lit1_2)	gac2_1)	((gag1_2	gag2_1)	gag1_1)))	(90.6_1	(92.1_1	92.1_2)))))	((((gab1_1	(ceb2_1	(gal1_1	gal2_1)))	(((369.1_1	(((((406.1_1	plu2_1)	vul1_2)	icr1_2)	icr2_1)	(gac1_1	gac1_2)))	(((gac2_2	vup1_2)	plu1_1)	(vul2_1	vup2_2)))	(vel2_1	(vel1_1	vul3_1))))	(gra1_2	(gra1_1	gra2_1)))
(((((((((250.1_1	L987_1)	((((lit1_2	((gab2_1	lit1_1)	lai1_1))	tri1_2)	lai2_1)	gac2_1))	(lit2_1	tri2_1))	((((vup2_1	416.1_1)	416.1_2)	vul1_1)	((ceb1_1	icr2_2)	vup1_1)))	((406.1_2	icr1_1)	ceb1_2))	(90.6_1	(92.1_1	92.1_2)))	((gag1_2	gag1_1)	gag2_1))	(((((gab1_1	vul2_1)	vel1_1)	(((((((ceb2_1	icr1_2)	(gac2_2	vul3_1))	(plu1_1	vup1_2))	((((369.1_1	plu2_1)	406.1_1)	vul1_2)	gal1_1))	((icr2_1	vel2_1)	vup2_2))	(gac1_1	gac1_2))	gal2_1))	((gra1_1	gra2_1)	gra1_2))
((((250.1_1	L987_1)	((icr1_1	(406.1_2	ceb1_2))	(((((((icr2_2	(vul1_1	vup2_1))	ceb1_1)	416.1_1)	(vup1_1	416.1_2))	((tri1_2	(((((gab2_1	lai2_1)	lai1_1)	lit2_1)	(gac2_1	lit1_1))	lit1_2))	((gag1_2	gag1_1)	gag2_1)))	tri2_1)	(90.6_1	(92.1_1	92.1_2)))))	((((((((gal2_1	(icr2_1	gab1_1))	(vul2_1	vup2_2))	((369.1_1	(((ceb2_1	icr1_2)	gac2_2)	vul3_1))	(gac1_1	gac1_2)))	vel1_1)	((406.1_1	plu1_1)	vup1_2))	((gal1_1	plu2_1)	(vel2_1	vul1_2)))	((gra1_1	gra2_1)	gra1_2))
((((250.1_1	L987_1)	(((((406.1_2	ceb1_2)	icr1_1)	((lit1_1	gac2_1)	lit1_2))	(gag2_1	(gag1_1	gag1_2)))	((((((ceb1_1	(416.1_2	vup1_1))	vul1_1)	(416.1_1	(icr2_2	vup2_1)))	tri1_2)	tri2_1)	((90.6_1	(92.1_1	92.1_2))	((gab2_1	lai2_1)	(lai1_1	lit2_1))))))	((((((((icr2_1	(369.1_1	vup2_2))	gab1_1)	vup1_2)	vul1_2)	(((406.1_1	gal2_1)	gac2_2)	vel1_1))	((((vul3_1	gal1_1)	(icr1_2	plu2_1))	vul2_1)	(ceb2_1	((gac1_1	gac1_2)	vel2_1))))	plu1_1)	((366.1_1	(lai1_2	tri1_1))
((((250.1_1	L987_1)	(((((((ceb1_2	icr1_1)	406.1_2)	(((((icr2_2	ceb1_1)	(416.1_1	vul1_1))	vup2_1)	vup1_1)	416.1_2))	tri2_1)	((((gac2_1	lit1_1)	lit2_1)	lit1_2)	(((gag2_1	(gag1_1	gag1_2))	lai1_1)	(gab2_1	lai2_1))))	tri1_2)	(90.6_1	(92.1_1	92.1_2))))	((((((((((vup1_2	plu2_1)	((gal2_1	vul1_2)	plu1_1))	((ceb2_1	gac2_2)	gab1_1))	((406.1_1	icr2_1)	((vul3_1	vup2_2)	gal1_1)))	(gac1_1	gac1_2))	icr1_2)	((369.1_1	vel1_1)	vel2_1))	vul2_1)	((gra1_1	gra2_1)	gra1_2))
((((250.1_1	L987_1)	((((((((406.1_2	icr1_1)	ceb1_2)	((lit2_1	lit1_1)	tri1_2))	tri2_1)	(lit1_2	lai2_1))	((((ceb1_1	vup1_1)	416.1_2)	((416.1_1	vul1_1)	icr2_2))	vup2_1))	((gab2_1	lai1_1)	gac2_1))	((90.6_1	(92.1_1	92.1_2))	(gag1_1	(gag1_2	gag2_1)))))	(((((((vul3_1	(406.1_1	plu2_1))	((369.1_1	vel2_1)	(gac1_1	gac1_2)))	((ceb2_1	icr1_2)	((((gab1_1	gac2_2)	vup2_2)	gal1_1)	vel1_1)))	(vul1_2	(gal2_1	(icr2_1	(plu1_1	vup1_2)))))	vul2_1)	((gra1_1	gra2_1)	gra1_2))
(((((250.1_1	L987_1)	(((((((ceb1_2	icr1_1)	406.1_2)	((gab2_1	gac2_1)	lai1_1))	(((416.1_2	icr2_2)	((ceb1_1	vup1_1)	vup2_1))	(416.1_1	vul1_1)))	(((lit2_1	((lit1_1	lit1_2)	lai2_1))	tri1_2)	(90.6_1	(92.1_1	92.1_2))))	((gag1_1	gag2_1)	gag1_2))	tri2_1))	(((((((gal2_1	vul1_2)	((plu2_1	gab1_1)	(vup1_2	vup2_2)))	((icr1_2	(gac1_1	gac1_2))	vul2_1))	(((369.1_1	vul3_1)	(ceb2_1	(vel2_1	vel1_1)))	(gac2_2	plu1_1)))	((406.1_1	gal1_1)	icr2_1))	((gra1_1	gra2_1)	gra1_2))
(((((250.1_1	L987_1)	((((((icr1_1	ceb1_2)	406.1_2)	(90.6_1	(92.1_1	92.1_2)))	tri1_2)	((((lai2_1	(gac2_1	(lit2_1	lit1_1)))	(gab2_1	lit1_2))	((gag1_1	(gag1_2	gag2_1))	lai1_1))	tri2_1))	(((vul1_1	416.1_1)	416.1_2)	((ceb1_1	icr2_2)	(vup1_1	vup2_1)))))	((((((((vup2_2	(((406.1_1	icr1_2)	ceb2_1)	vul1_2))	(gac1_1	gac1_2))	((369.1_1	plu1_1)	gal1_1))	((vel2_1	(vul3_1	vup1_2))	vul2_1))	((gab1_1	((gac2_2	icr2_1)	gal2_1))	(vel1_1	plu2_1)))	gra1_2)	(gra1_1	gra2_1))
(((((250.1_1	L987_1)	((((406.1_2	ceb1_2)	icr1_1)	((((((416.1_1	416.1_2)	(vup2_1	(((ceb1_1	vup1_1)	vul1_1)	icr2_2)))	((gab2_1	gac2_1)	lai2_1))	((gag1_1	(gag1_2	gag2_1))	(lit1_1	lit2_1)))	(lai1_1	lit1_2))	(tri1_2	tri2_1)))	(90.6_1	(92.1_1	92.1_2))))	(((((((vel2_1	(369.1_1	vup1_2))	(((406.1_1	(gac2_2	vul1_2))	plu1_1)	vel1_1))	(gac1_1	gac1_2))	(((gal2_1	vup2_2)	vul2_1)	(((((ceb2_1	gab1_1)	gal1_1)	(icr1_2	plu2_1))	icr2_1)	vul3_1)))	(gra1_1	gra2_1))	gra1_2)
((((250.1_1	L987_1)	((((ceb1_2	(406.1_2	icr1_1))	((((lai2_1	gab2_1)	lit2_1)	(((gag1_1	(gag1_2	gag2_1))	tri1_2)	((lai1_1	lit1_1)	lit1_2)))	(90.6_1	(92.1_1	92.1_2))))	gac2_1)	((((ceb1_1	vul1_1)	(vup1_1	(416.1_1	icr2_2)))	(416.1_2	vup2_1))	tri2_1)))	(((((((gal2_1	vup2_2)	vul3_1)	(((369.1_1	gab1_1)	(((((406.1_1	plu1_1)	icr2_1)	vul1_2)	icr1_2)	((ceb2_1	vel2_1)	gac2_2)))	gal1_1))	((((plu2_1	vup1_2)	vel1_1)	(gac1_1	gac1_2))	vul2_1))	gra1_2)	(gra1_1	gra2_1))
((((250.1_1	L987_1)	((((((ceb1_2	icr1_1)	406.1_2)	(((gab2_1	(lai2_1	lit2_1))	tri1_2)	(((gag2_1	gag1_1)	gag1_2)	lit1_2)))	(vup1_1	(416.1_2	(416.1_1	(((ceb1_1	icr2_2)	vup2_1)	vul1_1)))))	((gac2_1	lai1_1)	lit1_1))	((90.6_1	(92.1_1	92.1_2))	tri2_1)))	(((((((((icr2_1	(ceb2_1	vup1_2))	plu1_1)	(gac1_1	gac1_2))	((vul3_1	gal1_1)	vup2_2))	vul2_1)	((((369.1_1	(icr1_2	gab1_1))	plu2_1)	(gac2_2	vul1_2))	((406.1_1	vel2_1)	gal2_1)))	vel1_1)	((gra1_1	gra2_1)	gra1_2))
((((250.1_1	L987_1)	(((406.1_2	(ceb1_2	icr1_1))	(((((vup1_1	(((ceb1_1	icr2_2)	vup2_1)	416.1_2))	(416.1_1	vul1_1))	(gab2_1	tri1_2))	((((gac2_1	lai1_1)	(lai2_1	lit1_1))	lit2_1)	(((gag2_1	gag1_2)	gag1_1)	lit1_2)))	(90.6_1	(92.1_1	92.1_2))))	tri2_1))	((((((vup1_2	gab1_1)	(((vul3_1	vul1_2)	gal1_1)	(((406.1_1	icr1_2)	(((gac1_1	gac1_2)	vup2_2)	icr2_1))	vel1_1)))	(((369.1_1	plu2_1)	(gal2_1	plu1_1))	((ceb2_1	gac2_2)	vel2_1)))	vul2_1)	((gra1_1	gra2_1)	gra1_2))
(((((250.1_1	L987_1)	(((((((406.1_2	(ceb1_2	icr1_1))	(gag2_1	(gag1_1	gag1_2)))	tri2_1)	((((vup2_1	icr2_2)	(416.1_1	vul1_1))	(ceb1_1	vup1_1))	416.1_2))	((90.6_1	(92.1_1	92.1_2))	lit1_1))	(gab2_1	tri1_2))	(lai2_1	(gac2_1	(lai1_1	(lit1_2	lit2_1))))))	((((((((((gac2_2	icr1_2)	((gal1_1	plu2_1)	(gal2_1	icr2_1)))	vul1_2)	vul2_1)	((369.1_1	(vup2_2	plu1_1))	((ceb2_1	gab1_1)	vel2_1)))	(406.1_1	((vup1_2	vul3_1)	(gac1_1	gac1_2))))	vel1_1)	gra1_2)	(gra1_1	gra2_1))
((((250.1_1	L987_1)	(((((icr1_1	ceb1_2)	406.1_2)	(((vup1_1	ceb1_1)	(416.1_2	((icr2_2	vul1_1)	vup2_1)))	416.1_1))	(90.6_1	(92.1_1	92.1_2)))	((((gab2_1	(lit1_1	lit2_1))	((lai1_1	tri2_1)	lit1_2))	tri1_2)	((gag2_1	(gag1_1	gag1_2))	(gac2_1	lai2_1)))))	(((gac2_2	(((vel2_1	(plu2_1	vul1_2))	((((406.1_1	vup1_2)	(((ceb2_1	plu1_1)	icr1_2)	icr2_1))	vel1_1)	(gal2_1	((gac1_1	gac1_2)	vup2_2))))	((369.1_1	gab1_1)	((vul3_1	gal1_1)	vul2_1))))	((gra1_1	gra2_1)	gra1_2))
((((250.1_1	L987_1)	((((((((406.1_2	icr1_1)	ceb1_2)	lai1_1)	((gab2_1	lit2_1)	lai2_1))	tri2_1)	(90.6_1	(92.1_1	92.1_2)))	(((lit1_2	tri1_2)	lit1_1)	((gag1_1	(gag1_2	gag2_1))	gac2_1)))	((vul1_1	((416.1_2	vup2_1)	(ceb1_1	vup1_1)))	(416.1_1	icr2_2))))	((((((((plu2_1	406.1_1)	(369.1_1	(vul1_2	vup1_2)))	((ceb2_1	gal1_1)	(gal2_1	plu1_1)))	vul2_1)	((((gab1_1	vel1_1)	(icr2_1	vup2_2))	(gac1_1	gac1_2))	((gac2_2	(vel2_1	vul3_1))	icr1_2)))	gra1_2)	(gra1_1	gra2_1))
(((((250.1_1	L987_1)	(((((icr1_1	ceb1_2)	406.1_2)	(gac2_1	(lit1_2	lit1_1)))	(((((icr2_2	vul1_1)	ceb1_1)	((vup2_1	vup1_1)	416.1_2))	416.1_1)	((gag1_2	(gag1_1	gag2_1))	((((gab2_1	lai2_1)	(lit2_1	tri2_1))	tri1_2)	lai1_1))))	(90.6_1	(92.1_1	92.1_2))))	(((((369.1_1	icr1_2)	(((vul3_1	vup1_2)	(406.1_1	(((ceb2_1	gal2_1)	(icr2_1	plu2_1))	(gac1_1	gac1_2))))	vel1_1))	(((vup2_2	(gal1_1	((plu1_1	vul1_2)	vel2_1)))	(gab1_1	gac2_2))	vul2_1))	((gra1_1	gra2_1)	gra1_2))
((((250.1_1	L987_1)	(((((((icr1_1	(406.1_2	ceb1_2))	(((gac2_1	lit1_1)	lit1_2)	lai2_1))	tri2_1)	(((icr2_2	vul1_1)	(ceb1_1	vup2_1))	(vup1_1	(416.1_1	416.1_2))))	((gag2_1	gag1_2)	gag1_1))	((90.6_1	(92.1_1	92.1_2))	((gab2_1	lit2_1)	lai1_1)))	tri1_2))	((((((((vel1_1	(369.1_1	(vul3_1	(gal2_1	(plu1_1	vup2_2)))))	(((vel2_1	vul1_2)	icr1_2)	(icr2_1	(gac1_1	gac1_2))))	ceb2_1)	((406.1_1	(gab1_1	gac2_2))	(gal1_1	plu2_1)))	(vul2_1	vup1_2))	gra1_2)	(gra1_1	gra2_1))
(((((250.1_1	L987_1)	((((((ceb1_2	icr1_1)	406.1_2)	(((lai2_1	lit1_1)	lai1_1)	lit1_2))	((vul1_1	(vup1_1	icr2_2))	(((416.1_1	ceb1_1)	vup2_1)	416.1_2)))	((gab2_1	tri1_2)	(gac2_1	lit2_1)))	((90.6_1	(92.1_1	92.1_2))	((gag1_1	(gag1_2	gag2_1))	tri2_1))))	(((((((((((icr2_1	gal2_1)	406.1_1)	vul2_1)	(vel2_1	vul3_1))	gal1_1)	((369.1_1	vup2_2)	icr1_2))	((gac1_1	gac1_2)	ceb2_1))	(((((gab1_1	vul1_2)	(gac2_2	vel1_1))	plu1_1)	vup1_2)	plu2_1))	(gra1_1	gra2_1))	gra1_2)
(((((250.1_1	L987_1)	((((((406.1_2	ceb1_2)	icr1_1)	((((((ceb1_1	(vul1_1	vup2_1))	vup1_1)	icr2_2)	416.1_2)	416.1_1)	((gag2_1	(gag1_1	gag1_2))	tri2_1)))	(lit1_1	lai2_1))	(90.6_1	(92.1_1	92.1_2)))	((gac2_1	((gab2_1	lai1_1)	tri1_2))	(lit1_2	lit2_1))))	((((((((369.1_1	(gal2_1	vup2_2))	icr2_1)	(((ceb2_1	(gac2_2	icr1_2))	plu1_1)	(gab1_1	vel2_1)))	(((vul3_1	(gac1_1	gac1_2))	plu2_1)	vel1_1))	((406.1_1	gal1_1)	(vul1_2	vup1_2)))	vul2_1)	((gra1_1	gra2_1)	gra1_2))
(((((250.1_1	L987_1)	((((406.1_2	(ceb1_2	icr1_1))	((lai2_1	(lit1_1	lit2_1))	tri1_2))	tri2_1)	((((((icr2_2	(vup1_1	vup2_1))	(ceb1_1	vul1_1))	416.1_2)	416.1_1)	((gag2_1	gag1_2)	gag1_1))	(((lai1_1	(gab2_1	gac2_1))	lit1_2)	(90.6_1	(92.1_1	92.1_2))))))	((((((((gab1_1	((406.1_1	icr1_2)	((gal2_1	plu1_1)	(vel2_1	(vup1_2	vup2_2)))))	(gac2_2	plu2_1))	(369.1_1	ceb2_1))	(vul3_1	(gal1_1	icr2_1)))	(gac1_1	gac1_2))	((vul1_2	vel1_1)	vul2_1))	((gra1_1	gra2_1)	gra1_2))
((((250.1_1	L987_1)	(((((ceb1_2	(406.1_2	icr1_1))	(((gab2_1	(lit1_1	lit2_1))	gac2_1)	tri1_2))	((90.6_1	(92.1_1	92.1_2))	(lai1_1	lai2_1)))	tri2_1)	((((((vup1_1	416.1_1)	(icr2_2	vul1_1))	416.1_2)	(vup2_1	ceb1_1))	(gag1_2	(gag1_1	gag2_1)))	lit1_2)))	((((((((369.1_1	ceb2_1)	(gac1_1	gac1_2))	plu2_1)	(gal2_1	vup1_2))	(((gab1_1	vel1_1)	(((406.1_1	icr2_1)	vul3_1)	gal1_1))	((icr1_2	gac2_2)	vul1_2)))	((vel2_1	plu1_1)	(vul2_1	vup2_2)))	((gra1_1	gra2_1)	gra1_2))
(((((250.1_1	L987_1)	((((406.1_2	(ceb1_2	icr1_1))	(((((vup2_1	416.1_2)	((vul1_1	icr2_2)	vup1_1))	(416.1_1	ceb1_1))	lit1_2)	(((90.6_1	(92.1_1	92.1_2))	tri2_1)	((((gag2_1	gag1_2)	gag1_1)	(((gac2_1	lai1_1)	lit2_1)	lai2_1))	gab2_1))))	lit1_1)	tri1_2))	((((((((gal1_1	(((ceb2_1	vup1_2)	plu1_1)	icr1_2))	vel2_1)	(369.1_1	icr2_1))	(vul1_2	vel1_1))	vul2_1)	(((406.1_1	((gab1_1	vul3_1)	vup2_2))	((gac2_2	plu2_1)	gal2_1))	(gac1_1	gac1_2)))	((gra1_1	gra2_1)	gra1_2))
((((250.1_1	L987_1)	((((((ceb1_2	icr1_1)	406.1_2)	((gag2_1	gag1_2)	gag1_1))	(lit2_1	tri2_1))	((((416.1_2	(ceb1_1	(vup2_1	(icr2_2	vup1_1))))	(416.1_1	vul1_1))	tri1_2)	((lit1_1	lit1_2)	(((gab2_1	lai1_1)	lai2_1)	gac2_1))))	(90.6_1	(92.1_1	92.1_2))))	((((((((plu1_1	gac2_2)	vel2_1)	((icr2_1	vul3_1)	(plu2_1	vup1_2)))	((((369.1_1	vul1_2)	((gal1_1	gal2_1)	icr1_2))	(gac1_1	gac1_2))	vul2_1))	vel1_1)	(((406.1_1	gab1_1)	ceb2_1)	vup2_2))	((gra1_1	gra2_1)	gra1_2))
((((250.1_1	L987_1)	(((ceb1_2	(406.1_2	icr1_1))	((gag2_1	gag1_2)	gag1_1))	(((vup2_1	((416.1_1	((ceb1_1	vup1_1)	icr2_2))	vul1_1))	416.1_2)	((((((gab2_1	((lai2_1	lit1_2)	lit1_1))	gac2_1)	lai1_1)	lit2_1)	((90.6_1	(92.1_1	92.1_2))	tri2_1))	tri1_2))))	((((((((vup2_2	(gal1_1	vel2_1))	(gal2_1	((plu1_1	vul1_2)	vul3_1)))	((406.1_1	vul2_1)	(((ceb2_1	gac2_2)	icr1_2)	(icr2_1	plu2_1))))	vup1_2)	((369.1_1	gab1_1)	vel1_1))	(gac1_1	gac1_2))	((gra1_1	gra2_1)	gra1_2))
(((((250.1_1	L987_1)	(((((((ceb1_2	icr1_1)	406.1_2)	tri1_2)	(lai1_1	lit2_1))	(gag2_1	(gag1_1	gag1_2)))	(((vul1_1	(vup2_1	416.1_2))	(ceb1_1	(icr2_2	vup1_1)))	416.1_1))	(((((lai2_1	lit1_2)	lit1_1)	(gab2_1	gac2_1))	tri2_1)	(90.6_1	(92.1_1	92.1_2)))))	((((((((((gab1_1	plu1_1)	plu2_1)	icr1_2)	gal1_1)	(406.1_1	(gac1_1	gac1_2)))	(369.1_1	vel2_1))	(vul2_1	vup1_2))	((((gal2_1	vul3_1)	vel1_1)	(icr2_1	(vul1_2	vup2_2)))	(ceb2_1	gac2_2)))	((gra1_1	gra2_1)	gra1_2))
((((250.1_1	L987_1)	(((((406.1_2	ceb1_2)	icr1_1)	(((lai2_1	lai1_1)	lit2_1)	(((gag1_1	gag2_1)	gag1_2)	(((gac2_1	lit1_2)	tri1_2)	lit1_1))))	(((vup2_1	((416.1_1	icr2_2)	vul1_1))	ceb1_1)	(416.1_2	vup1_1)))	((90.6_1	(92.1_1	92.1_2))	(gab2_1	tri2_1))))	((((((((icr1_2	plu2_1)	369.1_1)	(vul1_2	gab1_1))	vul3_1)	vul2_1)	(((((((vup2_2	gac2_2)	((ceb2_1	plu1_1)	gal1_1))	gal2_1)	vel1_1)	(icr2_1	vup1_2))	(406.1_1	vel2_1))	(gac1_1	gac1_2)))	((gra1_1	gra2_1)	gra1_2))
((((250.1_1	L987_1)	(((((ceb1_2	icr1_1)	406.1_2)	tri1_2)	tri2_1)	((((icr2_2	vul1_1)	((416.1_1	(416.1_2	(ceb1_1	vup1_1)))	vup2_1))	((lit1_1	(gab2_1	(gac2_1	lai2_1)))	lit2_1))	((90.6_1	(92.1_1	92.1_2))	(((gag1_2	gag2_1)	gag1_1)	(lai1_1	lit1_2))))))	((((((((vul1_2	((gal1_1	(plu1_1	vup1_2))	gal2_1))	((gab1_1	icr1_2)	(vel2_1	vul3_1)))	vel1_1)	(plu2_1	gac2_2))	vul2_1)	(((((369.1_1	406.1_1)	vup2_2)	ceb2_1)	icr2_1)	(gac1_1	gac1_2)))	((gra1_1	gra2_1)	gra1_2))
(((((250.1_1	L987_1)	((((((ceb1_2	icr1_1)	406.1_2)	(gac2_1	(((gab2_1	lai2_1)	lit1_2)	lai1_1)))	(90.6_1	(92.1_1	92.1_2)))	((lit1_1	tri1_2)	tri2_1))	((((416.1_1	416.1_2)	((ceb1_1	vup1_1)	(icr2_2	(vup2_1	vul1_1))))	((gag2_1	gag1_2)	gag1_1))	lit2_1)))	((((((((icr2_1	(gab1_1	vul1_2))	(gal1_1	vup1_2))	vel1_1)	gal2_1)	(((((plu1_1	((369.1_1	ceb2_1)	gac2_2))	((406.1_1	vel2_1)	vup2_2))	(icr1_2	plu2_1))	vul2_1)	(gac1_1	gac1_2)))	vul3_1)	((gra1_1	gra2_1)	gra1_2))
(((((250.1_1	L987_1)	(((((ceb1_2	(406.1_2	icr1_1))	(lit1_2	(lai2_1	lit2_1)))	tri1_2)	((((((vup2_1	ceb1_1)	vul1_1)	416.1_2)	416.1_1)	(icr2_2	vup1_1))	(((gab2_1	gac2_1)	lai1_1)	tri2_1)))	((90.6_1	(92.1_1	92.1_2))	(((gag1_2	gag2_1)	gag1_1)	lit1_1))))	((((((icr2_1	(gac1_1	gac1_2))	vup2_2)	(369.1_1	((gac2_2	vel2_1)	vup1_2)))	((((gal2_1	vul3_1)	(gab1_1	gal1_1))	vel1_1)	((((406.1_1	ceb2_1)	((icr1_2	vul1_2)	plu1_1))	vul2_1)	plu2_1)))	((gra1_1	gra2_1)	gra1_2))
((((250.1_1	L987_1)	(((((406.1_2	icr1_1)	ceb1_2)	(((((vul1_1	(vup1_1	icr2_2))	vup2_1)	(416.1_1	416.1_2))	ceb1_1)	(gab2_1	lit1_1)))	(((gac2_1	lai1_1)	(lai2_1	lit2_1))	tri2_1))	((lit1_2	tri1_2)	((90.6_1	(92.1_1	92.1_2))	(gag2_1	(gag1_1	gag1_2))))))	((((((((369.1_1	vup1_2)	(((((gac2_2	plu2_1)	vel2_1)	(gal2_1	vel1_1))	((icr1_2	plu1_1)	vul1_2))	(icr2_1	vul3_1)))	vul2_1)	(406.1_1	vup2_2))	(ceb2_1	gab1_1))	((gac1_1	gac1_2)	gal1_1))	(gra1_1	gra2_1))	((366.1_1
(((((250.1_1	L987_1)	(((((406.1_2	(ceb1_2	icr1_1))	((((vup1_1	icr2_2)	(vup2_1	ceb1_1))	(416.1_1	416.1_2))	vul1_1))	((gag1_1	gag2_1)	gag1_2))	(((((gac2_1	lai2_1)	(lai1_1	lit2_1))	tri2_1)	(gab2_1	lit1_2))	(lit1_1	tri1_2)))	(90.6_1	(92.1_1	92.1_2))))	((((((ceb2_1	gac2_2)	(((((icr2_1	vel2_1)	vul3_1)	(406.1_1	gal1_1))	(gab1_1	vel1_1))	((369.1_1	gal2_1)	(gac1_1	gac1_2))))	(((plu1_1	((icr1_2	plu2_1)	vup2_2))	vul2_1)	(vul1_2	vup1_2)))	gra1_2)	(gra1_1	gra2_1))
(((((250.1_1	L987_1)	(((((ceb1_2	(406.1_2	icr1_1))	tri1_2)	(90.6_1	(92.1_1	92.1_2)))	((vup1_1	((416.1_1	vup2_1)	(416.1_2	((ceb1_1	vul1_1)	icr2_2))))	(gag1_2	(gag1_1	gag2_1))))	(((lit1_1	lai1_1)	(((gab2_1	lit1_2)	(gac2_1	lai2_1))	lit2_1))	tri2_1)))	(((((((369.1_1	vup1_2)	((vul1_2	plu2_1)	(gac1_1	gac1_2)))	(((((406.1_1	((icr1_2	vel2_1)	plu1_1))	gal2_1)	icr2_1)	vup2_2)	gal1_1))	(((ceb2_1	vul3_1)	(gac2_2	gab1_1))	vel1_1))	vul2_1)	((gra1_1	gra2_1)	gra1_2))
(((((250.1_1	L987_1)	(((406.1_2	ceb1_2)	icr1_1)	((((((((vup1_1	416.1_2)	vup2_1)	ceb1_1)	(icr2_2	(416.1_1	vul1_1)))	((lit2_1	(lai2_1	lit1_1))	lit1_2))	(((gab2_1	gac2_1)	lai1_1)	tri2_1))	(((gag1_1	gag1_2)	gag2_1)	tri1_2))	(90.6_1	(92.1_1	92.1_2)))))	(((((((ceb2_1	((((406.1_1	gab1_1)	vul1_2)	icr2_1)	(icr1_2	vel2_1)))	plu1_1)	((gal2_1	vul3_1)	gac2_2))	(vup2_2	vul2_1))	((((369.1_1	plu2_1)	vup1_2)	vel1_1)	((gac1_1	gac1_2)	gal1_1)))	((gra1_1	gra2_1)	gra1_2))
((((250.1_1	L987_1)	((((((ceb1_2	406.1_2)	icr1_1)	((gab2_1	lai2_1)	((gac2_1	lit1_1)	lit1_2)))	(gag1_2	(gag1_1	gag2_1)))	(((((icr2_2	vul1_1)	ceb1_1)	416.1_1)	((416.1_2	vup1_1)	vup2_1))	(lit2_1	lai1_1)))	((90.6_1	(92.1_1	92.1_2))	(tri1_2	tri2_1))))	((((((((((ceb2_1	((406.1_1	gac2_2)	vup2_2))	((gac1_1	gac1_2)	(gal1_1	vul1_2)))	plu1_1)	(icr1_2	vul3_1))	((gal2_1	icr2_1)	vup1_2))	(gab1_1	vel2_1))	vul2_1)	((369.1_1	plu2_1)	vel1_1))	((gra1_1	gra2_1)	gra1_2))
(((((250.1_1	L987_1)	(((((((406.1_2	icr1_1)	ceb1_2)	(((416.1_1	(icr2_2	vup1_1))	416.1_2)	((ceb1_1	vup2_1)	vul1_1)))	((gab2_1	(lai2_1	lit1_2))	((gac2_1	lit1_1)	lit2_1)))	tri1_2)	lai1_1)	(((90.6_1	(92.1_1	92.1_2))	tri2_1)	(gag2_1	(gag1_1	gag1_2)))))	(((((((((gal2_1	gal1_1)	(gac2_2	vup1_2))	((369.1_1	icr1_2)	vup2_2))	vul1_2)	((((406.1_1	plu1_1)	(vul3_1	((ceb2_1	plu2_1)	(gab1_1	icr2_1))))	(gac1_1	gac1_2))	vel2_1))	vel1_1)	vul2_1)	((gra1_1	gra2_1)	gra1_2))
(((((250.1_1	L987_1)	((((((406.1_2	ceb1_2)	icr1_1)	lai1_1)	(gag1_1	(gag1_2	gag2_1)))	((((ceb1_1	vul1_1)	416.1_1)	((416.1_2	(icr2_2	vup2_1))	vup1_1))	((((gac2_1	lit2_1)	lai2_1)	(gab2_1	lit1_1))	lit1_2)))	(((90.6_1	(92.1_1	92.1_2))	tri1_2)	tri2_1)))	((((((((((plu2_1	gab1_1)	(gal1_1	icr2_1))	(gac2_2	vel1_1))	ceb2_1)	(gac1_1	gac1_2))	vul2_1)	((((vel2_1	406.1_1)	((((vul3_1	plu1_1)	vul1_2)	(vup1_2	vup2_2))	icr1_2))	369.1_1)	gal2_1))	(gra1_1	gra2_1))	gra1_2)
(((((250.1_1	L987_1)	((((406.1_2	icr1_1)	ceb1_2)	(tri1_2	tri2_1))	(((vup2_1	416.1_2)	((((416.1_1	vul1_1)	icr2_2)	vup1_1)	ceb1_1))	(((((lit1_2	(lai2_1	lit2_1))	lit1_1)	gab2_1)	(90.6_1	(92.1_1	92.1_2)))	(((gag2_1	gag1_1)	gag1_2)	(gac2_1	lai1_1))))))	((((((((gal2_1	((ceb2_1	vul1_2)	gal1_1))	(gac2_2	icr1_2))	((((gab1_1	(((((369.1_1	406.1_1)	vup2_2)	(icr2_1	plu2_1))	vel2_1)	plu1_1))	vel1_1)	vup1_2)	(gac1_1	gac1_2)))	vul3_1)	vul2_1)	(gra1_1	gra2_1))	gra1_2)
((((250.1_1	L987_1)	(((icr1_1	(406.1_2	ceb1_2))	((((((ceb1_1	416.1_2)	(icr2_2	vup2_1))	(416.1_1	vup1_1))	vul1_1)	((((gab2_1	lai2_1)	((gag1_1	gag2_1)	gag1_2))	(lit2_1	tri1_2))	((gac2_1	lit1_1)	(lai1_1	lit1_2))))	tri2_1))	(90.6_1	(92.1_1	92.1_2))))	((((((((((vup2_2	vel2_1)	icr1_2)	vul2_1)	((((369.1_1	gal2_1)	vul1_2)	ceb2_1)	vel1_1))	(((406.1_1	gab1_1)	(vul3_1	vup1_2))	(gac1_1	gac1_2)))	((gac2_2	plu1_1)	(plu2_1	icr2_1)))	gal1_1)	(gra1_1	gra2_1))	gra1_2)
(((((250.1_1	L987_1)	(((((406.1_2	(ceb1_2	icr1_1))	tri2_1)	(((lai2_1	(90.6_1	(92.1_1	92.1_2)))	lit2_1)	((gab2_1	(((gac2_1	lit1_2)	lai1_1)	lit1_1))	tri1_2)))	(((416.1_1	416.1_2)	((ceb1_1	icr2_2)	vul1_1))	(vup1_1	vup2_1)))	(gag1_2	(gag1_1	gag2_1))))	((((((gac2_2	(((369.1_1	ceb2_1)	plu1_1)	vup1_2))	vel2_1)	vel1_1)	(((((plu2_1	gal2_1)	gab1_1)	((vul1_2	vul3_1)	(icr1_2	vup2_2)))	vul2_1)	(((406.1_1	icr2_1)	gal1_1)	(gac1_1	gac1_2))))	((gra1_1	gra2_1)	gra1_2))
((((250.1_1	L987_1)	((((((ceb1_2	(406.1_2	icr1_1))	(lai1_1	lai2_1))	(((gab2_1	tri1_2)	(lit1_1	(lit1_2	lit2_1)))	gac2_1))	(90.6_1	(92.1_1	92.1_2)))	(((gag2_1	gag1_2)	gag1_1)	tri2_1))	(((vup1_1	(ceb1_1	(icr2_2	vul1_1)))	416.1_1)	(416.1_2	vup2_1))))	((((((((vel2_1	(plu2_1	vul3_1))	(((vup2_2	406.1_1)	vul2_1)	vul1_2))	vel1_1)	((369.1_1	gac2_2)	vup1_2))	((gab1_1	gal2_1)	gal1_1))	(((ceb2_1	icr1_2)	(icr2_1	plu1_1))	(gac1_1	gac1_2)))	(gra1_2	(gra1_1	gra2_1)))
((((250.1_1	L987_1)	(((((406.1_2	icr1_1)	ceb1_2)	(((lit1_2	(lai2_1	tri1_2))	gab2_1)	((gac2_1	((lai1_1	lit1_1)	lit2_1))	tri2_1)))	((((icr2_2	416.1_2)	(ceb1_1	vul1_1))	((416.1_1	vup2_1)	vup1_1))	((gag1_2	gag2_1)	gag1_1)))	(90.6_1	(92.1_1	92.1_2))))	((((((369.1_1	vup2_2)	((((vup1_2	plu1_1)	vul3_1)	(gab1_1	gac2_2))	(gac1_1	gac1_2)))	(vul2_1	(((((406.1_1	plu2_1)	gal1_1)	vul1_2)	((icr2_1	icr1_2)	((ceb2_1	vel2_1)	gal2_1)))	vel1_1)))	gra1_2)	(gra1_1	gra2_1))
(((((250.1_1	L987_1)	((((((406.1_2	(ceb1_2	icr1_1))	(lai2_1	lit1_2))	tri1_2)	((gab2_1	gac2_1)	((lai1_1	lit2_1)	lit1_1)))	(((416.1_1	vup1_1)	(416.1_2	(ceb1_1	vul1_1)))	(vup2_1	icr2_2)))	((90.6_1	(92.1_1	92.1_2))	(((gag1_2	gag2_1)	gag1_1)	tri2_1))))	((((((plu2_1	(vul1_2	((ceb2_1	icr2_1)	((gab1_1	(vel2_1	vup1_2))	gac2_2))))	vel1_1)	vul2_1)	((((((369.1_1	gal2_1)	vup2_2)	vul3_1)	(406.1_1	gal1_1))	(gac1_1	gac1_2))	(icr1_2	plu1_1)))	((gra1_1	gra2_1)	gra1_2))
(((((250.1_1	L987_1)	(((((406.1_2	icr1_1)	ceb1_2)	(90.6_1	(92.1_1	92.1_2)))	(((((icr2_2	416.1_2)	ceb1_1)	(vul1_1	vup2_1))	(416.1_1	vup1_1))	(((((lit1_2	tri1_2)	(gab2_1	lit2_1))	lai1_1)	gac2_1)	(lai2_1	lit1_1))))	(((gag1_2	gag1_1)	gag2_1)	tri2_1)))	((((((((((ceb2_1	369.1_1)	vul1_2)	((406.1_1	gac2_2)	(gab1_1	((icr2_1	vul3_1)	vup1_2))))	(gac1_1	gac1_2))	(((plu2_1	icr1_2)	gal1_1)	(gal2_1	vel2_1)))	vup2_2)	plu1_1)	(vul2_1	vel1_1))	(gra1_2	(gra1_1	gra2_1)))
(((((250.1_1	L987_1)	((((406.1_2	(ceb1_2	icr1_1))	(((gag2_1	gag1_1)	gag1_2)	(lai2_1	lit1_1)))	((((((vup2_1	ceb1_1)	416.1_1)	(vup1_1	((416.1_2	vul1_1)	icr2_2)))	(gab2_1	lai1_1))	((gac2_1	(lit1_2	lit2_1))	tri1_2))	tri2_1))	(90.6_1	(92.1_1	92.1_2))))	((((((((gac2_2	gal2_1)	vup2_2)	(((((369.1_1	icr1_2)	(406.1_1	(ceb2_1	vel2_1)))	gal1_1)	vul3_1)	vul2_1))	((vul1_2	plu2_1)	vup1_2))	((icr2_1	gab1_1)	vel1_1))	((gac1_1	gac1_2)	plu1_1))	((gra1_1	gra2_1)	gra1_2))
((((250.1_1	L987_1)	(((icr1_1	(406.1_2	ceb1_2))	(((((lai1_1	gab2_1)	(lit2_1	lit1_2))	(gag2_1	(gag1_1	gag1_2)))	((gac2_1	(lai2_1	lit1_1))	tri1_2))	((90.6_1	(92.1_1	92.1_2))	tri2_1)))	((((icr2_2	(ceb1_1	vup1_1))	vup2_1)	vul1_1)	(416.1_1	416.1_2))))	(((((((((gal2_1	369.1_1)	((406.1_1	gac2_2)	(ceb2_1	vup1_2)))	(vul3_1	vel1_1))	(vup2_2	plu1_1))	(gal1_1	(icr1_2	icr2_1)))	((plu2_1	vul1_2)	((gab1_1	vel2_1)	(gac1_1	gac1_2))))	vul2_1)	(gra1_2	(gra1_1	gra2_1)))
(((((250.1_1	L987_1)	((((406.1_2	ceb1_2)	icr1_1)	((gac2_1	(gab2_1	(lit2_1	(lai1_1	lit1_2))))	((lai2_1	lit1_1)	tri1_2)))	(((((((ceb1_1	icr2_2)	vup2_1)	(416.1_1	(416.1_2	vul1_1)))	vup1_1)	(gag1_1	(gag1_2	gag2_1)))	tri2_1)	(90.6_1	(92.1_1	92.1_2)))))	((((((((((((plu2_1	vup2_2)	vul3_1)	((406.1_1	ceb2_1)	gac2_2))	(gal1_1	(icr1_2	(icr2_1	vup1_2))))	369.1_1)	(gac1_1	gac1_2))	(vul1_2	plu1_1))	((gab1_1	vel2_1)	gal2_1))	vul2_1)	vel1_1)	((gra1_1	gra2_1)	gra1_2))
(((((250.1_1	L987_1)	(((ceb1_2	icr1_1)	406.1_2)	(((((((((ceb1_1	vul1_1)	(vup1_1	416.1_1))	416.1_2)	(icr2_2	vup2_1))	(tri1_2	tri2_1))	(lai2_1	lit1_1))	(90.6_1	(92.1_1	92.1_2)))	(((gag2_1	gag1_2)	gag1_1)	((gab2_1	lit1_2)	gac2_1)))	(lai1_1	lit2_1))))	(((((((((plu2_1	gal2_1)	vup1_2)	(406.1_1	(icr1_2	vel2_1)))	(((((plu1_1	icr2_1)	gac2_2)	gab1_1)	((vup2_2	vul3_1)	gal1_1))	(gac1_1	gac1_2)))	(ceb2_1	vul1_2))	vel1_1)	(369.1_1	vul2_1))	((gra1_1	gra2_1)	gra1_2))
((((250.1_1	L987_1)	(((((icr1_1	ceb1_2)	406.1_2)	(lai2_1	lit1_1))	(((((((icr2_2	vup2_1)	vul1_1)	(416.1_1	ceb1_1))	(416.1_2	vup1_1))	((lit1_2	((gab2_1	lit2_1)	lai1_1))	gac2_1))	tri1_2)	((90.6_1	(92.1_1	92.1_2))	tri2_1)))	((gag1_2	gag2_1)	gag1_1)))	((((((gab1_1	((369.1_1	(gal2_1	vul1_2))	(gac2_2	(icr2_1	plu1_1))))	vel1_1)	(((((gac1_1	gac1_2)	gal1_1)	vup1_2)	vul2_1)	(((((406.1_1	vel2_1)	icr1_2)	plu2_1)	vul3_1)	(ceb2_1	vup2_2))))	(gra1_1	gra2_1))	gra1_2)
(((((250.1_1	L987_1)	((((((406.1_2	icr1_1)	ceb1_2)	(((gab2_1	lit2_1)	((lai1_1	lit1_2)	(lai2_1	tri1_2)))	lit1_1))	((gag2_1	gag1_1)	gag1_2))	(gac2_1	tri2_1))	(((((416.1_2	(icr2_2	vup1_1))	416.1_1)	vul1_1)	(vup2_1	ceb1_1))	(90.6_1	(92.1_1	92.1_2)))))	(((((((gal1_1	gac2_2)	gal2_1)	vul2_1)	(((vul3_1	(((406.1_1	(icr2_1	vul1_2))	gab1_1)	vel2_1))	plu2_1)	(((((369.1_1	ceb2_1)	plu1_1)	icr1_2)	(vup2_2	(gac1_1	gac1_2)))	vup1_2)))	vel1_1)	((gra1_1	gra2_1)	gra1_2))
(((((250.1_1	L987_1)	((((406.1_2	(ceb1_2	icr1_1))	(((416.1_2	vup2_1)	(((416.1_1	vul1_1)	(icr2_2	vup1_1))	ceb1_1))	((((lit1_2	gac2_1)	(gab2_1	lai1_1))	tri2_1)	((lai2_1	lit1_1)	lit2_1))))	((gag1_1	(gag1_2	gag2_1))	tri1_2))	(90.6_1	(92.1_1	92.1_2))))	((((((406.1_1	vup1_2)	gab1_1)	(gal1_1	vul2_1))	(((((369.1_1	ceb2_1)	plu1_1)	((gac1_1	gac1_2)	(vul3_1	plu2_1)))	((gac2_2	vul1_2)	icr1_2))	(((vup2_2	(icr2_1	vel2_1))	gal2_1)	vel1_1)))	((gra1_1	gra2_1)	gra1_2))
(((((250.1_1	L987_1)	(((((ceb1_2	icr1_1)	406.1_2)	(lai2_1	(lit1_1	lit2_1)))	(((gac2_1	lai1_1)	(gab2_1	lit1_2))	(90.6_1	(92.1_1	92.1_2))))	(((((416.1_2	vup1_1)	(vup2_1	vul1_1))	(416.1_1	(ceb1_1	icr2_2)))	(gag1_1	(gag1_2	gag2_1)))	(tri1_2	tri2_1))))	((((((vel1_1	((ceb2_1	icr2_1)	icr1_2))	(plu2_1	vul1_2))	(((369.1_1	(406.1_1	(gab1_1	(vup1_2	vup2_2))))	(gac2_2	vul2_1))	((((gac1_1	gac1_2)	(gal2_1	(vul3_1	plu1_1)))	vel2_1)	gal1_1)))	(gra1_1	gra2_1))	gra1_2)
((((250.1_1	L987_1)	(((((((406.1_2	(ceb1_2	icr1_1))	((((gac2_1	(lit1_1	lit2_1))	lit1_2)	lai1_1)	gab2_1))	tri1_2)	(((gag1_1	gag1_2)	gag2_1)	lai2_1))	((416.1_1	vup1_1)	((416.1_2	vup2_1)	((ceb1_1	icr2_2)	vul1_1))))	(90.6_1	(92.1_1	92.1_2)))	tri2_1))	((((plu2_1	(((vel2_1	(((369.1_1	vup2_2)	((406.1_1	icr1_2)	vul1_2))	((gab1_1	icr2_1)	plu1_1)))	(gac1_1	gac1_2))	((ceb2_1	((gac2_2	(gal1_1	(gal2_1	vul3_1)))	vup1_2))	vel1_1)))	vul2_1)	((gra1_1	gra2_1)	gra1_2))
((((250.1_1	L987_1)	(((((406.1_2	ceb1_2)	icr1_1)	(((((((gab2_1	gac2_1)	(lai1_1	lit1_1))	lai2_1)	lit2_1)	tri1_2)	lit1_2)	((gag1_1	gag2_1)	gag1_2)))	(90.6_1	(92.1_1	92.1_2)))	((((vup1_1	(ceb1_1	icr2_2))	(416.1_2	vup2_1))	(416.1_1	vul1_1))	tri2_1)))	((((((((vul2_1	((gac1_1	gac1_2)	(gal1_1	vup1_2)))	vel1_1)	(gal2_1	vul1_2))	(((369.1_1	(vel2_1	vup2_2))	icr2_1)	vul3_1))	(406.1_1	((gac2_2	icr1_2)	(ceb2_1	(plu1_1	plu2_1)))))	gab1_1)	((gra1_1	gra2_1)	gra1_2))
(((((250.1_1	L987_1)	((((((ceb1_2	(406.1_2	icr1_1))	(((416.1_2	(vul1_1	vup2_1))	(ceb1_1	icr2_2))	(416.1_1	vup1_1)))	((((lit2_1	(lai1_1	lit1_1))	gac2_1)	(gab2_1	(lai2_1	lit1_2)))	tri1_2))	tri2_1)	((gag1_1	gag1_2)	gag2_1))	(90.6_1	(92.1_1	92.1_2))))	((((((vul1_2	icr1_2)	(((406.1_1	(gac2_2	(icr2_1	vel2_1)))	(ceb2_1	gab1_1))	((gal2_1	plu1_1)	(plu2_1	(vul3_1	vup2_2)))))	(((369.1_1	(gal1_1	(gac1_1	gac1_2)))	vup1_2)	(vul2_1	vel1_1)))	(gra1_1	gra2_1))	gra1_2)
((((250.1_1	L987_1)	(((((((ceb1_2	icr1_1)	406.1_2)	(lit1_2	lit2_1))	tri1_2)	((lit1_1	tri2_1)	(gab2_1	gac2_1)))	((((((((vul1_1	vup2_1)	vup1_1)	ceb1_1)	icr2_2)	416.1_2)	416.1_1)	(90.6_1	(92.1_1	92.1_2)))	(lai1_1	lai2_1)))	(gag2_1	(gag1_1	gag1_2))))	((((((((((vul1_2	plu1_1)	icr1_2)	(vul3_1	vup2_2))	(icr2_1	vup1_2))	(369.1_1	((((406.1_1	gac2_2)	ceb2_1)	(gal2_1	(plu2_1	vel2_1)))	gab1_1)))	(gac1_1	gac1_2))	gal1_1)	(vul2_1	vel1_1))	((gra1_1	gra2_1)	gra1_2))
((((250.1_1	L987_1)	(((((406.1_2	(ceb1_2	icr1_1))	(lit1_1	(((((gab2_1	lit2_1)	gac2_1)	lit1_2)	(lai1_1	lai2_1))	tri2_1)))	(90.6_1	(92.1_1	92.1_2)))	(((vup2_1	vul1_1)	(416.1_1	(((416.1_2	vup1_1)	ceb1_1)	icr2_2)))	tri1_2))	((gag2_1	gag1_1)	gag1_2)))	((((((((plu2_1	icr1_2)	gal1_1)	(((gab1_1	vup1_2)	((gac1_1	gac1_2)	icr2_1))	((gac2_2	vul1_2)	vup2_2)))	((((ceb2_1	406.1_1)	369.1_1)	vel2_1)	(gal2_1	plu1_1)))	(vul3_1	vul2_1))	vel1_1)	((gra1_1	gra2_1)	gra1_2))
(((((250.1_1	L987_1)	(((((((((ceb1_2	icr1_1)	406.1_2)	tri2_1)	(gab2_1	lit1_2))	(gac2_1	(lai1_1	lai2_1)))	(((gag2_1	gag1_1)	gag1_2)	(lit1_1	lit2_1)))	tri1_2)	(90.6_1	(92.1_1	92.1_2)))	(((icr2_2	(vup1_1	vup2_1))	(416.1_1	(416.1_2	vul1_1)))	ceb1_1)))	((((((((((406.1_1	icr2_1)	vul3_1)	icr1_2)	gac2_2)	plu1_1)	((gac1_1	gac1_2)	vul1_2))	((gal2_1	vul2_1)	(gab1_1	(gal1_1	vel1_1))))	((369.1_1	((ceb2_1	(plu2_1	vup2_2))	vup1_2))	vel2_1))	((gra1_1	gra2_1)	gra1_2))
((((250.1_1	L987_1)	((((ceb1_2	(406.1_2	icr1_1))	((gag2_1	gag1_1)	gag1_2))	(((((lai1_1	(lai2_1	lit1_2))	lit1_1)	((gab2_1	lit2_1)	gac2_1))	(90.6_1	(92.1_1	92.1_2)))	tri1_2))	(((((((vup1_1	ceb1_1)	icr2_2)	416.1_2)	vul1_1)	vup2_1)	416.1_1)	tri2_1)))	(((((((((((vel2_1	(ceb2_1	(icr1_2	vul1_2)))	plu2_1)	vul3_1)	vel1_1)	(((406.1_1	gal2_1)	vup2_2)	gac2_2))	(vul2_1	vup1_2))	gab1_1)	gal1_1)	(((369.1_1	icr2_1)	plu1_1)	(gac1_1	gac1_2)))	((gra1_1	gra2_1)	gra1_2))
(((((250.1_1	L987_1)	((((406.1_2	ceb1_2)	icr1_1)	((90.6_1	(92.1_1	92.1_2))	tri2_1))	((((((icr2_2	416.1_1)	vup1_1)	((ceb1_1	vup2_1)	vul1_1))	416.1_2)	(((lit2_1	((gab2_1	lai1_1)	lit1_1))	(gac2_1	lit1_2))	(lai2_1	tri1_2)))	((gag1_2	gag2_1)	gag1_1))))	((((vup2_2	((((406.1_1	vel2_1)	(plu2_1	vul1_2))	gal2_1)	(369.1_1	((((vul3_1	vup1_2)	ceb2_1)	(icr1_2	icr2_1))	((((gac1_1	gac1_2)	plu1_1)	gab1_1)	gal1_1)))))	((gac2_2	vul2_1)	vel1_1))	((gra1_1	gra2_1)	gra1_2))
((((250.1_1	L987_1)	(((((ceb1_2	icr1_1)	406.1_2)	(gac2_1	lit1_2))	(((((416.1_2	((vul1_1	(416.1_1	ceb1_1))	icr2_2))	(vup2_1	vup1_1))	tri2_1)	((((lai1_1	lit2_1)	gab2_1)	(lai2_1	lit1_1))	(90.6_1	(92.1_1	92.1_2))))	((gag2_1	gag1_2)	gag1_1)))	tri1_2))	((((((gal1_1	((gab1_1	plu1_1)	vel2_1))	(((((406.1_1	gac2_2)	((gac1_1	gac1_2)	gal2_1))	plu2_1)	((vul3_1	vup2_2)	vup1_2))	(icr1_2	vel1_1)))	369.1_1)	((vul1_2	(ceb2_1	icr2_1))	vul2_1))	((gra1_1	gra2_1)	gra1_2))
(((((250.1_1	L987_1)	(((((((((gab1_1	gal1_1)	vul3_1)	icr1_2)	(((vel2_1	vup2_2)	plu2_1)	vul2_1))	((((369.1_1	icr2_1)	vul1_2)	(gac2_2	(gac1_1	gac1_2)))	vup1_2))	((gal2_1	(ceb2_1	plu1_1))	(406.1_1	vel1_1)))	(gra1_1	gra2_1))	gra1_2)	(366.1_1	(lai1_2	tri1_1))))	(((((406.1_2	icr1_1)	ceb1_2)	tri1_2)	tri2_1)	((((((((icr2_2	416.1_1)	ceb1_1)	416.1_2)	vul1_1)	(vup2_1	vup1_1))	((gag2_1	gag1_1)	gag1_2))	((((gac2_1	lit1_2)	lit2_1)	(gab2_1	(lai1_1	lai2_1)))	lit1_1))
((((250.1_1	L987_1)	((((406.1_2	(ceb1_2	icr1_1))	(((416.1_2	((vup2_1	(icr2_2	vup1_1))	vul1_1))	416.1_1)	ceb1_1))	tri2_1)	(((((((gac2_1	lit1_1)	tri1_2)	(gab2_1	lit1_2))	lai1_1)	((gag1_2	gag2_1)	gag1_1))	(lai2_1	lit2_1))	(90.6_1	(92.1_1	92.1_2)))))	((((((((vup2_2	icr2_1)	((vul1_2	(plu1_1	vul3_1))	ceb2_1))	((406.1_1	icr1_2)	plu2_1))	((369.1_1	(gac2_2	gab1_1))	((gal1_1	vel1_1)	(gal2_1	vel2_1))))	(gac1_1	gac1_2))	(vup1_2	vul2_1))	((gra1_1	gra2_1)	gra1_2))
(((((250.1_1	L987_1)	((((406.1_2	icr1_1)	ceb1_2)	(((((vup2_1	vup1_1)	((vul1_1	ceb1_1)	416.1_2))	icr2_2)	416.1_1)	tri2_1))	((((((gab2_1	gac2_1)	((lai1_1	lit1_2)	lai2_1))	(lit1_1	lit2_1))	((gag1_1	gag1_2)	gag2_1))	tri1_2)	(90.6_1	(92.1_1	92.1_2)))))	((((((vel2_1	vul3_1)	369.1_1)	(((gac2_2	plu1_1)	vul1_2)	(gab1_1	vup1_2)))	(((((((ceb2_1	icr2_1)	gal2_1)	vel1_1)	(gac1_1	gac1_2))	(((406.1_1	gal1_1)	icr1_2)	plu2_1))	vup2_2)	vul2_1))	((gra1_1	gra2_1)	gra1_2))
(((((250.1_1	L987_1)	(((((406.1_2	icr1_1)	ceb1_2)	((gag1_1	gag1_2)	gag2_1))	((((lai2_1	lit1_2)	((((gab2_1	lit2_1)	lit1_1)	gac2_1)	lai1_1))	(90.6_1	(92.1_1	92.1_2)))	tri2_1))	((ceb1_1	((416.1_1	416.1_2)	(((vul1_1	vup1_1)	icr2_2)	vup2_1)))	tri1_2)))	((((((((((406.1_1	(vup2_2	icr2_1))	(gac1_1	gac1_2))	plu1_1)	gab1_1)	((vup1_2	vel1_1)	vul2_1))	(((((369.1_1	(gal2_1	plu2_1))	ceb2_1)	vel2_1)	(gal1_1	vul1_2))	vul3_1))	(icr1_2	gac2_2))	(gra1_1	gra2_1))	((lai1_2
((((250.1_1	L987_1)	((((ceb1_2	icr1_1)	406.1_2)	((ceb1_1	416.1_1)	(((416.1_2	vup2_1)	vup1_1)	(icr2_2	vul1_1))))	((((((gac2_1	((gab2_1	lit1_2)	lit1_1))	tri2_1)	((gag1_2	gag2_1)	gag1_1))	((lai1_1	lit2_1)	lai2_1))	(90.6_1	(92.1_1	92.1_2)))	tri1_2)))	(((((((((((gac1_1	gac1_2)	(((406.1_1	icr1_2)	vel2_1)	vup1_2))	gal2_1)	369.1_1)	(ceb2_1	(gab1_1	plu2_1)))	vel1_1)	(vul2_1	vup2_2))	(((vul1_2	gac2_2)	(icr2_1	plu1_1))	(gal1_1	vul3_1)))	(gra1_1	gra2_1))	gra1_2)
((((250.1_1	L987_1)	((406.1_2	(ceb1_2	icr1_1))	((((((((416.1_1	(ceb1_1	icr2_2))	vup1_1)	((vup2_1	vul1_1)	416.1_2))	(((gab2_1	lai2_1)	(lai1_1	(lit1_1	lit2_1)))	tri1_2))	(gac2_1	lit1_2))	((gag2_1	gag1_2)	gag1_1))	tri2_1)	(90.6_1	(92.1_1	92.1_2)))))	((((((((icr1_2	(vup2_2	plu2_1))	vul2_1)	((gab1_1	gal2_1)	vul3_1))	(((369.1_1	406.1_1)	((ceb2_1	icr2_1)	vup1_2))	vel1_1))	(((vel2_1	plu1_1)	((gac2_2	gal1_1)	vul1_2))	(gac1_1	gac1_2)))	(gra1_1	gra2_1))	gra1_2)
(((((250.1_1	L987_1)	(((((406.1_2	ceb1_2)	icr1_1)	tri2_1)	(90.6_1	(92.1_1	92.1_2)))	(((((ceb1_1	416.1_1)	vup1_1)	(icr2_2	vul1_1))	(416.1_2	vup2_1))	((((gab2_1	lit2_1)	((gac2_1	lai2_1)	(lai1_1	lit1_1)))	lit1_2)	(((gag1_1	gag2_1)	gag1_2)	tri1_2)))))	((((((((369.1_1	gab1_1)	(vul1_2	vup2_2))	(ceb2_1	(gac1_1	gac1_2)))	((vel2_1	gac2_2)	(((406.1_1	(plu1_1	plu2_1))	gal1_1)	((vul3_1	icr1_2)	icr2_1))))	vul2_1)	((gal2_1	vel1_1)	vup1_2))	((gra1_1	gra2_1)	gra1_2))
((((250.1_1	L987_1)	((((406.1_2	(ceb1_2	icr1_1))	(((vul1_1	vup1_1)	((416.1_2	vup2_1)	(416.1_1	(ceb1_1	icr2_2))))	(((gag1_2	gag2_1)	gag1_1)	tri2_1)))	(((lit2_1	tri1_2)	(((gab2_1	lai1_1)	lit1_1)	lit1_2))	(gac2_1	lai2_1)))	(90.6_1	(92.1_1	92.1_2))))	(((((((((gac1_1	gac1_2)	icr2_1)	((369.1_1	vul1_2)	(gac2_2	plu2_1)))	gal1_1)	(((406.1_1	gab1_1)	vel2_1)	(((ceb2_1	gal2_1)	vup2_2)	((icr1_2	vul3_1)	plu1_1))))	vup1_2)	(vul2_1	vel1_1))	((gra1_1	gra2_1)	gra1_2))
((((250.1_1	L987_1)	((((ceb1_2	406.1_2)	icr1_1)	tri2_1)	(((((((ceb1_1	icr2_2)	416.1_1)	(416.1_2	((vul1_1	vup2_1)	vup1_1)))	gac2_1)	((lit1_1	(lai1_1	lit2_1))	(((gab2_1	lit1_2)	lai2_1)	tri1_2)))	(90.6_1	(92.1_1	92.1_2)))	(gag2_1	(gag1_1	gag1_2)))))	(((((((icr2_1	gab1_1)	icr1_2)	(((ceb2_1	vup2_2)	vul3_1)	(gal2_1	vel2_1)))	(((369.1_1	vul1_2)	gal1_1)	406.1_1))	((((plu2_1	gac2_2)	plu1_1)	(vul2_1	vup1_2))	((gac1_1	gac1_2)	vel1_1)))	((gra1_1	gra2_1)	gra1_2))
(((((250.1_1	L987_1)	(((((406.1_2	icr1_1)	ceb1_2)	((((gab2_1	tri1_2)	((gac2_1	lai2_1)	lit1_2))	((lit2_1	lai1_1)	lit1_1))	((90.6_1	(92.1_1	92.1_2))	tri2_1)))	((gag1_2	gag2_1)	gag1_1))	((ceb1_1	icr2_2)	(416.1_1	((416.1_2	vul1_1)	(vup1_1	vup2_1))))))	(((((((vup2_2	vel2_1)	369.1_1)	(gac1_1	gac1_2))	((gab1_1	gac2_2)	(plu1_1	(plu2_1	vul1_2))))	((icr2_1	(((406.1_1	icr1_2)	((ceb2_1	gal2_1)	((gal1_1	vul3_1)	vup1_2)))	vel1_1))	vul2_1))	((gra1_1	gra2_1)	gra1_2))
((((250.1_1	L987_1)	((((((((406.1_2	ceb1_2)	icr1_1)	(((ceb1_1	416.1_2)	(((vul1_1	vup2_1)	(416.1_1	icr2_2))	vup1_1))	tri2_1))	(gac2_1	(gab2_1	lit1_1)))	(((lai1_1	lit2_1)	lai2_1)	tri1_2))	(90.6_1	(92.1_1	92.1_2)))	(gag1_1	(gag1_2	gag2_1)))	lit1_2))	((((((((((vup2_2	369.1_1)	(gac2_2	gal2_1))	((406.1_1	gal1_1)	vul3_1))	(ceb2_1	vel2_1))	(gac1_1	gac1_2))	vup1_2)	((icr2_1	(((gab1_1	icr1_2)	((vul2_1	plu1_1)	vul1_2))	plu2_1))	vel1_1))	gra1_2)	(gra1_1	gra2_1))
(((((250.1_1	L987_1)	((((406.1_2	icr1_1)	ceb1_2)	((((416.1_1	416.1_2)	(((ceb1_1	icr2_2)	vul1_1)	(vup1_1	vup2_1)))	(((gag2_1	(gag1_1	gag1_2))	lit1_2)	(((gab2_1	gac2_1)	((lai1_1	lit2_1)	(lai2_1	lit1_1)))	tri1_2)))	(90.6_1	(92.1_1	92.1_2))))	tri2_1))	((((((((((vel2_1	vup2_2)	vul1_2)	gal1_1)	icr2_1)	(vup1_2	plu1_1))	((369.1_1	gab1_1)	(gac1_1	gac1_2)))	vel1_1)	(((gac2_2	ceb2_1)	((406.1_1	plu2_1)	((vul3_1	icr1_2)	gal2_1)))	vul2_1))	((gra1_1	gra2_1)	gra1_2))
(((((250.1_1	L987_1)	((((406.1_2	(ceb1_2	icr1_1))	gab2_1)	((gag1_1	gag1_2)	gag2_1))	(((((416.1_1	((vup1_1	icr2_2)	416.1_2))	((vul1_1	vup2_1)	ceb1_1))	(90.6_1	(92.1_1	92.1_2)))	tri2_1)	((gac2_1	lai1_1)	((lai2_1	((lit1_1	lit1_2)	tri1_2))	lit2_1)))))	((((((gal2_1	vup1_2)	(((((406.1_1	plu2_1)	(gal1_1	gab1_1))	(gac2_2	vel2_1))	vel1_1)	((icr1_2	vup2_2)	vul2_1)))	(((plu1_1	vul3_1)	(gac1_1	gac1_2))	(369.1_1	((ceb2_1	vul1_2)	icr2_1))))	(gra1_1	gra2_1))	gra1_2)
(((((250.1_1	L987_1)	(((((ceb1_2	(406.1_2	icr1_1))	(gab2_1	(((gac2_1	(lit1_1	lit1_2))	(lai2_1	lai1_1))	lit2_1)))	tri2_1)	((90.6_1	(92.1_1	92.1_2))	((gag2_1	(gag1_1	gag1_2))	tri1_2)))	((((416.1_1	416.1_2)	(vup1_1	vul1_1))	(ceb1_1	icr2_2))	vup2_1)))	((((((369.1_1	(gal1_1	(gal2_1	vup1_2)))	vel1_1)	(((406.1_1	(((((gac2_2	plu2_1)	icr1_2)	vup2_2)	plu1_1)	vul1_2))	vul2_1)	(((ceb2_1	(gac1_1	gac1_2))	icr2_1)	(vul3_1	(gab1_1	vel2_1)))))	gra1_2)	(gra1_1	gra2_1))
(((((250.1_1	L987_1)	((((406.1_2	ceb1_2)	icr1_1)	(((((icr2_2	((vup2_1	416.1_2)	(416.1_1	vup1_1)))	(ceb1_1	vul1_1))	tri1_2)	(lit2_1	((gag1_2	gag2_1)	gag1_1)))	(90.6_1	(92.1_1	92.1_2))))	((((gab2_1	lai2_1)	(gac2_1	lit1_2))	lit1_1)	(lai1_1	tri2_1))))	((((((vel1_1	(((369.1_1	plu2_1)	(((gab1_1	vul3_1)	(plu1_1	vel2_1))	(gac1_1	gac1_2)))	gal1_1))	vup1_2)	((gac2_2	gal2_1)	vup2_2))	(((406.1_1	ceb2_1)	(icr1_2	(icr2_1	vul1_2)))	vul2_1))	((gra1_1	gra2_1)	gra1_2))
(((((250.1_1	L987_1)	((((406.1_2	icr1_1)	ceb1_2)	(((((ceb1_1	(icr2_2	vup2_1))	416.1_1)	vup1_1)	(416.1_2	vul1_1))	(((lai2_1	gab2_1)	((90.6_1	(92.1_1	92.1_2))	(((((gag2_1	gag1_2)	gag1_1)	tri1_2)	(gac2_1	lit2_1))	(lit1_1	lit1_2))))	lai1_1)))	tri2_1))	(((((((gal2_1	((gac2_2	vup1_2)	plu1_1))	(ceb2_1	(gac1_1	gac1_2)))	((((gal1_1	406.1_1)	((369.1_1	vel1_1)	gab1_1))	(icr1_2	vul1_2))	vul2_1))	((((icr2_1	vul3_1)	vup2_2)	plu2_1)	vel2_1))	(gra1_1	gra2_1))	gra1_2)
((((250.1_1	L987_1)	(((((406.1_2	ceb1_2)	icr1_1)	((lai2_1	((((gab2_1	(gac2_1	lit1_1))	lai1_1)	lit2_1)	lit1_2))	((gag1_2	gag2_1)	gag1_1)))	(90.6_1	(92.1_1	92.1_2)))	(((((vup2_1	416.1_1)	(416.1_2	(ceb1_1	icr2_2)))	(vul1_1	vup1_1))	tri2_1)	tri1_2)))	(((((((((((ceb2_1	vul3_1)	(plu2_1	vul1_2))	406.1_1)	(gab1_1	(gal2_1	icr2_1)))	((vup2_2	plu1_1)	(gac2_2	icr1_2)))	(gac1_1	gac1_2))	vel1_1)	(((369.1_1	gal1_1)	(vel2_1	vup1_2))	vul2_1))	(gra1_1	gra2_1))	gra1_2)
(((((250.1_1	L987_1)	((((((((406.1_2	ceb1_2)	icr1_1)	(lai2_1	lai1_1))	(90.6_1	(92.1_1	92.1_2)))	((((icr2_2	(vup1_1	vul1_1))	((416.1_2	vup2_1)	ceb1_1))	416.1_1)	(((lit1_2	lit2_1)	lit1_1)	tri1_2)))	tri2_1)	(gab2_1	gac2_1))	((gag1_2	gag2_1)	gag1_1)))	((((((((((gal2_1	plu2_1)	ceb2_1)	(icr1_2	gal1_1))	(((369.1_1	gac2_2)	plu1_1)	vul2_1))	((gab1_1	vup1_2)	vel1_1))	(icr2_1	(vul3_1	vup2_2)))	(((406.1_1	vul1_2)	vel2_1)	(gac1_1	gac1_2)))	gra1_2)	(gra1_1	gra2_1))
((((250.1_1	L987_1)	((((ceb1_2	icr1_1)	406.1_2)	((((icr2_2	(ceb1_1	vul1_1))	(vup1_1	416.1_2))	(416.1_1	vup2_1))	(((gab2_1	(gac2_1	lit1_2))	(lai2_1	lit1_1))	tri1_2)))	((((lit2_1	lai1_1)	(gag1_1	(gag1_2	gag2_1)))	(90.6_1	(92.1_1	92.1_2)))	tri2_1)))	((((((((icr1_2	plu1_1)	vel2_1)	((ceb2_1	gal1_1)	((gac1_1	gac1_2)	((icr2_1	vup2_2)	vul1_2))))	(((((406.1_1	gab1_1)	vul3_1)	vul2_1)	(gal2_1	plu2_1))	vup1_2))	vel1_1)	(369.1_1	gac2_2))	((gra1_1	gra2_1)	gra1_2))
(((((250.1_1	L987_1)	(((((406.1_2	icr1_1)	ceb1_2)	tri2_1)	((((((((((icr2_2	vup1_1)	416.1_1)	ceb1_1)	vup2_1)	vul1_1)	416.1_2)	((lit1_1	lit1_2)	lai2_1))	(gag1_1	(gag1_2	gag2_1)))	(90.6_1	(92.1_1	92.1_2)))	(gac2_1	tri1_2)))	(lai1_1	(gab2_1	lit2_1))))	((((((((gac1_1	gac1_2)	vul1_2)	vup1_2)	(((((369.1_1	icr2_1)	gab1_1)	vup2_2)	(gal1_1	plu1_1))	(((406.1_1	(gal2_1	(vul3_1	plu2_1)))	(ceb2_1	gac2_2))	vul2_1)))	(icr1_2	vel2_1))	vel1_1)	((gra1_1	gra2_1)	gra1_2))
(((((250.1_1	L987_1)	((((406.1_2	(ceb1_2	icr1_1))	tri1_2)	(((((ceb1_1	(vul1_1	vup1_1))	416.1_2)	(icr2_2	vup2_1))	416.1_1)	(((((gac2_1	lit1_2)	lai2_1)	((gag1_2	gag2_1)	gag1_1))	(90.6_1	(92.1_1	92.1_2)))	tri2_1)))	(((gab2_1	lit1_1)	lai1_1)	lit2_1)))	(((((((ceb2_1	vel2_1)	((369.1_1	(gal2_1	vul1_2))	vul2_1))	gal1_1)	(vel1_1	(((gac1_1	gac1_2)	vul3_1)	(icr2_1	plu1_1))))	((((406.1_1	vup1_2)	plu2_1)	((icr1_2	gac2_2)	vup2_2))	gab1_1))	((gra1_1	gra2_1)	gra1_2))
(((((250.1_1	L987_1)	((((406.1_2	(ceb1_2	icr1_1))	((gag1_1	(gag1_2	gag2_1))	tri2_1))	(((416.1_1	ceb1_1)	((vup1_1	((icr2_2	vup2_1)	vul1_1))	416.1_2))	((((lai2_1	lit1_1)	gab2_1)	tri1_2)	((gac2_1	(lai1_1	lit2_1))	lit1_2))))	(90.6_1	(92.1_1	92.1_2))))	((((((((icr1_2	(((369.1_1	vup1_2)	(gac2_2	plu2_1))	gal1_1))	((vel2_1	406.1_1)	vul1_2))	plu1_1)	((((ceb2_1	(gac1_1	gac1_2))	vup2_2)	vel1_1)	((gab1_1	(icr2_1	vul3_1))	vul2_1)))	gal2_1)	gra1_2)	(gra1_1	gra2_1))
(((((250.1_1	L987_1)	(((((406.1_2	(ceb1_2	icr1_1))	tri1_2)	(90.6_1	(92.1_1	92.1_2)))	((((416.1_1	vul1_1)	ceb1_1)	(((icr2_2	vup2_1)	vup1_1)	416.1_2))	((lai1_1	lai2_1)	(gab2_1	((gac2_1	(lit1_1	lit2_1))	lit1_2)))))	(((gag1_1	gag2_1)	gag1_2)	tri2_1)))	(((((((((plu2_1	plu1_1)	gal2_1)	(((vel2_1	vul3_1)	406.1_1)	vup1_2))	(((369.1_1	vul1_2)	ceb2_1)	gal1_1))	vel1_1)	icr1_2)	(((((vup2_2	gab1_1)	gac2_2)	icr2_1)	(gac1_1	gac1_2))	vul2_1))	((gra1_1	gra2_1)	gra1_2))
(((((250.1_1	L987_1)	((((406.1_2	(ceb1_2	icr1_1))	(((gag1_2	gag1_1)	gag2_1)	tri1_2))	((90.6_1	(92.1_1	92.1_2))	tri2_1))	(((((416.1_2	vup1_1)	(ceb1_1	vul1_1))	416.1_1)	(vup2_1	icr2_2))	(((lit1_2	lai2_1)	((gab2_1	gac2_1)	lit2_1))	(lai1_1	lit1_1)))))	(((((((369.1_1	icr1_2)	plu2_1)	vul2_1)	(((ceb2_1	gac2_2)	((406.1_1	(gab1_1	gal1_1))	(((gal2_1	plu1_1)	(icr2_1	vul1_2))	(vel1_1	(vel2_1	vul3_1)))))	((gac1_1	gac1_2)	(vup1_2	vup2_2))))	(gra1_1	gra2_1))	gra1_2)
(((((250.1_1	L987_1)	(((((406.1_2	(ceb1_2	icr1_1))	((tri2_1	((lit2_1	lit1_2)	(lai2_1	lit1_1)))	(((gab2_1	lai1_1)	gac2_1)	tri1_2)))	((gag2_1	gag1_2)	gag1_1))	((((ceb1_1	icr2_2)	(vup1_1	vup2_1))	(416.1_2	416.1_1))	vul1_1))	(90.6_1	(92.1_1	92.1_2))))	(((((((gal2_1	(gab1_1	vup2_2))	gal1_1)	(((gac2_2	icr1_2)	vel2_1)	(gac1_1	gac1_2)))	vel1_1)	(((((369.1_1	(plu1_1	vul1_2))	(vul3_1	vup1_2))	plu2_1)	vul2_1)	(406.1_1	(ceb2_1	icr2_1))))	((gra1_1	gra2_1)	gra1_2))
(((((250.1_1	L987_1)	(((((ceb1_2	icr1_1)	406.1_2)	((((lit1_2	lai2_1)	(gac2_1	(lit1_1	lit2_1)))	tri2_1)	((90.6_1	(92.1_1	92.1_2))	((gab2_1	lai1_1)	tri1_2))))	(((vup1_1	vup2_1)	ceb1_1)	(416.1_1	((416.1_2	vul1_1)	icr2_2))))	((gag1_2	gag2_1)	gag1_1)))	(((((vel1_1	((((369.1_1	406.1_1)	plu1_1)	gac2_2)	vup2_2))	(((((gal2_1	icr1_2)	(gac1_1	gac1_2))	vul2_1)	(vup1_2	vel2_1))	((ceb2_1	vul3_1)	(gab1_1	(gal1_1	(icr2_1	(plu2_1	vul1_2)))))))	(gra1_1	gra2_1))	gra1_2)
(((((250.1_1	L987_1)	((((406.1_2	(ceb1_2	icr1_1))	((lit1_1	(gab2_1	(gac2_1	tri2_1)))	((gag1_1	gag2_1)	gag1_2)))	(((90.6_1	(92.1_1	92.1_2))	(lai1_1	((lit1_2	lit2_1)	tri1_2)))	lai2_1))	(((vul1_1	(416.1_1	(ceb1_1	icr2_2)))	(416.1_2	vup1_1))	vup2_1)))	(((((((((vup2_2	icr2_1)	((ceb2_1	gac2_2)	plu1_1))	(((gac1_1	gac1_2)	vul1_2)	plu2_1))	(vel2_1	(gal2_1	icr1_2)))	((gab1_1	gal1_1)	vul3_1))	(((369.1_1	vup1_2)	406.1_1)	vel1_1))	vul2_1)	((gra1_1	gra2_1)	gra1_2))
(((((250.1_1	L987_1)	(((((ceb1_2	(406.1_2	icr1_1))	(gab2_1	lai1_1))	(((((vup1_1	vul1_1)	vup2_1)	((416.1_2	416.1_1)	ceb1_1))	icr2_2)	tri1_2))	((lit1_1	(gac2_1	lit1_2))	(gag1_2	(gag1_1	gag2_1))))	((90.6_1	(92.1_1	92.1_2))	((lai2_1	tri2_1)	lit2_1))))	((((((((((icr1_2	vup2_2)	((369.1_1	plu2_1)	gal1_1))	plu1_1)	vul1_2)	vul2_1)	((gac2_2	((((406.1_1	ceb2_1)	vup1_2)	gab1_1)	gal2_1))	((gac1_1	gac1_2)	((vel1_1	vel2_1)	vul3_1))))	icr2_1)	gra1_2)	(gra1_1	gra2_1))
((((250.1_1	L987_1)	((((406.1_2	(ceb1_2	icr1_1))	((((ceb1_1	416.1_1)	416.1_2)	(vul1_1	((icr2_2	vup1_1)	vup2_1)))	lit2_1))	(90.6_1	(92.1_1	92.1_2)))	((((gac2_1	lai2_1)	lit1_1)	tri2_1)	((((gag1_1	gag2_1)	gag1_2)	lit1_2)	((gab2_1	lai1_1)	tri1_2)))))	((((((icr2_1	(gab1_1	vup2_2))	(((369.1_1	plu2_1)	gal1_1)	(icr1_2	vul3_1)))	((((ceb2_1	vel1_1)	(gac1_1	gac1_2))	(406.1_1	(vul1_2	vel2_1)))	gal2_1))	((gac2_2	(plu1_1	vup1_2))	vul2_1))	((gra1_1	gra2_1)	gra1_2))
(((((250.1_1	L987_1)	(((406.1_2	(ceb1_2	icr1_1))	(((416.1_2	(((icr2_2	(vup1_1	vup2_1))	416.1_1)	vul1_1))	ceb1_1)	(lit1_2	lai2_1)))	(((((90.6_1	(92.1_1	92.1_2))	tri2_1)	(((gag2_1	gag1_2)	gag1_1)	lit1_1))	tri1_2)	((gab2_1	lit2_1)	(gac2_1	lai1_1)))))	(((((((406.1_1	gac2_2)	(vup1_2	plu1_1))	(icr2_1	vul1_2))	vul2_1)	((((369.1_1	(((ceb2_1	(gac1_1	gac1_2))	((gab1_1	vul3_1)	plu2_1))	gal1_1))	(vup2_2	vel2_1))	icr1_2)	(gal2_1	vel1_1)))	((gra1_1	gra2_1)	gra1_2))
((((((250.1_1	L987_1)	(((((icr1_1	406.1_2)	ceb1_2)	(lai2_1	lit1_2))	(((((vul1_1	416.1_1)	416.1_2)	(((ceb1_1	icr2_2)	vup2_1)	vup1_1))	((gab2_1	(lai1_1	lit2_1))	tri1_2))	tri2_1))	((((gag2_1	gag1_1)	gag1_2)	gac2_1)	lit1_1)))	(90.6_1	(92.1_1	92.1_2)))	((((vul2_1	(gac2_2	gal2_1))	((((((plu1_1	vup2_2)	((icr2_1	vul3_1)	vel2_1))	((((406.1_1	gab1_1)	icr1_2)	ceb2_1)	(gac1_1	gac1_2)))	(plu2_1	vul1_2))	(369.1_1	gal1_1))	(vel1_1	vup1_2)))	((gra1_1	gra2_1)	gra1_2))
(((((250.1_1	L987_1)	((((ceb1_2	406.1_2)	icr1_1)	(((vup2_1	vup1_1)	vul1_1)	(416.1_1	((416.1_2	icr2_2)	ceb1_1))))	((((((gab2_1	lit2_1)	lit1_1)	((lai1_1	lit1_2)	lai2_1))	((gag1_2	gag1_1)	gag2_1))	((gac2_1	tri1_2)	tri2_1))	(90.6_1	(92.1_1	92.1_2)))))	((((gac1_1	gac1_2)	(((((369.1_1	406.1_1)	(plu1_1	gal1_1))	(((((ceb2_1	icr1_2)	(plu2_1	vul3_1))	vup1_2)	vup2_2)	(((gac2_2	gal2_1)	gab1_1)	vul1_2)))	vul2_1)	((icr2_1	vel2_1)	vel1_1)))	((gra1_1	gra2_1)	gra1_2))
(((((250.1_1	L987_1)	((((((icr1_1	(406.1_2	ceb1_2))	((gab2_1	lit2_1)	lai2_1))	((gag1_1	gag2_1)	gag1_2))	tri2_1)	tri1_2)	((((((416.1_1	icr2_2)	416.1_2)	(vul1_1	(ceb1_1	vup1_1)))	vup2_1)	(((lit1_2	lit1_1)	gac2_1)	lai1_1))	(90.6_1	(92.1_1	92.1_2)))))	((((((((vul3_1	icr1_2)	ceb2_1)	(vup1_2	vup2_2))	gac2_2)	(vel2_1	vul1_2))	((((((gal2_1	406.1_1)	vel1_1)	plu2_1)	gab1_1)	((((369.1_1	plu1_1)	vul2_1)	icr2_1)	gal1_1))	(gac1_1	gac1_2)))	((gra1_1	gra2_1)	gra1_2))
((((250.1_1	L987_1)	((((((ceb1_2	(406.1_2	icr1_1))	((90.6_1	(92.1_1	92.1_2))	(gab2_1	lit2_1)))	((gag1_1	gag1_2)	gag2_1))	(gac2_1	lai2_1))	((((416.1_1	(((vul1_1	416.1_2)	vup2_1)	vup1_1))	icr2_2)	ceb1_1)	tri2_1))	(((lai1_1	lit1_1)	lit1_2)	tri1_2)))	((((369.1_1	vel1_1)	((((((ceb2_1	gab1_1)	406.1_1)	vul2_1)	(icr1_2	(vel2_1	plu2_1)))	((vul1_2	vup1_2)	(((gac2_2	((gac1_1	gac1_2)	gal1_1))	vul3_1)	(plu1_1	vup2_2))))	(icr2_1	gal2_1)))	((gra1_1	gra2_1)	gra1_2))
(((((250.1_1	L987_1)	((((406.1_2	icr1_1)	ceb1_2)	(((90.6_1	(92.1_1	92.1_2))	tri1_2)	tri2_1))	((416.1_1	((ceb1_1	vul1_1)	(416.1_2	((icr2_2	vup2_1)	vup1_1))))	(((((gag1_2	gag2_1)	gag1_1)	((gac2_1	lai1_1)	(lit1_1	lit1_2)))	(gab2_1	lit2_1))	lai2_1))))	(((((((plu2_1	vel1_1)	(vul3_1	vel2_1))	vul2_1)	((((369.1_1	((406.1_1	ceb2_1)	gal1_1))	gac2_2)	((plu1_1	icr1_2)	icr2_1))	vul1_2))	((gab1_1	(gal2_1	vup2_2))	((gac1_1	gac1_2)	vup1_2)))	((gra1_1	gra2_1)	gra1_2))
(((((250.1_1	L987_1)	((((ceb1_2	(406.1_2	icr1_1))	((vul1_1	vup1_1)	(416.1_1	(((416.1_2	vup2_1)	icr2_2)	ceb1_1))))	(((((gag2_1	(gag1_1	gag1_2))	(gac2_1	lit1_1))	((lit2_1	lit1_2)	tri1_2))	(gab2_1	(lai1_1	lai2_1)))	(90.6_1	(92.1_1	92.1_2))))	tri2_1))	((((((369.1_1	plu1_1)	vel1_1)	(((icr1_2	gac2_2)	((gac1_1	gac1_2)	icr2_1))	plu2_1))	(((406.1_1	vel2_1)	((((vul3_1	ceb2_1)	(gal2_1	vup2_2))	(gab1_1	vul1_2))	(gal1_1	vup1_2)))	vul2_1))	((gra1_1	gra2_1)	gra1_2))
((((250.1_1	L987_1)	(((icr1_1	(406.1_2	ceb1_2))	(gac2_1	tri2_1))	((((((vup2_1	vul1_1)	416.1_2)	icr2_2)	((416.1_1	vup1_1)	ceb1_1))	(((lit2_1	lit1_1)	((((gab2_1	lit1_2)	lai1_1)	lai2_1)	tri1_2))	((gag1_1	gag2_1)	gag1_2)))	(90.6_1	(92.1_1	92.1_2)))))	((((369.1_1	icr2_1)	(((((406.1_1	gal2_1)	vul3_1)	(ceb2_1	vup2_2))	vel1_1)	(((((plu2_1	vul1_2)	gab1_1)	((gac1_1	gac1_2)	((gac2_2	plu1_1)	(gal1_1	icr1_2))))	vul2_1)	(vel2_1	vup1_2))))	((gra1_1	gra2_1)	gra1_2))
((((250.1_1	L987_1)	((((((((406.1_2	icr1_1)	ceb1_2)	(gag2_1	(gag1_1	gag1_2)))	(((lit2_1	gac2_1)	(lit1_1	lit1_2))	(gab2_1	lai2_1)))	lai1_1)	(((ceb1_1	416.1_2)	(vup2_1	vup1_1))	((416.1_1	vul1_1)	icr2_2)))	tri1_2)	((90.6_1	(92.1_1	92.1_2))	tri2_1)))	(((((((((((369.1_1	gal1_1)	gac2_2)	vul3_1)	gab1_1)	(gac1_1	gac1_2))	vup1_2)	vel1_1)	((406.1_1	plu1_1)	(icr1_2	vel2_1)))	((((ceb2_1	vul1_2)	vup2_2)	(gal2_1	icr2_1))	(vul2_1	plu2_1)))	((gra1_1	gra2_1)	gra1_2))
(((((250.1_1	L987_1)	((((ceb1_2	406.1_2)	icr1_1)	((ceb1_1	icr2_2)	(((vup2_1	(416.1_2	vup1_1))	vul1_1)	416.1_1)))	((((((((lai1_1	(gab2_1	lai2_1))	lit2_1)	lit1_2)	(gac2_1	lit1_1))	tri2_1)	tri1_2)	(90.6_1	(92.1_1	92.1_2)))	((gag1_1	gag1_2)	gag2_1))))	(((((((vul1_2	(((406.1_1	vup2_2)	gal1_1)	vup1_2))	((ceb2_1	vul3_1)	((icr2_1	vel1_1)	vul2_1)))	(gac1_1	gac1_2))	((((369.1_1	gab1_1)	((vel2_1	(gal2_1	plu1_1))	icr1_2))	plu2_1)	gac2_2))	gra1_2)	(gra1_1	gra2_1))
(((((250.1_1	L987_1)	((((406.1_2	ceb1_2)	icr1_1)	((((((ceb1_1	icr2_2)	vul1_1)	((vup2_1	vup1_1)	416.1_2))	416.1_1)	(lit1_1	tri1_2))	tri2_1))	((((((gab2_1	lai1_1)	lit1_2)	lit2_1)	gac2_1)	((gag1_2	(gag1_1	gag2_1))	lai2_1))	(90.6_1	(92.1_1	92.1_2)))))	(((((((((gal1_1	gab1_1)	vul1_2)	plu1_1)	(369.1_1	406.1_1))	vel1_1)	((ceb2_1	vup2_2)	((((gac2_2	vul3_1)	(icr1_2	icr2_1))	(gac1_1	gac1_2))	((gal2_1	vup1_2)	vel2_1))))	(vul2_1	plu2_1))	((gra1_1	gra2_1)	gra1_2))
(((((250.1_1	L987_1)	((((406.1_2	(ceb1_2	icr1_1))	((lai2_1	(((gab2_1	lai1_1)	lit2_1)	((gac2_1	lit1_2)	lit1_1)))	(gag1_1	(gag1_2	gag2_1))))	tri2_1)	((((((416.1_2	ceb1_1)	vup1_1)	((416.1_1	vup2_1)	vul1_1))	icr2_2)	(90.6_1	(92.1_1	92.1_2)))	tri1_2)))	(((((((((((406.1_1	gab1_1)	(vul1_2	vup2_2))	(gal2_1	plu1_1))	vup1_2)	(((gal1_1	gac2_2)	(gac1_1	gac1_2))	vul3_1))	vul2_1)	(icr2_1	plu2_1))	vel1_1)	((369.1_1	ceb2_1)	(vel2_1	icr1_2)))	((gra1_1	gra2_1)	gra1_2))
(((((250.1_1	L987_1)	((406.1_2	(ceb1_2	icr1_1))	(((((ceb1_1	vul1_1)	416.1_2)	416.1_1)	(icr2_2	(vup1_1	vup2_1)))	((((((lai2_1	lit1_1)	lit2_1)	(gab2_1	lit1_2))	tri2_1)	((90.6_1	(92.1_1	92.1_2))	(gac2_1	lai1_1)))	(((gag1_2	gag2_1)	gag1_1)	tri1_2)))))	((((((((((gal2_1	icr1_2)	vup2_2)	((369.1_1	(gac2_2	plu2_1))	vup1_2))	(plu1_1	vel2_1))	(gac1_1	gac1_2))	(((icr2_1	(406.1_1	((gab1_1	vul1_2)	gal1_1)))	ceb2_1)	vul3_1))	(vul2_1	vel1_1))	(gra1_1	gra2_1))	gra1_2)
(((((250.1_1	L987_1)	((((406.1_2	ceb1_2)	icr1_1)	((((vup1_1	vul1_1)	(416.1_2	ceb1_1))	(416.1_1	(icr2_2	vup2_1)))	((lit1_1	lai2_1)	(((gag1_2	gag2_1)	gag1_1)	((((gab2_1	lit2_1)	(lai1_1	lit1_2))	gac2_1)	tri2_1)))))	((90.6_1	(92.1_1	92.1_2))	tri1_2)))	((((((((((icr2_1	vul3_1)	(gab1_1	gac2_2))	(vel2_1	vup2_2))	vul2_1)	((gac1_1	gac1_2)	(gal2_1	icr1_2)))	(((369.1_1	ceb2_1)	gal1_1)	vel1_1))	406.1_1)	(((vul1_2	plu1_1)	plu2_1)	vup1_2))	((gra1_1	gra2_1)	gra1_2))
((((250.1_1	L987_1)	(((((ceb1_2	(406.1_2	icr1_1))	(((lit1_1	lit1_2)	lai2_1)	lai1_1))	((((vup1_1	(416.1_1	vup2_1))	icr2_2)	((416.1_2	ceb1_1)	vul1_1))	tri1_2))	((90.6_1	(92.1_1	92.1_2))	((gag1_2	gag2_1)	gag1_1)))	((gab2_1	(gac2_1	lit2_1))	tri2_1)))	(((((vel2_1	gab1_1)	((((((vul3_1	vul1_2)	gac1_1)	(gal1_1	plu1_1))	(((369.1_1	gal2_1)	ceb2_1)	(((406.1_1	gac1_2)	(gac2_2	vup1_2))	(plu2_1	vup2_2))))	vul2_1)	(icr1_2	icr2_1)))	vel1_1)	((gra1_1	gra2_1)	gra1_2))
(((((250.1_1	L987_1)	((((406.1_2	ceb1_2)	icr1_1)	((gab2_1	lit1_1)	(((gac2_1	lit2_1)	tri2_1)	(((lai2_1	lai1_1)	lit1_2)	tri1_2))))	((ceb1_1	(((416.1_1	vup1_1)	((icr2_2	vul1_1)	vup2_1))	416.1_2))	((90.6_1	(92.1_1	92.1_2))	(gag2_1	(gag1_1	gag1_2))))))	(((((((ceb2_1	(((406.1_1	vup2_2)	(gac2_2	icr2_1))	gal1_1))	vel1_1)	((((((vul1_2	plu1_1)	plu2_1)	gac1_1)	vul3_1)	(icr1_2	gac1_2))	((369.1_1	vup1_2)	((gab1_1	vel2_1)	gal2_1))))	vul2_1)	(gra1_1	gra2_1))	gra1_2)
(((((250.1_1	L987_1)	(((((tri1_2	((gac2_1	(lai1_1	lai2_1))	(lit1_2	lit2_1)))	((((ceb1_1	vup2_1)	vul1_1)	((416.1_1	(icr2_2	vup1_1))	416.1_2))	gab2_1))	(lit1_1	tri2_1))	(90.6_1	(92.1_1	92.1_2)))	((406.1_2	(ceb1_2	icr1_1))	((gag1_1	gag1_2)	gag2_1))))	((((((vul1_2	(ceb2_1	vup2_2))	(gac1_1	gac1_2))	(((((369.1_1	vel2_1)	gab1_1)	vel1_1)	vup1_2)	vul2_1))	((((406.1_1	icr2_1)	(vul3_1	(((gac2_2	plu1_1)	plu2_1)	icr1_2)))	gal2_1)	gal1_1))	((gra1_1	gra2_1)	gra1_2))
(((((250.1_1	L987_1)	((((((lai2_1	(gag1_2	(gag1_1	gag2_1)))	(((gac2_1	lit2_1)	lit1_2)	lai1_1))	(90.6_1	(92.1_1	92.1_2)))	(((((ceb1_1	vul1_1)	416.1_1)	vup1_1)	(416.1_2	(icr2_2	vup2_1)))	(gab2_1	lit1_1)))	((406.1_2	icr1_1)	ceb1_2))	(tri1_2	tri2_1)))	((((((((icr2_1	(icr1_2	vul3_1))	(406.1_1	ceb2_1))	plu2_1)	vup1_2)	(369.1_1	(gab1_1	gal2_1)))	(vul1_2	vup2_2))	(((((vel2_1	(gac1_1	gac1_2))	plu1_1)	gac2_2)	vul2_1)	(gal1_1	vel1_1)))	((366.1_1	(lai1_2	tri1_1))
(((((250.1_1	L987_1)	(((((tri2_1	((lit1_1	(lai1_1	lit1_2))	gab2_1))	(((((416.1_1	icr2_2)	(ceb1_1	(vup1_1	vup2_1)))	(416.1_2	vul1_1))	tri1_2)	(lai2_1	lit2_1)))	(406.1_2	(ceb1_2	icr1_1)))	(90.6_1	(92.1_1	92.1_2)))	((gag1_1	(gag1_2	gag2_1))	gac2_1)))	(((((((((vel2_1	vul3_1)	gac2_2)	icr2_1)	(vul2_1	(plu1_1	vul1_2)))	((gac1_1	gac1_2)	vup2_2))	((369.1_1	vup1_2)	(icr1_2	gal1_1)))	((406.1_1	gal2_1)	(ceb2_1	(gab1_1	plu2_1))))	vel1_1)	((366.1_1	(lai1_2	tri1_1))
(((((250.1_1	L987_1)	(((((((((416.1_2	vul1_1)	(416.1_1	((icr2_2	vup1_1)	vup2_1)))	ceb1_1)	(lit1_1	lit1_2))	((gag2_1	gag1_1)	gag1_2))	tri2_1)	(90.6_1	(92.1_1	92.1_2)))	((((gab2_1	lai2_1)	(gac2_1	lit2_1))	tri1_2)	lai1_1))	((406.1_2	icr1_1)	ceb1_2)))	((((((((((((ceb2_1	icr2_1)	vul2_1)	vul1_2)	(gac1_1	gac1_2))	369.1_1)	(vel1_1	plu1_1))	gal1_1)	(((406.1_1	(plu2_1	vel2_1))	((gal2_1	vup2_2)	vup1_2))	(gab1_1	vul3_1)))	(gac2_2	icr1_2))	(gra1_1	gra2_1))	gra1_2)
(((((250.1_1	L987_1)	((((((((406.1_2	(gab2_1	tri1_2))	((vul1_1	vup2_1)	(((416.1_1	416.1_2)	icr2_2)	(ceb1_1	vup1_1))))	(gag2_1	(lit1_1	lit1_2)))	(lai2_1	gac2_1))	(gag1_1	gag1_2))	(90.6_1	(92.1_1	92.1_2)))	(lit2_1	(ceb1_2	icr1_1)))	(lai1_1	tri2_1)))	((((vup2_2	((gac1_1	gac1_2)	(((369.1_1	((icr2_1	plu2_1)	vup1_2))	(ceb2_1	gac2_2))	((((((406.1_1	vul1_2)	((icr1_2	plu1_1)	vel2_1))	(gal2_1	gab1_1))	gal1_1)	vel1_1)	vul3_1))))	vul2_1)	((gra1_1	gra2_1)	gra1_2))
((((((((250.1_1	L987_1)	lai2_1)	lai1_1)	(gab2_1	gac2_1))	(((((((406.1_2	(ceb1_2	icr1_1))	lit2_1)	((416.1_1	(ceb1_1	vup2_1))	(((416.1_2	vul1_1)	vup1_1)	icr2_2)))	((lit1_2	lit1_1)	gag2_1))	tri1_2)	tri2_1)	((90.6_1	(92.1_1	92.1_2))	(gag1_1	gag1_2))))	(((((406.1_1	(((369.1_1	gab1_1)	(gal2_1	plu1_1))	vul2_1))	(((vul1_2	(gac1_1	gac1_2))	((vul3_1	vup2_2)	gal1_1))	((ceb2_1	icr2_1)	((gac2_2	vel2_1)	plu2_1))))	((icr1_2	vup1_2)	vel1_1))	((gra1_1	gra2_1)	gra1_2))
((((((((((250.1_1	L987_1)	(((lit1_2	gab2_1)	lai2_1)	(lit1_1	lit2_1)))	tri2_1)	tri1_2)	((ceb1_2	icr1_1)	406.1_2))	((((((vul1_1	(vup1_1	icr2_2))	416.1_2)	(ceb1_1	vup2_1))	416.1_1)	(90.6_1	(92.1_1	92.1_2)))	(gag2_1	(gac2_1	lai1_1))))	(gag1_1	gag1_2))	(((((((((406.1_1	(icr1_2	vul3_1))	(icr2_1	plu2_1))	(vup2_2	((gab1_1	vup1_2)	gal2_1)))	369.1_1)	((ceb2_1	vul2_1)	(gal1_1	plu1_1)))	vel1_1)	(((vel2_1	vul1_2)	gac2_2)	(gac1_1	gac1_2)))	((gra1_1	gra2_1)	gra1_2))
(((((((250.1_1	L987_1)	(ceb1_2	(406.1_2	icr1_1)))	((gag1_1	(gag1_2	gag2_1))	gac2_1))	((((lit2_1	(gab2_1	lai1_1))	((lai2_1	lit1_2)	lit1_1))	(90.6_1	(92.1_1	92.1_2)))	(tri1_2	tri2_1)))	((ceb1_1	((vul1_1	icr2_2)	vup1_1))	((416.1_1	vup2_1)	416.1_2)))	((((plu1_1	((gab1_1	gal2_1)	(icr1_2	plu2_1)))	(((vul2_1	(((gal1_1	vul3_1)	vul1_2)	vel1_1))	(406.1_1	((ceb2_1	((gac1_1	gac1_2)	icr2_1))	gac2_2)))	((369.1_1	(vel2_1	vup2_2))	vup1_2)))	((gra1_1	gra2_1)	gra1_2))
(((((((((250.1_1	L987_1)	((((icr2_2	(vup1_1	vup2_1))	416.1_1)	416.1_2)	(ceb1_1	vul1_1)))	(lit1_1	lai2_1))	(((406.1_2	icr1_1)	ceb1_2)	((gab2_1	gac2_1)	tri1_2)))	(90.6_1	(92.1_1	92.1_2)))	((((gag1_1	(gag1_2	gag2_1))	(lit2_1	lit1_2))	lai1_1)	tri2_1))	((((((((icr2_1	(gac2_2	(gac1_1	gac1_2)))	gal2_1)	(369.1_1	gab1_1))	((((ceb2_1	vup2_2)	icr1_2)	gal1_1)	vup1_2))	((406.1_1	vul3_1)	(((plu1_1	(vul1_2	plu2_1))	vel1_1)	vel2_1)))	vul2_1)	((gra1_1	gra2_1)	gra1_2))
((((((((250.1_1	L987_1)	((icr1_1	ceb1_2)	406.1_2))	((((((((icr2_2	ceb1_1)	416.1_1)	416.1_2)	(vup1_1	(vul1_1	vup2_1)))	tri1_2)	(((lit1_2	lai2_1)	(gab2_1	lit1_1))	(gag1_1	(gag1_2	gag2_1))))	((gac2_1	lit2_1)	lai1_1))	tri2_1))	(90.6_1	(92.1_1	92.1_2)))	(366.1_1	(lai1_2	tri1_1)))	(((((((((icr1_2	gal2_1)	369.1_1)	(vul1_2	vel1_1))	(406.1_1	gab1_1))	(((((icr2_1	vel2_1)	vul3_1)	((ceb2_1	gac2_2)	(gac1_1	gac1_2)))	gal1_1)	plu2_1))	(vup2_2	vup1_2))	plu1_1)	vul2_1)
((((((((250.1_1	L987_1)	(tri1_2	tri2_1))	(((406.1_2	ceb1_2)	icr1_1)	((((lit2_1	lai1_1)	gab2_1)	lit1_2)	(gac2_1	(lai2_1	lit1_1)))))	((90.6_1	(92.1_1	92.1_2))	((gag1_2	gag1_1)	gag2_1)))	((((icr2_2	((416.1_1	vup1_1)	vul1_1))	ceb1_1)	vup2_1)	416.1_2))	((((((((369.1_1	(406.1_1	gal1_1))	vel1_1)	((gac1_1	gac1_2)	icr1_2))	((((gab1_1	vel2_1)	((gac2_2	plu2_1)	(vul1_2	vup2_2)))	((ceb2_1	vul3_1)	vul2_1))	vup1_2))	((plu1_1	icr2_1)	gal2_1))	gra1_2)	(gra1_1	gra2_1))
(((((((250.1_1	L987_1)	(((((406.1_2	icr1_1)	ceb1_2)	((lai1_1	lai2_1)	((gab2_1	lit2_1)	(gac2_1	lit1_2))))	(lit1_1	tri1_2))	((gag1_2	gag2_1)	gag1_1)))	((vup2_1	((((vul1_1	icr2_2)	(ceb1_1	vup1_1))	416.1_1)	416.1_2))	tri2_1))	(90.6_1	(92.1_1	92.1_2)))	(((((((gal2_1	vul1_2)	((gal1_1	(icr1_2	vul3_1))	vel1_1))	(ceb2_1	(((gab1_1	gac2_2)	vel2_1)	plu1_1)))	(((369.1_1	406.1_1)	vul2_1)	((vup1_2	plu2_1)	(icr2_1	vup2_2))))	(gac1_1	gac1_2))	((gra1_1	gra2_1)	gra1_2))
(((((250.1_1	L987_1)	((((((icr1_1	(406.1_2	ceb1_2))	(lit2_1	tri1_2))	(((icr2_2	(vup1_1	vul1_1))	((416.1_1	ceb1_1)	vup2_1))	416.1_2))	(((gab2_1	((gac2_1	lai2_1)	lit1_2))	(lai1_1	lit1_1))	((gag2_1	gag1_1)	gag1_2)))	(90.6_1	(92.1_1	92.1_2)))	tri2_1))	(((((gal2_1	icr1_2)	(ceb2_1	(gal1_1	plu1_1)))	(((369.1_1	((((gac1_1	gac1_2)	vel1_1)	vul2_1)	vul1_2))	(406.1_1	vup1_2))	((gab1_1	gac2_2)	(((plu2_1	(vel2_1	vup2_2))	icr2_1)	vul3_1))))	((gra1_1	gra2_1)	gra1_2))
(((((250.1_1	L987_1)	(((((((406.1_2	ceb1_2)	icr1_1)	tri1_2)	lai2_1)	(((((lit1_1	gab2_1)	(gac2_1	lit2_1))	lit1_2)	lai1_1)	(((gag1_2	gag2_1)	gag1_1)	tri2_1)))	(90.6_1	(92.1_1	92.1_2)))	((((vul1_1	vup2_1)	416.1_1)	((ceb1_1	vup1_1)	icr2_2))	416.1_2)))	(((((((vup2_2	(((((ceb2_1	vel2_1)	vul3_1)	gal2_1)	(icr1_2	vul1_2))	plu1_1))	((gab1_1	((406.1_1	icr2_1)	vel1_1))	gal1_1))	((369.1_1	vup1_2)	plu2_1))	(gac1_1	gac1_2))	(gac2_2	vul2_1))	((gra1_1	gra2_1)	gra1_2))
((((250.1_1	L987_1)	((((406.1_2	ceb1_2)	icr1_1)	(((vup1_1	vul1_1)	((vup2_1	416.1_1)	(ceb1_1	icr2_2)))	416.1_2))	(((((lit1_1	gab2_1)	(lai2_1	lit2_1))	(gac2_1	(lai1_1	lit1_2)))	((90.6_1	(92.1_1	92.1_2))	((gag1_1	(gag1_2	gag2_1))	tri2_1)))	tri1_2)))	(((((icr2_1	vup1_2)	((((vel1_1	(gac2_2	(plu2_1	vel2_1)))	(406.1_1	gal2_1))	(((gab1_1	gal1_1)	icr1_2)	vul1_2))	((369.1_1	vul3_1)	((ceb2_1	plu1_1)	vup2_2))))	((gac1_1	gac1_2)	vul2_1))	((gra1_1	gra2_1)	gra1_2))
(((((250.1_1	L987_1)	(((((406.1_2	ceb1_2)	icr1_1)	tri1_2)	((gag2_1	gag1_2)	gag1_1))	(((((((vul1_1	(icr2_2	vup1_1))	(416.1_1	416.1_2))	(vup2_1	ceb1_1))	((lit1_1	gac2_1)	(gab2_1	(lai1_1	lit2_1))))	(lai2_1	lit1_2))	tri2_1)	(90.6_1	(92.1_1	92.1_2)))))	((((icr1_2	vel1_1)	(((((icr2_1	(plu2_1	vul3_1))	(gac2_2	gal2_1))	((ceb2_1	vel2_1)	vul1_2))	406.1_1)	(((369.1_1	gab1_1)	(gal1_1	vup1_2))	(((vup2_2	plu1_1)	(gac1_1	gac1_2))	vul2_1))))	((gra1_1	gra2_1)	gra1_2))
((((250.1_1	L987_1)	((((ceb1_2	icr1_1)	406.1_2)	((lit2_1	gac2_1)	(((90.6_1	(92.1_1	92.1_2))	tri1_2)	((((((gag1_1	gag1_2)	gag2_1)	gab2_1)	lai2_1)	(lit1_2	(lai1_1	lit1_1)))	tri2_1))))	((416.1_2	416.1_1)	(ceb1_1	(((icr2_2	vup1_1)	vul1_1)	vup2_1)))))	(((((((((vel2_1	vup2_2)	(369.1_1	gab1_1))	(((((gac2_2	icr1_2)	plu2_1)	vul3_1)	vel1_1)	(gal1_1	vup1_2)))	vul2_1)	(((406.1_1	(ceb2_1	gal2_1))	icr2_1)	(gac1_1	gac1_2)))	plu1_1)	vul1_2)	((gra1_1	gra2_1)	gra1_2))
(((((250.1_1	L987_1)	((((((((ceb1_2	icr1_1)	406.1_2)	(gab2_1	lai1_1))	((gac2_1	lit1_1)	(lit2_1	tri2_1)))	((vul1_1	416.1_1)	((416.1_2	vup1_1)	((ceb1_1	vup2_1)	icr2_2))))	((gag1_1	(gag1_2	gag2_1))	(lai2_1	lit1_2)))	(90.6_1	(92.1_1	92.1_2)))	tri1_2))	(((((((369.1_1	vul1_2)	(gac1_1	gac1_2))	gal2_1)	((gab1_1	(ceb2_1	plu1_1))	(plu2_1	vul3_1)))	(((((vel2_1	icr2_1)	(((406.1_1	gal1_1)	gac2_2)	icr1_2))	vup1_2)	vup2_2)	(vel1_1	vul2_1)))	((gra1_1	gra2_1)	gra1_2))
(((((250.1_1	L987_1)	((((406.1_2	ceb1_2)	icr1_1)	((((lai2_1	lit2_1)	(lai1_1	tri2_1))	lit1_2)	(((gag2_1	gag1_2)	gag1_1)	(((gab2_1	lit1_1)	gac2_1)	tri1_2))))	(((((416.1_2	ceb1_1)	icr2_2)	vul1_1)	((416.1_1	vup1_1)	vup2_1))	(90.6_1	(92.1_1	92.1_2)))))	(((((vul2_1	(icr1_2	(gac1_1	gac1_2)))	(vul1_2	vel2_1))	((((369.1_1	gal2_1)	plu1_1)	vup1_2)	((((((406.1_1	((ceb2_1	vul3_1)	icr2_1))	plu2_1)	vup2_2)	(gac2_2	gal1_1))	gab1_1)	vel1_1)))	((gra1_1	gra2_1)	gra1_2))
(((((250.1_1	L987_1)	(((((406.1_2	ceb1_2)	icr1_1)	(((lai2_1	(lai1_1	tri2_1))	tri1_2)	(gag1_2	(gag1_1	gag2_1))))	(gab2_1	(gac2_1	lit1_1)))	(((((416.1_2	((ceb1_1	vup1_1)	icr2_2))	(vup2_1	vul1_1))	416.1_1)	(lit1_2	lit2_1))	(90.6_1	(92.1_1	92.1_2)))))	((((((gac2_2	vup2_2)	((ceb2_1	icr2_1)	plu2_1))	((vel2_1	406.1_1)	((((369.1_1	gal1_1)	(vul1_2	gab1_1))	(((gac1_1	gac1_2)	plu1_1)	(gal2_1	icr1_2)))	vup1_2)))	((vul3_1	vel1_1)	vul2_1))	((gra1_1	gra2_1)	gra1_2))
(((((250.1_1	L987_1)	(((((406.1_2	(ceb1_2	icr1_1))	((gag1_1	gag2_1)	gag1_2))	((lai1_1	((gac2_1	lit1_1)	lai2_1))	tri2_1))	(((((416.1_1	vup2_1)	icr2_2)	(416.1_2	vul1_1))	(ceb1_1	vup1_1))	tri1_2))	((90.6_1	(92.1_1	92.1_2))	((gab2_1	lit2_1)	lit1_2))))	((((((((((((ceb2_1	vel2_1)	vul1_2)	((gab1_1	plu2_1)	vul3_1))	(369.1_1	plu1_1))	((icr2_1	icr1_2)	vup2_2))	vup1_2)	((gal2_1	(gac1_1	gac1_2))	gal1_1))	(406.1_1	gac2_2))	vel1_1)	vul2_1)	((gra1_1	gra2_1)	gra1_2))
(((((250.1_1	L987_1)	(((((icr1_1	ceb1_2)	406.1_2)	((((((gac2_1	lit1_1)	tri1_2)	lit1_2)	tri2_1)	gab2_1)	(gag1_1	(gag1_2	gag2_1))))	((((vup1_1	(416.1_1	icr2_2))	vup2_1)	(ceb1_1	vul1_1))	416.1_2))	((90.6_1	(92.1_1	92.1_2))	((lai1_1	lai2_1)	lit2_1))))	(((((((vup2_2	icr2_1)	ceb2_1)	((((369.1_1	vul3_1)	gac2_2)	plu1_1)	((vup1_2	(gab1_1	icr1_2))	(gac1_1	gac1_2))))	(((((gal1_1	vul1_2)	vel1_1)	gal2_1)	vel2_1)	plu2_1))	(406.1_1	vul2_1))	((gra1_1	gra2_1)	gra1_2))
(((((250.1_1	L987_1)	(((ceb1_2	(406.1_2	icr1_1))	(((((vup1_1	vup2_1)	(416.1_1	vul1_1))	(ceb1_1	416.1_2))	icr2_2)	tri2_1))	(((((gac2_1	((gag1_2	gag2_1)	gag1_1))	(lit1_1	lit1_2))	(lai1_1	tri1_2))	(90.6_1	(92.1_1	92.1_2)))	(gab2_1	(lai2_1	lit2_1)))))	(((((((((ceb2_1	vul1_2)	(vel1_1	vup1_2))	icr2_1)	icr1_2)	((((((gac1_1	gac1_2)	gal2_1)	(gac2_2	vup2_2))	((406.1_1	(gab1_1	plu1_1))	gal1_1))	plu2_1)	((369.1_1	vel2_1)	vul3_1)))	vul2_1)	gra1_2)	(gra1_1	gra2_1))
(((((250.1_1	L987_1)	((icr1_1	(406.1_2	ceb1_2))	(((((((((vul1_1	416.1_1)	(ceb1_1	vup2_1))	(icr2_2	vup1_1))	416.1_2)	lit1_1)	((90.6_1	(92.1_1	92.1_2))	((gab2_1	(gac2_1	lai1_1))	lit1_2)))	((gag1_2	gag2_1)	gag1_1))	(lit2_1	lai2_1))	(tri1_2	tri2_1))))	(((((vel1_1	(gac1_1	gac1_2))	vul2_1)	((((((((((369.1_1	(gab1_1	vel2_1))	vul3_1)	plu1_1)	((406.1_1	vul1_2)	gal1_1))	vup2_2)	(gal2_1	vup1_2))	gac2_2)	(icr1_2	plu2_1))	icr2_1)	ceb2_1))	((gra1_1	gra2_1)	gra1_2))
((((250.1_1	L987_1)	(((ceb1_2	(406.1_2	icr1_1))	((lit2_1	(lai1_1	tri1_2))	gab2_1))	((((((((((ceb1_1	vup2_1)	vup1_1)	vul1_1)	416.1_2)	416.1_1)	icr2_2)	(gac2_1	(lit1_1	lit1_2)))	((90.6_1	(92.1_1	92.1_2))	(gag2_1	(gag1_1	gag1_2))))	lai2_1)	tri2_1)))	((((((((plu1_1	vup1_2)	(icr2_1	vul1_2))	((gac2_2	((gal2_1	vul3_1)	plu2_1))	(icr1_2	vup2_2)))	((((369.1_1	gal1_1)	(406.1_1	ceb2_1))	(gac1_1	gac1_2))	(gab1_1	vel2_1)))	vul2_1)	vel1_1)	((gra1_1	gra2_1)	gra1_2))
(((((250.1_1	L987_1)	((((((ceb1_2	406.1_2)	icr1_1)	(((vul1_1	((vup2_1	416.1_1)	((416.1_2	icr2_2)	(ceb1_1	vup1_1))))	((gab2_1	lai2_1)	(gac2_1	lit1_1)))	(90.6_1	(92.1_1	92.1_2))))	tri2_1)	((lit2_1	lit1_2)	tri1_2))	(lai1_1	(gag1_1	(gag1_2	gag2_1)))))	((((ceb2_1	(((((((406.1_1	(gal2_1	vul1_2))	icr2_1)	gac2_2)	((gal1_1	(plu2_1	vul3_1))	(plu1_1	(vel2_1	vup2_2))))	gab1_1)	(369.1_1	(gac1_1	gac1_2)))	icr1_2))	(vul2_1	(vel1_1	vup1_2)))	((gra1_1	gra2_1)	gra1_2))
(((((250.1_1	L987_1)	((((406.1_2	icr1_1)	ceb1_2)	((vup1_1	(((vul1_1	icr2_2)	ceb1_1)	(416.1_1	vup2_1)))	416.1_2))	((lai1_1	tri1_2)	((((90.6_1	(92.1_1	92.1_2))	((gag1_2	gag2_1)	gag1_1))	((gab2_1	((gac2_1	lit1_1)	lai2_1))	tri2_1))	(lit2_1	lit1_2)))))	((((((gab1_1	gal1_1)	((((406.1_1	(ceb2_1	vul1_2))	(369.1_1	plu1_1))	vup1_2)	((icr1_2	plu2_1)	icr2_1)))	(((((vup2_2	vel2_1)	vul3_1)	((gac1_1	gac1_2)	gal2_1))	vel1_1)	gac2_2))	vul2_1)	((gra1_1	gra2_1)	gra1_2))
((((250.1_1	L987_1)	(((((406.1_2	(ceb1_2	icr1_1))	tri2_1)	(((((vup1_1	416.1_2)	416.1_1)	((ceb1_1	vup2_1)	(icr2_2	vul1_1)))	((gab2_1	lai2_1)	(((gac2_1	lit2_1)	(lit1_1	lit1_2))	lai1_1)))	tri1_2))	(90.6_1	(92.1_1	92.1_2)))	((gag1_1	gag2_1)	gag1_2)))	(((((((vel2_1	icr2_1)	plu1_1)	((((369.1_1	vul1_2)	vup1_2)	(((406.1_1	plu2_1)	icr1_2)	(gal2_1	gac2_2)))	(gab1_1	gal1_1)))	(((vup2_2	ceb2_1)	vul3_1)	(gac1_1	gac1_2)))	(vul2_1	vel1_1))	((gra1_1	gra2_1)	gra1_2))
((((((250.1_1	L987_1)	(((416.1_2	(((vup2_1	(ceb1_1	icr2_2))	(416.1_1	vul1_1))	vup1_1))	tri1_2)	((((lai1_1	lai2_1)	((((gab2_1	lit2_1)	lit1_2)	lit1_1)	gac2_1))	(gag2_1	(gag1_1	gag1_2)))	((90.6_1	(92.1_1	92.1_2))	tri2_1))))	(icr1_1	(406.1_2	ceb1_2)))	((((((((vul3_1	vul1_2)	plu2_1)	((gab1_1	(((369.1_1	(406.1_1	gal1_1))	vel2_1)	gac2_2))	ceb2_1))	icr1_2)	vul2_1)	((((gal2_1	(icr2_1	plu1_1))	(gac1_1	gac1_2))	(vup1_2	vup2_2))	vel1_1))	((gra1_1	gra2_1)	gra1_2))
(((((250.1_1	L987_1)	(((406.1_2	icr1_1)	ceb1_2)	(((((icr2_2	(vup2_1	vul1_1))	(((416.1_1	vup1_1)	ceb1_1)	416.1_2))	(90.6_1	(92.1_1	92.1_2)))	((gac2_1	(lai2_1	lit1_1))	((gag1_2	(gag1_1	gag2_1))	tri2_1)))	(((gab2_1	(lit1_2	lai1_1))	tri1_2)	lit2_1))))	((((((gab1_1	icr1_2)	(vup2_2	vel2_1))	(406.1_1	vup1_2))	((((369.1_1	(ceb2_1	plu1_1))	(vul1_2	vul3_1))	((gac1_1	gac1_2)	vel1_1))	(((gal2_1	(icr2_1	plu2_1))	gac2_2)	(gal1_1	vul2_1))))	((gra1_1	gra2_1)	gra1_2))
(((((250.1_1	L987_1)	((((((406.1_2	icr1_1)	ceb1_2)	tri2_1)	(90.6_1	(92.1_1	92.1_2)))	(gag2_1	(gag1_1	gag1_2)))	(((vup1_1	((vup2_1	vul1_1)	icr2_2))	((ceb1_1	416.1_2)	416.1_1))	((((((lai2_1	lit1_2)	lit1_1)	tri1_2)	(gab2_1	lai1_1))	gac2_1)	lit2_1))))	((((((((gab1_1	icr1_2)	((gal2_1	plu1_1)	plu2_1))	vup2_2)	((((((369.1_1	vul1_2)	vel2_1)	gac2_2)	(406.1_1	gal1_1))	vul2_1)	(gac1_1	gac1_2)))	vel1_1)	((ceb2_1	vup1_2)	(icr2_1	vul3_1)))	((gra1_1	gra2_1)	gra1_2))
(((((250.1_1	L987_1)	((((ceb1_2	(406.1_2	icr1_1))	((((gag1_2	gag2_1)	gag1_1)	lit1_2)	tri2_1))	((((icr2_2	416.1_1)	(vul1_1	vup2_1))	((ceb1_1	vup1_1)	416.1_2))	(((lit1_1	lai1_1)	gab2_1)	(((gac2_1	lit2_1)	lai2_1)	tri1_2))))	(90.6_1	(92.1_1	92.1_2))))	(((((((((406.1_1	gal2_1)	((vul3_1	plu2_1)	(gab1_1	icr2_1)))	plu1_1)	((((369.1_1	((vup1_2	gac2_2)	vup2_2))	((vul1_2	ceb2_1)	gal1_1))	(gac1_1	gac1_2))	vel1_1))	(icr1_2	vel2_1))	vul2_1)	(gra1_1	gra2_1))	gra1_2)
((((250.1_1	L987_1)	((((icr1_1	ceb1_2)	406.1_2)	(((((gac2_1	lit1_1)	lai2_1)	lai1_1)	tri2_1)	(gab2_1	lit2_1)))	((((416.1_1	(ceb1_1	vup2_1))	vup1_1)	((416.1_2	icr2_2)	vul1_1))	(((90.6_1	(92.1_1	92.1_2))	lit1_2)	(((gag1_1	gag1_2)	gag2_1)	tri1_2)))))	(((((((vul3_1	((369.1_1	gac2_2)	gal2_1))	vul2_1)	(gac1_1	gac1_2))	(((406.1_1	plu2_1)	(plu1_1	vel1_1))	((ceb2_1	vup1_2)	icr1_2)))	(((icr2_1	gal1_1)	gab1_1)	(vel2_1	(vul1_2	vup2_2))))	((gra1_1	gra2_1)	gra1_2))
(((((250.1_1	L987_1)	(((406.1_2	(ceb1_2	icr1_1))	((((((vup1_1	(416.1_2	(icr2_2	vul1_1)))	((ceb1_1	vup2_1)	416.1_1))	(((gab2_1	lit1_1)	(gac2_1	lai2_1))	lit2_1))	tri2_1)	lai1_1)	tri1_2))	((90.6_1	(92.1_1	92.1_2))	(((gag1_1	gag2_1)	gag1_2)	lit1_2))))	(((((icr2_1	vul1_2)	((406.1_1	gab1_1)	(((ceb2_1	icr1_2)	gal1_1)	((gac2_2	plu2_1)	vel2_1))))	(((369.1_1	(gal2_1	(plu1_1	(vul3_1	vup2_2))))	(vel1_1	vup1_2))	vul2_1))	(gac1_1	gac1_2))	(((366.1_1	(lai1_2	tri1_1))
((((250.1_1	L987_1)	(((((icr1_1	(406.1_2	ceb1_2))	((((ceb1_1	vul1_1)	(icr2_2	vup2_1))	416.1_1)	(416.1_2	vup1_1)))	tri1_2)	(((gag1_2	(gag1_1	gag2_1))	lit1_2)	tri2_1))	((((gab2_1	(lai2_1	lit1_1))	(gac2_1	lai1_1))	lit2_1)	(90.6_1	(92.1_1	92.1_2)))))	((((gab1_1	((((gac2_2	vul3_1)	(vul1_2	gal2_1))	((369.1_1	(gal1_1	vup1_2))	(icr1_2	icr2_1)))	(406.1_1	vup2_2)))	((((ceb2_1	plu2_1)	(plu1_1	vel2_1))	((gac1_1	gac1_2)	vul2_1))	vel1_1))	gra1_2)	((366.1_1	(lai1_2
(((((250.1_1	L987_1)	(((((ceb1_2	icr1_1)	406.1_2)	((((gag1_2	gag2_1)	gag1_1)	tri1_2)	((gac2_1	lai2_1)	lit1_1)))	(((((416.1_1	(icr2_2	vul1_1))	ceb1_1)	((416.1_2	vup1_1)	vup2_1))	(lit2_1	((gab2_1	lit1_2)	lai1_1)))	tri2_1))	(90.6_1	(92.1_1	92.1_2))))	((((((369.1_1	(vul2_1	vup1_2))	(gab1_1	(gac1_1	gac1_2)))	(ceb2_1	gal2_1))	(((vup2_2	plu2_1)	(gac2_2	vel2_1))	(((((406.1_1	icr1_2)	plu1_1)	vul3_1)	((gal1_1	icr2_1)	vul1_2))	vel1_1)))	gra1_2)	((366.1_1	(lai1_2
((((250.1_1	L987_1)	((((icr1_1	(406.1_2	ceb1_2))	((((icr2_2	(((ceb1_1	vul1_1)	416.1_1)	(416.1_2	(vup1_1	vup2_1))))	(gag1_1	(gag1_2	gag2_1)))	(90.6_1	(92.1_1	92.1_2)))	((gac2_1	lit1_2)	lit2_1)))	((((gab2_1	lit1_1)	lai2_1)	lai1_1)	tri1_2))	tri2_1))	((((((((406.1_1	vup2_2)	(vel2_1	(gal2_1	vul1_2)))	((gab1_1	icr1_2)	plu2_1))	(((plu1_1	vup1_2)	vul3_1)	(gac1_1	gac1_2)))	(((369.1_1	gac2_2)	vel1_1)	icr2_1))	((ceb2_1	gal1_1)	vul2_1))	((gra1_1	gra2_1)	gra1_2))
((((250.1_1	L987_1)	((((((((ceb1_2	406.1_2)	icr1_1)	tri2_1)	(((lit1_2	gac2_1)	lai1_1)	lit1_1))	(((((ceb1_1	vup1_1)	((gab2_1	lit2_1)	lai2_1))	icr2_2)	(vul1_1	vup2_1))	(416.1_1	416.1_2)))	(90.6_1	(92.1_1	92.1_2)))	((gag1_2	gag2_1)	gag1_1))	tri1_2))	(((((((gab1_1	gac2_2)	(gal2_1	icr2_1))	(((vel2_1	vup2_2)	gal1_1)	(vul3_1	plu1_1)))	((((((369.1_1	406.1_1)	plu2_1)	vel1_1)	((ceb2_1	icr1_2)	(gac1_1	gac1_2)))	vup1_2)	vul1_2))	vul2_1)	((gra1_1	gra2_1)	gra1_2))
((((250.1_1	L987_1)	((((((((ceb1_2	icr1_1)	406.1_2)	lit1_1)	((gag1_2	gag2_1)	gag1_1))	tri2_1)	(lai2_1	(((gab2_1	lit2_1)	(gac2_1	lai1_1))	lit1_2)))	((ceb1_1	vul1_1)	((416.1_1	(416.1_2	vup2_1))	(icr2_2	vup1_1))))	((90.6_1	(92.1_1	92.1_2))	tri1_2)))	((((((gal2_1	(ceb2_1	gab1_1))	(vul1_2	vul3_1))	vel2_1)	(((((((((icr1_2	(406.1_1	vup2_2))	icr2_1)	vel1_1)	plu1_1)	((gac2_2	plu2_1)	vup1_2))	gal1_1)	vul2_1)	(gac1_1	gac1_2))	369.1_1))	((gra1_1	gra2_1)	gra1_2))
((((((250.1_1	L987_1)	(90.6_1	(92.1_1	92.1_2)))	((((((406.1_2	ceb1_2)	icr1_1)	(((gab2_1	gac2_1)	lai1_1)	(lit1_1	lai2_1)))	((lit2_1	tri1_2)	tri2_1))	((((lit1_2	icr2_2)	(416.1_2	vup1_1))	416.1_1)	((ceb1_1	vup2_1)	vul1_1)))	(gag2_1	(gag1_1	gag1_2))))	(((((((369.1_1	gal2_1)	vup1_2)	((vul2_1	icr1_2)	(gac1_1	gac1_2)))	((vup2_2	(((ceb2_1	vul1_2)	gab1_1)	plu1_1))	(((406.1_1	vel2_1)	(gac2_2	vul3_1))	(gal1_1	icr2_1))))	(vel1_1	plu2_1))	((gra1_1	gra2_1)	gra1_2))
((((250.1_1	L987_1)	((406.1_2	(ceb1_2	icr1_1))	(((((vul1_1	(((icr2_2	ceb1_1)	(vup1_1	vup2_1))	416.1_2))	416.1_1)	(gab2_1	((gac2_1	lai1_1)	lai2_1)))	(((gag1_2	gag2_1)	gag1_1)	(lit1_2	lit1_1)))	(((90.6_1	(92.1_1	92.1_2))	lit2_1)	(tri1_2	tri2_1)))))	(((((((((gac1_1	gac1_2)	(406.1_1	vup2_2))	gal2_1)	((((icr1_2	(plu1_1	plu2_1))	icr2_1)	(369.1_1	gab1_1))	(ceb2_1	((vul3_1	gac2_2)	vul1_2))))	vul2_1)	vel1_1)	(vel2_1	(gal1_1	vup1_2)))	((gra1_1	gra2_1)	gra1_2))
(((((250.1_1	L987_1)	(((((406.1_2	(ceb1_2	icr1_1))	((((90.6_1	92.1_1)	92.1_2)	(((gac2_1	lit2_1)	lai1_1)	lai2_1))	(tri1_2	tri2_1)))	(lit1_1	lit1_2))	((((416.1_1	vup1_1)	icr2_2)	(416.1_2	(ceb1_1	(vup2_1	vul1_1))))	(gag1_1	(gag1_2	gag2_1))))	gab2_1))	((((((((gac1_1	gac1_2)	369.1_1)	((plu2_1	vul3_1)	vul1_2))	(((((406.1_1	gac2_2)	vel2_1)	gab1_1)	vul2_1)	(((((icr2_1	plu1_1)	vup1_2)	gal2_1)	icr1_2)	vup2_2)))	vel1_1)	(ceb2_1	gal1_1))	((gra1_1	gra2_1)	gra1_2))
((((250.1_1	L987_1)	((((((((406.1_2	icr1_1)	ceb1_2)	tri1_2)	((((((ceb1_1	(vul1_1	vup2_1))	icr2_2)	416.1_1)	vup1_1)	416.1_2)	tri2_1))	((lai1_1	lai2_1)	lit2_1))	gab2_1)	(gag1_1	(gag1_2	gag2_1)))	((90.6_1	(92.1_1	92.1_2))	((gac2_1	lit1_2)	lit1_1))))	((((((gal2_1	icr1_2)	(406.1_1	vup1_2))	((((plu2_1	(vul1_2	vul3_1))	gal1_1)	(369.1_1	(((gac1_1	gac1_2)	gac2_2)	plu1_1)))	vul2_1))	((((ceb2_1	(vel2_1	vup2_2))	gab1_1)	vel1_1)	icr2_1))	((gra1_1	gra2_1)	gra1_2))
(((((250.1_1	L987_1)	((((((406.1_2	icr1_1)	ceb1_2)	(((icr2_2	vup2_1)	416.1_1)	(((ceb1_1	vul1_1)	vup1_1)	416.1_2)))	tri2_1)	(90.6_1	(92.1_1	92.1_2)))	((((gac2_1	gab2_1)	(lai2_1	lit1_2))	(lit1_1	lai1_1))	(((gag2_1	gag1_1)	gag1_2)	(lit2_1	tri1_2)))))	((((((((ceb2_1	icr1_2)	((gac1_1	gac1_2)	vup2_2))	gab1_1)	((((gac2_2	plu1_1)	vul1_2)	((406.1_1	gal2_1)	icr2_1))	vul3_1))	(vup1_2	plu2_1))	((((369.1_1	gal1_1)	vel2_1)	vel1_1)	vul2_1))	((gra1_1	gra2_1)	gra1_2))
(((((250.1_1	L987_1)	((((((ceb1_2	(406.1_2	icr1_1))	tri1_2)	((((lai1_1	(gab2_1	lit1_1))	((gac2_1	lit1_2)	lai2_1))	(gag1_1	(gag1_2	gag2_1)))	lit2_1))	((((ceb1_1	vup1_1)	(icr2_2	vul1_1))	(vup2_1	416.1_2))	416.1_1))	tri2_1)	(90.6_1	(92.1_1	92.1_2))))	(((((((((((ceb2_1	vul1_2)	gab1_1)	vup2_2)	plu1_1)	vel1_1)	((369.1_1	406.1_1)	gal1_1))	(((vel2_1	icr1_2)	vup1_2)	(gal2_1	vul3_1)))	((gac1_1	gac1_2)	(gac2_2	plu2_1)))	(icr2_1	vul2_1))	((gra1_1	gra2_1)	gra1_2))
(((((250.1_1	L987_1)	((((icr1_1	(406.1_2	ceb1_2))	((gac2_1	(lai2_1	lit2_1))	lit1_2))	(((vup1_1	(416.1_1	((416.1_2	vup2_1)	icr2_2)))	ceb1_1)	vul1_1))	((((gab2_1	((lai1_1	lit1_1)	tri1_2))	tri2_1)	((gag1_2	gag2_1)	gag1_1))	(90.6_1	(92.1_1	92.1_2)))))	((((((plu1_1	((gab1_1	plu2_1)	(vup2_2	vul3_1)))	(406.1_1	(gal1_1	gal2_1)))	((ceb2_1	icr1_2)	vup1_2))	((((((369.1_1	vel2_1)	icr2_1)	(vul1_2	gac2_2))	vul2_1)	(gac1_1	gac1_2))	vel1_1))	((gra1_1	gra2_1)	gra1_2))
(((((250.1_1	L987_1)	((((406.1_2	icr1_1)	ceb1_2)	(90.6_1	(92.1_1	92.1_2)))	(((((416.1_2	(ceb1_1	icr2_2))	vup1_1)	vul1_1)	(416.1_1	vup2_1))	(((tri1_2	((gag1_1	(gag1_2	gag2_1))	((gac2_1	lit1_1)	lit1_2)))	(gab2_1	((lai1_1	lit2_1)	tri2_1)))	lai2_1))))	(((((((((((vul3_1	406.1_1)	(gac2_2	plu2_1))	(icr1_2	vup2_2))	vel1_1)	(gal1_1	(plu1_1	vul1_2)))	(gal2_1	(icr2_1	gab1_1)))	(gac1_1	gac1_2))	vul2_1)	((369.1_1	vel2_1)	(ceb2_1	vup1_2)))	((gra1_1	gra2_1)	gra1_2))
(((((250.1_1	L987_1)	((((((ceb1_2	(406.1_2	icr1_1))	((gac2_1	lai2_1)	(lit1_2	lit2_1)))	((((gag2_1	gag1_2)	gag1_1)	((lai1_1	lit1_1)	tri1_2))	gab2_1))	(90.6_1	(92.1_1	92.1_2)))	(((ceb1_1	vul1_1)	icr2_2)	((vup2_1	416.1_1)	(416.1_2	vup1_1))))	tri2_1))	((((((((((vup2_2	(369.1_1	icr2_1))	vul3_1)	((406.1_1	((gal2_1	(icr1_2	plu2_1))	vul1_2))	gal1_1))	ceb2_1)	(vup1_2	(((gab1_1	vel1_1)	gac2_2)	(gac1_1	gac1_2))))	vel2_1)	plu1_1)	vul2_1)	((gra1_1	gra2_1)	gra1_2))
(((((250.1_1	L987_1)	((((ceb1_2	406.1_2)	icr1_1)	((gag1_2	gag2_1)	gag1_1))	(((((vup2_1	416.1_1)	(ceb1_1	vul1_1))	(416.1_2	(icr2_2	vup1_1)))	(((gac2_1	lit1_2)	(lai2_1	lit1_1))	(lai1_1	(lit2_1	tri1_2))))	(((90.6_1	(92.1_1	92.1_2))	gab2_1)	tri2_1))))	(((((369.1_1	((icr1_2	vul1_2)	vel2_1))	(((((gal2_1	vul3_1)	vup2_2)	(gab1_1	vup1_2))	((gal1_1	icr2_1)	plu2_1))	((406.1_1	ceb2_1)	gac2_2)))	((((gac1_1	gac1_2)	vul2_1)	vel1_1)	plu1_1))	((gra1_1	gra2_1)	gra1_2))
(((((250.1_1	L987_1)	((((((406.1_2	ceb1_2)	icr1_1)	(((lai2_1	lit1_2)	gac2_1)	lit1_1))	(((gag1_2	gag2_1)	gag1_1)	tri2_1))	(((gab2_1	lit2_1)	lai1_1)	tri1_2))	(((vul1_1	(416.1_1	416.1_2))	((vup1_1	(ceb1_1	vup2_1))	icr2_2))	(90.6_1	(92.1_1	92.1_2)))))	(((((((((((icr1_2	plu2_1)	vup2_2)	(plu1_1	icr2_1))	vul1_2)	(gab1_1	(gac1_1	gac1_2)))	406.1_1)	vel1_1)	((((369.1_1	vup1_2)	gal1_1)	gac2_2)	(ceb2_1	vul3_1)))	((gal2_1	vel2_1)	vul2_1))	((gra1_1	gra2_1)	gra1_2))
(((((250.1_1	L987_1)	((((((406.1_2	ceb1_2)	icr1_1)	(90.6_1	(92.1_1	92.1_2)))	((gag1_1	gag2_1)	gag1_2))	tri2_1)	(((vul1_1	(416.1_1	416.1_2))	((vup2_1	(ceb1_1	icr2_2))	vup1_1))	(((((gac2_1	lai2_1)	lit1_2)	((gab2_1	lai1_1)	lit2_1))	tri1_2)	lit1_1))))	((((((((vel2_1	(((ceb2_1	gab1_1)	plu2_1)	vup1_2))	(((gac1_1	gac1_2)	gal1_1)	vel1_1))	((((369.1_1	406.1_1)	vup2_2)	gal2_1)	icr2_1))	(vul1_2	vul2_1))	(((gac2_2	plu1_1)	vul3_1)	icr1_2))	(gra1_1	gra2_1))	gra1_2)
(((((250.1_1	L987_1)	(((((406.1_2	(ceb1_2	icr1_1))	(((416.1_1	416.1_2)	((ceb1_1	vup2_1)	(icr2_2	vup1_1)))	vul1_1))	((90.6_1	(92.1_1	92.1_2))	(((gab2_1	lit2_1)	lai1_1)	lit1_2)))	((gag2_1	(gag1_1	gag1_2))	((gac2_1	lai2_1)	tri1_2)))	(lit1_1	tri2_1)))	(((((((369.1_1	icr2_1)	vul1_2)	(icr1_2	plu1_1))	((((406.1_1	(vel2_1	vup2_2))	vul2_1)	vel1_1)	(((((((ceb2_1	vul3_1)	gal2_1)	gac2_2)	(gab1_1	plu2_1))	vup1_2)	(gac1_1	gac1_2))	gal1_1)))	(gra1_1	gra2_1))	gra1_2)
(((((250.1_1	L987_1)	(((((ceb1_2	406.1_2)	icr1_1)	gac2_1)	(((vup1_1	((ceb1_1	icr2_2)	vul1_1))	416.1_2)	(vup2_1	416.1_1)))	((((((lit2_1	((gab2_1	lai1_1)	(lai2_1	lit1_1)))	tri1_2)	lit1_2)	((gag1_2	gag2_1)	gag1_1))	tri2_1)	(90.6_1	(92.1_1	92.1_2)))))	(((((((((icr2_1	406.1_1)	vup1_2)	vel1_1)	(plu1_1	((((369.1_1	vul1_2)	vul3_1)	gal2_1)	(ceb2_1	gab1_1))))	(vel2_1	vup2_2))	((gac2_2	icr1_2)	gal1_1))	((plu2_1	(gac1_1	gac1_2))	vul2_1))	((gra1_1	gra2_1)	gra1_2))
(((((250.1_1	L987_1)	((((ceb1_2	406.1_2)	icr1_1)	(((((lit1_1	lit2_1)	((((gab2_1	lit1_2)	lai2_1)	lai1_1)	tri1_2))	((gag1_1	gag2_1)	gag1_2))	gac2_1)	tri2_1))	(((((416.1_1	icr2_2)	vul1_1)	(416.1_2	ceb1_1))	(vup1_1	vup2_1))	(90.6_1	(92.1_1	92.1_2)))))	((((((gab1_1	(icr2_1	vul1_2))	((gal2_1	vel2_1)	plu1_1))	((((((406.1_1	ceb2_1)	gal1_1)	vup1_2)	(gac1_1	gac1_2))	((((369.1_1	icr1_2)	plu2_1)	vul3_1)	(gac2_2	(vul2_1	vup2_2))))	vel1_1))	(gra1_1	gra2_1))	gra1_2)
(((((250.1_1	L987_1)	((((((ceb1_2	406.1_2)	icr1_1)	((gab2_1	gac2_1)	((lai1_1	lit2_1)	(lit1_1	lit1_2))))	(((((icr2_2	416.1_1)	(((ceb1_1	vup1_1)	vup2_1)	vul1_1))	416.1_2)	tri1_2)	(gag1_1	(gag1_2	gag2_1))))	tri2_1)	((90.6_1	(92.1_1	92.1_2))	lai2_1)))	(((((((((plu2_1	vul1_2)	(gac1_1	gac1_2))	((369.1_1	gac2_2)	ceb2_1))	vup1_2)	((gab1_1	(vup2_2	plu1_1))	vul2_1))	((vel2_1	vul3_1)	(((406.1_1	icr1_2)	vel1_1)	((gal2_1	icr2_1)	gal1_1))))	gra1_2)	(gra1_1	gra2_1))
(((((250.1_1	L987_1)	((((icr1_1	(406.1_2	ceb1_2))	(lit1_1	lit1_2))	(((416.1_2	vup1_1)	(((icr2_2	vul1_1)	(ceb1_1	vup2_1))	416.1_1))	((gab2_1	lai1_1)	(gac2_1	tri1_2))))	(((90.6_1	(92.1_1	92.1_2))	((gag1_2	gag1_1)	gag2_1))	((lit2_1	lai2_1)	tri2_1))))	((((((((406.1_1	(gac2_2	vup2_2))	((((((gab1_1	plu1_1)	vul3_1)	(ceb2_1	(icr1_2	plu2_1)))	gal1_1)	((369.1_1	icr2_1)	vel2_1))	vup1_2))	(gal2_1	vul1_2))	vel1_1)	(gac1_1	gac1_2))	vul2_1)	((gra1_1	gra2_1)	gra1_2))
(((((250.1_1	L987_1)	(((((icr1_1	406.1_2)	ceb1_2)	((((vup1_1	vup2_1)	((ceb1_1	vul1_1)	icr2_2))	416.1_1)	416.1_2))	(((((lit1_1	lit2_1)	lai1_1)	((lai2_1	tri1_2)	tri2_1))	((gag2_1	gag1_2)	gag1_1))	((gab2_1	gac2_1)	lit1_2)))	(90.6_1	(92.1_1	92.1_2))))	((((((((369.1_1	plu2_1)	(((icr1_2	gac2_2)	(gal2_1	vul1_2))	(gab1_1	vup2_2)))	((406.1_1	(icr2_1	plu1_1))	(ceb2_1	(gac1_1	gac1_2))))	vel1_1)	vel2_1)	(((vup1_2	vul3_1)	gal1_1)	vul2_1))	((gra1_1	gra2_1)	gra1_2))
(((((250.1_1	L987_1)	(((((406.1_2	(ceb1_2	icr1_1))	(((((vup1_1	416.1_2)	ceb1_1)	icr2_2)	(416.1_1	(vul1_1	vup2_1)))	gab2_1))	((gac2_1	lai1_1)	(lit1_1	lit1_2)))	((((lit2_1	tri1_2)	(gag2_1	(gag1_1	gag1_2)))	tri2_1)	lai2_1))	(90.6_1	(92.1_1	92.1_2))))	(((((ceb2_1	((gac1_1	gac1_2)	vup1_2))	(406.1_1	vul2_1))	(((((369.1_1	(gal2_1	vel2_1))	((plu1_1	vup2_2)	((gab1_1	vul3_1)	icr2_1)))	gal1_1)	((gac2_2	icr1_2)	plu2_1))	(vel1_1	vul1_2)))	((gra1_1	gra2_1)	gra1_2))
(((((250.1_1	L987_1)	((((icr1_1	(406.1_2	ceb1_2))	(tri2_1	(lit2_1	tri1_2)))	(((gab2_1	lai1_1)	lit1_1)	(gac2_1	lit1_2)))	(((ceb1_1	vul1_1)	((vup2_1	416.1_2)	(416.1_1	(icr2_2	vup1_1))))	(((90.6_1	(92.1_1	92.1_2))	(gag1_1	(gag1_2	gag2_1)))	lai2_1))))	((((((((gab1_1	(406.1_1	(((vel2_1	(icr1_2	vul1_2))	(icr2_1	vup1_2))	vul3_1)))	(ceb2_1	gac2_2))	(gal1_1	vul2_1))	(369.1_1	((vup2_2	vel1_1)	(gac1_1	gac1_2))))	((gal2_1	plu2_1)	plu1_1))	(gra1_1	gra2_1))	gra1_2)
((((250.1_1	L987_1)	(((((((ceb1_2	icr1_1)	406.1_2)	((((lai1_1	(gab2_1	lit1_2))	tri2_1)	lit1_1)	tri1_2))	((((vup1_1	416.1_1)	(icr2_2	vup2_1))	(416.1_2	vul1_1))	ceb1_1))	(lai2_1	lit2_1))	gac2_1)	((90.6_1	(92.1_1	92.1_2))	(gag1_2	(gag1_1	gag2_1)))))	((((((((((icr1_2	gac2_2)	vup2_2)	(((406.1_1	((vel2_1	(vup1_2	plu1_1))	vul3_1))	plu2_1)	(gal2_1	vul1_2)))	(369.1_1	icr2_1))	(gac1_1	gac1_2))	((gal1_1	(ceb2_1	gab1_1))	vul2_1))	vel1_1)	(gra1_1	gra2_1))	gra1_2)
(((((250.1_1	L987_1)	((((((406.1_2	icr1_1)	ceb1_2)	(90.6_1	(92.1_1	92.1_2)))	(lai2_1	lit2_1))	(((((ceb1_1	icr2_2)	vup2_1)	416.1_1)	416.1_2)	(vul1_1	vup1_1)))	(((((gab2_1	(lai1_1	lit1_2))	tri1_2)	(gac2_1	lit1_1))	(gag1_1	(gag1_2	gag2_1)))	tri2_1)))	(((((((icr1_2	(vel2_1	vup1_2))	(gab1_1	icr2_1))	gal2_1)	(ceb2_1	vup2_2))	(((((((369.1_1	(gac1_1	gac1_2))	gac2_2)	406.1_1)	gal1_1)	vel1_1)	(vul2_1	(plu2_1	plu1_1)))	(vul1_2	vul3_1)))	((gra1_1	gra2_1)	gra1_2))
(((((250.1_1	L987_1)	((((((406.1_2	ceb1_2)	icr1_1)	(gac2_1	tri2_1))	((lit1_1	(lai1_1	lit2_1))	(gag2_1	(gag1_1	gag1_2))))	(((gab2_1	lit1_2)	tri1_2)	lai2_1))	((((vup1_1	vup2_1)	(icr2_2	((416.1_1	ceb1_1)	416.1_2)))	vul1_1)	(90.6_1	(92.1_1	92.1_2)))))	(((((406.1_1	(vup2_2	vul1_2))	(369.1_1	(((((ceb2_1	gal2_1)	vel2_1)	plu1_1)	icr1_2)	(gal1_1	vul2_1))))	(((plu2_1	vel1_1)	((icr2_1	(gab1_1	gac2_2))	vul3_1))	((gac1_1	gac1_2)	vup1_2)))	((gra1_1	gra2_1)	gra1_2))
(((((250.1_1	L987_1)	(((((406.1_2	ceb1_2)	icr1_1)	(((((lai2_1	lit2_1)	lit1_1)	lai1_1)	gac2_1)	(((gag1_2	gag2_1)	gag1_1)	((gab2_1	lit1_2)	(tri1_2	tri2_1)))))	(90.6_1	(92.1_1	92.1_2)))	((vup1_1	416.1_1)	(((416.1_2	vup2_1)	ceb1_1)	(icr2_2	vul1_1)))))	((((icr2_1	plu2_1)	(((((plu1_1	gab1_1)	gal2_1)	((369.1_1	ceb2_1)	icr1_2))	(gal1_1	vel1_1))	(((((406.1_1	vup2_2)	(vul1_2	vel2_1))	(gac1_1	gac1_2))	vul2_1)	((gac2_2	vul3_1)	vup1_2))))	((gra1_1	gra2_1)	gra1_2))
((((250.1_1	L987_1)	((((icr1_1	(406.1_2	ceb1_2))	((gag1_1	(gag1_2	gag2_1))	tri1_2))	((((vul1_1	icr2_2)	(416.1_1	416.1_2))	(vup2_1	(ceb1_1	vup1_1)))	tri2_1))	((((gab2_1	(gac2_1	(lit2_1	(lai1_1	lit1_2))))	lai2_1)	lit1_1)	(90.6_1	(92.1_1	92.1_2)))))	((((((((((gab1_1	(gal2_1	(icr1_2	vul1_2)))	(gac1_1	gac1_2))	(vul3_1	vup1_2))	(plu2_1	((vel2_1	ceb2_1)	plu1_1)))	(369.1_1	gac2_2))	icr2_1)	((406.1_1	vup2_2)	(gal1_1	vel1_1)))	vul2_1)	((gra1_1	gra2_1)	gra1_2))
(((((250.1_1	L987_1)	(((((((ceb1_2	icr1_1)	406.1_2)	lit2_1)	lit1_1)	tri1_2)	(lai2_1	tri2_1))	(((((((vup2_1	((416.1_1	vul1_1)	416.1_2))	ceb1_1)	vup1_1)	icr2_2)	(gag1_1	(gag1_2	gag2_1)))	(90.6_1	(92.1_1	92.1_2)))	(((gab2_1	lai1_1)	gac2_1)	lit1_2))))	((((((((gac2_2	(icr2_1	vel2_1))	(((gal2_1	vup2_2)	gal1_1)	(gab1_1	icr1_2)))	((369.1_1	plu2_1)	((((406.1_1	vul1_2)	ceb2_1)	((plu1_1	vul3_1)	vup1_2))	(gac1_1	gac1_2))))	vel1_1)	vul2_1)	(gra1_1	gra2_1))	gra1_2)
(((((250.1_1	L987_1)	(((((ceb1_2	406.1_2)	icr1_1)	tri2_1)	(90.6_1	(92.1_1	92.1_2)))	(((vup2_1	vul1_1)	((416.1_2	((ceb1_1	vup1_1)	icr2_2))	416.1_1))	(((lit1_1	lit2_1)	(((gag1_2	gag1_1)	gag2_1)	(lai2_1	tri1_2)))	(lit1_2	(gab2_1	(gac2_1	lai1_1)))))))	(((((((gac2_2	icr1_2)	(369.1_1	(gac1_1	gac1_2)))	vel1_1)	gal1_1)	(((((vup2_2	((icr2_1	plu1_1)	vup1_2))	(((ceb2_1	vul3_1)	gab1_1)	vel2_1))	(gal2_1	plu2_1))	(406.1_1	vul1_2))	vul2_1))	((gra1_1	gra2_1)	gra1_2))
((((250.1_1	L987_1)	(((((((406.1_2	icr1_1)	ceb1_2)	tri1_2)	((((gab2_1	lit1_2)	lit2_1)	gac2_1)	(lai2_1	lit1_1)))	((((((icr2_2	vup1_1)	416.1_2)	(vup2_1	vul1_1))	416.1_1)	ceb1_1)	tri2_1))	(lai1_1	(gag1_1	(gag1_2	gag2_1))))	(90.6_1	(92.1_1	92.1_2))))	((((((((vup2_2	(icr2_1	plu1_1))	gal1_1)	vul3_1)	((ceb2_1	gal2_1)	vup1_2))	vel1_1)	(((((plu2_1	369.1_1)	(vel2_1	vul1_2))	406.1_1)	((gab1_1	gac2_2)	icr1_2))	((gac1_1	gac1_2)	vul2_1)))	((gra1_1	gra2_1)	gra1_2))
(((((250.1_1	L987_1)	((((((406.1_2	icr1_1)	ceb1_2)	(lit1_1	tri1_2))	((((vul1_1	416.1_1)	416.1_2)	((ceb1_1	(icr2_2	vup1_1))	vup2_1))	((gag2_1	gag1_2)	gag1_1)))	((((gab2_1	lit2_1)	lai2_1)	((gac2_1	lit1_2)	lai1_1))	tri2_1))	(90.6_1	(92.1_1	92.1_2))))	((((((((406.1_1	gab1_1)	369.1_1)	(ceb2_1	gal1_1))	vel1_1)	((((((plu2_1	plu1_1)	vul1_2)	gac2_2)	(gac1_1	gac1_2))	((icr1_2	((gal2_1	(icr2_1	vup2_2))	vul3_1))	(vel2_1	vup1_2)))	vul2_1))	(gra1_1	gra2_1))	gra1_2)
((((250.1_1	L987_1)	(((((((406.1_2	(ceb1_2	icr1_1))	tri1_2)	(((gag2_1	gag1_2)	gag1_1)	(gab2_1	(((gac2_1	lai2_1)	lit1_1)	lit2_1))))	(90.6_1	(92.1_1	92.1_2)))	(vup1_1	(vul1_1	((416.1_1	416.1_2)	(ceb1_1	(icr2_2	vup2_1))))))	tri2_1)	(lit1_2	lai1_1)))	((((((((gab1_1	vel2_1)	vul1_2)	((((gal1_1	(icr2_1	vul3_1))	plu1_1)	icr1_2)	(((gac1_1	gac1_2)	vup2_2)	(gal2_1	plu2_1))))	((gac2_2	ceb2_1)	369.1_1))	vul2_1)	((406.1_1	vel1_1)	vup1_2))	((gra1_1	gra2_1)	gra1_2))
((((250.1_1	L987_1)	(((((((406.1_2	(ceb1_2	icr1_1))	tri2_1)	((((ceb1_1	vup2_1)	(416.1_1	(icr2_2	vup1_1)))	416.1_2)	vul1_1))	((gab2_1	gac2_1)	(lai1_1	(lit1_1	lit2_1))))	((((gag1_2	gag1_1)	gag2_1)	lai2_1)	lit1_2))	tri1_2)	(90.6_1	(92.1_1	92.1_2))))	(((((icr2_1	vup2_2)	(ceb2_1	vup1_2))	((((gal2_1	((406.1_1	gac2_2)	vul3_1))	(vul2_1	plu2_1))	(icr1_2	gal1_1))	((((369.1_1	gab1_1)	vel1_1)	(vul1_2	plu1_1))	(vel2_1	(gac1_1	gac1_2)))))	((gra1_1	gra2_1)	gra1_2))
((((250.1_1	L987_1)	(((((ceb1_2	(406.1_2	icr1_1))	((gab2_1	lai2_1)	lit2_1))	((((lit1_2	(gac2_1	(lai1_1	lit1_1)))	tri1_2)	tri2_1)	(90.6_1	(92.1_1	92.1_2))))	((icr2_2	416.1_2)	((416.1_1	(ceb1_1	(vup2_1	vul1_1)))	vup1_1)))	((gag2_1	gag1_2)	gag1_1)))	((((((vup1_2	369.1_1)	((406.1_1	(((ceb2_1	gal2_1)	gab1_1)	vul1_2))	((((vup2_2	((icr2_1	plu1_1)	vel1_1))	vel2_1)	(plu2_1	vul3_1))	gac2_2)))	((icr1_2	gal1_1)	(gac1_1	gac1_2)))	vul2_1)	((gra1_1	gra2_1)	gra1_2))
((((250.1_1	L987_1)	(((((((icr1_1	406.1_2)	ceb1_2)	(((icr2_2	vup2_1)	ceb1_1)	(416.1_1	((416.1_2	vup1_1)	vul1_1))))	((90.6_1	(92.1_1	92.1_2))	((gac2_1	lai1_1)	lit1_2)))	tri1_2)	tri2_1)	(lai2_1	((gag1_2	(gag1_1	gag2_1))	((gab2_1	lit2_1)	lit1_1)))))	(((((((((gac1_1	gac1_2)	vul2_1)	(((406.1_1	gac2_2)	(vul1_2	(((gab1_1	plu1_1)	icr2_1)	vel1_1)))	ceb2_1))	gal1_1)	((gal2_1	icr1_2)	vup1_2))	(((369.1_1	vul3_1)	plu2_1)	(vel2_1	vup2_2)))	gra1_2)	(gra1_1	gra2_1))
(((((250.1_1	L987_1)	(((((((ceb1_2	(406.1_2	icr1_1))	(lai1_1	lit1_2))	lai2_1)	tri2_1)	tri1_2)	((416.1_1	((vul1_1	vup1_1)	416.1_2))	(ceb1_1	(icr2_2	vup2_1))))	((90.6_1	(92.1_1	92.1_2))	(((gag2_1	gag1_1)	gag1_2)	((gab2_1	(lit2_1	lit1_1))	gac2_1)))))	(((((((((icr2_1	vul3_1)	gal1_1)	((((ceb2_1	gab1_1)	plu2_1)	(plu1_1	vup2_2))	(vel1_1	vul1_2)))	406.1_1)	(gac1_1	gac1_2))	((vup1_2	icr1_2)	vul2_1))	((369.1_1	gal2_1)	(gac2_2	vel2_1)))	((gra1_1	gra2_1)	gra1_2))
(((((250.1_1	L987_1)	(((((((ceb1_2	406.1_2)	icr1_1)	(gag2_1	(gag1_1	gag1_2)))	(lit1_1	gac2_1))	(90.6_1	(92.1_1	92.1_2)))	(((((((vup2_1	vul1_1)	icr2_2)	416.1_1)	ceb1_1)	vup1_1)	416.1_2)	((gab2_1	lit2_1)	((lai1_1	lai2_1)	lit1_2))))	(tri1_2	tri2_1)))	((((((plu1_1	(gac1_1	gac1_2))	vul2_1)	((((((406.1_1	icr1_2)	gac2_2)	(((369.1_1	vul1_2)	plu2_1)	(vul3_1	vup2_2)))	(vup1_2	vel1_1))	(((ceb2_1	icr2_1)	gab1_1)	gal2_1))	(gal1_1	vel2_1)))	gra1_2)	(gra1_1	gra2_1))
(((((250.1_1	L987_1)	(((((406.1_2	icr1_1)	ceb1_2)	(((((gac2_1	lit1_1)	tri2_1)	((gag1_2	gag2_1)	gag1_1))	(gab2_1	((lai1_1	lit1_2)	lai2_1)))	(lit2_1	tri1_2)))	(90.6_1	(92.1_1	92.1_2)))	((((icr2_2	vul1_1)	416.1_2)	vup1_1)	(416.1_1	(ceb1_1	vup2_1)))))	(((((((((gac2_2	vul3_1)	((((406.1_1	vup2_2)	((gac1_1	gac1_2)	vul1_2))	(ceb2_1	gal2_1))	icr2_1))	(plu2_1	vup1_2))	(((369.1_1	vel2_1)	(gab1_1	(icr1_2	plu1_1)))	gal1_1))	vel1_1)	vul2_1)	(gra1_1	gra2_1))	gra1_2)
(((((250.1_1	L987_1)	((((ceb1_2	icr1_1)	406.1_2)	(90.6_1	(92.1_1	92.1_2)))	(((vup1_1	((((ceb1_1	vup2_1)	416.1_1)	icr2_2)	(416.1_2	vul1_1)))	lai1_1)	(((((gac2_1	lit2_1)	lit1_1)	lai2_1)	(((gag1_2	gag2_1)	gag1_1)	tri1_2))	(gab2_1	(lit1_2	tri2_1))))))	((((plu2_1	(((icr2_1	vup2_2)	((((369.1_1	plu1_1)	gab1_1)	gac2_2)	(gac1_1	gac1_2)))	406.1_1))	(((((((ceb2_1	(gal1_1	vul1_2))	(vel2_1	vup1_2))	icr1_2)	vel1_1)	vul3_1)	gal2_1)	vul2_1))	((gra1_1	gra2_1)	gra1_2))
(((((250.1_1	L987_1)	(((406.1_2	ceb1_2)	icr1_1)	(((((vup1_1	416.1_2)	(ceb1_1	vup2_1))	((icr2_2	vul1_1)	416.1_1))	(90.6_1	(92.1_1	92.1_2)))	(((((gag1_1	(gag1_2	gag2_1))	tri1_2)	((gab2_1	lit1_2)	(((gac2_1	lai2_1)	lai1_1)	lit2_1)))	lit1_1)	tri2_1))))	(((((gab1_1	(vup2_2	((gac2_2	plu2_1)	(icr1_2	vul3_1))))	((((((369.1_1	ceb2_1)	icr2_1)	vul1_2)	plu1_1)	vul2_1)	vel1_1))	(((406.1_1	(gac1_1	gac1_2))	gal1_1)	(gal2_1	(vel2_1	vup1_2))))	((gra1_1	gra2_1)	gra1_2))
((((250.1_1	L987_1)	(((406.1_2	icr1_1)	ceb1_2)	((((((416.1_2	vup1_1)	vup2_1)	((416.1_1	vul1_1)	(ceb1_1	icr2_2)))	((90.6_1	(92.1_1	92.1_2))	(((gag1_1	gag1_2)	gag2_1)	((gab2_1	lai2_1)	lit2_1))))	tri2_1)	(((gac2_1	lit1_2)	lit1_1)	(lai1_1	tri1_2)))))	((((((((gac2_2	vul3_1)	(((369.1_1	(plu2_1	vul1_2))	(gab1_1	icr1_2))	icr2_1))	ceb2_1)	(((406.1_1	vel2_1)	plu1_1)	(((gac1_1	gac1_2)	gal2_1)	(gal1_1	vup1_2))))	(vul2_1	(vel1_1	vup2_2)))	gra1_2)	(gra1_1	gra2_1))
(((((250.1_1	L987_1)	((((406.1_2	ceb1_2)	icr1_1)	((lit1_1	(gac2_1	lai1_1))	(((gag2_1	gag1_2)	gag1_1)	((((gab2_1	lit1_2)	lai2_1)	tri2_1)	(lit2_1	tri1_2)))))	(((416.1_1	((ceb1_1	vul1_1)	icr2_2))	(vup2_1	416.1_2))	vup1_1)))	(90.6_1	(92.1_1	92.1_2)))	((((((gal2_1	((plu1_1	vul3_1)	vel1_1))	(vul2_1	vup1_2))	(369.1_1	gac2_2))	((((ceb2_1	(vel2_1	vup2_2))	gab1_1)	(gac1_1	gac1_2))	(((406.1_1	(icr1_2	(icr2_1	plu2_1)))	vul1_2)	gal1_1)))	((gra1_1	gra2_1)	gra1_2))
((((250.1_1	L987_1)	(((((((406.1_2	icr1_1)	ceb1_2)	(((gag1_1	gag2_1)	gag1_2)	(gab2_1	lit1_2)))	((90.6_1	(92.1_1	92.1_2))	tri2_1))	(gac2_1	lai1_1))	((((ceb1_1	((icr2_2	vul1_1)	vup1_1))	vup2_1)	416.1_1)	416.1_2))	((lit2_1	lit1_1)	(lai2_1	tri1_2))))	(((((((((((gal1_1	plu1_1)	icr2_1)	369.1_1)	((gab1_1	vup2_2)	((gac1_1	gac1_2)	gal2_1)))	(gac2_2	vul3_1))	(406.1_1	(plu2_1	(vel2_1	vul1_2))))	(vup1_2	icr1_2))	((ceb2_1	vel1_1)	vul2_1))	(gra1_1	gra2_1))	gra1_2)
(((((((250.1_1	L987_1)	(((vul1_1	ceb1_1)	((416.1_2	(icr2_2	vup1_1))	vup2_1))	416.1_1))	tri2_1)	((406.1_2	(ceb1_2	icr1_1))	(((((gab2_1	lit1_2)	tri1_2)	(((gac2_1	lai2_1)	(lai1_1	lit2_1))	lit1_1))	(gag2_1	(gag1_1	gag1_2)))	(90.6_1	(92.1_1	92.1_2)))))	(((((vul2_1	406.1_1)	(((((vul3_1	plu2_1)	(gal2_1	(vel2_1	vup2_2)))	gac2_2)	(ceb2_1	icr2_1))	((gal1_1	icr1_2)	(plu1_1	vul1_2))))	(((369.1_1	(gab1_1	vup1_2))	vel1_1)	(gac1_1	gac1_2)))	((gra1_1	gra2_1)	gra1_2))
((((250.1_1	L987_1)	((((((icr1_1	406.1_2)	ceb1_2)	tri2_1)	(90.6_1	(92.1_1	92.1_2)))	(gac2_1	(lai1_1	((lai2_1	lit2_1)	lit1_1))))	(((((vul1_1	(((ceb1_1	(icr2_2	vup1_1))	vup2_1)	(416.1_1	416.1_2)))	gab2_1)	((gag1_2	gag2_1)	gag1_1))	tri1_2)	lit1_2)))	((((((((((406.1_1	369.1_1)	vel2_1)	(gac2_2	vul1_2))	(gac1_1	gac1_2))	((ceb2_1	vup2_2)	vul3_1))	plu2_1)	(gal1_1	((icr1_2	vel1_1)	vup1_2)))	((plu1_1	(gab1_1	(gal2_1	icr2_1)))	vul2_1))	((gra1_1	gra2_1)	gra1_2))
((((250.1_1	L987_1)	((((((ceb1_2	icr1_1)	406.1_2)	((((gab2_1	lai2_1)	lit1_2)	((gag1_2	gag1_1)	gag2_1))	(gac2_1	lit1_1)))	(((lai1_1	lit2_1)	tri1_2)	tri2_1))	(90.6_1	(92.1_1	92.1_2)))	(((416.1_2	ceb1_1)	vup2_1)	((416.1_1	(icr2_2	vup1_1))	vul1_1))))	((((((gab1_1	(plu1_1	vul1_2))	ceb2_1)	((gac2_2	vul3_1)	icr2_1))	vel1_1)	(((((((369.1_1	icr1_2)	gal2_1)	(vel2_1	vup1_2))	((406.1_1	plu2_1)	gal1_1))	vup2_2)	(gac1_1	gac1_2))	vul2_1))	((366.1_1	(lai1_2	tri1_1))
(((((250.1_1	L987_1)	(((((((icr1_1	(406.1_2	ceb1_2))	(gac2_1	lai1_1))	lit1_1)	((gag1_1	gag2_1)	gag1_2))	(lit1_2	(((gab2_1	lit2_1)	tri2_1)	(lai2_1	tri1_2))))	(90.6_1	(92.1_1	92.1_2)))	(((((416.1_2	ceb1_1)	416.1_1)	(icr2_2	vup2_1))	vup1_1)	vul1_1)))	(((((((ceb2_1	369.1_1)	vel2_1)	(406.1_1	icr1_2))	((gab1_1	gal2_1)	plu1_1))	((((((((icr2_1	gal1_1)	gac2_2)	vul1_2)	vup1_2)	vup2_2)	plu2_1)	((gac1_1	gac1_2)	vel1_1))	(vul3_1	vul2_1)))	((gra1_1	gra2_1)	gra1_2))
(((((250.1_1	L987_1)	(((icr1_1	(406.1_2	ceb1_2))	((((vup2_1	(ceb1_1	icr2_2))	416.1_1)	((416.1_2	vul1_1)	vup1_1))	(90.6_1	(92.1_1	92.1_2))))	(((((gab2_1	lai2_1)	(lit1_1	tri1_2))	(((gac2_1	lai1_1)	lit1_2)	tri2_1))	lit2_1)	(gag2_1	(gag1_1	gag1_2)))))	((((((icr2_1	gab1_1)	ceb2_1)	icr1_2)	vup1_2)	(((((((vel2_1	369.1_1)	gac2_2)	gal2_1)	(plu1_1	vul1_2))	gal1_1)	((((406.1_1	plu2_1)	vul3_1)	((gac1_1	gac1_2)	vup2_2))	vul2_1))	vel1_1))	((366.1_1	(lai1_2	tri1_1))
(((((250.1_1	L987_1)	(((icr1_1	(406.1_2	ceb1_2))	(((((vup2_1	(ceb1_1	vup1_1))	icr2_2)	(416.1_1	(416.1_2	vul1_1)))	((gac2_1	lai1_1)	tri2_1))	((90.6_1	(92.1_1	92.1_2))	((((gab2_1	(lit1_2	lai2_1))	tri1_2)	lit2_1)	lit1_1))))	((gag1_2	gag2_1)	gag1_1)))	(((((((gab1_1	icr2_1)	vel1_1)	vul2_1)	(((((vup1_2	vup2_2)	ceb2_1)	vel2_1)	((((((369.1_1	icr1_2)	(406.1_1	plu2_1))	gac2_2)	vul3_1)	(vul1_2	(gal1_1	plu1_1)))	(gac1_1	gac1_2)))	gal2_1))	(gra1_1	gra2_1))	gra1_2)
((((250.1_1	L987_1)	((((((((icr1_1	406.1_2)	ceb1_2)	(gab2_1	lit1_2))	tri1_2)	((gac2_1	lai1_1)	((lai2_1	lit2_1)	lit1_1)))	((gag1_2	gag1_1)	gag2_1))	(416.1_2	(((vup1_1	vul1_1)	(416.1_1	ceb1_1))	(icr2_2	vup2_1))))	((90.6_1	(92.1_1	92.1_2))	tri2_1)))	(((((((vul1_2	gal2_1)	(gac2_2	vul3_1))	vel2_1)	((gal1_1	vel1_1)	((gac1_1	gac1_2)	vul2_1)))	(((406.1_1	gab1_1)	((plu2_1	vup2_2)	(plu1_1	vup1_2)))	(((369.1_1	icr2_1)	icr1_2)	ceb2_1)))	((gra1_1	gra2_1)	gra1_2))
((((250.1_1	L987_1)	(((((406.1_2	ceb1_2)	icr1_1)	((((((vul1_1	vup1_1)	416.1_2)	(icr2_2	((416.1_1	vup2_1)	ceb1_1)))	(gab2_1	lai2_1))	tri2_1)	(((lit1_2	(lai1_1	lit2_1))	lit1_1)	((gag2_1	(gag1_1	gag1_2))	gac2_1))))	(90.6_1	(92.1_1	92.1_2)))	tri1_2))	(((((((((((gac1_1	gac1_2)	vup2_2)	icr2_1)	((icr1_2	406.1_1)	((gal2_1	vup1_2)	gab1_1)))	(plu2_1	vul1_2))	((plu1_1	(gal1_1	vul2_1))	gac2_2))	vel1_1)	((369.1_1	ceb2_1)	(vel2_1	vul3_1)))	(gra1_1	gra2_1))	gra1_2)
((((250.1_1	L987_1)	(((406.1_2	(ceb1_2	icr1_1))	((gag1_2	gag2_1)	gag1_1))	(((((vup2_1	416.1_2)	(416.1_1	ceb1_1))	((icr2_2	vul1_1)	vup1_1))	(tri1_2	tri2_1))	(((gab2_1	lai1_1)	(((gac2_1	lit2_1)	lai2_1)	(lit1_1	lit1_2)))	(90.6_1	(92.1_1	92.1_2))))))	((((((gal1_1	(369.1_1	ceb2_1))	((plu2_1	gab1_1)	(plu1_1	vel2_1)))	(((((icr2_1	icr1_2)	gal2_1)	((vul3_1	vul1_2)	((gac1_1	gac1_2)	vup1_2)))	vup2_2)	vel1_1))	((406.1_1	gac2_2)	vul2_1))	((gra1_1	gra2_1)	gra1_2))
(((((250.1_1	L987_1)	(((((ceb1_2	(406.1_2	icr1_1))	(tri1_2	tri2_1))	(90.6_1	(92.1_1	92.1_2)))	(((((icr2_2	vup2_1)	vul1_1)	416.1_2)	(416.1_1	(ceb1_1	vup1_1)))	((((gab2_1	lai1_1)	(lai2_1	lit1_2))	(lit1_1	lit2_1))	gac2_1)))	(gag1_2	(gag1_1	gag2_1))))	((((((vel2_1	vup1_2)	((((gac2_2	icr2_1)	((369.1_1	plu1_1)	vup2_2))	vel1_1)	((((((406.1_1	gab1_1)	ceb2_1)	plu2_1)	gal1_1)	vul3_1)	vul2_1)))	(((gal2_1	icr1_2)	(gac1_1	gac1_2))	vul1_2))	(gra1_1	gra2_1))	gra1_2)
(((((250.1_1	L987_1)	(((((((406.1_2	ceb1_2)	icr1_1)	((gag1_1	gag1_2)	gag2_1))	(((((416.1_2	(416.1_1	(ceb1_1	vup2_1)))	(icr2_2	vup1_1))	vul1_1)	lai2_1)	(90.6_1	(92.1_1	92.1_2))))	tri1_2)	gab2_1)	(((gac2_1	((lit1_1	lit1_2)	lit2_1))	lai1_1)	tri2_1)))	((((((((plu2_1	gac2_2)	(icr1_2	plu1_1))	(gac1_1	gac1_2))	vul2_1)	(((((((369.1_1	vup2_2)	vul1_2)	(406.1_1	gal1_1))	((gab1_1	(vel2_1	vul3_1))	vup1_2))	(ceb2_1	icr2_1))	vel1_1)	gal2_1))	(gra1_1	gra2_1))	gra1_2)
((((250.1_1	L987_1)	((((((406.1_2	icr1_1)	ceb1_2)	(((vup2_1	vul1_1)	(icr2_2	vup1_1))	((416.1_1	ceb1_1)	416.1_2)))	((90.6_1	(92.1_1	92.1_2))	((gag2_1	gag1_2)	gag1_1)))	(((gab2_1	(((gac2_1	lit2_1)	lit1_1)	lai2_1))	(lai1_1	lit1_2))	tri2_1))	tri1_2))	(((((gal2_1	(gab1_1	(icr2_1	vup2_2)))	(369.1_1	(gac1_1	gac1_2)))	(((((((406.1_1	vul1_2)	plu1_1)	vup1_2)	vul3_1)	vel2_1)	(vul2_1	vel1_1))	((((ceb2_1	plu2_1)	gac2_2)	icr1_2)	gal1_1)))	((gra1_1	gra2_1)	gra1_2))
((((250.1_1	L987_1)	((((((icr1_1	406.1_2)	ceb1_2)	((((gab2_1	lit1_1)	(lai2_1	lit1_2))	lit2_1)	tri1_2))	tri2_1)	((vup2_1	(icr2_2	vup1_1))	((416.1_1	416.1_2)	(ceb1_1	vul1_1))))	(((90.6_1	(92.1_1	92.1_2))	(gac2_1	lai1_1))	((gag1_2	gag1_1)	gag2_1))))	(((((369.1_1	((icr1_2	vup2_2)	plu2_1))	vup1_2)	((((((406.1_1	gal2_1)	vel2_1)	((icr2_1	ceb2_1)	vel1_1))	((((gac2_2	vul3_1)	vul1_2)	plu1_1)	gal1_1))	(gab1_1	vul2_1))	(gac1_1	gac1_2)))	((gra1_1	gra2_1)	gra1_2))
(((((250.1_1	L987_1)	(((((406.1_2	(ceb1_2	icr1_1))	((gab2_1	lit2_1)	(lit1_2	lit1_1)))	lai2_1)	(((gag2_1	gag1_2)	gag1_1)	(gac2_1	lai1_1)))	((((vul1_1	icr2_2)	((416.1_1	ceb1_1)	(416.1_2	(vup1_1	vup2_1))))	tri1_2)	((90.6_1	(92.1_1	92.1_2))	tri2_1))))	((((((((plu2_1	icr1_2)	(gac1_1	gac1_2))	(((406.1_1	vel2_1)	gal1_1)	((icr2_1	plu1_1)	vul3_1)))	(gac2_2	(ceb2_1	gal2_1)))	((369.1_1	vup1_2)	vul2_1))	((gab1_1	(vel1_1	vup2_2))	vul1_2))	((gra1_1	gra2_1)	gra1_2))
((((250.1_1	L987_1)	(((((ceb1_2	icr1_1)	406.1_2)	tri2_1)	gab2_1)	(((((((vul1_1	icr2_2)	(416.1_1	(ceb1_1	(vup1_1	vup2_1))))	416.1_2)	(gac2_1	lai1_1))	(((lit2_1	lai2_1)	lit1_1)	lit1_2))	(((gag1_1	gag1_2)	gag2_1)	tri1_2))	(90.6_1	(92.1_1	92.1_2)))))	(((((((plu1_1	(icr1_2	vul3_1))	(vul2_1	vel1_1))	(gac1_1	gac1_2))	(((icr2_1	vel2_1)	gal1_1)	(ceb2_1	vup2_2)))	((((((369.1_1	gac2_2)	gal2_1)	406.1_1)	plu2_1)	vup1_2)	(gab1_1	vul1_2)))	((gra1_1	gra2_1)	gra1_2))
((((250.1_1	L987_1)	(((((((406.1_2	ceb1_2)	icr1_1)	tri2_1)	(gab2_1	(gac2_1	lai1_1)))	(((((vul1_1	(icr2_2	(vup1_1	vup2_1)))	ceb1_1)	416.1_2)	416.1_1)	(((tri1_2	(lai2_1	lit1_2))	lit1_1)	lit2_1)))	((gag1_1	gag1_2)	gag2_1))	(90.6_1	(92.1_1	92.1_2))))	((((((((vel2_1	plu2_1)	(gal2_1	icr1_2))	(ceb2_1	(plu1_1	vup2_2)))	((369.1_1	vul1_2)	vup1_2))	(((406.1_1	icr2_1)	vul2_1)	(((gac2_2	(gac1_1	gac1_2))	(gab1_1	vul3_1))	vel1_1)))	gal1_1)	((gra1_1	gra2_1)	gra1_2))
(((((((250.1_1	L987_1)	(((icr1_1	(406.1_2	ceb1_2))	((((gac2_1	(lai1_1	tri1_2))	lit2_1)	gab2_1)	(lai2_1	lit1_2)))	((((vul1_1	ceb1_1)	416.1_2)	((icr2_2	(416.1_1	vup1_1))	vup2_1))	lit1_1)))	(((gag2_1	gag1_1)	gag1_2)	tri2_1))	(90.6_1	(92.1_1	92.1_2)))	(((((((vel2_1	(icr2_1	vul1_2))	((gal1_1	(plu1_1	vup1_2))	(ceb2_1	(plu2_1	icr1_2))))	vul2_1)	(369.1_1	(gab1_1	(gac2_2	gal2_1))))	((406.1_1	((gac1_1	gac1_2)	(vul3_1	vup2_2)))	vel1_1))	(366.1_1	(lai1_2	tri1_1)))
(((((250.1_1	L987_1)	(((icr1_1	(406.1_2	ceb1_2))	(((gag2_1	gag1_2)	gag1_1)	((lai1_1	lit2_1)	tri2_1)))	(((416.1_2	416.1_1)	(ceb1_1	((vul1_1	vup1_1)	(icr2_2	vup2_1))))	(((((gac2_1	lit1_1)	(lai2_1	lit1_2))	gab2_1)	tri1_2)	(90.6_1	(92.1_1	92.1_2))))))	((((((vup2_2	plu1_1)	icr1_2)	((((369.1_1	(gal2_1	vup1_2))	(((406.1_1	((icr2_1	vel2_1)	vul1_2))	gac2_2)	((ceb2_1	gab1_1)	plu2_1)))	vel1_1)	(gal1_1	vul3_1)))	((gac1_1	gac1_2)	vul2_1))	(366.1_1	(lai1_2	tri1_1)))
(((((250.1_1	L987_1)	(((406.1_2	(ceb1_2	icr1_1))	(((90.6_1	(92.1_1	92.1_2))	tri1_2)	tri2_1))	((((vup1_1	((ceb1_1	vul1_1)	416.1_2))	(416.1_1	(icr2_2	vup2_1)))	(((((gag1_2	gag2_1)	gag1_1)	(gab2_1	lit1_1))	(gac2_1	lit1_2))	lai2_1))	(lai1_1	lit2_1))))	((((((((ceb2_1	gal1_1)	(((369.1_1	vup2_2)	vul1_2)	gal2_1))	((406.1_1	gac2_2)	((((gab1_1	vel2_1)	plu2_1)	icr2_1)	vup1_2)))	vul2_1)	((icr1_2	(plu1_1	vul3_1))	((gac1_1	gac1_2)	vel1_1)))	gra1_2)	(gra1_1	gra2_1))
((((250.1_1	L987_1)	(((((406.1_2	icr1_1)	ceb1_2)	(lai2_1	(((gab2_1	lit1_1)	lit2_1)	(lai1_1	tri2_1))))	((((ceb1_1	416.1_1)	icr2_2)	((vup2_1	(vup1_1	vul1_1))	416.1_2))	((gag1_2	(gag1_1	gag2_1))	(gac2_1	lit1_2))))	((90.6_1	(92.1_1	92.1_2))	tri1_2)))	(((((((((plu1_1	vul1_2)	(gac1_1	gac1_2))	((((406.1_1	vup2_2)	ceb2_1)	(gac2_2	icr2_1))	vul3_1))	vel1_1)	vul2_1)	(((gab1_1	(369.1_1	vel2_1))	vup1_2)	plu2_1))	((gal2_1	icr1_2)	gal1_1))	((gra1_1	gra2_1)	gra1_2))
(((((250.1_1	L987_1)	((icr1_1	(406.1_2	ceb1_2))	((((vup1_1	(416.1_2	vul1_1))	((416.1_1	(icr2_2	vup2_1))	ceb1_1))	((gag1_1	gag1_2)	gag2_1))	(((lai2_1	((gab2_1	lit1_2)	tri1_2))	tri2_1)	((90.6_1	(92.1_1	92.1_2))	((gac2_1	(lai1_1	lit2_1))	lit1_1))))))	((((((((gal1_1	vel2_1)	(((406.1_1	icr2_1)	(ceb2_1	vul1_2))	vup2_2))	(369.1_1	(plu1_1	vup1_2)))	vul2_1)	(((((gac1_1	gac1_2)	icr1_2)	vel1_1)	plu2_1)	(vul3_1	((gab1_1	gac2_2)	gal2_1))))	(gra1_1	gra2_1))	gra1_2)
((((250.1_1	L987_1)	((((((406.1_2	icr1_1)	ceb1_2)	((lai2_1	lit2_1)	((gab2_1	(gac2_1	lit1_2))	(lai1_1	lit1_1))))	((((icr2_2	416.1_2)	(((416.1_1	vup2_1)	(ceb1_1	vup1_1))	vul1_1))	tri1_2)	((gag1_2	gag1_1)	gag2_1)))	(90.6_1	(92.1_1	92.1_2)))	tri2_1))	(((((((((369.1_1	((ceb2_1	(plu1_1	vul1_2))	((gab1_1	icr2_1)	plu2_1)))	(((406.1_1	(icr1_2	vel2_1))	(vup2_2	(gac2_2	vel1_1)))	vul3_1))	gal2_1)	((gac1_1	gac1_2)	vup1_2))	vul2_1)	gal1_1)	gra1_2)	(gra1_1	gra2_1))
(((((250.1_1	L987_1)	(((((406.1_2	(ceb1_2	icr1_1))	tri1_2)	(((ceb1_1	((416.1_1	icr2_2)	(416.1_2	vup2_1)))	(vul1_1	vup1_1))	(((lai2_1	lit1_2)	(gag1_1	(gag1_2	gag2_1)))	((gab2_1	(lai1_1	lit1_1))	(gac2_1	lit2_1)))))	(90.6_1	(92.1_1	92.1_2)))	tri2_1))	((((((vup1_2	vul2_1)	(icr1_2	((((369.1_1	gal2_1)	vul3_1)	(gac1_1	gac1_2))	(vel1_1	(vul1_2	plu2_1)))))	(((((406.1_1	plu1_1)	gab1_1)	ceb2_1)	vup2_2)	((gal1_1	gac2_2)	(icr2_1	vel2_1))))	(gra1_1	gra2_1))	gra1_2)
(((((250.1_1	L987_1)	((((((((icr1_1	406.1_2)	ceb1_2)	(lit2_1	(lit1_1	lit1_2)))	(gac2_1	(lai1_1	lai2_1)))	tri2_1)	tri1_2)	((((((vup2_1	(vul1_1	vup1_1))	416.1_1)	icr2_2)	ceb1_1)	416.1_2)	(((gag1_2	gag2_1)	gag1_1)	gab2_1)))	(90.6_1	(92.1_1	92.1_2))))	(((((((((gac1_1	gac1_2)	((gac2_2	vul1_2)	(icr1_2	vul3_1)))	(((406.1_1	(plu1_1	plu2_1))	vup2_2)	(vel2_1	vel1_1)))	(gab1_1	vup1_2))	(((gal1_1	(gal2_1	icr2_1))	369.1_1)	vul2_1))	ceb2_1)	(gra1_1	gra2_1))	gra1_2)
((((250.1_1	L987_1)	(((((406.1_2	icr1_1)	ceb1_2)	((gac2_1	((((gab2_1	lit1_1)	lit2_1)	lai1_1)	lit1_2))	tri2_1))	(tri1_2	lai2_1))	(((((ceb1_1	icr2_2)	vup1_1)	(((416.1_1	vup2_1)	416.1_2)	vul1_1))	((gag2_1	gag1_1)	gag1_2))	(90.6_1	(92.1_1	92.1_2)))))	(((((((gal1_1	(icr2_1	gal2_1))	369.1_1)	(vel1_1	vup1_2))	((((((gab1_1	plu1_1)	(vel2_1	vul1_2))	(gac2_2	plu2_1))	vul3_1)	((406.1_1	ceb2_1)	(icr1_2	vup2_2)))	(gac1_1	gac1_2)))	vul2_1)	((gra1_1	gra2_1)	gra1_2))
((((250.1_1	L987_1)	(((((((((icr2_1	(369.1_1	vup2_2))	((ceb2_1	gal1_1)	vul3_1))	(plu2_1	vup1_2))	vul1_2)	(((((406.1_1	gac2_2)	vel2_1)	gab1_1)	(gal2_1	(icr1_2	plu1_1)))	vel1_1))	((gac1_1	gac1_2)	vul2_1))	gra1_2)	(gra1_1	gra2_1))	((lai1_2	tri1_1)	366.1_1)))	(((((((406.1_2	(ceb1_2	icr1_1))	((gab2_1	tri1_2)	(lai2_1	lit1_1)))	tri2_1)	((gag2_1	gag1_2)	gag1_1))	(((((vup1_1	vup2_1)	vul1_1)	416.1_2)	416.1_1)	(ceb1_1	icr2_2)))	(90.6_1	(92.1_1	92.1_2)))	((gac2_1
((((((250.1_1	L987_1)	(90.6_1	(92.1_1	92.1_2)))	((((((406.1_2	icr1_1)	ceb1_2)	(((gag1_1	(gag1_2	gag2_1))	tri1_2)	(lai2_1	lit1_2)))	lai1_1)	((((416.1_2	(icr2_2	416.1_1))	(vul1_1	vup1_1))	vup2_1)	ceb1_1))	((((gab2_1	lit2_1)	lit1_1)	gac2_1)	tri2_1)))	(((((((icr2_1	icr1_2)	(gac2_2	vup2_2))	(gab1_1	vel2_1))	gal1_1)	(((((((369.1_1	406.1_1)	vul2_1)	((ceb2_1	plu1_1)	vup1_2))	(gal2_1	vul1_2))	(gac1_1	gac1_2))	(plu2_1	vul3_1))	vel1_1))	((gra1_1	gra2_1)	gra1_2))
(((((250.1_1	L987_1)	(((((406.1_2	icr1_1)	ceb1_2)	((lai1_1	lit1_2)	lit2_1))	(((((((vup1_1	vul1_1)	icr2_2)	vup2_1)	(416.1_1	416.1_2))	ceb1_1)	tri2_1)	((((((gag1_1	gag2_1)	gag1_2)	gac2_1)	lai2_1)	(gab2_1	lit1_1))	tri1_2)))	(90.6_1	(92.1_1	92.1_2))))	((((((vul1_2	(vel2_1	vul3_1))	ceb2_1)	((gab1_1	gal2_1)	vel1_1))	(((369.1_1	plu2_1)	(((406.1_1	((plu1_1	icr1_2)	(gac2_2	icr2_1)))	(((gac1_1	gac1_2)	gal1_1)	vup1_2))	vup2_2))	vul2_1))	((gra1_1	gra2_1)	gra1_2))
(((((250.1_1	L987_1)	(((((icr1_1	(406.1_2	ceb1_2))	tri2_1)	tri1_2)	(((((lit2_1	lai1_1)	((gac2_1	lit1_1)	(lai2_1	lit1_2)))	gab2_1)	(gag2_1	(gag1_1	gag1_2)))	(90.6_1	(92.1_1	92.1_2))))	(((ceb1_1	vul1_1)	416.1_2)	(416.1_1	(icr2_2	(vup1_1	vup2_1))))))	((((((((vup2_2	gab1_1)	(gal2_1	(vel2_1	vul3_1)))	406.1_1)	(ceb2_1	vul1_2))	((((gac1_1	gac1_2)	((gac2_2	plu1_1)	(icr2_1	vup1_2)))	(gal1_1	vel1_1))	((369.1_1	plu2_1)	icr1_2)))	vul2_1)	((gra1_1	gra2_1)	gra1_2))
((((250.1_1	L987_1)	(((icr1_1	(406.1_2	ceb1_2))	((((((lai1_1	lai2_1)	lit1_2)	gab2_1)	gac2_1)	(lit1_1	lit2_1))	(((gag2_1	gag1_1)	gag1_2)	tri1_2)))	((((((416.1_2	(ceb1_1	vul1_1))	icr2_2)	vup1_1)	vup2_1)	416.1_1)	((90.6_1	(92.1_1	92.1_2))	tri2_1))))	(((((((((406.1_1	gac2_2)	(plu2_1	vul1_2))	((369.1_1	(ceb2_1	icr1_2))	vul3_1))	vul2_1)	vel1_1)	(((((icr2_1	(plu1_1	gal2_1))	(vup2_2	(gab1_1	vel2_1)))	vup1_2)	gal1_1)	(gac1_1	gac1_2)))	gra1_2)	(gra1_1	gra2_1))
(((((250.1_1	L987_1)	(((406.1_2	(ceb1_2	icr1_1))	((((lit2_1	(gac2_1	lit1_2))	tri1_2)	lai2_1)	(gab2_1	lai1_1)))	((((((((ceb1_1	vul1_1)	vup2_1)	416.1_1)	((icr2_2	vup1_1)	416.1_2))	(gag2_1	(gag1_1	gag1_2)))	tri2_1)	lit1_1)	(90.6_1	(92.1_1	92.1_2)))))	(((((((((406.1_1	((369.1_1	gac2_2)	vul3_1))	((gal2_1	gal1_1)	((ceb2_1	icr2_1)	(gab1_1	plu1_1))))	((gac1_1	gac1_2)	vul1_2))	vup1_2)	(vel2_1	vup2_2))	vel1_1)	((icr1_2	plu2_1)	vul2_1))	((gra1_1	gra2_1)	gra1_2))
((((250.1_1	L987_1)	((((icr1_1	(406.1_2	ceb1_2))	((((((vul1_1	vup2_1)	ceb1_1)	vup1_1)	((416.1_2	416.1_1)	icr2_2))	(((gag1_2	gag2_1)	gag1_1)	lit1_2))	tri2_1))	((gac2_1	tri1_2)	((gab2_1	((lai1_1	lit2_1)	lai2_1))	lit1_1)))	(90.6_1	(92.1_1	92.1_2))))	((((((((((gab1_1	plu2_1)	icr1_2)	((369.1_1	gal2_1)	((ceb2_1	icr2_1)	vel2_1)))	((gal1_1	vul1_2)	(vup2_2	vul3_1)))	(406.1_1	gac2_2))	(vel1_1	(plu1_1	vup1_2)))	vul2_1)	(gac1_1	gac1_2))	((gra1_1	gra2_1)	gra1_2))
(((((250.1_1	L987_1)	((((icr1_1	406.1_2)	ceb1_2)	tri2_1)	(((((((ceb1_1	vul1_1)	(icr2_2	vup2_1))	(vup1_1	416.1_2))	416.1_1)	((gac2_1	lit1_2)	tri1_2))	(((gab2_1	lit1_1)	lit2_1)	(90.6_1	(92.1_1	92.1_2))))	(((gag1_2	gag2_1)	gag1_1)	(lai1_1	lai2_1)))))	((((((((406.1_1	gal2_1)	(gal1_1	(icr1_2	(vul1_2	vul3_1))))	(vup2_2	(icr2_1	plu1_1)))	((((369.1_1	(gab1_1	plu2_1))	gac2_2)	vel2_1)	((ceb2_1	vup1_2)	(gac1_1	gac1_2))))	(vul2_1	vel1_1))	(gra1_1	gra2_1))	gra1_2)
((((250.1_1	L987_1)	((((406.1_2	(ceb1_2	icr1_1))	tri2_1)	(((416.1_1	(ceb1_1	vup1_1))	(vul1_1	icr2_2))	(vup2_1	416.1_2)))	((((((lit1_1	((gac2_1	lai1_1)	lit1_2))	lai2_1)	(gab2_1	lit2_1))	tri1_2)	((gag2_1	gag1_1)	gag1_2))	((90.6_1	92.1_1)	92.1_2))))	(((((((vul2_1	((icr2_1	icr1_2)	(gac2_2	gal2_1)))	vup2_2)	(((gab1_1	vel2_1)	gal1_1)	(gac1_1	gac1_2)))	(((406.1_1	ceb2_1)	((vul3_1	vul1_2)	vup1_2))	plu1_1))	((369.1_1	plu2_1)	vel1_1))	((gra1_1	gra2_1)	gra1_2))
((((250.1_1	L987_1)	(((((ceb1_2	icr1_1)	406.1_2)	((90.6_1	(92.1_1	92.1_2))	tri1_2))	(((((ceb1_1	(416.1_2	vup2_1))	vup1_1)	(416.1_1	(icr2_2	vul1_1)))	(gag1_2	(gag1_1	gag2_1)))	(((lai2_1	lit1_1)	(gab2_1	lit1_2))	((gac2_1	lai1_1)	lit2_1))))	tri2_1))	((((((((369.1_1	gac2_2)	vul3_1)	vel1_1)	(gac1_1	gac1_2))	((((ceb2_1	gal1_1)	(((((gab1_1	icr2_1)	(plu2_1	vel2_1))	vup2_2)	((gal2_1	icr1_2)	vul1_2))	vup1_2))	vul2_1)	(406.1_1	plu1_1)))	(gra1_1	gra2_1))	gra1_2)
(((((((((250.1_1	L987_1)	((lai1_1	lai2_1)	lit2_1))	((90.6_1	(92.1_1	92.1_2))	tri2_1))	(((406.1_2	ceb1_2)	icr1_1)	((gab2_1	(gac2_1	lit1_2))	lit1_1)))	((((((vul1_1	icr2_2)	ceb1_1)	416.1_2)	vup1_1)	(416.1_1	vup2_1))	tri1_2))	((gag2_1	gag1_2)	gag1_1))	(((((((369.1_1	406.1_1)	((vul2_1	vup2_2)	vel2_1))	(((gac1_1	gac1_2)	gal1_1)	vel1_1))	(((ceb2_1	icr1_2)	gab1_1)	(((((gac2_2	vul1_2)	gal2_1)	vup1_2)	plu1_1)	(icr2_1	(plu2_1	vul3_1)))))	(gra1_1	gra2_1))	gra1_2)
(((((250.1_1	L987_1)	(((((406.1_2	ceb1_2)	icr1_1)	(lit1_2	lit1_1))	(((((((vup1_1	icr2_2)	(ceb1_1	vul1_1))	416.1_1)	(416.1_2	vup2_1))	(gab2_1	(gac2_1	lai2_1)))	((90.6_1	(92.1_1	92.1_2))	(tri1_2	tri2_1)))	(lai1_1	lit2_1)))	((gag1_1	gag1_2)	gag2_1)))	(((((((((vup2_2	gac2_2)	((vel2_1	vup1_2)	(gal2_1	icr2_1)))	406.1_1)	plu2_1)	(ceb2_1	(vul1_2	vul3_1)))	((((plu1_1	gal1_1)	((369.1_1	vel1_1)	icr1_2))	(gac1_1	gac1_2))	(gab1_1	vul2_1)))	gra1_2)	(gra1_1	gra2_1))
(((((250.1_1	L987_1)	(((((406.1_2	(ceb1_2	icr1_1))	((416.1_2	(ceb1_1	(vul1_1	vup1_1)))	((vup2_1	icr2_2)	416.1_1)))	(((gab2_1	lai2_1)	(lit1_1	lit1_2))	tri1_2))	((lai1_1	((90.6_1	(92.1_1	92.1_2))	gac2_1))	(((gag1_1	gag2_1)	gag1_2)	lit2_1)))	tri2_1))	((((((((gac2_2	((ceb2_1	vup1_2)	vel1_1))	(((gal1_1	gal2_1)	plu2_1)	(plu1_1	vup2_2)))	(icr2_1	vel2_1))	(icr1_2	((406.1_1	gab1_1)	vul3_1)))	((369.1_1	vul2_1)	((gac1_1	gac1_2)	vul1_2)))	gra1_2)	(gra1_1	gra2_1))
(((((250.1_1	L987_1)	((((406.1_2	(ceb1_2	icr1_1))	(((((gag1_2	gag2_1)	gag1_1)	(lai2_1	lit1_2))	lit2_1)	((gab2_1	lai1_1)	tri1_2)))	((90.6_1	(92.1_1	92.1_2))	((gac2_1	lit1_1)	tri2_1)))	((((416.1_2	vul1_1)	icr2_2)	(vup2_1	416.1_1))	(ceb1_1	vup1_1))))	(((((((vup2_2	ceb2_1)	((406.1_1	icr2_1)	vul2_1))	((((369.1_1	(gal2_1	vup1_2))	(gac1_1	gac1_2))	vel2_1)	vel1_1))	(((((gab1_1	gac2_2)	vul3_1)	(icr1_2	plu1_1))	gal1_1)	(plu2_1	vul1_2)))	(gra1_1	gra2_1))	gra1_2)
(((((((250.1_1	L987_1)	tri1_2)	((((406.1_2	(ceb1_2	icr1_1))	(lit2_1	(((gab2_1	gac2_1)	lai1_1)	((lit1_1	lit1_2)	lai2_1))))	((((vup1_1	((416.1_1	ceb1_1)	416.1_2))	(vup2_1	vul1_1))	icr2_2)	((gag1_1	gag1_2)	gag2_1)))	(90.6_1	(92.1_1	92.1_2))))	tri2_1)	((((((vul3_1	vel1_1)	gal1_1)	(((406.1_1	icr1_2)	(vup2_2	vup1_2))	(gac1_1	gac1_2)))	(((((((vel2_1	(gab1_1	plu2_1))	vul1_2)	gac2_2)	ceb2_1)	vul2_1)	369.1_1)	((icr2_1	gal2_1)	plu1_1)))	((gra1_1	gra2_1)	gra1_2))
((((((250.1_1	L987_1)	(((406.1_2	(ceb1_2	icr1_1))	(90.6_1	(92.1_1	92.1_2)))	(((((vup2_1	vul1_1)	ceb1_1)	((416.1_1	416.1_2)	(icr2_2	vup1_1)))	((gag1_1	(gag1_2	gag2_1))	tri2_1))	tri1_2)))	((((((gab2_1	lit1_1)	lit2_1)	gac2_1)	lit1_2)	lai1_1)	lai2_1))	((((((vel2_1	((gac1_1	gac1_2)	gal1_1))	(369.1_1	ceb2_1))	(((((gac2_2	gal2_1)	(gab1_1	icr1_2))	((vul2_1	vup1_2)	vel1_1))	vup2_2)	((((406.1_1	vul3_1)	(icr2_1	plu1_1))	plu2_1)	vul1_2)))	(gra1_1	gra2_1))	gra1_2)
((((250.1_1	L987_1)	((((((icr1_1	406.1_2)	ceb1_2)	tri1_2)	(((gab2_1	lai1_1)	(lit1_2	lit2_1))	((gag1_1	(gag1_2	gag2_1))	((gac2_1	lit1_1)	lai2_1))))	(((ceb1_1	vup1_1)	vul1_1)	((416.1_1	416.1_2)	(icr2_2	vup2_1))))	((90.6_1	(92.1_1	92.1_2))	tri2_1)))	((((((((((((vel2_1	icr1_2)	vul3_1)	((406.1_1	gal2_1)	gal1_1))	vul2_1)	(plu2_1	vel1_1))	(((369.1_1	gac2_2)	plu1_1)	icr2_1))	gab1_1)	vul1_2)	(((vup1_2	vup2_2)	ceb2_1)	(gac1_1	gac1_2)))	(gra1_1	gra2_1))	gra1_2)
(((((250.1_1	L987_1)	((((icr1_1	(406.1_2	ceb1_2))	(((((((vup2_1	icr2_2)	416.1_1)	((ceb1_1	vul1_1)	vup1_1))	416.1_2)	tri2_1)	((lit1_2	(gab2_1	(lai1_1	lit2_1)))	(lai2_1	lit1_1)))	tri1_2))	((90.6_1	(92.1_1	92.1_2))	gac2_1))	((gag1_2	gag2_1)	gag1_1)))	((((((((406.1_1	ceb2_1)	vul2_1)	((vel1_1	vup1_2)	(gal2_1	vup2_2)))	gal1_1)	((((vul3_1	(369.1_1	plu2_1))	vul1_2)	((icr2_1	plu1_1)	gab1_1))	(gac2_2	(icr1_2	vel2_1))))	(gac1_1	gac1_2))	((gra1_1	gra2_1)	gra1_2))
(((((250.1_1	L987_1)	((((ceb1_2	(406.1_2	icr1_1))	(((((vul1_1	ceb1_1)	vup2_1)	416.1_1)	416.1_2)	(icr2_2	vup1_1)))	(((lit1_1	((gab2_1	lit2_1)	lit1_2))	(lai1_1	lai2_1))	((gac2_1	tri2_1)	tri1_2)))	((90.6_1	(92.1_1	92.1_2))	(gag1_1	(gag1_2	gag2_1)))))	(((((((((369.1_1	(gal2_1	icr1_2))	(plu2_1	vul1_2))	(plu1_1	vul3_1))	ceb2_1)	(((icr2_1	406.1_1)	(gac2_2	vel1_1))	gab1_1))	(((vel2_1	vup2_2)	vul2_1)	(gac1_1	gac1_2)))	(gal1_1	vup1_2))	((gra1_1	gra2_1)	gra1_2))
(((((250.1_1	L987_1)	(((((ceb1_2	(406.1_2	icr1_1))	(((gab2_1	tri1_2)	lit2_1)	gac2_1))	(((gag1_2	gag1_1)	gag2_1)	((lai1_1	lit1_1)	tri2_1)))	((90.6_1	(92.1_1	92.1_2))	(lai2_1	lit1_2)))	((((icr2_2	vup1_1)	vup2_1)	(ceb1_1	vul1_1))	(416.1_1	416.1_2))))	((((((((icr1_2	icr2_1)	((((ceb2_1	vel2_1)	(plu1_1	vul1_2))	vul3_1)	vul2_1))	((406.1_1	gal1_1)	vup1_2))	vel1_1)	((((gac2_2	(vup2_2	plu2_1))	(369.1_1	gab1_1))	(gac1_1	gac1_2))	gal2_1))	gra1_2)	(gra1_1	gra2_1))
((((250.1_1	L987_1)	((((((406.1_2	(ceb1_2	icr1_1))	(((lai2_1	lit2_1)	tri1_2)	(gag1_1	(gag1_2	gag2_1))))	(((gab2_1	gac2_1)	lai1_1)	lit1_1))	((90.6_1	(92.1_1	92.1_2))	tri2_1))	lit1_2)	(((416.1_2	(ceb1_1	vul1_1))	(416.1_1	icr2_2))	(vup1_1	vup2_1))))	(((((((vul1_2	(((((406.1_1	icr2_1)	vel2_1)	icr1_2)	gac2_2)	plu1_1))	(gal1_1	(vel1_1	vup2_2)))	(((369.1_1	(gab1_1	((gal2_1	vul3_1)	plu2_1)))	vup1_2)	(gac1_1	gac1_2)))	(ceb2_1	vul2_1))	(gra1_1	gra2_1))	gra1_2)
(((((250.1_1	L987_1)	(((((((icr1_1	ceb1_2)	406.1_2)	(lai1_1	lit1_2))	((gab2_1	(gac2_1	(lai2_1	lit2_1)))	tri1_2))	(((((ceb1_1	(416.1_2	vup2_1))	416.1_1)	vul1_1)	(icr2_2	vup1_1))	(lit1_1	tri2_1)))	(90.6_1	(92.1_1	92.1_2)))	((gag2_1	gag1_1)	gag1_2)))	((((((((ceb2_1	icr2_1)	vul2_1)	(((((icr1_2	plu2_1)	plu1_1)	vup1_2)	vel1_1)	gal1_1))	(369.1_1	((406.1_1	vup2_2)	vel2_1)))	((vul1_2	(gac2_2	(gal2_1	vul3_1)))	(gac1_1	gac1_2)))	gab1_1)	(366.1_1	(lai1_2	tri1_1)))
(((((250.1_1	L987_1)	(((((((406.1_2	icr1_1)	ceb1_2)	lit1_2)	(lai1_1	lit1_1))	((((((416.1_1	(vul1_1	vup2_1))	(416.1_2	(ceb1_1	vup1_1)))	icr2_2)	((lai2_1	lit2_1)	tri1_2))	(gab2_1	gac2_1))	((gag1_2	gag1_1)	gag2_1)))	tri2_1)	(90.6_1	(92.1_1	92.1_2))))	((((((gal1_1	406.1_1)	vup1_2)	(((((369.1_1	vup2_2)	plu2_1)	gac2_2)	vul3_1)	((((gab1_1	vel2_1)	(gac1_1	gac1_2))	vel1_1)	(gal2_1	plu1_1))))	((ceb2_1	icr2_1)	((icr1_2	vul1_2)	vul2_1)))	((gra1_1	gra2_1)	gra1_2))
((((250.1_1	L987_1)	((((((((((406.1_2	icr1_1)	ceb1_2)	lit2_1)	lit1_2)	gac2_1)	lai1_1)	tri1_2)	((((vup1_1	(vup2_1	vul1_1))	416.1_2)	((416.1_1	ceb1_1)	icr2_2))	(((lai2_1	(gab2_1	lit1_1))	(gag1_1	(gag1_2	gag2_1)))	tri2_1)))	(90.6_1	(92.1_1	92.1_2)))	(((((((((icr1_2	(gac2_2	plu1_1))	(((369.1_1	vul1_2)	vup1_2)	vul3_1))	(vel1_1	vup2_2))	gab1_1)	(406.1_1	plu2_1))	vel2_1)	(ceb2_1	(((gac1_1	gac1_2)	(gal1_1	(gal2_1	icr2_1)))	vul2_1)))	((gra1_1	gra2_1)	gra1_2))
(((((250.1_1	L987_1)	((((((406.1_2	ceb1_2)	icr1_1)	((gac2_1	lit1_2)	lit1_1))	(gag2_1	(gag1_1	gag1_2)))	(lai2_1	((90.6_1	(92.1_1	92.1_2))	(lai1_1	lit2_1))))	((((ceb1_1	((vul1_1	(416.1_1	icr2_2))	(vup2_1	vup1_1)))	416.1_2)	gab2_1)	(tri1_2	tri2_1))))	(((((((icr2_1	vel2_1)	vup1_2)	(406.1_1	icr1_2))	((gab1_1	plu1_1)	gal2_1))	(((((369.1_1	(gal1_1	vup2_2))	(gac2_2	vul3_1))	((ceb2_1	plu2_1)	vul1_2))	vel1_1)	((gac1_1	gac1_2)	vul2_1)))	((gra1_1	gra2_1)	gra1_2))
((((250.1_1	L987_1)	((((406.1_2	icr1_1)	ceb1_2)	((((((icr2_2	vup1_1)	(416.1_2	ceb1_1))	(vul1_1	vup2_1))	416.1_1)	tri1_2)	(90.6_1	(92.1_1	92.1_2))))	(((((((lai1_1	(gac2_1	lit2_1))	lai2_1)	gab2_1)	lit1_1)	((gag1_1	gag1_2)	gag2_1))	lit1_2)	tri2_1)))	(((((vul1_2	vul2_1)	((((((gac2_2	vul3_1)	(369.1_1	gab1_1))	(plu1_1	plu2_1))	(((gal2_1	vup2_2)	vel2_1)	(gac1_1	gac1_2)))	((((406.1_1	vup1_2)	icr1_2)	gal1_1)	(ceb2_1	icr2_1)))	vel1_1))	(gra1_1	gra2_1))	gra1_2)
((((250.1_1	L987_1)	(((((406.1_2	ceb1_2)	icr1_1)	(((((vup1_1	416.1_2)	((icr2_2	vul1_1)	vup2_1))	416.1_1)	ceb1_1)	((gag2_1	(gag1_1	gag1_2))	lit1_1)))	(90.6_1	(92.1_1	92.1_2)))	((((lai1_1	(gab2_1	lai2_1))	((gac2_1	lit1_2)	lit2_1))	tri2_1)	tri1_2)))	(((((((369.1_1	ceb2_1)	(plu1_1	icr2_1))	vel1_1)	vup1_2)	(((((406.1_1	vul3_1)	((gac1_1	gac1_2)	gal1_1))	(((vup2_2	(gal2_1	vel2_1))	icr1_2)	(gac2_2	vul1_2)))	vul2_1)	(gab1_1	plu2_1)))	((gra1_1	gra2_1)	gra1_2))
(((((250.1_1	L987_1)	(((((((406.1_2	ceb1_2)	icr1_1)	(((gag2_1	gag1_2)	gag1_1)	lit1_1))	(((gac2_1	(lit2_1	lit1_2))	lai2_1)	tri1_2))	((lai1_1	gab2_1)	tri2_1))	(90.6_1	(92.1_1	92.1_2)))	((((vup1_1	416.1_2)	vup2_1)	vul1_1)	((416.1_1	icr2_2)	ceb1_1))))	((((((((369.1_1	gab1_1)	(icr2_1	vup2_2))	406.1_1)	(((ceb2_1	gal2_1)	vel2_1)	((gac1_1	gac1_2)	plu2_1)))	(vul3_1	vup1_2))	((((gac2_2	gal1_1)	icr1_2)	((plu1_1	vul1_2)	vel1_1))	vul2_1))	((gra1_1	gra2_1)	gra1_2))
(((((250.1_1	L987_1)	((((((406.1_2	icr1_1)	ceb1_2)	((lit1_1	(gac2_1	lai2_1))	((gab2_1	tri2_1)	lai1_1)))	(90.6_1	(92.1_1	92.1_2)))	(((gag1_2	gag1_1)	gag2_1)	(tri1_2	(lit1_2	lit2_1))))	(((416.1_2	vul1_1)	(416.1_1	vup1_1))	((vup2_1	ceb1_1)	icr2_2))))	((((vel1_1	(plu1_1	(((406.1_1	gal2_1)	(vul1_2	vup2_2))	vup1_2)))	((369.1_1	((((ceb2_1	(gab1_1	plu2_1))	vul3_1)	((icr1_2	gac2_2)	vul2_1))	icr2_1))	((gac1_1	gac1_2)	(gal1_1	vel2_1))))	((gra1_1	gra2_1)	gra1_2))
((((250.1_1	L987_1)	(((((ceb1_2	icr1_1)	406.1_2)	((((((vup2_1	416.1_1)	(vup1_1	(416.1_2	(icr2_2	vul1_1))))	ceb1_1)	(((gab2_1	lit1_2)	(lai2_1	lit1_1))	(gac2_1	lit2_1)))	tri1_2)	(90.6_1	(92.1_1	92.1_2))))	((gag1_1	(gag1_2	gag2_1))	lai1_1))	tri2_1))	((((((((gal2_1	(ceb2_1	vup2_2))	vup1_2)	gac2_2)	(((406.1_1	((icr1_2	icr2_1)	vel1_1))	vul1_2)	vul2_1))	(plu2_1	plu1_1))	((((vel2_1	gab1_1)	369.1_1)	(gal1_1	vul3_1))	(gac1_1	gac1_2)))	((gra1_1	gra2_1)	gra1_2))
(((((250.1_1	L987_1)	(((((icr1_1	(406.1_2	ceb1_2))	((((416.1_2	vup1_1)	((ceb1_1	vup2_1)	vul1_1))	icr2_2)	416.1_1))	(((((gac2_1	lai2_1)	(gab2_1	lit1_1))	lit2_1)	(lai1_1	lit1_2))	tri1_2))	(90.6_1	(92.1_1	92.1_2)))	(((gag2_1	gag1_2)	gag1_1)	tri2_1)))	((((((((406.1_1	(icr1_2	(gal2_1	vup2_2)))	(gac1_1	gac1_2))	(gal1_1	icr2_1))	vel2_1)	((((vup1_2	ceb2_1)	(gac2_2	vul3_1))	plu2_1)	((((369.1_1	gab1_1)	vel1_1)	vul1_2)	plu1_1)))	vul2_1)	((gra1_1	gra2_1)	gra1_2))
((((250.1_1	L987_1)	(((((ceb1_2	icr1_1)	406.1_2)	((((lai1_1	((gac2_1	lit1_1)	lai2_1))	(lit1_2	lit2_1))	((gag1_2	gag2_1)	gag1_1))	tri1_2))	gab2_1)	((((vup2_1	vul1_1)	(((416.1_1	ceb1_1)	vup1_1)	416.1_2))	icr2_2)	((90.6_1	(92.1_1	92.1_2))	tri2_1))))	(((((((369.1_1	vel2_1)	ceb2_1)	((gac2_2	plu2_1)	vel1_1))	((gac1_1	gac1_2)	gal1_1))	((((406.1_1	icr1_2)	(((((gab1_1	vup2_2)	(gal2_1	icr2_1))	vul1_2)	plu1_1)	vul3_1))	vup1_2)	vul2_1))	((gra1_1	gra2_1)	gra1_2))
(((((250.1_1	L987_1)	((((((ceb1_2	icr1_1)	406.1_2)	((((lai1_1	lit1_2)	lai2_1)	(gac2_1	lit1_1))	(((gag1_2	gag2_1)	gag1_1)	lit2_1)))	(gab2_1	tri1_2))	tri2_1)	(((((icr2_2	(416.1_1	ceb1_1))	(vul1_1	vup2_1))	416.1_2)	vup1_1)	(90.6_1	(92.1_1	92.1_2)))))	(((((((((gab1_1	406.1_1)	icr2_1)	((ceb2_1	((icr1_2	plu2_1)	vel2_1))	(((gal2_1	plu1_1)	vul1_2)	vel1_1)))	((vup2_2	(369.1_1	gac2_2))	gal1_1))	(vul2_1	(vul3_1	vup1_2)))	(gac1_1	gac1_2))	gra1_2)	(gra1_1	gra2_1))
((((250.1_1	L987_1)	(((((ceb1_2	(406.1_2	icr1_1))	(((gag1_2	gag2_1)	gag1_1)	((gac2_1	lit2_1)	lai2_1)))	(((((416.1_1	vul1_1)	416.1_2)	(ceb1_1	icr2_2))	(vup2_1	vup1_1))	(lit1_1	(gab2_1	lit1_2))))	((lai1_1	tri1_2)	tri2_1))	(90.6_1	(92.1_1	92.1_2))))	((((((((gab1_1	vul2_1)	vel1_1)	((369.1_1	(gac1_1	gac1_2))	(ceb2_1	(vup1_2	(gal2_1	vul3_1)))))	(((406.1_1	gal1_1)	((gac2_2	(icr2_1	vel2_1))	plu2_1))	(vup2_2	plu1_1)))	(icr1_2	vul1_2))	(gra1_1	gra2_1))	gra1_2)
((((250.1_1	L987_1)	(((((((icr1_1	406.1_2)	ceb1_2)	(gab2_1	lit2_1))	((((tri1_2	lit1_1)	lai2_1)	(gag1_1	(gag1_2	gag2_1)))	lai1_1))	lit1_2)	(((((vup1_1	ceb1_1)	icr2_2)	416.1_1)	(416.1_2	(vup2_1	vul1_1)))	(gac2_1	tri2_1)))	(90.6_1	(92.1_1	92.1_2))))	(((((((gac2_2	gab1_1)	(((icr1_2	plu2_1)	vel2_1)	((369.1_1	ceb2_1)	((plu1_1	vul1_2)	vup1_2))))	vel1_1)	vul2_1)	(((((406.1_1	gal2_1)	vul3_1)	icr2_1)	vup2_2)	((gac1_1	gac1_2)	gal1_1)))	((gra1_1	gra2_1)	gra1_2))
(((((250.1_1	L987_1)	(((((406.1_2	(ceb1_2	icr1_1))	((((gag2_1	gag1_1)	gag1_2)	lit2_1)	gab2_1))	(90.6_1	(92.1_1	92.1_2)))	(((lai1_1	lai2_1)	lit1_1)	tri2_1))	((((((416.1_1	416.1_2)	vul1_1)	vup1_1)	vup2_1)	(ceb1_1	icr2_2))	((gac2_1	lit1_2)	tri1_2))))	((((((((((369.1_1	vup1_2)	gal1_1)	(vul1_2	vel2_1))	(plu1_1	vup2_2))	((((406.1_1	(gab1_1	vul3_1))	(ceb2_1	icr2_1))	gal2_1)	gac2_2))	(gac1_1	gac1_2))	(vul2_1	(icr1_2	plu2_1)))	vel1_1)	((gra1_1	gra2_1)	gra1_2))
(((((250.1_1	L987_1)	((((((406.1_2	icr1_1)	ceb1_2)	((gag1_2	gag2_1)	gag1_1))	(90.6_1	(92.1_1	92.1_2)))	(((((lit1_2	gac2_1)	tri1_2)	((lai1_1	lai2_1)	lit1_1))	(tri2_1	lit2_1))	gab2_1))	((((((icr2_2	vul1_1)	416.1_2)	vup2_1)	ceb1_1)	vup1_1)	416.1_1)))	((((((((ceb2_1	(plu2_1	vup1_2))	icr2_1)	((gal1_1	(((369.1_1	plu1_1)	gac2_2)	vel2_1))	((vel1_1	(vup2_2	vul1_2))	vul3_1)))	406.1_1)	(vul2_1	(gab1_1	(gal2_1	icr1_2))))	(gac1_1	gac1_2))	((gra1_1	gra2_1)	gra1_2))
(((((250.1_1	L987_1)	(((((406.1_2	icr1_1)	ceb1_2)	tri2_1)	(90.6_1	(92.1_1	92.1_2)))	((((vul1_1	(416.1_1	ceb1_1))	((icr2_2	(vup2_1	vup1_1))	416.1_2))	(((lit2_1	tri1_2)	(gab2_1	lit1_2))	(gac2_1	(lai1_1	(lai2_1	lit1_1)))))	(gag2_1	(gag1_1	gag1_2)))))	((((((((icr1_2	icr2_1)	((gac1_1	gac1_2)	(vul3_1	vul1_2)))	(369.1_1	((((gal1_1	vup2_2)	plu2_1)	vel2_1)	((gab1_1	gac2_2)	gal2_1))))	ceb2_1)	(((406.1_1	plu1_1)	vup1_2)	vel1_1))	vul2_1)	((gra1_1	gra2_1)	gra1_2))
(((((250.1_1	L987_1)	((((406.1_2	ceb1_2)	icr1_1)	(((((icr2_2	(ceb1_1	(vup1_1	vup2_1)))	(416.1_1	(416.1_2	vul1_1)))	((((gab2_1	gac2_1)	lit1_2)	(lai1_1	(lit1_1	lit2_1)))	lai2_1))	(90.6_1	(92.1_1	92.1_2)))	(tri1_2	((gag1_2	gag2_1)	gag1_1))))	tri2_1))	((((((plu1_1	vel1_1)	((369.1_1	icr2_1)	vup1_2))	(((((icr1_2	(gab1_1	gac2_2))	gal1_1)	(((406.1_1	((ceb2_1	((vel2_1	vul1_2)	vul3_1))	gal2_1))	plu2_1)	vup2_2))	(gac1_1	gac1_2))	vul2_1))	(gra1_1	gra2_1))	gra1_2)
(((((250.1_1	L987_1)	(((icr1_1	(406.1_2	ceb1_2))	(tri2_1	((90.6_1	(92.1_1	92.1_2))	tri1_2)))	(((((ceb1_1	vup1_1)	(vul1_1	416.1_2))	((416.1_1	vup2_1)	icr2_2))	((lit1_1	lit1_2)	(((gac2_1	lit2_1)	lai1_1)	lai2_1)))	(((gag1_2	gag2_1)	gag1_1)	gab2_1))))	((((((((((plu1_1	(gab1_1	(icr1_2	icr2_1)))	(ceb2_1	gal1_1))	vup1_2)	(((gal2_1	vel2_1)	plu2_1)	((gac1_1	gac1_2)	gac2_2)))	(vul3_1	vup2_2))	vul2_1)	(((369.1_1	406.1_1)	vel1_1)	vul1_2))	(gra1_1	gra2_1))	gra1_2)
(((((250.1_1	L987_1)	(((((((406.1_2	ceb1_2)	icr1_1)	(gac2_1	lit1_1))	((((lit1_2	lai2_1)	lit2_1)	(gag1_1	(gag1_2	gag2_1)))	tri1_2))	(90.6_1	(92.1_1	92.1_2)))	((((((vup2_1	vul1_1)	icr2_2)	416.1_1)	(416.1_2	ceb1_1))	vup1_1)	(gab2_1	lai1_1)))	tri2_1))	((((((((vup2_2	406.1_1)	vup1_2)	(((369.1_1	plu2_1)	vul1_2)	vel1_1))	gac2_2)	(((ceb2_1	gab1_1)	(icr1_2	vel2_1))	gal2_1))	(((icr2_1	((gal1_1	plu1_1)	vul3_1))	(gac1_1	gac1_2))	vul2_1))	((gra1_1	gra2_1)	gra1_2))
(((((250.1_1	L987_1)	(((ceb1_2	icr1_1)	406.1_2)	((((((((vul1_1	(ceb1_1	vup2_1))	(vup1_1	icr2_2))	416.1_2)	416.1_1)	((lit2_1	(90.6_1	(92.1_1	92.1_2)))	(gag1_1	(gag1_2	gag2_1))))	((lai2_1	lit1_2)	lit1_1))	(gab2_1	gac2_1))	((lai1_1	tri2_1)	tri1_2))))	((((((plu1_1	((((406.1_1	gac2_2)	(369.1_1	plu2_1))	(((((vul3_1	vel2_1)	(icr1_2	vup2_2))	gal1_1)	(gac1_1	gac1_2))	vup1_2))	vul2_1))	(gal2_1	vul1_2))	(ceb2_1	icr2_1))	(gab1_1	vel1_1))	((gra1_1	gra2_1)	gra1_2))
((((250.1_1	L987_1)	(((((ceb1_2	icr1_1)	406.1_2)	(90.6_1	(92.1_1	92.1_2)))	((((((416.1_1	vup1_1)	ceb1_1)	((416.1_2	icr2_2)	(vup2_1	vul1_1)))	((lai2_1	lit1_1)	tri1_2))	tri2_1)	((lit2_1	gac2_1)	(gab2_1	(lai1_1	lit1_2)))))	(gag1_1	(gag1_2	gag2_1))))	(((((((((gac2_2	gal2_1)	(vul2_1	vul3_1))	icr2_1)	vup2_2)	(gac1_1	gac1_2))	((369.1_1	gal1_1)	(((vel2_1	ceb2_1)	plu1_1)	(icr1_2	vup1_2))))	((406.1_1	gab1_1)	((plu2_1	vul1_2)	vel1_1)))	((gra1_1	gra2_1)	gra1_2))
(((((250.1_1	L987_1)	(((icr1_1	ceb1_2)	406.1_2)	((((((((416.1_1	vup2_1)	(ceb1_1	vup1_1))	((416.1_2	icr2_2)	vul1_1))	lai2_1)	tri1_2)	tri2_1)	lit1_1)	((90.6_1	(92.1_1	92.1_2))	((gag1_2	(gag1_1	gag2_1))	((gab2_1	(gac2_1	(lai1_1	lit2_1)))	lit1_2))))))	(((((((icr2_1	(gac2_2	vel2_1))	(369.1_1	((((406.1_1	plu2_1)	(gab1_1	gal2_1))	(gac1_1	gac1_2))	(ceb2_1	(vel1_1	((plu1_1	vul1_2)	vul3_1))))))	vup1_2)	((icr1_2	vup2_2)	gal1_1))	vul2_1)	((gra1_1	gra2_1)	gra1_2))
(((((250.1_1	L987_1)	((((406.1_2	(ceb1_2	icr1_1))	(((gag2_1	(gag1_1	gag1_2))	(lai1_1	lit2_1))	tri1_2))	((((ceb1_1	vul1_1)	416.1_2)	vup2_1)	(416.1_1	(icr2_2	vup1_1))))	(((((lit1_2	lit1_1)	gab2_1)	(gac2_1	lai2_1))	(90.6_1	(92.1_1	92.1_2)))	tri2_1)))	(((((((plu2_1	406.1_1)	(369.1_1	plu1_1))	((vul3_1	gal1_1)	((gac2_2	vel2_1)	icr1_2)))	((((ceb2_1	gal2_1)	((gab1_1	vul1_2)	icr2_1))	vel1_1)	vul2_1))	((vup1_2	vup2_2)	(gac1_1	gac1_2)))	((gra1_1	gra2_1)	gra1_2))
((((250.1_1	L987_1)	((((ceb1_2	icr1_1)	406.1_2)	((((ceb1_1	((416.1_2	(vup2_1	vup1_1))	416.1_1))	(icr2_2	vul1_1))	(((lit1_1	lit1_2)	gac2_1)	(gab2_1	lit2_1)))	tri2_1))	(((90.6_1	(92.1_1	92.1_2))	((gag2_1	(gag1_1	gag1_2))	(lai2_1	lai1_1)))	tri1_2)))	((((((((406.1_1	(icr1_2	vel2_1))	(vul1_2	vup1_2))	vul3_1)	(((vup2_2	gal2_1)	((((ceb2_1	plu2_1)	gal1_1)	icr2_1)	((gab1_1	plu1_1)	((gac1_1	gac1_2)	gac2_2))))	vul2_1))	369.1_1)	vel1_1)	((gra1_1	gra2_1)	gra1_2))
(((((250.1_1	L987_1)	(((((406.1_2	(ceb1_2	icr1_1))	(gag1_1	(gag1_2	gag2_1)))	tri1_2)	(((vup1_1	(((icr2_2	vul1_1)	(ceb1_1	vup2_1))	416.1_1))	416.1_2)	((((lai1_1	lit2_1)	lai2_1)	(90.6_1	(92.1_1	92.1_2)))	(((gab2_1	gac2_1)	lit1_1)	lit1_2))))	tri2_1))	((((((406.1_1	vul3_1)	vup1_2)	vel1_1)	((((gac1_1	gac1_2)	gal2_1)	369.1_1)	(((((vul1_2	gac2_2)	gab1_1)	(((ceb2_1	(plu1_1	vup2_2))	(icr1_2	icr2_1))	gal1_1))	(plu2_1	vel2_1))	vul2_1)))	((gra1_1	gra2_1)	gra1_2))
((((250.1_1	L987_1)	(((((ceb1_2	406.1_2)	icr1_1)	tri1_2)	(((((vup1_1	icr2_2)	(416.1_2	(ceb1_1	(vul1_1	vup2_1))))	416.1_1)	((lai2_1	((lit1_1	(lai1_1	lit1_2))	lit2_1))	(gab2_1	gac2_1)))	(90.6_1	(92.1_1	92.1_2))))	((gag1_2	(gag1_1	gag2_1))	tri2_1)))	(((((gal2_1	(369.1_1	icr1_2))	(((((406.1_1	vul1_2)	(((gab1_1	gal1_1)	(plu1_1	plu2_1))	(gac1_1	gac1_2)))	(gac2_2	vel2_1))	(((((ceb2_1	vul3_1)	vup2_2)	vup1_2)	icr2_1)	vul2_1))	vel1_1))	(gra1_1	gra2_1))	gra1_2)
((((250.1_1	L987_1)	(((((((406.1_2	ceb1_2)	icr1_1)	((vup2_1	416.1_2)	(((416.1_1	vul1_1)	(icr2_2	vup1_1))	ceb1_1)))	(90.6_1	(92.1_1	92.1_2)))	((gac2_1	((lai1_1	lit1_1)	(lai2_1	lit2_1)))	(gab2_1	lit1_2)))	((gag1_1	(gag1_2	gag2_1))	tri2_1))	tri1_2))	((((((((((vup1_2	vel2_1)	369.1_1)	(gac1_1	gac1_2))	vup2_2)	((406.1_1	icr2_1)	(((gab1_1	plu2_1)	vul1_2)	vel1_1)))	(ceb2_1	(gac2_2	(vul3_1	plu1_1))))	((vul2_1	icr1_2)	(gal1_1	gal2_1)))	gra1_2)	(gra1_1	gra2_1))
(((((250.1_1	L987_1)	((((((406.1_2	(ceb1_2	icr1_1))	((gag1_2	gag1_1)	gag2_1))	(lit1_2	((gac2_1	lit1_1)	(lai1_1	lit2_1))))	((gab2_1	lai2_1)	tri1_2))	(90.6_1	(92.1_1	92.1_2)))	((((ceb1_1	vul1_1)	416.1_1)	(((vup2_1	vup1_1)	416.1_2)	icr2_2))	tri2_1)))	(((((ceb2_1	(((((406.1_1	vup2_2)	icr1_2)	gac2_2)	plu1_1)	gal1_1))	(((369.1_1	(gac1_1	gac1_2))	vup1_2)	vul3_1))	(((plu2_1	(icr2_1	vel2_1))	((gab1_1	(gal2_1	vul1_2))	vel1_1))	vul2_1))	((gra1_1	gra2_1)	gra1_2))
(((((250.1_1	L987_1)	((((406.1_2	(ceb1_2	icr1_1))	(gac2_1	(lit1_1	lit2_1)))	(90.6_1	(92.1_1	92.1_2)))	(((vul1_1	((((vup1_1	vup2_1)	416.1_2)	(416.1_1	icr2_2))	ceb1_1))	tri2_1)	(((((gab2_1	lai2_1)	tri1_2)	lit1_2)	lai1_1)	((gag1_2	gag1_1)	gag2_1)))))	(((((vup1_2	((((369.1_1	plu2_1)	(plu1_1	vul3_1))	((gab1_1	icr1_2)	(vel2_1	(vul1_2	vup2_2))))	(ceb2_1	(gac1_1	gac1_2))))	vul2_1)	((((gal1_1	gal2_1)	icr2_1)	(406.1_1	gac2_2))	vel1_1))	((gra1_1	gra2_1)	gra1_2))
(((((250.1_1	L987_1)	((((406.1_2	icr1_1)	ceb1_2)	((((((tri1_2	(gab2_1	lai2_1))	(gac2_1	lit2_1))	lit1_2)	lai1_1)	lit1_1)	tri2_1))	(((((vup1_1	icr2_2)	vul1_1)	(ceb1_1	vup2_1))	(416.1_1	416.1_2))	((90.6_1	(92.1_1	92.1_2))	((gag1_1	gag1_2)	gag2_1)))))	((((((((vel1_1	icr2_1)	vul3_1)	((369.1_1	(gac1_1	gac1_2))	((gal2_1	vel2_1)	plu1_1)))	(vul1_2	(406.1_1	gab1_1)))	((ceb2_1	plu2_1)	vup1_2))	((((gac2_2	icr1_2)	vup2_2)	gal1_1)	vul2_1))	((gra1_1	gra2_1)	gra1_2))
(((((250.1_1	L987_1)	((((406.1_2	ceb1_2)	icr1_1)	(((((vup1_1	vup2_1)	vul1_1)	(icr2_2	(416.1_1	(416.1_2	ceb1_1))))	(90.6_1	(92.1_1	92.1_2)))	(((lit1_2	((gag1_2	gag1_1)	gag2_1))	((gab2_1	gac2_1)	tri1_2))	tri2_1)))	(lai1_1	((lai2_1	lit2_1)	lit1_1))))	(((((((((icr2_1	(406.1_1	vel2_1))	icr1_2)	vul1_2)	vup1_2)	vel1_1)	((vul3_1	gab1_1)	(gac1_1	gac1_2)))	(((369.1_1	(plu1_1	vup2_2))	(gal1_1	(ceb2_1	gal2_1)))	((gac2_2	plu2_1)	vul2_1)))	((gra1_1	gra2_1)	gra1_2))
(((((250.1_1	L987_1)	(((ceb1_2	(406.1_2	icr1_1))	((((vup2_1	vup1_1)	416.1_1)	(icr2_2	(416.1_2	(ceb1_1	vul1_1))))	(90.6_1	(92.1_1	92.1_2))))	((lai1_1	lit1_1)	(((gag2_1	gag1_1)	gag1_2)	(((gab2_1	tri1_2)	((lit1_2	lit2_1)	(lai2_1	tri2_1)))	gac2_1)))))	((((((((406.1_1	(gac1_1	gac1_2))	(gac2_2	vup2_2))	vul2_1)	(gal1_1	vel1_1))	(((369.1_1	plu1_1)	(gab1_1	vul3_1))	(((((ceb2_1	vul1_2)	gal2_1)	((icr1_2	vel2_1)	icr2_1))	vup1_2)	plu2_1)))	gra1_2)	(gra1_1	gra2_1))
(((((250.1_1	L987_1)	((((icr1_1	(406.1_2	ceb1_2))	(gag2_1	(gag1_1	gag1_2)))	((((((lai1_1	lit1_1)	lai2_1)	gab2_1)	((gac2_1	lit2_1)	lit1_2))	tri1_2)	(90.6_1	(92.1_1	92.1_2))))	(((vul1_1	(416.1_1	416.1_2))	(((vup1_1	ceb1_1)	vup2_1)	icr2_2))	tri2_1)))	(((((((plu2_1	gac2_2)	plu1_1)	(((vul3_1	vel1_1)	vul1_2)	(((369.1_1	icr2_1)	(gal1_1	vup2_2))	((((406.1_1	gal2_1)	ceb2_1)	(gac1_1	gac1_2))	vul2_1))))	((gab1_1	vel2_1)	(icr1_2	vup1_2)))	(gra1_1	gra2_1))	gra1_2)
(((((250.1_1	L987_1)	((((((406.1_2	ceb1_2)	icr1_1)	((gag1_2	(gag1_1	gag2_1))	((gac2_1	lit1_2)	tri2_1)))	(((vul1_1	416.1_2)	416.1_1)	((vup2_1	vup1_1)	(ceb1_1	icr2_2))))	(((gab2_1	(lai2_1	lit2_1))	tri1_2)	(lai1_1	lit1_1)))	(90.6_1	(92.1_1	92.1_2))))	((((((((((((369.1_1	ceb2_1)	406.1_1)	plu1_1)	(gac1_1	gac1_2))	(vul1_2	(vul3_1	vup2_2)))	gal1_1)	((gac2_2	vel2_1)	plu2_1))	vel1_1)	vup1_2)	(((icr2_1	gab1_1)	(gal2_1	icr1_2))	vul2_1))	((gra1_1	gra2_1)	gra1_2))
(((((250.1_1	L987_1)	(((((406.1_2	icr1_1)	ceb1_2)	(90.6_1	(92.1_1	92.1_2)))	((((416.1_2	416.1_1)	ceb1_1)	((vup1_1	vup2_1)	(icr2_2	vul1_1)))	(gac2_1	(lit1_2	tri1_2))))	((((((lit1_1	lit2_1)	lai2_1)	lai1_1)	((gag2_1	gag1_2)	gag1_1))	gab2_1)	tri2_1)))	(((((((gab1_1	((icr2_1	plu1_1)	icr1_2))	(gac1_1	gac1_2))	((((406.1_1	vul2_1)	(gal1_1	vel1_1))	(gal2_1	vul1_2))	vul3_1))	(((369.1_1	gac2_2)	(((vup2_2	vel2_1)	plu2_1)	vup1_2))	ceb2_1))	(gra1_1	gra2_1))	gra1_2)
((((250.1_1	L987_1)	((((((406.1_2	ceb1_2)	icr1_1)	((gag2_1	gag1_2)	gag1_1))	tri2_1)	(((((vup2_1	416.1_1)	vup1_1)	416.1_2)	((ceb1_1	icr2_2)	vul1_1))	((gab2_1	tri1_2)	lit1_2)))	(((gac2_1	(lit2_1	lai2_1))	(lai1_1	lit1_1))	(90.6_1	(92.1_1	92.1_2)))))	(((((((((plu2_1	vul2_1)	(gab1_1	plu1_1))	(ceb2_1	(gal2_1	vul1_2)))	(((406.1_1	icr2_1)	gac2_2)	vul3_1))	(((369.1_1	vup2_2)	(icr1_2	vel2_1))	gal1_1))	vel1_1)	(vup1_2	(gac1_1	gac1_2)))	((gra1_1	gra2_1)	gra1_2))
(((((250.1_1	L987_1)	(((((406.1_2	ceb1_2)	icr1_1)	tri2_1)	(((gag2_1	(gag1_1	gag1_2))	(gab2_1	lit1_2))	tri1_2))	(((((416.1_1	vul1_1)	((icr2_2	(vup2_1	vup1_1))	(416.1_2	ceb1_1)))	(90.6_1	(92.1_1	92.1_2)))	(lai1_1	(lai2_1	lit2_1)))	(lit1_1	gac2_1))))	((((((((369.1_1	plu2_1)	(gac2_2	vup1_2))	vel1_1)	((ceb2_1	icr2_1)	icr1_2))	((((406.1_1	(gab1_1	gal2_1))	vul3_1)	((gac1_1	gac1_2)	((vel2_1	vul1_2)	vup2_2)))	(gal1_1	vul2_1)))	plu1_1)	((gra1_1	gra2_1)	gra1_2))
((((250.1_1	L987_1)	(((((406.1_2	icr1_1)	ceb1_2)	((((gag1_1	gag2_1)	gag1_2)	lai1_1)	lit2_1))	((lit1_1	(90.6_1	(92.1_1	92.1_2)))	gac2_1))	((((((vup1_1	vup2_1)	(ceb1_1	vul1_1))	416.1_1)	(416.1_2	icr2_2))	(((gab2_1	lit1_2)	lai2_1)	tri2_1))	tri1_2)))	(((((vel2_1	vul1_2)	(((((vul3_1	icr2_1)	(gal2_1	vup2_2))	(gac1_1	gac1_2))	((ceb2_1	plu2_1)	gab1_1))	((((((369.1_1	plu1_1)	406.1_1)	(gac2_2	(gal1_1	icr1_2)))	vel1_1)	vup1_2)	vul2_1)))	(gra1_1	gra2_1))	gra1_2)
(((((250.1_1	L987_1)	(((((406.1_2	(ceb1_2	icr1_1))	(90.6_1	(92.1_1	92.1_2)))	((lai1_1	lit2_1)	tri2_1))	((((vup2_1	(((vup1_1	icr2_2)	ceb1_1)	416.1_1))	vul1_1)	416.1_2)	tri1_2))	(((((lai2_1	lit1_1)	gab2_1)	lit1_2)	(gag1_1	(gag1_2	gag2_1)))	gac2_1)))	(((((vup1_2	((gac1_1	gac1_2)	vel1_1))	gac2_2)	(((((((369.1_1	vul3_1)	ceb2_1)	gab1_1)	vup2_2)	((406.1_1	plu2_1)	(gal1_1	gal2_1)))	vul2_1)	((vel2_1	vul1_2)	((icr1_2	icr2_1)	plu1_1))))	((gra1_1	gra2_1)	gra1_2))
(((((250.1_1	L987_1)	((((((406.1_2	icr1_1)	ceb1_2)	((gac2_1	(((gab2_1	lit1_1)	lai2_1)	lit2_1))	tri2_1))	(((416.1_2	416.1_1)	((icr2_2	(vup1_1	vup2_1))	ceb1_1))	vul1_1))	(((gag1_1	(gag1_2	gag2_1))	(lai1_1	lit1_2))	tri1_2))	(90.6_1	(92.1_1	92.1_2))))	((((((((plu2_1	vup2_2)	icr2_1)	gal2_1)	vup1_2)	(((ceb2_1	vul3_1)	vul1_2)	vel2_1))	((((369.1_1	gac2_2)	(((406.1_1	(gab1_1	gal1_1))	vel1_1)	vul2_1))	(icr1_2	plu1_1))	(gac1_1	gac1_2)))	((gra1_1	gra2_1)	gra1_2))
(((((250.1_1	L987_1)	(((((406.1_2	icr1_1)	ceb1_2)	lit1_1)	(((((icr2_2	(vul1_1	vup1_1))	ceb1_1)	(416.1_1	416.1_2))	vup2_1)	((gag1_1	gag2_1)	gag1_2)))	((((gab2_1	lit2_1)	(lit1_2	lai2_1))	(gac2_1	lai1_1))	((90.6_1	(92.1_1	92.1_2))	(tri1_2	tri2_1)))))	(((((((((((plu1_1	icr1_2)	vup1_2)	406.1_1)	(vel1_1	plu2_1))	vup2_2)	((((((369.1_1	vul1_2)	vel2_1)	gal2_1)	ceb2_1)	gal1_1)	vul2_1))	(gac2_2	vul3_1))	(gab1_1	(gac1_1	gac1_2)))	icr2_1)	((gra1_1	gra2_1)	gra1_2))
((((250.1_1	L987_1)	(((((406.1_2	ceb1_2)	icr1_1)	(90.6_1	(92.1_1	92.1_2)))	(((lai2_1	lit1_2)	gab2_1)	tri2_1))	((((((vup2_1	(ceb1_1	vup1_1))	icr2_2)	vul1_1)	(416.1_1	416.1_2))	(gag2_1	(gag1_1	gag1_2)))	((gac2_1	((lai1_1	lit1_1)	tri1_2))	lit2_1))))	(((((406.1_1	vup1_2)	((((vel2_1	gal1_1)	(((369.1_1	gac2_2)	vul3_1)	(gac1_1	gac1_2)))	(((((((gal2_1	icr1_2)	(plu1_1	plu2_1))	ceb2_1)	icr2_1)	(gab1_1	vup2_2))	vel1_1)	vul1_2))	vul2_1))	gra1_2)	(gra1_1	gra2_1))
(((((250.1_1	L987_1)	(((((((icr1_1	ceb1_2)	406.1_2)	gab2_1)	((gac2_1	lit2_1)	((lai1_1	lai2_1)	(lit1_1	lit1_2))))	((((416.1_1	vul1_1)	(ceb1_1	(vup1_1	vup2_1)))	416.1_2)	icr2_2))	(90.6_1	(92.1_1	92.1_2)))	((gag1_2	(gag1_1	gag2_1))	(tri1_2	tri2_1))))	((((((((((gal2_1	vul1_2)	(ceb2_1	gal1_1))	vup2_2)	((vul3_1	(406.1_1	vel2_1))	369.1_1))	((gab1_1	plu1_1)	icr1_2))	vul2_1)	((gac1_1	gac1_2)	plu2_1))	(((gac2_2	vup1_2)	icr2_1)	vel1_1))	((gra1_1	gra2_1)	gra1_2))
(((((250.1_1	L987_1)	(((406.1_2	ceb1_2)	icr1_1)	(((((ceb1_1	icr2_2)	(((vup1_1	416.1_1)	vul1_1)	vup2_1))	416.1_2)	(((((gab2_1	lit1_2)	lai2_1)	((gac2_1	(lit1_1	lit2_1))	lai1_1))	tri2_1)	(tri1_2	((gag1_1	gag2_1)	gag1_2))))	(90.6_1	(92.1_1	92.1_2)))))	((((((((((((gal2_1	icr1_2)	vel2_1)	plu1_1)	vel1_1)	(gac2_2	vul3_1))	vup1_2)	(((((369.1_1	gal1_1)	vul1_2)	ceb2_1)	(gab1_1	(gac1_1	gac1_2)))	vup2_2))	((406.1_1	icr2_1)	vul2_1))	plu2_1)	gra1_2)	(gra1_1	gra2_1))
((((250.1_1	L987_1)	(((((((406.1_2	icr1_1)	ceb1_2)	((gab2_1	gac2_1)	lit2_1))	((lai1_1	lit1_1)	((lai2_1	lit1_2)	tri2_1)))	((vup1_1	((416.1_1	ceb1_1)	icr2_2))	((vup2_1	416.1_2)	vul1_1)))	(((gag1_2	gag2_1)	gag1_1)	tri1_2))	(90.6_1	(92.1_1	92.1_2))))	(((((((((vel2_1	(gac1_1	gac1_2))	(((406.1_1	icr1_2)	plu1_1)	(gal2_1	vul1_2)))	((((369.1_1	ceb2_1)	(gac2_2	vup2_2))	vul2_1)	(gab1_1	gal1_1)))	icr2_1)	vul3_1)	(plu2_1	vup1_2))	vel1_1)	((gra1_1	gra2_1)	gra1_2))
(((((250.1_1	L987_1)	tri2_1)	((ceb1_2	(406.1_2	icr1_1))	((((((((vup1_1	(ceb1_1	icr2_2))	416.1_2)	(416.1_1	(vul1_1	vup2_1)))	((gab2_1	lai2_1)	lit2_1))	lit1_1)	(((gag1_2	gag1_1)	gag2_1)	lai1_1))	((gac2_1	lit1_2)	tri1_2))	(90.6_1	(92.1_1	92.1_2)))))	(((((((vul3_1	vel2_1)	(icr1_2	vup2_2))	(((((406.1_1	gac2_2)	plu1_1)	vul1_2)	(gac1_1	gac1_2))	gal1_1))	(((((369.1_1	plu2_1)	(ceb2_1	icr2_1))	gab1_1)	(gal2_1	(vup1_2	vel1_1)))	vul2_1))	(gra1_1	gra2_1))	gra1_2)
((((250.1_1	L987_1)	((ceb1_2	(406.1_2	icr1_1))	(((((416.1_2	((ceb1_1	vup2_1)	icr2_2))	((416.1_1	vup1_1)	vul1_1))	lit1_2)	(((((gag2_1	gag1_2)	gag1_1)	(lai2_1	lai1_1))	tri1_2)	(((gab2_1	(gac2_1	lit1_1))	lit2_1)	tri2_1)))	(90.6_1	(92.1_1	92.1_2)))))	(((((((vel2_1	(icr2_1	(vul3_1	vup2_2)))	vup1_2)	((((icr1_2	vul1_2)	plu1_1)	gal1_1)	ceb2_1))	gab1_1)	(((((369.1_1	((406.1_1	gal2_1)	plu2_1))	vel1_1)	vul2_1)	gac2_2)	(gac1_1	gac1_2)))	((gra1_1	gra2_1)	gra1_2))
(((((250.1_1	L987_1)	((((406.1_2	(ceb1_2	icr1_1))	(90.6_1	(92.1_1	92.1_2)))	(((((vup2_1	(((ceb1_1	(416.1_2	vul1_1))	vup1_1)	icr2_2))	416.1_1)	(gab2_1	(lai1_1	lai2_1)))	(((gag1_1	gag2_1)	gag1_2)	(lit1_2	lit2_1)))	tri2_1))	((gac2_1	lit1_1)	tri1_2)))	(((((((((((icr2_1	plu1_1)	(icr1_2	plu2_1))	gab1_1)	(ceb2_1	gal2_1))	((gac2_2	vel2_1)	vup2_2))	(vul3_1	vul1_2))	gal1_1)	(369.1_1	(vel1_1	vup1_2)))	((406.1_1	(gac1_1	gac1_2))	vul2_1))	(gra1_2	(gra1_1	gra2_1)))
((((250.1_1	L987_1)	(((((ceb1_2	406.1_2)	icr1_1)	((gac2_1	lit1_1)	(lai2_1	lit2_1)))	((((vup1_1	(416.1_1	(ceb1_1	vul1_1)))	icr2_2)	(416.1_2	vup2_1))	(90.6_1	(92.1_1	92.1_2))))	((((tri2_1	((gag1_2	(gag1_1	gag2_1))	lit1_2))	gab2_1)	tri1_2)	lai1_1)))	((((((((vup2_2	(gab1_1	icr1_2))	((icr2_1	vul3_1)	vul1_2))	(369.1_1	plu1_1))	((406.1_1	vel2_1)	((ceb2_1	gal2_1)	plu2_1)))	(((gac1_1	gac1_2)	vup1_2)	gal1_1))	((gac2_2	vel1_1)	vul2_1))	((gra1_1	gra2_1)	gra1_2))
(((((250.1_1	L987_1)	((((icr1_1	ceb1_2)	406.1_2)	tri2_1)	((((((((416.1_2	vul1_1)	(vup1_1	vup2_1))	icr2_2)	ceb1_1)	416.1_1)	tri1_2)	(((gag1_2	gag2_1)	gag1_1)	((lai1_1	lit2_1)	lai2_1)))	(((lit1_2	(gac2_1	lit1_1))	gab2_1)	(90.6_1	(92.1_1	92.1_2))))))	((((((gab1_1	(vul3_1	icr1_2))	(406.1_1	icr2_1))	((gac1_1	gac1_2)	vul2_1))	((((gal1_1	plu1_1)	((((369.1_1	vul1_2)	plu2_1)	vel2_1)	vup2_2))	(ceb2_1	gal2_1))	((vup1_2	gac2_2)	vel1_1)))	((gra1_1	gra2_1)	gra1_2))
(((((250.1_1	L987_1)	(((icr1_1	(406.1_2	ceb1_2))	((((416.1_1	416.1_2)	((vul1_1	(icr2_2	(vup1_1	vup2_1)))	ceb1_1))	((gag1_2	gag2_1)	gag1_1))	(((lit2_1	lit1_2)	(gab2_1	lai1_1))	((gac2_1	lit1_1)	(lai2_1	tri1_2)))))	((90.6_1	(92.1_1	92.1_2))	tri2_1)))	(((((((((369.1_1	vup1_2)	gac2_2)	vul3_1)	(((((406.1_1	vel2_1)	((ceb2_1	icr2_1)	vup2_2))	(vul1_2	icr1_2))	(gal2_1	plu1_1))	(gac1_1	gac1_2)))	vul2_1)	((gab1_1	plu2_1)	gal1_1))	vel1_1)	(gra1_2	(gra1_1	gra2_1)))
(((((250.1_1	L987_1)	(((((406.1_2	ceb1_2)	icr1_1)	((((((lit1_1	gac2_1)	lai2_1)	(lai1_1	lit1_2))	lit2_1)	tri2_1)	(((gag1_1	gag2_1)	gag1_2)	(gab2_1	tri1_2))))	(90.6_1	(92.1_1	92.1_2)))	((vup1_1	(416.1_1	vul1_1))	(416.1_2	((ceb1_1	vup2_1)	icr2_2)))))	(((((((((((((gac2_2	icr2_1)	gal2_1)	icr1_2)	(406.1_1	vel2_1))	(ceb2_1	vup2_2))	(((vup1_2	plu1_1)	plu2_1)	gal1_1))	((vul1_2	(gac1_1	gac1_2))	(369.1_1	vul3_1)))	gab1_1)	vel1_1)	vul2_1)	gra1_2)	(gra1_1	gra2_1))
(((((250.1_1	L987_1)	((((406.1_2	(ceb1_2	icr1_1))	((((vul1_1	vup2_1)	(((416.1_2	(icr2_2	vup1_1))	ceb1_1)	416.1_1))	(((gag1_2	gag1_1)	gag2_1)	((gac2_1	lit2_1)	(lit1_1	(lit1_2	tri1_2)))))	tri2_1))	((lai1_1	lai2_1)	gab2_1))	(90.6_1	(92.1_1	92.1_2))))	(((((((((369.1_1	vul3_1)	icr2_1)	((gab1_1	gal2_1)	gal1_1))	(plu2_1	vel2_1))	(((406.1_1	plu1_1)	vul1_2)	gac2_2))	vul2_1)	((((ceb2_1	(gac1_1	gac1_2))	vup1_2)	(icr1_2	vup2_2))	vel1_1))	((gra1_1	gra2_1)	gra1_2))
(((((((250.1_1	L987_1)	(((ceb1_2	icr1_1)	406.1_2)	(lit2_1	(((gab2_1	(lit1_1	tri1_2))	(((gac2_1	lit1_2)	lai1_1)	lai2_1))	tri2_1))))	((((416.1_2	vul1_1)	vup1_1)	(vup2_1	((416.1_1	ceb1_1)	icr2_2)))	(gag1_1	(gag1_2	gag2_1))))	((90.6_1	92.1_1)	92.1_2))	((((((vup2_2	(plu1_1	vup1_2))	((vul1_2	vul3_1)	gal1_1))	((((gac2_2	406.1_1)	((369.1_1	icr2_1)	(vel2_1	plu2_1)))	vel1_1)	((ceb2_1	(gab1_1	icr1_2))	gal2_1)))	(vul2_1	(gac1_1	gac1_2)))	(gra1_2	(gra1_1	gra2_1)))
((((250.1_1	L987_1)	(((406.1_2	icr1_1)	ceb1_2)	(((ceb1_1	(vul1_1	vup2_1))	((icr2_2	(416.1_1	vup1_1))	416.1_2))	((tri1_2	(90.6_1	(92.1_1	92.1_2)))	((((gag1_1	(gag1_2	gag2_1))	tri2_1)	(gab2_1	(lai2_1	lit2_1)))	((gac2_1	lit1_1)	(lai1_1	lit1_2)))))))	((((((((((vup2_2	(gac1_1	gac1_2))	(gal2_1	plu1_1))	icr1_2)	(((plu2_1	vul3_1)	(ceb2_1	icr2_1))	gac2_2))	(369.1_1	(406.1_1	vel2_1)))	gab1_1)	(gal1_1	((vel1_1	vul1_2)	vup1_2)))	vul2_1)	((gra1_1	gra2_1)	gra1_2))
(((((250.1_1	L987_1)	((((((406.1_2	ceb1_2)	icr1_1)	((gag1_1	gag1_2)	gag2_1))	(((((gab2_1	lai1_1)	lit1_1)	(gac2_1	lit1_2))	((lai2_1	lit2_1)	tri1_2))	(90.6_1	(92.1_1	92.1_2))))	(((((416.1_2	ceb1_1)	416.1_1)	(icr2_2	vul1_1))	vup2_1)	vup1_1))	tri2_1))	(((((((406.1_1	vul2_1)	(((ceb2_1	((icr1_2	vel2_1)	icr2_1))	gal2_1)	(vul3_1	vup2_2)))	((vul1_2	plu2_1)	(vel1_1	plu1_1)))	((gac1_1	gac1_2)	(((369.1_1	vup1_2)	gal1_1)	(gab1_1	gac2_2))))	(gra1_1	gra2_1))	gra1_2)
(((((250.1_1	L987_1)	((406.1_2	(ceb1_2	icr1_1))	(((((416.1_2	(vul1_1	(((ceb1_1	vup2_1)	416.1_1)	icr2_2)))	vup1_1)	(lai2_1	lit2_1))	(gab2_1	lai1_1))	(((((lit1_2	lit1_1)	tri2_1)	tri1_2)	gac2_1)	((90.6_1	(92.1_1	92.1_2))	(gag2_1	(gag1_1	gag1_2)))))))	(((((((plu2_1	((369.1_1	(406.1_1	gac2_2))	((vul3_1	(gac1_1	gac1_2))	plu1_1)))	vup2_2)	((vel1_1	(gal2_1	icr1_2))	vul2_1))	(((ceb2_1	(gal1_1	icr2_1))	((gab1_1	vul1_2)	vel2_1))	vup1_2))	gra1_2)	(gra1_1	gra2_1))
(((((250.1_1	L987_1)	(((((((ceb1_2	icr1_1)	406.1_2)	((lit1_2	gac2_1)	((gag1_2	gag2_1)	gag1_1)))	tri1_2)	((((((ceb1_1	icr2_2)	416.1_2)	vup2_1)	416.1_1)	vup1_1)	vul1_1))	((gab2_1	lit1_1)	tri2_1))	((90.6_1	(92.1_1	92.1_2))	(lai1_1	(lai2_1	lit2_1)))))	(((((vul3_1	369.1_1)	(gal2_1	vup1_2))	((((((gal1_1	(plu2_1	icr1_2))	(ceb2_1	(gab1_1	vup2_2)))	(((406.1_1	gac2_2)	(gac1_1	gac1_2))	(plu1_1	vel2_1)))	(icr2_1	vul1_2))	vel1_1)	vul2_1))	((gra1_1	gra2_1)	gra1_2))
((((250.1_1	L987_1)	((((((((ceb1_2	406.1_2)	icr1_1)	(((gag1_2	gag2_1)	gag1_1)	(gab2_1	lit1_1)))	(lai1_1	lit1_2))	tri2_1)	(((gac2_1	lit2_1)	tri1_2)	lai2_1))	(((416.1_1	ceb1_1)	(416.1_2	vup2_1))	(icr2_2	(vul1_1	vup1_1))))	(90.6_1	(92.1_1	92.1_2))))	((((((((((406.1_1	369.1_1)	vul3_1)	(gal1_1	(gab1_1	vul1_2)))	plu1_1)	(((gac1_1	gac1_2)	((gac2_2	vup2_2)	gal2_1))	(icr1_2	vel2_1)))	vel1_1)	((((ceb2_1	icr2_1)	vup1_2)	plu2_1)	vul2_1))	gra1_2)	(gra1_1	gra2_1))
((((250.1_1	L987_1)	(((((icr1_1	ceb1_2)	406.1_2)	(((gab2_1	(lai1_1	lit1_2))	((gac2_1	lit2_1)	lai2_1))	(90.6_1	(92.1_1	92.1_2))))	(((((ceb1_1	((icr2_2	vul1_1)	vup1_1))	(416.1_1	vup2_1))	416.1_2)	tri2_1)	lit1_1))	(tri1_2	(gag2_1	(gag1_1	gag1_2)))))	(((((((369.1_1	((gal1_1	(gal2_1	(vup2_2	vul3_1)))	vup1_2))	(((ceb2_1	gac2_2)	(icr1_2	(plu1_1	vel2_1)))	((gab1_1	plu2_1)	vul1_2)))	((406.1_1	icr2_1)	(gac1_1	gac1_2)))	vul2_1)	vel1_1)	((gra1_1	gra2_1)	gra1_2))
((((250.1_1	L987_1)	(((((((406.1_2	(ceb1_2	icr1_1))	(((lit2_1	(gab2_1	lit1_2))	lit1_1)	(lai2_1	lai1_1)))	((((ceb1_1	vul1_1)	416.1_1)	(icr2_2	vup1_1))	(416.1_2	vup2_1)))	gac2_1)	(90.6_1	(92.1_1	92.1_2)))	tri2_1)	(((gag1_1	gag1_2)	gag2_1)	tri1_2)))	(((((369.1_1	(icr2_1	plu1_1))	(((gal1_1	((406.1_1	vup1_2)	(((icr1_2	gac2_2)	(gac1_1	gac1_2))	vup2_2)))	(gal2_1	vul1_2))	((gab1_1	vel2_1)	vel1_1)))	(((ceb2_1	vul3_1)	plu2_1)	vul2_1))	((gra1_1	gra2_1)	gra1_2))
(((((250.1_1	L987_1)	(((((406.1_2	(ceb1_2	icr1_1))	lai2_1)	(((((lit1_2	gac2_1)	lit2_1)	lai1_1)	lit1_1)	gab2_1))	(90.6_1	(92.1_1	92.1_2)))	((((vup2_1	(416.1_2	icr2_2))	(((ceb1_1	vup1_1)	vul1_1)	416.1_1))	tri2_1)	(tri1_2	(gag1_1	(gag1_2	gag2_1))))))	(((((((vul2_1	(369.1_1	plu2_1))	((vel2_1	(((gal1_1	vup1_2)	(gac2_2	icr2_1))	vel1_1))	(gac1_1	gac1_2)))	vul3_1)	(((((406.1_1	plu1_1)	ceb2_1)	(gal2_1	gab1_1))	vup2_2)	(icr1_2	vul1_2)))	gra1_2)	(gra1_1	gra2_1))
(((((250.1_1	L987_1)	((((406.1_2	(ceb1_2	icr1_1))	tri1_2)	(lai1_1	lit2_1))	((((((((ceb1_1	vup2_1)	416.1_1)	(416.1_2	vup1_1))	(icr2_2	vul1_1))	((lit1_1	gab2_1)	(lai2_1	lit1_2)))	(90.6_1	(92.1_1	92.1_2)))	tri2_1)	((gag2_1	(gag1_1	gag1_2))	gac2_1))))	(((((((((gal1_1	icr1_2)	vul1_2)	(gac1_1	gac1_2))	(406.1_1	gab1_1))	((((gal2_1	vel1_1)	vup2_2)	vel2_1)	vul2_1))	((gac2_2	vul3_1)	(369.1_1	ceb2_1)))	((vup1_2	icr2_1)	(plu1_1	plu2_1)))	((gra1_1	gra2_1)	gra1_2))
(((((250.1_1	L987_1)	(((((icr1_1	(406.1_2	ceb1_2))	((((ceb1_1	((vul1_1	vup2_1)	416.1_2))	(416.1_1	(vup1_1	icr2_2)))	lai2_1)	((((gag2_1	gag1_1)	gag1_2)	((gac2_1	lai1_1)	tri1_2))	lit2_1)))	tri2_1)	((gab2_1	lit1_1)	lit1_2))	(90.6_1	(92.1_1	92.1_2))))	((((((((((gac1_1	gac1_2)	(369.1_1	(gac2_2	plu1_1)))	(vul1_2	ceb2_1))	gal2_1)	(icr1_2	gal1_1))	(((((vel2_1	vup2_2)	plu2_1)	(406.1_1	vul3_1))	icr2_1)	(gab1_1	vup1_2)))	vel1_1)	vul2_1)	((gra1_1	gra2_1)	gra1_2))
((((250.1_1	L987_1)	((((((406.1_2	ceb1_2)	icr1_1)	(((lit1_2	gab2_1)	((gac2_1	lai1_1)	(lai2_1	lit2_1)))	lit1_1))	(gag1_1	(gag1_2	gag2_1)))	(((416.1_2	vul1_1)	(((vup1_1	(icr2_2	vup2_1))	ceb1_1)	416.1_1))	(90.6_1	(92.1_1	92.1_2))))	(tri2_1	tri1_2)))	((((((((gac1_1	gac1_2)	(((369.1_1	icr1_2)	gac2_2)	(gab1_1	vup1_2)))	ceb2_1)	(icr2_1	vul2_1))	(((vup2_2	(vel2_1	vul3_1))	((406.1_1	(gal2_1	plu1_1))	gal1_1))	((vul1_2	plu2_1)	vel1_1)))	(gra1_1	gra2_1))	gra1_2)
((((250.1_1	L987_1)	((((((icr1_1	406.1_2)	ceb1_2)	(90.6_1	(92.1_1	92.1_2)))	((icr2_2	(vup2_1	vul1_1))	(((vup1_1	416.1_2)	ceb1_1)	416.1_1)))	((((((lit1_2	(lai2_1	lit2_1))	tri1_2)	gac2_1)	(lai1_1	lit1_1))	((gag1_2	gag2_1)	gag1_1))	gab2_1))	tri2_1))	(((((gab1_1	gal1_1)	((((369.1_1	(icr1_2	plu2_1))	gal2_1)	icr2_1)	((((gac1_1	gac1_2)	vel2_1)	vup1_2)	vup2_2)))	((((406.1_1	((ceb2_1	vul3_1)	plu1_1))	gac2_2)	vul2_1)	(vel1_1	vul1_2)))	((gra1_1	gra2_1)	gra1_2))
((((250.1_1	L987_1)	((406.1_2	(ceb1_2	icr1_1))	(((((ceb1_1	(vup2_1	vup1_1))	(vul1_1	icr2_2))	(416.1_1	416.1_2))	(90.6_1	(92.1_1	92.1_2)))	(((((gab2_1	lit1_1)	lai1_1)	(gac2_1	((lai2_1	lit2_1)	lit1_2)))	(((gag1_2	gag2_1)	gag1_1)	tri2_1))	tri1_2))))	((((((gal1_1	(406.1_1	((gac1_1	gac1_2)	(plu2_1	vel2_1))))	vul2_1)	((ceb2_1	plu1_1)	(vul3_1	vup1_2)))	(((369.1_1	((gac2_2	icr2_1)	(gab1_1	(icr1_2	vul1_2))))	vel1_1)	(gal2_1	vup2_2)))	((gra1_1	gra2_1)	gra1_2))
((((250.1_1	L987_1)	(((((406.1_2	(ceb1_2	icr1_1))	tri1_2)	tri2_1)	(((gab2_1	(gac2_1	lit2_1))	(lai2_1	lit1_1))	(((gag1_2	gag2_1)	gag1_1)	(lai1_1	lit1_2))))	((icr2_2	((416.1_1	(ceb1_1	vul1_1))	((vup1_1	vup2_1)	416.1_2)))	(90.6_1	(92.1_1	92.1_2)))))	((((((gal2_1	vul1_2)	vel1_1)	(((vup1_2	(gac1_1	gac1_2))	gal1_1)	plu1_1))	((369.1_1	((((406.1_1	ceb2_1)	(gac2_2	icr1_2))	(gab1_1	(vel2_1	vup2_2)))	(icr2_1	vul3_1)))	(plu2_1	vul2_1)))	((gra1_1	gra2_1)	gra1_2))
(((((250.1_1	L987_1)	((406.1_2	(ceb1_2	icr1_1))	(((((((ceb1_1	(icr2_2	vup2_1))	416.1_2)	(416.1_1	vul1_1))	vup1_1)	(((gag1_2	gag1_1)	gag2_1)	(gab2_1	tri1_2)))	(((((lai1_1	(gac2_1	lit1_2))	lai2_1)	lit1_1)	lit2_1)	tri2_1))	(90.6_1	(92.1_1	92.1_2)))))	(((((((((vul1_2	vup1_2)	(gac2_2	vul3_1))	((ceb2_1	vel2_1)	(gab1_1	icr1_2)))	gal1_1)	(gac1_1	gac1_2))	vul2_1)	((369.1_1	gal2_1)	((((406.1_1	icr2_1)	plu2_1)	vel1_1)	(vup2_2	plu1_1))))	(366.1_1	(lai1_2	tri1_1)))
((((250.1_1	L987_1)	(((((((ceb1_2	icr1_1)	406.1_2)	((((416.1_1	ceb1_1)	vup2_1)	416.1_2)	((icr2_2	vup1_1)	vul1_1)))	(gac2_1	lit1_2))	(90.6_1	(92.1_1	92.1_2)))	((((gab2_1	lit1_1)	(lai1_1	lai2_1))	tri2_1)	(lit2_1	tri1_2)))	((gag1_1	gag2_1)	gag1_2)))	(((((((((((gac2_2	vup2_2)	vul3_1)	vup1_2)	icr2_1)	(plu2_1	vel2_1))	gal1_1)	((((406.1_1	icr1_2)	plu1_1)	(ceb2_1	gal2_1))	(gac1_1	gac1_2)))	vul2_1)	(((369.1_1	vul1_2)	gab1_1)	vel1_1))	((gra1_1	gra2_1)	gra1_2))
((((250.1_1	L987_1)	((((ceb1_2	(406.1_2	icr1_1))	tri1_2)	(((((416.1_1	ceb1_1)	vup2_1)	((416.1_2	vup1_1)	(icr2_2	vul1_1)))	(lit2_1	lai2_1))	(((lit1_2	gac2_1)	lai1_1)	(gab2_1	lit1_1))))	(((90.6_1	(92.1_1	92.1_2))	(gag1_2	(gag1_1	gag2_1)))	tri2_1)))	(((((((((icr2_1	plu2_1)	369.1_1)	ceb2_1)	vup1_2)	(vul1_2	((((plu1_1	(gab1_1	gac2_2))	(gal2_1	vul3_1))	vel1_1)	vup2_2)))	vel2_1)	((((406.1_1	icr1_2)	gal1_1)	(gac1_1	gac1_2))	vul2_1))	((gra1_1	gra2_1)	gra1_2))
((((250.1_1	L987_1)	(((406.1_2	(ceb1_2	icr1_1))	((gag1_2	gag2_1)	gag1_1))	((((((vul1_1	vup1_1)	(((416.1_2	ceb1_1)	icr2_2)	vup2_1))	416.1_1)	(gac2_1	(lai1_1	lit1_2)))	lit2_1)	(((((gab2_1	lai2_1)	lit1_1)	(90.6_1	(92.1_1	92.1_2)))	tri1_2)	tri2_1))))	(((((vel1_1	(((406.1_1	gac2_2)	(ceb2_1	plu2_1))	(icr2_1	vul2_1)))	vup2_2)	((((gab1_1	(369.1_1	vup1_2))	plu1_1)	((gal1_1	vul1_2)	((gac1_1	gac1_2)	icr1_2)))	(gal2_1	(vul3_1	vel2_1))))	((gra1_1	gra2_1)	gra1_2))
(((((250.1_1	L987_1)	(((((((406.1_2	icr1_1)	ceb1_2)	((lai2_1	gac2_1)	gab2_1))	((vup1_1	((416.1_1	((416.1_2	(vul1_1	vup2_1))	icr2_2))	ceb1_1))	tri2_1))	((90.6_1	(92.1_1	92.1_2))	((gag1_1	gag1_2)	gag2_1)))	tri1_2)	((lai1_1	lit1_1)	(lit1_2	lit2_1))))	((((((gac2_2	(((icr2_1	(369.1_1	vup1_2))	((406.1_1	plu1_1)	gab1_1))	(((((icr1_2	vul1_2)	plu2_1)	((gal2_1	vul3_1)	(vel2_1	vup2_2)))	(gac1_1	gac1_2))	vul2_1)))	gal1_1)	(ceb2_1	vel1_1))	(gra1_1	gra2_1))	gra1_2)
((((250.1_1	L987_1)	((((406.1_2	(ceb1_2	icr1_1))	((gab2_1	(lit2_1	lit1_1))	lit1_2))	((((90.6_1	(92.1_1	92.1_2))	tri1_2)	(((gag2_1	gag1_1)	gag1_2)	(gac2_1	lai1_1)))	tri2_1))	((((ceb1_1	(vul1_1	vup1_1))	(vup2_1	416.1_2))	(416.1_1	icr2_2))	lai2_1)))	((((((((vul1_2	((gal2_1	vul3_1)	icr1_2))	vel2_1)	vup2_2)	vel1_1)	(((369.1_1	vul2_1)	(((406.1_1	(ceb2_1	gab1_1))	(gac1_1	gac1_2))	(((plu2_1	vup1_2)	gac2_2)	(icr2_1	plu1_1))))	gal1_1))	(gra1_1	gra2_1))	gra1_2)
(((((250.1_1	L987_1)	((((((406.1_2	icr1_1)	ceb1_2)	tri1_2)	((((ceb1_1	icr2_2)	(416.1_2	(vup1_1	vup2_1)))	(gag2_1	(gag1_1	gag1_2)))	(((416.1_1	vul1_1)	gac2_1)	((gab2_1	(lai2_1	lit1_1))	((lai1_1	lit1_2)	lit2_1)))))	tri2_1)	(90.6_1	(92.1_1	92.1_2))))	(((((369.1_1	(vul1_2	vel2_1))	((((gac1_1	gac1_2)	vup1_2)	vel1_1)	vul2_1))	(((((406.1_1	(gab1_1	vul3_1))	plu2_1)	gal1_1)	plu1_1)	(((ceb2_1	icr2_1)	vup2_2)	((icr1_2	gac2_2)	gal2_1))))	((gra1_1	gra2_1)	gra1_2))
((((((((250.1_1	L987_1)	(90.6_1	(92.1_1	92.1_2)))	tri1_2)	(((icr2_2	(416.1_1	((ceb1_1	vup1_1)	vup2_1)))	416.1_2)	((((lit2_1	lit1_1)	((gag1_2	gag2_1)	gag1_1))	((gab2_1	(vul1_1	lai1_1))	(gac2_1	(lai2_1	lit1_2))))	tri2_1)))	(406.1_2	(ceb1_2	icr1_1)))	((((((gac2_2	gal1_1)	vel1_1)	(((((((((369.1_1	plu2_1)	vul3_1)	icr1_2)	(plu1_1	vup1_2))	((ceb2_1	gal2_1)	vel2_1))	vul1_2)	406.1_1)	(gab1_1	((gac1_1	gac1_2)	icr2_1)))	vup2_2))	vul2_1)	((gra1_1	gra2_1)	gra1_2))
(((((250.1_1	L987_1)	((((((406.1_2	ceb1_2)	icr1_1)	(90.6_1	(92.1_1	92.1_2)))	tri1_2)	(tri2_1	((gag2_1	gag1_1)	gag1_2)))	((((((ceb1_1	icr2_2)	vup2_1)	vul1_1)	vup1_1)	416.1_2)	(((416.1_1	lai1_1)	(lit1_1	lit2_1))	(((gab2_1	gac2_1)	lai2_1)	lit1_2)))))	((((((((((406.1_1	icr1_2)	vul3_1)	vul1_2)	(gab1_1	(plu2_1	vup1_2)))	(gac1_1	gac1_2))	((((369.1_1	icr2_1)	(vel2_1	plu1_1))	vel1_1)	ceb2_1))	((((gac2_2	vup2_2)	gal2_1)	gal1_1)	vul2_1))	gra1_2)	(gra1_1	gra2_1))
(((((250.1_1	L987_1)	(((((((406.1_2	ceb1_2)	icr1_1)	(lai1_1	tri2_1))	tri1_2)	(90.6_1	(92.1_1	92.1_2)))	((gag2_1	gag1_1)	gag1_2))	(((((vul1_1	(ceb1_1	vup2_1))	vup1_1)	(416.1_1	icr2_2))	416.1_2)	((lit1_2	gab2_1)	((gac2_1	lai2_1)	(lit1_1	lit2_1))))))	(((((((((ceb2_1	vup1_2)	((406.1_1	icr1_2)	(gac1_1	gac1_2)))	(plu2_1	vul1_2))	(369.1_1	vel1_1))	(gab1_1	(((gal2_1	icr2_1)	(vul3_1	vup2_2))	plu1_1)))	((gac2_2	(gal1_1	vel2_1))	vul2_1))	(gra1_1	gra2_1))	gra1_2)
(((((250.1_1	L987_1)	((((406.1_2	ceb1_2)	icr1_1)	(((((416.1_1	((ceb1_1	vup2_1)	(icr2_2	vup1_1)))	(vul1_1	416.1_2))	((gab2_1	(gac2_1	(lai1_1	lit1_1)))	lit1_2))	((gag1_1	(gag1_2	gag2_1))	((lai2_1	lit2_1)	tri1_2)))	(90.6_1	(92.1_1	92.1_2))))	tri2_1))	((((((406.1_1	icr1_2)	(plu1_1	(vel2_1	vup2_2)))	vul2_1)	((((icr2_1	369.1_1)	((gab1_1	(gac2_2	plu2_1))	vel1_1))	(gac1_1	gac1_2))	((((ceb2_1	vul1_2)	gal2_1)	(gal1_1	vul3_1))	vup1_2)))	((gra1_1	gra2_1)	gra1_2))
(((((250.1_1	L987_1)	(((((ceb1_2	icr1_1)	406.1_2)	tri2_1)	lit1_2)	(((((icr2_2	ceb1_1)	(416.1_1	vul1_1))	((vup1_1	vup2_1)	416.1_2))	(90.6_1	(92.1_1	92.1_2)))	(((gab2_1	((gac2_1	lai1_1)	lit1_1))	(((gag2_1	gag1_2)	gag1_1)	(lai2_1	lit2_1)))	tri1_2))))	(((((((icr2_1	(plu2_1	(((vul1_2	vul3_1)	vup2_2)	plu1_1)))	vup1_2)	(((((406.1_1	vel2_1)	gal1_1)	gac2_2)	(ceb2_1	gal2_1))	vel1_1))	((((369.1_1	icr1_2)	gab1_1)	vul2_1)	(gac1_1	gac1_2)))	(gra1_1	gra2_1))	gra1_2)
(((((250.1_1	L987_1)	((((((ceb1_2	icr1_1)	406.1_2)	((gag2_1	gag1_1)	gag1_2))	(lit1_2	tri2_1))	((((icr2_2	ceb1_1)	(416.1_2	vup2_1))	(416.1_1	(vul1_1	vup1_1)))	((((lai2_1	lit2_1)	lai1_1)	(lit1_1	tri1_2))	(gab2_1	gac2_1))))	(90.6_1	(92.1_1	92.1_2))))	(((((((vul1_2	vup2_2)	369.1_1)	(ceb2_1	vup1_2))	(406.1_1	icr1_2))	(((vel2_1	vul2_1)	((((gac1_1	gac1_2)	vel1_1)	(icr2_1	vul3_1))	(plu1_1	gal1_1)))	((plu2_1	gac2_2)	(gab1_1	gal2_1))))	((gra1_1	gra2_1)	gra1_2))
(((((250.1_1	L987_1)	((((406.1_2	(ceb1_2	icr1_1))	((gag2_1	(gag1_1	gag1_2))	lit1_2))	(90.6_1	(92.1_1	92.1_2)))	(((ceb1_1	(416.1_1	(vul1_1	vup1_1)))	(416.1_2	(icr2_2	vup2_1)))	(((((lit1_1	lai2_1)	tri1_2)	((gab2_1	lit2_1)	gac2_1))	lai1_1)	tri2_1))))	(((((((ceb2_1	(((((406.1_1	(gal2_1	icr1_2))	plu1_1)	icr2_1)	vul1_2)	vel1_1))	(gac2_2	plu2_1))	vul2_1)	((((vel2_1	gab1_1)	vul3_1)	gal1_1)	((369.1_1	vup2_2)	(gac1_1	gac1_2))))	vup1_2)	((gra1_1	gra2_1)	gra1_2))
(((((250.1_1	L987_1)	(((ceb1_2	(406.1_2	icr1_1))	((((vup2_1	(416.1_1	416.1_2))	((ceb1_1	(icr2_2	vup1_1))	vul1_1))	(((((((gab2_1	gac2_1)	lai1_1)	lai2_1)	lit2_1)	((gag2_1	(gag1_1	gag1_2))	lit1_1))	(90.6_1	(92.1_1	92.1_2)))	lit1_2))	tri1_2))	tri2_1))	((((((((icr2_1	plu1_1)	(plu2_1	((gac2_2	(((gal2_1	vup2_2)	vup1_2)	vul3_1))	vel2_1)))	(ceb2_1	icr1_2))	(((gab1_1	(369.1_1	vul1_2))	vel1_1)	406.1_1))	vul2_1)	(gal1_1	(gac1_1	gac1_2)))	((gra1_1	gra2_1)	gra1_2))
(((((250.1_1	L987_1)	((406.1_2	(ceb1_2	icr1_1))	((((((icr2_2	vup1_1)	ceb1_1)	(416.1_1	vul1_1))	416.1_2)	vup2_1)	((((gab2_1	lai1_1)	lai2_1)	(lit1_1	lit1_2))	(((90.6_1	(92.1_1	92.1_2))	((tri1_2	(((gag1_1	gag2_1)	gag1_2)	gac2_1))	lit2_1))	tri2_1)))))	((((((vul3_1	plu2_1)	(gac2_2	icr1_2))	(gal1_1	vel2_1))	(((369.1_1	plu1_1)	(vel1_1	vup2_2))	((((406.1_1	(ceb2_1	gab1_1))	gal2_1)	vup1_2)	(((gac1_1	gac1_2)	vul2_1)	(icr2_1	vul1_2)))))	((gra1_1	gra2_1)	gra1_2))
(((((250.1_1	L987_1)	(((((((ceb1_2	(406.1_2	icr1_1))	(((gab2_1	lit1_1)	lai1_1)	(gac2_1	((lai2_1	lit2_1)	lit1_2))))	((gag1_1	gag1_2)	gag2_1))	(90.6_1	(92.1_1	92.1_2)))	tri2_1)	((icr2_2	((416.1_2	(vup1_1	vup2_1))	ceb1_1))	(vul1_1	416.1_1)))	tri1_2))	((((((icr1_2	((((ceb2_1	gal1_1)	vul3_1)	(plu1_1	gac2_2))	(gac1_1	gac1_2)))	((((((369.1_1	(gal2_1	vup2_2))	plu2_1)	(vel2_1	vul1_2))	icr2_1)	gab1_1)	(vel1_1	vup1_2)))	(406.1_1	vul2_1))	(gra1_1	gra2_1))	gra1_2)
(((((250.1_1	L987_1)	((((((406.1_2	icr1_1)	ceb1_2)	(((gag1_1	(gag1_2	gag2_1))	tri2_1)	(((gab2_1	(lit1_1	lit1_2))	(gac2_1	lit2_1))	lai2_1)))	(((((vup2_1	icr2_2)	416.1_1)	vup1_1)	(416.1_2	(ceb1_1	vul1_1)))	lai1_1))	tri1_2)	(90.6_1	(92.1_1	92.1_2))))	(((((((((((plu2_1	vel2_1)	(gac2_2	vup2_2))	icr2_1)	((gal1_1	vul1_2)	vup1_2))	((406.1_1	(gab1_1	vul3_1))	((369.1_1	gal2_1)	icr1_2)))	(ceb2_1	(gac1_1	gac1_2)))	vel1_1)	vul2_1)	plu1_1)	((gra1_1	gra2_1)	gra1_2))
(((((250.1_1	L987_1)	(((((((((icr1_1	ceb1_2)	406.1_2)	(lai2_1	lit2_1))	tri1_2)	(gag1_1	(gag1_2	gag2_1)))	tri2_1)	((((gab2_1	gac2_1)	lai1_1)	lit1_2)	lit1_1))	((vul1_1	(416.1_2	icr2_2))	((416.1_1	ceb1_1)	(vup1_1	vup2_1))))	(90.6_1	(92.1_1	92.1_2))))	(((((((((gac1_1	gac1_2)	icr1_2)	(((((369.1_1	plu1_1)	ceb2_1)	(gal2_1	plu2_1))	vul1_2)	vup2_2))	vup1_2)	gal1_1)	((icr2_1	(vel2_1	vul3_1))	(((406.1_1	gab1_1)	gac2_2)	vul2_1)))	vel1_1)	((gra1_1	gra2_1)	gra1_2))
(((((250.1_1	L987_1)	((((((406.1_2	icr1_1)	ceb1_2)	(gac2_1	lai1_1))	((((gab2_1	lit2_1)	tri1_2)	tri2_1)	(lit1_2	(lai2_1	lit1_1))))	((gag1_1	gag1_2)	gag2_1))	(((((icr2_2	vup2_1)	((vup1_1	ceb1_1)	416.1_1))	vul1_1)	416.1_2)	(90.6_1	(92.1_1	92.1_2)))))	(((((icr1_2	(((gac2_2	gal1_1)	(gab1_1	vel2_1))	(gac1_1	gac1_2)))	vul2_1)	((((((369.1_1	(vel1_1	vup2_2))	(((icr2_1	vul3_1)	vul1_2)	plu1_1))	plu2_1)	ceb2_1)	(gal2_1	vup1_2))	406.1_1))	((gra1_1	gra2_1)	gra1_2))
((((250.1_1	L987_1)	(((((((ceb1_2	406.1_2)	icr1_1)	gac2_1)	lai1_1)	tri2_1)	((((gab2_1	lai2_1)	lit2_1)	tri1_2)	(lit1_1	lit1_2)))	((((((416.1_2	416.1_1)	vup2_1)	((ceb1_1	vup1_1)	vul1_1))	icr2_2)	(gag1_1	(gag1_2	gag2_1)))	(90.6_1	(92.1_1	92.1_2)))))	((((((ceb2_1	(369.1_1	gab1_1))	gal1_1)	(((406.1_1	gal2_1)	vup2_2)	((plu2_1	vul2_1)	(((vel2_1	plu1_1)	(vul1_2	vul3_1))	(gac1_1	gac1_2)))))	(gac2_2	(((icr1_2	icr2_1)	vel1_1)	vup1_2)))	((gra1_1	gra2_1)	gra1_2))
(((((250.1_1	L987_1)	((((((406.1_2	(ceb1_2	icr1_1))	(((gag2_1	gag1_1)	gag1_2)	((gab2_1	((gac2_1	lai2_1)	lai1_1))	(lit1_1	lit1_2))))	tri2_1)	(lit2_1	(90.6_1	(92.1_1	92.1_2))))	tri1_2)	(((416.1_2	ceb1_1)	(vup2_1	416.1_1))	(icr2_2	(vup1_1	vul1_1)))))	(((((((((gab1_1	icr2_1)	vel1_1)	((406.1_1	ceb2_1)	(gac1_1	gac1_2)))	(369.1_1	(vul2_1	vup1_2)))	((vul1_2	vup2_2)	gal1_1))	((vel2_1	(gal2_1	((vul3_1	gac2_2)	icr1_2)))	(plu1_1	plu2_1)))	(gra1_1	gra2_1))	gra1_2)
(((((250.1_1	L987_1)	((((icr1_1	ceb1_2)	406.1_2)	(lai1_1	gab2_1))	(((((ceb1_1	vup2_1)	icr2_2)	((416.1_1	416.1_2)	(vul1_1	vup1_1)))	(lai2_1	tri2_1))	((((90.6_1	(92.1_1	92.1_2))	(gac2_1	((lit1_1	lit1_2)	lit2_1)))	((gag1_2	gag1_1)	gag2_1))	tri1_2))))	(((((((369.1_1	vul3_1)	((ceb2_1	plu2_1)	gal2_1))	(((((406.1_1	(vel2_1	vup1_2))	gac2_2)	icr2_1)	(gab1_1	vup2_2))	vul1_2))	vul2_1)	((gal1_1	((plu1_1	icr1_2)	(gac1_1	gac1_2)))	vel1_1))	((gra1_1	gra2_1)	gra1_2))
(((((250.1_1	L987_1)	(((((((406.1_2	ceb1_2)	icr1_1)	((gag1_1	gag2_1)	gag1_2))	((gab2_1	gac2_1)	lai1_1))	(90.6_1	(92.1_1	92.1_2)))	((((416.1_2	vup2_1)	((ceb1_1	vul1_1)	(416.1_1	(icr2_2	vup1_1))))	lai2_1)	(((lit1_2	lit2_1)	lit1_1)	tri1_2)))	tri2_1))	((((((gac2_2	vul2_1)	((plu1_1	vel2_1)	vel1_1))	((gab1_1	gal1_1)	(icr1_2	vul3_1)))	(((406.1_1	((ceb2_1	(icr2_1	vup1_2))	gal2_1))	vul1_2)	(((369.1_1	plu2_1)	vup2_2)	(gac1_1	gac1_2))))	((gra1_1	gra2_1)	gra1_2))
((((250.1_1	L987_1)	((((((406.1_2	ceb1_2)	icr1_1)	((gab2_1	((((gac2_1	lit1_2)	lai1_1)	lit1_1)	lit2_1))	tri2_1))	(90.6_1	(92.1_1	92.1_2)))	(gag2_1	(gag1_1	gag1_2)))	(((((vul1_1	(icr2_2	vup2_1))	416.1_1)	416.1_2)	(ceb1_1	vup1_1))	(lai2_1	tri1_2))))	(((((((((ceb2_1	vul3_1)	gac2_2)	vel1_1)	(((((icr1_2	gal2_1)	369.1_1)	vel2_1)	icr2_1)	gal1_1))	(((406.1_1	plu2_1)	vul2_1)	(((gac1_1	gac1_2)	vup1_2)	((plu1_1	vul1_2)	vup2_2))))	gab1_1)	gra1_2)	(gra1_1	gra2_1))
((((250.1_1	L987_1)	(((((icr1_1	406.1_2)	ceb1_2)	lai2_1)	(((((((vul1_1	(icr2_2	vup2_1))	(vup1_1	ceb1_1))	416.1_1)	416.1_2)	((gag2_1	gag1_1)	gag1_2))	(((gab2_1	lit1_2)	(lai1_1	lit1_1))	tri1_2))	((90.6_1	(92.1_1	92.1_2))	(gac2_1	lit2_1))))	tri2_1))	((((((vul1_2	((406.1_1	gal1_1)	icr2_1))	((369.1_1	((gac1_1	gac1_2)	gal2_1))	plu1_1))	vel1_1)	(((vup1_2	(icr1_2	vup2_2))	vul2_1)	(((ceb2_1	gac2_2)	plu2_1)	((vul3_1	gab1_1)	vel2_1))))	((gra1_1	gra2_1)	gra1_2))
(((((250.1_1	L987_1)	(((((406.1_2	(ceb1_2	icr1_1))	tri1_2)	(((gag1_2	gag2_1)	gag1_1)	tri2_1))	(((((gab2_1	lai2_1)	lai1_1)	lit1_2)	((gac2_1	lit2_1)	lit1_1))	(90.6_1	(92.1_1	92.1_2))))	(((416.1_2	icr2_2)	((416.1_1	vul1_1)	(vup1_1	vup2_1)))	ceb1_1)))	(((((((vup1_2	(((gac1_1	gac1_2)	vul1_2)	vul3_1))	((((vup2_2	369.1_1)	((gab1_1	gal2_1)	icr1_2))	406.1_1)	((ceb2_1	vel2_1)	vel1_1)))	((((gac2_2	plu2_1)	gal1_1)	plu1_1)	icr2_1))	vul2_1)	(gra1_1	gra2_1))	gra1_2)
(((((250.1_1	L987_1)	((((((406.1_2	ceb1_2)	icr1_1)	(gab2_1	(((gac2_1	lit1_1)	lai2_1)	lit2_1)))	(((((vup1_1	(vup2_1	vul1_1))	icr2_2)	(416.1_2	ceb1_1))	416.1_1)	(90.6_1	(92.1_1	92.1_2))))	(tri2_1	((lai1_1	lit1_2)	tri1_2)))	(gag2_1	(gag1_1	gag1_2))))	((((((406.1_1	(369.1_1	vel1_1))	((ceb2_1	plu2_1)	((gal2_1	vul1_2)	(((gab1_1	plu1_1)	vul3_1)	(gac2_2	(icr1_2	vup2_2))))))	((vel2_1	vup1_2)	vul2_1))	(((gac1_1	gac1_2)	icr2_1)	gal1_1))	((gra1_1	gra2_1)	gra1_2))
(((((250.1_1	L987_1)	((((((406.1_2	icr1_1)	ceb1_2)	(90.6_1	(92.1_1	92.1_2)))	((gag1_2	gag2_1)	gag1_1))	(((icr2_2	(ceb1_1	vul1_1))	416.1_2)	((416.1_1	vup1_1)	vup2_1)))	(((((lit1_2	(lit1_1	lit2_1))	(gab2_1	lai1_1))	(gac2_1	lai2_1))	tri1_2)	tri2_1)))	((((((((((369.1_1	plu1_1)	vul1_2)	406.1_1)	vel1_1)	vul3_1)	(((gab1_1	gac2_2)	(vel2_1	vup1_2))	vul2_1))	(((icr1_2	gal1_1)	icr2_1)	((((ceb2_1	gal2_1)	plu2_1)	vup2_2)	(gac1_1	gac1_2))))	gra1_2)	(gra1_1	gra2_1))
((((250.1_1	L987_1)	(((((((ceb1_2	icr1_1)	406.1_2)	((gac2_1	lai2_1)	lai1_1))	lit1_2)	(((416.1_1	(((416.1_2	vup2_1)	vup1_1)	ceb1_1))	(icr2_2	vul1_1))	gab2_1))	(((90.6_1	(92.1_1	92.1_2))	tri1_2)	((gag2_1	(gag1_1	gag1_2))	(lit1_1	lit2_1))))	tri2_1))	(((((((((vup2_2	(gal1_1	vup1_2))	((369.1_1	plu1_1)	ceb2_1))	icr2_1)	(((406.1_1	gal2_1)	icr1_2)	(vul1_2	(plu2_1	vul3_1))))	vel1_1)	(vel2_1	vul2_1))	(gab1_1	((gac1_1	gac1_2)	gac2_2)))	((gra1_1	gra2_1)	gra1_2))
((((250.1_1	L987_1)	(((((((406.1_2	ceb1_2)	icr1_1)	(lit1_1	((lai1_1	lit2_1)	lai2_1)))	tri1_2)	((((416.1_2	((416.1_1	vul1_1)	icr2_2))	(vup2_1	(ceb1_1	vup1_1)))	(90.6_1	(92.1_1	92.1_2)))	gac2_1))	tri2_1)	(((gag2_1	gag1_2)	gag1_1)	(gab2_1	lit1_2))))	(((((vup1_2	(vel2_1	vul1_2))	vul2_1)	((((((gab1_1	369.1_1)	(icr2_1	vul3_1))	((gal2_1	plu2_1)	(plu1_1	vup2_2)))	icr1_2)	gac2_2)	((406.1_1	(gac1_1	gac1_2))	((ceb2_1	vel1_1)	gal1_1))))	(gra1_1	gra2_1))	((366.1_1
(((((250.1_1	L987_1)	(((((ceb1_2	406.1_2)	icr1_1)	(lit2_1	lai1_1))	((((gag1_1	(gag1_2	gag2_1))	lit1_1)	tri1_2)	lai2_1))	(((((vul1_1	((vup1_1	vup2_1)	ceb1_1))	(416.1_1	(416.1_2	icr2_2)))	((gab2_1	lit1_2)	gac2_1))	(90.6_1	(92.1_1	92.1_2)))	tri2_1)))	((((((((plu2_1	ceb2_1)	((gac1_1	gac1_2)	gal2_1))	(((406.1_1	vul3_1)	(gab1_1	plu1_1))	vel1_1))	(((369.1_1	vup2_2)	icr2_1)	vul2_1))	(((gal1_1	icr1_2)	(vel2_1	vul1_2))	(vup1_2	gac2_2)))	(gra1_1	gra2_1))	gra1_2)
((((250.1_1	L987_1)	(((((406.1_2	(ceb1_2	icr1_1))	(((gab2_1	(gac2_1	lit1_2))	(lai1_1	lit1_1))	lai2_1))	((gag2_1	gag1_2)	gag1_1))	((((vup1_1	416.1_2)	(((vul1_1	ceb1_1)	vup2_1)	(416.1_1	icr2_2)))	lit2_1)	tri2_1))	((90.6_1	(92.1_1	92.1_2))	tri1_2)))	((((((((icr1_2	plu2_1)	(gac1_1	gac1_2))	((vel2_1	vup2_2)	vup1_2))	gac2_2)	(((ceb2_1	plu1_1)	vel1_1)	gab1_1))	((((369.1_1	(icr2_1	vul3_1))	(406.1_1	vul1_2))	gal1_1)	(gal2_1	vul2_1)))	((gra1_1	gra2_1)	gra1_2))
((((250.1_1	L987_1)	((((ceb1_2	icr1_1)	406.1_2)	((((416.1_1	(icr2_2	vup1_1))	(416.1_2	(ceb1_1	vup2_1)))	vul1_1)	(((gab2_1	(lit1_1	lit1_2))	(gag1_1	(gag1_2	gag2_1)))	(((gac2_1	lai1_1)	lit2_1)	tri1_2))))	((90.6_1	(92.1_1	92.1_2))	(tri2_1	lai2_1))))	(((((((vup1_2	plu1_1)	(((406.1_1	icr1_2)	plu2_1)	((vul3_1	gac2_2)	ceb2_1)))	vul2_1)	(((icr2_1	369.1_1)	gal1_1)	vel1_1))	((((vul1_2	(gac1_1	gac1_2))	(gab1_1	gal2_1))	vup2_2)	vel2_1))	((gra1_1	gra2_1)	gra1_2))
(((((250.1_1	L987_1)	((((((((icr1_1	ceb1_2)	406.1_2)	((((icr2_2	vup1_1)	vup2_1)	(ceb1_1	vul1_1))	(416.1_1	416.1_2)))	tri1_2)	((lai1_1	gac2_1)	(gab2_1	lit1_2)))	(gag1_2	(gag1_1	gag2_1)))	(90.6_1	(92.1_1	92.1_2)))	((lai2_1	tri2_1)	(lit1_1	lit2_1))))	((((((((406.1_1	(369.1_1	(gac1_1	gac1_2)))	((ceb2_1	vul3_1)	(gab1_1	icr1_2)))	(gac2_2	(gal1_1	plu2_1)))	plu1_1)	(((((vel2_1	vul1_2)	((icr2_1	vup2_2)	vul2_1))	vel1_1)	gal2_1)	vup1_2))	(gra1_1	gra2_1))	gra1_2)
((((250.1_1	L987_1)	(((((ceb1_2	(406.1_2	icr1_1))	(((((lai2_1	lit2_1)	lai1_1)	((gab2_1	lit1_2)	gac2_1))	(((gag1_1	gag2_1)	gag1_2)	lit1_1))	tri1_2))	((((icr2_2	vup1_1)	(ceb1_1	vup2_1))	(416.1_1	416.1_2))	vul1_1))	tri2_1)	(90.6_1	(92.1_1	92.1_2))))	(((((((plu2_1	369.1_1)	(406.1_1	icr1_2))	((vup2_2	vel2_1)	vel1_1))	((ceb2_1	gal1_1)	(gac1_1	gac1_2)))	((gac2_2	((gal2_1	vul1_2)	icr2_1))	((((plu1_1	vul3_1)	gab1_1)	vup1_2)	vul2_1)))	((gra1_1	gra2_1)	gra1_2))
(((((250.1_1	L987_1)	((((((icr1_1	(406.1_2	ceb1_2))	tri2_1)	((((gag1_1	gag2_1)	gag1_2)	gab2_1)	tri1_2))	(90.6_1	(92.1_1	92.1_2)))	(((gac2_1	lit1_1)	(lai1_1	lai2_1))	(lit2_1	lit1_2)))	(((vup2_1	vul1_1)	((416.1_2	(icr2_2	vup1_1))	416.1_1))	ceb1_1)))	((((((ceb2_1	((gal2_1	vel1_1)	vul2_1))	(gab1_1	plu1_1))	(((369.1_1	vup2_2)	(icr2_1	gal1_1))	(406.1_1	(((gac1_1	gac1_2)	(icr1_2	vul3_1))	(plu2_1	vul1_2)))))	((vel2_1	gac2_2)	vup1_2))	((gra1_1	gra2_1)	gra1_2))
((((250.1_1	L987_1)	(((((406.1_2	(ceb1_2	icr1_1))	(((gag2_1	gag1_1)	gag1_2)	(gac2_1	tri1_2)))	((((vup1_1	vul1_1)	icr2_2)	ceb1_1)	(416.1_1	(416.1_2	vup2_1))))	(gab2_1	tri2_1))	((90.6_1	(92.1_1	92.1_2))	(((lai1_1	(lai2_1	lit1_2))	lit2_1)	lit1_1))))	(((((((gac2_2	vup2_2)	vel1_1)	((((icr1_2	((ceb2_1	(plu1_1	(plu2_1	vul3_1)))	(gab1_1	vup1_2)))	(369.1_1	(vul1_2	(gac1_1	gac1_2))))	(((406.1_1	gal2_1)	vel2_1)	gal1_1))	vul2_1))	icr2_1)	(gra1_1	gra2_1))	gra1_2)
((((250.1_1	L987_1)	(((((406.1_2	(ceb1_2	icr1_1))	((lai1_1	((lit1_2	lit1_1)	((lai2_1	lit2_1)	tri1_2)))	(gab2_1	gac2_1)))	(90.6_1	(92.1_1	92.1_2)))	(((416.1_2	((icr2_2	(ceb1_1	vup1_1))	vup2_1))	(416.1_1	vul1_1))	(gag1_2	(gag1_1	gag2_1))))	tri2_1))	(((((((gac1_2	gac2_2)	((406.1_1	gal1_1)	(icr1_2	(vel2_1	vup1_2))))	(vul1_2	vul3_1))	((((369.1_1	vup2_2)	((((ceb2_1	vel1_1)	plu1_1)	(gab1_1	gal2_1))	plu2_1))	icr2_1)	gac1_1))	vul2_1)	((gra1_1	gra2_1)	gra1_2))
((((250.1_1	L987_1)	(((((((406.1_2	icr1_1)	ceb1_2)	((vul1_1	(416.1_2	ceb1_1))	(((416.1_1	icr2_2)	vup2_1)	vup1_1)))	tri2_1)	(90.6_1	(92.1_1	92.1_2)))	((gag2_1	gag1_2)	gag1_1))	((lai1_1	((lai2_1	((lit1_1	lit1_2)	lit2_1))	tri1_2))	(gab2_1	gac2_1))))	((((((((gac2_2	plu2_1)	icr2_1)	((((ceb2_1	((gal2_1	vul1_2)	vel2_1))	vup1_2)	((((406.1_1	vup2_2)	icr1_2)	(gab1_1	gal1_1))	plu1_1))	(369.1_1	vul3_1)))	vel1_1)	(gac1_1	gac1_2))	vul2_1)	((gra1_1	gra2_1)	gra1_2))
(((((250.1_1	L987_1)	((((406.1_2	(ceb1_2	icr1_1))	((90.6_1	(92.1_1	92.1_2))	(gab2_1	(lai2_1	lit2_1))))	((gag1_2	(gag1_1	gag2_1))	((gac2_1	(lit1_1	lai1_1))	lit1_2)))	(((((ceb1_1	416.1_1)	(416.1_2	vul1_1))	vup1_1)	(icr2_2	vup2_1))	(tri1_2	tri2_1))))	(((((((((vup2_2	vul3_1)	(gac2_2	(vel2_1	vul1_2)))	(plu2_1	vup1_2))	(gac1_1	gac1_2))	vul2_1)	(((((369.1_1	icr1_2)	gab1_1)	ceb2_1)	icr2_1)	gal2_1))	((406.1_1	plu1_1)	(gal1_1	vel1_1)))	((gra1_1	gra2_1)	gra1_2))
(((((250.1_1	L987_1)	(((((ceb1_2	(406.1_2	icr1_1))	tri2_1)	(gac2_1	lit1_1))	((((416.1_2	ceb1_1)	416.1_1)	((((icr2_2	vup1_1)	vul1_1)	vup2_1)	tri1_2))	((((gab2_1	lai2_1)	(lit1_2	lit2_1))	lai1_1)	((gag1_1	gag2_1)	gag1_2))))	(90.6_1	(92.1_1	92.1_2))))	((((((vel2_1	plu2_1)	(plu1_1	gal1_1))	(vul2_1	vel1_1))	((((vul3_1	gac2_2)	(((((406.1_1	gab1_1)	ceb2_1)	(vul1_2	icr1_2))	vup1_2)	vup2_2))	(369.1_1	icr2_1))	((gac1_1	gac1_2)	gal2_1)))	((gra1_1	gra2_1)	gra1_2))
((((250.1_1	L987_1)	(((((406.1_2	ceb1_2)	icr1_1)	(((gab2_1	((gac2_1	lit2_1)	(lit1_1	(lai1_1	lai2_1))))	lit1_2)	((gag2_1	gag1_1)	gag1_2)))	(((((ceb1_1	vul1_1)	416.1_1)	(416.1_2	(icr2_2	(vup1_1	vup2_1))))	tri2_1)	tri1_2))	(90.6_1	(92.1_1	92.1_2))))	((((((((gal2_1	(icr1_2	plu1_1))	vul3_1)	icr2_1)	(((gac2_2	406.1_1)	(gab1_1	vup1_2))	(((((369.1_1	plu2_1)	vul1_2)	ceb2_1)	((gac1_1	gac1_2)	vup2_2))	((gal1_1	vel2_1)	vel1_1))))	vul2_1)	(gra1_1	gra2_1))	gra1_2)
((((250.1_1	L987_1)	((((406.1_2	icr1_1)	ceb1_2)	((gac2_1	(lit1_1	lai2_1))	(((gab2_1	lit1_2)	lit2_1)	lai1_1)))	(((416.1_1	vul1_1)	((416.1_2	((ceb1_1	vup1_1)	vup2_1))	icr2_2))	((((90.6_1	(92.1_1	92.1_2))	tri1_2)	((gag1_2	gag2_1)	gag1_1))	tri2_1))))	(((((((gal1_1	((gab1_1	(gac1_1	gac1_2))	(plu1_1	vul1_2)))	((369.1_1	plu2_1)	(ceb2_1	gac2_2)))	(gal2_1	((vel2_1	vul3_1)	vup2_2)))	((406.1_1	(icr1_2	icr2_1))	(vup1_2	vel1_1)))	vul2_1)	(366.1_1	(lai1_2	tri1_1)))
((((250.1_1	L987_1)	(((((406.1_2	ceb1_2)	icr1_1)	((gab2_1	(lai1_1	lit2_1))	(((gac2_1	lit1_2)	(lit1_1	lai2_1))	tri1_2)))	((((416.1_1	ceb1_1)	((icr2_2	vul1_1)	(vup1_1	vup2_1)))	416.1_2)	((gag1_1	(gag1_2	gag2_1))	tri2_1)))	(90.6_1	(92.1_1	92.1_2))))	(((((gal2_1	(vup1_2	(gac2_2	(vel1_1	(plu2_1	vup2_2)))))	(((((vel2_1	369.1_1)	vul1_2)	(gab1_1	plu1_1))	vul2_1)	vul3_1))	(((406.1_1	icr1_2)	ceb2_1)	((gac1_1	gac1_2)	(gal1_1	icr2_1))))	((gra1_1	gra2_1)	gra1_2))
((((250.1_1	L987_1)	((((406.1_2	ceb1_2)	icr1_1)	(((((((416.1_1	vul1_1)	416.1_2)	((icr2_2	vup2_1)	vup1_1))	ceb1_1)	(((lit1_1	(gac2_1	lai2_1))	lit1_2)	((gab2_1	lai1_1)	lit2_1)))	(90.6_1	(92.1_1	92.1_2)))	((gag1_1	(gag1_2	gag2_1))	tri1_2)))	tri2_1))	((((((gac1_1	gac1_2)	(gac2_2	(plu1_1	vul3_1)))	vel1_1)	(((((icr2_1	(plu2_1	vup2_2))	vup1_2)	ceb2_1)	(369.1_1	(icr1_2	(gal1_1	gal2_1))))	(((406.1_1	vul1_2)	(gab1_1	vel2_1))	vul2_1)))	((gra1_1	gra2_1)	gra1_2))
(((((250.1_1	L987_1)	(((ceb1_2	(406.1_2	icr1_1))	((((((gac2_1	lai1_1)	lit2_1)	lit1_2)	((gab2_1	lit1_1)	lai2_1))	(gag2_1	(gag1_1	gag1_2)))	(((90.6_1	(92.1_1	92.1_2))	tri2_1)	tri1_2)))	((((ceb1_1	vup2_1)	(vup1_1	(416.1_1	icr2_2)))	vul1_1)	416.1_2)))	((((((((((((plu1_1	((gac2_2	vel2_1)	icr2_1))	vup1_2)	vul1_2)	(ceb2_1	vup2_2))	(gal2_1	plu2_1))	406.1_1)	vel1_1)	((369.1_1	gal1_1)	((gab1_1	(gac1_1	gac1_2))	(icr1_2	vul3_1))))	vul2_1)	gra1_2)	(gra1_1	gra2_1))
(((((250.1_1	L987_1)	((((406.1_2	ceb1_2)	icr1_1)	tri2_1)	(((((((((vul1_1	vup2_1)	(416.1_1	ceb1_1))	vup1_1)	416.1_2)	icr2_2)	gac2_1)	(((gab2_1	lai1_1)	((gag2_1	gag1_2)	gag1_1))	((lit1_2	lit2_1)	tri1_2)))	(lit1_1	lai2_1))	(90.6_1	(92.1_1	92.1_2)))))	(((((((((((plu2_1	icr1_2)	ceb2_1)	gal2_1)	vul1_2)	(369.1_1	((gac1_1	gac1_2)	vul3_1)))	vel1_1)	(vup2_2	((gac2_2	(plu1_1	vel2_1))	gal1_1)))	vul2_1)	(((406.1_1	gab1_1)	icr2_1)	vup1_2))	((gra1_1	gra2_1)	gra1_2))
(((((250.1_1	L987_1)	((((406.1_2	(ceb1_2	icr1_1))	(((((ceb1_1	416.1_2)	vup1_1)	(416.1_1	icr2_2))	(vul1_1	vup2_1))	(((((lai1_1	lai2_1)	gab2_1)	lit2_1)	((gag2_1	gag1_2)	gag1_1))	((gac2_1	lit1_1)	lit1_2))))	(tri1_2	tri2_1))	(90.6_1	(92.1_1	92.1_2))))	(((((((((((gab1_1	vup2_2)	(vul3_1	gal2_1))	(gal1_1	vul1_2))	369.1_1)	((gac2_2	(icr1_2	plu2_1))	vup1_2))	(((406.1_1	icr2_1)	((gac1_1	gac1_2)	vel1_1))	vul2_1))	(ceb2_1	vel2_1))	plu1_1)	(gra1_1	gra2_1))	gra1_2)
((((((250.1_1	L987_1)	(90.6_1	(92.1_1	92.1_2)))	((((((406.1_2	icr1_1)	ceb1_2)	(((gab2_1	lai1_1)	lit2_1)	tri1_2))	((ceb1_1	(416.1_2	((icr2_2	vup2_1)	vul1_1)))	(vup1_1	416.1_1)))	tri2_1)	(((lit1_2	lai2_1)	(gac2_1	lit1_1))	((gag1_2	gag2_1)	gag1_1))))	(((((((((vul3_1	((gab1_1	vul1_2)	vup2_2))	(gac1_1	gac1_2))	(406.1_1	vel1_1))	(gal2_1	icr2_1))	ceb2_1)	((((369.1_1	plu2_1)	(gac2_2	icr1_2))	((gal1_1	vup1_2)	(plu1_1	vel2_1)))	vul2_1))	gra1_2)	(gra1_1	gra2_1))
(((((250.1_1	L987_1)	(((((((406.1_2	(ceb1_2	icr1_1))	lit2_1)	gab2_1)	(lai1_1	tri1_2))	(((ceb1_1	icr2_2)	(416.1_2	vup1_1))	((416.1_1	vul1_1)	vup2_1)))	(90.6_1	(92.1_1	92.1_2)))	((((gac2_1	lit1_1)	(lai2_1	lit1_2))	((gag1_2	gag2_1)	gag1_1))	tri2_1)))	((((((((icr1_2	gab1_1)	((369.1_1	ceb2_1)	((406.1_1	(icr2_1	plu2_1))	(gac2_2	vup2_2))))	(gal1_1	vel1_1))	(((vul1_2	gal2_1)	vul3_1)	((gac1_1	gac1_2)	vup1_2)))	(plu1_1	vel2_1))	vul2_1)	((gra1_1	gra2_1)	gra1_2))
(((((250.1_1	L987_1)	(((((((ceb1_2	(406.1_2	icr1_1))	(((gac2_1	lit1_1)	gab2_1)	(lai1_1	(lit1_2	lit2_1))))	(gag2_1	(gag1_1	gag1_2)))	(90.6_1	(92.1_1	92.1_2)))	tri2_1)	((416.1_2	vup2_1)	(((416.1_1	vul1_1)	(ceb1_1	vup1_1))	icr2_2)))	(lai2_1	tri1_2)))	(((((((gal2_1	(icr2_1	vup2_2))	(plu1_1	plu2_1))	((((vel2_1	((gac1_1	gac1_2)	vup1_2))	ceb2_1)	vul1_2)	((icr1_2	vul3_1)	vel1_1)))	((369.1_1	gab1_1)	((406.1_1	(gac2_2	gal1_1))	vul2_1)))	gra1_2)	(gra1_1	gra2_1))
(((((250.1_1	L987_1)	(((((406.1_2	icr1_1)	ceb1_2)	lai2_1)	((((((ceb1_1	icr2_2)	(416.1_2	(vup2_1	vul1_1)))	(416.1_1	vup1_1))	tri2_1)	((gag1_1	gag2_1)	gag1_2))	(((lit1_2	((gab2_1	lit1_1)	(lai1_1	lit2_1)))	gac2_1)	tri1_2)))	(90.6_1	(92.1_1	92.1_2))))	((((((((((gab1_1	icr1_2)	(369.1_1	gac2_2))	vul1_2)	(gac1_1	gac1_2))	((406.1_1	vel1_1)	((vup2_2	gal2_1)	vup1_2)))	(((ceb2_1	gal1_1)	(plu2_1	vul3_1))	(icr2_1	(plu1_1	vel2_1))))	vul2_1)	(gra1_1	gra2_1))	gra1_2)
((((250.1_1	L987_1)	((((406.1_2	(ceb1_2	icr1_1))	((((416.1_1	ceb1_1)	(vul1_1	vup2_1))	((vup1_1	icr2_2)	416.1_2))	gac2_1))	(((gag1_2	gag2_1)	gag1_1)	lit2_1))	((((((gab2_1	lai1_1)	lit1_1)	lit1_2)	(lai2_1	tri1_2))	tri2_1)	(90.6_1	(92.1_1	92.1_2)))))	(((((icr2_1	plu2_1)	(((406.1_1	gab1_1)	vup1_2)	(gac1_1	gac1_2)))	((((369.1_1	gal1_1)	(((((icr1_2	vul3_1)	vel2_1)	vup2_2)	(ceb2_1	gal2_1))	vul1_2))	vul2_1)	((gac2_2	plu1_1)	vel1_1)))	((gra1_1	gra2_1)	gra1_2))
(((((250.1_1	L987_1)	((((((406.1_2	icr1_1)	ceb1_2)	(((((gab2_1	lit2_1)	tri1_2)	((gac2_1	lit1_2)	lai2_1))	lit1_1)	((gag2_1	gag1_1)	gag1_2)))	(lai1_1	tri2_1))	(((416.1_2	(ceb1_1	vup2_1))	(416.1_1	(vul1_1	vup1_1)))	icr2_2))	(90.6_1	(92.1_1	92.1_2))))	((((((vel2_1	vul1_2)	vel1_1)	gal1_1)	(((((((369.1_1	(406.1_1	gab1_1))	(gac2_2	icr1_2))	(ceb2_1	(plu1_1	plu2_1)))	vul2_1)	(icr2_1	((gal2_1	vul3_1)	vup1_2)))	(gac1_1	gac1_2))	vup2_2))	((gra1_1	gra2_1)	gra1_2))
(((((250.1_1	L987_1)	(((((((icr1_1	ceb1_2)	406.1_2)	((gag2_1	gag1_2)	gag1_1))	tri2_1)	lai1_1)	(90.6_1	(92.1_1	92.1_2)))	(((416.1_1	(ceb1_1	vup1_1))	(icr2_2	((416.1_2	vup2_1)	vul1_1)))	((((gac2_1	(lai2_1	lit1_2))	(lit1_1	lit2_1))	gab2_1)	tri1_2))))	(((((((icr1_2	(gac2_2	gal2_1))	(vul3_1	gab1_1))	(((369.1_1	(406.1_1	vup2_2))	vel1_1)	((((icr2_1	(plu2_1	vup1_2))	vul2_1)	plu1_1)	vel2_1)))	(((ceb2_1	gal1_1)	vul1_2)	(gac1_1	gac1_2)))	(gra1_1	gra2_1))	gra1_2)
(((((250.1_1	L987_1)	((((406.1_2	(ceb1_2	icr1_1))	(90.6_1	(92.1_1	92.1_2)))	(((lai2_1	lit1_1)	tri1_2)	((gab2_1	gac2_1)	(lit1_2	lit2_1))))	((((icr2_2	((vup2_1	ceb1_1)	((416.1_1	vul1_1)	(416.1_2	vup1_1))))	lai1_1)	(gag1_1	(gag1_2	gag2_1)))	tri2_1)))	((((((((((ceb2_1	vul3_1)	vup1_2)	vul1_2)	(icr2_1	vel1_1))	((369.1_1	((gac1_1	gac1_2)	gal2_1))	((plu1_1	(gac2_2	icr1_2))	vup2_2)))	(406.1_1	plu2_1))	((gal1_1	gab1_1)	(vel2_1	vul2_1)))	(gra1_1	gra2_1))	gra1_2)
(((((250.1_1	L987_1)	(((((icr1_1	406.1_2)	ceb1_2)	(90.6_1	(92.1_1	92.1_2)))	(((((((vul1_1	vup1_1)	416.1_2)	(416.1_1	vup2_1))	(ceb1_1	icr2_2))	(gag1_1	(gag1_2	gag2_1)))	lai1_1)	((lit1_1	tri1_2)	((((gab2_1	lit2_1)	lai2_1)	lit1_2)	gac2_1))))	tri2_1))	(((((((((369.1_1	gac2_2)	((((ceb2_1	vul1_2)	vup2_2)	vel1_1)	plu2_1))	((plu1_1	(icr1_2	gal1_1))	gal2_1))	((406.1_1	(gab1_1	vul3_1))	(vel2_1	vup1_2)))	icr2_1)	((gac1_1	gac1_2)	vul2_1))	gra1_2)	(gra1_1	gra2_1))
(((((250.1_1	L987_1)	((((((406.1_2	ceb1_2)	icr1_1)	gab2_1)	(((gag1_1	gag1_2)	gag2_1)	((gac2_1	lit1_2)	lai2_1)))	((icr2_2	416.1_2)	((vul1_1	vup1_1)	((416.1_1	ceb1_1)	vup2_1))))	(((lai1_1	lit1_1)	((lit2_1	tri1_2)	tri2_1))	(90.6_1	(92.1_1	92.1_2)))))	((((((vul1_2	icr1_2)	(((369.1_1	((gab1_1	vup1_2)	vup2_2))	((406.1_1	ceb2_1)	vul3_1))	((gac2_2	(plu2_1	vel2_1))	icr2_1)))	((gal1_1	((gal2_1	plu1_1)	(gac1_1	gac1_2)))	vel1_1))	vul2_1)	((gra1_1	gra2_1)	gra1_2))
(((((250.1_1	L987_1)	((((((ceb1_2	(406.1_2	icr1_1))	((gag1_1	gag2_1)	gag1_2))	((((gab2_1	lai2_1)	lit1_1)	lit2_1)	gac2_1))	tri1_2)	((lai1_1	lit1_2)	tri2_1))	(((((icr2_2	vul1_1)	vup1_1)	(416.1_1	ceb1_1))	(416.1_2	vup2_1))	(90.6_1	(92.1_1	92.1_2)))))	(((((((((plu2_1	gac2_2)	406.1_1)	(gab1_1	(gal1_1	icr1_2)))	((vul1_2	(gac1_1	gac1_2))	vup1_2))	(vel2_1	icr2_1))	(((369.1_1	(ceb2_1	vup2_2))	plu1_1)	(gal2_1	vul3_1)))	(vel1_1	vul2_1))	((gra1_1	gra2_1)	gra1_2))
((((250.1_1	L987_1)	((((406.1_2	icr1_1)	ceb1_2)	((lai1_1	tri2_1)	(((gag2_1	gag1_2)	gag1_1)	lit1_2)))	((((vup2_1	icr2_2)	(vul1_1	((416.1_2	vup1_1)	ceb1_1)))	416.1_1)	((90.6_1	(92.1_1	92.1_2))	((((gab2_1	gac2_1)	(lai2_1	lit2_1))	lit1_1)	tri1_2)))))	(((((((((406.1_1	gal1_1)	(plu2_1	vup2_2))	plu1_1)	vul2_1)	(gab1_1	vup1_2))	(((vul1_2	(369.1_1	icr1_2))	(ceb2_1	(((gal2_1	((vel2_1	vul3_1)	gac2_2))	icr2_1)	(gac1_1	gac1_2))))	vel1_1))	(gra1_1	gra2_1))	gra1_2)
(((((250.1_1	L987_1)	((((((ceb1_2	406.1_2)	icr1_1)	(90.6_1	(92.1_1	92.1_2)))	((gac2_1	lai1_1)	(lai2_1	lit1_2)))	(((gab2_1	lit1_1)	tri2_1)	lit2_1))	((((icr2_2	416.1_2)	(((vup1_1	vul1_1)	416.1_1)	ceb1_1))	vup2_1)	(((gag1_2	gag2_1)	gag1_1)	tri1_2))))	((((vup2_2	vul2_1)	(((((((icr1_2	plu2_1)	vup1_2)	369.1_1)	gal2_1)	gab1_1)	(((406.1_1	(icr2_1	vul3_1))	gac2_2)	vel1_1))	((((ceb2_1	(plu1_1	vel2_1))	(gac1_1	gac1_2))	vul1_2)	gal1_1)))	((gra1_1	gra2_1)	gra1_2))
(((((250.1_1	L987_1)	(((icr1_1	(406.1_2	ceb1_2))	(((gag1_2	gag2_1)	gag1_1)	(((gac2_1	lai1_1)	(lit1_1	lit2_1))	lit1_2)))	(((((icr2_2	416.1_1)	((416.1_2	vup1_1)	vup2_1))	(ceb1_1	vul1_1))	((lai2_1	tri1_2)	gab2_1))	((90.6_1	(92.1_1	92.1_2))	tri2_1))))	(((((vel2_1	gab1_1)	((icr1_2	vup1_2)	vul1_2))	((((((369.1_1	406.1_1)	gal1_1)	((ceb2_1	plu1_1)	vul3_1))	(((gal2_1	plu2_1)	icr2_1)	vel1_1))	((gac1_1	gac1_2)	vul2_1))	(gac2_2	vup2_2)))	((gra1_1	gra2_1)	gra1_2))
((((250.1_1	L987_1)	(((((((406.1_2	ceb1_2)	icr1_1)	(90.6_1	(92.1_1	92.1_2)))	((((ceb1_1	vup1_1)	(vul1_1	416.1_2))	416.1_1)	(icr2_2	vup2_1)))	((lit1_2	tri1_2)	((gag1_2	gag2_1)	gag1_1)))	((lai2_1	lai1_1)	(gab2_1	((gac2_1	lit2_1)	lit1_1))))	tri2_1))	((((((((gab1_1	(icr2_1	(gal2_1	vul1_2)))	(369.1_1	(plu2_1	vup1_2)))	((gac2_2	vul3_1)	vul2_1))	(vup2_2	vel2_1))	vel1_1)	((((406.1_1	plu1_1)	icr1_2)	(ceb2_1	gal1_1))	(gac1_1	gac1_2)))	((gra1_1	gra2_1)	gra1_2))
(((((250.1_1	L987_1)	((((406.1_2	(ceb1_2	icr1_1))	lit1_2)	((lai1_1	tri1_2)	((gab2_1	gac2_1)	((lai2_1	lit2_1)	lit1_1))))	((((icr2_2	(416.1_1	(416.1_2	((ceb1_1	vup2_1)	vup1_1))))	vul1_1)	(((gag1_1	gag2_1)	gag1_2)	tri2_1))	(90.6_1	(92.1_1	92.1_2)))))	(((((((plu2_1	(369.1_1	vup2_2))	(((vul3_1	icr2_1)	(ceb2_1	gal2_1))	(406.1_1	icr1_2)))	(vul1_2	vel1_1))	(((gab1_1	gac2_2)	vel2_1)	(((gal1_1	plu1_1)	vup1_2)	(gac1_1	gac1_2))))	vul2_1)	((gra1_1	gra2_1)	gra1_2))
((((250.1_1	L987_1)	((((((icr1_1	406.1_2)	ceb1_2)	((90.6_1	(92.1_1	92.1_2))	tri1_2))	(((((vul1_1	icr2_2)	416.1_2)	vup2_1)	(ceb1_1	vup1_1))	416.1_1))	(((lai2_1	lit2_1)	lit1_1)	((gag1_2	gag2_1)	gag1_1)))	((((gab2_1	lit1_2)	lai1_1)	gac2_1)	tri2_1)))	(((((((((((ceb2_1	icr1_2)	vel2_1)	(vul1_2	(gal2_1	vup1_2)))	((369.1_1	(gac2_2	plu2_1))	406.1_1))	gal1_1)	(gac1_1	gac1_2))	vel1_1)	((vup2_2	vul2_1)	((gab1_1	(icr2_1	vul3_1))	plu1_1)))	(gra1_1	gra2_1))	gra1_2)
(((((250.1_1	L987_1)	(((icr1_1	(406.1_2	ceb1_2))	(((vup2_1	(((416.1_1	416.1_2)	(ceb1_1	vul1_1))	(icr2_2	vup1_1)))	tri2_1)	((lai2_1	tri1_2)	((gag1_2	gag2_1)	gag1_1))))	(((90.6_1	(92.1_1	92.1_2))	(gac2_1	(lit1_1	lit2_1)))	((gab2_1	lit1_2)	lai1_1))))	(((((((ceb2_1	icr1_2)	vel1_1)	vul2_1)	(((icr2_1	gac2_2)	((369.1_1	(gab1_1	(vel2_1	vul3_1)))	vup2_2))	(406.1_1	(gac1_1	gac1_2))))	(((gal1_1	gal2_1)	(plu2_1	(plu1_1	vup1_2)))	vul1_2))	((gra1_1	gra2_1)	gra1_2))
(((((250.1_1	L987_1)	((((((((406.1_2	ceb1_2)	icr1_1)	((((vul1_1	vup1_1)	416.1_2)	vup2_1)	((416.1_1	icr2_2)	ceb1_1)))	((lit1_2	lai1_1)	((gag1_2	gag2_1)	gag1_1)))	(gab2_1	lit1_1))	tri1_2)	((gac2_1	lit2_1)	tri2_1))	((90.6_1	(92.1_1	92.1_2))	lai2_1)))	(((((((((((vul3_1	(369.1_1	vel2_1))	vel1_1)	vup2_2)	gal1_1)	((406.1_1	gab1_1)	(vul2_1	plu1_1)))	ceb2_1)	((((icr1_2	vul1_2)	gal2_1)	gac2_2)	((gac1_1	gac1_2)	(icr2_1	plu2_1))))	vup1_2)	(gra1_1	gra2_1))	gra1_2)
((((250.1_1	L987_1)	((((ceb1_2	(406.1_2	icr1_1))	tri1_2)	(((vul1_1	vup1_1)	(((ceb1_1	416.1_1)	416.1_2)	(icr2_2	vup2_1)))	lit1_1))	(((((gac2_1	((gag1_1	gag2_1)	gag1_2))	lit1_2)	lai1_1)	(((gab2_1	lit2_1)	lai2_1)	tri2_1))	(90.6_1	(92.1_1	92.1_2)))))	(((((((vul1_2	(369.1_1	vul3_1))	gal1_1)	((((406.1_1	((ceb2_1	vel2_1)	((gac2_2	plu1_1)	icr2_1)))	(gac1_1	gac1_2))	(((gal2_1	gab1_1)	((plu2_1	icr1_2)	vup1_2))	vup2_2))	vul2_1))	vel1_1)	gra1_2)	(gra1_1	gra2_1))
((((250.1_1	L987_1)	(((((406.1_2	ceb1_2)	icr1_1)	(((lai1_1	(lit1_2	lit2_1))	(lai2_1	tri2_1))	((gag2_1	(gag1_1	gag1_2))	(gab2_1	(gac2_1	lit1_1)))))	(90.6_1	(92.1_1	92.1_2)))	(((ceb1_1	vul1_1)	(((416.1_2	vup1_1)	icr2_2)	(416.1_1	vup2_1)))	tri1_2)))	((((((((((369.1_1	gal2_1)	406.1_1)	vel2_1)	ceb2_1)	vul2_1)	(((gac1_1	gac1_2)	((gab1_1	(gac2_2	plu1_1))	gal1_1))	(icr1_2	vul1_2)))	(((plu2_1	vul3_1)	vup2_2)	(vup1_2	icr2_1)))	vel1_1)	((gra1_1	gra2_1)	gra1_2))
(((((250.1_1	L987_1)	(((406.1_2	ceb1_2)	icr1_1)	((((((((vup1_1	icr2_2)	vul1_1)	vup2_1)	416.1_2)	(416.1_1	ceb1_1))	tri1_2)	tri2_1)	((((gac2_1	(((gag1_2	gag1_1)	gag2_1)	(gab2_1	lai2_1)))	(lai1_1	lit2_1))	(lit1_1	lit1_2))	(90.6_1	(92.1_1	92.1_2))))))	((((((((406.1_1	(((vul1_2	(plu2_1	vul3_1))	(gab1_1	gal2_1))	gal1_1))	ceb2_1)	((plu1_1	(icr2_1	vel2_1))	((vup1_2	icr1_2)	vup2_2)))	vul2_1)	(369.1_1	((gac1_1	gac1_2)	gac2_2)))	vel1_1)	((gra1_1	gra2_1)	gra1_2))
(((((250.1_1	L987_1)	((((406.1_2	icr1_1)	ceb1_2)	tri2_1)	((((icr2_2	vul1_1)	(416.1_1	(vup1_1	vup2_1)))	(416.1_2	ceb1_1))	((((lai1_1	lit2_1)	(90.6_1	(92.1_1	92.1_2)))	(gag1_1	(gag1_2	gag2_1)))	(((gab2_1	lit1_1)	lit1_2)	((gac2_1	lai2_1)	tri1_2))))))	(((((((icr2_1	(gab1_1	vup2_2))	icr1_2)	(vul3_1	(plu1_1	vel2_1)))	(((((ceb2_1	vul1_2)	((406.1_1	plu2_1)	(gac2_2	gal2_1)))	(369.1_1	vel1_1))	((gac1_1	gac1_2)	gal1_1))	(vul2_1	vup1_2)))	gra1_2)	(gra1_1	gra2_1))
((((250.1_1	L987_1)	(((((ceb1_2	(406.1_2	icr1_1))	lit2_1)	lai1_1)	(((((((vup1_1	416.1_2)	416.1_1)	(ceb1_1	(icr2_2	vup2_1)))	vul1_1)	tri2_1)	(((gab2_1	lai2_1)	(lit1_2	lit1_1))	(gac2_1	tri1_2)))	((gag1_1	gag2_1)	gag1_2)))	(90.6_1	(92.1_1	92.1_2))))	((((((((369.1_1	(406.1_1	ceb2_1))	icr1_2)	((gac1_1	gac1_2)	gal1_1))	((gal2_1	(gab1_1	gac2_2))	(icr2_1	(vel2_1	vul3_1))))	vup2_2)	((((vul1_2	vel1_1)	plu2_1)	(plu1_1	vup1_2))	vul2_1))	((gra1_1	gra2_1)	gra1_2))
(((((((250.1_1	L987_1)	(((gac2_1	lai2_1)	gab2_1)	((lai1_1	lit1_2)	lit1_1)))	tri1_2)	(((((406.1_2	icr1_1)	ceb1_2)	lit2_1)	tri2_1)	(((ceb1_1	(416.1_2	vul1_1))	(((icr2_2	416.1_1)	vup2_1)	vup1_1))	((gag2_1	gag1_1)	gag1_2))))	(90.6_1	(92.1_1	92.1_2)))	((((((((ceb2_1	369.1_1)	(plu2_1	vup2_2))	((vel2_1	(gac2_2	gal1_1))	icr2_1))	(((406.1_1	gab1_1)	vul3_1)	plu1_1))	vul2_1)	((vul1_2	vup1_2)	((((gac1_1	gac1_2)	icr1_2)	gal2_1)	vel1_1)))	((gra1_1	gra2_1)	gra1_2))
((((250.1_1	L987_1)	((((406.1_2	ceb1_2)	icr1_1)	(((vup2_1	icr2_2)	((((416.1_1	vup1_1)	416.1_2)	vul1_1)	ceb1_1))	((((gab2_1	(gac2_1	lit2_1))	(lai2_1	tri1_2))	((gag1_1	gag1_2)	gag2_1))	(((lai1_1	lit1_2)	lit1_1)	tri2_1))))	(90.6_1	(92.1_1	92.1_2))))	(((((((vul1_2	(vel2_1	gac2_2))	icr1_2)	(gac1_1	gac1_2))	((((369.1_1	(plu1_1	vul3_1))	gab1_1)	(((406.1_1	gal2_1)	(plu2_1	vup1_2))	vup2_2))	vul2_1))	(((ceb2_1	icr2_1)	gal1_1)	vel1_1))	((gra1_1	gra2_1)	gra1_2))
(((((250.1_1	L987_1)	((((((406.1_2	icr1_1)	ceb1_2)	((((gac2_1	lai1_1)	lit1_1)	lit1_2)	tri2_1))	((((ceb1_1	icr2_2)	vul1_1)	(416.1_2	vup1_1))	(416.1_1	vup2_1)))	((gag1_2	gag1_1)	gag2_1))	(((90.6_1	(92.1_1	92.1_2))	tri1_2)	((gab2_1	lai2_1)	lit2_1))))	((((((((plu2_1	((gal1_1	vup1_2)	vul1_2))	(gac2_2	(icr1_2	icr2_1)))	((ceb2_1	vel1_1)	plu1_1))	((369.1_1	(406.1_1	vel2_1))	((vup2_2	gal2_1)	(gac1_1	gac1_2))))	vul2_1)	(gab1_1	vul3_1))	((gra1_1	gra2_1)	gra1_2))
((((250.1_1	L987_1)	((((((406.1_2	ceb1_2)	icr1_1)	tri1_2)	(((gab2_1	lit2_1)	((gac2_1	lai2_1)	((lai1_1	lit1_1)	lit1_2)))	tri2_1))	(90.6_1	(92.1_1	92.1_2)))	((((416.1_1	vup2_1)	((416.1_2	ceb1_1)	vup1_1))	(icr2_2	vul1_1))	(gag1_2	(gag1_1	gag2_1)))))	((((((vup2_2	gac2_2)	vup1_2)	vul2_1)	(((((((vul3_1	406.1_1)	(plu1_1	ceb2_1))	(gal2_1	vul1_2))	icr2_1)	icr1_2)	((vel1_1	plu2_1)	(gab1_1	((gac1_1	gac1_2)	vel2_1))))	(369.1_1	gal1_1)))	((gra1_1	gra2_1)	gra1_2))
(((((250.1_1	L987_1)	(((((lit1_2	gac2_1)	(90.6_1	(92.1_1	92.1_2)))	((gab2_1	(lai2_1	lit2_1))	tri2_1))	(gag1_1	(gag1_2	gag2_1)))	((lai1_1	tri1_2)	lit1_1)))	(((406.1_2	ceb1_2)	icr1_1)	((vup1_1	416.1_1)	((416.1_2	(ceb1_1	(icr2_2	vul1_1)))	vup2_1))))	((((vul1_2	(((369.1_1	gab1_1)	vel1_1)	(((vel2_1	vup1_2)	vul3_1)	(icr1_2	icr2_1))))	((((((406.1_1	gal2_1)	(ceb2_1	plu1_1))	(gal1_1	plu2_1))	gac2_2)	vup2_2)	((gac1_1	gac1_2)	vul2_1)))	((gra1_1	gra2_1)	gra1_2))
(((((250.1_1	L987_1)	(((((((406.1_2	ceb1_2)	icr1_1)	tri2_1)	(((lit1_1	(lit1_2	lit2_1))	tri1_2)	lai2_1))	((ceb1_1	416.1_1)	((416.1_2	(icr2_2	vup2_1))	(vul1_1	vup1_1))))	((gab2_1	lai1_1)	gac2_1))	((90.6_1	(92.1_1	92.1_2))	((gag1_1	gag2_1)	gag1_2))))	(((((gal2_1	(((((ceb2_1	gal1_1)	(plu1_1	vup2_2))	(plu2_1	vul1_2))	vul3_1)	((icr1_2	vel2_1)	(gac1_1	gac1_2))))	(406.1_1	gac2_2))	((((369.1_1	gab1_1)	vup1_2)	vel1_1)	(icr2_1	vul2_1)))	((gra1_1	gra2_1)	gra1_2))
((((250.1_1	L987_1)	(((((((ceb1_2	406.1_2)	icr1_1)	(gab2_1	lai1_1))	(lit2_1	gac2_1))	tri2_1)	(((((416.1_2	(icr2_2	(vul1_1	vup1_1)))	(ceb1_1	vup2_1))	416.1_1)	(lit1_2	lit1_1))	((gag2_1	(gag1_1	gag1_2))	(lai2_1	tri1_2))))	(90.6_1	(92.1_1	92.1_2))))	(((((((((gal2_1	369.1_1)	406.1_1)	icr1_2)	vul3_1)	(gal1_1	vul2_1))	icr2_1)	((((((ceb2_1	vel2_1)	vul1_2)	gab1_1)	(gac2_2	vel1_1))	vup1_2)	((plu1_1	(vup2_2	plu2_1))	(gac1_1	gac1_2))))	((gra1_1	gra2_1)	gra1_2))
(((((250.1_1	L987_1)	((((406.1_2	(ceb1_2	icr1_1))	((gag1_2	gag1_1)	gag2_1))	(((((icr2_2	416.1_1)	((ceb1_1	vup2_1)	(vul1_1	vup1_1)))	416.1_2)	(lit1_1	lit2_1))	lai2_1))	(((((lit1_2	tri1_2)	(gac2_1	lai1_1))	tri2_1)	gab2_1)	(90.6_1	(92.1_1	92.1_2)))))	((((((gab1_1	(369.1_1	gal2_1))	((vup2_2	vul2_1)	(gac1_1	gac1_2)))	((icr1_2	(vel1_1	(plu2_1	vup1_2)))	((406.1_1	plu1_1)	gal1_1)))	((((ceb2_1	gac2_2)	vel2_1)	(icr2_1	vul1_2))	vul3_1))	((gra1_1	gra2_1)	gra1_2))
(((((250.1_1	L987_1)	((((406.1_2	icr1_1)	ceb1_2)	(((((416.1_2	icr2_2)	(416.1_1	vup1_1))	((ceb1_1	vup2_1)	vul1_1))	tri2_1)	((((lai1_1	lit1_2)	(lit2_1	tri1_2))	(lai2_1	lit1_1))	(((gag1_1	gag1_2)	gag2_1)	(gab2_1	gac2_1)))))	(90.6_1	(92.1_1	92.1_2))))	(((((((((406.1_1	369.1_1)	((((vel2_1	vup2_2)	gal1_1)	((ceb2_1	gal2_1)	icr1_2))	(plu1_1	plu2_1)))	(gab1_1	vul3_1))	(gac1_1	gac1_2))	(vul2_1	vel1_1))	((gac2_2	icr2_1)	vul1_2))	vup1_2)	((gra1_1	gra2_1)	gra1_2))
((((250.1_1	L987_1)	((((ceb1_2	icr1_1)	406.1_2)	(90.6_1	(92.1_1	92.1_2)))	(((416.1_2	(ceb1_1	vup1_1))	(416.1_1	((vul1_1	vup2_1)	icr2_2)))	((((((gac2_1	(lai1_1	lai2_1))	gab2_1)	((lit1_1	lit2_1)	lit1_2))	((gag1_1	gag1_2)	gag2_1))	tri1_2)	tri2_1))))	(((((ceb2_1	((406.1_1	vup2_2)	vel2_1))	gal1_1)	(((((((vul3_1	vul1_2)	icr2_1)	vup1_2)	icr1_2)	vel1_1)	vul2_1)	((((369.1_1	(gab1_1	plu2_1))	gal2_1)	(gac2_2	plu1_1))	(gac1_1	gac1_2))))	((gra1_1	gra2_1)	gra1_2))
(((((250.1_1	L987_1)	(((((ceb1_2	icr1_1)	406.1_2)	((gab2_1	lai2_1)	((gac2_1	lit1_2)	((lit1_1	lai1_1)	lit2_1))))	(((gag1_1	gag1_2)	gag2_1)	tri2_1))	((((ceb1_1	(icr2_2	vup1_1))	(((vup2_1	416.1_2)	416.1_1)	vul1_1))	tri1_2)	(90.6_1	(92.1_1	92.1_2)))))	((((((vel2_1	(gab1_1	gal2_1))	(369.1_1	vel1_1))	vul2_1)	((((((vul3_1	plu2_1)	(gac2_2	icr2_1))	ceb2_1)	((gac1_1	gac1_2)	gal1_1))	(plu1_1	(vup2_2	icr1_2)))	((406.1_1	vup1_2)	vul1_2)))	((gra1_1	gra2_1)	gra1_2))
(((((250.1_1	L987_1)	((((406.1_2	icr1_1)	ceb1_2)	(((((gab2_1	lai2_1)	((gac2_1	lit1_2)	lit2_1))	lit1_1)	((gag2_1	gag1_2)	gag1_1))	(90.6_1	(92.1_1	92.1_2))))	((((((icr2_2	vup1_1)	416.1_1)	ceb1_1)	((416.1_2	vup2_1)	vul1_1))	tri1_2)	(tri2_1	lai1_1))))	(((((((((vup1_2	(gab1_1	vel2_1))	gac2_2)	(plu2_1	vul1_2))	(ceb2_1	plu1_1))	(vul3_1	(369.1_1	gal2_1)))	((((406.1_1	vup2_2)	icr2_1)	((gal1_1	icr1_2)	(gac1_1	gac1_2)))	vel1_1))	vul2_1)	((gra1_1	gra2_1)	gra1_2))
(((((250.1_1	L987_1)	((((((ceb1_2	icr1_1)	406.1_2)	(((416.1_1	icr2_2)	(vup1_1	(((416.1_2	vul1_1)	vup2_1)	ceb1_1)))	(lai2_1	gab2_1)))	((gac2_1	(lit2_1	lit1_1))	((lai1_1	lit1_2)	tri1_2)))	(90.6_1	(92.1_1	92.1_2)))	(((gag1_2	gag2_1)	gag1_1)	tri2_1)))	(((((((plu2_1	vul3_1)	(icr2_1	vel1_1))	vup1_2)	(((406.1_1	(ceb2_1	(((gab1_1	vel2_1)	(icr1_2	vul1_2))	(gal1_1	gal2_1))))	gac2_2)	((gac1_1	gac1_2)	vul2_1)))	((369.1_1	plu1_1)	vup2_2))	((gra1_1	gra2_1)	gra1_2))
((((250.1_1	L987_1)	(((((((406.1_2	(ceb1_2	icr1_1))	lai1_1)	tri1_2)	(((gab2_1	lit2_1)	lit1_2)	((gac2_1	lit1_1)	lai2_1)))	((gag2_1	(gag1_1	gag1_2))	tri2_1))	(((416.1_1	(ceb1_1	vul1_1))	(vup1_1	vup2_1))	(icr2_2	416.1_2)))	(90.6_1	(92.1_1	92.1_2))))	((((((gac2_2	((369.1_1	vup1_2)	icr1_2))	((((gal2_1	plu2_1)	((((406.1_1	(plu1_1	vul3_1))	vel2_1)	(gac1_1	gac1_2))	ceb2_1))	vul1_2)	vel1_1))	vul2_1)	(((gab1_1	icr2_1)	vup2_2)	gal1_1))	((gra1_1	gra2_1)	gra1_2))
((((250.1_1	L987_1)	(((ceb1_2	icr1_1)	406.1_2)	((((((ceb1_1	vup1_1)	vul1_1)	vup2_1)	(416.1_1	416.1_2))	icr2_2)	(((lit1_2	((gag2_1	gag1_2)	gag1_1))	lai1_1)	((90.6_1	(92.1_1	92.1_2))	(tri2_1	(((gab2_1	lit2_1)	((gac2_1	lit1_1)	lai2_1))	tri1_2)))))))	((((369.1_1	(gac1_1	gac1_2))	(((((plu2_1	gac2_2)	((((406.1_1	(icr2_1	vup2_2))	vul1_2)	((gal2_1	vul3_1)	plu1_1))	vup1_2))	vul2_1)	((ceb2_1	icr1_2)	gab1_1))	((gal1_1	vel1_1)	vel2_1)))	((gra1_1	gra2_1)	gra1_2))
((((250.1_1	L987_1)	(((((((icr1_1	406.1_2)	ceb1_2)	(((((416.1_1	vup2_1)	icr2_2)	((ceb1_1	vul1_1)	vup1_1))	416.1_2)	tri2_1))	((((gab2_1	gac2_1)	lit1_1)	(lai2_1	lit2_1))	tri1_2))	(lit1_2	lai1_1))	((gag1_1	gag1_2)	gag2_1))	(90.6_1	(92.1_1	92.1_2))))	(((((((gac2_2	(vul1_2	vul3_1))	plu1_1)	(((406.1_1	icr1_2)	(gab1_1	vup1_2))	vel1_1))	((((gac1_1	gac1_2)	vel2_1)	vul2_1)	gal1_1))	((((icr2_1	ceb2_1)	(plu2_1	vup2_2))	369.1_1)	gal2_1))	((gra1_1	gra2_1)	gra1_2))
((((250.1_1	L987_1)	(((((((406.1_2	icr1_1)	ceb1_2)	tri1_2)	((gac2_1	tri2_1)	lai1_1))	(90.6_1	(92.1_1	92.1_2)))	(((((vup2_1	vup1_1)	icr2_2)	416.1_1)	416.1_2)	(ceb1_1	vul1_1)))	((lai2_1	(lit1_1	lit1_2))	((((gag1_1	gag1_2)	gag2_1)	lit2_1)	gab2_1))))	((((((((vup1_2	vel1_1)	(gal2_1	(vel2_1	(vul3_1	vup2_2))))	(406.1_1	gac2_2))	gal1_1)	((((((369.1_1	icr2_1)	(icr1_2	vul1_2))	ceb2_1)	plu1_1)	(gac1_1	gac1_2))	((gab1_1	plu2_1)	vul2_1)))	(gra1_1	gra2_1))	gra1_2)
(((((250.1_1	L987_1)	(((((406.1_2	ceb1_2)	icr1_1)	tri2_1)	((lai1_1	gac2_1)	lit1_2))	(((((ceb1_1	icr2_2)	((416.1_1	(vup1_1	vup2_1))	vul1_1))	416.1_2)	((((gag1_2	gag2_1)	gag1_1)	(lit1_1	lit2_1))	(gab2_1	lai2_1)))	((90.6_1	(92.1_1	92.1_2))	tri1_2))))	(((((((((gac2_2	gal2_1)	icr1_2)	369.1_1)	(ceb2_1	gab1_1))	((((406.1_1	vul1_2)	gal1_1)	((((icr2_1	vel2_1)	vul3_1)	(vup2_2	vel1_1))	(gac1_1	gac1_2)))	(plu2_1	vup1_2)))	plu1_1)	vul2_1)	((gra1_1	gra2_1)	gra1_2))
(((((250.1_1	L987_1)	(((((((ceb1_2	icr1_1)	406.1_2)	(((gab2_1	lit1_1)	lit2_1)	lai2_1))	((lai1_1	lit1_2)	(((gag1_1	gag2_1)	gag1_2)	gac2_1)))	(((((vup2_1	icr2_2)	vup1_1)	416.1_2)	(ceb1_1	vul1_1))	416.1_1))	(tri1_2	tri2_1))	(90.6_1	(92.1_1	92.1_2))))	((((((ceb2_1	icr2_1)	((((406.1_1	vup1_2)	vel1_1)	gab1_1)	(gac1_1	gac1_2)))	((369.1_1	plu2_1)	(icr1_2	vul1_2)))	(((((gal1_1	(plu1_1	vup2_2))	vel2_1)	vul3_1)	(gac2_2	gal2_1))	vul2_1))	((gra1_1	gra2_1)	gra1_2))
(((((250.1_1	L987_1)	(((((406.1_2	ceb1_2)	icr1_1)	(416.1_1	((416.1_2	(ceb1_1	vup1_1))	((icr2_2	vup2_1)	vul1_1))))	(((90.6_1	(92.1_1	92.1_2))	(gab2_1	(lai2_1	lit1_1)))	(gag1_1	(gag1_2	gag2_1))))	((lai1_1	lit1_2)	((gac2_1	lit2_1)	(tri1_2	tri2_1)))))	((((((icr2_1	ceb2_1)	(plu2_1	vel1_1))	(((((gac2_2	gal1_1)	(gac1_1	gac1_2))	(vul1_2	(plu1_1	(gal2_1	vup2_2))))	(vul2_1	vul3_1))	((369.1_1	(icr1_2	vel2_1))	((406.1_1	gab1_1)	vup1_2))))	gra1_2)	(gra1_1	gra2_1))
(((((250.1_1	L987_1)	((406.1_2	(ceb1_2	icr1_1))	(((((vup2_1	416.1_1)	((vul1_1	icr2_2)	ceb1_1))	(416.1_2	vup1_1))	(((lit1_1	(gac2_1	lit2_1))	((gag1_1	gag1_2)	gag2_1))	(((gab2_1	(lai1_1	lai2_1))	lit1_2)	tri1_2)))	((90.6_1	(92.1_1	92.1_2))	tri2_1))))	((((((vul3_1	((((406.1_1	gal2_1)	(ceb2_1	icr1_2))	gac2_2)	vul1_2))	((((plu1_1	(gac1_1	gac1_2))	gal1_1)	vel1_1)	((gab1_1	vup1_2)	((icr2_1	vul2_1)	plu2_1))))	((369.1_1	vel2_1)	vup2_2))	gra1_2)	(gra1_1	gra2_1))
((((250.1_1	L987_1)	((((((ceb1_2	icr1_1)	406.1_2)	((gab2_1	lit1_2)	lai2_1))	(90.6_1	(92.1_1	92.1_2)))	tri1_2)	(((((((416.1_2	vup2_1)	(icr2_2	vup1_1))	416.1_1)	ceb1_1)	vul1_1)	(((lit2_1	lai1_1)	lit1_1)	gac2_1))	(((gag1_2	gag2_1)	gag1_1)	tri2_1))))	(((((((icr1_2	vul1_2)	((gab1_1	vul3_1)	gal1_1))	icr2_1)	(((((((((369.1_1	406.1_1)	plu2_1)	vup1_2)	(ceb2_1	((gac2_2	plu1_1)	vel2_1)))	vup2_2)	(gac1_1	gac1_2))	gal2_1)	vul2_1)	vel1_1))	(gra1_1	gra2_1))	gra1_2)
(((((250.1_1	L987_1)	(((icr1_1	(406.1_2	ceb1_2))	(((((icr2_2	vul1_1)	416.1_2)	vup1_1)	(ceb1_1	vup2_1))	416.1_1))	((((((gac2_1	lit1_2)	lai1_1)	tri2_1)	(90.6_1	(92.1_1	92.1_2)))	(((gab2_1	lit1_1)	lai2_1)	(lit2_1	tri1_2)))	((gag1_2	gag2_1)	gag1_1))))	((((((((((gal1_1	vul1_2)	(((icr2_1	vel2_1)	icr1_2)	vup2_2))	(gal2_1	vul3_1))	406.1_1)	(ceb2_1	vup1_2))	vul2_1)	369.1_1)	(((gab1_1	plu1_1)	((gac1_1	gac1_2)	(gac2_2	plu2_1)))	vel1_1))	((gra1_1	gra2_1)	gra1_2))
((((250.1_1	L987_1)	((406.1_2	(ceb1_2	icr1_1))	((((((icr2_2	(vup1_1	vup2_1))	(416.1_2	416.1_1))	(ceb1_1	vul1_1))	(((gac2_1	lai1_1)	lit1_1)	((gab2_1	lit1_2)	(lai2_1	lit2_1))))	(tri2_1	(((gag1_2	gag2_1)	gag1_1)	tri1_2)))	(90.6_1	(92.1_1	92.1_2)))))	(((((((((icr2_1	((ceb2_1	vul3_1)	gal1_1))	((369.1_1	icr1_2)	vel2_1))	(406.1_1	plu2_1))	(((((gab1_1	vul1_2)	vup2_2)	plu1_1)	gal2_1)	vul2_1))	(vup1_2	(gac2_2	(gac1_1	gac1_2))))	vel1_1)	(gra1_1	gra2_1))	gra1_2)
(((((250.1_1	L987_1)	(((((ceb1_2	icr1_1)	406.1_2)	((((((vup1_1	416.1_1)	vup2_1)	ceb1_1)	(416.1_2	(icr2_2	vul1_1)))	(gab2_1	lit1_1))	gac2_1))	(((90.6_1	(92.1_1	92.1_2))	(lai1_1	tri1_2))	tri2_1))	((lit2_1	lit1_2)	((gag1_1	(gag1_2	gag2_1))	lai2_1))))	((((((icr2_1	(gac2_2	ceb2_1))	(((((((406.1_1	plu1_1)	gab1_1)	plu2_1)	vel1_1)	(vup2_2	vel2_1))	gal1_1)	(vul1_2	(gal2_1	(icr1_2	vul3_1)))))	((369.1_1	vup1_2)	(gac1_1	gac1_2)))	vul2_1)	((gra1_1	gra2_1)	gra1_2))
((((250.1_1	L987_1)	(((icr1_1	ceb1_2)	406.1_2)	((((((ceb1_1	(((416.1_1	(416.1_2	(vul1_1	vup2_1)))	vup1_1)	icr2_2))	tri2_1)	(lit1_1	(lit1_2	lit2_1)))	((lai2_1	lai1_1)	tri1_2))	(gab2_1	gac2_1))	((90.6_1	(92.1_1	92.1_2))	((gag1_2	gag2_1)	gag1_1)))))	((((((((vel2_1	((plu2_1	vup2_2)	vul3_1))	(((369.1_1	gal2_1)	(icr1_2	icr2_1))	ceb2_1))	((406.1_1	gal1_1)	vel1_1))	((((gac1_1	gac1_2)	(gac2_2	vul1_2))	vup1_2)	vul2_1))	(gab1_1	plu1_1))	(gra1_1	gra2_1))	gra1_2)
(((((((250.1_1	L987_1)	(((406.1_2	ceb1_2)	icr1_1)	((gag1_2	gag1_1)	gag2_1)))	(((((lai2_1	(gac2_1	lai1_1))	tri1_2)	((gab2_1	lit1_1)	lit2_1))	lit1_2)	tri2_1))	(((ceb1_1	(416.1_2	vup2_1))	416.1_1)	(icr2_2	(vul1_1	vup1_1))))	(90.6_1	(92.1_1	92.1_2)))	((((((((icr1_2	(((plu1_1	vel2_1)	vup1_2)	(plu2_1	vup2_2)))	vel1_1)	vul2_1)	(vul1_2	(((369.1_1	icr2_1)	406.1_1)	gal2_1)))	((((gac1_1	gac1_2)	gac2_2)	gab1_1)	((ceb2_1	vul3_1)	gal1_1)))	(gra1_1	gra2_1))	gra1_2)
(((((250.1_1	L987_1)	((((((((gab1_1	vul3_1)	((((369.1_1	vel2_1)	gac2_2)	406.1_1)	vel1_1))	(gal1_1	(icr2_1	plu2_1)))	(gal2_1	(gac1_1	gac1_2)))	((ceb2_1	vup2_2)	((icr1_2	vul1_2)	(vul2_1	(vup1_2	plu1_1)))))	gra1_2)	(gra1_1	gra2_1))	((lai1_2	tri1_1)	366.1_1)))	(((((((ceb1_2	icr1_1)	406.1_2)	((gag1_2	gag2_1)	gag1_1))	((gac2_1	(lit1_1	lit1_2))	(((gab2_1	lit2_1)	(lai1_1	lai2_1))	tri1_2)))	(90.6_1	(92.1_1	92.1_2)))	tri2_1)	(((416.1_1	vup2_1)	ceb1_1)	(((vup1_1
(((((250.1_1	L987_1)	((((((406.1_2	icr1_1)	ceb1_2)	(gag2_1	(gag1_1	gag1_2)))	(((ceb1_1	vul1_1)	416.1_2)	((416.1_1	icr2_2)	(vup2_1	vup1_1))))	(((lit1_1	(gac2_1	lit1_2))	tri2_1)	((gab2_1	(lai2_1	lai1_1))	(lit2_1	tri1_2))))	(90.6_1	(92.1_1	92.1_2))))	(((((((vup2_2	vul3_1)	(gab1_1	gac2_2))	((((406.1_1	icr2_1)	((369.1_1	(icr1_2	vul1_2))	gal2_1))	(plu2_1	plu1_1))	((gac1_1	gac1_2)	(vel1_1	vel2_1))))	vul2_1)	((ceb2_1	vup1_2)	gal1_1))	((gra1_1	gra2_1)	gra1_2))
((((250.1_1	L987_1)	((((406.1_2	(ceb1_2	icr1_1))	(((gag1_1	gag1_2)	gag2_1)	(((gab2_1	lit1_2)	tri1_2)	lai2_1)))	(((vup1_1	((ceb1_1	vul1_1)	416.1_2))	vup2_1)	(416.1_1	icr2_2)))	((((gac2_1	lit2_1)	(lai1_1	lit1_1))	(90.6_1	(92.1_1	92.1_2)))	tri2_1)))	((((((((gal2_1	icr2_1)	(406.1_1	ceb2_1))	(((icr1_2	gab1_1)	(gac1_1	gac1_2))	vup1_2))	plu1_1)	(vel2_1	vel1_1))	(((((369.1_1	vup2_2)	(gac2_2	vul3_1))	gal1_1)	(vul1_2	plu2_1))	vul2_1))	((gra1_1	gra2_1)	gra1_2))
((((250.1_1	L987_1)	((((((icr1_1	ceb1_2)	406.1_2)	(((vup2_1	vul1_1)	((416.1_2	(ceb1_1	vup1_1))	icr2_2))	416.1_1))	((((((gac2_1	lai1_1)	lai2_1)	lit1_1)	lit1_2)	gab2_1)	(gag1_1	(gag1_2	gag2_1))))	tri2_1)	((90.6_1	(92.1_1	92.1_2))	(lit2_1	tri1_2))))	((((((((((369.1_1	gal1_1)	ceb2_1)	gac2_2)	((((vel2_1	gab1_1)	icr1_2)	vel1_1)	((icr2_1	plu2_1)	(vul3_1	vup2_2))))	vul2_1)	(gac1_1	gac1_2))	(406.1_1	((vul1_2	plu1_1)	vup1_2)))	gal2_1)	((gra1_1	gra2_1)	gra1_2))
(((((250.1_1	L987_1)	(((((406.1_2	ceb1_2)	icr1_1)	tri1_2)	(90.6_1	(92.1_1	92.1_2)))	(((((ceb1_1	(vup1_1	vup2_1))	(416.1_2	icr2_2))	(vul1_1	416.1_1))	(((gab2_1	lai1_1)	lit1_1)	(((gag2_1	gag1_2)	gag1_1)	(lit1_2	lit2_1))))	(gac2_1	(lai2_1	tri2_1)))))	((((((icr2_1	((((plu2_1	((gal2_1	plu1_1)	icr1_2))	gac2_2)	vul1_2)	gal1_1))	vel2_1)	vul3_1)	((((((369.1_1	ceb2_1)	(gab1_1	vup2_2))	(gac1_1	gac1_2))	(406.1_1	vup1_2))	vel1_1)	vul2_1))	((gra1_1	gra2_1)	gra1_2))
((((250.1_1	L987_1)	(((((((icr1_1	(406.1_2	ceb1_2))	(gac2_1	lit1_2))	(gab2_1	lai1_1))	(lai2_1	lit2_1))	((((416.1_1	vul1_1)	((416.1_2	(ceb1_1	icr2_2))	(vup1_1	vup2_1)))	(lit1_1	tri1_2))	(gag1_1	(gag1_2	gag2_1))))	tri2_1)	(90.6_1	(92.1_1	92.1_2))))	((((369.1_1	((((((icr1_2	(gac2_2	plu1_1))	plu2_1)	gab1_1)	vel1_1)	((vel2_1	icr2_1)	(gal2_1	vup2_2)))	((vul3_1	vup1_2)	((gac1_1	gac1_2)	vul2_1))))	(((406.1_1	ceb2_1)	vul1_2)	gal1_1))	((gra1_1	gra2_1)	gra1_2))
(((((250.1_1	L987_1)	((((406.1_2	ceb1_2)	icr1_1)	(((416.1_2	(((vup2_1	ceb1_1)	icr2_2)	((416.1_1	vul1_1)	vup1_1)))	(((lit1_1	(gab2_1	(gac2_1	lit1_2)))	tri1_2)	(gag1_1	(gag1_2	gag2_1))))	((lai1_1	lit2_1)	lai2_1)))	((90.6_1	(92.1_1	92.1_2))	tri2_1)))	((((((((icr2_1	((((406.1_1	plu2_1)	vup2_2)	gab1_1)	(gal1_1	vel2_1)))	((((ceb2_1	gal2_1)	(vul1_2	vup1_2))	(gac2_2	vul3_1))	vel1_1))	((369.1_1	icr1_2)	plu1_1))	(gac1_1	gac1_2))	vul2_1)	gra1_2)	(gra1_1	gra2_1))
((((250.1_1	L987_1)	(((((406.1_2	(ceb1_2	icr1_1))	((gab2_1	lai2_1)	((gac2_1	lit1_2)	lai1_1)))	((((416.1_2	(vul1_1	vup2_1))	((vup1_1	(416.1_1	ceb1_1))	icr2_2))	(lit1_1	((gag2_1	gag1_2)	gag1_1)))	(lit2_1	tri2_1)))	tri1_2)	(90.6_1	(92.1_1	92.1_2))))	(((((((((((plu2_1	vel2_1)	vup1_2)	(406.1_1	icr2_1))	gab1_1)	((369.1_1	vel1_1)	(gac2_2	plu1_1)))	(gac1_1	gac1_2))	vul2_1)	((((ceb2_1	gal2_1)	vul3_1)	gal1_1)	vup2_2))	(icr1_2	vul1_2))	((gra1_1	gra2_1)	gra1_2))
(((((250.1_1	L987_1)	(((ceb1_2	(406.1_2	icr1_1))	(((((vup2_1	(vup1_1	((416.1_1	ceb1_1)	(416.1_2	vul1_1))))	icr2_2)	((gag1_1	(gag1_2	gag2_1))	gab2_1))	tri1_2)	((90.6_1	(92.1_1	92.1_2))	(gac2_1	lit2_1))))	((lai1_1	((lai2_1	lit1_1)	lit1_2))	tri2_1)))	(((((((gac2_2	vup1_2)	(gac1_1	gac1_2))	((((369.1_1	icr2_1)	vul2_1)	(406.1_1	ceb2_1))	(vel2_1	((gal1_1	(plu1_1	vul1_2))	(gal2_1	(icr1_2	plu2_1))))))	((vul3_1	vup2_2)	gab1_1))	vel1_1)	((gra1_1	gra2_1)	gra1_2))
(((((((250.1_1	L987_1)	(((((416.1_2	icr2_2)	vup2_1)	416.1_1)	vul1_1)	(ceb1_1	vup1_1)))	(((406.1_2	ceb1_2)	icr1_1)	(gab2_1	tri2_1)))	(((gag1_2	gag2_1)	gag1_1)	tri1_2))	((((lai1_1	(lai2_1	lit2_1))	(gac2_1	lit1_1))	lit1_2)	(90.6_1	(92.1_1	92.1_2))))	(((((((gab1_1	gal2_1)	plu2_1)	(((369.1_1	406.1_1)	((((vel2_1	gal1_1)	vel1_1)	((icr1_2	plu1_1)	vul1_2))	vul3_1))	((ceb2_1	(((gac1_1	gac1_2)	gac2_2)	(icr2_1	vup2_2)))	vul2_1)))	vup1_2)	(gra1_1	gra2_1))	gra1_2)
(((((250.1_1	L987_1)	(((((((icr1_1	(406.1_2	ceb1_2))	(90.6_1	(92.1_1	92.1_2)))	(gag1_1	(gag1_2	gag2_1)))	tri1_2)	(gab2_1	lit1_2))	((((lai1_1	lai2_1)	gac2_1)	lit2_1)	lit1_1))	((((icr2_2	((416.1_2	vup1_1)	(vul1_1	vup2_1)))	416.1_1)	ceb1_1)	tri2_1)))	((((((((((icr2_1	vul3_1)	((ceb2_1	vul1_2)	gac2_2))	vup1_2)	(gac1_1	gac1_2))	(((406.1_1	plu1_1)	icr1_2)	gal1_1))	((gab1_1	plu2_1)	gal2_1))	(((vel2_1	369.1_1)	(vup2_2	vel1_1))	vul2_1))	(gra1_1	gra2_1))	gra1_2)
((((250.1_1	L987_1)	(((((ceb1_2	(406.1_2	icr1_1))	(((gac2_1	((gab2_1	lit1_1)	lit2_1))	(lai1_1	lai2_1))	tri2_1))	((((((vul1_1	416.1_1)	vup2_1)	((416.1_2	ceb1_1)	icr2_2))	vup1_1)	tri1_2)	lit1_2))	(gag2_1	(gag1_1	gag1_2)))	(90.6_1	(92.1_1	92.1_2))))	(((((((((gac2_2	(((406.1_1	vul3_1)	((gab1_1	vel2_1)	vup2_2))	plu1_1))	((369.1_1	gal2_1)	ceb2_1))	((icr1_2	vul1_2)	plu2_1))	(icr2_1	gal1_1))	(vup1_2	vel1_1))	vul2_1)	(gac1_1	gac1_2))	((gra1_1	gra2_1)	gra1_2))
(((((250.1_1	L987_1)	(((406.1_2	(ceb1_2	icr1_1))	(((gab2_1	(lai1_1	lit1_1))	(((gac2_1	lai2_1)	lit2_1)	lit1_2))	(((gag2_1	gag1_2)	gag1_1)	tri2_1)))	((((416.1_1	((416.1_2	(ceb1_1	vup2_1))	icr2_2))	(vup1_1	vul1_1))	tri1_2)	(90.6_1	(92.1_1	92.1_2)))))	((((((((((plu1_1	406.1_1)	ceb2_1)	((369.1_1	vul1_2)	icr1_2))	vup2_2)	((icr2_1	gab1_1)	vel2_1))	(((gac1_1	gac1_2)	(vul3_1	vup1_2))	vul2_1))	((gac2_2	(gal1_1	(gal2_1	plu2_1)))	vel1_1))	(gra1_1	gra2_1))	gra1_2)
(((((250.1_1	L987_1)	(((((ceb1_2	(406.1_2	icr1_1))	((gag2_1	gag1_1)	gag1_2))	((((416.1_1	(416.1_2	vul1_1))	vup1_1)	(icr2_2	vup2_1))	ceb1_1))	(((((gab2_1	lai1_1)	lit2_1)	(lai2_1	lit1_1))	(gac2_1	lit1_2))	(tri1_2	tri2_1)))	(90.6_1	(92.1_1	92.1_2))))	((((gal2_1	vul2_1)	(((((((369.1_1	((gal1_1	icr2_1)	(gac1_1	gac1_2)))	(vel2_1	plu2_1))	plu1_1)	vul1_2)	((406.1_1	gac2_2)	(((ceb2_1	gab1_1)	vup1_2)	(vup2_2	icr1_2))))	vel1_1)	vul3_1))	((gra1_1	gra2_1)	gra1_2))
(((((250.1_1	L987_1)	(((406.1_2	(ceb1_2	icr1_1))	(90.6_1	(92.1_1	92.1_2)))	(((((vup2_1	(416.1_1	vul1_1))	416.1_2)	((ceb1_1	vup1_1)	icr2_2))	((((gab2_1	lit1_1)	gac2_1)	(lai2_1	lit2_1))	lai1_1))	((lit1_2	tri1_2)	(((gag2_1	gag1_2)	gag1_1)	tri2_1)))))	((((((((406.1_1	((((gac1_1	gac1_2)	vul3_1)	plu2_1)	gal2_1))	369.1_1)	vel1_1)	(ceb2_1	icr2_1))	vul2_1)	(((vup2_2	plu1_1)	(vul1_2	icr1_2))	((((gab1_1	vup1_2)	gac2_2)	vel2_1)	gal1_1)))	((gra1_1	gra2_1)	gra1_2))
((((250.1_1	L987_1)	((((406.1_2	icr1_1)	ceb1_2)	(((((vup1_1	((ceb1_1	icr2_2)	416.1_1))	(vul1_1	vup2_1))	416.1_2)	tri2_1)	((((((lit2_1	lai1_1)	lai2_1)	lit1_1)	((gag1_2	gag2_1)	gag1_1))	(gab2_1	tri1_2))	(gac2_1	lit1_2))))	(90.6_1	(92.1_1	92.1_2))))	(((((((((369.1_1	(vel2_1	icr1_2))	gal1_1)	gal2_1)	(icr2_1	plu1_1))	vel1_1)	vul2_1)	(((vul3_1	(ceb2_1	(vul1_2	vup2_2)))	(406.1_1	plu2_1))	(gab1_1	((gac1_1	gac1_2)	(gac2_2	vup1_2)))))	((gra1_1	gra2_1)	gra1_2))
((((((250.1_1	L987_1)	((((icr1_1	(406.1_2	ceb1_2))	(lai1_1	lit1_2))	(90.6_1	(92.1_1	92.1_2)))	(((vup2_1	(vup1_1	((416.1_1	(icr2_2	vul1_1))	ceb1_1)))	416.1_2)	(((gab2_1	gac2_1)	(((gag1_2	gag1_1)	gag2_1)	tri2_1))	tri1_2))))	((lit2_1	lit1_1)	lai2_1))	((((((((ceb2_1	((gac1_1	gac1_2)	gac2_2))	((icr1_2	plu2_1)	icr2_1))	((((369.1_1	vel2_1)	((vul1_2	vup2_2)	vul3_1))	gal1_1)	406.1_1))	((((gab1_1	plu1_1)	vel1_1)	vup1_2)	gal2_1))	vul2_1)	(gra1_1	gra2_1))	gra1_2)
((((250.1_1	L987_1)	(((((ceb1_2	icr1_1)	406.1_2)	(gag1_1	(gag1_2	gag2_1)))	(90.6_1	(92.1_1	92.1_2)))	(((((vul1_1	vup2_1)	((ceb1_1	416.1_1)	(416.1_2	icr2_2)))	vup1_1)	tri1_2)	(((((gab2_1	lai1_1)	(lai2_1	lit1_2))	lit1_1)	(gac2_1	lit2_1))	tri2_1))))	((((((((vul3_1	(gal2_1	vul1_2))	gal1_1)	(gab1_1	(gac2_2	icr2_1)))	icr1_2)	((((((406.1_1	(vup1_2	vup2_2))	plu1_1)	((369.1_1	vel2_1)	ceb2_1))	(gac1_1	gac1_2))	plu2_1)	vel1_1))	vul2_1)	((gra1_1	gra2_1)	gra1_2))
((((250.1_1	L987_1)	(((ceb1_2	(406.1_2	icr1_1))	((((ceb1_1	vup2_1)	vup1_1)	(416.1_1	(416.1_2	icr2_2)))	vul1_1))	(((((lai1_1	lit1_2)	(gab2_1	lai2_1))	(90.6_1	(92.1_1	92.1_2)))	((gac2_1	(lit1_1	lit2_1))	tri1_2))	((gag1_1	(gag1_2	gag2_1))	tri2_1))))	((((vul2_1	((((((ceb2_1	(406.1_1	plu1_1))	((gac2_2	vup2_2)	vul1_2))	gal1_1)	(plu2_1	(gac1_1	gac1_2)))	icr1_2)	(((((369.1_1	vel2_1)	icr2_1)	(gab1_1	gal2_1))	(vul3_1	vup1_2))	vel1_1)))	gra1_2)	(gra1_1	gra2_1))
((((250.1_1	L987_1)	(((((((406.1_2	(ceb1_2	icr1_1))	lit2_1)	tri1_2)	((gag1_1	gag1_2)	gag2_1))	(90.6_1	(92.1_1	92.1_2)))	(((((vul1_1	vup1_1)	416.1_1)	((ceb1_1	vup2_1)	icr2_2))	416.1_2)	((((gab2_1	lai2_1)	lit1_2)	lai1_1)	(gac2_1	lit1_1))))	tri2_1))	((((((((((icr2_1	plu1_1)	(((icr1_2	vul1_2)	vel2_1)	vup1_2))	(ceb2_1	plu2_1))	(gac2_2	vul3_1))	vul2_1)	(369.1_1	(406.1_1	vup2_2)))	(gac1_1	gac1_2))	(((gab1_1	gal1_1)	gal2_1)	vel1_1))	((gra1_1	gra2_1)	gra1_2))
((((250.1_1	L987_1)	(((((406.1_2	ceb1_2)	icr1_1)	(((((416.1_1	(((416.1_2	ceb1_1)	icr2_2)	vul1_1))	(vup1_1	vup2_1))	((gag1_2	gag1_1)	gag2_1))	((((lit1_2	(gac2_1	lai1_1))	lai2_1)	((gab2_1	lit1_1)	lit2_1))	tri1_2))	tri2_1))	(90.6_1	(92.1_1	92.1_2)))	(((vul3_1	((((406.1_1	gac2_2)	(((369.1_1	vul1_2)	(gal2_1	vel2_1))	(icr2_1	(plu1_1	plu2_1))))	icr1_2)	((((ceb2_1	vup2_2)	(gab1_1	vup1_2))	vel1_1)	((gac1_1	gac1_2)	(gal1_1	vul2_1)))))	((gra1_1	gra2_1)	gra1_2))
(((((250.1_1	L987_1)	((((ceb1_2	(406.1_2	icr1_1))	tri2_1)	(90.6_1	(92.1_1	92.1_2)))	((((vup2_1	(icr2_2	416.1_2))	ceb1_1)	(416.1_1	(vul1_1	vup1_1)))	((tri1_2	((gag1_1	gag2_1)	gag1_2))	((((((gab2_1	lai1_1)	lit1_1)	gac2_1)	lit1_2)	lai2_1)	lit2_1)))))	(((((((plu1_1	vel1_1)	gal2_1)	(ceb2_1	icr2_1))	((((369.1_1	((gab1_1	vul1_2)	vup1_2))	plu2_1)	vul3_1)	(406.1_1	(gac1_1	gac1_2))))	(((vel2_1	gac2_2)	vup2_2)	((gal1_1	icr1_2)	vul2_1)))	((gra1_1	gra2_1)	gra1_2))
(((((250.1_1	L987_1)	((((406.1_2	(ceb1_2	icr1_1))	((((lai1_1	lit1_1)	((gab2_1	gac2_1)	lit1_2))	lai2_1)	tri1_2))	((gag1_2	gag1_1)	gag2_1))	((((((vup2_1	vup1_1)	vul1_1)	(416.1_2	(ceb1_1	icr2_2)))	416.1_1)	lit2_1)	((90.6_1	(92.1_1	92.1_2))	tri2_1))))	((((((((ceb2_1	(369.1_1	(icr2_1	(vul1_2	vul3_1))))	(406.1_1	vup2_2))	plu1_1)	(gab1_1	gal2_1))	((((vup1_2	gac2_2)	(vel2_1	plu2_1))	vul2_1)	((gac1_1	gac1_2)	vel1_1)))	(gal1_1	icr1_2))	((gra1_1	gra2_1)	gra1_2))
(((((250.1_1	L987_1)	((((((ceb1_2	icr1_1)	406.1_2)	lit2_1)	((((((lai2_1	lai1_1)	gac2_1)	(gab2_1	lit1_1))	tri2_1)	lit1_2)	((gag2_1	gag1_1)	gag1_2)))	(90.6_1	(92.1_1	92.1_2)))	((((icr2_2	ceb1_1)	(vul1_1	(416.1_1	(416.1_2	vup2_1))))	vup1_1)	tri1_2)))	(((((((((vul3_1	(((406.1_1	icr1_2)	ceb2_1)	vel2_1))	plu2_1)	gal1_1)	(vup2_2	(gal2_1	vup1_2)))	(((369.1_1	vul1_2)	(gab1_1	gac2_2))	(icr2_1	plu1_1)))	vel1_1)	((gac1_1	gac1_2)	vul2_1))	((gra1_1	gra2_1)	gra1_2))
((((250.1_1	L987_1)	(((((ceb1_2	icr1_1)	406.1_2)	((gab2_1	gac2_1)	tri2_1))	tri1_2)	(((((416.1_1	(ceb1_1	vul1_1))	416.1_2)	(vup1_1	(icr2_2	vup2_1)))	(90.6_1	(92.1_1	92.1_2)))	(((lai2_1	lit1_1)	(lai1_1	(lit1_2	lit2_1)))	((gag1_2	gag1_1)	gag2_1)))))	(((((((((gac1_1	gac1_2)	gac2_2)	(gal1_1	vup2_2))	(((vul1_2	(gab1_1	plu2_1))	369.1_1)	icr2_1))	(((406.1_1	vul3_1)	plu1_1)	vel2_1))	(ceb2_1	vel1_1))	(((gal2_1	icr1_2)	vup1_2)	vul2_1))	((gra1_1	gra2_1)	gra1_2))
(((((250.1_1	L987_1)	(((((((ceb1_2	icr1_1)	406.1_2)	lai2_1)	tri2_1)	((((vup2_1	((416.1_1	(icr2_2	vul1_1))	416.1_2))	ceb1_1)	vup1_1)	(gag1_1	(gag1_2	gag2_1))))	tri1_2)	(((90.6_1	(92.1_1	92.1_2))	((((gac2_1	lit1_1)	lit1_2)	lai1_1)	lit2_1))	gab2_1)))	(((((((vup2_2	369.1_1)	ceb2_1)	(vul2_1	(406.1_1	vup1_2)))	((((plu1_1	((gab1_1	gal2_1)	(icr2_1	plu2_1)))	((icr1_2	gac2_2)	(((gal1_1	vul1_2)	vel2_1)	vul3_1)))	(gac1_1	gac1_2))	vel1_1))	(gra1_1	gra2_1))	gra1_2)
(((((250.1_1	L987_1)	((((((406.1_2	ceb1_2)	icr1_1)	lai2_1)	((gag2_1	(gag1_1	gag1_2))	tri2_1))	(90.6_1	(92.1_1	92.1_2)))	((((416.1_1	(ceb1_1	(vup1_1	vup2_1)))	(vul1_1	(416.1_2	icr2_2)))	(lit1_2	((lai1_1	lit1_1)	tri1_2)))	(gab2_1	(gac2_1	lit2_1)))))	(((((((369.1_1	vup1_2)	(gac1_1	gac1_2))	vul2_1)	((((gab1_1	((icr2_1	vul3_1)	icr1_2))	(gal1_1	vel2_1))	(gac2_2	vel1_1))	(406.1_1	vul1_2)))	(((ceb2_1	gal2_1)	plu2_1)	(plu1_1	vup2_2)))	((gra1_1	gra2_1)	gra1_2))
((((250.1_1	L987_1)	(((((ceb1_2	406.1_2)	icr1_1)	(lit1_2	lit2_1))	(((gag1_1	gag2_1)	gag1_2)	tri1_2))	(((((((vup1_1	vul1_1)	vup2_1)	416.1_2)	416.1_1)	(ceb1_1	icr2_2))	(((gac2_1	(gab2_1	lai1_1))	(lai2_1	lit1_1))	tri2_1))	(90.6_1	(92.1_1	92.1_2)))))	(((((((((406.1_1	vup2_2)	plu2_1)	vul3_1)	(vel1_1	vel2_1))	(icr1_2	vul1_2))	(((369.1_1	gal1_1)	(plu1_1	(gab1_1	(gal2_1	icr2_1))))	vul2_1))	((gac2_2	(ceb2_1	(gac1_1	gac1_2)))	vup1_2))	((gra1_1	gra2_1)	gra1_2))
(((((250.1_1	L987_1)	((((((406.1_2	ceb1_2)	icr1_1)	(((gag2_1	gag1_1)	gag1_2)	tri1_2))	(((((((ceb1_1	416.1_2)	(vul1_1	vup2_1))	(icr2_2	vup1_1))	416.1_1)	((lit1_2	lit1_1)	(gac2_1	lit2_1)))	lai1_1)	tri2_1))	(90.6_1	(92.1_1	92.1_2)))	(gab2_1	lai2_1)))	((((((((icr2_1	vul1_2)	vul3_1)	plu2_1)	(vel2_1	vup2_2))	((((((((ceb2_1	gal2_1)	(gab1_1	gal1_1))	((gac1_1	gac1_2)	gac2_2))	406.1_1)	vup1_2)	vel1_1)	icr1_2)	((369.1_1	plu1_1)	vul2_1)))	(gra1_1	gra2_1))	gra1_2)
(((((250.1_1	L987_1)	(((((((406.1_2	icr1_1)	ceb1_2)	lai2_1)	lai1_1)	(((icr2_2	416.1_1)	((416.1_2	(ceb1_1	(vul1_1	vup1_1)))	vup2_1))	(gac2_1	lit2_1)))	((90.6_1	(92.1_1	92.1_2))	(((gag2_1	gag1_1)	gag1_2)	((gab2_1	(lit1_1	lit1_2))	tri1_2))))	tri2_1))	((((((((vel2_1	(gac2_2	vup1_2))	gal2_1)	(((ceb2_1	icr2_1)	(vul1_2	vul3_1))	vup2_2))	(((gab1_1	(406.1_1	plu2_1))	(gal1_1	plu1_1))	icr1_2))	369.1_1)	(((gac1_1	gac1_2)	vel1_1)	vul2_1))	((gra1_1	gra2_1)	gra1_2))
(((((250.1_1	L987_1)	((((ceb1_2	(406.1_2	icr1_1))	(((gag1_2	gag2_1)	gag1_1)	(((gab2_1	(gac2_1	lit1_1))	lit1_2)	((lit2_1	lai1_1)	lai2_1))))	((((ceb1_1	vul1_1)	416.1_1)	416.1_2)	((vup2_1	vup1_1)	icr2_2)))	((90.6_1	(92.1_1	92.1_2))	(tri1_2	tri2_1))))	((((((icr1_2	(icr2_1	(vul2_1	vup2_2)))	((((406.1_1	ceb2_1)	vel1_1)	plu2_1)	gal2_1))	(((369.1_1	gal1_1)	((gab1_1	plu1_1)	vul1_2))	vel2_1))	((gac1_1	gac1_2)	((gac2_2	vul3_1)	vup1_2)))	((gra1_1	gra2_1)	gra1_2))
((((250.1_1	L987_1)	((((((406.1_2	icr1_1)	ceb1_2)	tri1_2)	(((416.1_2	((icr2_2	vup1_1)	vup2_1))	(ceb1_1	vul1_1))	416.1_1))	((((gac2_1	lit1_1)	(lai1_1	lai2_1))	(gab2_1	lit1_2))	((gag2_1	(gag1_1	gag1_2))	lit2_1)))	((90.6_1	(92.1_1	92.1_2))	tri2_1)))	(((((((((gal2_1	plu2_1)	(icr2_1	icr1_2))	406.1_1)	(((ceb2_1	vul3_1)	(gac1_1	gac1_2))	(gab1_1	(gac2_2	vul1_2))))	(vel1_1	plu1_1))	vul2_1)	(((369.1_1	vup1_2)	vel2_1)	(gal1_1	vup2_2)))	((gra1_1	gra2_1)	gra1_2))
((((250.1_1	L987_1)	(((((ceb1_2	(406.1_2	icr1_1))	((gag1_2	gag2_1)	gag1_1))	((((gab2_1	lit1_2)	(gac2_1	lai1_1))	lai2_1)	(90.6_1	(92.1_1	92.1_2))))	(tri1_2	tri2_1))	((ceb1_1	((((416.1_1	vup1_1)	vul1_1)	icr2_2)	(416.1_2	vup2_1)))	(lit1_1	lit2_1))))	(((((vul1_2	gal2_1)	((((369.1_1	ceb2_1)	plu2_1)	vel1_1)	(((406.1_1	gac2_2)	(vup1_2	((icr2_1	vel2_1)	vup2_2)))	gal1_1)))	(((gab1_1	plu1_1)	((icr1_2	vul3_1)	vul2_1))	(gac1_1	gac1_2)))	((gra1_1	gra2_1)	gra1_2))
((((250.1_1	L987_1)	(((((406.1_2	(ceb1_2	icr1_1))	tri2_1)	((gag1_2	gag2_1)	gag1_1))	((((416.1_2	vup1_1)	((416.1_1	(icr2_2	vup2_1))	ceb1_1))	vul1_1)	(((((lit1_1	gab2_1)	(lit1_2	lit2_1))	(gac2_1	lai1_1))	lai2_1)	tri1_2)))	(90.6_1	(92.1_1	92.1_2))))	((((((vul3_1	gal2_1)	(((ceb2_1	vel1_1)	vup1_2)	gac2_2))	((((406.1_1	(icr1_2	vup2_2))	(vel2_1	plu2_1))	gab1_1)	vul1_2))	((((gac1_1	gac1_2)	(369.1_1	gal1_1))	plu1_1)	(icr2_1	vul2_1)))	gra1_2)	((366.1_1	(lai1_2
(((((250.1_1	L987_1)	(((((icr1_1	(406.1_2	ceb1_2))	(((90.6_1	(92.1_1	92.1_2))	((gag1_2	gag1_1)	gag2_1))	tri2_1))	lai1_1)	gab2_1)	((((((vul1_1	(icr2_2	vup2_1))	(vup1_1	416.1_1))	ceb1_1)	416.1_2)	((lit1_1	(gac2_1	lit2_1))	(lit1_2	lai2_1)))	tri1_2)))	(((((((vul1_2	((406.1_1	gal2_1)	(vul3_1	plu2_1)))	vel1_1)	(((ceb2_1	vel2_1)	vup2_2)	plu1_1))	(((((369.1_1	icr2_1)	vup1_2)	gal1_1)	(gab1_1	icr1_2))	(gac2_2	(gac1_1	gac1_2))))	vul2_1)	((gra1_1	gra2_1)	gra1_2))
(((((250.1_1	L987_1)	(((((406.1_2	ceb1_2)	icr1_1)	tri1_2)	(90.6_1	(92.1_1	92.1_2)))	(((((vup1_1	icr2_2)	(416.1_1	416.1_2))	vul1_1)	(ceb1_1	vup2_1))	(((gac2_1	lai2_1)	((gab2_1	lai1_1)	((lit1_1	(lit1_2	lit2_1))	tri2_1)))	((gag1_2	gag1_1)	gag2_1)))))	((((((gal1_1	gac2_2)	((gac1_1	gac1_2)	vup1_2))	(((369.1_1	(gal2_1	icr1_2))	((gab1_1	plu1_1)	(vel2_1	vul3_1)))	(406.1_1	vup2_2)))	((((ceb2_1	(vul1_2	plu2_1))	vel1_1)	icr2_1)	vul2_1))	((gra1_1	gra2_1)	gra1_2))
(((((250.1_1	L987_1)	((((((ceb1_2	(406.1_2	icr1_1))	(90.6_1	(92.1_1	92.1_2)))	(tri2_1	(gac2_1	lai2_1)))	tri1_2)	(((gag1_1	gag1_2)	gag2_1)	((gab2_1	lai1_1)	((lit1_1	lit2_1)	lit1_2))))	(((416.1_1	ceb1_1)	(icr2_2	vup1_1))	(vul1_1	(416.1_2	vup2_1)))))	((((((vup2_2	((gac1_1	gac1_2)	(vul1_2	vel2_1)))	(gal1_1	gab1_1))	(((((((406.1_1	icr2_1)	plu2_1)	(plu1_1	icr1_2))	((ceb2_1	gac2_2)	((gal2_1	vup1_2)	vul3_1)))	vul2_1)	vel1_1)	369.1_1))	(gra1_1	gra2_1))	gra1_2)
(((((((250.1_1	L987_1)	((((((icr1_1	ceb1_2)	406.1_2)	tri1_2)	(((gab2_1	((lai1_1	lit1_2)	tri2_1))	((gac2_1	lai2_1)	lit1_1))	(90.6_1	(92.1_1	92.1_2))))	((gag1_2	(gag1_1	gag2_1))	lit2_1))	((416.1_1	(((ceb1_1	vup2_1)	vul1_1)	(icr2_2	vup1_1)))	416.1_2)))	(366.1_1	(lai1_2	tri1_1)))	((((((((plu2_1	plu1_1)	((406.1_1	gac2_2)	vul1_2))	((ceb2_1	(gab1_1	gal1_1))	(vel2_1	vup2_2)))	vup1_2)	((((369.1_1	icr2_1)	gal2_1)	(gac1_1	gac1_2))	(vul3_1	icr1_2)))	vel1_1)	vul2_1)
(((((250.1_1	L987_1)	((((406.1_2	(ceb1_2	icr1_1))	(90.6_1	(92.1_1	92.1_2)))	(((((416.1_2	416.1_1)	ceb1_1)	(icr2_2	(vul1_1	vup1_1)))	vup2_1)	(gag1_2	(gag1_1	gag2_1))))	(((lit2_1	((gac2_1	lai2_1)	(lit1_2	tri1_2)))	gab2_1)	((lit1_1	lai1_1)	tri2_1))))	(((((((((ceb2_1	gab1_1)	(vel2_1	vup2_2))	vul1_2)	(gal2_1	plu1_1))	gal1_1)	((((((406.1_1	(369.1_1	icr1_2))	icr2_1)	(plu2_1	vul3_1))	gac2_2)	vul2_1)	vel1_1))	(vup1_2	(gac1_1	gac1_2)))	((gra1_1	gra2_1)	gra1_2))
(((((250.1_1	L987_1)	((((406.1_2	ceb1_2)	icr1_1)	(90.6_1	(92.1_1	92.1_2)))	(((((((vup2_1	416.1_2)	((icr2_2	vup1_1)	vul1_1))	(416.1_1	ceb1_1))	(((gag1_2	gag2_1)	gag1_1)	gac2_1))	((lit2_1	(((gab2_1	lai1_1)	lit1_1)	lit1_2))	tri1_2))	lai2_1)	tri2_1)))	(((((((((369.1_1	406.1_1)	icr2_1)	(ceb2_1	(plu2_1	vel2_1)))	gal1_1)	((((gab1_1	((gal2_1	icr1_2)	vul2_1))	(vup2_2	plu1_1))	((gac2_2	vul3_1)	vul1_2))	vel1_1))	(gac1_1	gac1_2))	vup1_2)	((gra1_1	gra2_1)	gra1_2))
((((250.1_1	L987_1)	(((406.1_2	ceb1_2)	icr1_1)	(((((((icr2_2	vup2_1)	((ceb1_1	vul1_1)	416.1_1))	416.1_2)	vup1_1)	((gag1_1	gag2_1)	gag1_2))	(((lit1_1	lit2_1)	lai1_1)	(((gab2_1	lai2_1)	tri1_2)	(gac2_1	lit1_2))))	((90.6_1	(92.1_1	92.1_2))	tri2_1))))	(((((((vul1_2	plu2_1)	(((plu1_1	vup2_2)	vel2_1)	369.1_1))	(gac1_1	gac1_2))	((((((406.1_1	vul3_1)	ceb2_1)	gal2_1)	vul2_1)	vel1_1)	((gab1_1	icr1_2)	gac2_2)))	(gal1_1	(icr2_1	vup1_2)))	((gra1_1	gra2_1)	gra1_2))
(((((250.1_1	L987_1)	((((406.1_2	ceb1_2)	icr1_1)	tri2_1)	(((((((((icr2_2	ceb1_1)	vup1_1)	416.1_2)	(vul1_1	vup2_1))	416.1_1)	((lit1_1	lai2_1)	lit2_1))	((gab2_1	gac2_1)	((lai1_1	lit1_2)	tri1_2)))	(90.6_1	(92.1_1	92.1_2)))	((gag1_1	gag1_2)	gag2_1))))	((((((((plu1_1	icr2_1)	vup2_2)	gal1_1)	406.1_1)	(((((vup1_2	vul3_1)	((gac1_1	gac1_2)	(plu2_1	vel2_1)))	(vel1_1	vul1_2))	gac2_2)	((ceb2_1	gal2_1)	icr1_2)))	((369.1_1	vul2_1)	gab1_1))	((gra1_1	gra2_1)	gra1_2))
(((((250.1_1	L987_1)	((((((406.1_2	icr1_1)	ceb1_2)	(90.6_1	(92.1_1	92.1_2)))	((((((gab2_1	(gac2_1	lai1_1))	lit1_1)	(lai2_1	lit2_1))	tri2_1)	lit1_2)	tri1_2))	((((icr2_2	416.1_2)	ceb1_1)	(416.1_1	vup1_1))	(vup2_1	vul1_1)))	((gag1_2	gag2_1)	gag1_1)))	((((((vup2_2	plu2_1)	vul1_2)	(vel1_1	vup1_2))	((((((369.1_1	icr2_1)	gab1_1)	((vul3_1	gac2_2)	(((gac1_1	gac1_2)	(gal1_1	icr1_2))	plu1_1)))	(ceb2_1	vel2_1))	(406.1_1	gal2_1))	vul2_1))	((gra1_1	gra2_1)	gra1_2))
(((((250.1_1	L987_1)	(((((icr1_1	(406.1_2	ceb1_2))	(gab2_1	tri1_2))	(((((lai1_1	lit1_1)	(lit1_2	lit2_1))	lai2_1)	gac2_1)	(gag2_1	(gag1_1	gag1_2))))	((((ceb1_1	vup2_1)	vul1_1)	416.1_2)	((icr2_2	vup1_1)	416.1_1)))	((90.6_1	(92.1_1	92.1_2))	tri2_1)))	(((((369.1_1	vel1_1)	(((vup1_2	ceb2_1)	(icr2_1	vel2_1))	vul1_2))	((((406.1_1	(gac2_2	plu2_1))	(gac1_1	gac1_2))	((((gab1_1	(vup2_2	gal2_1))	plu1_1)	icr1_2)	(gal1_1	vul3_1)))	vul2_1))	((gra1_1	gra2_1)	gra1_2))
((((250.1_1	L987_1)	(((((ceb1_2	icr1_1)	406.1_2)	((((gac2_1	lit1_2)	lai2_1)	(lai1_1	lit1_1))	tri1_2))	((((((vul1_1	416.1_1)	(icr2_2	vup1_1))	ceb1_1)	(vup2_1	416.1_2))	tri2_1)	(((gag1_1	gag1_2)	gag2_1)	(gab2_1	lit2_1))))	(90.6_1	(92.1_1	92.1_2))))	((((((((vul1_2	vup1_2)	(ceb2_1	(gac2_2	plu2_1)))	vul2_1)	((plu1_1	vup2_2)	vel1_1))	((gal1_1	gal2_1)	(gac1_1	gac1_2)))	(((gab1_1	(icr1_2	vel2_1))	406.1_1)	((369.1_1	vul3_1)	icr2_1)))	((gra1_1	gra2_1)	gra1_2))
(((((250.1_1	L987_1)	(((((((ceb1_2	406.1_2)	icr1_1)	tri2_1)	(gab2_1	tri1_2))	(((416.1_1	416.1_2)	((((ceb1_1	icr2_2)	vup1_1)	vup2_1)	vul1_1))	((gag1_2	gag1_1)	gag2_1)))	((lit2_1	(lai1_1	lit1_1))	((gac2_1	lit1_2)	lai2_1)))	(90.6_1	(92.1_1	92.1_2))))	(((((((((vup1_2	(((ceb2_1	plu2_1)	vup2_2)	icr2_1))	((369.1_1	(vul1_2	vul3_1))	((gal1_1	plu1_1)	(gal2_1	vel2_1))))	(icr1_2	(406.1_1	(gab1_1	gac2_2))))	(gac1_1	gac1_2))	vul2_1)	vel1_1)	(gra1_1	gra2_1))	gra1_2)
(((((250.1_1	L987_1)	(((((406.1_2	ceb1_2)	icr1_1)	(((416.1_1	vul1_1)	((icr2_2	416.1_2)	(ceb1_1	vup1_1)))	vup2_1))	(((gag1_1	(gag1_2	gag2_1))	((gac2_1	lit1_1)	lai1_1))	tri1_2))	((lit2_1	(90.6_1	(92.1_1	92.1_2)))	((gab2_1	lai2_1)	(lit1_2	tri2_1)))))	(((((((gab1_1	vup2_2)	((ceb2_1	icr2_1)	vel1_1))	vul2_1)	((406.1_1	(gac1_1	gac1_2))	(vul3_1	vul1_2)))	(((gac2_2	gal1_1)	vel2_1)	((((369.1_1	icr1_2)	vup1_2)	(plu1_1	plu2_1))	gal2_1)))	((gra1_1	gra2_1)	gra1_2))
((((250.1_1	L987_1)	(((406.1_2	(ceb1_2	icr1_1))	(90.6_1	(92.1_1	92.1_2)))	(((((ceb1_1	vul1_1)	(vup2_1	icr2_2))	416.1_1)	(416.1_2	vup1_1))	((((tri2_1	(lit1_2	lit2_1))	((gab2_1	lai2_1)	gac2_1))	tri1_2)	(((gag2_1	(gag1_1	gag1_2))	lit1_1)	lai1_1)))))	((((((((((gab1_1	(plu2_1	vup2_2))	gal1_1)	icr2_1)	vel2_1)	406.1_1)	vel1_1)	(((ceb2_1	((369.1_1	(icr1_2	vup1_2))	(gac2_2	gal2_1)))	vul1_2)	vul2_1))	((gac1_1	gac1_2)	(plu1_1	vul3_1)))	((gra1_1	gra2_1)	gra1_2))
(((((250.1_1	L987_1)	(((406.1_2	ceb1_2)	icr1_1)	((((((416.1_2	vul1_1)	(ceb1_1	vup2_1))	vup1_1)	416.1_1)	icr2_2)	(((((lit1_1	(gag1_2	(gag1_1	gag2_1)))	gab2_1)	lit1_2)	((((gac2_1	lit2_1)	(lai1_1	lai2_1))	tri1_2)	tri2_1))	(90.6_1	(92.1_1	92.1_2))))))	(((((((((vel2_1	vul3_1)	((vup2_2	vul1_2)	vul2_1))	gal1_1)	((((gac2_2	icr1_2)	(ceb2_1	plu1_1))	(369.1_1	vel1_1))	plu2_1))	(((406.1_1	(gab1_1	icr2_1))	gal2_1)	vup1_2))	(gac1_1	gac1_2))	(gra1_1	gra2_1))	gra1_2)
((((250.1_1	L987_1)	((((((406.1_2	(ceb1_2	icr1_1))	((((gac2_1	lai1_1)	lit2_1)	lai2_1)	tri2_1))	(90.6_1	(92.1_1	92.1_2)))	lit1_1)	(lit1_2	(gab2_1	tri1_2)))	((((416.1_2	(vul1_1	vup2_1))	416.1_1)	(vup1_1	(ceb1_1	icr2_2)))	((gag1_2	gag2_1)	gag1_1))))	(((((((((icr1_2	gac2_2)	406.1_1)	ceb2_1)	((gal2_1	vel2_1)	((369.1_1	icr2_1)	gal1_1)))	(gac1_1	gac1_2))	((gab1_1	plu1_1)	vul2_1))	(((vel1_1	(vup2_2	vup1_2))	vul3_1)	(plu2_1	vul1_2)))	((gra1_1	gra2_1)	gra1_2))
((((250.1_1	L987_1)	(((((406.1_2	icr1_1)	ceb1_2)	((90.6_1	(92.1_1	92.1_2))	tri2_1))	((((tri1_2	(gac2_1	lai2_1))	(gab2_1	lit1_2))	((gag1_2	gag1_1)	gag2_1))	((lai1_1	lit2_1)	lit1_1)))	(((((vul1_1	icr2_2)	ceb1_1)	(vup1_1	vup2_1))	416.1_1)	416.1_2)))	(((((((ceb2_1	(((plu1_1	vul1_2)	gac2_2)	vel2_1))	(icr1_2	(vul3_1	vup2_2)))	vul2_1)	((369.1_1	vup1_2)	((gal2_1	icr2_1)	vel1_1)))	(((406.1_1	(gac1_1	gac1_2))	(gal1_1	plu2_1))	gab1_1))	((gra1_1	gra2_1)	gra1_2))
(((((250.1_1	L987_1)	((((((406.1_2	icr1_1)	ceb1_2)	((((((416.1_2	vul1_1)	(ceb1_1	vup2_1))	(icr2_2	vup1_1))	416.1_1)	(lit2_1	lai1_1))	tri1_2))	((gac2_1	lit1_2)	(lai2_1	lit1_1)))	(tri2_1	((gag1_1	gag1_2)	gag2_1)))	((90.6_1	(92.1_1	92.1_2))	gab2_1)))	((((((vul3_1	((((406.1_1	gac2_2)	(vup1_2	plu1_1))	(ceb2_1	icr1_2))	((369.1_1	plu2_1)	(vup2_2	gab1_1))))	((((gac1_1	gac1_2)	gal2_1)	vul1_2)	(gal1_1	(icr2_1	vel2_1))))	vul2_1)	vel1_1)	((gra1_1	gra2_1)	gra1_2))
(((((250.1_1	L987_1)	((((((406.1_2	icr1_1)	ceb1_2)	((((lit2_1	(lit1_2	tri1_2))	gab2_1)	tri2_1)	((gac2_1	lit1_1)	(lai1_1	lai2_1))))	((vup1_1	((ceb1_1	vup2_1)	vul1_1))	(416.1_1	(416.1_2	icr2_2))))	(90.6_1	(92.1_1	92.1_2)))	((gag1_2	gag1_1)	gag2_1)))	((((((vul1_2	vel2_1)	gal2_1)	((((((ceb2_1	vup2_2)	icr1_2)	((369.1_1	406.1_1)	plu1_1))	(((gab1_1	plu2_1)	vup1_2)	vul3_1))	(((((gac1_1	gac1_2)	gac2_2)	gal1_1)	icr2_1)	vul2_1))	vel1_1))	(gra1_1	gra2_1))	gra1_2)
(((((250.1_1	L987_1)	(((((406.1_2	ceb1_2)	icr1_1)	((vup1_1	ceb1_1)	(((416.1_1	vul1_1)	icr2_2)	(416.1_2	vup2_1))))	(lit2_1	(90.6_1	(92.1_1	92.1_2))))	((((((gab2_1	lit1_1)	lai2_1)	((gac2_1	lit1_2)	lai1_1))	tri2_1)	tri1_2)	(gag1_1	(gag1_2	gag2_1)))))	(((((((vup2_2	plu2_1)	vup1_2)	((((369.1_1	vel2_1)	icr1_2)	(406.1_1	(gab1_1	gal2_1)))	(((((gac2_2	(gac1_1	gac1_2))	vul1_2)	((ceb2_1	plu1_1)	icr2_1))	gal1_1)	(vel1_1	vul3_1))))	vul2_1)	(gra1_1	gra2_1))	gra1_2)
(((((250.1_1	L987_1)	((406.1_2	(ceb1_2	icr1_1))	(((((416.1_2	(ceb1_1	vup1_1))	416.1_1)	((icr2_2	vup2_1)	vul1_1))	(((((lai1_1	lit2_1)	(gac2_1	(lai2_1	lit1_2)))	(gab2_1	lit1_1))	((gag1_2	gag2_1)	gag1_1))	(90.6_1	(92.1_1	92.1_2))))	(tri1_2	tri2_1))))	(((((((((((vul3_1	(gal2_1	369.1_1))	(406.1_1	(plu2_1	vup2_2)))	(ceb2_1	vul1_2))	gac2_2)	(((gac1_1	gac1_2)	(icr1_2	plu1_1))	vel2_1))	((gab1_1	icr2_1)	gal1_1))	(vel1_1	vup1_2))	vul2_1)	gra1_2)	(gra1_1	gra2_1))
((((250.1_1	L987_1)	((((((ceb1_2	icr1_1)	406.1_2)	((gag1_1	gag1_2)	gag2_1))	(90.6_1	(92.1_1	92.1_2)))	(((((ceb1_1	416.1_1)	vup1_1)	((icr2_2	vup2_1)	vul1_1))	416.1_2)	((((gac2_1	(gab2_1	(lai1_1	lit1_2)))	lit2_1)	(lai2_1	lit1_1))	tri2_1)))	tri1_2))	((((((((406.1_1	(ceb2_1	(gab1_1	vul1_2)))	(plu1_1	vel2_1))	plu2_1)	((369.1_1	((gac2_2	(vul3_1	vup2_2))	((gal2_1	icr2_1)	icr1_2)))	((gac1_1	gac1_2)	gal1_1)))	(vul2_1	vup1_2))	vel1_1)	((gra1_1	gra2_1)	gra1_2))
((((250.1_1	L987_1)	(((((((ceb1_2	icr1_1)	406.1_2)	(tri1_2	tri2_1))	((icr2_2	vul1_1)	(((vup1_1	416.1_2)	416.1_1)	(ceb1_1	vup2_1))))	((gag1_1	gag2_1)	gag1_2))	(90.6_1	(92.1_1	92.1_2)))	(((gab2_1	lit1_1)	lit1_2)	((gac2_1	lai2_1)	(lai1_1	lit2_1)))))	((((((((plu2_1	406.1_1)	(vup1_2	vel2_1))	((gac2_2	plu1_1)	(vul1_2	vul3_1)))	((369.1_1	gal2_1)	ceb2_1))	((gab1_1	gal1_1)	vul2_1))	(((gac1_1	gac1_2)	((icr1_2	vup2_2)	icr2_1))	vel1_1))	((gra1_1	gra2_1)	gra1_2))
(((((250.1_1	L987_1)	(((ceb1_2	icr1_1)	406.1_2)	(((((416.1_2	((vup1_1	ceb1_1)	416.1_1))	((vul1_1	vup2_1)	icr2_2))	((lit1_2	(gac2_1	lai1_1))	(((gab2_1	lit1_1)	lai2_1)	lit2_1)))	((((gag1_2	gag1_1)	gag2_1)	tri2_1)	tri1_2))	(90.6_1	(92.1_1	92.1_2)))))	(((((icr1_2	(gal1_1	vup2_2))	(((369.1_1	gal2_1)	icr2_1)	vel1_1))	(((((406.1_1	(((ceb2_1	vel2_1)	vul1_2)	(plu1_1	plu2_1)))	gab1_1)	gac2_2)	vul2_1)	(((gac1_1	gac1_2)	vup1_2)	vul3_1)))	((gra1_1	gra2_1)	gra1_2))
((((((((((250.1_1	L987_1)	(90.6_1	(92.1_1	92.1_2)))	((gab2_1	(lit1_1	lit2_1))	(gac2_1	lai2_1)))	((lai1_1	lit1_2)	((gag2_1	gag1_2)	gag1_1)))	tri2_1)	(((ceb1_1	416.1_2)	((416.1_1	vul1_1)	((icr2_2	vup2_1)	vup1_1)))	tri1_2))	((ceb1_2	icr1_1)	406.1_2))	((((((plu1_1	(406.1_1	((ceb2_1	vul1_2)	(gal2_1	vel2_1))))	(((gac1_1	gac1_2)	gal1_1)	vup2_2))	((((369.1_1	gac2_2)	((vel1_1	vup1_2)	plu2_1))	icr1_2)	(gab1_1	(icr2_1	vul3_1))))	vul2_1)	((gra1_1	gra2_1)	gra1_2))
(((((250.1_1	L987_1)	(((((ceb1_2	(406.1_2	icr1_1))	((vup2_1	416.1_2)	((416.1_1	vup1_1)	((ceb1_1	icr2_2)	vul1_1))))	(((gab2_1	lit1_1)	lai2_1)	((gac2_1	lai1_1)	lit1_2)))	tri1_2)	(((90.6_1	(92.1_1	92.1_2))	(gag1_1	(gag1_2	gag2_1)))	(lit2_1	tri2_1))))	(((((((gal1_1	vup2_2)	vup1_2)	((((369.1_1	vel2_1)	(icr2_1	vul3_1))	((ceb2_1	(icr1_2	vul1_2))	gal2_1))	(gac2_2	vel1_1)))	vul2_1)	(((plu2_1	gab1_1)	406.1_1)	(plu1_1	(gac1_1	gac1_2))))	((gra1_1	gra2_1)	gra1_2))
(((((250.1_1	L987_1)	(((icr1_1	(406.1_2	ceb1_2))	(((((((((vup1_1	vup2_1)	(416.1_2	ceb1_1))	416.1_1)	(icr2_2	vul1_1))	lai1_1)	gac2_1)	(((gab2_1	lai2_1)	lit2_1)	lit1_2))	tri1_2)	((90.6_1	(92.1_1	92.1_2))	(lit1_1	tri2_1))))	(gag1_2	(gag1_1	gag2_1))))	(((((((vel2_1	406.1_1)	gal1_1)	(((ceb2_1	(icr2_1	vul3_1))	vup1_2)	vup2_2))	(((vel1_1	(((vul1_2	plu1_1)	gal2_1)	(gac1_1	gac1_2)))	(gac2_2	((gab1_1	icr1_2)	plu2_1)))	369.1_1))	vul2_1)	((gra1_1	gra2_1)	gra1_2))
(((((250.1_1	L987_1)	((((ceb1_2	icr1_1)	406.1_2)	tri1_2)	((((416.1_2	(vup1_1	((ceb1_1	vul1_1)	(icr2_2	vup2_1))))	416.1_1)	((((lai1_1	gab2_1)	((lit1_1	lit1_2)	lit2_1))	(gac2_1	(lai2_1	tri2_1)))	(gag1_1	(gag1_2	gag2_1))))	(90.6_1	(92.1_1	92.1_2)))))	(((((((((vul3_1	vel2_1)	plu1_1)	((406.1_1	gal2_1)	vul1_2))	((gac1_1	gac1_2)	gal1_1))	(vup1_2	icr2_1))	((((369.1_1	plu2_1)	((icr1_2	(vup2_2	gab1_1))	vel1_1))	ceb2_1)	vul2_1))	gac2_2)	((gra1_1	gra2_1)	gra1_2))
((((250.1_1	L987_1)	((((ceb1_2	icr1_1)	406.1_2)	(((((vup2_1	(vul1_1	vup1_1))	(ceb1_1	(416.1_1	icr2_2)))	416.1_2)	((gab2_1	(lit1_1	lit2_1))	tri2_1))	((gag1_2	(gag1_1	gag2_1))	(gac2_1	lai2_1))))	(((lai1_1	lit1_2)	tri1_2)	(90.6_1	(92.1_1	92.1_2)))))	(((((ceb2_1	vel1_1)	(((((plu1_1	plu2_1)	((gal2_1	(icr2_1	vul3_1))	vel2_1))	(gab1_1	vul1_2))	(vul2_1	vup1_2))	((406.1_1	vup2_2)	icr1_2)))	((369.1_1	gal1_1)	((gac1_1	gac1_2)	gac2_2)))	((gra1_1	gra2_1)	gra1_2))
((((250.1_1	L987_1)	(((((406.1_2	icr1_1)	ceb1_2)	(((gac2_1	lai2_1)	tri1_2)	((90.6_1	(92.1_1	92.1_2))	((gab2_1	lit2_1)	lit1_2))))	(((((vul1_1	vup2_1)	(416.1_2	ceb1_1))	((416.1_1	vup1_1)	icr2_2))	((lit1_1	lai1_1)	(gag1_1	(gag1_2	gag2_1))))	tri2_1))	((((((gac2_2	(369.1_1	vul1_2))	((icr1_2	((gab1_1	plu2_1)	vel2_1))	icr2_1))	((((406.1_1	vel1_1)	plu1_1)	(gac1_1	gac1_2))	(((ceb2_1	(gal2_1	vul3_1))	vup1_2)	gal1_1)))	(vup2_2	vul2_1))	((gra1_1	gra2_1)	gra1_2))
((((250.1_1	L987_1)	(((((((ceb1_2	icr1_1)	406.1_2)	((((icr2_2	((416.1_1	vul1_1)	(416.1_2	vup1_1)))	(ceb1_1	vup2_1))	gab2_1)	tri1_2))	tri2_1)	(90.6_1	(92.1_1	92.1_2)))	(gac2_1	lai1_1))	((((lai2_1	lit2_1)	lit1_1)	lit1_2)	(gag1_1	(gag1_2	gag2_1)))))	((((((((gac2_2	vel2_1)	vul3_1)	gal1_1)	(((((ceb2_1	gab1_1)	plu1_1)	icr2_1)	vup1_2)	vul1_2))	((gal2_1	icr1_2)	vup2_2))	((((369.1_1	406.1_1)	(vul2_1	plu2_1))	vel1_1)	(gac1_1	gac1_2)))	((gra1_1	gra2_1)	gra1_2))
(((((250.1_1	L987_1)	(((((icr1_1	406.1_2)	ceb1_2)	lit2_1)	((((vup1_1	(416.1_1	vup2_1))	((ceb1_1	icr2_2)	(416.1_2	vul1_1)))	((gac2_1	lai1_1)	tri2_1))	((((gag2_1	gag1_1)	gag1_2)	(gab2_1	lit1_2))	((lit1_1	lai2_1)	tri1_2))))	(90.6_1	(92.1_1	92.1_2))))	(((((((((vel2_1	plu2_1)	((icr2_1	icr1_2)	gab1_1))	gal1_1)	(gac1_1	gac1_2))	(((gac2_2	369.1_1)	(gal2_1	vul1_2))	vup2_2))	vul3_1)	(((406.1_1	((ceb2_1	vel1_1)	plu1_1))	vup1_2)	vul2_1))	((gra1_1	gra2_1)	gra1_2))
((((250.1_1	L987_1)	(((((((((icr1_1	406.1_2)	ceb1_2)	gac2_1)	((gag1_2	gag2_1)	gag1_1))	(lit2_1	lit1_1))	((gab2_1	(lai1_1	lit1_2))	lai2_1))	tri2_1)	((((icr2_2	vul1_1)	(ceb1_1	vup2_1))	(416.1_1	vup1_1))	416.1_2))	((90.6_1	(92.1_1	92.1_2))	tri1_2)))	(((((((((vul1_2	(((406.1_1	(icr1_2	plu2_1))	vel2_1)	ceb2_1))	(gal2_1	plu1_1))	(vup1_2	(((369.1_1	gab1_1)	(gac2_2	icr2_1))	(gac1_1	gac1_2))))	vul2_1)	vel1_1)	vul3_1)	(gal1_1	vup2_2))	((gra1_1	gra2_1)	gra1_2))
(((((250.1_1	L987_1)	((((((406.1_2	ceb1_2)	icr1_1)	(gab2_1	(lit1_1	lit2_1)))	(((gac2_1	lai2_1)	tri1_2)	(90.6_1	(92.1_1	92.1_2))))	tri2_1)	(((ceb1_1	((icr2_2	vup1_1)	(vul1_1	vup2_1)))	(416.1_1	416.1_2))	(((gag1_2	gag2_1)	gag1_1)	(lai1_1	lit1_2)))))	((((((((ceb2_1	(plu1_1	plu2_1))	vul3_1)	369.1_1)	gal1_1)	((((((406.1_1	vel2_1)	vup1_2)	(icr1_2	(gal2_1	vul1_2)))	gab1_1)	vul2_1)	((gac1_1	gac1_2)	(((gac2_2	icr2_1)	vup2_2)	vel1_1))))	gra1_2)	(gra1_1	gra2_1))
(((((250.1_1	L987_1)	((((((406.1_2	(ceb1_2	icr1_1))	(lai1_1	lit1_2))	(((gag1_2	gag2_1)	gag1_1)	lit1_1))	(90.6_1	(92.1_1	92.1_2)))	(((((vup2_1	ceb1_1)	(icr2_2	vup1_1))	(416.1_1	vul1_1))	416.1_2)	(tri1_2	lit2_1)))	((gab2_1	(gac2_1	lai2_1))	tri2_1)))	((((((((((vul3_1	icr1_2)	icr2_1)	vel2_1)	(gac1_1	gac1_2))	(gab1_1	vup2_2))	((((plu1_1	369.1_1)	(ceb2_1	gac2_2))	plu2_1)	(406.1_1	vup1_2)))	gal1_1)	(((gal2_1	vul1_2)	vel1_1)	vul2_1))	((gra1_1	gra2_1)	gra1_2))
(((((250.1_1	L987_1)	(((((((406.1_2	ceb1_2)	icr1_1)	(lit1_2	lit2_1))	((((ceb1_1	(vul1_1	vup1_1))	icr2_2)	((416.1_1	vup2_1)	416.1_2))	(((gac2_1	lit1_1)	lai1_1)	tri1_2)))	(90.6_1	(92.1_1	92.1_2)))	(((gag2_1	(gag1_1	gag1_2))	gab2_1)	lai2_1))	tri2_1))	((((((((((((vel2_1	gab1_1)	(icr1_2	vul1_2))	(gac1_1	gac1_2))	((((gac2_2	plu2_1)	plu1_1)	vup2_2)	icr2_1))	(ceb2_1	gal2_1))	vul3_1)	vul2_1)	406.1_1)	(369.1_1	vup1_2))	(gal1_1	vel1_1))	((gra1_1	gra2_1)	gra1_2))
(((((250.1_1	L987_1)	((((((ceb1_2	(406.1_2	icr1_1))	((gag2_1	gag1_1)	gag1_2))	tri2_1)	(((((ceb1_1	vup1_1)	vul1_1)	(416.1_1	(vup2_1	icr2_2)))	416.1_2)	((lit1_1	(gac2_1	lai2_1))	((gab2_1	lai1_1)	tri1_2))))	(90.6_1	(92.1_1	92.1_2)))	(lit1_2	lit2_1)))	((((((vul3_1	((((369.1_1	((ceb2_1	(gab1_1	gac2_2))	icr1_2))	plu1_1)	vup1_2)	(((406.1_1	(gal2_1	(vul1_2	vup2_2)))	vel2_1)	(icr2_1	plu2_1))))	(gac1_1	gac1_2))	(gal1_1	(vul2_1	vel1_1)))	gra1_2)	(gra1_1	gra2_1))
(((((250.1_1	L987_1)	(((((((ceb1_2	(406.1_2	icr1_1))	((lit1_1	lit1_2)	lit2_1))	(90.6_1	(92.1_1	92.1_2)))	(gac2_1	lai2_1))	tri1_2)	tri2_1)	((((((icr2_2	ceb1_1)	416.1_1)	vul1_1)	(416.1_2	(vup1_1	vup2_1)))	(gab2_1	lai1_1))	((gag2_1	gag1_2)	gag1_1))))	((((((((((gac1_1	gac1_2)	vul3_1)	plu2_1)	(gal2_1	icr2_1))	((ceb2_1	gac2_2)	gal1_1))	((((icr1_2	gab1_1)	vel1_1)	((369.1_1	vel2_1)	vup2_2))	(((406.1_1	plu1_1)	vul1_2)	vul2_1)))	vup1_2)	gra1_2)	(gra1_1	gra2_1))
(((((250.1_1	L987_1)	((((((406.1_2	ceb1_2)	icr1_1)	tri1_2)	(((vup2_1	((((vup1_1	416.1_2)	416.1_1)	(icr2_2	vul1_1))	ceb1_1))	((((lit1_2	gac2_1)	lai2_1)	((lai1_1	lit1_1)	lit2_1))	(90.6_1	(92.1_1	92.1_2))))	tri2_1))	(gag1_1	(gag1_2	gag2_1)))	gab2_1))	((((((((gal2_1	vup1_2)	((((gab1_1	gal1_1)	(icr1_2	vul3_1))	(gac1_1	gac1_2))	(vul2_1	vul1_2)))	((406.1_1	gac2_2)	ceb2_1))	(vel1_1	plu1_1))	((plu2_1	vel2_1)	((369.1_1	icr2_1)	vup2_2)))	gra1_2)	(gra1_1	gra2_1))
(((((250.1_1	L987_1)	(((((ceb1_2	icr1_1)	406.1_2)	((lit1_2	tri1_2)	tri2_1))	((((gab2_1	lit2_1)	(lai1_1	lai2_1))	(gac2_1	lit1_1))	((90.6_1	(92.1_1	92.1_2))	((gag1_2	gag2_1)	gag1_1))))	(((icr2_2	vul1_1)	((416.1_2	ceb1_1)	vup1_1))	(416.1_1	vup2_1))))	((((((((406.1_1	gab1_1)	((gac2_2	gal2_1)	(gac1_1	gac1_2)))	vup2_2)	gal1_1)	(((vel1_1	(369.1_1	icr2_1))	vel2_1)	(((plu1_1	vul1_2)	plu2_1)	vup1_2)))	(((icr1_2	vul3_1)	ceb2_1)	vul2_1))	((gra1_1	gra2_1)	gra1_2))
(((((250.1_1	L987_1)	(((((406.1_2	icr1_1)	ceb1_2)	(((90.6_1	(92.1_1	92.1_2))	(tri2_1	tri1_2))	(lai2_1	lit1_1)))	(((lit1_2	lit2_1)	gab2_1)	lai1_1))	(((((vul1_1	(vup1_1	vup2_1))	416.1_2)	((416.1_1	icr2_2)	ceb1_1))	gac2_1)	(gag1_1	(gag1_2	gag2_1)))))	(((((((icr2_1	(406.1_1	((gac2_2	vel2_1)	vel1_1)))	(369.1_1	((vul1_2	vup2_2)	plu1_1)))	((vul3_1	((gac1_1	gac1_2)	plu2_1))	((ceb2_1	gal2_1)	icr1_2)))	vul2_1)	(gab1_1	(gal1_1	vup1_2)))	((gra1_1	gra2_1)	gra1_2))
(((((250.1_1	L987_1)	((((((ceb1_2	406.1_2)	icr1_1)	((416.1_1	vup1_1)	((416.1_2	(ceb1_1	icr2_2))	(vup2_1	vul1_1))))	(((90.6_1	(92.1_1	92.1_2))	gac2_1)	(lai2_1	tri2_1)))	(((lai1_1	lit1_2)	gab2_1)	lit2_1))	(((gag1_2	gag2_1)	gag1_1)	(lit1_1	tri1_2))))	(((((((((ceb2_1	gac2_2)	gac1_2)	vup2_2)	((gac1_1	gal2_1)	icr2_1))	((((gab1_1	vul3_1)	369.1_1)	plu1_1)	plu2_1))	(((406.1_1	vel2_1)	vup1_2)	(gal1_1	icr1_2)))	((vul1_2	vel1_1)	vul2_1))	((gra1_1	gra2_1)	gra1_2))
(((((250.1_1	L987_1)	(((((icr1_1	406.1_2)	ceb1_2)	((((((416.1_1	vup2_1)	(ceb1_1	vup1_1))	(icr2_2	vul1_1))	416.1_2)	tri1_2)	((gag1_2	gag2_1)	gag1_1)))	((((((lai2_1	gab2_1)	lai1_1)	(lit1_2	lit2_1))	(90.6_1	(92.1_1	92.1_2)))	gac2_1)	tri2_1))	lit1_1))	((((((gac1_2	(icr1_2	vul3_1))	(vel2_1	vup2_2))	((((gab1_1	(vel1_1	plu1_1))	gal1_1)	369.1_1)	(gac1_1	gal2_1)))	((((406.1_1	(icr2_1	vul1_2))	plu2_1)	((ceb2_1	gac2_2)	vup1_2))	vul2_1))	((gra1_1	gra2_1)	gra1_2))
(((((250.1_1	L987_1)	((((((((ceb1_2	icr1_1)	((lai1_1	((gab2_1	lit2_1)	lit1_2))	gac2_1))	tri1_2)	(lai2_1	lit1_1))	(((icr2_2	416.1_2)	(((ceb1_1	vup1_1)	vul1_1)	(416.1_1	vup2_1)))	406.1_2))	((gag1_1	gag2_1)	gag1_2))	tri2_1)	(90.6_1	(92.1_1	92.1_2))))	((((((((((icr2_1	plu2_1)	(plu1_1	vup1_2))	((369.1_1	406.1_1)	(((gab1_1	vul1_2)	vup2_2)	gac2_2)))	(vel2_1	gac1_1))	((ceb2_1	icr1_2)	gac1_2))	vul2_1)	vel1_1)	(vul3_1	(gal1_1	gal2_1)))	((gra1_1	gra2_1)	gra1_2))
(((((250.1_1	L987_1)	((((icr1_1	ceb1_2)	(((((((416.1_1	icr2_2)	ceb1_1)	vup2_1)	((416.1_2	vul1_1)	vup1_1))	((gac2_1	lit1_2)	(lai1_1	lit2_1)))	(406.1_2	tri1_2))	tri2_1))	(90.6_1	(92.1_1	92.1_2)))	((gab2_1	(lai2_1	lit1_1))	(gag2_1	(gag1_1	gag1_2)))))	((((((((((369.1_1	((406.1_1	vul1_2)	gac1_1))	vul3_1)	((gac2_2	icr2_1)	(vel2_1	vup1_2)))	vup2_2)	((ceb2_1	plu2_1)	gac1_2))	(vul2_1	vel1_1))	((gab1_1	plu1_1)	(gal1_1	(gal2_1	icr1_2))))	(gra1_1	gra2_1))	gra1_2)
(((((250.1_1	L987_1)	(((icr1_1	ceb1_2)	406.1_2)	(((((((416.1_2	icr2_2)	vup2_1)	((416.1_1	vup1_1)	vul1_1))	ceb1_1)	(gac2_1	lai1_1))	((((gag2_1	gag1_2)	gag1_1)	((gab2_1	lit1_1)	lit2_1))	(lai2_1	(lit1_2	tri1_2))))	((90.6_1	(92.1_1	92.1_2))	tri2_1))))	((((((((vel2_1	((plu2_1	plu1_1)	((gab1_1	icr1_2)	gal1_1)))	((gal2_1	vul3_1)	vup1_2))	vul2_1)	((369.1_1	vul1_2)	icr2_1))	(406.1_1	(ceb2_1	((gac1_2	gac2_2)	vel1_1))))	(vup2_2	gac1_1))	((gra1_1	gra2_1)	gra1_2))
((((250.1_1	L987_1)	(((((((ceb1_2	icr1_1)	406.1_2)	(lai1_1	gac2_1))	((((vup1_1	(((416.1_1	vul1_1)	icr2_2)	416.1_2))	(ceb1_1	vup2_1))	(((gag1_2	(gag1_1	gag2_1))	lit1_2)	((gab2_1	lai2_1)	lit1_1)))	tri1_2))	(90.6_1	(92.1_1	92.1_2)))	lit2_1)	tri2_1))	((((((((gab1_1	((406.1_1	gac1_2)	vel2_1))	(((vul3_1	gal2_1)	vup2_2)	vup1_2))	(((369.1_1	vel1_1)	gal1_1)	vul1_2))	(((gac2_2	plu2_1)	(ceb2_1	icr2_1))	vul2_1))	(icr1_2	(plu1_1	gac1_1)))	(gra1_1	gra2_1))	gra1_2)
(((((250.1_1	L987_1)	((((((ceb1_2	(406.1_2	icr1_1))	((gag2_1	gag1_1)	gag1_2))	(((lit1_2	((gab2_1	lai2_1)	gac2_1))	tri1_2)	(lit1_1	lit2_1)))	((((vul1_1	(icr2_2	vup1_1))	ceb1_1)	(416.1_1	(416.1_2	vup2_1)))	lai1_1))	(90.6_1	(92.1_1	92.1_2)))	tri2_1))	(((((icr1_2	vel1_1)	(((369.1_1	(ceb2_1	plu2_1))	(((vup2_2	vul1_2)	((gac1_2	vul3_1)	(gac2_2	gal1_1)))	gac1_1))	vul2_1))	((406.1_1	vel2_1)	(gab1_1	((gal2_1	icr2_1)	(plu1_1	vup1_2)))))	((lai1_2	tri1_1)	366.1_1))
((((250.1_1	L987_1)	(((ceb1_2	icr1_1)	406.1_2)	((((((vul1_1	(416.1_2	(vup2_1	vup1_1)))	(ceb1_1	416.1_1))	icr2_2)	(lai1_1	((gag1_1	(gag1_2	gag2_1))	tri2_1)))	((90.6_1	(92.1_1	92.1_2))	tri1_2))	((((gab2_1	lai2_1)	(lit1_1	lit1_2))	lit2_1)	gac2_1))))	(((((((369.1_1	vul3_1)	(icr2_1	gab1_1))	icr1_2)	vul2_1)	((406.1_1	gal2_1)	((((ceb2_1	plu2_1)	vel2_1)	(vup2_2	plu1_1))	(((((gac1_1	gac1_2)	gac2_2)	(vel1_1	vul1_2))	gal1_1)	vup1_2))))	((gra1_1	gra2_1)	gra1_2))
((((250.1_1	L987_1)	(((((((406.1_2	icr1_1)	ceb1_2)	(((vup1_1	icr2_2)	((vul1_1	vup2_1)	ceb1_1))	(416.1_1	416.1_2)))	(((gab2_1	lit1_2)	gac2_1)	lit2_1))	((((gag1_2	gag1_1)	gag2_1)	(lai1_1	lai2_1))	tri2_1))	(90.6_1	(92.1_1	92.1_2)))	(lit1_1	tri1_2)))	((((((gab1_1	(gac1_1	gac1_2))	(((gal2_1	vul3_1)	vup2_2)	((((((369.1_1	406.1_1)	gac2_2)	(((ceb2_1	plu1_1)	icr2_1)	plu2_1))	vup1_2)	vel2_1)	(icr1_2	vel1_1))))	gal1_1)	(vul1_2	vul2_1))	((gra1_1	gra2_1)	gra1_2))
(((((250.1_1	L987_1)	((((406.1_2	(ceb1_2	icr1_1))	((((((vul1_1	416.1_1)	icr2_2)	(ceb1_1	(vup2_1	vup1_1)))	416.1_2)	(gab2_1	gac2_1))	((lit1_2	(lit1_1	lit2_1))	(lai1_1	lai2_1))))	(((90.6_1	(92.1_1	92.1_2))	((gag1_1	gag2_1)	gag1_2))	tri1_2))	tri2_1))	(((((((369.1_1	plu1_1)	(gac2_2	(icr1_2	icr2_1)))	(gac1_1	gac1_2))	(((((((vup2_2	gal2_1)	(vul3_1	vel2_1))	gal1_1)	(vul2_1	vup1_2))	(plu2_1	vul1_2))	(406.1_1	gab1_1))	(ceb2_1	vel1_1)))	gra1_2)	(gra1_1	gra2_1))
((((250.1_1	L987_1)	(((((((406.1_2	ceb1_2)	icr1_1)	gac2_1)	(lit1_1	lit1_2))	tri1_2)	(((gag1_2	(gag1_1	gag2_1))	lit2_1)	((gab2_1	lai1_1)	lai2_1)))	(((((416.1_2	416.1_1)	(icr2_2	vup2_1))	((vul1_1	vup1_1)	ceb1_1))	tri2_1)	(90.6_1	(92.1_1	92.1_2)))))	((((((((gab1_1	(plu1_1	gal1_1))	((((((369.1_1	vel2_1)	vul3_1)	(gac1_1	gac1_2))	plu2_1)	(gal2_1	icr1_2))	vup1_2))	(406.1_1	icr2_1))	(((ceb2_1	gac2_2)	vul2_1)	vel1_1))	(vup2_2	vul1_2))	gra1_2)	(gra1_1	gra2_1))
(((((250.1_1	L987_1)	(((((406.1_2	(ceb1_2	icr1_1))	((gac2_1	lai1_1)	lit1_1))	(((lai2_1	lit1_2)	lit2_1)	tri1_2))	(((((ceb1_1	(icr2_2	vup2_1))	(416.1_1	vup1_1))	(416.1_2	vul1_1))	((gag1_2	(gag1_1	gag2_1))	gab2_1))	tri2_1))	(90.6_1	(92.1_1	92.1_2))))	(((((((((icr1_2	gal1_1)	gal2_1)	(icr2_1	(ceb2_1	plu1_1)))	((vul3_1	vup1_2)	(vul1_2	vup2_2)))	(vul2_1	vel1_1))	((gab1_1	plu2_1)	((((369.1_1	vel2_1)	406.1_1)	gac2_2)	(gac1_1	gac1_2))))	gra1_2)	(gra1_1	gra2_1))
(((((250.1_1	L987_1)	((((((406.1_2	icr1_1)	ceb1_2)	((gag1_1	gag2_1)	gag1_2))	((((lai2_1	(lai1_1	lit1_1))	(gac2_1	lit1_2))	tri1_2)	(gab2_1	lit2_1)))	((416.1_2	(icr2_2	vup1_1))	((416.1_1	vup2_1)	(ceb1_1	vul1_1))))	((90.6_1	(92.1_1	92.1_2))	tri2_1)))	(((((((icr2_1	vel1_1)	(((((406.1_1	(icr1_2	vul3_1))	plu2_1)	369.1_1)	(gac1_1	gac1_2))	((ceb2_1	(gab1_1	plu1_1))	((vup2_2	gal2_1)	(gal1_1	vup1_2)))))	((vul1_2	vel2_1)	gac2_2))	vul2_1)	gra1_2)	(gra1_1	gra2_1))
(((((250.1_1	L987_1)	(((((ceb1_2	(406.1_2	icr1_1))	(((416.1_2	icr2_2)	(vup2_1	(vul1_1	vup1_1)))	(416.1_1	ceb1_1)))	(((((gag1_1	gag2_1)	gag1_2)	gac2_1)	(((gab2_1	lai1_1)	lai2_1)	((lit1_1	lit2_1)	lit1_2)))	tri2_1))	tri1_2)	(90.6_1	(92.1_1	92.1_2))))	((((((((gac2_2	(((gab1_1	vul1_2)	icr1_2)	(gac1_1	gac1_2)))	icr2_1)	((vul2_1	plu1_1)	vup1_2))	gal1_1)	(((369.1_1	vul3_1)	((ceb2_1	vel1_1)	plu2_1))	(406.1_1	gal2_1)))	(vel2_1	vup2_2))	((gra1_1	gra2_1)	gra1_2))
(((((250.1_1	L987_1)	(((((406.1_2	ceb1_2)	icr1_1)	(((((lai1_1	lit1_2)	((gab2_1	lit2_1)	gac2_1))	tri1_2)	((gag1_2	gag2_1)	gag1_1))	(90.6_1	(92.1_1	92.1_2))))	(lai2_1	lit1_1))	((((((ceb1_1	vul1_1)	vup1_1)	vup2_1)	(416.1_1	416.1_2))	icr2_2)	tri2_1)))	((((((vup1_2	vel1_1)	((((((vul1_2	(icr1_2	vul3_1))	369.1_1)	gac2_2)	icr2_1)	((vel2_1	gal2_1)	vup2_2))	(gal1_1	gab1_1)))	((((406.1_1	ceb2_1)	vul2_1)	plu2_1)	(gac1_1	gac1_2)))	plu1_1)	((gra1_1	gra2_1)	gra1_2))
(((((((((250.1_1	L987_1)	((gab2_1	(lai2_1	lit1_1))	lai1_1))	((ceb1_2	(406.1_2	icr1_1))	(((416.1_2	ceb1_1)	(((icr2_2	vup2_1)	vul1_1)	vup1_1))	416.1_1)))	tri1_2)	((90.6_1	(92.1_1	92.1_2))	(((gag2_1	gag1_2)	gag1_1)	tri2_1)))	((gac2_1	lit1_2)	lit2_1))	(((((((plu2_1	vel1_1)	((gac1_1	gac1_2)	gal1_1))	vul2_1)	((((vel2_1	plu1_1)	(vup2_2	((gab1_1	icr1_2)	gal2_1)))	vul3_1)	(((369.1_1	(ceb2_1	(gac2_2	icr2_1)))	vup1_2)	(406.1_1	vul1_2))))	(gra1_1	gra2_1))	gra1_2)
((((((((250.1_1	L987_1)	(90.6_1	(92.1_1	92.1_2)))	((((416.1_1	416.1_2)	(ceb1_1	vup1_1))	(icr2_2	(vul1_1	vup2_1)))	tri1_2))	((406.1_2	icr1_1)	ceb1_2))	(((gac2_1	(lit1_1	lit1_2))	(((gag1_2	(gag1_1	gag2_1))	(gab2_1	lit2_1))	(lai1_1	lai2_1)))	tri2_1))	(((((plu1_1	(((369.1_1	vup2_2)	(plu2_1	((icr2_1	vul3_1)	vel2_1)))	((ceb2_1	gac2_2)	gab1_1)))	((icr1_2	gal1_1)	(gal2_1	vup1_2)))	(406.1_1	((((gac1_1	gac1_2)	vul1_2)	vel1_1)	vul2_1)))	((gra1_1	gra2_1)	gra1_2))
(((((250.1_1	L987_1)	(((((406.1_2	icr1_1)	ceb1_2)	(((((gac2_1	lit2_1)	lit1_1)	(lai1_1	lai2_1))	(gag1_2	(gag1_1	gag2_1)))	(gab2_1	tri2_1)))	((((((vul1_1	vup1_1)	416.1_2)	416.1_1)	vup2_1)	(ceb1_1	icr2_2))	(lit1_2	tri1_2)))	(90.6_1	(92.1_1	92.1_2))))	(((((((gal1_1	plu2_1)	((369.1_1	gab1_1)	ceb2_1))	((plu1_1	vup1_2)	vel1_1))	(((((406.1_1	(gac2_2	vup2_2))	gal2_1)	(gac1_1	gac1_2))	((icr2_1	vul1_2)	vel2_1))	((icr1_2	vul3_1)	vul2_1)))	(gra1_1	gra2_1))	gra1_2)
((((250.1_1	L987_1)	(((((ceb1_2	(406.1_2	icr1_1))	tri2_1)	(((gag1_1	(gag1_2	gag2_1))	gab2_1)	(lit1_2	tri1_2)))	(((((((vul1_1	vup2_1)	vup1_1)	icr2_2)	416.1_2)	416.1_1)	ceb1_1)	((((gac2_1	lai1_1)	lit1_1)	lit2_1)	lai2_1)))	(90.6_1	(92.1_1	92.1_2))))	(((((((((icr2_1	plu2_1)	369.1_1)	(406.1_1	gal1_1))	vup1_2)	vel1_1)	(gac1_1	gac1_2))	((((icr1_2	vul1_2)	vul2_1)	gab1_1)	(((ceb2_1	gac2_2)	(gal2_1	vel2_1))	(vup2_2	(plu1_1	vul3_1)))))	((gra1_1	gra2_1)	gra1_2))
(((((250.1_1	L987_1)	(((((((406.1_2	(ceb1_2	icr1_1))	(((gag1_2	gag1_1)	gag2_1)	(lai2_1	tri1_2)))	((gac2_1	lit1_1)	lit2_1))	(gab2_1	lit1_2))	tri2_1)	((90.6_1	(92.1_1	92.1_2))	lai1_1))	(((icr2_2	416.1_2)	416.1_1)	((ceb1_1	vup1_1)	(vul1_1	vup2_1)))))	(((((((((gac2_2	((406.1_1	vul1_2)	vel2_1))	((plu2_1	vul3_1)	vel1_1))	gal1_1)	(((vup2_2	gab1_1)	icr1_2)	(gac1_1	gac1_2)))	vup1_2)	vul2_1)	(((369.1_1	(ceb2_1	plu1_1))	gal2_1)	icr2_1))	((gra1_1	gra2_1)	gra1_2))
(((((250.1_1	L987_1)	((((((((ceb1_2	icr1_1)	406.1_2)	(gab2_1	(lai2_1	lit1_2)))	lit1_1)	((lit2_1	lai1_1)	gac2_1))	(((90.6_1	(92.1_1	92.1_2))	tri1_2)	((gag2_1	gag1_1)	gag1_2)))	tri2_1)	(((vul1_1	((416.1_1	icr2_2)	(ceb1_1	vup2_1)))	416.1_2)	vup1_1)))	(((((((((((369.1_1	vul3_1)	vul1_2)	(plu2_1	gab1_1))	vup1_2)	(vup2_2	icr1_2))	vel2_1)	(vul2_1	vel1_1))	((ceb2_1	gal1_1)	(icr2_1	plu1_1)))	((gal2_1	(406.1_1	gac2_2))	(gac1_1	gac1_2)))	((gra1_1	gra2_1)	gra1_2))
(((((250.1_1	L987_1)	((((406.1_2	ceb1_2)	icr1_1)	((((vup2_1	((416.1_2	(ceb1_1	vup1_1))	icr2_2))	(416.1_1	vul1_1))	(((gac2_1	lai1_1)	tri2_1)	lit1_1))	((gag1_2	(gag1_1	gag2_1))	lit2_1)))	(((90.6_1	(92.1_1	92.1_2))	tri1_2)	((gab2_1	lai2_1)	lit1_2))))	(((((((vul1_2	(406.1_1	gab1_1))	(((gal2_1	vup2_2)	gac2_2)	vup1_2))	((369.1_1	plu2_1)	vel1_1))	(icr2_1	vel2_1))	((((ceb2_1	((gac1_1	gac1_2)	vul3_1))	gal1_1)	(icr1_2	plu1_1))	vul2_1))	((gra1_1	gra2_1)	gra1_2))
(((((250.1_1	L987_1)	(((icr1_1	(406.1_2	ceb1_2))	((((vul1_1	vup1_1)	(((416.1_1	ceb1_1)	(416.1_2	icr2_2))	vup2_1))	((((gag1_1	gag2_1)	gag1_2)	(gab2_1	(lit1_2	lit2_1)))	tri1_2))	(((lai2_1	lai1_1)	(gac2_1	tri2_1))	(90.6_1	(92.1_1	92.1_2)))))	lit1_1))	((((((((vup1_2	(vul1_2	(gac1_1	gac1_2)))	((gac2_2	(gal2_1	vup2_2))	vel1_1))	(gab1_1	ceb2_1))	((369.1_1	vel2_1)	plu2_1))	((icr2_1	(((406.1_1	(icr1_2	plu1_1))	vul3_1)	gal1_1))	vul2_1))	gra1_2)	(gra1_1	gra2_1))
(((((250.1_1	L987_1)	(((((406.1_2	icr1_1)	ceb1_2)	tri2_1)	((((((vup1_1	ceb1_1)	416.1_1)	(vul1_1	icr2_2))	(416.1_2	vup2_1))	(((gab2_1	lit1_1)	tri1_2)	((gac2_1	lit1_2)	(lai1_1	lai2_1))))	(((gag2_1	gag1_2)	gag1_1)	lit2_1)))	(90.6_1	(92.1_1	92.1_2))))	(((((((gal1_1	((icr1_2	vul3_1)	vup2_2))	(ceb2_1	vel1_1))	(((((gab1_1	plu2_1)	vul1_2)	((369.1_1	gal2_1)	(gac2_2	icr2_1)))	vup1_2)	(((406.1_1	plu1_1)	vel2_1)	vul2_1)))	(gac1_1	gac1_2))	gra1_2)	(gra1_1	gra2_1))
(((((250.1_1	L987_1)	(((((406.1_2	icr1_1)	ceb1_2)	((lit2_1	(gab2_1	(lai2_1	lit1_1)))	(((gac2_1	lit1_2)	lai1_1)	tri1_2)))	((vup1_1	((vup2_1	(416.1_2	ceb1_1))	((416.1_1	icr2_2)	vul1_1)))	((gag1_1	(gag1_2	gag2_1))	tri2_1)))	(90.6_1	(92.1_1	92.1_2))))	(((((plu2_1	(gac2_2	vel2_1))	(((((369.1_1	gab1_1)	icr1_2)	(gal1_1	gal2_1))	(((406.1_1	vup2_2)	vul2_1)	vul3_1))	(gac1_1	gac1_2)))	(((((vup1_2	vul1_2)	plu1_1)	icr2_1)	ceb2_1)	vel1_1))	((gra1_1	gra2_1)	gra1_2))
(((((250.1_1	L987_1)	((((((ceb1_2	icr1_1)	406.1_2)	(((lit1_1	lit2_1)	tri1_2)	lai1_1))	((gac2_1	tri2_1)	((gab2_1	lit1_2)	lai2_1)))	((((416.1_1	vup2_1)	416.1_2)	((ceb1_1	vul1_1)	(icr2_2	vup1_1)))	(gag1_2	(gag1_1	gag2_1))))	(90.6_1	(92.1_1	92.1_2))))	(((((((((((ceb2_1	gal2_1)	icr1_2)	gab1_1)	(406.1_1	vul3_1))	(((plu2_1	(vel2_1	vup2_2))	vul1_2)	gal1_1))	((369.1_1	icr2_1)	gac2_2))	vul2_1)	(((plu1_1	vup1_2)	vel1_1)	(gac1_1	gac1_2)))	gra1_2)	(gra1_1	gra2_1))
(((((250.1_1	L987_1)	(((icr1_1	(406.1_2	ceb1_2))	((gag1_2	gag2_1)	gag1_1))	((((416.1_1	ceb1_1)	(416.1_2	(icr2_2	(vul1_1	vup1_1))))	vup2_1)	((lit2_1	gab2_1)	((((90.6_1	(92.1_1	92.1_2))	lit1_2)	((lai1_1	tri2_1)	lit1_1))	((gac2_1	lai2_1)	tri1_2))))))	(((((((((vup2_2	vel2_1)	((((ceb2_1	gac2_2)	gal1_1)	(gal2_1	plu1_1))	gab1_1))	((plu2_1	vup1_2)	(gac1_1	gac1_2)))	((((369.1_1	icr2_1)	406.1_1)	icr1_2)	vel1_1))	vul2_1)	(vul3_1	vul1_2))	(gra1_1	gra2_1))	gra1_2)
((((250.1_1	L987_1)	(((((ceb1_2	icr1_1)	406.1_2)	(gac2_1	lai2_1))	((lai1_1	lit1_2)	(90.6_1	(92.1_1	92.1_2))))	(((((((416.1_2	icr2_2)	vup1_1)	(416.1_1	vup2_1))	vul1_1)	ceb1_1)	(((gab2_1	(lit1_1	lit2_1))	tri1_2)	tri2_1))	(gag1_2	(gag1_1	gag2_1)))))	(((((((vup2_2	(gal2_1	plu2_1))	(vel2_1	vul1_2))	vup1_2)	((((406.1_1	(icr1_2	icr2_1))	(vel1_1	vul3_1))	vul2_1)	(((((369.1_1	gac2_2)	ceb2_1)	plu1_1)	gab1_1)	gal1_1)))	(gac1_1	gac1_2))	((gra1_1	gra2_1)	gra1_2))
(((((250.1_1	L987_1)	((((((406.1_2	icr1_1)	ceb1_2)	tri1_2)	((gag1_1	gag1_2)	gag2_1))	((((vul1_1	(((416.1_1	icr2_2)	(vup2_1	vup1_1))	ceb1_1))	416.1_2)	(lit1_2	(gac2_1	(lai1_1	lai2_1))))	tri2_1))	((90.6_1	(92.1_1	92.1_2))	((gab2_1	lit1_1)	lit2_1))))	((((plu2_1	(((406.1_1	vup2_2)	(gac2_2	icr2_1))	(369.1_1	(gac1_1	gac1_2))))	((((((ceb2_1	gab1_1)	(gal1_1	(gal2_1	icr1_2)))	plu1_1)	vel2_1)	vul1_2)	(vul2_1	(vel1_1	(vul3_1	vup1_2)))))	((gra1_1	gra2_1)	gra1_2))
(((((250.1_1	L987_1)	((((ceb1_2	icr1_1)	406.1_2)	((((lai2_1	gab2_1)	(90.6_1	(92.1_1	92.1_2)))	((lit1_1	lit1_2)	lit2_1))	tri2_1))	((((((((vup1_1	vup2_1)	(416.1_1	ceb1_1))	vul1_1)	(416.1_2	icr2_2))	gac2_1)	lai1_1)	tri1_2)	((gag2_1	gag1_2)	gag1_1))))	(((((((369.1_1	((((ceb2_1	gal2_1)	(gac1_1	gac1_2))	vul1_2)	vel2_1))	vup1_2)	icr1_2)	(((((plu1_1	gab1_1)	(406.1_1	(vul3_1	vup2_2)))	plu2_1)	vel1_1)	(gac2_2	vul2_1)))	(gal1_1	icr2_1))	((gra1_1	gra2_1)	gra1_2))
((((250.1_1	L987_1)	((((ceb1_2	icr1_1)	406.1_2)	((((ceb1_1	(vup1_1	vup2_1))	((icr2_2	416.1_2)	416.1_1))	vul1_1)	(90.6_1	(92.1_1	92.1_2))))	(((((lai1_1	(lit1_2	lit2_1))	(gac2_1	lai2_1))	gab2_1)	((((gag1_1	gag1_2)	gag2_1)	lit1_1)	tri1_2))	tri2_1)))	(((((((((369.1_1	406.1_1)	gal1_1)	ceb2_1)	(((((vel2_1	gab1_1)	plu2_1)	icr2_1)	(((gal2_1	vul1_2)	((gac1_1	gac1_2)	((gac2_2	vup2_2)	vul3_1)))	icr1_2))	plu1_1))	(vel1_1	vup1_2))	vul2_1)	(gra1_1	gra2_1))	gra1_2)
((((250.1_1	L987_1)	((((ceb1_2	icr1_1)	406.1_2)	(((vup2_1	((vul1_1	ceb1_1)	vup1_1))	(416.1_2	icr2_2))	416.1_1))	((((lai1_1	((((gab2_1	lai2_1)	gac2_1)	(lit1_1	(lit1_2	lit2_1)))	tri1_2))	(90.6_1	(92.1_1	92.1_2)))	tri2_1)	(gag2_1	(gag1_1	gag1_2)))))	(((((((((gac2_2	((369.1_1	plu2_1)	vup2_2))	((gab1_1	icr1_2)	(vul1_2	vup1_2)))	gal1_1)	((gac1_1	gac1_2)	(gal2_1	(icr2_1	vul3_1))))	(ceb2_1	vel2_1))	(406.1_1	plu1_1))	(vul2_1	vel1_1))	((gra1_1	gra2_1)	gra1_2))
(((((250.1_1	L987_1)	((((((icr1_1	406.1_2)	ceb1_2)	((gag2_1	gag1_1)	gag1_2))	((lai1_1	lai2_1)	(lit1_1	lit2_1)))	(90.6_1	(92.1_1	92.1_2)))	((((((vul1_1	416.1_2)	((416.1_1	(ceb1_1	vup2_1))	(icr2_2	vup1_1)))	(gab2_1	gac2_1))	lit1_2)	tri2_1)	tri1_2)))	((((((((gal2_1	vup2_2)	gab1_1)	(vel2_1	plu1_1))	(gac1_1	gac1_2))	(((369.1_1	(((((406.1_1	(gac2_2	icr1_2))	(icr2_1	vul1_2))	ceb2_1)	(vul3_1	vup1_2))	vel1_1))	(plu2_1	gal1_1))	vul2_1))	gra1_2)	(gra1_1	gra2_1))
(((((250.1_1	L987_1)	(((406.1_2	(ceb1_2	icr1_1))	(((vul1_1	416.1_2)	(((ceb1_1	416.1_1)	vup1_1)	(icr2_2	vup2_1)))	((((((lai1_1	lai2_1)	(lit1_1	lit2_1))	tri1_2)	((gag1_2	gag1_1)	gag2_1))	tri2_1)	((gab2_1	gac2_1)	lit1_2))))	(90.6_1	(92.1_1	92.1_2))))	(((((((((icr2_1	(ceb2_1	((gab1_1	gal2_1)	icr1_2)))	vup2_2)	gac2_2)	(((369.1_1	vel2_1)	(plu1_1	vul3_1))	vul1_2))	vel1_1)	(((406.1_1	gal1_1)	(gac1_1	gac1_2))	plu2_1))	(vul2_1	vup1_2))	((gra1_1	gra2_1)	gra1_2))
(((((250.1_1	L987_1)	((((((406.1_2	icr1_1)	ceb1_2)	((((ceb1_1	416.1_1)	416.1_2)	(icr2_2	(vup1_1	vup2_1)))	vul1_1))	tri2_1)	(90.6_1	(92.1_1	92.1_2)))	(((lai1_1	((gac2_1	tri1_2)	(lit1_1	lit2_1)))	((gab2_1	lai2_1)	lit1_2))	(gag1_2	(gag1_1	gag2_1)))))	((((((((vul1_2	icr1_2)	(gal2_1	plu2_1))	vup2_2)	((369.1_1	406.1_1)	(icr2_1	vel2_1)))	((((((ceb2_1	vul3_1)	plu1_1)	gab1_1)	(gac1_1	gac1_2))	vup1_2)	vel1_1))	((gac2_2	gal1_1)	vul2_1))	((gra1_1	gra2_1)	gra1_2))
((((((((250.1_1	L987_1)	((406.1_2	icr1_1)	ceb1_2))	((((((vul1_1	416.1_1)	416.1_2)	((ceb1_1	vup2_1)	(icr2_2	vup1_1)))	tri1_2)	tri2_1)	((((lit2_1	(lit1_1	lit1_2))	gac2_1)	lai2_1)	(gab2_1	lai1_1))))	((gag2_1	gag1_2)	gag1_1))	(90.6_1	(92.1_1	92.1_2)))	((((((gal2_1	vup2_2)	((gac2_2	plu1_1)	vel1_1))	369.1_1)	((((((406.1_1	icr1_2)	(gac1_1	gac1_2))	(ceb2_1	vel2_1))	(gab1_1	(plu2_1	vul1_2)))	((vup1_2	icr2_1)	vul3_1))	(gal1_1	vul2_1)))	((gra1_1	gra2_1)	gra1_2))
((((((((250.1_1	L987_1)	(((406.1_2	ceb1_2)	icr1_1)	((((((ceb1_1	vul1_1)	((icr2_2	vup2_1)	vup1_1))	416.1_1)	416.1_2)	((lai1_1	lit2_1)	lai2_1))	(90.6_1	(92.1_1	92.1_2)))))	tri2_1)	tri1_2)	(((gab2_1	gac2_1)	(lit1_1	lit1_2))	((gag1_2	gag2_1)	gag1_1)))	((((((icr2_1	gac2_2)	(((369.1_1	gab1_1)	vul2_1)	(ceb2_1	gal2_1)))	(((((plu1_1	vel2_1)	(plu2_1	((gac1_1	gac1_2)	vup2_2)))	(vup1_2	vul1_2))	vel1_1)	gal1_1))	(406.1_1	(icr1_2	vul3_1)))	((gra1_1	gra2_1)	gra1_2))
(((((250.1_1	L987_1)	(((((((ceb1_2	icr1_1)	406.1_2)	(lai2_1	(lai1_1	lit2_1)))	(90.6_1	(92.1_1	92.1_2)))	(((vul1_1	(vup2_1	icr2_2))	(416.1_1	(ceb1_1	vup1_1)))	416.1_2))	tri2_1)	(((gag2_1	gag1_2)	gag1_1)	(gab2_1	(((gac2_1	tri1_2)	lit1_2)	lit1_1)))))	(((((((((vul3_1	(369.1_1	gab1_1))	(vel2_1	icr2_1))	(vul1_2	vul2_1))	plu2_1)	vel1_1)	(((406.1_1	(gal2_1	(gac1_1	gac1_2)))	vup1_2)	((ceb2_1	gal1_1)	((gac2_2	plu1_1)	(icr1_2	vup2_2)))))	(gra1_1	gra2_1))	gra1_2)
((((250.1_1	L987_1)	((((((ceb1_2	icr1_1)	406.1_2)	lit1_2)	(((ceb1_1	(vul1_1	vup2_1))	(((416.1_1	icr2_2)	vup1_1)	416.1_2))	((gac2_1	lit1_1)	(90.6_1	(92.1_1	92.1_2)))))	((((gag2_1	gag1_2)	gag1_1)	tri1_2)	((lai1_1	lit2_1)	lai2_1)))	(gab2_1	tri2_1)))	((((((vup1_2	plu1_1)	((369.1_1	gal2_1)	(gac1_1	gac1_2)))	((vul3_1	(ceb2_1	vup2_2))	(((gab1_1	(icr1_2	vel2_1))	(((gac2_2	vul1_2)	vel1_1)	vul2_1))	gal1_1)))	((406.1_1	icr2_1)	plu2_1))	((gra1_1	gra2_1)	gra1_2))
(((((250.1_1	L987_1)	(((((406.1_2	(ceb1_2	icr1_1))	(tri1_2	tri2_1))	(((lit1_1	lai2_1)	gac2_1)	(((gag1_1	gag1_2)	gag2_1)	((gab2_1	(lit1_2	lit2_1))	lai1_1))))	(90.6_1	(92.1_1	92.1_2)))	((((ceb1_1	416.1_1)	vup2_1)	vup1_1)	(416.1_2	(icr2_2	vul1_1)))))	((((((((icr2_1	((plu2_1	vup1_2)	(icr1_2	plu1_1)))	gac2_2)	gal1_1)	(vel1_1	(vup2_2	vul3_1)))	((((369.1_1	vul1_2)	gal2_1)	((406.1_1	gab1_1)	(ceb2_1	vel2_1)))	(gac1_1	gac1_2)))	vul2_1)	((gra1_1	gra2_1)	gra1_2))
(((((250.1_1	L987_1)	((((((ceb1_2	icr1_1)	406.1_2)	((lit1_2	(lai1_1	lit2_1))	((gag1_1	gag2_1)	gag1_2)))	tri1_2)	(((((vul1_1	ceb1_1)	(416.1_2	icr2_2))	(416.1_1	(vup1_1	vup2_1)))	(((gab2_1	lai2_1)	gac2_1)	lit1_1))	tri2_1))	(90.6_1	(92.1_1	92.1_2))))	(((((((((vup2_2	icr2_1)	ceb2_1)	gac2_2)	plu1_1)	(((406.1_1	(gal2_1	vul1_2))	(gab1_1	vul3_1))	vup1_2))	vul2_1)	(((plu2_1	(gac1_1	gac1_2))	(369.1_1	vel2_1))	((gal1_1	icr1_2)	vel1_1)))	((gra1_1	gra2_1)	gra1_2))
(((((250.1_1	L987_1)	((((406.1_2	(ceb1_2	icr1_1))	((((((((416.1_1	vup1_1)	icr2_2)	(ceb1_1	(vul1_1	vup2_1)))	416.1_2)	(gac2_1	lit1_1))	lit1_2)	((gag1_2	gag2_1)	gag1_1))	(gab2_1	lai2_1)))	((90.6_1	(92.1_1	92.1_2))	(lai1_1	(lit2_1	tri1_2))))	tri2_1))	((((((((((((369.1_1	icr2_1)	plu1_1)	((gac2_2	vul1_2)	(vul3_1	vup2_2)))	((gac1_1	gac1_2)	vup1_2))	(gal2_1	gab1_1))	gal1_1)	icr1_2)	((406.1_1	vel2_1)	ceb2_1))	((plu2_1	vul2_1)	vel1_1))	(gra1_1	gra2_1))	gra1_2)
(((((250.1_1	L987_1)	((((406.1_2	(ceb1_2	icr1_1))	(gab2_1	lai2_1))	(((((gac2_1	lit1_2)	tri2_1)	(lai1_1	lit2_1))	tri1_2)	((90.6_1	(92.1_1	92.1_2))	(gag1_1	(gag1_2	gag2_1)))))	(((((ceb1_1	vup2_1)	416.1_1)	416.1_2)	((icr2_2	vup1_1)	vul1_1))	lit1_1)))	(((((((((((icr2_1	icr1_2)	vul1_2)	(ceb2_1	gac2_2))	((gac1_1	gac1_2)	gal2_1))	((406.1_1	gal1_1)	vel1_1))	(plu2_1	vup1_2))	vul2_1)	(vel2_1	vup2_2))	((369.1_1	(gab1_1	plu1_1))	vul3_1))	((gra1_1	gra2_1)	gra1_2))
((((250.1_1	L987_1)	((((((ceb1_2	icr1_1)	406.1_2)	((((416.1_1	416.1_2)	(ceb1_1	vul1_1))	icr2_2)	(vup2_1	vup1_1)))	tri2_1)	((gag1_2	(gag1_1	gag2_1))	lai2_1))	(((90.6_1	(92.1_1	92.1_2))	((gab2_1	(gac2_1	(lit2_1	lit1_1)))	tri1_2))	(lai1_1	lit1_2))))	((((((((406.1_1	icr1_2)	((gac1_1	gac1_2)	((gac2_2	icr2_1)	vul1_2)))	((vel2_1	gal1_1)	vup1_2))	vel1_1)	((369.1_1	vup2_2)	(ceb2_1	vul3_1)))	(((gal2_1	plu2_1)	(gab1_1	plu1_1))	vul2_1))	((gra1_1	gra2_1)	gra1_2))
(((((250.1_1	L987_1)	((((406.1_2	icr1_1)	ceb1_2)	tri1_2)	(((((vup1_1	ceb1_1)	vup2_1)	(((416.1_1	416.1_2)	icr2_2)	vul1_1))	(((gab2_1	(gac2_1	(lai1_1	lai2_1)))	lit2_1)	(gag1_2	(gag1_1	gag2_1))))	(((90.6_1	(92.1_1	92.1_2))	(lit1_1	lit1_2))	tri2_1))))	((((gac2_2	((icr1_2	plu1_1)	vup1_2))	(369.1_1	(gab1_1	vul1_2)))	(((((ceb2_1	gal1_1)	(((406.1_1	icr2_1)	((gac1_1	gac1_2)	((gal2_1	vup2_2)	vel2_1)))	vul3_1))	plu2_1)	vul2_1)	vel1_1))	((366.1_1	(lai1_2	tri1_1))
(((((250.1_1	L987_1)	(((((ceb1_2	(406.1_2	icr1_1))	((((((gag1_2	gag2_1)	gag1_1)	(lit2_1	(lai1_1	lai2_1)))	((gac2_1	lit1_1)	lit1_2))	gab2_1)	(90.6_1	(92.1_1	92.1_2))))	((((416.1_2	vup1_1)	((ceb1_1	vup2_1)	icr2_2))	vul1_1)	416.1_1))	tri1_2)	tri2_1))	(((((((406.1_1	vel2_1)	(icr1_2	gal2_1))	gal1_1)	((((ceb2_1	vul3_1)	vul1_2)	vup2_2)	((gab1_1	vup1_2)	gac2_2)))	((((369.1_1	(vel1_1	plu2_1))	((gac1_1	gac1_2)	plu1_1))	icr2_1)	vul2_1))	((gra1_1	gra2_1)	gra1_2))
(((((250.1_1	L987_1)	((((icr1_1	(406.1_2	ceb1_2))	(416.1_2	((vup2_1	ceb1_1)	((416.1_1	(vul1_1	vup1_1))	icr2_2))))	(90.6_1	(92.1_1	92.1_2)))	((lit2_1	((((gag2_1	gag1_2)	gag1_1)	(((gab2_1	(lai2_1	lit1_2))	(gac2_1	lit1_1))	tri2_1))	lai1_1))	tri1_2)))	((((((((ceb2_1	plu2_1)	(gac1_1	gac1_2))	icr2_1)	icr1_2)	(((((((406.1_1	vup1_2)	plu1_1)	gal1_1)	vul1_2)	(vel2_1	gal2_1))	vul2_1)	vel1_1))	(((369.1_1	gac2_2)	vup2_2)	(gab1_1	vul3_1)))	((gra1_1	gra2_1)	gra1_2))
(((((250.1_1	L987_1)	((((((406.1_2	(ceb1_2	icr1_1))	tri2_1)	(gab2_1	((gac2_1	(lit1_1	lai2_1))	(lit1_2	lit2_1))))	((((416.1_2	ceb1_1)	vup2_1)	(icr2_2	(416.1_1	(vul1_1	vup1_1))))	(90.6_1	(92.1_1	92.1_2))))	((gag1_1	gag1_2)	gag2_1))	(lai1_1	tri1_2)))	((((((((((plu2_1	icr2_1)	plu1_1)	(gab1_1	gal2_1))	(gac1_1	gac1_2))	((((vel2_1	406.1_1)	((ceb2_1	icr1_2)	gac2_2))	gal1_1)	(vul1_2	vul3_1)))	(369.1_1	vel1_1))	(vul2_1	(vup1_2	vup2_2)))	(gra1_1	gra2_1))	gra1_2)
(((((250.1_1	L987_1)	(((((icr1_1	(406.1_2	ceb1_2))	tri1_2)	((gag1_1	gag1_2)	gag2_1))	(90.6_1	(92.1_1	92.1_2)))	((416.1_1	((((vup2_1	vup1_1)	vul1_1)	(ceb1_1	icr2_2))	416.1_2))	((lai2_1	lit1_1)	(((gab2_1	lai1_1)	lit2_1)	(gac2_1	(lit1_2	tri2_1)))))))	(((((((((plu1_1	vup2_2)	(icr1_2	vup1_2))	((gab1_1	(gal2_1	vul3_1))	(369.1_1	plu2_1)))	icr2_1)	(((406.1_1	(gac2_2	vul1_2))	((ceb2_1	(gac1_1	gac1_2))	gal1_1))	vel2_1))	vel1_1)	vul2_1)	((gra1_1	gra2_1)	gra1_2))
((((250.1_1	L987_1)	((((((((406.1_2	ceb1_2)	icr1_1)	lit1_2)	((lai2_1	((gab2_1	lit1_1)	lai1_1))	(gac2_1	lit2_1)))	tri2_1)	(((gag2_1	gag1_1)	gag1_2)	tri1_2))	(((icr2_2	416.1_2)	416.1_1)	((ceb1_1	vup2_1)	(vul1_1	vup1_1))))	(90.6_1	(92.1_1	92.1_2))))	((((((((icr2_1	plu2_1)	vup1_2)	((gac1_1	gac1_2)	vel2_1))	(gac2_2	vul1_2))	(((((369.1_1	gal1_1)	vel1_1)	gab1_1)	(((406.1_1	ceb2_1)	(plu1_1	vup2_2))	gal2_1))	(icr1_2	vul3_1)))	vul2_1)	((gra1_1	gra2_1)	gra1_2))
(((((250.1_1	L987_1)	((((((406.1_2	icr1_1)	ceb1_2)	((416.1_2	416.1_1)	((((vul1_1	vup2_1)	vup1_1)	ceb1_1)	icr2_2)))	(lit1_2	tri2_1))	((((gab2_1	lit1_1)	lai2_1)	(((gag1_1	gag2_1)	gag1_2)	((gac2_1	lai1_1)	lit2_1)))	tri1_2))	(90.6_1	(92.1_1	92.1_2))))	(((((((icr2_1	(ceb2_1	gac2_2))	vup1_2)	(((((vul3_1	(gac1_1	gac1_2))	406.1_1)	((369.1_1	vup2_2)	(icr1_2	vel2_1)))	(gab1_1	(gal1_1	(vul1_2	plu2_1))))	(plu1_1	gal2_1)))	vul2_1)	vel1_1)	((gra1_1	gra2_1)	gra1_2))
(((((250.1_1	L987_1)	(((((((406.1_2	ceb1_2)	icr1_1)	(gag1_1	(gag1_2	gag2_1)))	((((gab2_1	gac2_1)	lai2_1)	lit1_1)	tri1_2))	(((lai1_1	lit2_1)	lit1_2)	tri2_1))	(90.6_1	(92.1_1	92.1_2)))	((((ceb1_1	vup2_1)	icr2_2)	(vul1_1	vup1_1))	(416.1_1	416.1_2))))	(((((((vup1_2	((gab1_1	plu2_1)	((gac1_1	gac1_2)	gal2_1)))	(((406.1_1	plu1_1)	(icr1_2	vul1_2))	(vup2_2	gac2_2)))	(vul2_1	gal1_1))	vel1_1)	((vul3_1	(369.1_1	(ceb2_1	vel2_1)))	icr2_1))	((gra1_1	gra2_1)	gra1_2))
(((((250.1_1	L987_1)	(((((((ceb1_2	icr1_1)	406.1_2)	((((lai2_1	(gab2_1	gac2_1))	lit1_1)	((lai1_1	tri1_2)	lit1_2))	lit2_1))	(((vul1_1	(icr2_2	vup2_1))	416.1_2)	(416.1_1	(ceb1_1	vup1_1))))	(gag2_1	(gag1_1	gag1_2)))	(90.6_1	(92.1_1	92.1_2)))	tri2_1))	(((((((gal2_1	(gal1_1	(vul1_2	plu2_1)))	(ceb2_1	vul2_1))	(((gac2_2	plu1_1)	(icr2_1	vul3_1))	vel1_1))	369.1_1)	(((406.1_1	vup1_2)	gab1_1)	(((icr1_2	vup2_2)	vel2_1)	(gac1_1	gac1_2))))	((gra1_1	gra2_1)	gra1_2))
(((((250.1_1	L987_1)	((((icr1_1	(406.1_2	ceb1_2))	(gag2_1	(gag1_1	gag1_2)))	((((vul1_1	(((vup2_1	vup1_1)	((416.1_1	icr2_2)	ceb1_1))	416.1_2))	(gab2_1	lit1_1))	(((gac2_1	(lai2_1	lai1_1))	tri2_1)	tri1_2))	(90.6_1	(92.1_1	92.1_2))))	(lit1_2	lit2_1)))	((((((((((gal1_1	(plu2_1	vup2_2))	vel1_1)	406.1_1)	369.1_1)	gal2_1)	((((vul1_2	icr1_2)	(gac1_1	gac1_2))	ceb2_1)	(gac2_2	vup1_2)))	((gab1_1	vul3_1)	((icr2_1	vel2_1)	plu1_1)))	vul2_1)	((gra1_1	gra2_1)	gra1_2))
(((((250.1_1	L987_1)	((406.1_2	(ceb1_2	icr1_1))	((((416.1_2	(((vul1_1	(ceb1_1	(icr2_2	vup1_1)))	416.1_1)	vup2_1))	(((gac2_1	lai2_1)	lai1_1)	tri2_1))	((gab2_1	lit1_1)	((90.6_1	(92.1_1	92.1_2))	((lit1_2	tri1_2)	lit2_1))))	((gag1_1	gag2_1)	gag1_2))))	((((((vel1_1	((gac2_2	vul3_1)	(gal1_1	icr2_1)))	(((gal2_1	((369.1_1	vel2_1)	(406.1_1	plu2_1)))	(ceb2_1	icr1_2))	((gab1_1	(gac1_1	gac1_2))	((vul1_2	vup2_2)	vup1_2))))	(vul2_1	plu1_1))	gra1_2)	(gra1_1	gra2_1))
(((((250.1_1	L987_1)	(((((406.1_2	ceb1_2)	icr1_1)	((((416.1_2	416.1_1)	(ceb1_1	((vul1_1	vup2_1)	(icr2_2	vup1_1))))	tri2_1)	lit2_1))	(lit1_2	lit1_1))	(((90.6_1	(92.1_1	92.1_2))	(gab2_1	lai2_1))	(((gag1_2	(gag1_1	gag2_1))	(gac2_1	lai1_1))	tri1_2))))	((((((369.1_1	gac2_2)	plu1_1)	(((((406.1_1	gab1_1)	plu2_1)	vul3_1)	((gac1_1	gac1_2)	(vul1_2	vup1_2)))	vul2_1))	(((((icr2_1	vup2_2)	(ceb2_1	gal2_1))	icr1_2)	(vel2_1	gal1_1))	vel1_1))	((gra1_1	gra2_1)	gra1_2))
(((((250.1_1	L987_1)	((((((ceb1_2	icr1_1)	406.1_2)	(((gab2_1	lai1_1)	lit2_1)	(gac2_1	lai2_1)))	(((gag1_2	gag2_1)	gag1_1)	tri1_2))	((((ceb1_1	vup1_1)	((416.1_2	416.1_1)	(vul1_1	(icr2_2	vup2_1))))	tri2_1)	(lit1_1	lit1_2)))	(90.6_1	(92.1_1	92.1_2))))	((((((((vul3_1	(icr1_2	plu2_1))	(((369.1_1	vel2_1)	gac2_2)	vup1_2))	((406.1_1	plu1_1)	gal1_1))	((((gal2_1	ceb2_1)	gab1_1)	vup2_2)	(icr2_1	vul1_2)))	(vul2_1	vel1_1))	(gac1_1	gac1_2))	((gra1_1	gra2_1)	gra1_2))
(((((250.1_1	L987_1)	((((((ceb1_2	(406.1_2	icr1_1))	lai1_1)	(lai2_1	tri2_1))	(((90.6_1	(92.1_1	92.1_2))	((gag1_1	gag1_2)	gag2_1))	(gac2_1	((lit1_2	lit2_1)	tri1_2))))	(gab2_1	lit1_1))	((((icr2_2	vul1_1)	vup1_1)	((416.1_2	ceb1_1)	416.1_1))	vup2_1)))	(((((((((gal2_1	vel2_1)	((((369.1_1	icr1_2)	(406.1_1	plu2_1))	(gab1_1	vup1_2))	vel1_1))	((ceb2_1	gal1_1)	(gac2_2	plu1_1)))	((vul3_1	vul1_2)	icr2_1))	(vul2_1	vup2_2))	(gac1_1	gac1_2))	gra1_2)	(gra1_1	gra2_1))
((((250.1_1	L987_1)	((((((406.1_2	icr1_1)	ceb1_2)	((((gag1_1	gag1_2)	gag2_1)	tri2_1)	(((gac2_1	lit2_1)	(lai1_1	lit1_1))	lit1_2)))	((90.6_1	(92.1_1	92.1_2))	gab2_1))	(lai2_1	tri1_2))	((((vup2_1	vup1_1)	416.1_2)	(ceb1_1	vul1_1))	(416.1_1	icr2_2))))	((((((((icr2_1	((vup1_2	(plu2_1	vup2_2))	369.1_1))	406.1_1)	ceb2_1)	((gac1_1	gac1_2)	vul3_1))	(((gac2_2	gal2_1)	(vul1_2	vel1_1))	((((gab1_1	icr1_2)	gal1_1)	vel2_1)	plu1_1)))	vul2_1)	((gra1_1	gra2_1)	gra1_2))
(((((250.1_1	L987_1)	(((406.1_2	(ceb1_2	icr1_1))	(((lai1_1	lit1_2)	((gab2_1	(gac2_1	lai2_1))	lit1_1))	(gag1_1	(gag1_2	gag2_1))))	(((((416.1_1	(vup2_1	(416.1_2	(ceb1_1	icr2_2))))	(vul1_1	vup1_1))	(tri1_2	lit2_1))	tri2_1)	(90.6_1	(92.1_1	92.1_2)))))	((((((((ceb2_1	plu1_1)	vul3_1)	vel1_1)	(gac1_1	gac1_2))	((406.1_1	(vul1_2	gal2_1))	gal1_1))	(((((369.1_1	vup2_2)	icr2_1)	plu2_1)	vul2_1)	((gab1_1	vup1_2)	((gac2_2	vel2_1)	icr1_2))))	((gra1_1	gra2_1)	gra1_2))
(((((250.1_1	L987_1)	(((406.1_2	(ceb1_2	icr1_1))	(((gag1_1	gag2_1)	gag1_2)	(gab2_1	lit2_1)))	(((((((icr2_2	vul1_1)	vup2_1)	(vup1_1	416.1_2))	ceb1_1)	416.1_1)	((lit1_1	(gac2_1	lit1_2))	((90.6_1	(92.1_1	92.1_2))	((lai1_1	tri1_2)	lai2_1))))	tri2_1)))	((((vul2_1	vul1_2)	((((gab1_1	((ceb2_1	vel2_1)	plu2_1))	((((369.1_1	icr2_1)	vup2_2)	plu1_1)	((406.1_1	vul3_1)	vup1_2)))	(((gac2_2	vel1_1)	icr1_2)	(gal1_1	gal2_1)))	(gac1_1	gac1_2)))	((gra1_1	gra2_1)	gra1_2))
(((((250.1_1	L987_1)	(((((((406.1_2	icr1_1)	ceb1_2)	lit1_1)	((gab2_1	lai1_1)	tri1_2))	((((vup1_1	(ceb1_1	icr2_2))	((416.1_1	vul1_1)	vup2_1))	416.1_2)	((90.6_1	(92.1_1	92.1_2))	(gac2_1	(lit1_2	tri2_1)))))	(gag1_1	(gag1_2	gag2_1)))	(lit2_1	lai2_1)))	(((((((((icr1_2	gab1_1)	(gal2_1	vup2_2))	((plu1_1	(369.1_1	(gac2_2	vel2_1)))	vup1_2))	vul1_2)	(((406.1_1	(ceb2_1	vul3_1))	vel1_1)	(plu2_1	icr2_1)))	vul2_1)	((gac1_1	gac1_2)	gal1_1))	((gra1_1	gra2_1)	gra1_2))
(((((250.1_1	L987_1)	((((((406.1_2	icr1_1)	ceb1_2)	(lai2_1	(((gab2_1	lit1_1)	lit2_1)	(lai1_1	tri1_2))))	(90.6_1	(92.1_1	92.1_2)))	((gag1_1	(gag1_2	gag2_1))	(gac2_1	lit1_2)))	((((vup1_1	ceb1_1)	icr2_2)	((416.1_1	416.1_2)	(vul1_1	vup2_1)))	tri2_1)))	(((((ceb2_1	vul2_1)	(((((((369.1_1	gac2_2)	icr2_1)	(406.1_1	plu2_1))	plu1_1)	((vul1_2	vel2_1)	vul3_1))	vup1_2)	vel1_1))	((gab1_1	((gac1_1	gac1_2)	vup2_2))	((gal2_1	icr1_2)	gal1_1)))	((gra1_1	gra2_1)	gra1_2))
((((250.1_1	L987_1)	((((((((406.1_2	icr1_1)	ceb1_2)	(90.6_1	(92.1_1	92.1_2)))	(lai1_1	(((gac2_1	lai2_1)	(lit2_1	lit1_1))	lit1_2)))	(gab2_1	tri1_2))	(gag1_2	(gag1_1	gag2_1)))	tri2_1)	((icr2_2	vup2_1)	((((416.1_1	vul1_1)	vup1_1)	ceb1_1)	416.1_2))))	(((((icr2_1	((369.1_1	plu2_1)	((406.1_1	vel2_1)	(gac1_1	gac1_2))))	(ceb2_1	(((gac2_2	vup1_2)	(icr1_2	(vul1_2	plu1_1)))	vul3_1)))	(((gal2_1	vup2_2)	(gab1_1	gal1_1))	(vul2_1	vel1_1)))	((gra1_1	gra2_1)	gra1_2))
(((((250.1_1	L987_1)	(((((406.1_2	ceb1_2)	icr1_1)	(((lai2_1	lit1_1)	((gac2_1	(lit1_2	lit2_1))	lai1_1))	tri2_1))	(90.6_1	(92.1_1	92.1_2)))	(((416.1_1	((ceb1_1	icr2_2)	vup1_1))	((vul1_1	vup2_1)	416.1_2))	(((gag1_2	gag2_1)	gag1_1)	(gab2_1	tri1_2)))))	(((((((((((((369.1_1	plu2_1)	(icr2_1	vul1_2))	vup1_2)	(gac1_1	gac1_2))	vel1_1)	(icr1_2	(gab1_1	vup2_2)))	vul2_1)	((gac2_2	(vul3_1	plu1_1))	gal2_1))	(406.1_1	(ceb2_1	vel2_1)))	gal1_1)	gra1_2)	(gra1_1	gra2_1))
(((((250.1_1	L987_1)	((((406.1_2	(ceb1_2	icr1_1))	((gag2_1	gag1_2)	gag1_1))	((vul1_1	((vup1_1	icr2_2)	(((416.1_1	ceb1_1)	vup2_1)	416.1_2)))	(lit1_2	(tri1_2	tri2_1))))	(((lit1_1	(gab2_1	gac2_1))	lai2_1)	((90.6_1	(92.1_1	92.1_2))	(lai1_1	lit2_1)))))	(((((((vul1_2	vup1_2)	plu2_1)	((406.1_1	(gac1_1	gac1_2))	(gal1_1	vel2_1)))	((369.1_1	ceb2_1)	(gab1_1	(icr1_2	vup2_2))))	((((vul3_1	(gac2_2	plu1_1))	(gal2_1	icr2_1))	vel1_1)	vul2_1))	((gra1_1	gra2_1)	gra1_2))
(((((250.1_1	L987_1)	((((ceb1_2	icr1_1)	406.1_2)	((ceb1_1	(((416.1_2	((icr2_2	vup1_1)	vul1_1))	416.1_1)	vup2_1))	((90.6_1	(92.1_1	92.1_2))	((lai2_1	tri2_1)	(gab2_1	gac2_1)))))	((((lit2_1	lit1_2)	(lit1_1	lai1_1))	tri1_2)	((gag2_1	gag1_1)	gag1_2))))	((((((((((vul1_2	(vel2_1	vup2_2))	gac2_2)	(icr2_1	vup1_2))	(gal2_1	369.1_1))	(406.1_1	plu1_1))	vul3_1)	((gac1_1	gac1_2)	plu2_1))	(((((ceb2_1	icr1_2)	vul2_1)	gal1_1)	gab1_1)	vel1_1))	((gra1_1	gra2_1)	gra1_2))
(((((250.1_1	L987_1)	((((((ceb1_2	icr1_1)	406.1_2)	((((((lit2_1	lit1_1)	lai2_1)	(gac2_1	lit1_2))	(gab2_1	lai1_1))	tri2_1)	((gag1_2	gag2_1)	gag1_1)))	tri1_2)	(90.6_1	(92.1_1	92.1_2)))	(ceb1_1	((416.1_1	((vup1_1	vul1_1)	(icr2_2	vup2_1)))	416.1_2))))	(((((((vel1_1	((vul3_1	plu2_1)	(icr1_2	vel2_1)))	(gal2_1	plu1_1))	406.1_1)	(((369.1_1	vup2_2)	gal1_1)	(((ceb2_1	(gab1_1	(gac1_1	gac1_2)))	vul1_2)	(gac2_2	vul2_1))))	(icr2_1	vup1_2))	((gra1_1	gra2_1)	gra1_2))
((((250.1_1	L987_1)	((((((406.1_2	(ceb1_2	icr1_1))	(((416.1_1	ceb1_1)	vup2_1)	((416.1_2	(icr2_2	vul1_1))	vup1_1)))	((gab2_1	lit1_1)	(((gac2_1	lit1_2)	lit2_1)	(lai1_1	lai2_1))))	(gag1_1	(gag1_2	gag2_1)))	(90.6_1	(92.1_1	92.1_2)))	(tri1_2	tri2_1)))	(((((gal2_1	vul2_1)	(((406.1_1	((((vup1_2	gac2_2)	(gal1_1	((icr1_2	(plu1_1	vel2_1))	vup2_2)))	(plu2_1	vul3_1))	vel1_1))	(369.1_1	(gab1_1	icr2_1)))	(gac1_1	gac1_2)))	(ceb2_1	vul1_2))	((gra1_1	gra2_1)	gra1_2))
((((250.1_1	L987_1)	(((406.1_2	(ceb1_2	icr1_1))	(((vup2_1	((416.1_1	(ceb1_1	vul1_1))	(416.1_2	vup1_1)))	icr2_2)	(((((gac2_1	lai2_1)	(gag1_1	(gag1_2	gag2_1)))	(gab2_1	tri1_2))	(lai1_1	((lit1_1	lit1_2)	lit2_1)))	(90.6_1	(92.1_1	92.1_2)))))	tri2_1))	((((((((icr1_2	(plu1_1	(gab1_1	vul1_2)))	(ceb2_1	gal1_1))	(plu2_1	vup1_2))	((((369.1_1	vup2_2)	gac2_2)	gal2_1)	vul3_1))	((((406.1_1	vel2_1)	icr2_1)	vul2_1)	vel1_1))	(gac1_1	gac1_2))	((gra1_1	gra2_1)	gra1_2))
(((((250.1_1	L987_1)	(((406.1_2	icr1_1)	ceb1_2)	((((((vup1_1	416.1_2)	(((416.1_1	icr2_2)	ceb1_1)	(vul1_1	vup2_1)))	((((gab2_1	lit1_1)	gac2_1)	((lai1_1	lit1_2)	lai2_1))	tri1_2))	(gag2_1	(gag1_1	gag1_2)))	(lit2_1	(90.6_1	(92.1_1	92.1_2))))	tri2_1)))	((((((vul3_1	(gab1_1	plu1_1))	(gac1_1	gac1_2))	(((gal2_1	((((369.1_1	ceb2_1)	vel1_1)	vup1_2)	(((406.1_1	icr2_1)	vel2_1)	(vul1_2	plu2_1))))	gac2_2)	((gal1_1	icr1_2)	vup2_2)))	vul2_1)	((gra1_1	gra2_1)	gra1_2))
(((((250.1_1	L987_1)	(((((406.1_2	(ceb1_2	icr1_1))	((tri1_2	gab2_1)	((gac2_1	lai1_1)	lit1_2)))	((90.6_1	(92.1_1	92.1_2))	(((gag1_2	gag2_1)	gag1_1)	(lai2_1	(lit1_1	lit2_1)))))	tri2_1)	((((vup1_1	vup2_1)	(icr2_2	vul1_1))	(416.1_2	ceb1_1))	416.1_1)))	((((((ceb2_1	(icr2_1	vul3_1))	(vel2_1	vul1_2))	((369.1_1	((406.1_1	(gab1_1	vup1_2))	icr1_2))	(vup2_2	plu1_1)))	((((gac2_2	plu2_1)	((gac1_1	gac1_2)	gal2_1))	vel1_1)	(gal1_1	vul2_1)))	((gra1_1	gra2_1)	gra1_2))
(((((250.1_1	L987_1)	((((icr1_1	(406.1_2	ceb1_2))	((((lit1_2	gac2_1)	tri1_2)	tri2_1)	lai1_1))	(90.6_1	(92.1_1	92.1_2)))	(((((ceb1_1	(416.1_1	vul1_1))	(416.1_2	(icr2_2	vup1_1)))	vup2_1)	(((gab2_1	lai2_1)	lit2_1)	lit1_1))	(gag1_2	(gag1_1	gag2_1)))))	((((((((((((plu2_1	icr2_1)	ceb2_1)	vel1_1)	icr1_2)	((gal2_1	406.1_1)	(gab1_1	vup2_2)))	((369.1_1	gal1_1)	plu1_1))	vel2_1)	(((gac1_1	gac1_2)	(gac2_2	vul1_2))	(vul3_1	vup1_2)))	vul2_1)	gra1_2)	(gra1_1	gra2_1))
((((250.1_1	L987_1)	(((((ceb1_2	(406.1_2	icr1_1))	((90.6_1	(92.1_1	92.1_2))	(gab2_1	tri2_1)))	(gag1_1	(gag1_2	gag2_1)))	lit2_1)	(((((((((icr2_2	vup2_1)	vup1_1)	416.1_2)	vul1_1)	416.1_1)	ceb1_1)	tri1_2)	(lai2_1	lit1_2))	(gac2_1	(lai1_1	lit1_1)))))	((((((((((gac2_2	vul3_1)	vel2_1)	(gal1_1	icr1_2))	vul2_1)	(406.1_1	(icr2_1	((vel1_1	plu2_1)	vup1_2))))	((gab1_1	vup2_2)	plu1_1))	(gac1_1	gac1_2))	(((369.1_1	ceb2_1)	gal2_1)	vul1_2))	((gra1_1	gra2_1)	gra1_2))
((((250.1_1	L987_1)	(((406.1_2	ceb1_2)	icr1_1)	((((((((416.1_2	((icr2_2	ceb1_1)	vup2_1))	(416.1_1	vup1_1))	vul1_1)	tri1_2)	(gab2_1	lit1_1))	tri2_1)	((((gag1_1	gag2_1)	gag1_2)	(lai1_1	lai2_1))	((gac2_1	lit2_1)	lit1_2)))	(90.6_1	(92.1_1	92.1_2)))))	(((((((icr2_1	vul3_1)	gal1_1)	(gab1_1	(gac1_1	gac1_2)))	(((ceb2_1	plu1_1)	vel1_1)	vul2_1))	((((369.1_1	plu2_1)	vup2_2)	gal2_1)	((((406.1_1	icr1_2)	vel2_1)	(gac2_2	vul1_2))	vup1_2)))	((gra1_1	gra2_1)	gra1_2))
(((((250.1_1	L987_1)	(((((406.1_2	ceb1_2)	icr1_1)	((((ceb1_1	icr2_2)	(((416.1_1	vul1_1)	vup1_1)	(416.1_2	vup2_1)))	lit1_2)	((gac2_1	lit2_1)	lai2_1)))	((90.6_1	(92.1_1	92.1_2))	((((gag2_1	(gag1_1	gag1_2))	lit1_1)	(gab2_1	lai1_1))	tri2_1)))	tri1_2))	((((((((gab1_1	icr2_1)	(vul3_1	((ceb2_1	vul1_2)	(gal1_1	plu2_1))))	((gac1_1	gac1_2)	vup1_2))	((vel1_1	vel2_1)	plu1_1))	((369.1_1	(gal2_1	vup2_2))	((406.1_1	icr1_2)	gac2_2)))	vul2_1)	((gra1_1	gra2_1)	gra1_2))
(((((250.1_1	L987_1)	(((((406.1_2	icr1_1)	ceb1_2)	(90.6_1	(92.1_1	92.1_2)))	(((((416.1_1	icr2_2)	(416.1_2	vup1_1))	ceb1_1)	(vup2_1	vul1_1))	((((((gag1_1	gag1_2)	gag2_1)	lai2_1)	(gab2_1	lit1_2))	tri1_2)	(lai1_1	lit1_1))))	((gac2_1	lit2_1)	tri2_1)))	(((((((((vup2_2	((406.1_1	gab1_1)	icr2_1))	gac2_2)	((vel2_1	vel1_1)	gal1_1))	(((369.1_1	ceb2_1)	icr1_2)	vul1_2))	vul2_1)	((vul3_1	vup1_2)	((gac1_1	gac1_2)	(gal2_1	plu2_1))))	plu1_1)	((gra1_1	gra2_1)	gra1_2))
((((250.1_1	L987_1)	((((((406.1_2	(ceb1_2	icr1_1))	tri2_1)	(gac2_1	(((gab2_1	lai1_1)	(lit2_1	lai2_1))	(lit1_2	lit1_1))))	tri1_2)	((((((vup2_1	vup1_1)	vul1_1)	416.1_1)	(ceb1_1	icr2_2))	416.1_2)	(gag2_1	(gag1_1	gag1_2))))	(90.6_1	(92.1_1	92.1_2))))	(((((((gac2_2	vel2_1)	((369.1_1	gab1_1)	(((ceb2_1	plu1_1)	(gal1_1	vup2_2))	(gal2_1	(icr2_1	vul3_1)))))	((gac1_1	gac1_2)	((icr1_2	vul1_2)	plu2_1)))	vel1_1)	((406.1_1	vul2_1)	vup1_2))	((gra1_1	gra2_1)	gra1_2))
(((((250.1_1	L987_1)	(((((406.1_2	ceb1_2)	icr1_1)	((gab2_1	((lai1_1	lai2_1)	lit2_1))	(lit1_1	lit1_2)))	(gag1_2	(gag1_1	gag2_1)))	(((((vup2_1	416.1_1)	(ceb1_1	(icr2_2	vup1_1)))	(vul1_1	416.1_2))	tri1_2)	((gac2_1	(90.6_1	(92.1_1	92.1_2)))	tri2_1))))	(((((((icr1_2	(ceb2_1	gal1_1))	(gal2_1	vup2_2))	((369.1_1	vul2_1)	((gac2_2	vel2_1)	((plu1_1	plu2_1)	vul3_1))))	((vul1_2	vel1_1)	((gab1_1	vup1_2)	icr2_1)))	(406.1_1	(gac1_1	gac1_2)))	((gra1_1	gra2_1)	gra1_2))
(((((250.1_1	L987_1)	(((((ceb1_2	(406.1_2	icr1_1))	tri2_1)	((90.6_1	(92.1_1	92.1_2))	(gag2_1	(gag1_1	gag1_2))))	(((((vul1_1	416.1_2)	vup2_1)	icr2_2)	((ceb1_1	vup1_1)	416.1_1))	lit1_1))	((gab2_1	((lit1_2	lai1_1)	(lit2_1	lai2_1)))	(gac2_1	tri1_2))))	((((((gab1_1	((((gac2_2	plu1_1)	vul3_1)	(vel2_1	vup2_2))	icr2_1))	(icr1_2	(gal2_1	vul2_1)))	((((369.1_1	(406.1_1	gal1_1))	ceb2_1)	vup1_2)	((plu2_1	vul1_2)	vel1_1)))	(gac1_1	gac1_2))	((gra1_1	gra2_1)	gra1_2))
((((250.1_1	L987_1)	(((ceb1_2	(406.1_2	icr1_1))	tri1_2)	((((vul1_1	vup2_1)	((416.1_2	vup1_1)	icr2_2))	(416.1_1	ceb1_1))	((((gab2_1	tri2_1)	(gac2_1	lit1_2))	((90.6_1	(92.1_1	92.1_2))	(gag1_2	(gag1_1	gag2_1))))	(((lai1_1	lai2_1)	lit2_1)	lit1_1)))))	((((((plu2_1	(369.1_1	406.1_1))	((vup1_2	((((ceb2_1	(vel2_1	vup2_2))	(gac1_1	gac1_2))	gal1_1)	((gab1_1	vul1_2)	gal2_1)))	((icr2_1	(gac2_2	plu1_1))	vel1_1)))	((icr1_2	vul3_1)	vul2_1))	gra1_2)	(gra1_1	gra2_1))
((((250.1_1	L987_1)	(((((406.1_2	(ceb1_2	icr1_1))	tri1_2)	((((ceb1_1	icr2_2)	((416.1_2	vup1_1)	vul1_1))	(vup2_1	416.1_1))	(((lit1_1	(gab2_1	gac2_1))	lit1_2)	((lit2_1	(lai1_1	lai2_1))	tri2_1))))	((gag1_2	gag2_1)	gag1_1))	(90.6_1	(92.1_1	92.1_2))))	((((((((gab1_1	icr2_1)	((((ceb2_1	vel2_1)	(vup2_2	(plu1_1	vul1_2)))	gac2_2)	((369.1_1	plu2_1)	gal2_1)))	vul2_1)	((((vul3_1	icr1_2)	vup1_2)	gal1_1)	(gac1_1	gac1_2)))	(406.1_1	vel1_1))	(gra1_1	gra2_1))	gra1_2)
((((250.1_1	L987_1)	((((((ceb1_2	(406.1_2	icr1_1))	lit1_1)	((lai1_1	lit1_2)	tri1_2))	((416.1_2	(icr2_2	vup2_1))	((416.1_1	(ceb1_1	vup1_1))	vul1_1)))	tri2_1)	(((((gac2_1	lai2_1)	gab2_1)	lit2_1)	((gag1_2	gag1_1)	gag2_1))	(90.6_1	(92.1_1	92.1_2)))))	(((((((((369.1_1	plu2_1)	(gac2_2	(icr1_2	vup1_2)))	(gal2_1	vup2_2))	((406.1_1	gal1_1)	((icr2_1	gab1_1)	plu1_1)))	(((ceb2_1	(gac1_1	gac1_2))	vul3_1)	vel1_1))	((vel2_1	vul1_2)	vul2_1))	(gra1_1	gra2_1))	gra1_2)
(((((250.1_1	L987_1)	((((((ceb1_2	406.1_2)	icr1_1)	(lit2_1	((lit1_2	lai1_1)	lit1_1)))	(((90.6_1	(92.1_1	92.1_2))	tri2_1)	tri1_2))	(((vul1_1	vup1_1)	icr2_2)	(((416.1_1	vup2_1)	ceb1_1)	416.1_2)))	(((gag2_1	gag1_1)	gag1_2)	((gab2_1	gac2_1)	lai2_1))))	((((((((gac2_2	icr2_1)	(plu2_1	vup1_2))	(((ceb2_1	vul3_1)	vup2_2)	((vel2_1	(gac1_1	gac1_2))	gal1_1)))	(gab1_1	gal2_1))	(((plu1_1	vul2_1)	vel1_1)	(369.1_1	(icr1_2	vul1_2))))	406.1_1)	((gra1_1	gra2_1)	gra1_2))
(((((250.1_1	L987_1)	(((406.1_2	(ceb1_2	icr1_1))	(((vup1_1	ceb1_1)	(vul1_1	(416.1_2	vup2_1)))	(416.1_1	icr2_2)))	((((tri1_2	lai1_1)	((gag2_1	gag1_2)	gag1_1))	(tri2_1	lai2_1))	(((90.6_1	(92.1_1	92.1_2))	(gac2_1	(lit1_1	lit2_1)))	(gab2_1	lit1_2)))))	((((((((369.1_1	vul1_2)	vup1_2)	((((406.1_1	gal1_1)	icr1_2)	(ceb2_1	vup2_2))	(gac1_1	gac1_2)))	(((gac2_2	vul3_1)	(gal2_1	plu1_1))	gab1_1))	vel1_1)	(((plu2_1	vel2_1)	icr2_1)	vul2_1))	((gra1_1	gra2_1)	gra1_2))
(((((250.1_1	L987_1)	((ceb1_2	(406.1_2	icr1_1))	(((ceb1_1	((416.1_1	(vup1_1	vup2_1))	(416.1_2	(icr2_2	vul1_1))))	(((tri1_2	lai1_1)	tri2_1)	(((((gag1_2	gag2_1)	gag1_1)	((gab2_1	lit1_2)	lit2_1))	(lai2_1	lit1_1))	gac2_1)))	(90.6_1	(92.1_1	92.1_2)))))	((((((((vul1_2	(gac1_1	gac1_2))	gac2_2)	(((((369.1_1	vul3_1)	406.1_1)	(ceb2_1	vup2_2))	(gal2_1	vel2_1))	((gab1_1	icr1_2)	vup1_2)))	(((icr2_1	(gal1_1	plu1_1))	plu2_1)	vel1_1))	vul2_1)	(gra1_1	gra2_1))	gra1_2)
(((((250.1_1	L987_1)	((((((icr1_1	406.1_2)	ceb1_2)	((((gag2_1	gag1_2)	gag1_1)	(lit1_2	lit2_1))	(gab2_1	lit1_1)))	(((416.1_1	ceb1_1)	(((icr2_2	vup1_1)	vul1_1)	416.1_2))	vup2_1))	((((gac2_1	lai1_1)	lai2_1)	tri2_1)	tri1_2))	(90.6_1	(92.1_1	92.1_2))))	((((((vul1_2	(ceb2_1	vel1_1))	(gal2_1	vup1_2))	(vul3_1	plu1_1))	((((((plu2_1	gab1_1)	vel2_1)	369.1_1)	(((406.1_1	icr1_2)	(gac2_2	vup2_2))	gal1_1))	(icr2_1	(gac1_1	gac1_2)))	vul2_1))	((gra1_1	gra2_1)	gra1_2))
(((((250.1_1	L987_1)	(((((406.1_2	icr1_1)	ceb1_2)	(gab2_1	(lit1_2	lit1_1)))	((416.1_1	vup2_1)	((416.1_2	(icr2_2	vup1_1))	(ceb1_1	vul1_1))))	((((gag1_1	gag2_1)	gag1_2)	((gac2_1	lit2_1)	lai2_1))	(((90.6_1	(92.1_1	92.1_2))	tri2_1)	(lai1_1	tri1_2)))))	((((((((406.1_1	vul3_1)	(gal1_1	vup2_2))	(icr2_1	vup1_2))	((((((((369.1_1	vul1_2)	gac2_2)	(gab1_1	vel2_1))	(gac1_1	gac1_2))	plu2_1)	gal2_1)	(ceb2_1	(icr1_2	plu1_1)))	vul2_1))	vel1_1)	(gra1_1	gra2_1))	gra1_2)
(((((250.1_1	L987_1)	((((406.1_2	(ceb1_2	icr1_1))	tri2_1)	((((gac2_1	lit1_2)	((gab2_1	tri1_2)	lai1_1))	lit2_1)	(lai2_1	lit1_1)))	((((((vup2_1	416.1_1)	vup1_1)	416.1_2)	(ceb1_1	(icr2_2	vul1_1)))	(90.6_1	(92.1_1	92.1_2)))	((gag1_1	gag1_2)	gag2_1))))	(((vup1_2	(((((((vel2_1	gac2_2)	((gal2_1	plu1_1)	(icr2_1	plu2_1)))	(406.1_1	vul1_2))	((ceb2_1	vup2_2)	vul2_1))	(gal1_1	(icr1_2	vul3_1)))	((369.1_1	(gac1_1	gac1_2))	gab1_1))	vel1_1))	((gra1_1	gra2_1)	gra1_2))
(((((250.1_1	L987_1)	(((icr1_1	ceb1_2)	406.1_2)	(((((((416.1_1	416.1_2)	(((ceb1_1	(icr2_2	vup2_1))	vup1_1)	vul1_1))	lit1_1)	tri2_1)	(((((gab2_1	lit1_2)	lai1_1)	((gag1_2	gag2_1)	gag1_1))	(gac2_1	lit2_1))	tri1_2))	(90.6_1	(92.1_1	92.1_2)))	lai2_1)))	(((((((((gab1_1	(vup1_2	vup2_2))	(plu1_1	406.1_1))	vul2_1)	(icr1_2	((ceb2_1	gal1_1)	(icr2_1	(vel2_1	vul1_2)))))	(gac1_1	gac1_2))	((369.1_1	vul3_1)	gac2_2))	((gal2_1	plu2_1)	vel1_1))	((gra1_1	gra2_1)	gra1_2))
(((((250.1_1	L987_1)	((((((ceb1_2	406.1_2)	icr1_1)	((lit1_1	gac2_1)	lai2_1))	tri2_1)	(((((ceb1_1	416.1_2)	(icr2_2	vup2_1))	(416.1_1	(vul1_1	vup1_1)))	(((gag2_1	(gag1_1	gag1_2))	lit2_1)	(gab2_1	(lai1_1	lit1_2))))	tri1_2))	(90.6_1	(92.1_1	92.1_2))))	(((((((gab1_1	gal1_1)	vel1_1)	(((406.1_1	ceb2_1)	icr2_1)	vel2_1))	(icr1_2	(gac1_1	gac1_2)))	(((369.1_1	((vup2_2	plu1_1)	vup1_2))	(((gac2_2	(plu2_1	vul1_2))	vul3_1)	gal2_1))	vul2_1))	((gra1_1	gra2_1)	gra1_2))
(((((250.1_1	L987_1)	((((ceb1_2	(406.1_2	icr1_1))	(((((lai2_1	gac2_1)	lit2_1)	gab2_1)	lit1_1)	((gag1_2	gag2_1)	gag1_1)))	(((((((vup1_1	vup2_1)	ceb1_1)	416.1_2)	vul1_1)	416.1_1)	icr2_2)	(((lai1_1	tri1_2)	tri2_1)	lit1_2)))	(90.6_1	(92.1_1	92.1_2))))	((((gal1_1	vup1_2)	((((((369.1_1	(gab1_1	(plu2_1	vup2_2)))	vel2_1)	(((ceb2_1	(gac2_2	vul1_2))	gal2_1)	vul2_1))	((406.1_1	(plu1_1	vul3_1))	(gac1_1	gac1_2)))	vel1_1)	(icr1_2	icr2_1)))	((gra1_1	gra2_1)	gra1_2))
(((((250.1_1	L987_1)	(((406.1_2	ceb1_2)	icr1_1)	lai1_1))	((((((((icr2_2	ceb1_1)	((((416.1_1	vup1_1)	vup2_1)	vul1_1)	416.1_2))	lit1_1)	tri2_1)	(((lit1_2	gac2_1)	lit2_1)	((gag2_1	gag1_1)	gag1_2)))	(gab2_1	lai2_1))	(90.6_1	(92.1_1	92.1_2)))	tri1_2))	(((((((plu2_1	(gac2_2	vel2_1))	((icr1_2	vup1_2)	plu1_1))	(((369.1_1	vul1_2)	(((((406.1_1	gab1_1)	vup2_2)	vel1_1)	((ceb2_1	gal2_1)	(icr2_1	vul3_1)))	(gac1_1	gac1_2)))	gal1_1))	vul2_1)	(gra1_1	gra2_1))	gra1_2)
(((((250.1_1	L987_1)	((((((((ceb1_2	406.1_2)	icr1_1)	lai2_1)	lit2_1)	gac2_1)	(((vul1_1	vup2_1)	(416.1_1	((ceb1_1	icr2_2)	vup1_1)))	416.1_2))	((90.6_1	(92.1_1	92.1_2))	(((gab2_1	((lai1_1	lit1_2)	lit1_1))	tri1_2)	tri2_1)))	(gag1_1	(gag1_2	gag2_1))))	(((((((gab1_1	(gac1_1	gac1_2))	((369.1_1	(icr1_2	(gal2_1	plu1_1)))	vul1_2))	vul2_1)	((((vup2_2	gal1_1)	(406.1_1	vel1_1))	(((ceb2_1	gac2_2)	icr2_1)	(vel2_1	(plu2_1	vul3_1))))	vup1_2))	gra1_2)	(gra1_1	gra2_1))
(((((250.1_1	L987_1)	((((((((406.1_2	icr1_1)	ceb1_2)	((lai2_1	lit2_1)	(gac2_1	lai1_1)))	tri1_2)	((gab2_1	lit1_2)	lit1_1))	((ceb1_1	(icr2_2	vup2_1))	(416.1_1	(416.1_2	(vul1_1	vup1_1)))))	(90.6_1	(92.1_1	92.1_2)))	(((gag1_2	gag2_1)	gag1_1)	tri2_1)))	(((((((((((gab1_1	(vup2_2	(406.1_1	vul3_1)))	(gac2_2	gal2_1))	vul1_2)	vel1_1)	(gac1_1	gac1_2))	((369.1_1	gal1_1)	ceb2_1))	vul2_1)	(((plu1_1	icr1_2)	((icr2_1	vel2_1)	vup1_2))	plu2_1))	gra1_2)	(gra1_1	gra2_1))
(((((250.1_1	L987_1)	(((icr1_1	(406.1_2	ceb1_2))	((((ceb1_1	((416.1_1	vup2_1)	(vul1_1	vup1_1)))	icr2_2)	416.1_2)	((((gab2_1	lit1_2)	tri1_2)	tri2_1)	((gac2_1	lit2_1)	((lai1_1	lit1_1)	lai2_1)))))	((90.6_1	(92.1_1	92.1_2))	((gag1_2	gag2_1)	gag1_1))))	(((((((((vup2_2	plu1_1)	vup1_2)	vel2_1)	vel1_1)	((gac2_2	icr1_2)	(gac1_1	gac1_2)))	vul1_2)	(((369.1_1	(gal2_1	vul3_1))	(406.1_1	ceb2_1))	((gab1_1	gal1_1)	((icr2_1	plu2_1)	vul2_1))))	((gra1_1	gra2_1)	gra1_2))
((((250.1_1	L987_1)	((((((406.1_2	icr1_1)	ceb1_2)	lit1_1)	((lit1_2	gab2_1)	tri2_1))	(((((((icr2_2	vul1_1)	vup2_1)	(416.1_2	ceb1_1))	416.1_1)	vup1_1)	((gac2_1	lai1_1)	(lai2_1	lit2_1)))	(90.6_1	(92.1_1	92.1_2))))	((gag1_1	(gag1_2	gag2_1))	tri1_2)))	(((((((gal2_1	plu1_1)	(gac1_1	gac1_2))	((plu2_1	(369.1_1	icr1_2))	((406.1_1	vul3_1)	vup2_2)))	((((ceb2_1	vup1_2)	(vul2_1	vul1_2))	(gac2_2	(icr2_1	vel1_1)))	((gab1_1	vel2_1)	gal1_1)))	(gra1_1	gra2_1))	gra1_2)
(((((250.1_1	L987_1)	((((((icr1_1	ceb1_2)	406.1_2)	((((gab2_1	lit1_2)	(gac2_1	(lai2_1	(lai1_1	lit2_1))))	lit1_1)	((90.6_1	(92.1_1	92.1_2))	((gag1_2	gag1_1)	gag2_1))))	tri1_2)	tri2_1)	((416.1_1	icr2_2)	((vup2_1	(ceb1_1	vul1_1))	(416.1_2	vup1_1)))))	((((((plu2_1	(vul1_2	gal1_1))	(((369.1_1	(ceb2_1	icr1_2))	vul3_1)	(406.1_1	gal2_1)))	((icr2_1	(gac1_1	gac1_2))	vul2_1))	((vup2_2	plu1_1)	((gab1_1	(gac2_2	(vel2_1	vup1_2)))	vel1_1)))	((gra1_1	gra2_1)	gra1_2))
(((((250.1_1	L987_1)	((((((406.1_2	(ceb1_2	icr1_1))	tri1_2)	((lit1_2	(lit1_1	lai2_1))	((gag1_2	(gag1_1	gag2_1))	(((gab2_1	gac2_1)	lai1_1)	lit2_1))))	(90.6_1	(92.1_1	92.1_2)))	((((vup1_1	ceb1_1)	vul1_1)	vup2_1)	((icr2_2	416.1_1)	416.1_2)))	tri2_1))	((((((((plu1_1	406.1_1)	gal1_1)	vul1_2)	(((((ceb2_1	vel2_1)	plu2_1)	gac2_2)	vup2_2)	icr2_1))	369.1_1)	(((((gal2_1	vup1_2)	(icr1_2	vul3_1))	gab1_1)	((gac1_1	gac1_2)	vel1_1))	vul2_1))	((gra1_1	gra2_1)	gra1_2))
(((((250.1_1	L987_1)	(((((ceb1_2	(406.1_2	icr1_1))	(((ceb1_1	(vul1_1	vup1_1))	((416.1_1	icr2_2)	vup2_1))	416.1_2))	tri2_1)	(((((lit1_1	lit1_2)	lai1_1)	((gab2_1	(gac2_1	lit2_1))	lai2_1))	((gag1_2	gag2_1)	gag1_1))	tri1_2))	(90.6_1	(92.1_1	92.1_2))))	((((((((406.1_1	gac2_2)	(vul1_2	vup2_2))	(gac1_1	gac1_2))	((gal1_1	icr2_1)	vul2_1))	(369.1_1	(((ceb2_1	gab1_1)	vul3_1)	gal2_1)))	(((plu1_1	((icr1_2	plu2_1)	vel2_1))	vup1_2)	vel1_1))	((gra1_1	gra2_1)	gra1_2))
((((250.1_1	L987_1)	((((((406.1_2	(ceb1_2	icr1_1))	gac2_1)	(((gab2_1	lai1_1)	tri2_1)	(((gag2_1	gag1_1)	gag1_2)	((lai2_1	lit1_1)	(lit1_2	lit2_1)))))	(((vul1_1	vup2_1)	(ceb1_1	vup1_1))	((416.1_1	icr2_2)	416.1_2)))	(90.6_1	(92.1_1	92.1_2)))	tri1_2))	((((((((369.1_1	(gac1_1	gac1_2))	vup1_2)	((((vel2_1	406.1_1)	vul3_1)	((ceb2_1	((gac2_2	plu2_1)	icr2_1))	((gab1_1	vup2_2)	icr1_2)))	gal2_1))	vel1_1)	(gal1_1	vul2_1))	(plu1_1	vul1_2))	((gra1_1	gra2_1)	gra1_2))
((((250.1_1	L987_1)	(((icr1_1	406.1_2)	ceb1_2)	((((((((vup1_1	vul1_1)	vup2_1)	ceb1_1)	(416.1_1	416.1_2))	icr2_2)	(gac2_1	lai2_1))	((((((gag2_1	gag1_2)	gag1_1)	(lai1_1	lit1_1))	lit2_1)	(gab2_1	lit1_2))	(tri1_2	tri2_1)))	(90.6_1	(92.1_1	92.1_2)))))	(((((((((((gab1_1	gac2_2)	(vul1_2	vup1_2))	vel2_1)	vel1_1)	((ceb2_1	icr2_1)	plu2_1))	((406.1_1	gal1_1)	((gal2_1	vul3_1)	vup2_2)))	(icr1_2	plu1_1))	(369.1_1	vul2_1))	(gac1_1	gac1_2))	((gra1_1	gra2_1)	gra1_2))
((((250.1_1	L987_1)	(((406.1_2	(ceb1_2	icr1_1))	tri1_2)	((((((ceb1_1	vul1_1)	((416.1_1	vup1_1)	(416.1_2	icr2_2)))	vup2_1)	((((gab2_1	gac2_1)	lit2_1)	(lai2_1	lit1_2))	(gag2_1	(gag1_1	gag1_2))))	(90.6_1	(92.1_1	92.1_2)))	((lai1_1	tri2_1)	lit1_1))))	(((((((vul1_2	ceb2_1)	(icr2_1	vup2_2))	((((((plu1_1	(icr1_2	vel2_1))	(369.1_1	gab1_1))	vup1_2)	vul2_1)	plu2_1)	gal1_1))	(406.1_1	(gal2_1	gac2_2)))	(vel1_1	((gac1_1	gac1_2)	vul3_1)))	((gra1_1	gra2_1)	gra1_2))
((((((((((250.1_1	L987_1)	((gag1_2	gag2_1)	gag1_1))	tri1_2)	(90.6_1	(92.1_1	92.1_2)))	((((gab2_1	lit1_1)	(lai2_1	lit1_2))	lai1_1)	(gac2_1	lit2_1)))	(((ceb1_2	icr1_1)	406.1_2)	tri2_1))	(((416.1_2	icr2_2)	ceb1_1)	(vul1_1	(416.1_1	(vup1_1	vup2_1)))))	(((((((((((icr1_2	406.1_1)	vul1_2)	plu2_1)	icr2_1)	(vel2_1	(((gac2_2	vup1_2)	vup2_2)	vul2_1)))	plu1_1)	((ceb2_1	((((369.1_1	gal2_1)	gab1_1)	vul3_1)	(gac1_1	gal1_1)))	gac1_2))	vel1_1)	(gra1_1	gra2_1))	gra1_2)
((((((((250.1_1	L987_1)	(((gac2_1	lit2_1)	(gab2_1	(lit1_1	lit1_2)))	lai1_1))	(((gag1_1	gag1_2)	gag2_1)	lai2_1))	tri1_2)	((((vul1_1	((416.1_2	ceb1_1)	vup2_1))	(416.1_1	(icr2_2	vup1_1)))	tri2_1)	(90.6_1	(92.1_1	92.1_2))))	(406.1_2	(ceb1_2	icr1_1)))	((((((((vup2_2	plu1_1)	(406.1_1	vul3_1))	(gac2_2	vup1_2))	vel1_1)	vul2_1)	(((((plu2_1	ceb2_1)	((gac1_1	gac1_2)	(icr1_2	vel2_1)))	(icr2_1	gal2_1))	gal1_1)	((369.1_1	vul1_2)	gab1_1)))	((gra1_1	gra2_1)	gra1_2))
(((((((250.1_1	L987_1)	(90.6_1	(92.1_1	92.1_2)))	(ceb1_2	(406.1_2	icr1_1)))	((((gag1_2	gag2_1)	gag1_1)	(gac2_1	(lai1_1	lai2_1)))	((gab2_1	(lit1_2	lit2_1))	lit1_1)))	(((vup2_1	(416.1_1	416.1_2))	((ceb1_1	vul1_1)	(icr2_2	vup1_1)))	(tri2_1	tri1_2)))	((((((((vul1_2	(369.1_1	vul3_1))	vup2_2)	plu2_1)	(((gab1_1	(plu1_1	gac2_2))	406.1_1)	((ceb2_1	vel2_1)	(gac1_1	gac1_2))))	(vul2_1	vel1_1))	((vup1_2	gal1_1)	((gal2_1	icr2_1)	icr1_2)))	((gra1_1	gra2_1)	gra1_2))
(((((250.1_1	L987_1)	((((ceb1_2	icr1_1)	406.1_2)	(90.6_1	(92.1_1	92.1_2)))	(((416.1_1	(ceb1_1	(icr2_2	vup1_1)))	(416.1_2	(vup2_1	vul1_1)))	(((((gab2_1	((lai2_1	lit2_1)	lit1_1))	(gag2_1	(gag1_1	gag1_2)))	tri1_2)	((gac2_1	lai1_1)	lit1_2))	tri2_1))))	(((((vul3_1	((ceb2_1	vul1_2)	(vel1_1	vup1_2)))	(((icr1_2	vup2_2)	(icr2_1	plu2_1))	((gac1_1	gac1_2)	vel2_1)))	((plu1_1	((369.1_1	406.1_1)	(gab1_1	(gac2_2	gal2_1))))	(gal1_1	vul2_1)))	((gra1_1	gra2_1)	gra1_2))
(((((250.1_1	L987_1)	((((((ceb1_2	(406.1_2	icr1_1))	((gac2_1	lit2_1)	tri2_1))	lit1_2)	((((ceb1_1	vup2_1)	416.1_1)	vul1_1)	(416.1_2	(icr2_2	vup1_1))))	tri1_2)	(((lai1_1	gab2_1)	(((gag1_1	gag1_2)	gag2_1)	(lai2_1	lit1_1)))	(90.6_1	(92.1_1	92.1_2)))))	((((((((406.1_1	(gab1_1	gal2_1))	plu2_1)	((vul3_1	369.1_1)	(icr1_2	vel2_1)))	(ceb2_1	(((gac2_2	(vel1_1	vul1_2))	plu1_1)	gal1_1)))	(((vup1_2	vul2_1)	(icr2_1	vup2_2))	(gac1_1	gac1_2)))	gra1_2)	(gra1_1	gra2_1))
(((((250.1_1	L987_1)	((((406.1_2	ceb1_2)	icr1_1)	((((((icr2_2	vup1_1)	((416.1_1	(vul1_1	vup2_1))	ceb1_1))	416.1_2)	tri2_1)	gac2_1)	(((lai2_1	(((gag1_1	gag1_2)	gag2_1)	(lit1_1	lit1_2)))	(gab2_1	lai1_1))	(lit2_1	tri1_2))))	(90.6_1	(92.1_1	92.1_2))))	((((((((icr2_1	plu1_1)	((gab1_1	vul1_2)	vul2_1))	(((gal1_1	icr1_2)	369.1_1)	(gac2_2	vul3_1)))	vel1_1)	((((((406.1_1	(gal2_1	vel2_1))	ceb2_1)	vup2_2)	plu2_1)	(gac1_1	gac1_2))	vup1_2))	gra1_2)	(gra1_1	gra2_1))
(((((250.1_1	L987_1)	((406.1_2	(ceb1_2	icr1_1))	(((((((((416.1_2	((ceb1_1	vul1_1)	vup2_1))	(icr2_2	vup1_1))	416.1_1)	gab2_1)	(gac2_1	lit2_1))	((gag1_1	(gag1_2	gag2_1))	((lai1_1	lai2_1)	lit1_1)))	(lit1_2	tri1_2))	(90.6_1	(92.1_1	92.1_2)))	tri2_1)))	(((((((((((vul1_2	ceb2_1)	vul3_1)	vup1_2)	vel2_1)	((gab1_1	gac2_2)	plu2_1))	(gal2_1	(gal1_1	vup2_2)))	(((((369.1_1	plu1_1)	406.1_1)	icr2_1)	icr1_2)	(gac1_1	gac1_2)))	vul2_1)	vel1_1)	((gra1_1	gra2_1)	gra1_2))
((((250.1_1	L987_1)	(((((icr1_1	ceb1_2)	406.1_2)	(((ceb1_1	((vup2_1	((416.1_1	vup1_1)	vul1_1))	icr2_2))	416.1_2)	lit1_1))	tri2_1)	(((90.6_1	(92.1_1	92.1_2))	(gab2_1	(gac2_1	(lai1_1	lit1_2))))	(((gag2_1	(gag1_1	gag1_2))	lit2_1)	(lai2_1	tri1_2)))))	((((gal1_1	vul2_1)	((((vup2_2	gal2_1)	icr1_2)	vup1_2)	((((369.1_1	((gac2_2	vul3_1)	vel2_1))	((ceb2_1	vul1_2)	gab1_1))	(plu1_1	(gac1_1	gac1_2)))	((406.1_1	(icr2_1	plu2_1))	vel1_1))))	((gra1_1	gra2_1)	gra1_2))
((((250.1_1	L987_1)	((((406.1_2	(ceb1_2	icr1_1))	(90.6_1	(92.1_1	92.1_2)))	((((ceb1_1	((vul1_1	416.1_2)	vup1_1))	((416.1_1	icr2_2)	vup2_1))	((gag1_2	gag2_1)	gag1_1))	(gac2_1	lit2_1)))	((tri2_1	(gab2_1	lit1_2))	((lai1_1	(lai2_1	lit1_1))	tri1_2))))	((((((((gal1_1	((406.1_1	369.1_1)	(plu1_1	vul3_1)))	gac2_2)	((ceb2_1	((gal2_1	vup2_2)	icr1_2))	((icr2_1	(gac1_1	gac1_2))	((plu2_1	vup1_2)	vul1_2))))	(gab1_1	vel2_1))	(vul2_1	vel1_1))	(gra1_1	gra2_1))	gra1_2)
(((((250.1_1	L987_1)	(((((((406.1_2	ceb1_2)	icr1_1)	lit1_1)	(((vup1_1	((416.1_1	416.1_2)	vup2_1))	ceb1_1)	(icr2_2	vul1_1)))	((gac2_1	lit2_1)	lai1_1))	((gab2_1	((lai2_1	lit1_2)	tri1_2))	((gag1_2	gag2_1)	gag1_1)))	((90.6_1	(92.1_1	92.1_2))	tri2_1)))	((((((((icr2_1	gab1_1)	plu2_1)	(406.1_1	(gac1_1	gac1_2)))	(((369.1_1	vup2_2)	plu1_1)	(gal2_1	vul3_1)))	((ceb2_1	vel2_1)	icr1_2))	(((((gac2_2	gal1_1)	vul1_2)	vup1_2)	vul2_1)	vel1_1))	(366.1_1	(lai1_2	tri1_1)))
((((250.1_1	L987_1)	(((icr1_1	ceb1_2)	406.1_2)	(((((((ceb1_1	vup1_1)	(416.1_2	icr2_2))	(416.1_1	(vul1_1	vup2_1)))	((90.6_1	(92.1_1	92.1_2))	tri1_2))	(gag1_2	(gag1_1	gag2_1)))	(lit1_1	lit2_1))	((lai1_1	((gab2_1	lit1_2)	(gac2_1	lai2_1)))	tri2_1))))	((((((((((plu2_1	(ceb2_1	vup1_2))	gab1_1)	406.1_1)	((vul3_1	(gac2_2	plu1_1))	vel2_1))	(gal1_1	icr1_2))	(gac1_1	gac1_2))	((vel1_1	vup2_2)	((369.1_1	gal2_1)	vul1_2)))	(icr2_1	vul2_1))	((gra1_1	gra2_1)	gra1_2))
(((((250.1_1	L987_1)	((((((ceb1_2	icr1_1)	406.1_2)	(90.6_1	(92.1_1	92.1_2)))	((lit1_2	(gab2_1	(gac2_1	lai2_1)))	lai1_1))	(((gag1_2	gag1_1)	gag2_1)	tri1_2))	(((416.1_2	icr2_2)	((416.1_1	(ceb1_1	vup1_1))	(vup2_1	vul1_1)))	((lit1_1	lit2_1)	tri2_1))))	((((vup1_2	((406.1_1	gac2_2)	(gal1_1	icr2_1)))	(((((gab1_1	(vel2_1	vul3_1))	vul1_2)	((369.1_1	plu2_1)	(plu1_1	gal2_1)))	vul2_1)	((((ceb2_1	(gac1_1	gac1_2))	vel1_1)	vup2_2)	icr1_2)))	((gra1_1	gra2_1)	gra1_2))
(((((250.1_1	L987_1)	(((((ceb1_2	(406.1_2	icr1_1))	(lit1_2	((gab2_1	(lai1_1	lai2_1))	gac2_1)))	(((vup2_1	416.1_2)	(icr2_2	vul1_1))	(416.1_1	(ceb1_1	vup1_1))))	(((gag1_1	(gag1_2	gag2_1))	tri2_1)	(lit1_1	(lit2_1	tri1_2))))	(90.6_1	(92.1_1	92.1_2))))	(((((((gac2_2	406.1_1)	((((((ceb2_1	gab1_1)	icr2_1)	vul1_2)	plu1_1)	vup2_2)	gal1_1))	(((gac1_1	gac1_2)	vul2_1)	(icr1_2	vup1_2)))	(vel2_1	vel1_1))	((369.1_1	(plu2_1	vul3_1))	gal2_1))	((gra1_1	gra2_1)	gra1_2))
(((((250.1_1	L987_1)	((((((406.1_2	icr1_1)	ceb1_2)	(((((icr2_2	(416.1_1	vul1_1))	(416.1_2	vup2_1))	vup1_1)	ceb1_1)	((gac2_1	lai1_1)	lai2_1)))	((90.6_1	(92.1_1	92.1_2))	lit1_2))	tri2_1)	((((gag1_2	gag2_1)	gag1_1)	((gab2_1	lit1_1)	lit2_1))	tri1_2)))	(((((((369.1_1	gal1_1)	((((406.1_1	icr1_2)	(gab1_1	vup2_2))	ceb2_1)	(((vel2_1	plu2_1)	((gal2_1	vul1_2)	vul3_1))	vel1_1)))	(((plu1_1	(gac2_2	icr2_1))	vup1_2)	(gac1_1	gac1_2)))	vul2_1)	(gra1_1	gra2_1))	gra1_2)
(((((250.1_1	L987_1)	(((((406.1_2	(ceb1_2	icr1_1))	(((((vup2_1	416.1_2)	vul1_1)	(ceb1_1	icr2_2))	(416.1_1	vup1_1))	(lai1_1	lit1_2)))	gac2_1)	((lit1_1	lai2_1)	(gab2_1	lit2_1)))	((90.6_1	(92.1_1	92.1_2))	(((gag1_1	gag1_2)	gag2_1)	(tri1_2	tri2_1)))))	(((((((((gal2_1	gal1_1)	vel2_1)	((gab1_1	vul1_2)	plu1_1))	(gac1_1	gac1_2))	vul2_1)	(((((369.1_1	gac2_2)	vel1_1)	vul3_1)	((406.1_1	vup2_2)	(ceb2_1	vup1_2)))	(icr2_1	(icr1_2	plu2_1))))	gra1_2)	(gra1_1	gra2_1))
(((((250.1_1	L987_1)	(((((((ceb1_2	406.1_2)	icr1_1)	lit2_1)	(((gab2_1	lai2_1)	lai1_1)	((gag1_2	gag1_1)	gag2_1)))	((gac2_1	lit1_1)	lit1_2))	((((416.1_2	((416.1_1	ceb1_1)	(icr2_2	vup1_1)))	(vup2_1	vul1_1))	tri1_2)	tri2_1))	(90.6_1	(92.1_1	92.1_2))))	(((((((gal2_1	(plu1_1	((((369.1_1	plu2_1)	(406.1_1	(ceb2_1	gac2_2)))	((gal1_1	vup2_2)	(vul1_2	vul3_1)))	((gab1_1	icr2_1)	vel1_1))))	((vup1_2	icr1_2)	vel2_1))	vul2_1)	(gac1_1	gac1_2))	(gra1_1	gra2_1))	gra1_2)
(((((250.1_1	L987_1)	(((icr1_1	(406.1_2	ceb1_2))	((((416.1_1	ceb1_1)	vup1_1)	icr2_2)	(416.1_2	(vul1_1	vup2_1))))	(((((gab2_1	(((gag1_2	gag2_1)	gag1_1)	lai1_1))	(90.6_1	(92.1_1	92.1_2)))	((((gac2_1	lit2_1)	lit1_2)	lit1_1)	lai2_1))	tri2_1)	tri1_2)))	((((((gal1_1	((((((ceb2_1	vul3_1)	gal2_1)	gac2_2)	(406.1_1	(plu1_1	vup2_2)))	vel1_1)	((369.1_1	gab1_1)	icr1_2)))	((vel2_1	vup1_2)	icr2_1))	vul2_1)	((vul1_2	plu2_1)	(gac1_1	gac1_2)))	((gra1_1	gra2_1)	gra1_2))
(((((250.1_1	L987_1)	((((((ceb1_2	icr1_1)	406.1_2)	(416.1_2	((ceb1_1	((icr2_2	vup2_1)	vul1_1))	(416.1_1	vup1_1))))	(gag1_2	(gag1_1	gag2_1)))	(90.6_1	(92.1_1	92.1_2)))	((((lit2_1	lai2_1)	(gac2_1	lit1_1))	(((gab2_1	lai1_1)	lit1_2)	tri1_2))	tri2_1)))	((((((((369.1_1	406.1_1)	vel2_1)	(vel1_1	((plu2_1	vup2_2)	vup1_2)))	((((ceb2_1	vul1_2)	vul3_1)	(gal1_1	plu1_1))	(gac1_1	gac1_2)))	((icr1_2	((gab1_1	icr2_1)	gac2_2))	gal2_1))	vul2_1)	((gra1_1	gra2_1)	gra1_2))
((((250.1_1	L987_1)	(((((((((icr1_1	ceb1_2)	406.1_2)	tri1_2)	(((icr2_2	(416.1_1	vup2_1))	(ceb1_1	vul1_1))	(vup1_1	416.1_2)))	((gac2_1	lit2_1)	tri2_1))	(gab2_1	lai2_1))	((gag2_1	(gag1_1	gag1_2))	(lai1_1	lit1_2)))	lit1_1)	(90.6_1	(92.1_1	92.1_2))))	(((((((((vup1_2	(vel2_1	vup2_2))	plu1_1)	((icr1_2	icr2_1)	vul1_2))	(vel1_1	plu2_1))	(gac1_1	gac1_2))	(((vul3_1	(((369.1_1	gal2_1)	406.1_1)	(ceb2_1	gac2_2)))	(gal1_1	gab1_1))	vul2_1))	gra1_2)	(gra1_1	gra2_1))
(((((((250.1_1	L987_1)	(((406.1_2	icr1_1)	ceb1_2)	((((lit1_1	gab2_1)	lit1_2)	lai2_1)	(gag2_1	(gag1_1	gag1_2)))))	tri1_2)	(((((vul1_1	vup2_1)	416.1_1)	(416.1_2	(vup1_1	icr2_2)))	ceb1_1)	((gac2_1	lit2_1)	(lai1_1	tri2_1))))	(90.6_1	(92.1_1	92.1_2)))	((((((369.1_1	icr2_1)	(((gac2_2	vel2_1)	vul3_1)	406.1_1))	(((((gal2_1	icr1_2)	(vul1_2	vup2_2))	vul2_1)	(((ceb2_1	gab1_1)	(gac1_1	gac1_2))	plu1_1))	((gal1_1	vup1_2)	vel1_1)))	plu2_1)	((gra1_1	gra2_1)	gra1_2))
((((((((250.1_1	L987_1)	(gag2_1	(gag1_1	gag1_2)))	tri1_2)	(((((ceb1_1	(icr2_2	vul1_1))	416.1_2)	((416.1_1	vup2_1)	vup1_1))	(tri2_1	(lai2_1	lit1_1)))	(gab2_1	(90.6_1	(92.1_1	92.1_2)))))	(((406.1_2	(ceb1_2	icr1_1))	(lai1_1	(lit1_2	lit2_1)))	gac2_1))	(((((((vel1_1	vup1_2)	((((((ceb2_1	icr2_1)	(gal1_1	vup2_2))	(icr1_2	vel2_1))	gac2_2)	gab1_1)	(plu2_1	plu1_1)))	(((369.1_1	vul3_1)	(406.1_1	vul1_2))	vul2_1))	((gac1_1	gac1_2)	gal2_1))	gra1_2)	(gra1_1	gra2_1))
((((250.1_1	L987_1)	((((406.1_2	ceb1_2)	icr1_1)	(((((((vul1_1	icr2_2)	ceb1_1)	((vup1_1	vup2_1)	416.1_2))	416.1_1)	tri2_1)	((gag1_1	gag2_1)	gag1_2))	((lit1_1	(((gac2_1	lai1_1)	tri1_2)	lit1_2))	((gab2_1	lai2_1)	lit2_1))))	(90.6_1	(92.1_1	92.1_2))))	(((((((((gab1_1	gal1_1)	gal2_1)	((((plu2_1	icr2_1)	(ceb2_1	vel2_1))	gac2_2)	(gac1_1	gac1_2)))	vel1_1)	(((406.1_1	vul1_2)	plu1_1)	vul3_1))	vul2_1)	((369.1_1	vup2_2)	(icr1_2	vup1_2)))	((gra1_1	gra2_1)	gra1_2))
((((250.1_1	L987_1)	((((icr1_1	(406.1_2	ceb1_2))	(((gag1_1	gag2_1)	gag1_2)	tri1_2))	tri2_1)	((((((icr2_2	((vup1_1	416.1_2)	vup2_1))	416.1_1)	(ceb1_1	vul1_1))	lit2_1)	(((gac2_1	lit1_1)	lai2_1)	((gab2_1	lai1_1)	lit1_2)))	(90.6_1	(92.1_1	92.1_2)))))	(((((((ceb2_1	vul3_1)	(vul2_1	(plu1_1	vel2_1)))	(((((406.1_1	((vul1_2	plu2_1)	vup2_2))	vel1_1)	((gac1_1	gac1_2)	icr2_1))	(369.1_1	(((gab1_1	icr1_2)	gal2_1)	gac2_2)))	gal1_1))	vup1_2)	(gra1_1	gra2_1))	gra1_2)
((((250.1_1	L987_1)	((((ceb1_2	icr1_1)	406.1_2)	((((((vup2_1	icr2_2)	416.1_1)	vup1_1)	(416.1_2	(ceb1_1	vul1_1)))	tri2_1)	(((lit2_1	((((gab2_1	lai2_1)	lit1_1)	gac2_1)	lit1_2))	lai1_1)	((gag1_2	gag2_1)	gag1_1))))	((90.6_1	(92.1_1	92.1_2))	tri1_2)))	(((((plu1_1	vel2_1)	((369.1_1	vup2_2)	icr2_1))	(((((((vul3_1	gab1_1)	gac2_2)	gal1_1)	(gac1_1	gac1_2))	(406.1_1	(ceb2_1	vup1_2)))	((gal2_1	(icr1_2	(plu2_1	vul1_2)))	vel1_1))	vul2_1))	((gra1_1	gra2_1)	gra1_2))
(((((250.1_1	L987_1)	(((((ceb1_2	(406.1_2	icr1_1))	(((lit1_1	lit1_2)	gab2_1)	(gac2_1	lai2_1)))	tri2_1)	((((416.1_2	((vup1_1	icr2_2)	vup2_1))	(416.1_1	(ceb1_1	vul1_1)))	(lai1_1	lit2_1))	((gag1_1	(gag1_2	gag2_1))	tri1_2)))	(90.6_1	(92.1_1	92.1_2))))	(((((((((vel2_1	(gal2_1	icr2_1))	vel1_1)	((369.1_1	vup2_2)	(ceb2_1	gac2_2)))	plu2_1)	(gac1_1	gac1_2))	((((406.1_1	vul1_2)	((icr1_2	vup1_2)	vul3_1))	plu1_1)	vul2_1))	(gab1_1	gal1_1))	((gra1_1	gra2_1)	gra1_2))
(((((250.1_1	L987_1)	((((((ceb1_2	icr1_1)	406.1_2)	tri1_2)	((((((ceb1_1	416.1_2)	vup1_1)	((icr2_2	vup2_1)	vul1_1))	416.1_1)	(((gab2_1	(lit1_1	lit1_2))	(gac2_1	(lai1_1	lit2_1)))	lai2_1))	(90.6_1	(92.1_1	92.1_2))))	(gag2_1	(gag1_1	gag1_2)))	tri2_1))	(((((((gac2_2	gal1_1)	plu2_1)	gab1_1)	vul2_1)	(((((369.1_1	icr2_1)	(vul1_2	(gal2_1	vel2_1)))	406.1_1)	(((ceb2_1	(plu1_1	vup2_2))	vul3_1)	(gac1_1	gac1_2)))	((icr1_2	vup1_2)	vel1_1)))	((gra1_1	gra2_1)	gra1_2))
((((250.1_1	L987_1)	(((((icr1_1	(406.1_2	ceb1_2))	(gab2_1	((lit2_1	lit1_2)	lai2_1)))	((gag2_1	(gag1_1	gag1_2))	tri1_2))	((vup2_1	((416.1_2	(ceb1_1	(icr2_2	vup1_1)))	(416.1_1	vul1_1)))	((lit1_1	(gac2_1	lai1_1))	(90.6_1	(92.1_1	92.1_2)))))	tri2_1))	(((((((((ceb2_1	icr1_2)	gab1_1)	vul3_1)	vul2_1)	icr2_1)	((((406.1_1	gal1_1)	vup2_2)	(plu2_1	(vel2_1	vul1_2)))	(gac1_1	gac1_2)))	(((369.1_1	gac2_2)	vel1_1)	((gal2_1	plu1_1)	vup1_2)))	((gra1_1	gra2_1)	gra1_2))
(((((250.1_1	L987_1)	((((((406.1_2	ceb1_2)	icr1_1)	(90.6_1	(92.1_1	92.1_2)))	((((gag1_2	(gag1_1	gag2_1))	(gab2_1	lit2_1))	(lit1_2	lai2_1))	tri2_1))	(((vul1_1	(ceb1_1	icr2_2))	vup1_1)	(416.1_1	(416.1_2	vup2_1))))	(gac2_1	((lai1_1	lit1_1)	tri1_2))))	(((((((369.1_1	(((((vul3_1	ceb2_1)	gac2_2)	plu2_1)	(gac1_1	gac1_2))	vup1_2))	(gal2_1	icr1_2))	(((((406.1_1	gab1_1)	(gal1_1	(plu1_1	vup2_2)))	vel2_1)	icr2_1)	vul1_2))	(vul2_1	vel1_1))	gra1_2)	(gra1_1	gra2_1))
((((250.1_1	L987_1)	(((((ceb1_2	(406.1_2	icr1_1))	tri2_1)	(((gab2_1	lit1_1)	(lai1_1	(lai2_1	lit2_1)))	lit1_2))	(gag1_2	(gag1_1	gag2_1)))	((((ceb1_1	vup2_1)	(416.1_2	icr2_2))	(416.1_1	(vup1_1	vul1_1)))	((90.6_1	(92.1_1	92.1_2))	(gac2_1	tri1_2)))))	((((((((((((plu1_1	(406.1_1	(gal1_1	icr1_2)))	icr2_1)	vel2_1)	(gab1_1	vul1_2))	(gal2_1	(vel1_1	vul3_1)))	(vup2_2	(ceb2_1	plu2_1)))	(gac1_1	gac1_2))	vul2_1)	(369.1_1	gac2_2))	vup1_2)	((gra1_1	gra2_1)	gra1_2))
(((((250.1_1	L987_1)	((((((406.1_2	icr1_1)	ceb1_2)	lit1_2)	(((vup2_1	416.1_1)	416.1_2)	(ceb1_1	((icr2_2	vup1_1)	vul1_1))))	((((lit2_1	lai2_1)	((gac2_1	lai1_1)	lit1_1))	((gag1_1	(gag1_2	gag2_1))	tri2_1))	((90.6_1	(92.1_1	92.1_2))	gab2_1)))	tri1_2))	((((((((plu1_1	((gab1_1	gal2_1)	vul1_2))	vul3_1)	vul2_1)	(369.1_1	gac2_2))	((((406.1_1	(icr2_1	vup1_2))	((ceb2_1	gal1_1)	plu2_1))	vel1_1)	vup2_2))	((vel2_1	icr1_2)	(gac1_1	gac1_2)))	((gra1_1	gra2_1)	gra1_2))
(((((250.1_1	L987_1)	((((406.1_2	ceb1_2)	icr1_1)	(90.6_1	(92.1_1	92.1_2)))	((((((((((vul1_1	vup2_1)	416.1_1)	ceb1_1)	((416.1_2	vup1_1)	icr2_2))	lit2_1)	((gac2_1	lai2_1)	(lai1_1	lit1_1)))	(gag1_1	(gag1_2	gag2_1)))	tri1_2)	(gab2_1	lit1_2))	tri2_1)))	((((((((gal2_1	(vel2_1	vup2_2))	((((369.1_1	plu1_1)	(plu2_1	icr1_2))	((gab1_1	vul3_1)	gac2_2))	vel1_1))	((406.1_1	(ceb2_1	vul1_2))	gal1_1))	icr2_1)	(gac1_1	gac1_2))	(vul2_1	vup1_2))	((gra1_1	gra2_1)	gra1_2))
(((((250.1_1	L987_1)	(((((gal2_1	((((369.1_1	406.1_1)	gac2_2)	icr1_2)	(icr2_1	vup1_2)))	((((plu2_1	vel1_1)	(((ceb2_1	vel2_1)	vul1_2)	vup2_2))	plu1_1)	(gab1_1	vul3_1)))	((gal1_1	(gac1_1	gac1_2))	vul2_1))	((gra1_1	gra2_1)	gra1_2))	((lai1_2	tri1_1)	366.1_1)))	(((((((406.1_2	icr1_1)	ceb1_2)	lit2_1)	tri1_2)	((gac2_1	lai2_1)	((lai1_1	lit1_1)	lit1_2)))	tri2_1)	((((icr2_2	(vul1_1	vup1_1))	((416.1_1	vup2_1)	ceb1_1))	416.1_2)	((gab2_1	((gag1_1	gag2_1)	gag1_2))
(((((250.1_1	L987_1)	((((((ceb1_2	406.1_2)	icr1_1)	lit2_1)	((vup2_1	((416.1_1	icr2_2)	(((416.1_2	vup1_1)	vul1_1)	ceb1_1)))	((gag1_1	(gag1_2	gag2_1))	gab2_1)))	tri1_2)	((((lai2_1	(lit1_1	lai1_1))	(gac2_1	lit1_2))	tri2_1)	(90.6_1	(92.1_1	92.1_2)))))	(((((((((vup1_2	gac1_2)	gac1_1)	gal2_1)	vel1_1)	gal1_1)	((((369.1_1	plu1_1)	icr2_1)	((((406.1_1	gab1_1)	vul1_2)	plu2_1)	(icr1_2	vup2_2)))	(vel2_1	(vul2_1	vul3_1))))	(gac2_2	ceb2_1))	((gra1_1	gra2_1)	gra1_2))
(((((250.1_1	L987_1)	(((((icr1_1	(406.1_2	ceb1_2))	lai2_1)	((((((vup2_1	(ceb1_1	vul1_1))	416.1_2)	416.1_1)	(icr2_2	vup1_1))	((90.6_1	(92.1_1	92.1_2))	lit2_1))	tri2_1))	((gag2_1	gag1_1)	gag1_2))	((((gab2_1	lit1_1)	lai1_1)	(gac2_1	lit1_2))	tri1_2)))	((((((((gal1_1	(icr1_2	icr2_1))	(gac1_1	gac1_2))	gal2_1)	plu2_1)	(((((gac2_2	vul1_2)	vul2_1)	((369.1_1	vel2_1)	vel1_1))	vup1_2)	(406.1_1	(((ceb2_1	vup2_2)	(gab1_1	vul3_1))	plu1_1))))	gra1_2)	(gra1_1	gra2_1))
(((((250.1_1	L987_1)	((((ceb1_2	(406.1_2	icr1_1))	lit2_1)	(((((lai1_1	gac2_1)	gab2_1)	((lai2_1	lit1_2)	tri1_2))	lit1_1)	((90.6_1	(92.1_1	92.1_2))	((gag2_1	gag1_2)	gag1_1))))	((((ceb1_1	vul1_1)	icr2_2)	(((416.1_1	vup2_1)	416.1_2)	vup1_1))	tri2_1)))	(((((((vul3_1	vel2_1)	vel1_1)	(((((369.1_1	plu1_1)	ceb2_1)	(((406.1_1	(gal2_1	icr2_1))	plu2_1)	vup2_2))	((gac2_2	icr1_2)	gal1_1))	(((gac1_1	gac1_2)	(gab1_1	vul1_2))	vup1_2)))	vul2_1)	gra1_2)	(gra1_1	gra2_1))
(((((250.1_1	L987_1)	(((((icr1_1	(406.1_2	ceb1_2))	tri1_2)	(90.6_1	(92.1_1	92.1_2)))	(gag1_1	(gag1_2	gag2_1)))	(((((((icr2_2	vul1_1)	vup1_1)	(416.1_1	(ceb1_1	vup2_1)))	416.1_2)	gac2_1)	(gab2_1	((lit1_1	lai1_1)	(lai2_1	lit2_1))))	(lit1_2	tri2_1))))	(((((406.1_1	(((ceb2_1	vul3_1)	vel2_1)	(((369.1_1	icr2_1)	((gab1_1	gac2_2)	(gal2_1	plu2_1)))	(vul1_2	plu1_1))))	(gac1_1	gac1_2))	((vel1_1	vup2_2)	(((gal1_1	icr1_2)	vul2_1)	vup1_2)))	((gra1_1	gra2_1)	gra1_2))
(((((250.1_1	L987_1)	((((406.1_2	ceb1_2)	icr1_1)	(((((lit1_2	lit2_1)	gab2_1)	((gac2_1	lit1_1)	(lai1_1	lai2_1)))	(90.6_1	(92.1_1	92.1_2)))	(tri1_2	tri2_1)))	(((icr2_2	(416.1_1	(416.1_2	(ceb1_1	(vup1_1	vup2_1)))))	vul1_1)	((gag1_1	gag1_2)	gag2_1))))	(((((vup1_2	vel1_1)	((gac1_1	gac1_2)	(((icr1_2	vul3_1)	plu2_1)	icr2_1)))	((((((369.1_1	(gab1_1	vup2_2))	plu1_1)	(gac2_2	gal2_1))	vel2_1)	(((406.1_1	vul1_2)	gal1_1)	ceb2_1))	vul2_1))	((366.1_1	tri1_1)	lai1_2))
(((((250.1_1	L987_1)	((((406.1_2	ceb1_2)	icr1_1)	(lai1_1	(((gab2_1	tri1_2)	(lai2_1	lit1_2))	((gac2_1	lit2_1)	lit1_1))))	((((((416.1_2	vup2_1)	(((416.1_1	vup1_1)	icr2_2)	vul1_1))	ceb1_1)	((gag2_1	gag1_2)	gag1_1))	tri2_1)	(90.6_1	(92.1_1	92.1_2)))))	(((((((((369.1_1	gal1_1)	((vul3_1	vup2_2)	plu1_1))	icr2_1)	icr1_2)	((ceb2_1	gab1_1)	vul1_2))	((gal2_1	(((((406.1_1	vel2_1)	(gac1_1	gac1_2))	vup1_2)	plu2_1)	vel1_1))	gac2_2))	vul2_1)	((gra1_1	gra2_1)	gra1_2))
((((250.1_1	L987_1)	(((406.1_2	(ceb1_2	icr1_1))	(((((90.6_1	(92.1_1	92.1_2))	((gac2_1	lai2_1)	lit1_2))	lai1_1)	tri1_2)	(((gag1_1	(gag1_2	gag2_1))	lit1_1)	(gab2_1	lit2_1))))	(((((icr2_2	vul1_1)	416.1_2)	vup1_1)	((416.1_1	ceb1_1)	vup2_1))	tri2_1)))	(((((((plu1_1	((ceb2_1	gac2_2)	plu2_1))	(gab1_1	icr2_1))	(gac1_1	gac1_2))	((((406.1_1	vup2_2)	vel2_1)	vul3_1)	(gal1_1	gal2_1)))	((((369.1_1	vul1_2)	icr1_2)	vul2_1)	(vup1_2	vel1_1)))	((gra1_1	gra2_1)	gra1_2))
((((250.1_1	L987_1)	((406.1_2	(ceb1_2	icr1_1))	((((((((ceb1_1	vup1_1)	vup2_1)	vul1_1)	icr2_2)	416.1_1)	416.1_2)	(lai1_1	tri2_1))	(((gac2_1	((gag1_2	gag2_1)	gag1_1))	(((gab2_1	(lit1_1	lit2_1))	lit1_2)	lai2_1))	((90.6_1	(92.1_1	92.1_2))	tri1_2)))))	(((((((gal2_1	vul3_1)	(gac2_2	icr2_1))	(vul2_1	((vup2_2	icr1_2)	gal1_1)))	((((369.1_1	(vul1_2	vup1_2))	(406.1_1	(ceb2_1	gab1_1)))	((plu1_1	plu2_1)	vel2_1))	(gac1_1	gac1_2)))	vel1_1)	((gra1_1	gra2_1)	gra1_2))
(((((250.1_1	L987_1)	((ceb1_2	(406.1_2	icr1_1))	(((((((((icr2_2	vup2_1)	ceb1_1)	vup1_1)	(vul1_1	416.1_2))	416.1_1)	(((gag1_2	gag1_1)	gag2_1)	tri1_2))	tri2_1)	(((lit1_1	(gab2_1	lai2_1))	(gac2_1	lit1_2))	(lit2_1	lai1_1)))	(90.6_1	(92.1_1	92.1_2)))))	(((((((vul3_1	gal2_1)	(gal1_1	(icr1_2	vul1_2)))	(vup1_2	vel2_1))	vel1_1)	((ceb2_1	gab1_1)	((((369.1_1	vup2_2)	(406.1_1	(((gac1_1	gac1_2)	(plu2_1	plu1_1))	icr2_1)))	gac2_2)	vul2_1)))	((gra1_1	gra2_1)	gra1_2))
(((((250.1_1	L987_1)	(((406.1_2	(ceb1_2	icr1_1))	(90.6_1	(92.1_1	92.1_2)))	((((((416.1_2	icr2_2)	((vul1_1	(ceb1_1	vup1_1))	vup2_1))	416.1_1)	((gag1_2	gag2_1)	gag1_1))	tri1_2)	(((((gac2_1	lit1_1)	lit2_1)	(gab2_1	lai2_1))	(lit1_2	tri2_1))	lai1_1))))	((((((((((ceb2_1	plu2_1)	gal2_1)	(gac2_2	(icr1_2	vel2_1)))	(406.1_1	(gab1_1	(icr2_1	vup1_2))))	(gac1_1	gac1_2))	(vul3_1	vel1_1))	vul2_1)	(369.1_1	(((plu1_1	vup2_2)	gal1_1)	vul1_2)))	((gra1_1	gra2_1)	gra1_2))
((((250.1_1	L987_1)	(((((icr1_1	406.1_2)	ceb1_2)	tri1_2)	(((vup1_1	(416.1_2	(icr2_2	vup2_1)))	416.1_1)	(ceb1_1	vul1_1)))	(((((gac2_1	lai1_1)	(lit1_1	lit2_1))	((gag1_2	gag2_1)	gag1_1))	((tri2_1	(gab2_1	lai2_1))	lit1_2))	(90.6_1	(92.1_1	92.1_2)))))	((((((((369.1_1	(gab1_1	icr2_1))	vup2_2)	(((406.1_1	vel2_1)	plu1_1)	gac2_2))	vul2_1)	(((ceb2_1	vul3_1)	plu2_1)	vul1_2))	(((((gac1_1	gac1_2)	vup1_2)	gal1_1)	(gal2_1	icr1_2))	vel1_1))	((gra1_1	gra2_1)	gra1_2))
((((250.1_1	L987_1)	((((((ceb1_2	(406.1_2	icr1_1))	(lai2_1	lai1_1))	(((vup1_1	(((ceb1_1	icr2_2)	vup2_1)	416.1_2))	416.1_1)	vul1_1))	lit1_2)	(((gab2_1	gac2_1)	(((gag1_1	gag2_1)	gag1_2)	tri2_1))	tri1_2))	((90.6_1	(92.1_1	92.1_2))	(lit1_1	lit2_1))))	((((((((vul1_2	gac2_2)	vup2_2)	((plu2_1	vel2_1)	vul3_1))	(((406.1_1	((gac1_1	gac1_2)	plu1_1))	gab1_1)	((((ceb2_1	icr1_2)	gal2_1)	gal1_1)	vel1_1)))	(((369.1_1	icr2_1)	vup1_2)	vul2_1))	(gra1_1	gra2_1))	gra1_2)
(((((250.1_1	L987_1)	(((((((ceb1_2	icr1_1)	406.1_2)	((((gag2_1	(gag1_1	gag1_2))	tri1_2)	tri2_1)	(gab2_1	gac2_1)))	((((ceb1_1	vup1_1)	(icr2_2	vup2_1))	vul1_1)	(416.1_2	416.1_1)))	(lai1_1	lai2_1))	(90.6_1	(92.1_1	92.1_2)))	(lit1_2	(lit1_1	lit2_1))))	((((((icr2_1	(vup2_2	((gal2_1	vul1_2)	icr1_2)))	gal1_1)	((((((369.1_1	gac2_2)	plu2_1)	gab1_1)	(406.1_1	plu1_1))	vel2_1)	((((ceb2_1	vul3_1)	(gac1_1	gac1_2))	vup1_2)	vel1_1)))	vul2_1)	((gra1_1	gra2_1)	gra1_2))
(((((250.1_1	L987_1)	(((((icr1_1	ceb1_2)	406.1_2)	((gab2_1	lit1_1)	(((gag1_2	gag2_1)	gag1_1)	tri2_1)))	(gac2_1	((((lai1_1	lit2_1)	lai2_1)	tri1_2)	lit1_2)))	(((((((ceb1_1	vup1_1)	vul1_1)	vup2_1)	icr2_2)	416.1_2)	416.1_1)	(90.6_1	(92.1_1	92.1_2)))))	((((((((gal1_1	(vel2_1	(gab1_1	vup1_2)))	369.1_1)	((vul3_1	(gac2_2	icr1_2))	vul2_1))	(((plu1_1	(gal2_1	vul1_2))	(ceb2_1	icr2_1))	vel1_1))	(gac1_1	gac1_2))	((406.1_1	vup2_2)	plu2_1))	((gra1_1	gra2_1)	gra1_2))
(((((250.1_1	L987_1)	(((((icr1_1	(406.1_2	ceb1_2))	tri2_1)	((((ceb1_1	vup2_1)	416.1_2)	((416.1_1	vul1_1)	(icr2_2	vup1_1)))	tri1_2))	(((gab2_1	lit2_1)	((gac2_1	lit1_2)	lit1_1))	((((gag1_2	gag2_1)	gag1_1)	lai1_1)	lai2_1)))	(90.6_1	(92.1_1	92.1_2))))	((((((((vel2_1	gac2_2)	icr1_2)	((((ceb2_1	(406.1_1	vup2_2))	plu2_1)	(gal2_1	vul1_2))	vel1_1))	((((plu1_1	(gac1_1	gac1_2))	icr2_1)	vul2_1)	gal1_1))	(((369.1_1	gab1_1)	vul3_1)	vup1_2))	(gra1_1	gra2_1))	gra1_2)
(((((250.1_1	L987_1)	((((406.1_2	icr1_1)	ceb1_2)	((416.1_1	vup1_1)	(((416.1_2	ceb1_1)	vul1_1)	(icr2_2	vup2_1))))	(((((((gab2_1	lit2_1)	lai2_1)	gac2_1)	((gag1_2	gag2_1)	gag1_1))	(((lai1_1	lit1_1)	lit1_2)	tri1_2))	tri2_1)	(90.6_1	(92.1_1	92.1_2)))))	((((((vup2_2	((369.1_1	(icr1_2	(icr2_1	vul1_2)))	(((406.1_1	plu2_1)	gal1_1)	((gab1_1	vel2_1)	gal2_1))))	((plu1_1	vel1_1)	vul2_1))	((vup1_2	(gac2_2	vul3_1))	ceb2_1))	(gac1_1	gac1_2))	((gra1_1	gra2_1)	gra1_2))
(((((250.1_1	L987_1)	((((((((ceb1_2	(406.1_2	icr1_1))	((gag1_1	gag2_1)	gag1_2))	tri1_2)	tri2_1)	((416.1_2	vul1_1)	(416.1_1	((icr2_2	vup2_1)	(ceb1_1	vup1_1)))))	(gab2_1	(lai1_1	lit1_2)))	(gac2_1	(lit1_1	(lai2_1	lit2_1))))	(90.6_1	(92.1_1	92.1_2))))	((((((((vup1_2	vul1_2)	gac2_2)	((((406.1_1	(ceb2_1	plu1_1))	vel2_1)	gab1_1)	vel1_1))	(gal1_1	(icr2_1	vup2_2)))	(((369.1_1	gal2_1)	(icr1_2	plu2_1))	vul3_1))	((gac1_1	gac1_2)	vul2_1))	((gra1_1	gra2_1)	gra1_2))
(((((250.1_1	L987_1)	(((((icr1_1	ceb1_2)	406.1_2)	(90.6_1	(92.1_1	92.1_2)))	tri1_2)	((((((416.1_1	vup1_1)	416.1_2)	(ceb1_1	vul1_1))	(icr2_2	vup2_1))	(((((lit1_1	lai1_1)	(gab2_1	lai2_1))	(gac2_1	lit1_2))	lit2_1)	((gag2_1	gag1_2)	gag1_1)))	tri2_1)))	((((((((((406.1_1	plu2_1)	gac2_2)	icr2_1)	vel1_1)	((gal2_1	vul1_2)	vup2_2))	((((369.1_1	(gac1_1	gac1_2))	vul3_1)	gal1_1)	vul2_1))	(((plu1_1	(icr1_2	vel2_1))	(ceb2_1	gab1_1))	vup1_2))	(gra1_1	gra2_1))	gra1_2)
((((250.1_1	L987_1)	((((((406.1_2	icr1_1)	ceb1_2)	((90.6_1	(92.1_1	92.1_2))	(gag1_1	(gag1_2	gag2_1))))	((((tri1_2	lit1_1)	(lai1_1	lai2_1))	(gab2_1	lit1_2))	gac2_1))	(lit2_1	tri2_1))	((416.1_1	vup1_1)	(416.1_2	((ceb1_1	icr2_2)	(vul1_1	vup2_1))))))	((((((((((vel2_1	(gal2_1	icr2_1))	vup2_2)	406.1_1)	plu1_1)	((gal1_1	vel1_1)	(((plu2_1	vup1_2)	(vul3_1	vul1_2))	vul2_1)))	(gac1_1	gac1_2))	(((369.1_1	icr1_2)	ceb2_1)	(gab1_1	gac2_2)))	(gra1_1	gra2_1))	gra1_2)
(((((250.1_1	L987_1)	(((((((406.1_2	ceb1_2)	icr1_1)	((lit1_1	tri1_2)	lit1_2))	((lai1_1	((gab2_1	lit2_1)	gac2_1))	((gag1_2	gag2_1)	gag1_1)))	(lai2_1	tri2_1))	(90.6_1	(92.1_1	92.1_2)))	(((ceb1_1	416.1_1)	(vup2_1	(416.1_2	icr2_2)))	(vul1_1	vup1_1))))	(((((((icr2_1	ceb2_1)	icr1_2)	(((gac2_2	(plu1_1	vul1_2))	(vup1_2	(gac1_1	gac1_2)))	((gab1_1	gal2_1)	vul3_1)))	vul2_1)	(((406.1_1	vup2_2)	(plu2_1	vel2_1))	((369.1_1	gal1_1)	vel1_1)))	((gra1_1	gra2_1)	gra1_2))
((((250.1_1	L987_1)	(((((((icr1_1	406.1_2)	ceb1_2)	(lai2_1	lit1_2))	(90.6_1	(92.1_1	92.1_2)))	((lit2_1	((gab2_1	lai1_1)	gac2_1))	(tri1_2	(lit1_1	tri2_1))))	((gag1_2	gag2_1)	gag1_1))	(((ceb1_1	vup1_1)	416.1_2)	((vup2_1	(icr2_2	vul1_1))	416.1_1))))	(((((((((vul3_1	(ceb2_1	icr2_1))	(gac1_1	gac1_2))	(((369.1_1	vel2_1)	vup2_2)	gal1_1))	((((gab1_1	gal2_1)	plu2_1)	vul1_2)	vel1_1))	((((406.1_1	gac2_2)	icr1_2)	plu1_1)	vup1_2))	vul2_1)	gra1_2)	(gra1_1	gra2_1))
((((250.1_1	L987_1)	(((((((icr1_1	ceb1_2)	406.1_2)	(gac2_1	lit1_1))	tri1_2)	((((gag2_1	gag1_1)	gag1_2)	(gab2_1	tri2_1))	(lai2_1	lit1_2)))	((90.6_1	(92.1_1	92.1_2))	(lai1_1	lit2_1)))	((((vup2_1	vup1_1)	416.1_1)	(ceb1_1	icr2_2))	(416.1_2	vul1_1))))	(((((((((406.1_1	vup1_2)	(gab1_1	plu1_1))	icr1_2)	((gal2_1	(gac2_2	vup2_2))	(gal1_1	vel1_1)))	vul2_1)	(((369.1_1	vul3_1)	(gac1_1	gac1_2))	ceb2_1))	(vel2_1	((plu2_1	vul1_2)	icr2_1)))	((gra1_1	gra2_1)	gra1_2))
((((250.1_1	L987_1)	(((406.1_2	ceb1_2)	icr1_1)	((((vul1_1	416.1_1)	ceb1_1)	((icr2_2	vup1_1)	(416.1_2	vup2_1)))	(((((((lit1_1	(gac2_1	lit2_1))	lai1_1)	gab2_1)	tri1_2)	(gag1_1	(gag1_2	gag2_1)))	(lai2_1	lit1_2))	((90.6_1	(92.1_1	92.1_2))	tri2_1)))))	(((((icr2_1	gal2_1)	(((((369.1_1	(plu1_1	(icr1_2	vul1_2)))	gab1_1)	((ceb2_1	vup2_2)	gal1_1))	((vul3_1	vel2_1)	plu2_1))	vul2_1))	((((406.1_1	gac2_2)	(gac1_1	gac1_2))	vel1_1)	vup1_2))	((gra1_1	gra2_1)	gra1_2))
(((((250.1_1	L987_1)	((((icr1_1	406.1_2)	ceb1_2)	(((lai2_1	lit2_1)	((((gag1_2	(gag1_1	gag2_1))	lit1_2)	(gab2_1	(gac2_1	lai1_1)))	lit1_1))	(90.6_1	(92.1_1	92.1_2))))	(((((416.1_2	icr2_2)	(vup2_1	((ceb1_1	vul1_1)	vup1_1)))	416.1_1)	tri2_1)	tri1_2)))	((((((vup2_2	vul3_1)	vup1_2)	((gac1_1	gac1_2)	vul2_1))	(((gal1_1	((369.1_1	vel2_1)	gal2_1))	(ceb2_1	((icr1_2	plu2_1)	vul1_2)))	((((406.1_1	gac2_2)	(icr2_1	plu1_1))	gab1_1)	vel1_1)))	((gra1_1	gra2_1)	gra1_2))
(((((250.1_1	L987_1)	(((ceb1_2	(406.1_2	icr1_1))	(90.6_1	(92.1_1	92.1_2)))	(((416.1_2	(((vul1_1	vup2_1)	416.1_1)	(icr2_2	(ceb1_1	vup1_1))))	(((lai2_1	lit2_1)	((gab2_1	(gac2_1	lit1_2))	tri2_1))	((gag1_1	gag2_1)	gag1_2)))	((tri1_2	lai1_1)	lit1_1))))	(((((((vul3_1	((plu2_1	(gal2_1	plu1_1))	vup1_2))	gac2_2)	vel1_1)	(((((369.1_1	406.1_1)	(vel2_1	vul1_2))	(((ceb2_1	vup2_2)	(gab1_1	icr2_1))	icr1_2))	gal1_1)	(gac1_1	gac1_2)))	vul2_1)	((gra1_1	gra2_1)	gra1_2))
(((((250.1_1	L987_1)	(((((((ceb1_2	icr1_1)	406.1_2)	(tri2_1	lit2_1))	(((gag2_1	gag1_2)	gag1_1)	(lai2_1	lit1_1)))	((ceb1_1	(416.1_2	vup1_1))	(((vup2_1	vul1_1)	icr2_2)	416.1_1)))	((gab2_1	gac2_1)	lit1_2))	(((90.6_1	(92.1_1	92.1_2))	tri1_2)	lai1_1)))	((((((plu2_1	(vul3_1	vup2_2))	((((gal2_1	vel2_1)	406.1_1)	vul2_1)	(369.1_1	(ceb2_1	icr1_2))))	((vup1_2	vel1_1)	gab1_1))	(((gac1_1	gac1_2)	((gac2_2	icr2_1)	plu1_1))	(gal1_1	vul1_2)))	((gra1_1	gra2_1)	gra1_2))
((((250.1_1	L987_1)	(((((icr1_1	ceb1_2)	406.1_2)	(((gac2_1	(((gab2_1	lai2_1)	(lai1_1	lit1_1))	lit1_2))	(gag2_1	(gag1_1	gag1_2)))	(90.6_1	(92.1_1	92.1_2))))	((lit2_1	tri1_2)	tri2_1))	(((((vul1_1	ceb1_1)	416.1_1)	(icr2_2	vup1_1))	vup2_1)	416.1_2)))	((((((icr2_1	369.1_1)	(vul2_1	(plu1_1	plu2_1)))	(((gab1_1	vup1_2)	(gal1_1	icr1_2))	(((406.1_1	vul3_1)	(gac1_1	gac1_2))	(ceb2_1	gal2_1))))	((vul1_2	(gac2_2	(vel2_1	vup2_2)))	vel1_1))	((gra1_1	gra2_1)	gra1_2))
(((((250.1_1	L987_1)	((((406.1_2	(ceb1_2	icr1_1))	(((gag2_1	(gag1_1	gag1_2))	tri2_1)	lit1_1))	tri1_2)	(((416.1_1	(vul1_1	((icr2_2	vup1_1)	vup2_1)))	(ceb1_1	416.1_2))	((((gab2_1	gac2_1)	((lai1_1	lai2_1)	lit1_2))	lit2_1)	(90.6_1	(92.1_1	92.1_2))))))	((((((((plu1_1	(gab1_1	icr1_2))	gac2_2)	(vup2_2	gal1_1))	(((ceb2_1	vul1_2)	vul3_1)	(gac1_1	gac1_2)))	((369.1_1	(((gal2_1	(plu2_1	icr2_1))	vel1_1)	vup1_2))	(406.1_1	vel2_1)))	vul2_1)	((gra1_1	gra2_1)	gra1_2))
(((((250.1_1	L987_1)	((((((406.1_2	(ceb1_2	icr1_1))	tri2_1)	((gag1_1	(gag1_2	gag2_1))	lit1_1))	(((((ceb1_1	icr2_2)	vup1_1)	(vul1_1	416.1_2))	(416.1_1	vup2_1))	(90.6_1	(92.1_1	92.1_2))))	lit1_2)	((tri1_2	(gab2_1	(lai1_1	lai2_1)))	(gac2_1	lit2_1))))	((((((((vul1_2	icr1_2)	((((369.1_1	gal1_1)	(ceb2_1	vul3_1))	plu1_1)	vup1_2))	406.1_1)	(icr2_1	plu2_1))	(((gal2_1	gab1_1)	gac2_2)	(gac1_1	gac1_2)))	(vel2_1	(vul2_1	(vel1_1	vup2_2))))	((gra1_1	gra2_1)	gra1_2))
(((((250.1_1	L987_1)	((((((ceb1_2	icr1_1)	406.1_2)	((((gac2_1	lai2_1)	lai1_1)	gab2_1)	tri1_2))	(lit1_1	lit1_2))	((90.6_1	(92.1_1	92.1_2))	((gag1_2	gag2_1)	gag1_1)))	((((vup2_1	416.1_1)	ceb1_1)	((416.1_2	(icr2_2	vul1_1))	vup1_1))	(lit2_1	tri2_1))))	((((((((vul1_2	406.1_1)	(gac2_2	vup1_2))	(((icr2_1	(((gal2_1	gab1_1)	(icr1_2	vel2_1))	(gac1_1	gac1_2)))	plu1_1)	vul3_1))	((369.1_1	vel1_1)	(((ceb2_1	gal1_1)	plu2_1)	vup2_2)))	vul2_1)	(gra1_1	gra2_1))	gra1_2)
(((((((((250.1_1	L987_1)	(((((vup1_1	(ceb1_1	icr2_2))	vul1_1)	416.1_1)	vup2_1)	416.1_2))	gab2_1)	((ceb1_2	(406.1_2	icr1_1))	((((lai1_1	(lit1_1	lit2_1))	lai2_1)	(gac2_1	lit1_2))	tri1_2)))	((gag1_1	gag2_1)	gag1_2))	((90.6_1	(92.1_1	92.1_2))	tri2_1))	(((((((((((vul3_1	gab1_1)	plu1_1)	((gac1_1	gac1_2)	(vul1_2	vup2_2)))	((406.1_1	gal1_1)	icr1_2))	(plu2_1	vup1_2))	(369.1_1	icr2_1))	(ceb2_1	(vel2_1	vel1_1)))	((gac2_2	gal2_1)	vul2_1))	gra1_2)	(gra1_1	gra2_1))
((((((250.1_1	L987_1)	((gag1_2	gag2_1)	gag1_1))	(((((ceb1_2	406.1_2)	icr1_1)	(gab2_1	gac2_1))	lai1_1)	(((vup1_1	(vul1_1	vup2_1))	416.1_1)	((416.1_2	icr2_2)	ceb1_1))))	(((lai2_1	tri2_1)	((lit1_1	lit1_2)	lit2_1))	((90.6_1	(92.1_1	92.1_2))	tri1_2)))	((((((((ceb2_1	gac2_2)	vel1_1)	((gab1_1	gal2_1)	plu1_1))	(369.1_1	406.1_1))	(((vul1_2	vup2_2)	vul2_1)	((plu2_1	gal1_1)	((((icr2_1	vel2_1)	icr1_2)	vul3_1)	vup1_2))))	(gac1_1	gac1_2))	((gra1_1	gra2_1)	gra1_2))
(((((250.1_1	L987_1)	(((((406.1_2	(ceb1_2	icr1_1))	(((((416.1_1	416.1_2)	icr2_2)	vup1_1)	ceb1_1)	(vul1_1	vup2_1)))	(90.6_1	(92.1_1	92.1_2)))	((((((lai1_1	lit2_1)	gab2_1)	lai2_1)	(lit1_1	lit1_2))	tri1_2)	(((gag1_1	gag1_2)	gag2_1)	gac2_1)))	tri2_1))	(((((((((((gac2_2	gab1_1)	((((369.1_1	gal2_1)	plu2_1)	(vul1_2	vup2_2))	((gac1_1	gac1_2)	vel2_1)))	(406.1_1	icr2_1))	plu1_1)	vul2_1)	(ceb2_1	vup1_2))	(gal1_1	vul3_1))	vel1_1)	icr1_2)	((gra1_1	gra2_1)	gra1_2))
(((((250.1_1	L987_1)	(((406.1_2	(ceb1_2	icr1_1))	((((lit2_1	(gab2_1	lit1_1))	((gag1_1	gag2_1)	gag1_2))	tri2_1)	(((((gac2_1	lit1_2)	lai2_1)	lai1_1)	(90.6_1	(92.1_1	92.1_2)))	tri1_2)))	((((icr2_2	vup2_1)	(416.1_1	(vul1_1	vup1_1)))	ceb1_1)	416.1_2)))	(((((((icr1_2	plu2_1)	plu1_1)	vup2_2)	(((((gal2_1	369.1_1)	vul1_2)	gal1_1)	ceb2_1)	vul2_1))	(((((406.1_1	vul3_1)	gab1_1)	vup1_2)	((gac1_1	gac1_2)	((gac2_2	icr2_1)	vel2_1)))	vel1_1))	((gra1_1	gra2_1)	gra1_2))
((((250.1_1	L987_1)	(((((406.1_2	(ceb1_2	icr1_1))	tri2_1)	((((90.6_1	(92.1_1	92.1_2))	(gag2_1	(gag1_1	gag1_2)))	lai2_1)	lit1_2))	((ceb1_1	(vup2_1	((vul1_1	416.1_2)	((416.1_1	icr2_2)	vup1_1))))	((((gab2_1	gac2_1)	lai1_1)	lit2_1)	lit1_1)))	tri1_2))	((((((((ceb2_1	((369.1_1	(gab1_1	vup2_2))	(((406.1_1	vul3_1)	(icr2_1	plu2_1))	(icr1_2	plu1_1))))	(gal1_1	vel1_1))	vup1_2)	(((vul1_2	vel2_1)	gac2_2)	((gac1_1	gac1_2)	gal2_1)))	vul2_1)	gra1_2)	(gra1_1	gra2_1))
(((((250.1_1	L987_1)	((((ceb1_2	406.1_2)	icr1_1)	((((gag2_1	gag1_1)	gag1_2)	(lai2_1	lit1_2))	lit1_1))	(((((416.1_2	ceb1_1)	(416.1_1	vup2_1))	(icr2_2	(vul1_1	vup1_1)))	(gac2_1	((gab2_1	lai1_1)	lit2_1)))	((90.6_1	(92.1_1	92.1_2))	(tri1_2	tri2_1)))))	(((((((vul3_1	gac2_2)	((ceb2_1	(vel2_1	vul1_2))	vup1_2))	(gac1_1	gac1_2))	(((((((369.1_1	plu2_1)	(gal2_1	vup2_2))	vel1_1)	(gab1_1	gal1_1))	(icr2_1	plu1_1))	(406.1_1	icr1_2))	vul2_1))	gra1_2)	(gra1_1	gra2_1))
(((((250.1_1	L987_1)	(((406.1_2	(ceb1_2	icr1_1))	(90.6_1	(92.1_1	92.1_2)))	((((((((vul1_1	416.1_2)	vup1_1)	(ceb1_1	icr2_2))	vup2_1)	416.1_1)	tri2_1)	((gac2_1	(lai1_1	lit1_2))	((gab2_1	lai2_1)	lit1_1)))	((((gag1_2	gag1_1)	gag2_1)	tri1_2)	lit2_1))))	(((((icr2_1	((gac1_1	gac1_2)	vel1_1))	vul2_1)	((gab1_1	icr1_2)	(gac2_2	vup2_2)))	((((369.1_1	plu1_1)	ceb2_1)	(((plu2_1	gal1_1)	(vel2_1	vup1_2))	gal2_1))	(406.1_1	(vul1_2	vul3_1))))	((366.1_1	(lai1_2	tri1_1))
((((250.1_1	L987_1)	(((((406.1_2	icr1_1)	ceb1_2)	((tri2_1	((gac2_1	lai1_1)	lit1_2))	((gab2_1	lit2_1)	((lit1_1	lai2_1)	tri1_2))))	(90.6_1	(92.1_1	92.1_2)))	((((vul1_1	(vup1_1	vup2_1))	ceb1_1)	(416.1_1	(416.1_2	icr2_2)))	(gag1_2	(gag1_1	gag2_1)))))	(((((((gab1_1	gac2_2)	((plu1_1	vup1_2)	vup2_2))	(406.1_1	(icr1_2	vul2_1)))	((((gal2_1	vel1_1)	((gac1_1	gac1_2)	gal1_1))	(vel2_1	((ceb2_1	icr2_1)	((plu2_1	vul1_2)	vul3_1))))	369.1_1))	(gra1_1	gra2_1))	gra1_2)
(((((250.1_1	L987_1)	(((((((icr1_1	ceb1_2)	406.1_2)	tri1_2)	((lai1_1	((gac2_1	lit1_2)	lit2_1))	(lai2_1	lit1_1)))	(((gag2_1	gag1_2)	gag1_1)	(gab2_1	tri2_1)))	(((((vup1_1	vul1_1)	vup2_1)	416.1_1)	(ceb1_1	icr2_2))	416.1_2))	(90.6_1	(92.1_1	92.1_2))))	((((((((vel1_1	(gac1_1	gac1_2))	((gab1_1	vel2_1)	(gac2_2	icr1_2)))	(369.1_1	(vul1_2	vul3_1)))	(((((406.1_1	vup2_2)	icr2_1)	plu1_1)	vul2_1)	(ceb2_1	vup1_2)))	((plu2_1	gal2_1)	gal1_1))	(gra1_1	gra2_1))	gra1_2)
(((((250.1_1	L987_1)	((((406.1_2	(ceb1_2	icr1_1))	tri1_2)	((gab2_1	lit1_2)	lit1_1))	(((((((((icr2_2	vup1_1)	ceb1_1)	416.1_1)	vul1_1)	vup2_1)	416.1_2)	((lai1_1	(gac2_1	lit2_1))	(((gag2_1	gag1_2)	gag1_1)	lai2_1)))	tri2_1)	(90.6_1	(92.1_1	92.1_2)))))	(((((((((gac2_2	(icr2_1	plu2_1))	(406.1_1	(plu1_1	vul1_2)))	(ceb2_1	icr1_2))	gal1_1)	(369.1_1	(gac1_1	gac1_2)))	(((gal2_1	(gab1_1	vel2_1))	vul3_1)	(((vup2_2	vul2_1)	vup1_2)	vel1_1)))	(gra1_1	gra2_1))	gra1_2)
(((((250.1_1	L987_1)	((((406.1_2	ceb1_2)	icr1_1)	((((((ceb1_1	vul1_1)	((416.1_1	(vup1_1	vup2_1))	416.1_2))	icr2_2)	((gag1_1	gag1_2)	gag2_1))	(((lit2_1	lai1_1)	(((gab2_1	lit1_2)	tri1_2)	lit1_1))	(gac2_1	lai2_1)))	tri2_1))	(90.6_1	(92.1_1	92.1_2))))	((((((((((icr2_1	vup2_2)	406.1_1)	(gac2_2	(plu1_1	vul1_2)))	(gac1_1	gac1_2))	((((369.1_1	vel2_1)	vul3_1)	gal1_1)	gal2_1))	(icr1_2	(ceb2_1	gab1_1)))	((vul2_1	vel1_1)	(plu2_1	vup1_2)))	(gra1_1	gra2_1))	gra1_2)
(((((250.1_1	L987_1)	(((((406.1_2	icr1_1)	ceb1_2)	tri1_2)	((lai2_1	gac2_1)	((90.6_1	(92.1_1	92.1_2))	((gab2_1	lit1_2)	(tri2_1	(lai1_1	(lit1_1	lit2_1)))))))	((((416.1_2	(vup1_1	vup2_1))	((ceb1_1	vul1_1)	icr2_2))	416.1_1)	((gag1_2	gag2_1)	gag1_1))))	((((((gab1_1	icr2_1)	vul3_1)	(((((((369.1_1	(vul1_2	(gac1_1	gac1_2)))	(((ceb2_1	gac2_2)	plu2_1)	vup2_2))	(406.1_1	gal2_1))	gal1_1)	plu1_1)	((icr1_2	vel2_1)	vel1_1))	vul2_1))	vup1_2)	((gra1_1	gra2_1)	gra1_2))
(((((250.1_1	L987_1)	(((((ceb1_2	icr1_1)	406.1_2)	((gac2_1	lai1_1)	lai2_1))	((90.6_1	(92.1_1	92.1_2))	(gab2_1	tri2_1)))	((((vup2_1	icr2_2)	((416.1_1	416.1_2)	((ceb1_1	vup1_1)	vul1_1)))	tri1_2)	((lit2_1	(lit1_1	lit1_2))	((gag1_2	gag2_1)	gag1_1)))))	((((((((gab1_1	(369.1_1	(gac2_2	vul3_1)))	vul2_1)	((406.1_1	(gac1_1	gac1_2))	(plu2_1	vul1_2)))	(((ceb2_1	icr2_1)	(plu1_1	vel2_1))	(vup2_2	icr1_2)))	((gal2_1	gal1_1)	(vup1_2	vel1_1)))	gra1_2)	(gra1_1	gra2_1))
((((250.1_1	L987_1)	((icr1_1	(406.1_2	ceb1_2))	(((((((vul1_1	(ceb1_1	vup2_1))	416.1_2)	((416.1_1	vup1_1)	icr2_2))	((lit1_2	lai1_1)	((lai2_1	lit2_1)	tri1_2)))	(gab2_1	gac2_1))	((((gag1_2	gag2_1)	gag1_1)	lit1_1)	tri2_1))	(90.6_1	(92.1_1	92.1_2)))))	((((((((((gac1_1	gac1_2)	vup1_2)	((plu2_1	icr2_1)	vul3_1))	(((369.1_1	gac2_2)	icr1_2)	gal1_1))	vul2_1)	(((406.1_1	(ceb2_1	vup2_2))	((gal2_1	gab1_1)	plu1_1))	(vul1_2	vel2_1)))	vel1_1)	(gra1_1	gra2_1))	gra1_2)
(((((250.1_1	L987_1)	((((((((icr1_1	(406.1_2	ceb1_2))	tri2_1)	(gab2_1	lit2_1))	(lai2_1	lit1_2))	tri1_2)	(gag1_2	(gag1_1	gag2_1)))	((gac2_1	lai1_1)	lit1_1))	((((icr2_2	vup1_1)	ceb1_1)	(416.1_1	(416.1_2	(vul1_1	vup2_1))))	(90.6_1	(92.1_1	92.1_2)))))	((((((((vup2_2	plu2_1)	((369.1_1	gal1_1)	gab1_1))	((((vul1_2	(((gac1_1	gac1_2)	(icr2_1	vul3_1))	(gac2_2	vel2_1)))	406.1_1)	vel1_1)	icr1_2))	gal2_1)	(ceb2_1	(plu1_1	vup1_2)))	vul2_1)	((gra1_1	gra2_1)	gra1_2))
(((((250.1_1	L987_1)	(((((((icr1_1	406.1_2)	ceb1_2)	((((icr2_2	vup1_1)	vup2_1)	416.1_2)	((vul1_1	ceb1_1)	416.1_1)))	(((gab2_1	lit2_1)	tri2_1)	tri1_2))	(((gac2_1	lai1_1)	lit1_1)	lai2_1))	(lit1_2	((gag1_2	gag1_1)	gag2_1)))	(90.6_1	(92.1_1	92.1_2))))	(((((((((((ceb2_1	(369.1_1	icr1_2))	(gab1_1	vul3_1))	(((gac1_1	gac1_2)	(gac2_2	plu2_1))	vel2_1))	(vul1_2	vup2_2))	vul2_1)	(((406.1_1	gal2_1)	plu1_1)	(vup1_2	icr2_1)))	vel1_1)	gal1_1)	gra1_2)	(gra1_1	gra2_1))
(((((250.1_1	L987_1)	(((icr1_1	ceb1_2)	406.1_2)	((((((416.1_1	vup1_1)	416.1_2)	((icr2_2	vul1_1)	ceb1_1))	vup2_1)	(((tri2_1	((((gab2_1	lit2_1)	lit1_1)	tri1_2)	lai2_1))	(gac2_1	(lai1_1	lit1_2)))	((gag1_2	gag2_1)	gag1_1)))	(90.6_1	(92.1_1	92.1_2)))))	((((((((vul3_1	gab1_1)	((406.1_1	icr1_2)	(gal1_1	vel2_1)))	(gac1_1	gac1_2))	((((369.1_1	ceb2_1)	vup2_2)	vup1_2)	((((gac2_2	plu1_1)	plu2_1)	((gal2_1	vul1_2)	icr2_1))	vul2_1)))	vel1_1)	(gra1_1	gra2_1))	gra1_2)
(((((250.1_1	L987_1)	((((((((406.1_2	icr1_1)	ceb1_2)	((gac2_1	lit2_1)	lit1_1))	((lai1_1	lai2_1)	(gab2_1	tri2_1)))	((ceb1_1	vup2_1)	((vup1_1	icr2_2)	((416.1_1	vul1_1)	416.1_2))))	((gag1_1	gag1_2)	gag2_1))	(90.6_1	(92.1_1	92.1_2)))	(lit1_2	tri1_2)))	(((((icr1_2	369.1_1)	(((((((406.1_1	vel2_1)	((plu2_1	icr2_1)	gal1_1))	vul1_2)	((gac1_1	gac1_2)	plu1_1))	vel1_1)	(vul3_1	vup1_2))	((gab1_1	vup2_2)	gac2_2)))	((ceb2_1	gal2_1)	vul2_1))	((gra1_1	gra2_1)	gra1_2))
((((250.1_1	L987_1)	(((((((((ceb1_2	icr1_1)	406.1_2)	gab2_1)	((lit1_2	lai1_1)	tri1_2))	(((vup2_1	((416.1_2	vul1_1)	(icr2_2	vup1_1)))	ceb1_1)	416.1_1))	tri2_1)	(90.6_1	(92.1_1	92.1_2)))	((lit1_1	lai2_1)	(gac2_1	lit2_1)))	((gag2_1	gag1_2)	gag1_1)))	((((((((gal1_1	((369.1_1	vel2_1)	gab1_1))	(406.1_1	vup1_2))	vel1_1)	(vul2_1	(plu1_1	vup2_2)))	(vul3_1	vul1_2))	((((icr1_2	gac2_2)	(gac1_1	gac1_2))	(icr2_1	(gal2_1	plu2_1)))	ceb2_1))	((gra1_1	gra2_1)	gra1_2))
(((((250.1_1	L987_1)	(((((icr1_1	ceb1_2)	406.1_2)	((gag2_1	(gag1_1	gag1_2))	((gab2_1	lit1_2)	lai1_1)))	((((416.1_1	(((vul1_1	vup1_1)	(416.1_2	icr2_2))	ceb1_1))	vup2_1)	tri2_1)	(90.6_1	(92.1_1	92.1_2))))	((((lit1_1	lit2_1)	lai2_1)	tri1_2)	gac2_1)))	(((((((((ceb2_1	(gal2_1	vul1_2))	(gab1_1	vel2_1))	(406.1_1	(plu1_1	plu2_1)))	(gac2_2	icr2_1))	((((gac1_1	gac1_2)	vel1_1)	(gal1_1	vup1_2))	vul2_1))	(369.1_1	((icr1_2	vup2_2)	vul3_1)))	gra1_2)	(gra1_1	gra2_1))
((((250.1_1	L987_1)	(((((((ceb1_2	icr1_1)	406.1_2)	((lai2_1	(((gab2_1	(lit1_1	lit2_1))	tri1_2)	lai1_1))	gac2_1))	((gag1_1	(gag1_2	gag2_1))	lit1_2))	tri2_1)	(((vul1_1	vup2_1)	416.1_1)	(((416.1_2	ceb1_1)	icr2_2)	vup1_1)))	(90.6_1	(92.1_1	92.1_2))))	(((((vel2_1	((ceb2_1	gal2_1)	vul1_2))	((((gac2_2	gal1_1)	((gac1_1	gac1_2)	plu1_1))	(gab1_1	icr1_2))	(((369.1_1	vul3_1)	vup2_2)	(406.1_1	vup1_2))))	(((icr2_1	plu2_1)	vel1_1)	vul2_1))	((gra1_1	gra2_1)	gra1_2))
(((((250.1_1	L987_1)	((406.1_2	(ceb1_2	icr1_1))	((((vul1_1	((416.1_1	vup2_1)	(416.1_2	((ceb1_1	icr2_2)	vup1_1))))	(lit1_2	((lai2_1	lit1_1)	lit2_1)))	(gag1_1	(gag1_2	gag2_1)))	((((gab2_1	lai1_1)	(gac2_1	tri1_2))	tri2_1)	(90.6_1	(92.1_1	92.1_2))))))	((((((((vul1_2	gal2_1)	icr1_2)	406.1_1)	(ceb2_1	(plu1_1	vup1_2)))	vul2_1)	(((plu2_1	vup2_2)	((((369.1_1	(icr2_1	vul3_1))	vel2_1)	((gac1_1	gac1_2)	(gac2_2	gal1_1)))	gab1_1))	vel1_1))	((gra1_1	gra2_1)	gra1_2))
((((250.1_1	L987_1)	(((icr1_1	(406.1_2	ceb1_2))	(((((vup1_1	vup2_1)	((416.1_1	(ceb1_1	(icr2_2	vul1_1)))	416.1_2))	(lit1_1	(gac2_1	lai1_1)))	((gag1_2	(gag1_1	gag2_1))	(((gab2_1	lit1_2)	(lai2_1	tri1_2))	tri2_1)))	lit2_1))	(90.6_1	(92.1_1	92.1_2))))	(((((406.1_1	(plu1_1	(gac2_2	gal2_1)))	((((369.1_1	(ceb2_1	gal1_1))	((gab1_1	vel2_1)	vul2_1))	vel1_1)	(((gac1_1	gac1_2)	((icr1_2	vul1_2)	vup1_2))	vup2_2)))	((plu2_1	vul3_1)	icr2_1))	((gra1_1	gra2_1)	gra1_2))
(((((250.1_1	L987_1)	(((((ceb1_2	(406.1_2	icr1_1))	((416.1_1	((vul1_1	416.1_2)	((ceb1_1	vup2_1)	(icr2_2	vup1_1))))	((((gag2_1	(gag1_1	gag1_2))	lit1_1)	(gac2_1	(lai1_1	lit2_1)))	((gab2_1	lit1_2)	lai2_1))))	(90.6_1	(92.1_1	92.1_2)))	tri1_2)	tri2_1))	((((((((vel2_1	(gac1_1	gac1_2))	(369.1_1	(ceb2_1	plu2_1)))	vel1_1)	(((gal1_1	vup1_2)	(406.1_1	vul2_1))	icr2_1))	((((gac2_2	((gal2_1	vup2_2)	icr1_2))	vul3_1)	(plu1_1	vul1_2))	gab1_1))	gra1_2)	(gra1_1	gra2_1))
(((((250.1_1	L987_1)	((((((406.1_2	(ceb1_2	icr1_1))	tri1_2)	tri2_1)	(90.6_1	(92.1_1	92.1_2)))	((((gab2_1	lit1_2)	(lai1_1	lit1_1))	lai2_1)	(gac2_1	lit2_1)))	(((416.1_1	icr2_2)	((((ceb1_1	vul1_1)	vup1_1)	416.1_2)	vup2_1))	((gag2_1	gag1_2)	gag1_1))))	(((((((((vel2_1	(369.1_1	gal1_1))	((icr1_2	vul1_2)	icr2_1))	((((gac1_1	gac1_2)	plu1_1)	(gab1_1	vul3_1))	gal2_1))	vel1_1)	((ceb2_1	plu2_1)	vup2_2))	(((406.1_1	vup1_2)	gac2_2)	vul2_1))	(gra1_1	gra2_1))	gra1_2)
((((250.1_1	L987_1)	(((((ceb1_2	406.1_2)	icr1_1)	((((vul1_1	((416.1_1	(416.1_2	(ceb1_1	vup2_1)))	icr2_2))	vup1_1)	((((gab2_1	lai2_1)	lit2_1)	((lai1_1	lit1_2)	lit1_1))	tri2_1))	gac2_1))	tri1_2)	((90.6_1	(92.1_1	92.1_2))	((gag2_1	gag1_1)	gag1_2))))	(((((((((406.1_1	vup1_2)	gac1_2)	((gab1_1	gac2_2)	(gal1_1	(gal2_1	plu1_1))))	((vup2_2	(icr1_2	vul1_2))	(ceb2_1	plu2_1)))	icr2_1)	((gac1_1	vul2_1)	vel1_1))	(369.1_1	(vel2_1	vul3_1)))	((gra1_1	gra2_1)	gra1_2))
((((250.1_1	L987_1)	(((((406.1_2	icr1_1)	ceb1_2)	(((gab2_1	lai1_1)	lit1_1)	tri2_1))	((((((icr2_2	ceb1_1)	vup2_1)	416.1_1)	416.1_2)	(vup1_1	vul1_1))	(90.6_1	(92.1_1	92.1_2))))	(((((gac2_1	lit2_1)	lit1_2)	lai2_1)	((gag1_2	gag2_1)	gag1_1))	tri1_2)))	((((((((icr1_2	(plu1_1	(gal2_1	icr2_1)))	((gac2_2	vul3_1)	vup2_2))	(369.1_1	((ceb2_1	gab1_1)	plu2_1)))	((406.1_1	gal1_1)	vul2_1))	((vel1_1	vel2_1)	((gac1_1	gac1_2)	vul1_2)))	vup1_2)	((gra1_1	gra2_1)	gra1_2))
(((((250.1_1	L987_1)	(((((ceb1_2	icr1_1)	406.1_2)	((((lit1_1	lit2_1)	lai2_1)	tri1_2)	((gag1_1	gag1_2)	gag2_1)))	((90.6_1	(92.1_1	92.1_2))	((((gab2_1	lit1_2)	lai1_1)	gac2_1)	tri2_1)))	((((vul1_1	icr2_2)	416.1_1)	(vup1_1	vup2_1))	(416.1_2	ceb1_1))))	((((((plu1_1	gal1_1)	(((369.1_1	gab1_1)	icr1_2)	vul3_1))	(406.1_1	icr2_1))	((((gac2_2	((gal2_1	vup2_2)	plu2_1))	vel2_1)	vel1_1)	((((ceb2_1	vul1_2)	vul2_1)	vup1_2)	(gac1_1	gac1_2))))	((gra1_1	gra2_1)	gra1_2))
(((((250.1_1	L987_1)	((((406.1_2	ceb1_2)	icr1_1)	(((((gac2_1	lai1_1)	(((gab2_1	lit1_1)	lit2_1)	lit1_2))	tri1_2)	lai2_1)	tri2_1))	(((vul1_1	416.1_2)	((icr2_2	vup2_1)	((416.1_1	vup1_1)	ceb1_1)))	((90.6_1	(92.1_1	92.1_2))	((gag1_1	gag1_2)	gag2_1)))))	((((((ceb2_1	(gac1_1	gac1_2))	(((vul3_1	(gal2_1	vel2_1))	(369.1_1	plu1_1))	(((((406.1_1	icr2_1)	gab1_1)	icr1_2)	(gac2_2	(plu2_1	vul1_2)))	(((vup2_2	vup1_2)	gal1_1)	vel1_1))))	vul2_1)	(gra1_1	gra2_1))	gra1_2)
(((((250.1_1	L987_1)	((((406.1_2	icr1_1)	ceb1_2)	((90.6_1	(92.1_1	92.1_2))	((gab2_1	(lit1_1	lit2_1))	(tri1_2	tri2_1))))	(((((vup2_1	vup1_1)	416.1_2)	((416.1_1	(ceb1_1	vul1_1))	icr2_2))	((gag1_1	gag2_1)	gag1_2))	(lit1_2	((gac2_1	lai2_1)	lai1_1)))))	(((((((vul3_1	((gac2_2	vul1_2)	vup2_2))	plu2_1)	(((406.1_1	(ceb2_1	vel2_1))	vup1_2)	((gab1_1	gal2_1)	icr2_1)))	(((369.1_1	vul2_1)	((gac1_1	gac1_2)	vel1_1))	((icr1_2	plu1_1)	gal1_1)))	(gra1_1	gra2_1))	gra1_2)
((((250.1_1	L987_1)	((((406.1_2	(ceb1_2	icr1_1))	((gac2_1	lit1_2)	tri1_2))	((gag1_2	gag2_1)	gag1_1))	(((((416.1_2	vul1_1)	((vup2_1	(416.1_1	vup1_1))	(ceb1_1	icr2_2)))	((gab2_1	(lit1_1	lit2_1))	tri2_1))	(lai1_1	lai2_1))	(90.6_1	(92.1_1	92.1_2)))))	((((((vel2_1	vup2_2)	(369.1_1	(vul2_1	vul3_1)))	vul1_2)	(((((((ceb2_1	icr2_1)	406.1_1)	(gac1_1	gac1_2))	((icr1_2	vup1_2)	gal2_1))	((gab1_1	plu2_1)	(gac2_2	gal1_1)))	vel1_1)	plu1_1))	((gra1_1	gra2_1)	gra1_2))
(((((250.1_1	L987_1)	((((406.1_2	(ceb1_2	icr1_1))	(90.6_1	(92.1_1	92.1_2)))	tri2_1)	((((((416.1_2	icr2_2)	416.1_1)	vul1_1)	((ceb1_1	vup1_1)	vup2_1))	(((gab2_1	lit1_2)	lai2_1)	(lai1_1	tri1_2)))	(lit1_1	(((gag2_1	gag1_2)	gag1_1)	(gac2_1	lit2_1))))))	(((((((gac2_2	vel1_1)	(406.1_1	plu2_1))	icr2_1)	(((gab1_1	vul1_2)	gal2_1)	(gac1_1	gac1_2)))	((((((369.1_1	vul3_1)	((plu1_1	vup2_2)	vel2_1))	(ceb2_1	icr1_2))	gal1_1)	vul2_1)	vup1_2))	((gra1_1	gra2_1)	gra1_2))
((((250.1_1	L987_1)	(((((406.1_2	ceb1_2)	icr1_1)	tri2_1)	((((ceb1_1	416.1_1)	((416.1_2	vup1_1)	icr2_2))	vul1_1)	vup2_1))	((((gac2_1	(lit1_2	(lai2_1	lit1_1)))	((90.6_1	(92.1_1	92.1_2))	gab2_1))	((lit2_1	lai1_1)	tri1_2))	(gag1_1	(gag1_2	gag2_1)))))	(((((((vup2_2	icr1_2)	369.1_1)	(((((406.1_1	vup1_2)	vul2_1)	((gal2_1	plu2_1)	icr2_1))	(gac2_2	gal1_1))	((plu1_1	(gac1_1	gac1_2))	(ceb2_1	gab1_1))))	vul1_2)	((vul3_1	vel2_1)	vel1_1))	((gra1_1	gra2_1)	gra1_2))
(((((250.1_1	L987_1)	((((((((icr1_1	(406.1_2	ceb1_2))	((gab2_1	(lai1_1	lit1_1))	(gac2_1	lit2_1)))	lai2_1)	lit1_2)	((gag1_1	gag1_2)	gag2_1))	((vup1_1	icr2_2)	((vup2_1	(416.1_1	416.1_2))	(ceb1_1	vul1_1))))	((90.6_1	(92.1_1	92.1_2))	tri2_1))	tri1_2))	(((((((406.1_1	(gac2_2	vup1_2))	gab1_1)	369.1_1)	((((ceb2_1	icr2_1)	plu2_1)	vul2_1)	((gac1_1	gac1_2)	vup2_2)))	((((((vul1_2	gal2_1)	plu1_1)	gal1_1)	(icr1_2	vel2_1))	vel1_1)	vul3_1))	((gra1_1	gra2_1)	gra1_2))
((((250.1_1	L987_1)	((((406.1_2	(ceb1_2	icr1_1))	(gac2_1	(lit1_1	tri1_2)))	(((gag1_1	gag1_2)	gag2_1)	(((gab2_1	lai2_1)	lit2_1)	tri2_1)))	((((vul1_1	416.1_1)	(ceb1_1	vup1_1))	((icr2_2	vup2_1)	416.1_2))	(lit1_2	((90.6_1	(92.1_1	92.1_2))	lai1_1)))))	(((((((vup2_2	((369.1_1	plu1_1)	(gal2_1	vup1_2)))	(gac1_1	gac1_2))	(406.1_1	icr1_2))	((gal1_1	vul2_1)	vel1_1))	((((vul1_2	(ceb2_1	gac2_2))	(plu2_1	vul3_1))	icr2_1)	(gab1_1	vel2_1)))	((gra1_1	gra2_1)	gra1_2))
(((((250.1_1	L987_1)	(((((406.1_2	(ceb1_2	icr1_1))	tri1_2)	(((gac2_1	lai1_1)	(90.6_1	(92.1_1	92.1_2)))	(gag1_1	(gag1_2	gag2_1))))	((gab2_1	lit1_1)	((lai2_1	lit2_1)	lit1_2)))	(((((ceb1_1	((icr2_2	vup1_1)	vup2_1))	vul1_1)	416.1_1)	416.1_2)	tri2_1)))	((((((vul3_1	((369.1_1	plu2_1)	vul2_1))	(406.1_1	((icr1_2	gac2_2)	gal1_1)))	((gab1_1	icr2_1)	vel1_1))	((plu1_1	((((ceb2_1	gal2_1)	vup2_2)	vup1_2)	((gac1_1	gac1_2)	vul1_2)))	vel2_1))	((gra1_1	gra2_1)	gra1_2))
(((((250.1_1	L987_1)	((((406.1_2	(ceb1_2	icr1_1))	lit2_1)	tri2_1)	(((((icr2_2	(416.1_2	(ceb1_1	(vup1_1	vup2_1))))	416.1_1)	vul1_1)	(90.6_1	(92.1_1	92.1_2)))	((lai1_1	gac2_1)	(((((gag1_2	gag2_1)	gag1_1)	(gab2_1	(lit1_1	lit1_2)))	tri1_2)	lai2_1)))))	((((((((((369.1_1	((gac2_2	vul1_2)	(icr1_2	vel2_1)))	vup1_2)	(gal1_1	icr2_1))	(gal2_1	vup2_2))	(((406.1_1	vul3_1)	vel1_1)	(gab1_1	(gac1_1	gac1_2))))	(plu2_1	plu1_1))	ceb2_1)	vul2_1)	((gra1_1	gra2_1)	gra1_2))
((((250.1_1	L987_1)	((((((406.1_2	icr1_1)	ceb1_2)	((90.6_1	(92.1_1	92.1_2))	(lit2_1	tri2_1)))	((gag1_2	gag2_1)	gag1_1))	(((((lit1_2	lai2_1)	(gac2_1	lai1_1))	lit1_1)	gab2_1)	tri1_2))	(((416.1_1	vul1_1)	((ceb1_1	vup1_1)	(icr2_2	vup2_1)))	416.1_2)))	(((((((((vup1_2	406.1_1)	plu2_1)	(icr1_2	gal2_1))	(((369.1_1	gac2_2)	(gab1_1	vul3_1))	icr2_1))	vel1_1)	(vul1_2	(((gac1_1	gac1_2)	vup2_2)	(plu1_1	vel2_1))))	((ceb2_1	gal1_1)	vul2_1))	((gra1_1	gra2_1)	gra1_2))
(((((250.1_1	L987_1)	(((((ceb1_2	(406.1_2	icr1_1))	((gag1_1	(gag1_2	gag2_1))	lai2_1))	lit1_1)	(((lai1_1	gab2_1)	((gac2_1	lit2_1)	lit1_2))	tri2_1))	(((((icr2_2	(ceb1_1	416.1_1))	(416.1_2	vup2_1))	(vup1_1	vul1_1))	tri1_2)	(90.6_1	(92.1_1	92.1_2)))))	(((((plu1_1	vel2_1)	(((gal2_1	icr1_2)	vup2_2)	(((369.1_1	ceb2_1)	(gac2_2	icr2_1))	(((406.1_1	vul1_2)	(gab1_1	vup1_2))	vul3_1))))	(((((gac1_1	gac1_2)	gal1_1)	vel1_1)	plu2_1)	vul2_1))	((gra1_1	gra2_1)	gra1_2))
((((250.1_1	L987_1)	((((icr1_1	406.1_2)	ceb1_2)	(((ceb1_1	vup1_1)	(416.1_1	(416.1_2	((icr2_2	vul1_1)	vup2_1))))	((((gab2_1	(lit1_1	lit2_1))	gac2_1)	(gag1_2	(gag1_1	gag2_1)))	((((lai2_1	lai1_1)	lit1_2)	tri2_1)	tri1_2))))	(90.6_1	(92.1_1	92.1_2))))	(((((((vel2_1	(((369.1_1	gal2_1)	vul1_2)	vup2_2))	(icr2_1	vup1_2))	((((406.1_1	gab1_1)	ceb2_1)	icr1_2)	(plu1_1	plu2_1)))	((((gal1_1	vul3_1)	gac2_2)	(gac1_1	gac1_2))	vul2_1))	vel1_1)	((gra1_1	gra2_1)	gra1_2))
(((((250.1_1	L987_1)	(((((406.1_2	icr1_1)	ceb1_2)	((lai1_1	lai2_1)	lit1_2))	(((gag2_1	gag1_1)	gag1_2)	((gab2_1	gac2_1)	(lit1_1	lit2_1))))	((((vup2_1	((416.1_1	((416.1_2	vup1_1)	ceb1_1))	(icr2_2	vul1_1)))	tri1_2)	tri2_1)	(90.6_1	(92.1_1	92.1_2)))))	((((((gal2_1	(((((((369.1_1	vul3_1)	(ceb2_1	icr2_1))	vel1_1)	406.1_1)	vul1_2)	(plu1_1	vel2_1))	(gal1_1	vup2_2)))	vul2_1)	vup1_2)	((gac1_1	gac1_2)	(gab1_1	((gac2_2	icr1_2)	plu2_1))))	((gra1_1	gra2_1)	gra1_2))
(((((250.1_1	L987_1)	((((((((406.1_2	(ceb1_2	icr1_1))	(gag1_2	(gag1_1	gag2_1)))	(lit2_1	((lai1_1	lai2_1)	lit1_2)))	tri2_1)	(gac2_1	lit1_1))	(90.6_1	(92.1_1	92.1_2)))	gab2_1)	((vup2_1	(((416.1_1	vul1_1)	((416.1_2	ceb1_1)	vup1_1))	icr2_2))	tri1_2)))	((((((vul3_1	(icr1_2	(vul1_2	vel2_1)))	((((369.1_1	(406.1_1	gal2_1))	((vup1_2	plu1_1)	vel1_1))	gal1_1)	(gac1_1	gac1_2)))	(icr2_1	vul2_1))	((ceb2_1	gac2_2)	((gab1_1	plu2_1)	vup2_2)))	((gra1_1	gra2_1)	gra1_2))
(((((250.1_1	L987_1)	((((icr1_1	406.1_2)	ceb1_2)	(((((((vup2_1	vup1_1)	((ceb1_1	(icr2_2	vul1_1))	416.1_2))	416.1_1)	lai1_1)	(90.6_1	(92.1_1	92.1_2)))	((gab2_1	lit2_1)	tri1_2))	((gac2_1	((lai2_1	lit1_2)	lit1_1))	tri2_1)))	(gag1_1	(gag1_2	gag2_1))))	((((((((vul3_1	(406.1_1	plu2_1))	(((369.1_1	icr2_1)	gal2_1)	plu1_1))	(((ceb2_1	vel2_1)	gac2_2)	(icr1_2	vul1_2)))	((gab1_1	vup1_2)	vup2_2))	vel1_1)	(((gac1_1	gac1_2)	gal1_1)	vul2_1))	((gra1_1	gra2_1)	gra1_2))
(((((250.1_1	L987_1)	((((((icr1_1	(406.1_2	ceb1_2))	((gac2_1	(lai2_1	lit1_1))	tri2_1))	lit1_2)	((gab2_1	lai1_1)	(lit2_1	tri1_2)))	(90.6_1	(92.1_1	92.1_2)))	(((ceb1_1	(416.1_1	(416.1_2	vup2_1)))	((vul1_1	icr2_2)	vup1_1))	(gag1_2	(gag1_1	gag2_1)))))	(((((((gac2_2	icr2_1)	(369.1_1	(gab1_1	gal2_1)))	((((gac1_1	gac1_2)	vul3_1)	vul2_1)	vel1_1))	(icr1_2	((((406.1_1	(vul1_2	vup1_2))	vup2_2)	plu2_1)	(ceb2_1	(vel2_1	plu1_1)))))	gal1_1)	((gra1_1	gra2_1)	gra1_2))
((((250.1_1	L987_1)	(((((406.1_2	icr1_1)	ceb1_2)	((lai2_1	lit1_2)	lit1_1))	((((416.1_2	(ceb1_1	(vup1_1	vul1_1)))	vup2_1)	(416.1_1	icr2_2))	(90.6_1	(92.1_1	92.1_2))))	(((lai1_1	((gab2_1	(gac2_1	lit2_1))	tri2_1))	((gag1_2	gag2_1)	gag1_1))	tri1_2)))	((((((((gac2_2	(369.1_1	icr2_1))	vul1_2)	vel1_1)	(gac1_1	gac1_2))	(((((406.1_1	plu1_1)	gab1_1)	vup1_2)	vul2_1)	vup2_2))	(((plu2_1	vul3_1)	gal1_1)	(ceb2_1	((gal2_1	icr1_2)	vel2_1))))	((gra1_1	gra2_1)	gra1_2))
((((((250.1_1	L987_1)	(((((406.1_2	(ceb1_2	icr1_1))	lai1_1)	((gab2_1	((gac2_1	lit1_1)	lit2_1))	(lai2_1	lit1_2)))	((((416.1_2	vup2_1)	(416.1_1	((ceb1_1	(icr2_2	vul1_1))	vup1_1)))	((gag1_2	gag2_1)	gag1_1))	(tri1_2	tri2_1)))	(90.6_1	(92.1_1	92.1_2))))	(((((((vup2_2	((369.1_1	406.1_1)	gal2_1))	vul1_2)	((plu2_1	vul3_1)	vup1_2))	(icr2_1	(((ceb2_1	vel2_1)	gab1_1)	vel1_1)))	((gac1_1	gac1_2)	(gal1_1	vul2_1)))	(icr1_2	(gac2_2	plu1_1)))	((gra1_1	gra2_1)	gra1_2)))
((((250.1_1	L987_1)	(((((406.1_2	ceb1_2)	icr1_1)	((90.6_1	(92.1_1	92.1_2))	((gac2_1	lit2_1)	lai1_1)))	tri2_1)	(((((416.1_2	ceb1_1)	((vup1_1	(416.1_1	icr2_2))	vul1_1))	vup2_1)	((gag2_1	gag1_2)	gag1_1))	((((gab2_1	lit1_2)	lai2_1)	lit1_1)	tri1_2))))	((((((((gal2_1	((gac2_2	(icr1_2	plu1_1))	gal1_1))	(369.1_1	vel2_1))	(gac1_1	gac1_2))	((406.1_1	(ceb2_1	icr2_1))	(vel1_1	vul1_2)))	vul2_1)	(((vup2_2	gab1_1)	(plu2_1	vul3_1))	vup1_2))	((gra1_1	gra2_1)	gra1_2))
(((((250.1_1	L987_1)	(((((icr1_1	(406.1_2	ceb1_2))	tri1_2)	tri2_1)	(90.6_1	(92.1_1	92.1_2)))	((((416.1_1	(416.1_2	((ceb1_1	vup1_1)	(vup2_1	vul1_1))))	icr2_2)	(((lit2_1	(gac2_1	lai2_1))	((gag1_2	gag2_1)	gag1_1))	(lai1_1	lit1_1)))	(gab2_1	lit1_2))))	(((((((((gab1_1	plu1_1)	gal2_1)	icr1_2)	((((((ceb2_1	vul3_1)	plu2_1)	vel1_1)	gal1_1)	((369.1_1	icr2_1)	vul1_2))	(((406.1_1	vup2_2)	(vel2_1	vup1_2))	gac2_2)))	vul2_1)	(gac1_1	gac1_2))	(gra1_1	gra2_1))	gra1_2)
((((250.1_1	L987_1)	(((((406.1_2	(ceb1_2	icr1_1))	(gac2_1	lai2_1))	((90.6_1	(92.1_1	92.1_2))	lit1_1))	((gab2_1	((lai1_1	lit1_2)	lit2_1))	(((gag1_1	gag2_1)	gag1_2)	tri2_1)))	(((((icr2_2	(ceb1_1	vul1_1))	416.1_2)	(416.1_1	vup1_1))	vup2_1)	tri1_2)))	((((((((369.1_1	(gab1_1	(gal2_1	icr1_2)))	vel1_1)	gac2_2)	((ceb2_1	vup2_2)	((406.1_1	icr2_1)	(vul3_1	(plu1_1	vul1_2)))))	(gal1_1	vup1_2))	((vul2_1	(plu2_1	vel2_1))	(gac1_1	gac1_2)))	((gra1_1	gra2_1)	gra1_2))
(((((250.1_1	L987_1)	((((((406.1_2	ceb1_2)	icr1_1)	(lit1_1	tri1_2))	(((vul1_1	vup1_1)	((416.1_1	vup2_1)	((416.1_2	ceb1_1)	icr2_2)))	(90.6_1	(92.1_1	92.1_2))))	(((((lai1_1	lai2_1)	lit1_2)	gab2_1)	(gac2_1	lit2_1))	((gag2_1	gag1_2)	gag1_1)))	tri2_1))	(((((((gal2_1	((369.1_1	plu2_1)	gac2_2))	gab1_1)	(((406.1_1	icr2_1)	vul1_2)	icr1_2))	((((((vup2_2	vel2_1)	(vul3_1	vup1_2))	(gac1_1	gac1_2))	vel1_1)	gal1_1)	(ceb2_1	plu1_1)))	vul2_1)	((gra1_1	gra2_1)	gra1_2))
((((250.1_1	L987_1)	(((((406.1_2	ceb1_2)	icr1_1)	(gab2_1	lit1_1))	((416.1_1	(((ceb1_1	vup2_1)	(icr2_2	(vul1_1	vup1_1)))	416.1_2))	tri1_2))	((((lai2_1	(((gac2_1	lit2_1)	lit1_2)	lai1_1))	((gag1_1	gag1_2)	gag2_1))	(90.6_1	(92.1_1	92.1_2)))	tri2_1)))	((((((((((((gal1_1	gac2_2)	(ceb2_1	vel2_1))	vul1_2)	(icr1_2	gab1_1))	(406.1_1	(gal2_1	icr2_1)))	((((369.1_1	vup2_2)	plu2_1)	(plu1_1	vul3_1))	(gac1_1	gac1_2)))	vel1_1)	vup1_2)	vul2_1)	(gra1_1	gra2_1))	gra1_2)
((((250.1_1	L987_1)	((((((ceb1_2	icr1_1)	406.1_2)	gab2_1)	tri2_1)	(((icr2_2	(416.1_1	416.1_2))	(vul1_1	vup1_1))	(ceb1_1	vup2_1)))	(((lit1_2	(((gag1_1	gag2_1)	gag1_2)	tri1_2))	(gac2_1	lit1_1))	((90.6_1	(92.1_1	92.1_2))	(lai1_1	(lai2_1	lit2_1))))))	((((((406.1_1	gac2_2)	(gac1_1	gac1_2))	(((icr1_2	vel2_1)	vel1_1)	vup1_2))	(((((gab1_1	(gal2_1	plu1_1))	ceb2_1)	((vul1_2	vup2_2)	vul3_1))	vul2_1)	(369.1_1	(plu2_1	(gal1_1	icr2_1)))))	((gra1_1	gra2_1)	gra1_2))
(((((250.1_1	L987_1)	(((((((406.1_2	icr1_1)	ceb1_2)	((((gag1_1	gag2_1)	gag1_2)	gab2_1)	tri2_1))	(lit1_1	lit2_1))	(gac2_1	(lai2_1	(lai1_1	lit1_2))))	(((icr2_2	ceb1_1)	416.1_2)	((416.1_1	(vul1_1	vup1_1))	vup2_1)))	((90.6_1	(92.1_1	92.1_2))	tri1_2)))	((((((((plu1_1	ceb2_1)	369.1_1)	((vup1_2	(gac1_1	gac1_2))	((gac2_2	(icr1_2	vul3_1))	vel2_1)))	vul1_2)	vul2_1)	((gal1_1	(((gab1_1	gal2_1)	vup2_2)	(icr2_1	plu2_1)))	406.1_1))	vel1_1)	((((lai1_2	tri1_1)	366.1_1)
((((250.1_1	L987_1)	(((((((406.1_2	(ceb1_2	icr1_1))	(90.6_1	(92.1_1	92.1_2)))	(gac2_1	lit1_2))	((((gab2_1	lai1_1)	lit1_1)	tri2_1)	tri1_2))	((((416.1_2	icr2_2)	416.1_1)	vup1_1)	((ceb1_1	vup2_1)	vul1_1)))	((gag1_2	gag2_1)	gag1_1))	(lai2_1	lit2_1)))	(((((((((gab1_1	(gal2_1	vup2_2))	gal1_1)	(406.1_1	((plu2_1	vul3_1)	vel2_1)))	icr2_1)	vel1_1)	((ceb2_1	plu1_1)	(gac1_1	gac1_2)))	((((369.1_1	icr1_2)	gac2_2)	vul1_2)	(vup1_2	vul2_1)))	((gra1_1	gra2_1)	gra1_2))
((((250.1_1	L987_1)	((((((((406.1_2	ceb1_2)	icr1_1)	(gac2_1	lit1_2))	(90.6_1	(92.1_1	92.1_2)))	((((gab2_1	lai2_1)	tri1_2)	(lit2_1	lit1_1))	tri2_1))	((gag1_2	gag2_1)	gag1_1))	(((416.1_1	((icr2_2	vup1_1)	vup2_1))	(ceb1_1	vul1_1))	416.1_2))	lai1_1))	(((((((gal2_1	(((icr1_2	vel2_1)	vul1_2)	(((((369.1_1	vel1_1)	(gac2_2	(icr2_1	(plu2_1	vup2_2))))	ceb2_1)	gab1_1)	gal1_1)))	406.1_1)	vul2_1)	((plu1_1	((gac1_1	gac1_2)	vup1_2))	vul3_1))	(gra1_1	gra2_1))	gra1_2)
(((((250.1_1	L987_1)	((((406.1_2	(ceb1_2	icr1_1))	(lit1_2	tri2_1))	(((((((ceb1_1	416.1_1)	icr2_2)	((vul1_1	vup1_1)	vup2_1))	416.1_2)	((((gab2_1	lai2_1)	(gac2_1	lit2_1))	tri1_2)	lit1_1))	lai1_1)	(gag1_2	(gag1_1	gag2_1))))	(90.6_1	(92.1_1	92.1_2))))	((((((((((icr2_1	plu2_1)	(406.1_1	vel1_1))	vup1_2)	(369.1_1	gal2_1))	((gac1_1	gac1_2)	vup2_2))	((((ceb2_1	(icr1_2	vel2_1))	(vul1_2	vul3_1))	gac2_2)	gal1_1))	(plu1_1	(gab1_1	vul2_1)))	(gra1_1	gra2_1))	gra1_2)
((((250.1_1	L987_1)	((406.1_2	(ceb1_2	icr1_1))	((((((((416.1_1	icr2_2)	416.1_2)	ceb1_1)	((vup2_1	vup1_1)	vul1_1))	((gag2_1	gag1_2)	gag1_1))	(((lit2_1	((gab2_1	lit1_1)	lai2_1))	(gac2_1	lai1_1))	tri1_2))	(90.6_1	(92.1_1	92.1_2)))	(lit1_2	tri2_1))))	(((((((plu2_1	(369.1_1	vel2_1))	((((ceb2_1	icr1_2)	gac2_2)	(icr2_1	vup1_2))	vel1_1))	vul2_1)	(((((vup2_2	gab1_1)	(406.1_1	vul1_2))	(vul3_1	gal2_1))	(gal1_1	plu1_1))	(gac1_1	gac1_2)))	(gra1_1	gra2_1))	gra1_2)
(((((250.1_1	L987_1)	((((((ceb1_2	icr1_1)	406.1_2)	(((lai2_1	gac2_1)	lit2_1)	tri1_2))	(90.6_1	(92.1_1	92.1_2)))	((((ceb1_1	vup1_1)	vup2_1)	((vul1_1	(416.1_2	icr2_2))	416.1_1))	((gab2_1	lai1_1)	lit1_1)))	(((gag1_1	gag2_1)	gag1_2)	(lit1_2	tri2_1))))	(((((((icr1_2	gal1_1)	(((gab1_1	vul1_2)	plu1_1)	vup1_2))	((((369.1_1	vup2_2)	406.1_1)	(gal2_1	icr2_1))	(gac2_2	vul3_1)))	ceb2_1)	(((gac1_1	gac1_2)	(vel1_1	(vel2_1	plu2_1)))	vul2_1))	((gra1_1	gra2_1)	gra1_2))
(((((250.1_1	L987_1)	((((((ceb1_2	(406.1_2	icr1_1))	(lit1_2	tri1_2))	(90.6_1	(92.1_1	92.1_2)))	(gac2_1	lai1_1))	(((gab2_1	(lai2_1	lit2_1))	lit1_1)	tri2_1))	((((416.1_1	((416.1_2	ceb1_1)	vul1_1))	(icr2_2	vup1_1))	vup2_1)	((gag1_1	gag2_1)	gag1_2))))	(((((((icr1_2	vul3_1)	(369.1_1	icr2_1))	gab1_1)	((((((ceb2_1	vel2_1)	plu1_1)	vel1_1)	plu2_1)	(((406.1_1	(gac2_2	vul1_2))	(gal2_1	vup2_2))	(gal1_1	vup1_2)))	vul2_1))	(gac1_1	gac1_2))	((gra1_1	gra2_1)	gra1_2))
(((((250.1_1	L987_1)	((((406.1_2	icr1_1)	ceb1_2)	(lit2_1	tri2_1))	((((((vul1_1	416.1_1)	(416.1_2	vup2_1))	((ceb1_1	icr2_2)	vup1_1))	(gac2_1	lai1_1))	((gag2_1	gag1_1)	gag1_2))	((90.6_1	(92.1_1	92.1_2))	((((gab2_1	lai2_1)	lit1_1)	lit1_2)	tri1_2)))))	(((((vul3_1	(gac1_1	gac1_2))	(gal2_1	icr1_2))	(((((369.1_1	vup1_2)	((406.1_1	gab1_1)	plu2_1))	((vel2_1	vul2_1)	vul1_2))	vel1_1)	(((ceb2_1	gac2_2)	plu1_1)	((gal1_1	vup2_2)	icr2_1))))	((gra1_1	gra2_1)	gra1_2))
(((((250.1_1	L987_1)	(((((icr1_1	(406.1_2	ceb1_2))	(lai2_1	lit1_2))	((((((vup2_1	(vup1_1	vul1_1))	416.1_1)	(416.1_2	(ceb1_1	icr2_2)))	gab2_1)	lai1_1)	lit2_1))	tri1_2)	((((gac2_1	lit1_1)	(gag1_2	(gag1_1	gag2_1)))	tri2_1)	(90.6_1	(92.1_1	92.1_2)))))	((((((((369.1_1	(gal2_1	(icr1_2	icr2_1)))	ceb2_1)	((gac1_1	gac1_2)	vup1_2))	((plu1_1	gab1_1)	(gac2_2	vul3_1)))	vul2_1)	((406.1_1	(gal1_1	plu2_1))	(vel1_1	((vul1_2	vup2_2)	vel2_1))))	((gra1_1	gra2_1)	gra1_2))
(((((250.1_1	L987_1)	((((406.1_2	icr1_1)	ceb1_2)	(gab2_1	lai1_1))	((((((((416.1_1	ceb1_1)	((416.1_2	vup2_1)	(vup1_1	vul1_1)))	icr2_2)	lit1_2)	((gag1_1	gag1_2)	gag2_1))	(90.6_1	(92.1_1	92.1_2)))	((((gac2_1	lit2_1)	lai2_1)	lit1_1)	tri1_2))	tri2_1)))	((((((((vel2_1	gal1_1)	((gac2_2	icr2_1)	icr1_2))	(369.1_1	((ceb2_1	gab1_1)	plu2_1)))	((406.1_1	(gal2_1	plu1_1))	((vup2_2	vup1_2)	(vul1_2	vul3_1))))	((gac1_1	gac1_2)	vul2_1))	vel1_1)	((gra1_1	gra2_1)	gra1_2))
((((250.1_1	L987_1)	(((((((406.1_2	icr1_1)	ceb1_2)	tri2_1)	(((vup1_1	ceb1_1)	(((icr2_2	vup2_1)	(416.1_1	vul1_1))	416.1_2))	(90.6_1	(92.1_1	92.1_2))))	(((lit1_2	gab2_1)	lai1_1)	tri1_2))	((gac2_1	lit2_1)	(lai2_1	lit1_1)))	(gag1_1	(gag1_2	gag2_1))))	(((ceb2_1	(((((icr2_1	(vel1_1	vul3_1))	(gal1_1	vup1_2))	(gac2_2	gal2_1))	((((((406.1_1	(vul1_2	vup2_2))	icr1_2)	gab1_1)	(vul2_1	plu2_1))	vel2_1)	(gac1_1	gac1_2)))	(369.1_1	plu1_1)))	((gra1_1	gra2_1)	gra1_2))
(((((250.1_1	L987_1)	(((((406.1_2	ceb1_2)	icr1_1)	(90.6_1	(92.1_1	92.1_2)))	(gag2_1	(gag1_1	gag1_2)))	((vup2_1	((((416.1_1	icr2_2)	(vul1_1	vup1_1))	416.1_2)	ceb1_1))	((tri1_2	(lit1_2	tri2_1))	(gab2_1	((gac2_1	lai2_1)	(lai1_1	(lit1_1	lit2_1))))))))	(((((((((gal2_1	369.1_1)	icr1_2)	(gal1_1	vul1_2))	vel1_1)	(icr2_1	vul3_1))	vup1_2)	(((vel2_1	(plu2_1	plu1_1))	((406.1_1	ceb2_1)	vul2_1))	(((gab1_1	vup2_2)	gac2_2)	(gac1_1	gac1_2))))	((gra1_1	gra2_1)	gra1_2))
((((((250.1_1	L987_1)	(((((ceb1_2	icr1_1)	406.1_2)	((((vup2_1	416.1_2)	((ceb1_1	vup1_1)	vul1_1))	(416.1_1	icr2_2))	lai1_1))	((((gag2_1	(gag1_1	gag1_2))	tri1_2)	tri2_1)	((gab2_1	lit1_2)	((gac2_1	(lit2_1	lai2_1))	lit1_1))))	(90.6_1	(92.1_1	92.1_2))))	(((gac2_2	plu2_1)	(((((((369.1_1	(gal2_1	vul1_2))	(ceb2_1	vup1_2))	406.1_1)	(icr2_1	plu1_1))	vel2_1)	(vul2_1	vel1_1))	(((gab1_1	(gal1_1	icr1_2))	vup2_2)	((gac1_1	gac1_2)	vul3_1))))	((gra1_1	gra2_1)	gra1_2)))
(((((250.1_1	L987_1)	((((406.1_2	(ceb1_2	icr1_1))	lai2_1)	((lai1_1	lit1_2)	((((gag1_2	gag1_1)	gag2_1)	tri1_2)	(((gab2_1	lit1_1)	(gac2_1	lit2_1))	tri2_1))))	(((((((vup2_1	vup1_1)	ceb1_1)	icr2_2)	416.1_2)	vul1_1)	416.1_1)	(90.6_1	(92.1_1	92.1_2)))))	((((((((406.1_1	((ceb2_1	(gac1_1	gac1_2))	gab1_1))	(vup2_2	vul1_2))	gal2_1)	((((369.1_1	icr1_2)	gal1_1)	((((gac2_2	(icr2_1	vel2_1))	(plu1_1	plu2_1))	vup1_2)	vul3_1))	vel1_1))	vul2_1)	gra1_2)	(gra1_1	gra2_1))
(((((250.1_1	L987_1)	(((((((406.1_2	(ceb1_2	icr1_1))	(lit1_2	lit1_1))	((((icr2_2	416.1_2)	(416.1_1	(ceb1_1	vul1_1)))	(vup1_1	vup2_1))	tri1_2))	((lai1_1	(gab2_1	lit2_1))	((gag2_1	(gag1_1	gag1_2))	lai2_1)))	tri2_1)	(90.6_1	(92.1_1	92.1_2)))	gac2_1))	((((((406.1_1	icr2_1)	((gal1_1	icr1_2)	((ceb2_1	vup2_2)	vul1_2)))	(((((gab1_1	((gac2_2	plu1_1)	(vel2_1	vul3_1)))	vup1_2)	((369.1_1	(gac1_1	gac1_2))	gal2_1))	plu2_1)	vel1_1))	vul2_1)	((gra1_1	gra2_1)	gra1_2))
(((((250.1_1	L987_1)	(((((406.1_2	ceb1_2)	icr1_1)	((gac2_1	lit2_1)	tri2_1))	(90.6_1	(92.1_1	92.1_2)))	((((((icr2_2	(ceb1_1	vul1_1))	(416.1_1	vup1_1))	(416.1_2	vup2_1))	tri1_2)	((gag1_2	gag2_1)	gag1_1))	(((gab2_1	lit1_2)	(lai1_1	lit1_1))	lai2_1))))	(((((((((plu2_1	369.1_1)	(vup1_2	vup2_2))	(((406.1_1	ceb2_1)	vel2_1)	gal1_1))	((gac1_1	gac1_2)	(gal2_1	icr2_1)))	((icr1_2	plu1_1)	vul1_2))	((gac2_2	(gab1_1	vul3_1))	vel1_1))	vul2_1)	((gra1_1	gra2_1)	gra1_2))
(((((250.1_1	L987_1)	((((((((ceb1_2	406.1_2)	icr1_1)	((416.1_1	(((416.1_2	icr2_2)	vup2_1)	vul1_1))	(ceb1_1	vup1_1)))	tri2_1)	gac2_1)	((((gab2_1	lit2_1)	lai2_1)	lit1_2)	((lai1_1	lit1_1)	tri1_2)))	((gag2_1	gag1_1)	gag1_2))	(90.6_1	(92.1_1	92.1_2))))	(((((((369.1_1	(plu1_1	plu2_1))	(icr1_2	vup1_2))	(gac1_1	gac1_2))	(((((((icr2_1	gab1_1)	vup2_2)	(gac2_2	(gal2_1	vel2_1)))	vel1_1)	vul2_1)	(((406.1_1	vul3_1)	ceb2_1)	vul1_2))	gal1_1))	(gra1_1	gra2_1))	gra1_2)
(((((250.1_1	L987_1)	(((((ceb1_2	(406.1_2	icr1_1))	(90.6_1	(92.1_1	92.1_2)))	tri2_1)	lai1_1)	((((ceb1_1	((vup2_1	416.1_2)	vup1_1))	(416.1_1	(icr2_2	vul1_1)))	(((lit1_2	lit2_1)	gab2_1)	(lai2_1	lit1_1)))	(((gag1_1	gag2_1)	gag1_2)	(gac2_1	tri1_2)))))	((((((((gac2_2	((gab1_1	(icr1_2	vul1_2))	vul3_1))	(406.1_1	vup2_2))	vul2_1)	(plu2_1	(((gal2_1	vel2_1)	plu1_1)	icr2_1)))	(ceb2_1	vup1_2))	(((369.1_1	(gac1_1	gac1_2))	vel1_1)	gal1_1))	((gra1_1	gra2_1)	gra1_2))
((((250.1_1	L987_1)	((((406.1_2	(ceb1_2	icr1_1))	(((gac2_1	(((gag2_1	gag1_2)	gag1_1)	tri1_2))	(gab2_1	lai2_1))	(90.6_1	(92.1_1	92.1_2))))	(((416.1_1	((vup2_1	(vul1_1	vup1_1))	(ceb1_1	icr2_2)))	416.1_2)	((lai1_1	(lit1_1	lit2_1))	lit1_2)))	tri2_1))	((((((((gal1_1	plu1_1)	vel1_1)	vup2_2)	((369.1_1	vul2_1)	(((((ceb2_1	vul1_2)	vup1_2)	vel2_1)	(icr1_2	vul3_1))	((gab1_1	gal2_1)	gac2_2))))	(406.1_1	((gac1_1	gac1_2)	(icr2_1	plu2_1))))	(gra1_1	gra2_1))	gra1_2)
(((((250.1_1	L987_1)	((((icr1_1	ceb1_2)	406.1_2)	(((((((icr2_2	(ceb1_1	(vul1_1	vup2_1)))	416.1_1)	(416.1_2	vup1_1))	((((lit1_1	lit1_2)	lit2_1)	(gab2_1	(gac2_1	lai2_1)))	lai1_1))	((gag1_2	gag2_1)	gag1_1))	tri2_1)	(90.6_1	(92.1_1	92.1_2))))	tri1_2))	(((((((((icr2_1	(369.1_1	(vul1_2	vul3_1)))	gal2_1)	(((gal1_1	plu1_1)	(vup2_2	vel2_1))	((gac2_2	plu2_1)	icr1_2)))	(gab1_1	(gac1_1	gac1_2)))	(vel1_1	vup1_2))	406.1_1)	(ceb2_1	vul2_1))	((gra1_1	gra2_1)	gra1_2))
(((((250.1_1	L987_1)	((((((icr1_1	(406.1_2	ceb1_2))	(((vup2_1	416.1_1)	((416.1_2	((icr2_2	vul1_1)	vup1_1))	ceb1_1))	lai1_1))	((lai2_1	(gab2_1	(gac2_1	lit1_1)))	(((gag1_2	gag2_1)	gag1_1)	(lit2_1	lit1_2))))	tri1_2)	(90.6_1	(92.1_1	92.1_2)))	tri2_1))	(((((gal2_1	((ceb2_1	((gac2_2	icr2_1)	vup2_2))	vel1_1))	(((icr1_2	vul1_2)	((369.1_1	(plu1_1	vel2_1))	(gab1_1	vup1_2)))	(gac1_1	gac1_2)))	((406.1_1	(plu2_1	gal1_1))	(vul2_1	vul3_1)))	((gra1_1	gra2_1)	gra1_2))
(((((250.1_1	L987_1)	(((406.1_2	icr1_1)	ceb1_2)	((((((((vup1_1	ceb1_1)	(icr2_2	(vul1_1	vup2_1)))	416.1_2)	416.1_1)	(((gag2_1	gag1_1)	gag1_2)	tri1_2))	tri2_1)	(((gac2_1	lit1_1)	((gab2_1	lai2_1)	lit1_2))	(lai1_1	lit2_1)))	(90.6_1	(92.1_1	92.1_2)))))	(((((((ceb2_1	icr2_1)	(((369.1_1	plu2_1)	406.1_1)	(((gab1_1	gal2_1)	vup1_2)	((vul3_1	(icr1_2	plu1_1))	gac2_2))))	vup2_2)	vul2_1)	(((vul1_2	vel2_1)	(gac1_1	gac1_2))	(gal1_1	vel1_1)))	((gra1_1	gra2_1)	gra1_2))
((((250.1_1	L987_1)	((((ceb1_2	(406.1_2	icr1_1))	gab2_1)	((90.6_1	(92.1_1	92.1_2))	tri2_1))	((((icr2_2	(vul1_1	vup2_1))	((ceb1_1	416.1_2)	(416.1_1	vup1_1)))	((tri1_2	(((gac2_1	lai1_1)	lit2_1)	lit1_1))	(lai2_1	lit1_2)))	((gag1_1	gag2_1)	gag1_2))))	(((((369.1_1	((gac1_1	gac1_2)	(gal1_1	icr1_2)))	(((((406.1_1	vel2_1)	vul2_1)	((((ceb2_1	icr2_1)	(gac2_2	vul1_2))	vup1_2)	((gal2_1	plu2_1)	vul3_1)))	gab1_1)	vel1_1))	(plu1_1	vup2_2))	((gra1_1	gra2_1)	gra1_2))
(((((250.1_1	L987_1)	(((icr1_1	(406.1_2	ceb1_2))	(lai2_1	(((gag1_2	gag2_1)	gag1_1)	((((gab2_1	lit1_2)	lit1_1)	lai1_1)	((gac2_1	tri1_2)	(lit2_1	tri2_1))))))	((((ceb1_1	vup1_1)	(416.1_1	416.1_2))	(vul1_1	(icr2_2	vup2_1)))	(90.6_1	(92.1_1	92.1_2)))))	((((((gal1_1	(((406.1_1	ceb2_1)	icr2_1)	vul2_1))	(((369.1_1	plu2_1)	(gac2_2	icr1_2))	vul3_1))	(((gab1_1	plu1_1)	vup1_2)	vup2_2))	((((gac1_1	gac1_2)	(gal2_1	vul1_2))	vel1_1)	vel2_1))	((gra1_1	gra2_1)	gra1_2))
(((((250.1_1	L987_1)	(((icr1_1	(406.1_2	ceb1_2))	((lit1_2	(gab2_1	lai2_1))	(gac2_1	((lai1_1	lit1_1)	lit2_1))))	(((((vul1_1	416.1_1)	(416.1_2	(ceb1_1	vup1_1)))	(icr2_2	vup2_1))	tri2_1)	(((90.6_1	(92.1_1	92.1_2))	tri1_2)	(gag2_1	(gag1_1	gag1_2))))))	((((((((vel2_1	(406.1_1	gal2_1))	((plu2_1	(vul1_2	vup1_2))	(((gac1_1	gac1_2)	vul3_1)	vul2_1)))	gal1_1)	((((369.1_1	gac2_2)	(gab1_1	plu1_1))	vup2_2)	(ceb2_1	(icr1_2	icr2_1))))	vel1_1)	(gra1_1	gra2_1))	gra1_2)
(((((250.1_1	L987_1)	(((((((406.1_2	icr1_1)	ceb1_2)	(gab2_1	(((gac2_1	lit1_2)	lit2_1)	(lai1_1	lai2_1))))	lit1_1)	((gag1_1	(gag1_2	gag2_1))	tri1_2))	((90.6_1	(92.1_1	92.1_2))	tri2_1))	((((vup1_1	ceb1_1)	416.1_2)	(416.1_1	icr2_2))	(vul1_1	vup2_1))))	((((((((369.1_1	icr1_2)	(((gac2_2	plu1_1)	gal1_1)	(gac1_1	gac1_2)))	((ceb2_1	vup2_2)	gab1_1))	(((((gal2_1	vul3_1)	vul1_2)	icr2_1)	vup1_2)	plu2_1))	vul2_1)	(406.1_1	(vel1_1	vel2_1)))	((gra1_1	gra2_1)	gra1_2))
(((((250.1_1	L987_1)	((((((ceb1_2	icr1_1)	406.1_2)	lit1_1)	(((gac2_1	lit1_2)	tri1_2)	(lai1_1	lit2_1)))	(((vup1_1	416.1_1)	(((icr2_2	vul1_1)	ceb1_1)	(416.1_2	vup2_1)))	((gag2_1	(gag1_1	gag1_2))	gab2_1)))	(((90.6_1	(92.1_1	92.1_2))	lai2_1)	tri2_1)))	((((((((((icr1_2	vel2_1)	((ceb2_1	icr2_1)	gal1_1))	(gac1_1	gac1_2))	(gal2_1	vup1_2))	(((369.1_1	(406.1_1	vup2_2))	gac2_2)	gab1_1))	((vul3_1	vul1_2)	vul2_1))	vel1_1)	(plu2_1	plu1_1))	((gra1_1	gra2_1)	gra1_2))
(((((250.1_1	L987_1)	(((icr1_1	(406.1_2	ceb1_2))	((((((((ceb1_1	vup1_1)	416.1_2)	(416.1_1	icr2_2))	(vul1_1	vup2_1))	lai2_1)	tri2_1)	(gag1_2	(gag1_1	gag2_1)))	((((lit2_1	(lai1_1	lit1_1))	gac2_1)	(gab2_1	lit1_2))	tri1_2)))	(90.6_1	(92.1_1	92.1_2))))	((((((((gab1_1	((ceb2_1	((plu1_1	plu2_1)	vul3_1))	vup2_2))	vup1_2)	(gac1_1	gac1_2))	(((369.1_1	icr1_2)	vel2_1)	((((406.1_1	vul1_2)	gal2_1)	gac2_2)	vel1_1)))	(gal1_1	vul2_1))	icr2_1)	((gra1_1	gra2_1)	gra1_2))
(((((250.1_1	L987_1)	((((406.1_2	ceb1_2)	icr1_1)	((((vup2_1	vup1_1)	416.1_1)	((icr2_2	(416.1_2	vul1_1))	ceb1_1))	tri2_1))	(((((gab2_1	gac2_1)	lit1_2)	(lai1_1	(lai2_1	lit2_1)))	((90.6_1	(92.1_1	92.1_2))	(lit1_1	tri1_2)))	(gag1_1	(gag1_2	gag2_1)))))	((((((vel2_1	(gac2_2	(icr2_1	vul3_1)))	vul1_2)	(((((369.1_1	(gac1_1	gac1_2))	ceb2_1)	(plu1_1	plu2_1))	(((406.1_1	gal1_1)	icr1_2)	(gal2_1	vup2_2)))	(gab1_1	vup1_2)))	(vul2_1	vel1_1))	((gra1_1	gra2_1)	gra1_2))
(((((250.1_1	L987_1)	(((((((406.1_2	ceb1_2)	icr1_1)	tri1_2)	(gab2_1	gac2_1))	tri2_1)	((((icr2_2	(416.1_1	vul1_1))	vup1_1)	((416.1_2	vup2_1)	ceb1_1))	(gag1_2	(gag1_1	gag2_1))))	(((90.6_1	(92.1_1	92.1_2))	(lit2_1	(lai2_1	lit1_1)))	(lai1_1	lit1_2))))	(((((vel2_1	gac2_2)	((369.1_1	((406.1_1	vup2_2)	(gac1_1	gac1_2)))	vup1_2))	(((((ceb2_1	gal2_1)	vul3_1)	vul2_1)	(icr1_2	(vul1_2	gab1_1)))	((gal1_1	(plu1_1	plu2_1))	(icr2_1	vel1_1))))	((gra1_1	gra2_1)	gra1_2))
((((250.1_1	L987_1)	((((((406.1_2	(ceb1_2	icr1_1))	(((gab2_1	gac2_1)	(lai1_1	lit1_2))	lit2_1))	tri2_1)	(lit1_1	tri1_2))	(((ceb1_1	vup1_1)	(vup2_1	(416.1_1	((416.1_2	icr2_2)	vul1_1))))	(lai2_1	(gag1_1	(gag1_2	gag2_1)))))	(90.6_1	(92.1_1	92.1_2))))	((((((((plu2_1	(vul3_1	icr2_1))	plu1_1)	((((369.1_1	(ceb2_1	gab1_1))	gac2_2)	icr1_2)	(vup1_2	(gac1_1	gac1_2))))	vul2_1)	((vul1_2	gal2_1)	gal1_1))	(((vel2_1	vup2_2)	406.1_1)	vel1_1))	((gra1_1	gra2_1)	gra1_2))
(((((250.1_1	L987_1)	((((ceb1_2	icr1_1)	406.1_2)	((gag2_1	gag1_2)	gag1_1))	(((((((icr2_2	416.1_2)	vup1_1)	(416.1_1	vul1_1))	(vup2_1	ceb1_1))	tri2_1)	(tri1_2	lit2_1))	((((gab2_1	gac2_1)	lai1_1)	(lai2_1	(lit1_1	lit1_2)))	(90.6_1	(92.1_1	92.1_2))))))	(((((((vul1_2	((ceb2_1	plu2_1)	gal2_1))	((plu1_1	vul2_1)	gab1_1))	406.1_1)	(gac2_2	vel1_1))	((((((369.1_1	(vel2_1	vup2_2))	icr2_1)	vul3_1)	(gal1_1	(icr1_2	vup1_2)))	gac1_2)	gac1_1))	((gra1_1	gra2_1)	gra1_2))
(((((250.1_1	L987_1)	(((((406.1_2	icr1_1)	ceb1_2)	tri2_1)	(((((gac2_1	((gab2_1	lit1_1)	(lai1_1	lai2_1)))	lit1_2)	(((gag1_1	gag1_2)	gag2_1)	lit2_1))	(90.6_1	(92.1_1	92.1_2)))	tri1_2))	(((icr2_2	vup1_1)	(416.1_2	(ceb1_1	(vul1_1	vup2_1))))	416.1_1)))	((((((icr2_1	icr1_2)	gal1_1)	((((((vel1_1	(369.1_1	vul1_2))	ceb2_1)	((gac1_1	(plu1_1	plu2_1))	gac1_2))	vup1_2)	((gac2_2	gal2_1)	vul3_1))	vul2_1))	(((406.1_1	gab1_1)	vel2_1)	vup2_2))	((gra1_1	gra2_1)	gra1_2))
((((250.1_1	L987_1)	((((406.1_2	(ceb1_2	icr1_1))	(gag2_1	(gag1_1	gag1_2)))	(90.6_1	(92.1_1	92.1_2)))	(((((((ceb1_1	vup2_1)	416.1_2)	vul1_1)	icr2_2)	vup1_1)	416.1_1)	((((gac2_1	(lai2_1	lit1_2))	(lai1_1	tri1_2))	((gab2_1	lit1_1)	lit2_1))	tri2_1))))	((((((gab1_1	(((406.1_1	ceb2_1)	(gac1_1	vul2_1))	vel1_1))	((((((vup2_2	gal2_1)	icr1_2)	(icr2_1	vel2_1))	(gal1_1	vul1_2))	(plu2_1	vul3_1))	(369.1_1	gac2_2)))	(gac1_2	(plu1_1	vup1_2)))	gra1_2)	(gra1_1	gra2_1))
(((((250.1_1	L987_1)	(((((406.1_2	ceb1_2)	icr1_1)	((ceb1_1	((icr2_2	vup2_1)	vup1_1))	(416.1_1	(416.1_2	vul1_1))))	(((((90.6_1	(92.1_1	92.1_2))	(gac2_1	(lai2_1	lai1_1)))	lit1_1)	((gag1_2	(gag1_1	gag2_1))	((gab2_1	lit2_1)	lit1_2)))	tri1_2))	tri2_1))	(((((((((((369.1_1	ceb2_1)	gab1_1)	vul3_1)	(((icr1_2	(vel2_1	icr2_1))	gac2_2)	plu2_1))	vup2_2)	((plu1_1	vup1_2)	vel1_1))	(vul1_2	vul2_1))	((406.1_1	gac1_2)	((gal1_1	gal2_1)	gac1_1)))	(gra1_1	gra2_1))	gra1_2)
(((((250.1_1	L987_1)	((((ceb1_2	(406.1_2	icr1_1))	(((icr2_2	(ceb1_1	vul1_1))	416.1_2)	((416.1_1	vup2_1)	vup1_1)))	((((lai2_1	gac2_1)	lai1_1)	tri1_2)	tri2_1))	((90.6_1	(92.1_1	92.1_2))	(((gag1_2	gag2_1)	gag1_1)	((gab2_1	lit1_1)	(lit1_2	lit2_1))))))	(((((((vel2_1	(gac1_1	(gal2_1	plu1_1)))	((((369.1_1	406.1_1)	gab1_1)	ceb2_1)	vul2_1))	(gac1_2	gal1_1))	(((((vul3_1	icr2_1)	vel1_1)	vul1_2)	((gac2_2	plu2_1)	icr1_2))	(vup1_2	vup2_2)))	gra1_2)	(gra1_1	gra2_1))
((((250.1_1	L987_1)	(((((ceb1_2	icr1_1)	406.1_2)	((((((icr2_2	vup2_1)	vul1_1)	vup1_1)	(416.1_2	ceb1_1))	416.1_1)	(gab2_1	lit1_2)))	(((gag1_1	gag1_2)	gag2_1)	tri2_1))	((((lai2_1	gac2_1)	tri1_2)	lai1_1)	((90.6_1	(92.1_1	92.1_2))	(lit1_1	lit2_1)))))	(((((vul1_2	gal2_1)	(((((369.1_1	gac1_2)	(vup2_2	vup1_2))	icr1_2)	(406.1_1	(gac1_1	vel1_1)))	vul2_1))	((((vul3_1	gab1_1)	ceb2_1)	(((icr2_1	plu1_1)	(gal1_1	vel2_1))	gac2_2))	plu2_1))	gra1_2)	((366.1_1	(lai1_2
((((250.1_1	L987_1)	((((((406.1_2	icr1_1)	ceb1_2)	((((gag2_1	(gag1_1	gag1_2))	lai2_1)	tri1_2)	(gac2_1	lai1_1)))	((((vul1_1	vup1_1)	((ceb1_1	vup2_1)	icr2_2))	416.1_1)	416.1_2))	((((lit1_1	lit2_1)	gab2_1)	lit1_2)	(90.6_1	(92.1_1	92.1_2))))	tri2_1))	(((((((icr1_2	(gab1_1	vul1_2))	((((369.1_1	gac1_2)	(gal2_1	vul3_1))	((((vel2_1	(icr2_1	(plu2_1	vup2_2)))	plu1_1)	((ceb2_1	gac2_2)	gal1_1))	vel1_1))	(406.1_1	gac1_1)))	vul2_1)	vup1_2)	gra1_2)	(gra1_1	gra2_1))
((((250.1_1	L987_1)	(((((406.1_2	icr1_1)	ceb1_2)	(((gag1_2	gag1_1)	gag2_1)	tri1_2))	(90.6_1	(92.1_1	92.1_2)))	(((((vup2_1	416.1_1)	(416.1_2	vup1_1))	((ceb1_1	vul1_1)	icr2_2))	tri2_1)	((lai2_1	lit1_2)	(((gab2_1	lit1_1)	lit2_1)	(gac2_1	lai1_1))))))	(((((gal1_1	vup1_2)	gac1_2)	(((((((((vup2_2	plu2_1)	vul1_2)	(406.1_1	plu1_1))	gac2_2)	vul3_1)	vel2_1)	vul2_1)	vel1_1)	(((369.1_1	((gab1_1	icr1_2)	icr2_1))	(ceb2_1	gal2_1))	gac1_1)))	((gra1_1	gra2_1)	gra1_2))
(((((250.1_1	L987_1)	(((((((ceb1_2	406.1_2)	icr1_1)	tri1_2)	(gag1_2	(gag1_1	gag2_1)))	((((vup1_1	icr2_2)	(((416.1_2	vup2_1)	vul1_1)	ceb1_1))	416.1_1)	(gab2_1	lit1_2)))	(90.6_1	(92.1_1	92.1_2)))	(tri2_1	((lit2_1	(lai1_1	lit1_1))	(gac2_1	lai2_1)))))	((((((((gac1_2	vul3_1)	vul1_2)	ceb2_1)	plu2_1)	((((406.1_1	plu1_1)	gab1_1)	vel2_1)	((gac2_2	icr2_1)	gal1_1)))	(((((369.1_1	icr1_2)	(gal2_1	vup1_2))	vup2_2)	vul2_1)	(gac1_1	vel1_1)))	((gra1_1	gra2_1)	gra1_2))
((((250.1_1	L987_1)	(((406.1_2	icr1_1)	ceb1_2)	((((((vul1_1	vup2_1)	416.1_1)	(ceb1_1	vup1_1))	(416.1_2	icr2_2))	(gag1_2	(gag1_1	gag2_1)))	((gac2_1	((lai1_1	(lai2_1	lit2_1))	lit1_1))	((90.6_1	(92.1_1	92.1_2))	(((gab2_1	lit1_2)	tri1_2)	tri2_1))))))	(((((((icr2_1	((vup1_2	vel2_1)	(plu1_1	(plu2_1	vul1_2))))	(gal2_1	(icr1_2	vup2_2)))	((((369.1_1	(ceb2_1	gab1_1))	((gac1_1	gac1_2)	vul3_1))	406.1_1)	gac2_2))	vel1_1)	(gal1_1	vul2_1))	((gra1_1	gra2_1)	gra1_2))
(((((250.1_1	L987_1)	((((((icr1_1	(406.1_2	ceb1_2))	(((gag2_1	gag1_2)	gag1_1)	gac2_1))	((lai1_1	lai2_1)	((90.6_1	(92.1_1	92.1_2))	tri2_1)))	((gab2_1	lit1_2)	tri1_2))	(lit1_1	lit2_1))	(((vup1_1	(ceb1_1	416.1_1))	(icr2_2	vup2_1))	(416.1_2	vul1_1))))	((((((vup2_2	(gac1_1	gac1_2))	((gal2_1	(369.1_1	((vul3_1	vup1_2)	vel2_1)))	(ceb2_1	plu1_1)))	(gac2_2	gal1_1))	(((((406.1_1	icr2_1)	(plu2_1	vul1_2))	(gab1_1	icr1_2))	vul2_1)	vel1_1))	((gra1_1	gra2_1)	gra1_2))
(((((250.1_1	L987_1)	((((((((ceb1_2	406.1_2)	icr1_1)	(lai1_1	gac2_1))	tri1_2)	(((icr2_2	vul1_1)	((416.1_2	(ceb1_1	vup2_1))	(416.1_1	vup1_1)))	lai2_1))	((90.6_1	(92.1_1	92.1_2))	tri2_1))	((gag1_2	gag2_1)	gag1_1))	(gab2_1	((lit1_1	lit2_1)	lit1_2))))	((((((((((gac2_2	gab1_1)	(vup1_2	vel2_1))	406.1_1)	(gac1_1	gac1_2))	(((369.1_1	(icr2_1	plu2_1))	vup2_2)	gal2_1))	(((icr1_2	vul1_2)	(gal1_1	vul3_1))	ceb2_1))	vul2_1)	(plu1_1	vel1_1))	((gra1_1	gra2_1)	gra1_2))
(((((250.1_1	L987_1)	((((((ceb1_2	icr1_1)	406.1_2)	((((416.1_2	(ceb1_1	vup2_1))	(vul1_1	icr2_2))	vup1_1)	416.1_1))	((gag1_1	gag2_1)	gag1_2))	((lit2_1	tri1_2)	lit1_1))	((((((gac2_1	lit1_2)	gab2_1)	lai1_1)	lai2_1)	tri2_1)	(90.6_1	(92.1_1	92.1_2)))))	(((((((gac2_2	icr1_2)	vup2_2)	((vul1_2	(gac1_1	gac1_2))	vel1_1))	(ceb2_1	plu1_1))	((((((369.1_1	vel2_1)	vup1_2)	(gab1_1	vul3_1))	(406.1_1	(gal2_1	icr2_1)))	gal1_1)	(vul2_1	plu2_1)))	((gra1_1	gra2_1)	gra1_2))
((((250.1_1	L987_1)	((406.1_2	(ceb1_2	icr1_1))	((((416.1_2	vul1_1)	(icr2_2	vup2_1))	((416.1_1	ceb1_1)	vup1_1))	(((lai2_1	(gab2_1	lit1_2))	(((gac2_1	(lit1_1	lit2_1))	lai1_1)	tri1_2))	(((90.6_1	(92.1_1	92.1_2))	tri2_1)	(gag1_2	(gag1_1	gag2_1)))))))	(((((((vup1_2	(vup2_2	(vel1_1	plu1_1)))	((((369.1_1	(406.1_1	vul3_1))	(gal2_1	icr2_1))	gac2_2)	vul1_2))	((((gab1_1	gal1_1)	(ceb2_1	vel2_1))	vul2_1)	(icr1_2	plu2_1)))	(gac1_1	gac1_2))	((gra1_1	gra2_1)	gra1_2))
((((250.1_1	L987_1)	((((((icr1_1	ceb1_2)	406.1_2)	lai2_1)	(gag1_2	(gag1_1	gag2_1)))	(((ceb1_1	icr2_2)	(416.1_1	vul1_1))	((416.1_2	vup1_1)	vup2_1)))	((90.6_1	(92.1_1	92.1_2))	((((lit2_1	(gac2_1	lit1_2))	(gab2_1	(lai1_1	lit1_1)))	tri1_2)	tri2_1))))	((((((icr2_1	vel1_1)	gal1_1)	((((gac1_1	gac1_2)	vup1_2)	vul2_1)	((gac2_2	icr1_2)	vul3_1)))	((((plu1_1	vel2_1)	vul1_2)	((ceb2_1	vup2_2)	plu2_1))	(((369.1_1	gal2_1)	gab1_1)	406.1_1)))	((gra1_1	gra2_1)	gra1_2))
(((((250.1_1	L987_1)	(((((((ceb1_2	icr1_1)	406.1_2)	(gab2_1	(((gac2_1	(lai1_1	lit1_2))	tri1_2)	lit2_1)))	tri2_1)	lai2_1)	((lit1_1	(gag2_1	(gag1_1	gag1_2)))	(90.6_1	(92.1_1	92.1_2))))	(((vup1_1	vup2_1)	vul1_1)	((icr2_2	(416.1_2	ceb1_1))	416.1_1))))	((((((((((gal1_1	(gab1_1	vul3_1))	(gac2_2	(plu1_1	vup2_2)))	(((vel2_1	ceb2_1)	icr2_1)	plu2_1))	vup1_2)	((369.1_1	vul1_2)	406.1_1))	vul2_1)	(gal2_1	(icr1_2	((gac1_1	gac1_2)	vel1_1))))	(gra1_1	gra2_1))	gra1_2)
(((((250.1_1	L987_1)	((((((ceb1_2	406.1_2)	icr1_1)	tri1_2)	((vup1_1	(416.1_1	416.1_2))	(((ceb1_1	vul1_1)	vup2_1)	icr2_2)))	(((((lit1_2	lai2_1)	lit1_1)	gac2_1)	((gag1_1	(gag1_2	gag2_1))	((gab2_1	lai1_1)	lit2_1)))	tri2_1))	(90.6_1	(92.1_1	92.1_2))))	(((((((vel1_1	(icr2_1	vul3_1))	(gac1_1	gac1_2))	(gal1_1	gab1_1))	(((((((369.1_1	vel2_1)	((406.1_1	vup1_2)	vul1_2))	gac2_2)	icr1_2)	(ceb2_1	vup2_2))	gal2_1)	((plu1_1	plu2_1)	vul2_1)))	(gra1_1	gra2_1))	gra1_2)
(((((250.1_1	L987_1)	((((((ceb1_2	406.1_2)	icr1_1)	((((lit2_1	lai1_1)	(gab2_1	(gac2_1	lit1_2)))	tri1_2)	lit1_1))	((gag1_2	gag1_1)	gag2_1))	((((vul1_1	416.1_2)	((ceb1_1	vup2_1)	(416.1_1	(icr2_2	vup1_1))))	(90.6_1	(92.1_1	92.1_2)))	tri2_1))	lai2_1))	((((((icr1_2	369.1_1)	vel2_1)	vup1_2)	(((vul2_1	((((406.1_1	gab1_1)	vup2_2)	plu2_1)	gal1_1))	vel1_1)	(((plu1_1	gal2_1)	((ceb2_1	(gac1_1	gac1_2))	(gac2_2	vul3_1)))	(vul1_2	icr2_1))))	((gra1_1	gra2_1)	gra1_2))
(((((250.1_1	L987_1)	(((((ceb1_2	icr1_1)	406.1_2)	(((((vul1_1	vup2_1)	(icr2_2	vup1_1))	ceb1_1)	416.1_1)	416.1_2))	((((lai1_1	gac2_1)	(gab2_1	lit1_1))	((lai2_1	lit2_1)	lit1_2))	(((gag1_1	gag1_2)	gag2_1)	tri1_2)))	((90.6_1	(92.1_1	92.1_2))	tri2_1)))	((((((((((((vul3_1	((369.1_1	icr1_2)	vup1_2))	vul1_2)	(406.1_1	(gac2_2	gal2_1)))	(gac1_1	gac1_2))	(vel2_1	plu1_1))	icr2_1)	(ceb2_1	gal1_1))	((vup2_2	plu2_1)	gab1_1))	vel1_1)	vul2_1)	((gra1_1	gra2_1)	gra1_2))
(((((250.1_1	L987_1)	(((((((406.1_2	icr1_1)	ceb1_2)	((gag2_1	gag1_1)	gag1_2))	(gab2_1	(lai1_1	lit2_1)))	(lai2_1	lit1_1))	(((((ceb1_1	(icr2_2	(vul1_1	vup1_1)))	((416.1_1	416.1_2)	vup2_1))	tri1_2)	(lit1_2	gac2_1))	(90.6_1	(92.1_1	92.1_2))))	tri2_1))	(((((((((icr1_2	((369.1_1	(gab1_1	gal2_1))	((vup2_2	vul3_1)	plu1_1)))	(gac1_1	gac1_2))	gal1_1)	(gac2_2	vel2_1))	vel1_1)	((icr2_1	vul1_2)	vul2_1))	((plu2_1	(406.1_1	ceb2_1))	vup1_2))	((gra1_1	gra2_1)	gra1_2))
((((250.1_1	L987_1)	((((((ceb1_2	(406.1_2	icr1_1))	(lai1_1	tri1_2))	(gac2_1	((gab2_1	lit2_1)	lit1_2)))	((90.6_1	(92.1_1	92.1_2))	(lai2_1	lit1_1)))	(((((416.1_2	vul1_1)	ceb1_1)	((416.1_1	vup1_1)	icr2_2))	vup2_1)	((gag2_1	gag1_1)	gag1_2)))	tri2_1))	(((((((369.1_1	(((((406.1_1	vul3_1)	gal1_1)	gac2_2)	(gac1_1	gac1_2))	((gab1_1	icr2_1)	gal2_1)))	vup2_2)	((((ceb2_1	icr1_2)	(plu2_1	vel2_1))	plu1_1)	vul1_2))	(vel1_1	vup1_2))	vul2_1)	((gra1_1	gra2_1)	gra1_2))
((((250.1_1	L987_1)	(((406.1_2	(ceb1_2	icr1_1))	(90.6_1	(92.1_1	92.1_2)))	((((((416.1_1	416.1_2)	icr2_2)	vul1_1)	((ceb1_1	vup2_1)	vup1_1))	lit2_1)	(((((gag1_2	gag2_1)	gag1_1)	tri1_2)	((gac2_1	tri2_1)	(lai2_1	(lit1_1	lit1_2))))	(gab2_1	lai1_1)))))	(((((406.1_1	(vul3_1	vup2_2))	(gab1_1	gal1_1))	((((((plu2_1	(ceb2_1	gac2_2))	((gac1_1	gac1_2)	vul2_1))	(((369.1_1	vel2_1)	icr2_1)	(gal2_1	plu1_1)))	(icr1_2	vup1_2))	vul1_2)	vel1_1))	((gra1_1	gra2_1)	gra1_2))
(((((250.1_1	L987_1)	(((406.1_2	ceb1_2)	icr1_1)	(((((ceb1_1	(((vup2_1	vup1_1)	(416.1_1	416.1_2))	(icr2_2	vul1_1)))	(((((gac2_1	(lai1_1	lit1_2))	lai2_1)	gab2_1)	(lit1_1	lit2_1))	((gag1_1	gag2_1)	gag1_2)))	(90.6_1	(92.1_1	92.1_2)))	tri1_2)	tri2_1)))	((((((((gal2_1	icr1_2)	vel1_1)	369.1_1)	(gac1_1	gac1_2))	((plu2_1	(plu1_1	gab1_1))	(((ceb2_1	vup1_2)	vul1_2)	(gac2_2	vel2_1))))	((((406.1_1	vup2_2)	(icr2_1	vul3_1))	gal1_1)	vul2_1))	((gra1_1	gra2_1)	gra1_2))
(((((250.1_1	L987_1)	((((ceb1_2	406.1_2)	icr1_1)	(((((ceb1_1	416.1_2)	vup1_1)	(416.1_1	icr2_2))	(vul1_1	vup2_1))	((((gac2_1	lit1_1)	(gab2_1	lit2_1))	(lai2_1	((lai1_1	lit1_2)	tri1_2)))	(((gag1_2	gag2_1)	gag1_1)	tri2_1))))	(90.6_1	(92.1_1	92.1_2))))	((((((gal2_1	(plu2_1	vup1_2))	(vul2_1	(plu1_1	vel2_1)))	gal1_1)	((((gab1_1	icr2_1)	(vul1_2	vul3_1))	vel1_1)	(((369.1_1	vup2_2)	406.1_1)	(((ceb2_1	icr1_2)	gac2_2)	(gac1_1	gac1_2)))))	((gra1_1	gra2_1)	gra1_2))
(((((250.1_1	L987_1)	((icr1_1	(406.1_2	ceb1_2))	((((((((416.1_1	(416.1_2	ceb1_1))	((icr2_2	vup1_1)	vul1_1))	vup2_1)	((lai1_1	lit1_1)	lit1_2))	(gab2_1	lai2_1))	(((lit2_1	((gag1_1	gag2_1)	gag1_2))	gac2_1)	tri2_1))	tri1_2)	(90.6_1	(92.1_1	92.1_2)))))	((((((((vul1_2	(vul2_1	(vul3_1	vup2_2)))	((369.1_1	406.1_1)	(gab1_1	vel2_1)))	(gac1_1	gac1_2))	vel1_1)	((gal1_1	(((gal2_1	icr2_1)	plu2_1)	(plu1_1	vup1_2)))	(ceb2_1	(gac2_2	icr1_2))))	(gra1_1	gra2_1))	gra1_2)
(((((250.1_1	L987_1)	(((((406.1_2	ceb1_2)	icr1_1)	(gac2_1	lit2_1))	(((((ceb1_1	416.1_2)	vul1_1)	416.1_1)	(icr2_2	(vup2_1	vup1_1)))	tri2_1))	(((90.6_1	(92.1_1	92.1_2))	tri1_2)	(((gag1_2	gag2_1)	gag1_1)	((gab2_1	(lai1_1	lit1_2))	(lit1_1	lai2_1))))))	((((((vul1_2	(((gal2_1	plu2_1)	vel1_1)	(((gac1_1	gac1_2)	vel2_1)	((gal1_1	(icr2_1	icr1_2))	vup2_2))))	(369.1_1	vul3_1))	((((406.1_1	vup1_2)	(gab1_1	plu1_1))	(ceb2_1	gac2_2))	vul2_1))	(gra1_1	gra2_1))	gra1_2)
(((((250.1_1	L987_1)	(((((icr1_1	(406.1_2	ceb1_2))	(((gag1_2	gag2_1)	gag1_1)	tri1_2))	gac2_1)	(90.6_1	(92.1_1	92.1_2)))	((((ceb1_1	vup1_1)	((416.1_2	416.1_1)	(vul1_1	(icr2_2	vup2_1))))	(lai1_1	lit1_1))	(gab2_1	((lai2_1	lit1_2)	(lit2_1	tri2_1))))))	(((((((ceb2_1	icr2_1)	vup1_2)	(gac1_1	gac1_2))	(((gal1_1	gal2_1)	plu1_1)	vel1_1))	((((vul1_2	406.1_1)	((369.1_1	plu2_1)	vup2_2))	vul2_1)	((gab1_1	((gac2_2	icr1_2)	vel2_1))	vul3_1)))	((gra1_1	gra2_1)	gra1_2))
(((((250.1_1	L987_1)	(((((ceb1_2	(406.1_2	icr1_1))	((lit1_2	((gab2_1	lit1_1)	lai2_1))	tri2_1))	((((((vup2_1	(416.1_2	vup1_1))	(416.1_1	(ceb1_1	vul1_1)))	icr2_2)	tri1_2)	(gag1_2	(gag1_1	gag2_1)))	(lai1_1	lit2_1)))	gac2_1)	(90.6_1	(92.1_1	92.1_2))))	((((vup1_2	(((icr1_2	(gac2_2	(icr2_1	vel2_1)))	ceb2_1)	gal2_1))	((((gab1_1	(369.1_1	(plu2_1	vul3_1)))	gal1_1)	vul2_1)	((406.1_1	(gac1_1	gac1_2))	((vul1_2	vup2_2)	(vel1_1	plu1_1)))))	((gra1_1	gra2_1)	gra1_2))
(((((250.1_1	L987_1)	(((((ceb1_2	icr1_1)	406.1_2)	tri2_1)	(90.6_1	(92.1_1	92.1_2)))	(((((((ceb1_1	icr2_2)	vup1_1)	(416.1_1	vul1_1))	(416.1_2	vup2_1))	((gag1_1	(gag1_2	gag2_1))	(((gab2_1	(lit2_1	lit1_1))	lai1_1)	lit1_2)))	tri1_2)	(lai2_1	gac2_1))))	((((((vup1_2	(369.1_1	gal1_1))	(((((406.1_1	vel2_1)	(ceb2_1	gac2_2))	vul1_2)	vul2_1)	(gac1_1	gac1_2)))	(((vup2_2	((gal2_1	icr1_2)	plu2_1))	(vul3_1	icr2_1))	gab1_1))	(vel1_1	plu1_1))	((gra1_1	gra2_1)	gra1_2))
(((((250.1_1	L987_1)	((((((406.1_2	ceb1_2)	icr1_1)	(90.6_1	(92.1_1	92.1_2)))	(gag1_1	(gag1_2	gag2_1)))	tri2_1)	((((((ceb1_1	vup1_1)	(416.1_1	vup2_1))	vul1_1)	(416.1_2	icr2_2))	((gac2_1	lit1_1)	lai2_1))	((((lai1_1	lit1_2)	lit2_1)	gab2_1)	tri1_2))))	(((((((gab1_1	vul1_2)	ceb2_1)	icr1_2)	(((((plu2_1	(icr2_1	vul3_1))	gal2_1)	406.1_1)	(plu1_1	vup2_2))	((((369.1_1	gac2_2)	vup1_2)	vel1_1)	((gal1_1	(gac1_1	gac1_2))	vel2_1))))	vul2_1)	((gra1_1	gra2_1)	gra1_2))
((((250.1_1	L987_1)	((((((406.1_2	ceb1_2)	icr1_1)	((((vup2_1	(((416.1_1	ceb1_1)	icr2_2)	416.1_2))	(vup1_1	vul1_1))	((lit1_2	lit2_1)	(gab2_1	lai1_1)))	(((gac2_1	lit1_1)	tri1_2)	lai2_1)))	(gag1_1	(gag1_2	gag2_1)))	(90.6_1	(92.1_1	92.1_2)))	tri2_1))	(((((((gal2_1	vel1_1)	(((369.1_1	((plu2_1	vel2_1)	vup1_2))	vul3_1)	(gac1_1	gac1_2)))	((((vul1_2	icr1_2)	(icr2_1	plu1_1))	(gab1_1	vup2_2))	(gal1_1	vul2_1)))	((406.1_1	ceb2_1)	gac2_2))	(gra1_1	gra2_1))	gra1_2)
(((((((250.1_1	L987_1)	((406.1_2	(ceb1_2	icr1_1))	lit1_1))	(((((vup2_1	icr2_2)	((vul1_1	416.1_1)	(416.1_2	(ceb1_1	vup1_1))))	(gag1_1	(gag1_2	gag2_1)))	(((gab2_1	gac2_1)	(lit1_2	lit2_1))	tri1_2))	(lai1_1	lai2_1)))	((90.6_1	(92.1_1	92.1_2))	tri2_1))	(((((gab1_1	vel1_1)	((((406.1_1	plu2_1)	((icr2_1	vel2_1)	vul1_2))	gal1_1)	((gac2_2	icr1_2)	((gal2_1	plu1_1)	vup2_2))))	(((369.1_1	vup1_2)	vul2_1)	((ceb2_1	vul3_1)	(gac1_1	gac1_2))))	((gra1_1	gra2_1)	gra1_2))
(((((250.1_1	L987_1)	(((((406.1_2	(ceb1_2	icr1_1))	tri2_1)	(lai1_1	tri1_2))	(((ceb1_1	((icr2_2	vul1_1)	vup2_1))	((416.1_2	vup1_1)	416.1_1))	(((lit2_1	(lai2_1	lit1_1))	((((gag1_2	gag2_1)	gag1_1)	gac2_1)	lit1_2))	gab2_1)))	(90.6_1	(92.1_1	92.1_2))))	(((((((((vel2_1	(gal2_1	icr1_2))	vul1_2)	vel1_1)	vul2_1)	vup1_2)	((((vul3_1	plu2_1)	406.1_1)	((gab1_1	(gac2_2	plu1_1))	(gac1_1	gac1_2)))	((369.1_1	ceb2_1)	(icr2_1	vup2_2))))	gal1_1)	((gra1_1	gra2_1)	gra1_2))
(((((250.1_1	L987_1)	(((((((icr1_1	ceb1_2)	406.1_2)	(gac2_1	lit1_2))	((gag2_1	gag1_2)	gag1_1))	((90.6_1	(92.1_1	92.1_2))	tri2_1))	(((vul1_1	416.1_2)	416.1_1)	((ceb1_1	vup2_1)	(icr2_2	vup1_1))))	((((gab2_1	lit2_1)	lai2_1)	tri1_2)	(lai1_1	lit1_1))))	((((((((((gab1_1	icr1_2)	(vel2_1	vup1_2))	gal2_1)	(((vup2_2	gac2_2)	(369.1_1	icr2_1))	vel1_1))	((gac1_1	gac1_2)	plu2_1))	(406.1_1	((plu1_1	(gal1_1	vul1_2))	(ceb2_1	vul3_1))))	vul2_1)	gra1_2)	(gra1_1	gra2_1))
(((((250.1_1	L987_1)	(((((406.1_2	ceb1_2)	icr1_1)	(lai1_1	(lit1_1	tri2_1)))	((gag1_2	gag2_1)	gag1_1))	(((((vup2_1	icr2_2)	vup1_1)	(416.1_1	(416.1_2	(ceb1_1	vul1_1))))	lit1_2)	((((lit2_1	(gab2_1	lai2_1))	tri1_2)	(90.6_1	(92.1_1	92.1_2)))	gac2_1))))	((((((((gab1_1	vul3_1)	plu2_1)	vup1_2)	(gac1_1	gac1_2))	(406.1_1	vel2_1))	(((((((369.1_1	icr1_2)	icr2_1)	(gal2_1	vel1_1))	ceb2_1)	plu1_1)	vul2_1)	(vul1_2	(gac2_2	(gal1_1	vup2_2)))))	((gra1_1	gra2_1)	gra1_2))
(((((250.1_1	L987_1)	((((((icr1_1	ceb1_2)	406.1_2)	((gac2_1	gab2_1)	(lai2_1	lit2_1)))	((90.6_1	(92.1_1	92.1_2))	((gag2_1	(gag1_1	gag1_2))	lai1_1)))	tri1_2)	(((((416.1_1	vup2_1)	416.1_2)	(ceb1_1	vul1_1))	(vup1_1	icr2_2))	((lit1_1	lit1_2)	tri2_1))))	(((((vul3_1	((406.1_1	gab1_1)	vel1_1))	(((((vup1_2	vul1_2)	((369.1_1	icr2_1)	icr1_2))	(gal1_1	vup2_2))	vul2_1)	((gac1_1	gac1_2)	gac2_2)))	(ceb2_1	(plu1_1	(gal2_1	(plu2_1	vel2_1)))))	((gra1_1	gra2_1)	gra1_2))
(((((250.1_1	L987_1)	((((((406.1_2	icr1_1)	ceb1_2)	((((lai2_1	lit1_1)	(gac2_1	lit1_2))	((gag1_1	gag2_1)	gag1_2))	lai1_1))	tri2_1)	((90.6_1	(92.1_1	92.1_2))	tri1_2))	(((((icr2_2	vul1_1)	vup2_1)	ceb1_1)	((vup1_1	416.1_1)	416.1_2))	(gab2_1	lit2_1))))	((((((((369.1_1	ceb2_1)	((gac1_1	gac1_2)	vul1_2))	406.1_1)	vul2_1)	((gal1_1	vup1_2)	((((gab1_1	plu1_1)	(vel2_1	vul3_1))	(gac2_2	gal2_1))	(icr1_2	vup2_2))))	((icr2_1	plu2_1)	vel1_1))	((gra1_1	gra2_1)	gra1_2))
(((((250.1_1	L987_1)	((((406.1_2	(ceb1_2	icr1_1))	((gag1_1	gag1_2)	gag2_1))	(90.6_1	(92.1_1	92.1_2)))	((((((((vul1_1	ceb1_1)	icr2_2)	vup2_1)	416.1_1)	416.1_2)	vup1_1)	(((lit1_2	(gac2_1	lit2_1))	gab2_1)	lit1_1))	(((lai2_1	lai1_1)	tri2_1)	tri1_2))))	((((((369.1_1	plu2_1)	((406.1_1	vul3_1)	gal1_1))	((((icr1_2	ceb2_1)	(vup1_2	vup2_2))	(plu1_1	vel1_1))	((((gab1_1	icr2_1)	vul2_1)	(gac1_1	gac1_2))	((gal2_1	vul1_2)	vel2_1))))	gac2_2)	((gra1_1	gra2_1)	gra1_2))
(((((250.1_1	L987_1)	((((((((406.1_2	icr1_1)	ceb1_2)	tri2_1)	((((ceb1_1	vul1_1)	vup2_1)	(416.1_1	icr2_2))	(416.1_2	vup1_1)))	((((gab2_1	lit1_1)	lai1_1)	gac2_1)	((lit2_1	lit1_2)	lai2_1)))	tri1_2)	((gag2_1	gag1_1)	gag1_2))	(90.6_1	(92.1_1	92.1_2))))	((((((((vul3_1	plu2_1)	(gac1_1	gac1_2))	(((((369.1_1	vup2_2)	(gal2_1	vel2_1))	gac2_2)	vup1_2)	gab1_1))	vel1_1)	(((406.1_1	vul1_2)	icr1_2)	(ceb2_1	(vul2_1	plu1_1))))	(icr2_1	gal1_1))	((gra1_1	gra2_1)	gra1_2))
(((((250.1_1	L987_1)	(((((406.1_2	(ceb1_2	icr1_1))	lai2_1)	(((((ceb1_1	vul1_1)	icr2_2)	vup1_1)	(416.1_2	vup2_1))	416.1_1))	((gab2_1	lai1_1)	((gac2_1	(lit1_2	lit2_1))	lit1_1)))	((((90.6_1	(92.1_1	92.1_2))	tri1_2)	(gag1_1	(gag1_2	gag2_1)))	tri2_1)))	(((((vul1_2	((369.1_1	(406.1_1	gal2_1))	vul3_1))	vul2_1)	(((((gac2_2	((gac1_1	gac1_2)	icr2_1))	(ceb2_1	(vup1_2	((icr1_2	plu1_1)	(plu2_1	vup2_2)))))	gab1_1)	vel2_1)	(vel1_1	gal1_1)))	((gra1_1	gra2_1)	gra1_2))
[truncated: 17,134 more rows]
[truncated: 15 more columns]
