# Supplementary material for: AllCoPol: inferring allele co-ancestry in polyploids
Source: BMC Bioinformatics. 2020 Oct 7;21:441. doi: 10.1186/s12859-020-03750-9 (PMC7542712; doi:10.1186/s12859-020-03750-9)
Supplement: Supplementary file 2 — Additional file 2: Gene trees used in the example analysis. This file contains the data used in the example analysis comprising 10 markers with 18,000 gene trees each. [file 12859_2020_3750_MOESM2_ESM.zip › gene_trees/C20.txt]

(((((((((vir1_1	vir2_1)	((((ceb2_2	gal1_2)	gag2_1)	icr1_2)	gal2_1))	icr1_1)	(lai1_1	(lai1_2	lai2_1)))	(((bur1_1	(bur1_2	bur2_1))	(((366.1_1	gra1_1)	(416.1_2	tri2_1))	((gag2_2	tri1_1)	gra2_1)))	vup2_1))	vul2_2)	(rot1_1	((rot1_2	rot2_2)	rot3_1)))	((((369.1_1	406.1_1)	416.1_1)	406.1_2)	(((lit1_1	lit2_1)	((rhc1_1	rhc1_3)	rhc1_2))	(((grm1_1	(hal1_1	hal2_1))	grm2_2)	grm2_1))))	((((icr2_2	plu2_1)	(vul1_1	vul3_1))	((vel1_1	gab1_1)	(vel2_2	icr1_3)))	((((369.1_2
(((((grm1_1	grm2_2)	(grm2_1	hal2_1))	hal1_1)	((((((((vir2_1	vir1_1)	gag2_1)	icr1_1)	((ceb2_2	(gal1_2	icr1_2))	gal2_1))	(gra1_1	((366.1_1	((416.1_2	((tri1_1	vul2_2)	vup2_1))	tri2_1))	gra2_1)))	(((bur1_1	(bur1_2	bur2_1))	gag2_2)	((lai1_1	lai2_1)	lai1_2)))	((((369.1_1	406.1_1)	406.1_2)	416.1_1)	(rot1_1	(rot1_2	(rot2_2	rot3_1)))))	((lit1_1	lit2_1)	((rhc1_1	rhc1_3)	rhc1_2))))	((((((vel2_2	gab1_1)	vul3_1)	vul1_1)	(vel1_1	icr1_3))	icr2_2)	(((369.1_2	vul1_2)
(((((((grm1_1	hal2_1)	grm2_2)	(((369.1_1	((406.1_1	416.1_1)	406.1_2))	grm2_1)	((rot1_1	(rot2_2	rot3_1))	rot1_2)))	hal1_1)	((lit1_1	lit2_1)	((rhc1_1	rhc1_3)	rhc1_2)))	(((((vir1_1	vir2_1)	(((gal2_1	gal1_2)	icr1_2)	(gag2_1	icr1_1)))	ceb2_2)	((bur1_1	(bur1_2	bur2_1))	vul2_2))	((((((gra1_1	tri2_1)	gag2_2)	tri1_1)	vup2_1)	366.1_1)	((416.1_2	gra2_1)	((lai1_1	lai1_2)	lai2_1)))))	((((((vel2_2	gab1_1)	vel1_1)	vul1_1)	icr2_2)	(icr1_3	vul3_1))	(((((369.1_2	vul1_2)
(((((rot1_1	((rot1_2	rot2_2)	rot3_1))	((((icr2_2	vul1_1)	((((icr1_3	vel1_1)	vul3_1)	vel2_2)	gab1_1))	(((416.1_1	406.1_1)	406.1_2)	369.1_1))	((grm1_1	grm2_1)	(grm2_2	hal2_1))))	(((lit1_1	lit2_1)	((rhc1_1	rhc1_3)	rhc1_2))	hal1_1))	(((((369.1_2	(gac2_1	(vel1_2	vul1_2)))	(gag1_1	vel2_1))	((((ceb1_1	vup1_1)	((ceb2_1	rot2_1)	(plu2_1	vul2_1)))	((gab1_2	(gac1_2	icr2_3))	(gac1_1	vul3_2)))	gab2_1))	(gal1_1	plu1_1))	icr2_1))	(((vir1_1	vir2_1)	(((ceb2_2	(gal1_2
(((((vir1_1	vir2_1)	((ceb2_2	(gag2_1	gal2_1))	((gal1_2	icr1_1)	icr1_2)))	(lai1_1	(lai1_2	lai2_1)))	(((((gra1_1	tri1_1)	tri2_1)	((366.1_1	416.1_2)	(gag2_2	gra2_1)))	(vul2_2	vup2_1))	(bur1_1	(bur1_2	bur2_1))))	((((((vul3_1	((icr1_3	vul1_1)	((plu2_1	gab1_1)	vel1_1)))	vel2_2)	icr2_2)	((((((369.1_2	gac1_1)	gag1_1)	(((gac2_1	icr2_1)	vup1_1)	vel1_2))	gab1_2)	((ceb2_1	rot2_1)	((gab2_1	plu1_1)	gal1_1)))	(((ceb1_1	(vul1_2	vul2_1))	(vel2_1	vul3_2))	(gac1_2
((((((((406.1_1	369.1_1)	416.1_1)	(406.1_2	hal2_1))	(((grm2_2	grm2_1)	grm1_1)	hal1_1))	(rot1_1	((rot1_2	rot2_2)	rot3_1)))	((lit1_1	lit2_1)	((rhc1_1	rhc1_3)	rhc1_2)))	(((((gab1_1	vul3_1)	vul1_1)	(vel2_2	vel1_1))	(icr1_3	icr2_2))	(((((((369.1_2	vup1_1)	(gac1_2	icr2_3))	gag1_1)	((((ceb1_1	vul1_2)	icr2_1)	gab2_1)	vul2_1))	(gab1_2	vul3_2))	((gac1_1	vel1_2)	vel2_1))	((ceb2_1	((gal1_1	plu2_1)	plu1_1))	(gac2_1	rot2_1)))))	((((((vir1_1	vir2_1)	(((gal1_2	icr1_1)
(((((((((((vir2_1	vir1_1)	gal2_1)	gag2_1)	icr1_2)	((ceb2_2	icr1_1)	gal1_2))	(lai1_1	(lai1_2	lai2_1)))	((bur1_1	bur1_2)	bur2_1))	((vul2_2	((366.1_1	tri1_1)	(416.1_2	tri2_1)))	(gag2_2	(gra1_1	(gra2_1	vup2_1)))))	((lit1_1	lit2_1)	((rhc1_1	rhc1_3)	rhc1_2)))	(((((((icr2_2	(icr1_3	vul3_1))	gab1_1)	((vel2_2	vel1_1)	vul1_1))	((((((369.1_2	vul2_1)	(ceb1_1	gac2_1))	(gag1_1	vul3_2))	(plu1_1	vup1_1))	(((ceb2_1	(plu2_1	vel1_2))	(gab2_1	((gac1_1	gal1_1)	vel2_1)))
((((vul1_1	(((((vul3_1	gab1_1)	(icr2_2	vel2_2))	vel1_1)	icr1_3)	(((((369.1_2	((ceb1_1	vup1_1)	(gac1_1	vul3_2)))	(gab2_1	plu2_1))	(gag1_1	vel2_1))	((ceb2_1	gab1_2)	vel1_2))	((((gac1_2	icr2_3)	icr2_1)	(gal1_1	vul2_1))	((gac2_1	(rot2_1	vul1_2))	plu1_1)))))	grm2_2)	((((vir1_1	vir2_1)	((ceb2_2	icr1_2)	(gag2_1	((gal1_2	icr1_1)	gal2_1))))	(((((366.1_1	tri2_1)	(416.1_2	gag2_2))	(vul2_2	vup2_1))	(((bur1_1	bur2_1)	bur1_2)	tri1_1))	((gra1_1	gra2_1)	((lai1_1
((((grm1_1	((((((vir1_1	vir2_1)	gag2_1)	((ceb2_2	gal2_1)	(icr1_1	icr1_2)))	gal1_2)	((((gag2_2	vup2_1)	(gra1_1	gra2_1))	tri1_1)	(lai1_1	(lai1_2	lai2_1))))	((((366.1_1	tri2_1)	416.1_2)	(bur1_1	(bur1_2	bur2_1)))	vul2_2)))	(lit1_1	lit2_1))	((((icr1_3	gab1_1)	((((vel1_1	vel2_2)	(vul3_1	vul1_1))	icr2_2)	(((((369.1_2	vel2_1)	gag1_1)	((gac2_1	plu2_1)	vul1_2))	((((ceb1_1	rot2_1)	((((gac1_1	vul3_2)	gal1_1)	vel1_2)	vup1_1))	icr2_1)	vul2_1))	(((ceb2_1	gab1_2)
((((((((icr1_3	(((((ceb2_1	vel2_1)	gab2_1)	((gab1_2	gac1_1)	(((gac1_2	icr2_3)	vel1_2)	(rot2_1	vup1_1))))	(gag1_1	plu1_1))	((gac2_1	plu2_1)	vul1_2)))	vul1_1)	(vul3_1	(gab1_1	((icr2_2	vel1_1)	vel2_2))))	(((369.1_2	gal1_1)	(ceb1_1	vul3_2))	(vul2_1	icr2_1)))	(((406.1_2	hal2_1)	hal1_1)	(grm1_1	grm2_1)))	(((406.1_1	416.1_1)	369.1_1)	(grm2_2	(rot1_1	(rot1_2	(rot2_2	rot3_1))))))	((((((vir2_1	vir1_1)	(gal1_2	(gag2_1	icr1_2)))	((ceb2_2	gal2_1)	icr1_1))	(((((416.1_2
(((((lit1_1	lit2_1)	((416.1_1	369.1_1)	406.1_1))	((grm1_1	grm2_2)	grm2_1))	((((((((gab1_1	(vel1_1	vel2_2))	icr1_3)	(icr2_2	vul1_1))	vul3_1)	((((369.1_2	vul1_2)	(gag1_1	plu1_1))	((ceb2_1	(plu2_1	vel2_1))	((gal1_1	vul3_2)	vel1_2)))	((ceb1_1	icr2_1)	(((gab1_2	(rot2_1	vul2_1))	gac1_1)	((gab2_1	((gac1_2	icr2_3)	gac2_1))	vup1_1)))))	(((((((vir2_1	vir1_1)	((ceb2_2	gal1_2)	gal2_1))	gag2_1)	icr1_2)	icr1_1)	(((bur1_1	bur1_2)	bur2_1)	(lai1_1	(lai1_2	lai2_1))))
((((lit1_1	lit2_1)	((rhc1_1	rhc1_3)	rhc1_2))	(((((vel2_2	icr1_3)	gab1_1)	(((((369.1_2	vul3_2)	((((ceb1_1	gab2_1)	vul1_2)	plu2_1)	((gac2_1	vul2_1)	plu1_1)))	gal1_1)	icr2_1)	((((ceb2_1	gag1_1)	(rot2_1	vel2_1))	vup1_1)	((gab1_2	(gac1_2	icr2_3))	(gac1_1	vel1_2)))))	(((vul3_1	vul1_1)	vel1_1)	icr2_2))	((((((vir1_1	vir2_1)	gag2_1)	(ceb2_2	(gal1_2	gal2_1)))	(icr1_1	icr1_2))	((((((366.1_1	416.1_2)	vup2_1)	gra1_1)	((gag2_2	(tri1_1	tri2_1))	gra2_1))	((bur1_1
(((((406.1_2	hal2_1)	hal1_1)	((((((vir1_1	vir2_1)	(gal2_1	(gal1_2	icr1_1)))	((ceb2_2	icr1_2)	gag2_1))	((((gag2_2	tri2_1)	gra2_1)	((bur1_1	bur2_1)	bur1_2))	416.1_2))	((366.1_1	tri1_1)	((gra1_1	vup2_1)	vul2_2)))	((lai1_1	lai1_2)	lai2_1)))	(((((416.1_1	(369.1_1	406.1_1))	((rot1_1	(rot1_2	rot2_2))	rot3_1))	(grm1_1	grm2_2))	grm2_1)	((lit1_1	lit2_1)	((rhc1_1	rhc1_3)	rhc1_2))))	(((vul1_1	vul3_1)	((((((369.1_2	gac1_1)	vel1_2)	(((gab2_1	vul3_2)	plu1_1)	(gac1_2
(((((((grm1_1	grm2_2)	grm2_1)	((369.1_1	416.1_1)	406.1_1))	((lit1_1	lit2_1)	((rhc1_1	rhc1_3)	rhc1_2)))	((rot1_1	rot2_2)	(rot1_2	rot3_1)))	(((((((vir1_1	vir2_1)	(((ceb2_2	icr1_1)	(icr1_2	(gal1_2	gal2_1)))	gag2_1))	(((bur1_1	bur2_1)	bur1_2)	((lai1_1	lai1_2)	lai2_1)))	((366.1_1	gag2_2)	tri2_1))	((((416.1_2	gra1_1)	tri1_1)	gra2_1)	(vup2_1	vul2_2)))	(406.1_2	(hal1_1	hal2_1)))	((((((369.1_2	gab1_2)	ceb1_1)	(vel2_1	vul1_2))	icr2_1)	(gac1_2	icr2_3))	(((ceb2_1
(((((lit1_1	lit2_1)	((rhc1_1	rhc1_3)	rhc1_2))	((((vul3_1	((icr1_3	(((gab1_1	vul1_1)	vel1_1)	plu2_1))	icr2_2))	vel2_2)	((((((369.1_2	gac1_1)	(ceb1_1	gag1_1))	(ceb2_1	(gac2_1	plu1_1)))	icr2_1)	(((((gab1_2	(rot2_1	vup1_1))	gab2_1)	(vul1_2	vul2_1))	((gal1_1	vul3_2)	vel1_2))	(gac1_2	icr2_3)))	vel2_1))	((grm1_1	grm2_2)	(grm2_1	((rot1_1	(rot2_2	rot3_1))	rot1_2)))))	(((416.1_1	369.1_1)	406.1_1)	(406.1_2	(hal1_1	hal2_1))))	(((((((vir2_1	vir1_1)	((ceb2_2	gal2_1)
((((369.1_1	(406.1_1	(406.1_2	416.1_1)))	grm2_1)	((((icr2_2	((vel1_1	(vel2_2	gab1_1))	(((vul1_1	vul3_1)	icr1_3)	plu2_1)))	((((((369.1_2	(vel1_2	vul3_2))	gal1_1)	gac2_1)	(((ceb1_1	icr2_1)	(gab2_1	(rot2_1	vul2_1)))	(gab1_2	vup1_1)))	(((ceb2_1	gac1_1)	vel2_1)	((vul1_2	plu1_1)	gag1_1)))	(gac1_2	icr2_3)))	(grm1_1	grm2_2))	(rot1_1	(rot1_2	(rot2_2	rot3_1)))))	(((((vir1_1	vir2_1)	(((ceb2_2	(gal1_2	gal2_1))	icr1_1)	(icr1_2	gag2_1)))	((((gra2_1	tri1_1)	416.1_2)
((((rot1_1	(rot1_2	rot2_2))	rot3_1)	((((((((vir1_1	vir2_1)	(ceb2_2	gal1_2))	gag2_1)	((gal2_1	icr1_2)	icr1_1))	vul2_2)	(((vup2_1	gra1_1)	((416.1_2	gag2_2)	(gra2_1	(tri2_1	tri1_1))))	((bur1_1	bur2_1)	bur1_2)))	(366.1_1	((lai1_1	lai1_2)	lai2_1)))	(hal1_1	hal2_1)))	((((((plu2_1	icr1_3)	(((vel2_2	icr2_2)	gab1_1)	(vul1_1	(vel1_1	vul3_1))))	(((369.1_2	(((ceb1_1	gab2_1)	rot2_1)	vup1_1))	((((ceb2_1	gac1_1)	vel1_2)	icr2_1)	gag1_1))	((((gab1_2	((gac2_1	(vul3_2
(((((((rot1_1	rot2_2)	(rot1_2	rot3_1))	(grm2_2	grm1_1))	(((369.1_1	406.1_2)	(406.1_1	416.1_1))	(hal1_1	hal2_1)))	grm2_1)	((lit1_1	lit2_1)	((rhc1_1	rhc1_3)	rhc1_2)))	(((gab1_1	(plu2_1	((((vul3_1	vul1_1)	icr2_2)	icr1_3)	(vel1_1	vel2_2))))	((((((369.1_2	ceb2_1)	(gab1_2	gac1_1))	((((ceb1_1	vul3_2)	(gab2_1	vel2_1))	plu1_1)	((gac1_2	icr2_3)	vul1_2)))	vel1_2)	((gac2_1	rot2_1)	(gag1_1	(vul2_1	vup1_1))))	(gal1_1	icr2_1)))	((((((vir2_1	vir1_1)	gal1_2)	gag2_1)
((((((grm2_2	grm1_1)	((((416.1_1	(406.1_1	406.1_2))	369.1_1)	((rot1_1	rot1_2)	(rot2_2	rot3_1)))	grm2_1))	(hal1_1	hal2_1))	((lit1_1	lit2_1)	((rhc1_1	rhc1_3)	rhc1_2)))	((((((vir1_1	vir2_1)	(ceb2_2	((gal1_2	icr1_1)	(gal2_1	icr1_2))))	gag2_1)	(bur1_1	(bur1_2	bur2_1)))	(((366.1_1	gag2_2)	((gra2_1	tri1_1)	vul2_2))	(416.1_2	((lai1_1	lai2_1)	lai1_2))))	((vup2_1	tri2_1)	gra1_1)))	(gab1_1	(((((plu2_1	vul1_1)	vel2_2)	vul3_1)	(icr2_2	(icr1_3	vel1_1)))	(((((((((369.1_2
(((((((vel1_1	(vul3_1	icr2_2))	icr1_3)	(vul1_1	(plu2_1	vel2_2)))	((((((369.1_2	ceb1_1)	gab2_1)	(gac1_1	gal1_1))	((((ceb2_1	(gab1_2	icr2_1))	vel1_2)	(((gag1_1	rot2_1)	plu1_1)	vul1_2))	(((vel2_1	vul2_1)	(vul3_2	vup1_1))	gac2_1)))	(gac1_2	icr2_3))	gab1_1))	(((406.1_2	grm1_1)	(grm2_1	((rot1_1	rot2_2)	(rot1_2	rot3_1))))	grm2_2))	(((((((((vir1_1	vir2_1)	(gag2_1	icr1_2))	(ceb2_2	(gal1_2	(gal2_1	icr1_1))))	(tri2_1	((lai1_1	lai1_2)	lai2_1)))	(((366.1_1	416.1_2)
(((((grm2_1	(406.1_2	grm1_1))	(((((gab1_1	vel2_2)	icr1_3)	(((icr2_2	vel1_1)	((plu2_1	vul3_1)	vul1_1))	(((((369.1_2	gab1_2)	((gac1_1	rot2_1)	vul3_2))	(gag1_1	vup1_1))	(((vul2_1	plu1_1)	gac2_1)	((gac1_2	icr2_3)	((gal1_1	vul1_2)	icr2_1))))	(((ceb1_1	(vel1_2	vel2_1))	gab2_1)	ceb2_1))))	((406.1_1	416.1_1)	369.1_1))	(hal1_1	hal2_1)))	grm2_2)	((lit1_1	lit2_1)	((rhc1_1	rhc1_3)	rhc1_2)))	(((((((vir1_1	vir2_1)	ceb2_2)	icr1_1)	(gag2_1	gal1_2))	(gal2_1	icr1_2))
(((((((369.1_1	416.1_1)	406.1_1)	grm2_2)	grm1_1)	((((((((vir2_1	vir1_1)	gag2_1)	((((ceb2_2	gal1_2)	icr1_1)	gal2_1)	icr1_2))	(gag2_2	tri1_1))	((366.1_1	bur2_1)	vup2_1))	((lai1_1	lai1_2)	lai2_1))	((((tri2_1	vul2_2)	gra1_1)	(416.1_2	gra2_1))	(bur1_1	bur1_2)))	((lit1_1	lit2_1)	((rhc1_1	rhc1_3)	rhc1_2))))	((406.1_2	grm2_1)	((rot1_1	rot2_2)	(rot1_2	rot3_1))))	(((((plu2_1	(gab1_1	vul1_1))	((((((((369.1_2	gab1_2)	gal1_1)	icr2_1)	ceb1_1)	(gac1_1	vel2_1))	(gab2_1
(((((hal1_1	hal2_1)	((369.1_1	406.1_1)	416.1_1))	(rot1_1	((rot1_2	rot2_2)	rot3_1)))	((((((((vir2_1	vir1_1)	(gal1_2	(gag2_1	(gal2_1	icr1_2))))	(ceb2_2	icr1_1))	((366.1_1	vup2_1)	(bur1_1	bur1_2)))	((((gra1_1	tri1_1)	gag2_2)	tri2_1)	bur2_1))	((416.1_2	gra2_1)	vul2_2))	(lai1_1	(lai1_2	lai2_1)))	(406.1_2	(grm1_1	grm2_2))))	(((((vul1_1	vel2_2)	(gab1_1	(icr1_3	icr2_2)))	((plu2_1	(vel1_1	vul3_1))	((((369.1_2	(plu1_1	rot2_1))	vul2_1)	((gab2_1	vul1_2)	gac2_1))
(((((lit1_1	lit2_1)	((rhc1_1	rhc1_3)	rhc1_2))	(406.1_2	(grm1_1	(grm2_1	grm2_2))))	(((((vir1_1	vir2_1)	(((ceb2_2	icr1_1)	gal1_2)	((gal2_1	icr1_2)	gag2_1)))	(((416.1_2	vul2_2)	(gra1_1	tri1_1))	(((((366.1_1	gra2_1)	gag2_2)	vup2_1)	bur2_1)	tri2_1)))	(bur1_1	bur1_2))	((lai1_1	lai2_1)	lai1_2)))	((((((gab1_1	vel2_2)	(vel1_1	vul3_1))	((((369.1_2	(ceb1_1	plu1_1))	vul1_2)	icr2_1)	((((ceb2_1	(gag1_1	vel2_1))	gac1_1)	(((gab1_2	vul2_1)	(gac2_1	vup1_1))	((gab2_1
(((rot1_1	((rot1_2	rot2_2)	rot3_1))	(((((icr2_2	vul3_1)	((gab1_1	vel1_1)	(vel2_2	vul1_1)))	((((369.1_2	(gab2_1	(rot2_1	vup1_1)))	(((ceb2_1	plu1_1)	(icr2_1	vul2_1))	(gal1_1	vul3_2)))	((ceb1_1	gac2_1)	((((gac1_2	icr2_3)	(gac1_1	(vel1_2	vel2_1)))	gab1_2)	(gag1_1	(vul1_2	plu2_1)))))	icr1_3))	((((369.1_1	(406.1_1	416.1_1))	grm1_1)	grm2_1)	grm2_2))	(lit1_1	lit2_1)))	(((((vir1_1	vir2_1)	((((ceb2_2	gal2_1)	(icr1_1	icr1_2))	gal1_2)	gag2_1))	(366.1_1	tri2_1))
(((((grm1_1	(grm2_1	((rhc1_1	rhc1_3)	rhc1_2)))	grm2_2)	((((((vir2_1	vir1_1)	icr1_2)	((ceb2_2	gal1_2)	gal2_1))	(gag2_1	icr1_1))	((((gra1_1	gag2_2)	(bur1_2	bur2_1))	bur1_1)	(((((366.1_1	(416.1_2	tri1_1))	(gra2_1	vul2_2))	vup2_1)	tri2_1)	((lai1_1	lai1_2)	lai2_1))))	(lit1_1	lit2_1)))	(((369.1_1	416.1_1)	406.1_1)	((406.1_2	(hal1_1	hal2_1))	(rot1_1	((rot1_2	rot2_2)	rot3_1)))))	((((((gab1_1	icr1_3)	vel1_1)	(icr2_2	vel2_2))	vul3_1)	vul1_1)	(((369.1_2	(((((ceb2_1
(((((grm2_1	((((lit1_1	lit2_1)	((rhc1_1	rhc1_3)	rhc1_2))	((406.1_2	hal1_1)	hal2_1))	(grm2_2	grm1_1)))	(369.1_1	(406.1_1	416.1_1)))	(rot1_1	(rot1_2	(rot2_2	rot3_1))))	((((vir2_1	vir1_1)	(gal2_1	(icr1_1	icr1_2)))	((ceb2_2	gal1_2)	gag2_1))	(((gra1_1	gag2_2)	((lai1_1	lai1_2)	lai2_1))	(((366.1_1	(416.1_2	vup2_1))	((gra2_1	tri1_1)	(tri2_1	vul2_2)))	(bur1_1	(bur1_2	bur2_1))))))	((((gab1_1	((vul1_1	vul3_1)	vel2_2))	icr2_2)	(vel1_1	icr1_3))	((((369.1_2	ceb1_1)
(((((((((vir2_1	vir1_1)	(gal1_2	(gal2_1	icr1_2)))	ceb2_2)	(gag2_1	icr1_1))	((((bur1_1	bur1_2)	bur2_1)	((gag2_2	tri1_1)	gra1_1))	((lai1_1	lai2_1)	lai1_2)))	((416.1_2	tri2_1)	(((366.1_1	vup2_1)	gra2_1)	vul2_2)))	((((((icr2_2	vul3_1)	vul1_1)	((icr1_3	(plu2_1	vel2_2))	(gab1_1	vel1_1)))	(((406.1_2	hal2_1)	hal1_1)	grm2_1))	((rot1_1	(rot2_2	rot3_1))	rot1_2))	(grm1_1	grm2_2)))	((lit1_1	lit2_1)	((rhc1_1	rhc1_3)	rhc1_2)))	(((369.1_1	416.1_1)	406.1_1)	((((((369.1_2
(((grm2_1	((rot1_1	(rot1_2	rot3_1))	rot2_2))	(((((gab1_1	(icr2_2	vel1_1))	(icr1_3	(((plu2_1	vul3_1)	vul1_1)	vel2_2)))	(((416.1_1	369.1_1)	406.1_1)	(grm1_1	grm2_2)))	(((((((((((369.1_2	(ceb1_1	gac2_1))	vul3_2)	gal1_1)	gag1_1)	rot2_1)	vup1_1)	vul1_2)	((ceb2_1	gab1_2)	(vel2_1	vel1_2)))	((gab2_1	gac1_1)	plu1_1))	vul2_1)	((gac1_2	icr2_3)	icr2_1)))	((((((((vir1_1	vir2_1)	icr1_1)	(gag2_1	icr1_2))	((ceb2_2	gal2_1)	gal1_2))	((gag2_2	gra1_1)	416.1_2))	((((bur1_1
((((((406.1_1	(369.1_1	416.1_1))	((406.1_2	hal2_1)	(grm1_1	grm2_2)))	(rot1_1	(rot1_2	(rot2_2	rot3_1))))	(((((((vir1_1	vir2_1)	(gal2_1	icr1_2))	ceb2_2)	(icr1_1	(gag2_1	gal1_2)))	((((gra1_1	tri2_1)	((gra2_1	tri1_1)	vup2_1))	416.1_2)	gag2_2))	(((366.1_1	vul2_2)	((lai1_1	lai2_1)	lai1_2))	((bur1_1	bur1_2)	bur2_1)))	((vel2_2	(((((plu2_1	vul3_1)	icr2_2)	icr1_3)	vul1_1)	gab1_1))	((((369.1_2	((gac2_1	vul2_1)	vel2_1))	vul3_2)	((ceb2_1	plu1_1)	rot2_1))	(((((ceb1_1
((((((grm1_1	grm2_2)	((lit1_1	lit2_1)	(406.1_2	(hal1_1	hal2_1))))	((((((vir2_1	vir1_1)	icr1_2)	(gal1_2	gag2_1))	((ceb2_2	gal2_1)	icr1_1))	(((bur1_1	bur2_1)	bur1_2)	((gra2_1	tri2_1)	tri1_1)))	(((vup2_1	((366.1_1	gra1_1)	416.1_2))	(gag2_2	vul2_2))	((lai1_1	lai2_1)	lai1_2))))	((rhc1_1	rhc1_3)	rhc1_2))	((vul3_1	(((vel1_1	icr1_3)	gab1_1)	((icr2_2	vul1_1)	vel2_2)))	((((369.1_2	vup1_1)	ceb2_1)	(gac1_1	(gac1_2	icr2_3)))	(((ceb1_1	icr2_1)	gab1_2)	(((((((gab2_1
(((((((grm2_2	grm2_1)	grm1_1)	((406.1_1	416.1_1)	369.1_1))	((lit1_1	lit2_1)	((406.1_2	hal1_1)	hal2_1)))	((rhc1_1	rhc1_3)	rhc1_2))	((((((vir1_1	vir2_1)	gal2_1)	(ceb2_2	((gal1_2	gra1_1)	icr1_1)))	gag2_1)	((((((vup2_1	((416.1_2	tri2_1)	gra2_1))	((366.1_1	tri1_1)	gag2_2))	icr1_2)	((lai1_1	lai1_2)	lai2_1))	(bur1_1	(bur1_2	bur2_1)))	vul2_2))	(rot1_1	((rot1_2	rot3_1)	rot2_2))))	((((vul1_1	(gab1_1	icr1_3))	vel1_1)	(((((369.1_2	vul1_2)	gal1_1)	gab1_2)	vul2_1)
((((((((grm1_1	grm2_1)	grm2_2)	(((rot1_1	rot3_1)	rot1_2)	rot2_2))	(416.1_1	(369.1_1	406.1_1)))	(((((((vir1_1	vir2_1)	(((ceb2_2	icr1_1)	(gal2_1	gag2_1))	gal1_2))	((((gag2_2	(416.1_2	vup2_1))	(366.1_1	(gra1_1	gra2_1)))	((icr1_2	tri2_1)	tri1_1))	vul2_2))	(lai1_1	(lai1_2	lai2_1)))	((bur1_1	bur1_2)	bur2_1))	(lit1_1	lit2_1))	((rhc1_1	rhc1_3)	rhc1_2)))	((406.1_2	hal1_1)	hal2_1))	(((vul3_1	vel1_1)	(gab1_1	vul1_1))	((vel2_2	icr2_2)	icr1_3)))	(((((369.1_2	(gab2_1
(((((((rot1_1	rot3_1)	(rot1_2	rot2_2))	((grm1_1	grm2_2)	grm2_1))	((369.1_1	416.1_1)	(406.1_1	406.1_2)))	(hal1_1	hal2_1))	((((((vir2_1	vir1_1)	((ceb2_2	gal2_1)	gal1_2))	gag2_1)	(((((gra1_1	416.1_2)	vul2_2)	(((366.1_1	gag2_2)	tri2_1)	((bur1_1	bur1_2)	bur2_1)))	(gra2_1	(vup2_1	tri1_1)))	(icr1_1	icr1_2)))	((lai1_1	lai1_2)	lai2_1))	((lit1_1	lit2_1)	((rhc1_1	rhc1_3)	rhc1_2))))	((vel2_2	gab1_1)	((((icr2_2	vel1_1)	vul1_1)	(icr1_3	vul3_1))	((((((369.1_2	vel1_2)
((((((((369.1_1	416.1_1)	406.1_2)	406.1_1)	(((((vir1_1	vir2_1)	((ceb2_2	icr1_1)	gal1_2))	gag2_1)	(tri1_1	((bur1_1	bur2_1)	bur1_2)))	((366.1_1	((((416.1_2	gra2_1)	((gra1_1	tri2_1)	vup2_1))	vul2_2)	(gag2_2	(gal2_1	icr1_2))))	((lai1_1	lai1_2)	lai2_1))))	(((grm1_1	grm2_2)	grm2_1)	(rot1_1	((rot1_2	rot2_2)	rot3_1))))	(hal1_1	hal2_1))	((icr1_3	(((icr2_2	gab1_1)	vul1_1)	(vul3_1	vel1_1)))	(((((369.1_2	(gac1_2	icr2_3))	((gab2_1	gal1_1)	(vel2_1	vup1_1)))	(ceb1_1
(((((((grm1_1	grm2_2)	(rot1_1	((rot1_2	rot3_1)	rot2_2)))	((((369.1_1	416.1_1)	406.1_2)	406.1_1)	((lit1_1	lit2_1)	((rhc1_1	rhc1_3)	rhc1_2))))	grm2_1)	(((plu2_1	icr1_3)	((gab1_1	vel2_2)	vel1_1))	(((icr2_2	(vul1_1	vul3_1))	((369.1_2	(((((ceb1_1	gag1_1)	plu1_1)	vel1_2)	(gal1_1	vul1_2))	((ceb2_1	gac1_1)	(gac1_2	icr2_3))))	(((((((gab1_2	vup1_1)	vul3_2)	vul2_1)	rot2_1)	gac2_1)	icr2_1)	vel2_1)))	gab2_1)))	(((((vir2_1	vir1_1)	(gal2_1	icr1_2))	(((ceb2_2	icr1_1)
((((((406.1_1	(369.1_1	416.1_1))	406.1_2)	(((grm1_1	grm2_1)	(rot1_1	(rot1_2	(rot2_2	rot3_1))))	grm2_2))	((lit1_1	lit2_1)	((rhc1_1	rhc1_3)	rhc1_2)))	((((vir1_1	vir2_1)	(((ceb2_2	(gal1_2	icr1_2))	gag2_1)	(icr1_1	gal2_1)))	((bur1_1	(bur1_2	bur2_1))	gra2_1))	((((gra1_1	(366.1_1	((416.1_2	tri1_1)	gag2_2)))	vul2_2)	(lai1_1	(lai1_2	lai2_1)))	(vup2_1	tri2_1))))	(((((vul3_1	vel2_2)	(gab1_1	icr2_2))	((icr1_3	plu2_1)	vul1_1))	((((369.1_2	rot2_1)	((gac1_2	icr2_3)
(((lit1_1	lit2_1)	(((((icr2_2	plu2_1)	((icr1_3	vel2_2)	((gab1_1	vul3_1)	vul1_1)))	(((((((369.1_2	vul3_2)	(ceb1_1	vul2_1))	((gac2_1	vel1_2)	plu1_1))	((gac1_1	vup1_1)	rot2_1))	(((ceb2_1	(gab1_2	gag1_1))	((gab2_1	icr2_1)	(vel2_1	vul1_2)))	gal1_1))	(gac1_2	icr2_3))	vel1_1))	(grm2_1	(hal1_1	hal2_1)))	(((((vir1_1	vir2_1)	(((ceb2_2	icr1_2)	gag2_1)	icr1_1))	(gal1_2	gal2_1))	((((gra2_1	416.1_2)	tri1_1)	(366.1_1	(bur1_1	(bur1_2	bur2_1))))	(((gag2_2	vup2_1)
(((((((vel2_2	plu2_1)	((((icr1_3	(vul3_1	vel1_1))	(((((369.1_2	(plu1_1	vul1_2))	((gab2_1	(gac1_1	vup1_1))	(vel1_2	vul3_2)))	vul2_1)	(gag1_1	gal1_1))	(((ceb1_1	(gac1_2	icr2_3))	((ceb2_1	(gab1_2	rot2_1))	(icr2_1	vel2_1)))	gac2_1)))	(gab1_1	(icr2_2	vul1_1)))	hal2_1))	((406.1_1	416.1_1)	(369.1_1	406.1_2)))	((((vir2_1	vir1_1)	gag2_1)	(((ceb2_2	(gal2_1	icr1_2))	icr1_1)	gal1_2))	(((((tri1_1	(366.1_1	gag2_2))	tri2_1)	((416.1_2	vul2_2)	(bur1_1	(bur1_2	bur2_1))))
((((((grm1_1	grm2_2)	(((rhc1_1	rhc1_3)	rhc1_2)	(lit1_1	lit2_1)))	(rot1_1	((rot1_2	rot2_2)	rot3_1)))	(((406.1_1	416.1_1)	369.1_1)	((406.1_2	hal1_1)	grm2_1)))	hal2_1)	((((vel2_2	icr1_3)	vul1_1)	(((vel1_1	plu2_1)	((gab1_1	vul3_1)	icr2_2))	((((369.1_2	plu1_1)	(gac1_2	icr2_3))	((vel1_2	gag1_1)	(gal1_1	icr2_1)))	(((((ceb1_1	((gac1_1	rot2_1)	vup1_1))	(gac2_1	vul1_2))	vel2_1)	vul3_2)	((ceb2_1	gab1_2)	(gab2_1	vul2_1))))))	((((vir2_1	vir1_1)	((((ceb2_2	(gal1_2
(((((((plu2_1	((((((369.1_2	vul2_1)	gac1_1)	((gag1_1	vul1_2)	((gab2_1	gac2_1)	(icr2_1	plu1_1))))	((ceb1_1	gal1_1)	(ceb2_1	(rot2_1	(vul3_2	vup1_1)))))	(((gab1_2	vel1_2)	vel2_1)	(gac1_2	icr2_3)))	vel2_2))	(((((icr1_3	vel1_1)	icr2_2)	vul1_1)	vul3_1)	gab1_1))	(((369.1_1	416.1_1)	406.1_1)	(406.1_2	hal1_1)))	(((((vir1_1	vir2_1)	icr1_1)	((ceb2_2	gal2_1)	(gag2_1	(gal1_2	icr1_2))))	(((tri1_1	(((366.1_1	tri2_1)	(gag2_2	vup2_1))	(gra2_1	vul2_2)))	((416.1_2	gra1_1)
(((hal2_1	((grm2_2	hal1_1)	((lit1_1	lit2_1)	((rhc1_1	rhc1_3)	rhc1_2))))	(((((vel2_2	icr2_2)	((plu2_1	vul3_1)	icr1_3))	((gab1_1	vel1_1)	vul1_1))	((((((369.1_2	vul3_2)	(ceb1_1	vel1_2))	plu1_1)	rot2_1)	(gac1_2	icr2_3))	(((((ceb2_1	gab1_2)	gac2_1)	vul2_1)	((vel2_1	gab2_1)	(gac1_1	(gag1_1	(gal1_1	vup1_1)))))	(icr2_1	vul1_2))))	grm2_1))	((((((vir1_1	vir2_1)	((ceb2_2	gal2_1)	(gal1_2	(icr1_1	icr1_2))))	gag2_1)	(((((((366.1_1	(gra2_1	vul2_2))	vup2_1)	(gra1_1
(((((((((369.1_1	(406.1_1	406.1_2))	416.1_1)	grm1_1)	grm2_2)	grm2_1)	((((((((vir2_1	vir1_1)	(gal2_1	icr1_2))	ceb2_2)	(gal1_2	icr1_1))	gag2_1)	(((366.1_1	vup2_1)	((416.1_2	gra1_1)	(gag2_2	((gra2_1	vul2_2)	(tri1_1	tri2_1)))))	(bur1_1	(bur1_2	bur2_1))))	(lai1_1	(lai1_2	lai2_1)))	(hal1_1	hal2_1)))	((rot1_1	(rot2_2	rot3_1))	rot1_2))	(((((vel1_1	plu2_1)	(gab1_1	vel2_2))	icr2_2)	vul3_1)	((icr1_3	vul1_1)	((((((((369.1_2	vul2_1)	plu1_1)	(gab2_1	vul3_2))	(gac1_1
((((((((((((((vir2_1	vir1_1)	((((ceb2_2	icr1_2)	gal2_1)	gal1_2)	icr1_1))	gag2_1)	((416.1_2	(gag2_2	(gra1_1	gra2_1)))	(tri2_1	tri1_1)))	((vul2_2	(366.1_1	vup2_1))	((lai1_1	lai2_1)	lai1_2)))	(bur1_1	(bur1_2	bur2_1)))	grm1_1)	((((369.1_1	406.1_2)	416.1_1)	406.1_1)	grm2_1))	grm2_2)	((rot1_1	(rot1_2	rot2_2))	rot3_1))	(lit1_1	lit2_1))	(hal1_1	hal2_1))	((((plu2_1	((vel1_1	((gab1_1	vul3_1)	icr1_3))	vel2_2))	icr2_2)	(((((369.1_2	((plu1_1	vul1_2)	vel1_2))	((gac1_1
((((((((plu2_1	vul1_1)	(((gab1_1	icr1_3)	icr2_2)	(vul3_1	vel1_1)))	vel2_2)	((((((((369.1_2	rot2_1)	((gac1_2	icr2_3)	gal1_1))	gab2_1)	ceb2_1)	(((ceb1_1	vup1_1)	gag1_1)	((gab1_2	vul3_2)	((gac1_1	vel2_1)	vel1_2))))	vul2_1)	(gac2_1	icr2_1))	(plu1_1	vul1_2)))	(((((((((vir1_1	vir2_1)	gal2_1)	(gag2_1	(gal1_2	icr1_2)))	ceb2_2)	icr1_1)	((bur1_1	(bur1_2	bur2_1))	tri2_1))	(lai1_1	(lai1_2	lai2_1)))	((((416.1_2	gra1_1)	gra2_1)	gag2_2)	(((366.1_1	vup2_1)	tri1_1)
((((((((vir1_1	vir2_1)	(((ceb2_2	(gal2_1	icr1_2))	gal1_2)	(gag2_1	icr1_1)))	(366.1_1	((bur1_1	(bur1_2	bur2_1))	tri1_1)))	(((416.1_2	(((gra1_1	vup2_1)	tri2_1)	(gra2_1	vul2_2)))	((lai1_1	lai1_2)	lai2_1))	gag2_2))	406.1_2)	((416.1_1	406.1_1)	369.1_1))	(((((vel1_1	vel2_2)	(gab1_1	plu2_1))	vul3_1)	((((((((369.1_2	((gac1_2	icr2_3)	((plu1_1	vul3_2)	vel1_2)))	(gac1_1	(((gag1_1	vel2_1)	gal1_1)	vul2_1)))	(gab1_2	rot2_1))	((ceb2_1	vup1_1)	vul1_2))	gab2_1)	((ceb1_1
(((((((369.1_1	416.1_1)	406.1_1)	grm2_2)	grm1_1)	hal1_1)	((((vul1_1	(vel1_1	plu2_1))	gab1_1)	(((((((369.1_2	gab1_2)	(ceb2_1	vul2_1))	rot2_1)	((gac2_1	gag1_1)	vul3_2))	((ceb1_1	(plu1_1	vel1_2))	((((gab2_1	gac1_1)	icr2_1)	(gac1_2	icr2_3))	((gal1_1	vel2_1)	(vul1_2	vup1_1)))))	((vel2_2	vul3_1)	icr1_3))	icr2_2))	((((((vir1_1	vir2_1)	(icr1_1	icr1_2))	((ceb2_2	(gag2_1	gal1_2))	gal2_1))	(vul2_2	(vup2_1	tri1_1)))	((366.1_1	416.1_2)	((((bur1_1	bur2_1)	bur1_2)
((((((((vir1_1	vir2_1)	(ceb2_2	gal1_2))	gag2_1)	((gal2_1	icr1_2)	icr1_1))	((bur1_1	bur1_2)	bur2_1))	(((gra2_1	(gag2_2	tri2_1))	((416.1_2	vup2_1)	(tri1_1	vul2_2)))	((366.1_1	gra1_1)	((lai1_1	lai1_2)	lai2_1))))	((lit1_1	lit2_1)	((rhc1_1	rhc1_3)	rhc1_2)))	(((((vel2_2	(plu2_1	vel1_1))	((vul3_1	icr2_2)	icr1_3))	((((ceb1_1	((gab2_1	vel2_1)	gal1_1))	vul1_2)	((gac1_1	vul3_2)	((gag1_1	(rot2_1	vul2_1))	vel1_2)))	plu1_1))	((gab1_1	vul1_1)	(((((369.1_2	ceb2_1)
((((369.1_1	416.1_1)	406.1_1)	(406.1_2	hal2_1))	((((((((vel2_2	(vel1_1	plu2_1))	(icr1_3	gab1_1))	vul1_1)	((((((ceb2_1	vul3_2)	rot2_1)	((gac2_1	(gac1_2	icr2_3))	vul2_1))	(gab1_2	icr2_1))	vul3_1)	icr2_2))	((((((369.1_2	gal1_1)	plu1_1)	gac1_1)	ceb1_1)	((gab2_1	vel2_1)	vup1_1))	((gag1_1	vul1_2)	vel1_2)))	((((((vir2_1	vir1_1)	((ceb2_2	gal1_2)	(gal2_1	icr1_2)))	icr1_1)	gag2_1)	((lai1_1	lai1_2)	lai2_1))	(((366.1_1	(gra2_1	tri2_1))	(((416.1_2	tri1_1)	(gag2_2
((((((((((gab1_1	vel1_1)	plu2_1)	icr2_2)	(icr1_3	vel2_2))	(vul3_1	vul1_1))	(((((((369.1_2	gag1_1)	gac1_1)	vup1_1)	((ceb2_1	rot2_1)	vel2_1))	((gab1_2	((gac1_2	icr2_3)	plu1_1))	vul2_1))	(((ceb1_1	gac2_1)	((vel1_2	vul3_2)	(icr2_1	vul1_2)))	gab2_1))	gal1_1))	(((((rhc1_1	rhc1_3)	rhc1_2)	(lit1_1	lit2_1))	((rot1_1	rot1_2)	(rot2_2	rot3_1)))	(406.1_2	hal2_1)))	((((((vir2_1	vir1_1)	(gag2_1	((gal1_2	icr1_2)	icr1_1)))	(ceb2_2	gal2_1))	((((tri1_1	gra1_1)	(416.1_2
((((((369.1_1	416.1_1)	406.1_1)	((rot1_1	rot2_2)	(rot1_2	rot3_1)))	((((vul3_1	((((gab1_1	vul1_1)	vel1_1)	((icr1_3	vel2_2)	plu2_1))	icr2_2))	((((((369.1_2	vul1_2)	(gag1_1	vul2_1))	vup1_1)	(gac2_1	((gal1_1	vel1_2)	vul3_2)))	((ceb1_1	(gac1_2	icr2_3))	(((ceb2_1	vel2_1)	rot2_1)	((gab1_2	gac1_1)	icr2_1))))	(gab2_1	plu1_1)))	(((406.1_2	hal2_1)	hal1_1)	(grm1_1	grm2_1)))	grm2_2))	((lit1_1	lit2_1)	((rhc1_1	rhc1_3)	rhc1_2)))	(((((vir1_1	vir2_1)	((ceb2_2	gal1_2)
((((((grm1_1	grm2_1)	(grm2_2	((rot1_1	rot2_2)	(rot1_2	rot3_1))))	((lit1_1	lit2_1)	((rhc1_1	rhc1_3)	rhc1_2)))	(((369.1_1	416.1_1)	406.1_1)	406.1_2))	(hal1_1	hal2_1))	((((((((icr1_3	vel2_2)	vul1_1)	vul3_1)	(gab1_1	vel1_1))	plu2_1)	(((ceb1_1	vel2_1)	(gac1_2	icr2_3))	icr2_2))	(((((((369.1_2	plu1_1)	gab1_2)	((gac2_1	vup1_1)	((gag1_1	gal1_1)	vul2_1)))	(gac1_1	(vul3_2	rot2_1)))	(gab2_1	vul1_2))	icr2_1)	(ceb2_1	vel1_2)))	(((((((((vir1_1	vir2_1)	gag2_1)	vup2_1)
((((((vir1_1	vir2_1)	gag2_1)	((((((gag2_2	(tri1_1	vul2_2))	(416.1_2	vup2_1))	(gra1_1	gra2_1))	366.1_1)	((bur1_1	(bur1_2	bur2_1))	tri2_1))	((((ceb2_2	gal1_2)	gal2_1)	(icr1_1	icr1_2))	((lai1_1	lai1_2)	lai2_1))))	(grm2_2	(hal1_1	hal2_1)))	((((((((icr1_3	icr2_2)	gab1_1)	vul1_1)	(gab2_1	gal1_1))	vul3_1)	(vel2_2	(vel1_1	plu2_1)))	(((((((369.1_2	vel1_2)	(ceb1_1	gac1_1))	plu1_1)	(gac2_1	vup1_1))	((gac1_2	icr2_3)	((icr2_1	vel2_1)	vul2_1)))	((gab1_2	(gag1_1
((((((grm1_1	(grm2_1	(rot1_1	((rot1_2	rot3_1)	rot2_2))))	grm2_2)	((369.1_1	416.1_1)	406.1_1))	((406.1_2	hal1_1)	hal2_1))	((((icr2_2	((((369.1_2	gag1_1)	((ceb2_1	vul3_2)	icr2_1))	((vel2_1	(vel1_2	vul2_1))	(gac2_1	plu1_1)))	vel2_2))	((vel1_1	(gab1_1	(vul3_1	vul1_1)))	icr1_3))	(((ceb1_1	gal1_1)	(gab1_2	(gac1_2	icr2_3)))	(((gab2_1	plu2_1)	vul1_2)	(gac1_1	(rot2_1	vup1_1)))))	(((((vir1_1	vir2_1)	gag2_1)	(((gag2_2	gra2_1)	((416.1_2	vup2_1)	gra1_1))	((bur1_1
((((grm2_1	((grm2_2	grm1_1)	((rot1_1	rot2_2)	(rot1_2	rot3_1))))	((369.1_1	406.1_1)	416.1_1))	(((((vir2_1	vir1_1)	gag2_1)	(gag2_2	((((366.1_1	((ceb2_2	gal1_2)	(icr1_2	(gal2_1	icr1_1))))	(((416.1_2	tri1_1)	((gra2_1	tri2_1)	vup2_1))	(gra1_1	vul2_2)))	(bur1_1	(bur1_2	bur2_1)))	(lai1_1	(lai1_2	lai2_1)))))	((lit1_1	lit2_1)	((rhc1_1	rhc1_3)	rhc1_2)))	(406.1_2	(hal1_1	hal2_1))))	((((vel2_2	(gab1_1	vul3_1))	icr2_2)	(vel1_1	(icr1_3	vul1_1)))	((((369.1_2	gac2_1)
((((((((((406.1_1	416.1_1)	369.1_1)	grm2_2)	grm2_1)	grm1_1)	(((rhc1_1	rhc1_3)	rhc1_2)	(lit1_1	lit2_1)))	((406.1_2	hal1_1)	hal2_1))	(((((((icr1_3	vel1_1)	icr2_2)	vel2_2)	gab1_1)	vul1_1)	vul3_1)	(((((((369.1_2	gac2_1)	gac1_1)	((ceb1_1	gab1_2)	ceb2_1))	(((icr2_1	(plu2_1	vel2_1))	(vul2_1	plu1_1))	vel1_2))	(gal1_1	vup1_1))	((vul1_2	(gag1_1	rot2_1))	(gab2_1	vul3_2)))	(gac1_2	icr2_3))))	((((((((vir2_1	vir1_1)	(gal1_2	icr1_1))	gag2_1)	icr1_2)	(ceb2_2	gal2_1))
(((((((369.1_1	406.1_1)	416.1_1)	grm2_2)	(grm2_1	grm1_1))	(((((((icr2_2	vel1_1)	vul1_1)	(gab1_1	(icr1_3	vel2_2)))	vul3_1)	((((((((369.1_2	plu1_1)	gag1_1)	((gab1_2	gal1_1)	vul1_2))	(rot2_1	(vel1_2	vel2_1)))	(gac1_2	icr2_3))	icr2_1)	((((ceb1_1	gac2_1)	((gab2_1	vul3_2)	plu2_1))	(vup1_1	vul2_1))	ceb2_1))	gac1_1))	((406.1_2	hal2_1)	hal1_1))	((lit1_1	lit2_1)	((rhc1_1	rhc1_3)	rhc1_2))))	((((((vir1_1	vir2_1)	gag2_1)	(((ceb2_2	icr1_2)	gal1_2)	(gal2_1	icr1_1)))
(((((grm1_1	(((((vir2_1	vir1_1)	((ceb2_2	gag2_1)	(gal1_2	icr1_2)))	(gal2_1	icr1_1))	((((416.1_2	gra2_1)	(gag2_2	tri1_1))	vul2_2)	((lai1_1	lai1_2)	lai2_1)))	(((366.1_1	(gra1_1	vup2_1))	tri2_1)	(bur1_1	(bur1_2	bur2_1)))))	(rot1_1	((rot1_2	rot2_2)	rot3_1)))	((((((vul1_1	(gab1_1	vel2_2))	icr1_3)	((vul3_1	icr2_2)	vel1_1))	(((((369.1_2	gac1_1)	((ceb2_1	((gab1_2	(gal1_1	vel1_2))	gag1_1))	(((gac2_1	vup1_1)	vul2_1)	vul1_2)))	((((gab2_1	plu2_1)	(plu1_1	vul3_2))
(((((grm1_1	((rot1_1	(rot1_2	rot3_1))	rot2_2))	grm2_1)	(((369.1_1	416.1_1)	406.1_1)	grm2_2))	((((((((vir2_1	vir1_1)	(gal2_1	icr1_2))	ceb2_2)	(gal1_2	icr1_1))	gag2_1)	((366.1_1	((416.1_2	gag2_2)	((gra1_1	(((gra2_1	tri2_1)	vup2_1)	tri1_1))	vul2_2)))	((bur1_1	bur2_1)	bur1_2)))	((lai1_1	lai1_2)	lai2_1))	((lit1_1	lit2_1)	((rhc1_1	rhc1_3)	rhc1_2))))	((((gab1_1	((vel1_1	(icr1_3	vul3_1))	(icr2_2	vul1_1)))	vel2_2)	((((369.1_2	gag1_1)	((gac1_1	(gac2_1	vup1_1))
((((((grm1_1	(rot1_1	((rot1_2	rot2_2)	rot3_1)))	((416.1_1	369.1_1)	406.1_1))	(((406.1_2	hal2_1)	hal1_1)	grm2_1))	((vul1_1	((vul3_1	vel2_2)	((gab1_1	icr2_2)	(icr1_3	vel1_1))))	((((((369.1_2	((gac1_2	icr2_3)	vul1_2))	icr2_1)	(((gac2_1	rot2_1)	(plu2_1	vel1_2))	gag1_1))	((gab1_2	vul3_2)	plu1_1))	vel2_1)	(((ceb1_1	(gab2_1	vul2_1))	(ceb2_1	gal1_1))	(gac1_1	vup1_1)))))	((((((vir2_1	vir1_1)	((((ceb2_2	gag2_1)	(gal1_2	gal2_1))	icr1_1)	icr1_2))	((((416.1_2	gra1_1)
(((((((406.1_2	(hal1_1	hal2_1))	grm2_1)	((416.1_1	406.1_1)	369.1_1))	grm2_2)	(((((icr2_2	vel1_1)	vel2_2)	(((vul3_1	icr1_3)	vul1_1)	gab1_1))	(((((369.1_2	gab1_2)	gac1_1)	vup1_1)	((ceb2_1	plu2_1)	(((vel2_1	vul3_2)	((gab2_1	vul2_1)	plu1_1))	((gac1_2	icr2_3)	gac2_1))))	(((ceb1_1	gal1_1)	(gag1_1	icr2_1))	((vel1_2	vul1_2)	rot2_1))))	(rot1_1	(rot1_2	(rot2_2	rot3_1)))))	((lit1_1	lit2_1)	((rhc1_1	rhc1_3)	rhc1_2)))	(((((((((vir2_1	vir1_1)	((gag2_1	icr1_2)	gal2_1))
((((((406.1_1	416.1_1)	369.1_1)	grm1_1)	(((((vul1_1	icr1_3)	(gab1_1	(vel1_1	vel2_2)))	(icr2_2	vul3_1))	((((((369.1_2	vul2_1)	(gac2_1	vel2_1))	((gab2_1	vel1_2)	(icr2_1	vul3_2)))	(((ceb1_1	gac1_1)	(((gab1_2	gal1_1)	vup1_1)	gag1_1))	ceb2_1))	((plu1_1	rot2_1)	(plu2_1	vul1_2)))	(gac1_2	icr2_3)))	((((vir1_1	vir2_1)	gag2_1)	((((ceb2_2	gal2_1)	gal1_2)	icr1_2)	icr1_1))	(((gra1_1	gra2_1)	(((((366.1_1	(tri2_1	tri1_1))	vup2_1)	vul2_2)	(416.1_2	gag2_2))	((lai1_1
((((((((369.1_1	406.1_1)	416.1_1)	(grm1_1	grm2_2))	(((lit1_1	lit2_1)	((rhc1_1	rhc1_3)	rhc1_2))	(rot1_1	((rot1_2	rot2_2)	rot3_1))))	grm2_1)	((406.1_2	hal2_1)	hal1_1))	((((((vir1_1	vir2_1)	((ceb2_2	icr1_1)	icr1_2))	(gag2_1	(gal1_2	gal2_1)))	(((416.1_2	vup2_1)	vul2_2)	((366.1_1	(gag2_2	tri1_1))	tri2_1)))	((((bur1_1	bur1_2)	bur2_1)	gra2_1)	gra1_1))	(lai1_1	(lai1_2	lai2_1))))	((((((plu2_1	vul1_1)	(icr1_3	vel1_1))	(icr2_2	vel2_2))	vul3_1)	gab1_1)	(((((369.1_2
(((((((lit1_1	lit2_1)	((rhc1_1	rhc1_3)	rhc1_2))	(grm1_1	grm2_2))	(406.1_2	(hal1_1	hal2_1)))	((((((((vir2_1	vir1_1)	(icr1_1	icr1_2))	ceb2_2)	((gal2_1	gal1_2)	gag2_1))	((366.1_1	gra2_1)	((bur1_1	bur1_2)	bur2_1)))	(((((416.1_2	vup2_1)	(gag2_2	tri1_1))	tri2_1)	gra1_1)	vul2_2))	(lai1_1	(lai1_2	lai2_1)))	((rot1_1	(rot2_2	rot3_1))	rot1_2)))	(((((icr1_3	vul1_1)	icr2_2)	vel1_1)	((gab1_1	vul3_1)	vel2_2))	(((((((369.1_2	plu1_1)	gag1_1)	vul1_2)	((((((ceb1_1	gac2_1)
((((grm1_1	((grm2_1	((rot1_1	(rot1_2	rot2_2))	rot3_1))	grm2_2))	((((((((vel2_2	icr2_2)	(icr1_3	vel1_1))	vul1_1)	gab1_1)	vul3_1)	((((((((369.1_2	vul1_2)	vul3_2)	gab2_1)	gac1_1)	ceb2_1)	icr2_1)	((ceb1_1	(vel2_1	(((gac1_2	icr2_3)	vul2_1)	(((gac2_1	vel1_2)	(gag1_1	(gal1_1	plu1_1)))	vup1_1))))	gab1_2))	(rot2_1	plu2_1)))	(406.1_2	(hal1_1	hal2_1)))	((369.1_1	416.1_1)	406.1_1)))	((lit1_1	lit2_1)	((rhc1_1	rhc1_3)	rhc1_2)))	(((((vir1_1	vir2_1)	(((icr1_2	icr1_1)
(((((((((vir2_1	vir1_1)	(ceb2_2	((gal2_1	icr1_2)	icr1_1)))	(gag2_1	gal1_2))	(gag2_2	vul2_2))	(((((366.1_1	416.1_2)	((bur1_1	bur2_1)	bur1_2))	(gra1_1	tri2_1))	((gra2_1	vup2_1)	tri1_1))	((lai1_1	lai2_1)	lai1_2)))	((((((369.1_1	416.1_1)	406.1_1)	grm2_1)	(((rot1_1	rot1_2)	rot2_2)	rot3_1))	grm1_1)	(406.1_2	(hal1_1	hal2_1))))	grm2_2)	((((vel1_1	icr1_3)	icr2_2)	(gab1_1	((vel2_2	vul1_1)	vul3_1)))	(((((369.1_2	plu1_1)	(gab2_1	vul1_2))	((gag1_1	rot2_1)	(gal1_1
((((icr1_3	(((((((369.1_2	ceb2_1)	gag1_1)	((((ceb1_1	vul2_1)	vel2_1)	(gac1_1	gac2_1))	vul1_2))	((gac1_2	icr2_3)	(gal1_1	vul3_2)))	(((((vel1_2	vup1_1)	icr2_1)	(rot2_1	plu1_1))	(gab1_2	plu2_1))	gab2_1))	(icr2_2	(gab1_1	vel2_2)))	((vel1_1	vul3_1)	vul1_1)))	((406.1_2	hal1_1)	hal2_1))	((((406.1_1	416.1_1)	369.1_1)	((grm1_1	grm2_2)	(grm2_1	((rot1_1	rot2_2)	(rot1_2	rot3_1)))))	((lit1_1	lit2_1)	((rhc1_1	rhc1_3)	rhc1_2))))	(((((vir1_1	vir2_1)	icr1_1)	(vul2_2
(((((((icr2_2	((gab1_1	vul1_1)	vel1_1))	((vel2_2	icr1_3)	vul3_1))	(((((369.1_2	(ceb2_1	vul3_2))	vup1_1)	(((ceb1_1	vel2_1)	((((gab1_2	plu1_1)	rot2_1)	(gal1_1	plu2_1))	(gac1_2	icr2_3)))	(icr2_1	vul2_1)))	(gac2_1	gag1_1))	(gab2_1	((gac1_1	vul1_2)	vel1_2))))	(((rhc1_1	rhc1_3)	rhc1_2)	(lit1_1	lit2_1)))	((406.1_2	hal2_1)	hal1_1))	(((((((vir1_1	vir2_1)	ceb2_2)	(gal2_1	icr1_2))	((gal1_2	icr1_1)	gag2_1))	((lai1_1	lai1_2)	lai2_1))	(((((416.1_2	gra1_1)	tri1_1)
((((((369.1_1	416.1_1)	406.1_1)	(((lit1_1	lit2_1)	((rhc1_1	rhc1_3)	rhc1_2))	((grm2_2	(grm1_1	grm2_1))	(rot1_1	(rot1_2	(rot2_2	rot3_1))))))	(406.1_2	(hal1_1	hal2_1)))	((((icr2_2	((vel2_2	vel1_1)	vul1_1))	(icr1_3	vul3_1))	(gab1_1	plu2_1))	((((((369.1_2	gag1_1)	(rot2_1	vup1_1))	(((ceb1_1	ceb2_1)	(gab1_2	(plu1_1	vul1_2)))	vul3_2))	(((gal1_1	vel2_1)	vel1_2)	icr2_1))	(((gab2_1	gac2_1)	gac1_1)	vul2_1))	(gac1_2	icr2_3))))	(((vir1_1	vir2_1)	(((ceb2_2	gal2_1)
((((((grm1_1	grm2_2)	hal2_1)	(406.1_2	hal1_1))	((((vir1_1	vir2_1)	(((ceb2_2	gal2_1)	icr1_1)	(gag2_1	(gal1_2	icr1_2))))	(lai1_1	(lai1_2	lai2_1)))	(((((tri2_1	tri1_1)	gra2_1)	(gag2_2	vul2_2))	(366.1_1	vup2_1))	((416.1_2	(bur1_1	(bur1_2	bur2_1)))	gra1_1))))	(((((406.1_1	416.1_1)	369.1_1)	(rot1_1	((rot1_2	rot3_1)	rot2_2)))	grm2_1)	((lit1_1	lit2_1)	((rhc1_1	rhc1_3)	rhc1_2))))	(((gab1_1	icr2_2)	(plu2_1	(vel1_1	vul3_1)))	(((((369.1_2	plu1_1)	(((ceb1_1	gab2_1)
((((((grm2_2	grm1_1)	(((416.1_1	(369.1_1	406.1_1))	grm2_1)	((lit1_1	lit2_1)	((rhc1_1	rhc1_3)	rhc1_2))))	(((((vul1_1	vul3_1)	(icr1_3	vel2_2))	vel1_1)	((((((369.1_2	rot2_1)	vup1_1)	gac1_1)	((((ceb1_1	vul2_1)	vel1_2)	vel2_1)	((gag1_1	gal1_1)	icr2_1)))	(gac1_2	icr2_3))	((((ceb2_1	vul1_2)	gab1_2)	((gac2_1	plu1_1)	vul3_2))	gab2_1)))	((plu2_1	icr2_2)	gab1_1)))	((rot1_1	rot1_2)	(rot2_2	rot3_1)))	((406.1_2	hal2_1)	hal1_1))	((((vir1_1	vir2_1)	icr1_1)	(((ceb2_2
(((((406.1_1	369.1_1)	416.1_1)	(((406.1_2	hal1_1)	hal2_1)	(((grm2_1	grm2_2)	((rot1_1	rot2_2)	(rot1_2	rot3_1)))	grm1_1)))	(((((vul1_1	icr2_2)	vul3_1)	((vel1_1	vel2_2)	plu2_1))	((gab1_1	icr1_3)	(((((((((369.1_2	plu1_1)	ceb2_1)	gab2_1)	rot2_1)	(gac1_1	(gac1_2	icr2_3)))	(((ceb1_1	gab1_2)	gag1_1)	vul3_2))	(gal1_1	icr2_1))	vel1_2)	((gac2_1	vul2_1)	(vel2_1	(vul1_2	vup1_1))))))	(((((vir1_1	vir2_1)	(((ceb2_2	gal1_2)	icr1_1)	icr1_2))	gag2_1)	gal2_1)	((((((((tri2_1
((((((rot1_1	(rot1_2	rot2_2))	rot3_1)	((((369.1_1	(406.1_1	416.1_1))	grm2_1)	grm2_2)	grm1_1))	(406.1_2	(hal1_1	hal2_1)))	((((((vul3_1	icr2_2)	vel1_1)	(vel2_2	vul1_1))	(((((((369.1_2	vel2_1)	vul2_1)	(ceb1_1	ceb2_1))	(gac1_2	icr2_3))	(((gac1_1	(gac2_1	plu1_1))	vul1_2)	(icr2_1	rot2_1)))	((gab1_2	(gag1_1	vup1_1))	(gab2_1	vul3_2)))	(gal1_1	vel1_2)))	((plu2_1	icr1_3)	gab1_1))	((((((vir1_1	vir2_1)	((ceb2_2	gal2_1)	icr1_1))	((gal1_2	gag2_1)	icr1_2))	((bur1_1
(((((((vel1_1	vul1_1)	(icr2_2	((icr1_3	vul3_1)	vel2_2)))	(((((369.1_2	(gag1_1	(rot2_1	vup1_1)))	vel2_1)	(((ceb1_1	gal1_1)	gac2_1)	((gac1_2	icr2_3)	vul3_2)))	vul2_1)	((((ceb2_1	plu1_1)	((gab1_2	vel1_2)	gac1_1))	gab2_1)	(icr2_1	vul1_2))))	(gab1_1	plu2_1))	(grm2_1	((grm2_2	(rot1_1	(rot1_2	(rot2_2	rot3_1))))	(hal1_1	hal2_1))))	(((369.1_1	(406.1_1	416.1_1))	grm1_1)	406.1_2))	(((((((vir2_1	vir1_1)	gal1_2)	(ceb2_2	(gal2_1	icr1_2)))	icr1_1)	gag2_1)	(((((vul2_2
(((((grm1_1	(((gab1_1	icr2_2)	vul1_1)	((406.1_2	(369.1_1	(406.1_1	416.1_1)))	((grm2_1	grm2_2)	(rot1_1	(rot1_2	(rot2_2	rot3_1)))))))	(((rhc1_1	rhc1_3)	rhc1_2)	(lit1_1	lit2_1)))	(((vel2_2	(((((((((369.1_2	ceb2_1)	gag1_1)	vul1_2)	vul3_2)	(((ceb1_1	gab1_2)	gac2_1)	gab2_1))	vel1_2)	rot2_1)	(((gac1_2	icr2_3)	icr2_1)	(gal1_1	vul2_1)))	((gac1_1	plu2_1)	(plu1_1	(vel2_1	vup1_1)))))	vul3_1)	(vel1_1	icr1_3)))	(hal1_1	hal2_1))	((((((vir1_1	vir2_1)	(gag2_1	gal1_2))
(((((gab1_1	grm1_1)	grm2_2)	(grm2_1	((hal1_1	hal2_1)	(rot1_1	((rot1_2	rot3_1)	rot2_2)))))	(((((((vul1_1	plu2_1)	(icr2_2	vul3_1))	vel2_2)	(icr1_3	vel1_1))	(((((((369.1_2	gal1_1)	(plu1_1	vup1_1))	(ceb2_1	vel2_1))	(gab1_2	(gac1_2	icr2_3)))	rot2_1)	((vul3_2	(gac2_1	(gag1_1	vel1_2)))	((gab2_1	vul1_2)	vul2_1)))	(ceb1_1	(gac1_1	icr2_1))))	((lit1_1	lit2_1)	((rhc1_1	rhc1_3)	rhc1_2)))	((369.1_1	(406.1_1	416.1_1))	406.1_2)))	(((((vir1_1	vir2_1)	gal1_2)	gag2_1)
(((ceb1_1	((((406.1_2	(369.1_1	(406.1_1	416.1_1)))	((rot1_1	(rot2_2	rot3_1))	rot1_2))	(hal1_1	hal2_1))	((((rhc1_1	rhc1_3)	rhc1_2)	(lit1_1	lit2_1))	((grm2_2	grm1_1)	grm2_1))))	((((vel2_2	((gab1_1	vel1_1)	plu2_1))	(vul1_1	icr1_3))	((((((((369.1_2	gab2_1)	(ceb2_1	gac1_1))	gac2_1)	(gal1_1	(vel2_1	vul1_2)))	vul2_1)	(gac1_2	icr2_3))	((gag1_1	vup1_1)	icr2_1))	(vul3_2	(((gab1_2	plu1_1)	vel1_2)	rot2_1))))	(vul3_1	icr2_2)))	(((((vir1_1	vir2_1)	((ceb2_2	gal2_1)
((((lit1_1	lit2_1)	((rhc1_1	rhc1_3)	rhc1_2))	((((((icr2_2	vul3_1)	(vel2_2	(gab1_1	icr1_3)))	(vel1_1	(plu2_1	vul1_1)))	(((369.1_2	gab1_2)	vel2_1)	((((((ceb1_1	rot2_1)	gag1_1)	vul1_2)	(((gac1_2	icr2_3)	plu1_1)	gal1_1))	(((ceb2_1	(gab2_1	gac2_1))	(vel1_2	vul2_1))	(gac1_1	icr2_1)))	(vul3_2	vup1_1))))	(grm1_1	grm2_2))	((((369.1_1	406.1_1)	416.1_1)	406.1_2)	(grm2_1	((rot1_1	rot1_2)	(rot2_2	rot3_1))))))	((((((vir2_1	vir1_1)	((gag2_1	icr1_2)	gal1_2))	icr1_1)
(((((((grm2_2	grm1_1)	((369.1_1	(406.1_1	416.1_1))	406.1_2))	((grm2_1	(hal1_1	hal2_1))	(rot1_1	(rot1_2	(rot2_2	rot3_1)))))	((lit1_1	lit2_1)	((rhc1_1	rhc1_3)	rhc1_2)))	(((((vel2_2	gab1_1)	(icr2_2	(vul1_1	icr1_3)))	((plu1_1	rot2_1)	vup1_1))	(((369.1_2	((((ceb1_1	plu2_1)	(gag1_1	(gal1_1	vul1_2)))	((vul2_1	gab1_2)	(gac1_1	vul3_2)))	ceb2_1))	(gac1_2	icr2_3))	(((gab2_1	vel1_2)	(gac2_1	vel2_1))	icr2_1)))	(vul3_1	vel1_1)))	(((((vir1_1	vir2_1)	(((ceb2_2	(gal1_2
(((((((((416.1_1	369.1_1)	406.1_2)	406.1_1)	grm1_1)	(rot1_1	((rot1_2	rot3_1)	rot2_2)))	((lit1_1	lit2_1)	(hal1_1	hal2_1)))	((((((gab1_1	icr2_2)	vul1_1)	vel2_2)	(((plu2_1	vul3_1)	vel1_1)	icr1_3))	((((369.1_2	(vel2_1	gal1_1))	rot2_1)	((((ceb2_1	vul2_1)	gab1_2)	(gac1_2	icr2_3))	(gag1_1	vul1_2)))	((((ceb1_1	gab2_1)	(gac2_1	plu1_1))	(icr2_1	vup1_1))	(gac1_1	(vul3_2	vel1_2)))))	grm2_2))	(grm2_1	((rhc1_1	rhc1_3)	rhc1_2)))	((((vir2_1	vir1_1)	(((((ceb2_2	gal1_2)
(((((grm2_2	(hal2_1	hal1_1))	(((406.1_2	416.1_1)	(369.1_1	406.1_1))	(grm1_1	((rot1_1	rot2_2)	(rot1_2	rot3_1)))))	((((((((vir1_1	vir2_1)	(ceb2_2	gal2_1))	gal1_2)	gag2_1)	icr1_1)	icr1_2)	(((((gra2_1	(tri1_1	vup2_1))	((366.1_1	tri2_1)	gra1_1))	vul2_2)	((416.1_2	gag2_2)	(bur1_1	(bur1_2	bur2_1))))	(lai1_1	(lai1_2	lai2_1))))	(lit1_1	lit2_1)))	((((vul3_1	vel1_1)	(((gac1_1	plu1_1)	vul3_2)	icr2_1))	((gab1_1	((icr2_2	vel2_2)	vul1_1))	icr1_3))	((((((369.1_2	ceb1_1)
((((((grm1_1	(hal2_1	hal1_1))	grm2_2)	(lit1_1	lit2_1))	(((((((ceb1_1	icr2_1)	plu1_1)	gac1_1)	((gab1_1	vul3_1)	vul1_1))	(icr1_3	((vel2_2	vel1_1)	icr2_2)))	((((((369.1_2	gab1_2)	vup1_1)	((vel1_2	rot2_1)	vel2_1))	((ceb2_1	gal1_1)	gab2_1))	(plu2_1	vul3_2))	((gac1_2	icr2_3)	(gac2_1	((gag1_1	vul1_2)	vul2_1)))))	((406.1_1	406.1_2)	(369.1_1	416.1_1))))	((((((((vir1_1	vir2_1)	gal2_1)	(((ceb2_2	icr1_2)	gal1_2)	icr1_1))	gag2_1)	(bur1_1	(bur1_2	bur2_1)))	(((vup2_1
(((((((lit1_1	lit2_1)	(grm1_1	grm2_2))	grm2_1)	(((((vir2_1	vir1_1)	(((ceb2_2	icr1_1)	gag2_1)	gal2_1))	(gal1_2	icr1_2))	((bur1_1	bur1_2)	bur2_1))	((((416.1_2	(gag2_2	gra2_1))	(366.1_1	(((gra1_1	tri2_1)	tri1_1)	vup2_1)))	(lai1_1	(lai1_2	lai2_1)))	vul2_2)))	((((icr1_3	(vel1_1	vul1_1))	gab1_1)	(((icr2_2	vul3_1)	vel2_2)	((((369.1_2	gab2_1)	(gab1_2	(gac1_1	gac2_1)))	(((plu1_1	vup1_1)	vel1_2)	(gac1_2	icr2_3)))	((((((ceb1_1	plu2_1)	(vel2_1	vul1_2))	ceb2_1)
(((((((vul1_1	(gab1_1	(icr2_2	plu2_1)))	icr1_3)	((vel2_2	vul3_1)	(((((((((369.1_2	vup1_1)	((vel1_2	vul1_2)	rot2_1))	((ceb1_1	(gab1_2	(((gac2_1	vul2_1)	vul3_2)	icr2_1)))	gag1_1))	(gac1_2	icr2_3))	((ceb2_1	gal1_1)	gac1_1))	gab2_1)	plu1_1)	vel2_1)	vel1_1)))	((rot1_1	rot1_2)	(rot2_2	rot3_1)))	((406.1_2	hal1_1)	hal2_1))	(((((((((vir1_1	vir2_1)	((ceb2_2	gal2_1)	(gal1_2	icr1_1)))	icr1_2)	gag2_1)	vup2_1)	(366.1_1	tri2_1))	gag2_2)	((((416.1_2	gra1_1)	tri1_1)
(((((((grm1_1	grm2_2)	(grm2_1	((rhc1_1	rhc1_3)	rhc1_2)))	((416.1_1	(369.1_1	406.1_1))	(lit1_1	lit2_1)))	((rot1_1	(rot2_2	rot3_1))	rot1_2))	((((((vir2_1	vir1_1)	icr1_2)	(((ceb2_2	gal2_1)	icr1_1)	gal1_2))	gag2_1)	(416.1_2	(gag2_2	vul2_2)))	(((((366.1_1	gra2_1)	tri2_1)	(gra1_1	tri1_1))	vup2_1)	((bur1_1	(bur1_2	bur2_1))	(lai1_1	(lai1_2	lai2_1))))))	(((vul1_1	(gab1_1	vul3_1))	icr2_2)	(((vel1_1	vel2_2)	(icr1_3	plu2_1))	((((369.1_2	rot2_1)	((vul1_2	(gac2_1
(((((((vir2_1	vir1_1)	icr1_2)	((ceb2_2	gal1_2)	gal2_1))	(gag2_1	icr1_1))	(((((366.1_1	gag2_2)	vul2_2)	(bur1_1	(bur1_2	bur2_1)))	((416.1_2	gra2_1)	(vup2_1	tri2_1)))	(gra1_1	tri1_1)))	((lai1_1	lai1_2)	lai2_1))	(((((vul1_1	((vel1_1	plu2_1)	(vel2_2	gab1_1)))	(icr1_3	icr2_2))	(((((369.1_2	vel1_2)	(ceb2_1	gag1_1))	((gac1_2	icr2_3)	rot2_1))	(((((ceb1_1	(gab2_1	gal1_1))	((gac1_1	vul1_2)	(plu1_1	vul3_2)))	icr2_1)	vel2_1)	((gab1_2	(gac2_1	vul2_1))	vup1_1)))
((((((((((gab1_1	(icr1_3	icr2_2))	vul3_1)	vel1_1)	(((((369.1_2	vul2_1)	((ceb1_1	vul3_2)	ceb2_1))	gag1_1)	icr2_1)	(((gab2_1	vup1_1)	vel1_2)	(gac1_2	icr2_3))))	(((vel2_2	vul1_1)	((((gab1_2	plu1_1)	vel2_1)	(((gac1_1	rot2_1)	vul1_2)	gac2_1))	gal1_1))	plu2_1))	((((369.1_1	406.1_1)	416.1_1)	((grm1_1	grm2_1)	((rot1_1	rot3_1)	(rot1_2	rot2_2))))	grm2_2))	(406.1_2	(hal1_1	hal2_1)))	((lit1_1	lit2_1)	((rhc1_1	rhc1_3)	rhc1_2)))	(((((vir1_1	vir2_1)	gal2_1)	(gag2_1
(((406.1_2	(hal1_1	hal2_1))	((369.1_1	416.1_1)	406.1_1))	((((((vul1_1	vel1_1)	(((vul3_1	((gab1_1	vel2_2)	plu2_1))	icr2_2)	icr1_3))	(((((((369.1_2	(gab1_2	vul1_2))	(plu1_1	(rot2_1	vel2_1)))	(ceb2_1	vup1_1))	(gab2_1	vul3_2))	gac1_1)	(ceb1_1	icr2_1))	((((gac1_2	icr2_3)	vul2_1)	vel1_2)	((gac2_1	gal1_1)	gag1_1))))	(((((vir1_1	vir2_1)	(((ceb2_2	gal1_2)	(icr1_1	icr1_2))	gal2_1))	gag2_1)	((bur1_1	tri1_1)	(bur1_2	bur2_1)))	((((gra2_1	(gag2_2	vup2_1))	366.1_1)
(((((((rot1_1	(rot1_2	rot2_2))	rot3_1)	(((406.1_1	369.1_1)	416.1_1)	grm2_1))	((lit1_1	lit2_1)	((rhc1_1	rhc1_3)	rhc1_2)))	((((vir2_1	vir1_1)	((((ceb2_2	gal1_2)	(icr1_1	icr1_2))	gal2_1)	gag2_1))	((366.1_1	((gra2_1	(tri1_1	vup2_1))	vul2_2))	((416.1_2	gag2_2)	gra1_1)))	((bur1_1	tri2_1)	((bur1_2	bur2_1)	(lai1_1	(lai1_2	lai2_1))))))	((406.1_2	(hal1_1	hal2_1))	(grm1_1	grm2_2)))	((((vul1_1	vel1_1)	icr2_2)	icr1_3)	(((plu2_1	vel2_2)	(gab1_1	vul3_1))	((((((369.1_2
((((((grm1_1	grm2_2)	grm2_1)	(406.1_1	(369.1_1	416.1_1)))	((((icr2_2	icr1_3)	(vul3_1	((gab1_1	(vel2_2	plu2_1))	(vel1_1	vul1_1))))	((((((369.1_2	vel2_1)	gab2_1)	ceb2_1)	((gal1_1	plu1_1)	vul2_1))	(((((ceb1_1	vup1_1)	(gac1_2	icr2_3))	rot2_1)	(gac2_1	vel1_2))	(gag1_1	vul3_2)))	(((gab1_2	vul1_2)	gac1_1)	icr2_1)))	((406.1_2	hal2_1)	hal1_1)))	(((lit1_1	lit2_1)	(((rot1_1	rot1_2)	rot3_1)	rot2_2))	((rhc1_1	rhc1_3)	rhc1_2)))	(((((vir1_1	vir2_1)	icr1_2)	(ceb2_2
((((((369.1_1	406.1_1)	416.1_1)	(grm1_1	grm2_2))	(((406.1_2	hal1_1)	hal2_1)	(rot1_1	(rot1_2	(rot2_2	rot3_1)))))	((lit1_1	lit2_1)	((rhc1_1	rhc1_3)	rhc1_2)))	((((vul3_1	((((vel2_2	icr1_3)	icr2_2)	gab1_1)	(vel1_1	vul1_1)))	(((((((369.1_2	plu2_1)	vul1_2)	((gab1_2	gal1_1)	vup1_1))	icr2_1)	((gac2_1	((gag1_1	vul2_1)	rot2_1))	vel2_1))	((gab2_1	vel1_2)	(gac1_1	((gac1_2	icr2_3)	(vul3_2	plu1_1)))))	(ceb1_1	ceb2_1)))	grm2_1)	((((((vir2_1	vir1_1)	((ceb2_2	gal1_2)
((((((369.1_1	406.1_1)	416.1_1)	(grm1_1	grm2_2))	((((((gab1_1	icr2_2)	((icr1_3	vul1_1)	vel1_1))	(((((ceb2_1	rot2_1)	gac2_1)	(gab1_2	(gal1_1	vul1_2)))	(gab2_1	(gag1_1	plu2_1)))	((gac1_2	icr2_3)	vup1_1)))	(vel2_2	vul3_1))	((((369.1_2	vel1_2)	icr2_1)	(((gac1_1	vel2_1)	vul3_2)	vul2_1))	(ceb1_1	plu1_1)))	((((rhc1_1	rhc1_3)	rhc1_2)	(lit1_1	lit2_1))	(406.1_2	(hal1_1	hal2_1)))))	(grm2_1	((rot1_1	rot1_2)	(rot2_2	rot3_1))))	(((((vir1_1	vir2_1)	gal1_2)	((ceb2_2
((((((grm2_1	((rot1_1	rot1_2)	(rot2_2	rot3_1)))	(406.1_2	(369.1_1	(406.1_1	416.1_1))))	(((rhc1_1	rhc1_3)	rhc1_2)	(lit1_1	lit2_1)))	(grm1_1	grm2_2))	(((icr2_2	gab1_1)	((ceb2_1	icr2_1)	((gab2_1	rot2_1)	(gac1_2	icr2_3))))	(((vul3_1	(vel2_2	vul1_1))	(icr1_3	vel1_1))	(((((369.1_2	(gac2_1	plu1_1))	((((ceb1_1	vul1_2)	vul2_1)	((gab1_2	vel1_2)	gac1_1))	vup1_1))	gag1_1)	((gal1_1	vel2_1)	vul3_2))	plu2_1))))	((((((((vir2_1	vir1_1)	((ceb2_2	icr1_2)	gal1_2))	(gal2_1
((((grm2_1	(rot1_1	((rot1_2	rot3_1)	rot2_2)))	(((vul3_1	gab1_1)	(hal1_1	hal2_1))	grm1_1))	(((icr1_3	(vul1_1	(vel1_1	vel2_2)))	(icr2_2	(((((369.1_2	vul3_2)	(vup1_1	icr2_1))	(gac1_2	icr2_3))	((ceb1_1	(gab2_1	gac2_1))	vel2_1))	((((((ceb2_1	plu2_1)	gag1_1)	(vul2_1	vul1_2))	gac1_1)	(gab1_2	((vel1_2	plu1_1)	rot2_1)))	gal1_1))))	(((((vir2_1	vir1_1)	gal2_1)	((((ceb2_2	gal1_2)	icr1_1)	gag2_1)	icr1_2))	(((lai1_1	lai2_1)	lai1_2)	tri1_1))	((((vup2_1	(bur1_1
(((((grm1_1	grm2_2)	((lit1_1	lit2_1)	((rhc1_1	rhc1_3)	rhc1_2)))	(((((((vir1_1	vir2_1)	gag2_1)	(gal1_2	gal2_1))	(icr1_1	icr1_2))	ceb2_2)	((lai1_1	lai1_2)	lai2_1))	(((((416.1_2	tri2_1)	gag2_2)	((bur1_1	bur1_2)	bur2_1))	(366.1_1	tri1_1))	(((gra1_1	gra2_1)	vul2_2)	vup2_1))))	((((icr2_2	vul1_1)	gab1_1)	(icr1_3	(vel1_1	vul3_1)))	(((((((369.1_2	gab1_2)	icr2_1)	(gac1_2	icr2_3))	vup1_1)	vel2_1)	(gal1_1	rot2_1))	(((((((ceb1_1	gac2_1)	plu2_1)	vul1_2)	vel1_2)
((((((hal1_1	hal2_1)	(((rot1_1	rot3_1)	rot2_2)	rot1_2))	(((((vul1_1	vul3_1)	vel2_2)	(icr2_2	vel1_1))	(icr1_3	gab1_1))	(((((369.1_2	plu1_1)	(gab1_2	vel1_2))	(gac1_2	icr2_3))	(((ceb1_1	gag1_1)	(gal1_1	vel2_1))	(gab2_1	(gac2_1	vul3_2))))	((((((ceb2_1	(vul2_1	vup1_1))	vul1_2)	plu2_1)	icr2_1)	gac1_1)	rot2_1))))	((lit1_1	lit2_1)	((rhc1_1	rhc1_3)	rhc1_2)))	(((406.1_1	((369.1_1	406.1_2)	416.1_1))	grm2_1)	(grm1_1	grm2_2)))	(((((((vir1_1	vir2_1)	(gal1_2	gal2_1))
(((((((((369.1_1	416.1_1)	406.1_1)	406.1_2)	(grm2_1	((rot1_1	(rot2_2	rot3_1))	rot1_2)))	(grm1_1	grm2_2))	(hal1_1	hal2_1))	((lit1_1	lit2_1)	((rhc1_1	rhc1_3)	rhc1_2)))	(((((((vir1_1	vir2_1)	ceb2_2)	((gal2_1	icr1_1)	icr1_2))	gal1_2)	gag2_1)	(lai1_1	(lai1_2	lai2_1)))	(((((tri2_1	gag2_2)	(bur1_1	(bur1_2	bur2_1)))	(gra1_1	vup2_1))	(((366.1_1	gra2_1)	416.1_2)	tri1_1))	vul2_2)))	((((((vul3_1	(vul1_1	vel1_1))	gab1_1)	(icr2_2	icr1_3))	vel2_2)	plu2_1)	((((369.1_2
(((((406.1_1	(369.1_1	416.1_1))	((406.1_2	(grm1_1	grm2_2))	grm2_1))	((lit1_1	lit2_1)	((rhc1_1	rhc1_3)	rhc1_2)))	(rot1_1	(rot1_2	(rot2_2	rot3_1))))	((((((icr2_2	vul3_1)	((vel2_2	vel1_1)	vul1_1))	icr1_3)	(gab1_1	plu2_1))	(((((((369.1_2	vul3_2)	(ceb2_1	(gab1_2	vul2_1)))	(((gab2_1	gal1_1)	gac1_1)	vel2_1))	vup1_1)	((gag1_1	vul1_2)	rot2_1))	(ceb1_1	(gac2_1	vel1_2)))	(((gac1_2	icr2_3)	plu1_1)	icr2_1)))	((((((vir1_1	vir2_1)	((((ceb2_2	icr1_1)	gag2_1)	(gal1_2
(((((((hal1_1	hal2_1)	((rot1_1	(rot1_2	rot2_2))	rot3_1))	(((((((vir1_1	vir2_1)	icr1_1)	(((ceb2_2	icr1_2)	gal1_2)	gal2_1))	gag2_1)	(bur1_1	(bur1_2	bur2_1)))	((lai1_1	lai2_1)	lai1_2))	((((366.1_1	(vup2_1	tri1_1))	(((gag2_2	tri2_1)	gra1_1)	gra2_1))	vul2_2)	416.1_2)))	((((369.1_1	406.1_1)	416.1_1)	406.1_2)	((grm2_2	grm1_1)	grm2_1)))	(((gab1_1	(icr1_3	icr2_2))	(((vel2_2	plu2_1)	vul1_1)	(vul3_1	vel1_1)))	(((369.1_2	icr2_1)	(gab2_1	gac1_1))	(((((ceb1_1	vul1_2)
((((((hal1_1	hal2_1)	(rot1_1	((rot1_2	rot3_1)	rot2_2)))	((416.1_1	(369.1_1	406.1_1))	((lit1_1	lit2_1)	(grm1_1	grm2_2))))	(((((((((vir2_1	vir1_1)	((gag2_1	gal2_1)	gal1_2))	icr1_2)	(ceb2_2	icr1_1))	vul2_2)	((gra2_1	vup2_1)	tri1_1))	((bur1_1	(bur1_2	bur2_1))	((lai1_1	lai1_2)	lai2_1)))	(tri2_1	416.1_2))	(366.1_1	(gag2_2	gra1_1))))	(((((icr2_2	vul1_1)	(gab1_1	plu2_1))	((icr1_3	vel2_2)	(vel1_1	vul3_1)))	((((((369.1_2	gab1_2)	(ceb1_1	rot2_1))	plu1_1)	(gac1_1
((((((grm2_1	((((406.1_1	416.1_1)	369.1_1)	406.1_2)	(grm1_1	(hal1_1	hal2_1))))	(grm2_2	(lit1_1	lit2_1)))	((rot1_1	rot2_2)	(rot1_2	rot3_1)))	((((((vir1_1	vir2_1)	((gal1_2	(gal2_1	icr1_2))	icr1_1))	(ceb2_2	gag2_1))	((lai1_1	lai2_1)	lai1_2))	((416.1_2	(tri1_1	vul2_2))	(bur1_1	(bur1_2	bur2_1))))	((gra1_1	gra2_1)	((gag2_2	366.1_1)	(tri2_1	vup2_1)))))	((((vul1_1	gab1_1)	((icr1_3	vel1_1)	icr2_2))	((vel2_2	vul3_1)	plu2_1))	(((((369.1_2	plu1_1)	gac2_1)	vul2_1)
((((((((406.1_1	(369.1_1	416.1_1))	grm2_1)	406.1_2)	(lit1_1	lit2_1))	(grm2_2	(hal1_1	hal2_1)))	((rhc1_1	rhc1_3)	rhc1_2))	((((((vul1_1	vul3_1)	(icr2_2	vel1_1))	(((vel2_2	plu2_1)	gab1_1)	icr1_3))	((((369.1_2	vul2_1)	gab2_1)	(((gac1_1	gag1_1)	vul1_2)	gal1_1))	(((((ceb1_1	rot2_1)	(vel2_1	vul3_2))	gab1_2)	(((ceb2_1	plu1_1)	(gac1_2	icr2_3))	(icr2_1	(gac2_1	vel1_2))))	vup1_1)))	grm1_1)	(rot1_1	((rot1_2	rot3_1)	rot2_2))))	((((((vir2_1	vir1_1)	(ceb2_2	(gal1_2
((((((rot1_1	(rot1_2	rot2_2))	rot3_1)	((416.1_1	(369.1_1	406.1_1))	406.1_2))	((((((((vul1_1	icr2_2)	vul3_1)	icr1_3)	(gab1_1	(vel1_1	(plu2_1	vel2_2))))	((((369.1_2	((gab1_2	gal1_1)	(vul2_1	vul3_2)))	(gac1_1	vel2_1))	ceb1_1)	((((((ceb2_1	vul1_2)	vup1_1)	vel1_2)	(gac1_2	icr2_3))	((plu1_1	(gac2_1	gag1_1))	(gab2_1	rot2_1)))	icr2_1)))	(((rhc1_1	rhc1_3)	rhc1_2)	(lit1_1	lit2_1)))	((grm1_1	grm2_2)	grm2_1))	(hal1_1	hal2_1)))	(((((((vir1_1	vir2_1)	(ceb2_2	icr1_2))
((((((grm1_1	grm2_2)	(grm2_1	(rot1_1	((rot1_2	rot2_2)	rot3_1))))	(((rhc1_1	rhc1_3)	rhc1_2)	(lit1_1	lit2_1)))	(406.1_2	(369.1_1	(406.1_1	416.1_1))))	(hal1_1	hal2_1))	(((((((plu2_1	vul1_1)	(icr1_3	icr2_2))	(vel2_2	vel1_1))	vul3_1)	((((((369.1_2	icr2_1)	(gag1_1	vul2_1))	((gac1_1	vup1_1)	(vul1_2	rot2_1)))	((ceb1_1	gac2_1)	((gab1_2	((gal1_1	vel2_1)	vul3_2))	plu1_1)))	vel1_2)	((ceb2_1	gab2_1)	(gac1_2	icr2_3))))	gab1_1)	(((vir1_1	vir2_1)	(((ceb2_2	icr1_1)
((((((grm1_1	((406.1_1	406.1_2)	(369.1_1	416.1_1)))	grm2_1)	grm2_2)	(((((icr1_3	plu2_1)	(((vel2_2	vel1_1)	(vul1_1	vul3_1))	icr2_2))	gab1_1)	((((((369.1_2	(((gab2_1	gal1_1)	gag1_1)	(gac1_1	plu1_1)))	(gac1_2	icr2_3))	vel2_1)	vul2_1)	((gac2_1	icr2_1)	vel1_2))	((ceb1_1	((ceb2_1	vup1_1)	vul1_2))	((gab1_2	rot2_1)	vul3_2))))	(hal1_1	hal2_1)))	(((lit1_1	lit2_1)	(rot1_1	(rot1_2	(rot2_2	rot3_1))))	((rhc1_1	rhc1_3)	rhc1_2)))	(((vir1_1	vir2_1)	(((ceb2_2	gal2_1)
(((((hal1_1	hal2_1)	((((406.1_1	416.1_1)	(369.1_1	406.1_2))	((rot1_1	rot3_1)	(rot1_2	rot2_2)))	(grm1_1	grm2_2)))	(lit1_1	lit2_1))	(((((icr1_3	icr2_2)	vel1_1)	((((((((369.1_2	vup1_1)	(gac2_1	icr2_1))	vul2_1)	((ceb1_1	gab1_2)	plu2_1))	((gac1_1	gal1_1)	plu1_1))	(gac1_2	icr2_3))	gag1_1)	((((ceb2_1	vel2_1)	vul1_2)	gab2_1)	(rot2_1	vul3_2))))	((((gab1_1	vul3_1)	vel2_2)	vel1_2)	vul1_1))	(grm2_1	((rhc1_1	rhc1_3)	rhc1_2))))	((((((vir1_1	vir2_1)	gal1_2)	((ceb2_2
((((((lit1_1	lit2_1)	((((((((vir2_1	vir1_1)	gag2_1)	(gal1_2	icr1_1))	ceb2_2)	(gal2_1	icr1_2))	((bur1_1	(bur1_2	bur2_1))	vul2_2))	(((((tri2_1	tri1_1)	gag2_2)	gra2_1)	((366.1_1	(gra1_1	vup2_1))	416.1_2))	(lai1_1	(lai1_2	lai2_1))))	((grm1_1	grm2_2)	(hal1_1	hal2_1))))	((rot1_1	rot1_2)	(rot2_2	rot3_1)))	((369.1_1	(406.1_1	416.1_1))	406.1_2))	(grm2_1	((rhc1_1	rhc1_3)	rhc1_2)))	(((vel2_2	(icr1_3	((icr2_2	vel1_1)	vul1_1)))	(gab1_1	(plu2_1	vul3_1)))	(((((((((369.1_2
(((((((vel2_2	((gab1_1	vel1_1)	(icr2_2	vul3_1)))	(icr1_3	(plu2_1	vul1_1)))	((((((369.1_2	plu1_1)	(((gab1_2	gag1_1)	vul3_2)	(((gac2_1	gal1_1)	vel2_1)	(vul2_1	vel1_2))))	(gab2_1	icr2_1))	vup1_1)	(((ceb1_1	rot2_1)	(gac1_1	vul1_2))	ceb2_1))	(gac1_2	icr2_3)))	(369.1_1	(406.1_1	416.1_1)))	(((((lit1_1	lit2_1)	(((406.1_2	hal2_1)	hal1_1)	(grm1_1	grm2_2)))	((rot1_1	rot2_2)	(rot1_2	rot3_1)))	grm2_1)	((rhc1_1	rhc1_3)	rhc1_2)))	(((((((vir2_1	vir1_1)	icr1_1)	gra1_1)
(((((((((gab1_1	icr2_2)	vel1_1)	vul3_1)	(plu2_1	vul1_1))	icr1_3)	(((369.1_2	(((gal1_1	icr2_1)	vel2_1)	vup1_1))	((ceb1_1	((gac2_1	vul3_2)	(((gag1_1	(rot2_1	vel1_2))	plu1_1)	vul2_1)))	(((ceb2_1	gab2_1)	(gab1_2	gac1_1))	(vul1_2	(gac1_2	icr2_3)))))	vel2_2))	(((((369.1_1	(406.1_1	416.1_1))	grm2_1)	grm1_1)	((lit1_1	lit2_1)	grm2_2))	(406.1_2	(hal1_1	hal2_1))))	((rhc1_1	rhc1_3)	rhc1_2))	((((((vir1_1	vir2_1)	((ceb2_2	icr1_1)	gal1_2))	(gal2_1	(gag2_1	icr1_2)))
((((((gab1_1	vel1_1)	icr2_2)	(((vul3_1	plu2_1)	((((369.1_2	icr2_1)	((ceb2_1	gab2_1)	vel2_1))	(rot2_1	vul2_1))	(gal1_1	vul1_2)))	(((ceb1_1	((gab1_2	vel1_2)	vup1_1))	plu1_1)	(((gac1_1	(gac2_1	gag1_1))	vul3_2)	(gac1_2	icr2_3)))))	((icr1_3	vul1_1)	vel2_2))	(((406.1_2	hal2_1)	hal1_1)	grm2_1))	((((((vir1_1	vir2_1)	(gag2_1	icr1_1))	(ceb2_2	gal1_2))	(gal2_1	icr1_2))	((((366.1_1	416.1_2)	(gag2_2	gra1_1))	((lai1_1	lai1_2)	lai2_1))	((((bur1_1	bur1_2)	bur2_1)
(((((grm1_1	grm2_2)	(((rot1_1	rot3_1)	rot1_2)	rot2_2))	(369.1_1	(406.1_1	416.1_1)))	((((((plu2_1	vel2_2)	((icr1_3	vul1_1)	vul3_1))	((gab1_1	icr2_2)	vel1_1))	(((((((369.1_2	(ceb2_1	gac2_1))	((gab1_2	((vup1_1	plu1_1)	vel2_1))	(vel1_2	vul2_1)))	(gac1_2	icr2_3))	((gab2_1	icr2_1)	(gac1_1	vul1_2)))	(ceb1_1	gag1_1))	vul3_2)	(rot2_1	gal1_1)))	((((((vir1_1	vir2_1)	gag2_1)	((gal1_2	icr1_1)	icr1_2))	(ceb2_2	gal2_1))	(((((416.1_2	gag2_2)	gra1_1)	((bur1_1	bur1_2)
(((((((vir1_1	vir2_1)	(ceb2_2	gal2_1))	(((icr1_2	gal1_2)	icr1_1)	gag2_1))	gra1_1)	((((((366.1_1	tri1_1)	(gra2_1	vup2_1))	tri2_1)	gag2_2)	(416.1_2	vul2_2))	((lai1_1	lai1_2)	lai2_1)))	(bur1_1	(bur1_2	bur2_1)))	(((((((icr2_2	vel1_1)	(vel2_2	vul3_1))	(gab1_1	plu2_1))	icr1_3)	(vul1_1	((((((((369.1_2	vul2_1)	(plu1_1	vup1_1))	((ceb2_1	vel1_2)	gag1_1))	((ceb1_1	gab2_1)	vul1_2))	gac2_1)	(((gac1_2	icr2_3)	vel2_1)	(gal1_1	rot2_1)))	((gab1_2	vul3_2)	gac1_1))
(((grm1_1	grm2_2)	(((((gab1_1	(vel1_1	vel2_2))	(((369.1_2	(gac2_1	(gal1_1	rot2_1)))	((((ceb1_1	((vul1_2	vul3_2)	vul2_1))	vup1_1)	icr2_1)	(gac1_2	icr2_3)))	(((ceb2_1	((gac1_1	vel2_1)	vel1_2))	gab1_2)	((gab2_1	(plu1_1	plu2_1))	gag1_1))))	((icr1_3	(icr2_2	vul1_1))	vul3_1))	(((406.1_2	hal2_1)	hal1_1)	grm2_1))	((lit1_1	lit2_1)	((rhc1_1	rhc1_3)	rhc1_2))))	(((((((vir1_1	vir2_1)	ceb2_2)	gal2_1)	(((icr1_2	gal1_2)	icr1_1)	gag2_1))	(((gra1_1	(vul2_2	vup2_1))
((((((((((rot1_1	rot2_2)	(rot1_2	rot3_1))	grm1_1)	grm2_2)	grm2_1)	(((vul3_1	icr1_3)	((((((369.1_2	rot2_1)	(ceb1_1	gal1_1))	gag1_1)	((gab1_2	vul3_2)	plu1_1))	(ceb2_1	((vel1_2	vul2_1)	(icr2_1	vup1_1))))	(((gab2_1	(gac2_1	vul1_2))	(gac1_2	icr2_3))	(gac1_1	vel2_1))))	((plu2_1	vel1_1)	((gab1_1	vel2_2)	(icr2_2	vul1_1)))))	((406.1_1	369.1_1)	416.1_1))	((lit1_1	lit2_1)	((rhc1_1	rhc1_3)	rhc1_2)))	(406.1_2	(hal1_1	hal2_1)))	((((((vir2_1	vir1_1)	ceb2_2)	gal2_1)
((((((vul3_1	(vel1_1	(icr2_2	vul1_1)))	plu2_1)	((((((369.1_2	((gab2_1	vul3_2)	vel2_1))	gag1_1)	(ceb1_1	ceb2_1))	vup1_1)	((((gab1_2	vel1_2)	rot2_1)	((gac1_1	gac2_1)	vul2_1))	(((gac1_2	icr2_3)	(gal1_1	plu1_1))	(vul1_2	icr2_1))))	(icr1_3	(gab1_1	vel2_2))))	((((((369.1_1	406.1_1)	416.1_1)	(lit1_1	lit2_1))	((406.1_2	hal2_1)	hal1_1))	((grm2_1	((rhc1_1	rhc1_3)	rhc1_2))	(((rot1_1	rot3_1)	rot2_2)	rot1_2)))	(grm1_1	grm2_2)))	((((vir2_1	vir1_1)	icr1_1)	((((ceb2_2
((((((((((vel2_2	vul3_1)	vel1_1)	((icr2_2	(gab1_1	vul1_1))	icr1_3))	(((((((369.1_2	gac1_1)	plu1_1)	ceb1_1)	icr2_1)	((((gab2_1	gag1_1)	vup1_1)	((gab1_2	vul2_1)	vul3_2))	(gac1_2	icr2_3)))	(gac2_1	plu2_1))	(((ceb2_1	vul1_2)	vel1_2)	rot2_1)))	(gal1_1	vel2_1))	(lit1_1	lit2_1))	(((416.1_1	(369.1_1	406.1_1))	(grm1_1	grm2_2))	(rot1_1	((rot1_2	rot2_2)	rot3_1))))	(grm2_1	((rhc1_1	rhc1_3)	rhc1_2)))	((406.1_2	hal1_1)	hal2_1))	((((((vir1_1	vir2_1)	(ceb2_2	gag2_1))
((((((((416.1_1	(369.1_1	406.1_1))	grm2_1)	((icr1_3	((vul3_1	((vel2_2	vul1_1)	vel1_1))	gab1_1))	(((((369.1_2	plu2_1)	(gab1_2	(gac1_2	icr2_3)))	(gal1_1	vul1_2))	((((ceb1_1	icr2_1)	gag1_1)	(((ceb2_1	gac2_1)	vup1_1)	(rot2_1	vul2_1)))	((((vel1_2	vul3_2)	(plu1_1	vel2_1))	gac1_1)	gab2_1)))	icr2_2)))	((lit1_1	lit2_1)	((rhc1_1	rhc1_3)	rhc1_2)))	((rot1_1	(rot1_2	rot2_2))	rot3_1))	(grm1_1	grm2_2))	((406.1_2	hal2_1)	hal1_1))	((((((vir1_1	vir2_1)	gag2_1)	((ceb2_2
((((((((((gab1_1	icr2_2)	((vel1_1	vel2_2)	vul1_1))	(icr1_3	vul3_1))	(((((((369.1_2	vel1_2)	ceb2_1)	((gac2_1	plu2_1)	(gal1_1	icr2_1)))	rot2_1)	((((plu1_1	(vel2_1	vul3_2))	gab2_1)	(gab1_2	gag1_1))	(((gac1_2	icr2_3)	vup1_1)	vul2_1)))	gac1_1)	(ceb1_1	vul1_2)))	((369.1_1	416.1_1)	406.1_1))	((rot1_1	rot3_1)	(rot1_2	rot2_2)))	grm2_1)	((((((((vir1_1	vir2_1)	(gal2_1	icr1_2))	ceb2_2)	(gal1_2	icr1_1))	gag2_1)	((((416.1_2	(gra1_1	gra2_1))	vul2_2)	(bur1_1	(bur1_2
(((((((369.1_1	416.1_1)	406.1_1)	406.1_2)	grm2_2)	(grm1_1	grm2_1))	((rot1_1	(rot2_2	rot3_1))	rot1_2))	((((((icr1_3	vul3_1)	(((icr2_2	(vel2_2	vul1_1))	vel1_1)	plu2_1))	gab1_1)	(((((369.1_2	plu1_1)	((gal1_1	vul2_1)	vel1_2))	(gac2_1	vul1_2))	((((ceb1_1	gab2_1)	vup1_1)	(gac1_2	icr2_3))	(((gag1_1	vul3_2)	icr2_1)	vel2_1)))	(((ceb2_1	gac1_1)	rot2_1)	gab1_2)))	(hal2_1	hal1_1))	(((((((vir2_1	vir1_1)	gal1_2)	gag2_1)	((ceb2_2	gal2_1)	icr1_1))	icr1_2)	((((366.1_1
(((((grm2_1	((lit1_1	lit2_1)	((rhc1_1	rhc1_3)	rhc1_2)))	(((((416.1_1	406.1_1)	406.1_2)	369.1_1)	(rot1_1	((rot1_2	rot2_2)	rot3_1)))	(grm1_1	(hal1_1	hal2_1))))	grm2_2)	((((vul1_1	icr2_2)	vul3_1)	((((369.1_2	(((ceb2_1	gab2_1)	rot2_1)	vel1_2))	(gab1_2	gag1_1))	(ceb1_1	icr2_1))	((((gac1_1	vul2_1)	((gac2_1	plu1_1)	(vel2_1	vul3_2)))	((gal1_1	vup1_1)	vul1_2))	(gac1_2	icr2_3))))	((vel1_1	icr1_3)	(gab1_1	(plu2_1	vel2_2)))))	((((((vir1_1	vir2_1)	ceb2_2)	(gal1_2
((((hal1_1	hal2_1)	((((((gab1_1	vel2_2)	vul1_1)	vel1_1)	((((((369.1_2	gab1_2)	((gac2_1	rot2_1)	vel1_2))	((((ceb1_1	(gab2_1	vel2_1))	gag1_1)	((gal1_1	plu1_1)	icr2_1))	vul2_1))	((gac1_2	icr2_3)	vul1_2))	((gac1_1	vup1_1)	vul3_2))	ceb2_1))	((vul3_1	(icr1_3	plu2_1))	icr2_2))	((((((369.1_1	406.1_1)	416.1_1)	406.1_2)	grm1_1)	(((rhc1_1	rhc1_3)	rhc1_2)	(lit1_1	lit2_1)))	((rot1_1	(rot1_2	rot3_1))	rot2_2))))	(grm2_1	grm2_2))	(((((vir1_1	vir2_1)	((ceb2_2	(gal1_2
((((((406.1_1	((369.1_1	416.1_1)	406.1_2))	grm2_1)	((grm2_2	grm1_1)	((rot1_1	(rot1_2	rot2_2))	rot3_1)))	(hal2_1	hal1_1))	(((((vir2_1	vir1_1)	(ceb2_2	((gal1_2	((gal2_1	icr1_2)	icr1_1))	gag2_1)))	((416.1_2	tri1_1)	(gra2_1	(lai1_1	(lai1_2	lai2_1)))))	(((tri2_1	gag2_2)	((366.1_1	gra1_1)	vup2_1))	(((bur1_1	bur2_1)	bur1_2)	vul2_2)))	((lit1_1	lit2_1)	((rhc1_1	rhc1_3)	rhc1_2))))	(((((plu2_1	(icr1_3	gab1_1))	vul3_1)	((vel1_1	vel2_2)	vul1_1))	icr2_2)	((((369.1_2
((((((406.1_1	406.1_2)	(369.1_1	416.1_1))	(((plu2_1	vel2_2)	(((((gab1_1	icr1_3)	vul1_1)	vul3_1)	vel1_1)	icr2_2))	(((((369.1_2	vul3_2)	gag1_1)	((icr2_1	vel1_2)	(plu1_1	rot2_1)))	((ceb2_1	(gal1_1	vup1_1))	(gac1_2	icr2_3)))	(((ceb1_1	vel2_1)	(gab1_2	vul1_2))	(((gab2_1	gac2_1)	gac1_1)	vul2_1)))))	((((((((vir1_1	vir2_1)	(gal1_2	icr1_2))	(ceb2_2	gag2_1))	icr1_1)	gal2_1)	(((((tri1_1	((366.1_1	vup2_1)	416.1_2))	((gra1_1	tri2_1)	gra2_1))	(lai1_1	(lai1_2	lai2_1)))
((((((icr1_3	gab1_1)	vel2_2)	((vul3_1	vel1_1)	(icr2_2	vul1_1)))	((((416.1_1	((369.1_1	406.1_1)	406.1_2))	((((((369.1_2	vup1_1)	(gac2_1	vul2_1))	(vel1_2	(vel2_1	vul1_2)))	(gag1_1	(rot2_1	vul3_2)))	((((ceb1_1	icr2_1)	gab2_1)	plu1_1)	((ceb2_1	((gab1_2	(gac1_1	gal1_1))	plu2_1))	(gac1_2	icr2_3))))	(((grm1_1	grm2_1)	grm2_2)	(hal1_1	hal2_1))))	((rot1_1	rot3_1)	(rot1_2	rot2_2)))	((lit1_1	lit2_1)	((rhc1_1	rhc1_3)	rhc1_2))))	(((vir1_1	vir2_1)	(((ceb2_2	icr1_2)
((((((grm2_2	grm2_1)	grm1_1)	((369.1_1	(406.1_2	416.1_1))	406.1_1))	(((((((((vir2_1	vir1_1)	gal1_2)	gal2_1)	((ceb2_2	icr1_2)	icr1_1))	gag2_1)	(lai1_1	(lai1_2	lai2_1)))	vul2_2)	(bur1_1	(bur1_2	bur2_1)))	((((gra1_1	vup2_1)	366.1_1)	(gag2_2	tri2_1))	(416.1_2	(gra2_1	tri1_1)))))	((((icr1_3	vel2_2)	(vul3_1	(((vul1_1	gab1_1)	vel1_1)	icr2_2)))	(369.1_2	((((ceb1_1	gab1_2)	(ceb2_1	(rot2_1	vul1_2)))	((gac1_1	plu2_1)	(gac2_1	(vel1_2	vul2_1))))	(((((gab2_1	(gac1_2
(((((grm1_1	grm2_2)	(((369.1_1	406.1_2)	416.1_1)	406.1_1))	(((((((vir1_1	vir2_1)	gal2_1)	((ceb2_2	icr1_2)	gag2_1))	(gal1_2	icr1_1))	(366.1_1	((416.1_2	(gag2_2	gra2_1))	(tri1_1	vup2_1))))	((gra1_1	(tri2_1	vul2_2))	(lai1_1	(lai1_2	lai2_1))))	((bur1_1	bur1_2)	bur2_1)))	(hal1_1	hal2_1))	((((((icr1_3	vel2_2)	(((gab1_1	grm2_1)	vul1_1)	(vel1_1	vul3_1)))	icr2_2)	((((((369.1_2	gab1_2)	gag1_1)	ceb1_1)	(ceb2_1	vul1_2))	((((gab2_1	plu1_1)	vel2_1)	(vul3_2	vup1_1))
(((((((416.1_1	((369.1_1	406.1_1)	406.1_2))	(grm2_2	grm1_1))	(rot1_1	((rot1_2	rot2_2)	rot3_1)))	(hal1_1	hal2_1))	((((vir1_1	vir2_1)	(((ceb2_2	gal2_1)	gal1_2)	(gag2_1	(icr1_1	icr1_2))))	((lai1_1	lai2_1)	lai1_2))	((((366.1_1	416.1_2)	vul2_2)	vup2_1)	((((bur1_1	bur1_2)	bur2_1)	((gag2_2	tri2_1)	(gra1_1	gra2_1)))	tri1_1))))	((lit1_1	lit2_1)	((rhc1_1	rhc1_3)	rhc1_2)))	(((((vul3_1	icr2_2)	icr1_3)	(vel2_2	vel1_1))	(gab1_1	vul1_1))	((((((369.1_2	vup1_1)	(((vul1_2
(((grm2_2	(((((vul3_1	((icr1_3	icr2_2)	(vel2_2	vul1_1)))	gab1_1)	vel1_1)	((((369.1_2	vul3_2)	((((ceb1_1	(gab1_2	vel1_2))	(gac2_1	vel2_1))	gab2_1)	(plu1_1	plu2_1)))	((ceb2_1	(vup1_1	((gag1_1	gal1_1)	vul1_2)))	(((gac1_1	(rot2_1	vul2_1))	(gac1_2	icr2_3))	icr2_1)))	grm2_1))	(grm1_1	((rot1_1	rot3_1)	(rot1_2	rot2_2)))))	((lit1_1	lit2_1)	((rhc1_1	rhc1_3)	rhc1_2)))	((((((((vir1_1	vir2_1)	(((ceb2_2	(gal1_2	icr1_1))	gal2_1)	icr1_2))	gag2_1)	(tri2_1	tri1_1))
(((((((grm1_1	(rot1_1	(rot1_2	(rot2_2	rot3_1))))	grm2_2)	(((((vir1_1	vir2_1)	icr1_1)	(((ceb2_2	gag2_1)	(gal1_2	gal2_1))	icr1_2))	(gra2_1	((lai1_1	lai2_1)	lai1_2)))	(((416.1_2	gag2_2)	(tri1_1	tri2_1))	(((366.1_1	gra1_1)	(((bur1_1	bur2_1)	bur1_2)	vup2_1))	vul2_2))))	((lit1_1	lit2_1)	((rhc1_1	rhc1_3)	rhc1_2)))	(hal1_1	hal2_1))	((406.1_1	406.1_2)	(369.1_1	416.1_1)))	(((vel1_1	((icr1_3	vel2_2)	(icr2_2	(vul1_1	vul3_1))))	(gab1_1	grm2_1))	((((((369.1_2	(gac2_1
((((((grm1_1	rot1_1)	(lit1_1	lit2_1))	(((((icr2_2	vul1_1)	vul3_1)	(gab1_1	(vel1_1	vel2_2)))	grm2_1)	((((((((369.1_2	gac1_1)	(vel2_1	(gab1_2	vul2_1)))	((ceb2_1	(gab2_1	vul1_2))	gag1_1))	(((((ceb1_1	gac2_1)	vup1_1)	(vul3_2	plu2_1))	icr2_1)	rot2_1))	(gal1_1	plu1_1))	vel1_2)	(gac1_2	icr2_3))	icr1_3)))	((((((((vir2_1	vir1_1)	(gal1_2	gal2_1))	((ceb2_2	icr1_2)	(gag2_1	icr1_1)))	(((366.1_1	gra1_1)	(416.1_2	vup2_1))	gra2_1))	(((tri1_1	(gag2_2	tri2_1))	((bur1_1
((((((((icr1_3	((gab1_1	vel1_1)	vul1_1))	vul3_1)	vel2_2)	icr2_2)	(((((369.1_2	ceb2_1)	(plu2_1	vel1_2))	rot2_1)	vul2_1)	(((((ceb1_1	vel2_1)	gac1_1)	(gab1_2	(((gag1_1	plu1_1)	vul1_2)	gal1_1)))	(gac1_2	icr2_3))	(((gab2_1	(vul3_2	vup1_1))	icr2_1)	gac2_1))))	grm2_1)	((grm1_1	grm2_2)	(hal1_1	hal2_1)))	(((((((((vir1_1	vir2_1)	icr1_1)	gag2_1)	((ceb2_2	icr1_2)	gal2_1))	gal1_2)	((((tri2_1	tri1_1)	vul2_2)	(((416.1_2	gra2_1)	gag2_2)	gra1_1))	(((366.1_1	vup2_1)
(((((((369.1_1	406.1_1)	406.1_2)	416.1_1)	(rot1_1	((rot1_2	rot2_2)	rot3_1)))	(grm1_1	grm2_2))	(((((((vir1_1	vir2_1)	icr1_1)	gal2_1)	((ceb2_2	icr1_2)	gal1_2))	gag2_1)	(((((((366.1_1	416.1_2)	gra1_1)	tri2_1)	((gag2_2	(gra2_1	tri1_1))	((lai1_1	lai1_2)	lai2_1)))	(bur1_1	(bur1_2	bur2_1)))	vul2_2)	vup2_1))	(((rhc1_1	rhc1_3)	rhc1_2)	(lit1_1	lit2_1))))	(((((vel2_2	icr1_3)	vul1_1)	((((gab1_1	icr2_2)	grm2_1)	vel1_1)	vul3_1))	(((((369.1_2	(gac1_2	icr2_3))	(plu2_1
((((((((((369.1_2	plu2_1)	gal1_1)	(((gab2_1	vul3_2)	gac2_1)	gag1_1))	icr2_1)	vul1_2)	((ceb1_1	rot2_1)	(((gab1_2	((gac1_1	plu1_1)	vul2_1))	(vel2_1	(vel1_2	vup1_1)))	(gac1_2	icr2_3))))	((((icr2_2	ceb2_1)	(vul1_1	vul3_1))	(vel2_2	vel1_1))	(gab1_1	icr1_3)))	(grm1_1	grm2_2))	(((rot1_1	(rot1_2	(rot2_2	rot3_1)))	((rhc1_1	rhc1_3)	rhc1_2))	(lit1_1	lit2_1)))	((((((((vir1_1	vir2_1)	(ceb2_2	gal1_2))	icr1_2)	(gag2_1	(gal2_1	icr1_1)))	((((366.1_1	vup2_1)	(bur1_1
((((((((grm2_2	grm1_1)	(((rot1_1	rot1_2)	rot3_1)	rot2_2))	vel1_1)	((369.1_1	406.1_1)	(406.1_2	416.1_1)))	(hal1_1	hal2_1))	((((((vir1_1	vir2_1)	((ceb2_2	gag2_1)	gal1_2))	icr1_2)	(gal2_1	icr1_1))	((((((gag2_2	tri1_1)	tri2_1)	(366.1_1	(416.1_2	gra2_1)))	vup2_1)	vul2_2)	(bur1_1	(bur1_2	bur2_1))))	(gra1_1	(lai1_1	(lai1_2	lai2_1)))))	((((gab1_1	(icr1_3	vul3_1))	grm2_1)	((((((369.1_2	vel1_2)	rot2_1)	(((gab1_2	gab2_1)	((gac2_1	gal1_1)	(icr2_1	vup1_1)))	vul2_1))
(((((((vir1_1	vir2_1)	(((((416.1_2	tri1_1)	gag2_2)	(tri2_1	vul2_2))	gag2_1)	(icr1_2	(gal1_2	gal2_1))))	(ceb2_2	icr1_1))	((lai1_1	lai1_2)	lai2_1))	(((gra1_1	vup2_1)	(366.1_1	gra2_1))	(bur1_1	(bur1_2	bur2_1))))	(((((vel1_1	(grm1_1	grm2_2))	(((rot1_1	rot1_2)	rot2_2)	rot3_1))	(hal1_1	hal2_1))	((lit1_1	lit2_1)	(rhc1_1	(rhc1_2	rhc1_3))))	((((icr1_3	vul3_1)	grm2_1)	(((((((369.1_2	gac1_1)	((((gab1_2	vul2_1)	vel1_2)	(gab2_1	vul3_2))	gag1_1))	(gac2_1	(vul1_2
(((((((((vel1_1	grm1_1)	((gab1_1	(icr2_2	vul1_1))	((icr1_3	vul3_1)	vel2_2)))	grm2_1)	(((((369.1_2	(ceb2_1	((gag1_1	vel2_1)	vul3_2)))	(((gac1_2	icr2_3)	plu2_1)	vul2_1))	gac1_1)	(((gab1_2	gac2_1)	vup1_1)	vel1_2))	(((((ceb1_1	plu1_1)	gab2_1)	gal1_1)	(icr2_1	vul1_2))	rot2_1)))	(rot1_1	(rot1_2	(rot2_2	rot3_1))))	grm2_2)	((((369.1_1	406.1_1)	406.1_2)	416.1_1)	(hal1_1	hal2_1)))	((lit1_1	lit2_1)	((rhc1_1	rhc1_3)	rhc1_2)))	(((((vir2_1	vir1_1)	icr1_2)	((gag2_1
(((((rot1_1	rot3_1)	(rot1_2	rot2_2))	(((((icr1_3	gab1_1)	(grm1_1	vel1_1))	grm2_1)	((((((((((369.1_2	rot2_1)	(ceb2_1	gab2_1))	gac2_1)	(gac1_2	icr2_3))	icr2_1)	((gag1_1	(plu2_1	vul2_1))	vul1_2))	(gal1_1	(vel1_2	vup1_1)))	(((ceb1_1	gac1_1)	vul3_2)	gab1_2))	(plu1_1	vel2_1))	((vel2_2	(icr2_2	vul3_1))	vul1_1)))	(hal2_1	grm2_2)))	(((lit1_1	lit2_1)	((rhc1_1	rhc1_3)	rhc1_2))	hal1_1))	((((((vir1_1	(gag2_1	icr1_1))	ceb2_2)	((gal1_2	gal2_1)	icr1_2))	((((369.1_1
((((grm2_2	hal1_1)	(((((gab1_1	(vul1_1	icr1_3))	vel2_2)	((((((369.1_2	vul1_2)	(gab1_2	(gag1_1	vel2_1)))	(ceb1_1	((gac1_1	rot2_1)	vul2_1)))	icr2_1)	vul3_2)	(((ceb2_1	vel1_2)	(plu1_1	(gac1_2	icr2_3)))	((((gab2_1	plu2_1)	gal1_1)	vup1_1)	gac2_1))))	grm2_1)	((vul3_1	(vel1_1	grm1_1))	icr2_2)))	(((lit1_1	lit2_1)	((rhc1_1	rhc1_2)	rhc1_3))	(hal2_1	(rot1_1	(rot1_2	(rot2_2	rot3_1))))))	((((((vir1_1	vir2_1)	icr1_1)	((ceb2_2	((gal1_2	icr1_2)	gal2_1))	gag2_1))
((((((((406.1_1	416.1_1)	406.1_2)	369.1_1)	((lit1_1	lit2_1)	((rhc1_1	rhc1_3)	rhc1_2)))	(((hal2_1	((rot1_1	(rot2_2	rot3_1))	rot1_2))	grm2_1)	grm2_2))	((((vul3_1	vel2_2)	icr2_2)	((gab1_1	vul1_1)	((grm1_1	vel1_1)	icr1_3)))	((369.1_2	((((ceb1_1	icr2_1)	(gag1_1	vul2_1))	(gac1_2	icr2_3))	(gab1_2	rot2_1)))	((((((ceb2_1	(gac1_1	vup1_1))	vel2_1)	gab2_1)	(vul3_2	plu1_1))	(gac2_1	(gal1_1	vel1_2)))	(plu2_1	vul1_2)))))	hal1_1)	(((((((vir1_1	vir2_1)	icr1_2)	ceb2_2)
(((((((((((grm1_1	vel2_2)	icr1_3)	((vel1_1	vul3_1)	icr2_2))	(gab1_1	vul1_1))	((((((369.1_2	gab1_2)	plu1_1)	((rot2_1	gac2_1)	(icr2_1	vul2_1)))	ceb1_1)	(ceb2_1	gac1_1))	(((gab2_1	(gag1_1	vel1_2))	vel2_1)	(((gac1_2	icr2_3)	(vul3_2	vup1_1))	((gal1_1	plu2_1)	vul1_2)))))	grm2_2)	(hal2_1	grm2_1))	(((lit1_1	lit2_1)	((rhc1_1	rhc1_3)	rhc1_2))	(rot1_1	((rot1_2	rot3_1)	rot2_2))))	((406.1_1	(369.1_1	416.1_1))	406.1_2))	((((((vir2_1	vir1_1)	icr1_1)	((ceb2_2	(gal1_2
(((((((((((vul1_1	vel2_2)	(gab1_1	icr1_3))	vel1_1)	(icr2_2	grm1_1))	vul3_1)	((((((369.1_2	gal1_1)	vul3_2)	(ceb2_1	vul2_1))	((((ceb1_1	rot2_1)	vul1_2)	gac1_1)	(((gab1_2	gab2_1)	plu1_1)	(gac2_1	(vel1_2	vup1_1)))))	(gag1_1	(plu2_1	vel2_1)))	((gac1_2	icr2_3)	icr2_1)))	(((369.1_1	406.1_2)	(406.1_1	416.1_1))	hal1_1))	(grm2_2	hal2_1))	(((((rhc1_1	rhc1_3)	rhc1_2)	(lit1_1	lit2_1))	grm2_1)	(rot1_1	(rot1_2	(rot2_2	rot3_1)))))	(((vir2_1	vir1_1)	(((ceb2_2	gal2_1)
(((((((416.1_1	(369.1_1	(406.1_1	406.1_2)))	(hal2_1	grm2_2))	(rot1_1	((rot1_2	rot3_1)	rot2_2)))	hal1_1)	(((lit1_1	lit2_1)	((rhc1_1	rhc1_3)	rhc1_2))	grm2_1))	(((((vel2_2	vul1_1)	(gab1_1	icr1_3))	grm1_1)	((icr2_2	vel1_1)	vul3_1))	((((369.1_2	(gal1_1	vel2_1))	(((((ceb2_1	gac1_1)	(gac1_2	icr2_3))	vup1_1)	gac2_1)	(plu2_1	vul3_2)))	((ceb1_1	((gab1_2	vul2_1)	rot2_1))	((gab2_1	plu1_1)	icr2_1)))	((gag1_1	vel1_2)	vul1_2))))	(((vir1_1	vir2_1)	((((ceb2_2	gal2_1)
(((((((((369.1_1	416.1_1)	406.1_1)	406.1_2)	(hal2_1	grm2_2))	(((vel2_2	((((grm1_1	icr2_2)	vel1_1)	vul3_1)	(((369.1_2	ceb2_1)	(gal1_1	vel2_1))	(((gab1_2	gac1_1)	gac2_1)	(plu2_1	rot2_1)))))	(icr1_3	(gab1_1	vul1_1)))	(((ceb1_1	icr2_1)	((gag1_1	(vel1_2	vul2_1))	vul3_2))	((gab2_1	((plu1_1	vul1_2)	vup1_1))	(gac1_2	icr2_3)))))	grm2_1)	((lit1_1	lit2_1)	((rhc1_1	rhc1_3)	rhc1_2)))	(((vir1_1	vir2_1)	((((ceb2_2	gal1_2)	icr1_2)	icr1_1)	(gal2_1	gag2_1)))	((366.1_1
(((((grm1_1	hal2_1)	grm2_2)	(406.1_2	((369.1_1	416.1_1)	406.1_1)))	(((((vel1_1	icr2_2)	((vul3_1	vul1_1)	icr1_3))	(((ceb1_1	vel1_2)	vul1_2)	((((ceb2_1	rot2_1)	(gac1_1	gag1_1))	plu1_1)	((gab1_2	vel2_1)	plu2_1))))	(gab1_1	vel2_2))	((369.1_2	vul3_2)	(((((gab2_1	vup1_1)	gal1_1)	vul2_1)	(gac2_1	icr2_1))	(gac1_2	icr2_3)))))	((((((((((vir1_1	vir2_1)	((((ceb2_2	gal2_1)	icr1_2)	(gal1_2	icr1_1))	gag2_1))	vul2_2)	(gag2_2	gra2_1))	(gra1_1	(lai1_1	(lai1_2	lai2_1))))
((((((lit1_1	lit2_1)	(((vel2_2	((gab1_1	icr1_3)	vul3_1))	((icr2_2	vel1_1)	vul1_1))	((((((((369.1_2	gac1_1)	vel1_2)	(vup1_1	vul3_2))	((((ceb1_1	(gag1_1	plu1_1))	vel2_1)	rot2_1)	plu2_1))	(((gac2_1	vul1_2)	gal1_1)	vul2_1))	((gab2_1	gab1_2)	(gac1_2	icr2_3)))	icr2_1)	ceb2_1)))	(((hal2_1	(((rot1_1	rot3_1)	rot1_2)	rot2_2))	grm1_1)	grm2_2))	(((406.1_1	(369.1_1	416.1_1))	406.1_2)	hal1_1))	((((((vir1_1	vir2_1)	((ceb2_2	icr1_1)	gal1_2))	(gal2_1	icr1_2))	gag2_1)
((hal1_1	((((((((gab1_1	vel1_1)	icr1_3)	((vul3_1	(vul1_1	vel2_2))	icr2_2))	(((369.1_2	vup1_1)	icr2_1)	(((((ceb1_1	(gac2_1	(rot2_1	vel1_2)))	((gab1_2	(gac1_2	icr2_3))	(((gab2_1	gal1_1)	(plu1_1	plu2_1))	vul3_2)))	(ceb2_1	gac1_1))	(vul2_1	(gag1_1	vel2_1)))	vul1_2)))	((406.1_1	(369.1_1	416.1_1))	406.1_2))	(((lit1_1	lit2_1)	(grm1_1	grm2_2))	(rot1_1	(rot1_2	(rot2_2	rot3_1)))))	(hal2_1	grm2_1))	((rhc1_1	rhc1_3)	rhc1_2)))	((((((vir2_1	vir1_1)	((ceb2_2	gal1_2)
((((((vel1_1	(plu2_1	(gab1_1	vul3_1)))	((vul1_1	(icr1_3	icr2_2))	vel2_2))	(((((369.1_2	ceb1_1)	rot2_1)	vul1_2)	(gac1_2	icr2_3))	((((ceb2_1	(gal1_1	plu1_1))	(((gag1_1	vul2_1)	(vul3_2	vup1_1))	(vel1_2	vel2_1)))	(gab1_2	icr2_1))	((gab2_1	gac2_1)	gac1_1))))	(((((369.1_1	406.1_1)	416.1_1)	406.1_2)	hal1_1)	(hal2_1	grm2_1)))	((grm1_1	(((rot1_1	rot2_2)	rot1_2)	rot3_1))	grm2_2))	(((((vir1_1	vir2_1)	gag2_1)	(((ceb2_2	icr1_2)	icr1_1)	(gal1_2	gal2_1)))	((((((vup2_1
(((((((grm2_2	(((rot1_1	rot1_2)	rot2_2)	rot3_1))	grm2_1)	(((vel1_1	vul3_1)	(((plu2_1	(icr1_3	gab1_1))	(icr2_2	vul1_1))	vel2_2))	((((((369.1_2	vul1_2)	plu1_1)	gal1_1)	gac1_1)	((ceb1_1	(((gab1_2	vel2_1)	vul3_2)	gag1_1))	(((ceb2_1	vel1_2)	(gac1_2	icr2_3))	(gac2_1	(icr2_1	(vul2_1	vup1_1))))))	(gab2_1	rot2_1))))	((((369.1_1	(406.1_1	416.1_1))	406.1_2)	(hal1_1	hal2_1))	((lit1_1	lit2_1)	((rhc1_1	rhc1_3)	rhc1_2))))	grm1_1)	((((((vir2_1	vir1_1)	icr1_1)	gag2_1)
(((((((((vir1_1	vir2_1)	((ceb2_2	(gag2_1	gal1_2))	(gal2_1	icr1_1)))	icr1_2)	((((gag2_2	(366.1_1	vup2_1))	((((bur1_1	bur2_1)	bur1_2)	gra2_1)	tri1_1))	(lai1_1	(lai1_2	lai2_1)))	(416.1_2	tri2_1)))	(gra1_1	vul2_2))	grm2_1)	(rot1_1	(rot1_2	(rot2_2	rot3_1))))	(((406.1_1	416.1_1)	369.1_1)	((406.1_2	(hal1_1	hal2_1))	(grm2_2	grm1_1))))	((((vul3_1	vul1_1)	((icr1_3	vel1_1)	(icr2_2	vel2_2)))	(((((369.1_2	(vel2_1	vul2_1))	ceb1_1)	(((gac2_1	plu1_1)	vul3_2)	((gag1_1
((((((((vel2_2	gab1_1)	((icr1_3	vel1_1)	plu2_1))	((vul1_1	icr2_2)	vul3_1))	((((((369.1_2	ceb2_1)	plu1_1)	(((ceb1_1	vul2_1)	(vul1_2	vul3_2))	(gab1_2	gac1_1)))	(((gac1_2	icr2_3)	icr2_1)	(gac2_1	vel2_1)))	gal1_1)	(((gab2_1	gag1_1)	vel1_2)	(rot2_1	vup1_1))))	(rot1_1	((rot1_2	rot2_2)	rot3_1)))	(((((vir1_1	vir2_1)	(ceb2_2	gal1_2))	((gal2_1	icr1_2)	icr1_1))	(((gra1_1	((366.1_1	(416.1_2	gag2_2))	tri1_1))	gag2_1)	(bur1_1	(bur1_2	bur2_1))))	(((gra2_1	vup2_1)
((((((369.1_1	406.1_1)	406.1_2)	416.1_1)	(rot1_1	((rot1_2	rot3_1)	rot2_2)))	((grm1_1	grm2_2)	grm2_1))	(((((((plu2_1	(vul1_1	(icr1_3	icr2_2)))	gab1_1)	(vel1_1	(vel2_2	vul3_1)))	(((369.1_2	(gal1_1	vel1_2))	icr2_1)	((((ceb1_1	vul1_2)	((gac2_1	vup1_1)	vel2_1))	vul2_1)	((ceb2_1	((gab1_2	plu1_1)	(gab2_1	(gag1_1	vul3_2))))	((gac1_1	(gac1_2	icr2_3))	rot2_1)))))	(((((vir1_1	vir2_1)	(gal1_2	gal2_1))	ceb2_2)	((icr1_2	icr1_1)	gag2_1))	(((((416.1_2	gra1_1)	tri1_1)
((((((plu2_1	(((icr1_3	icr2_2)	vel2_2)	(vel1_1	((gab1_1	vul3_1)	vul1_1))))	(((((369.1_2	vul3_2)	((ceb1_1	vul2_1)	gab1_2))	(((ceb2_1	(vup1_1	vel1_2))	(icr2_1	(gac2_1	gag1_1)))	vul1_2))	(gac1_1	(gal1_1	plu1_1)))	(((gab2_1	vel2_1)	rot2_1)	(gac1_2	icr2_3))))	((lit1_1	lit2_1)	((rhc1_1	rhc1_3)	rhc1_2)))	((((((((vir1_1	vir2_1)	icr1_1)	(((ceb2_2	gal2_1)	gal1_2)	icr1_2))	gag2_1)	((gra2_1	tri2_1)	(((((366.1_1	vup2_1)	gag2_2)	vul2_2)	416.1_2)	tri1_1)))	(((bur1_1
((((((grm2_1	(hal1_1	hal2_1))	(((((((vel2_2	vul3_1)	gab1_1)	plu2_1)	(icr2_2	vul1_1))	(icr1_3	vel1_1))	(((((((369.1_2	plu1_1)	vel1_2)	((gab2_1	(gac2_1	vul2_1))	(gag1_1	icr2_1)))	((ceb1_1	vup1_1)	vul3_2))	((ceb2_1	vul1_2)	gal1_1))	(rot2_1	(gab1_2	(gac1_1	(gac1_2	icr2_3)))))	vel2_1))	(((406.1_2	(406.1_1	416.1_1))	369.1_1)	((rot1_1	((rot1_2	rot3_1)	rot2_2))	(grm1_1	grm2_2)))))	((lit1_1	lit2_1)	((rhc1_1	rhc1_3)	rhc1_2)))	((gra1_1	tri2_1)	((((366.1_1	vul2_2)
((((369.1_1	((406.1_1	416.1_1)	406.1_2))	((((icr1_3	(vel1_1	vel2_2))	((gab1_1	vul1_1)	icr2_2))	(vul3_1	plu2_1))	((((((369.1_2	gac2_1)	vul2_1)	(ceb1_1	ceb2_1))	(gab1_2	gal1_1))	((gac1_1	(rot2_1	vul3_2))	((gab2_1	vup1_1)	icr2_1)))	((((gac1_2	icr2_3)	vul1_2)	(vel2_1	plu1_1))	(gag1_1	vel1_2)))))	(hal1_1	hal2_1))	(((((((vir2_1	vir1_1)	gag2_1)	((ceb2_2	(gal1_2	(gal2_1	icr1_2)))	icr1_1))	(((((gra1_1	vul2_2)	416.1_2)	(gag2_2	tri1_1))	(tri2_1	vup2_1))	gra2_1))
(((((((((369.1_2	ceb2_1)	gac1_1)	(gab1_2	gag1_1))	((gab2_1	(rot2_1	vup1_1))	vul1_2))	ceb1_1)	((((gac1_2	icr2_3)	(vul2_1	vul3_2))	(gal1_1	vel2_1))	(gac2_1	(icr2_1	(plu1_1	vel1_2)))))	(hal1_1	hal2_1))	(((((((gab1_1	(vul3_1	(vel2_2	icr1_3)))	vel1_1)	(icr2_2	(vul1_1	plu2_1)))	(((406.1_1	369.1_1)	406.1_2)	416.1_1))	(((lit1_1	lit2_1)	((rhc1_1	rhc1_3)	rhc1_2))	((grm1_1	grm2_1)	grm2_2)))	(rot1_1	((rot1_2	rot3_1)	rot2_2)))	((((((vir1_1	vir2_1)	gag2_1)	((((ceb2_2
(((((((vel1_1	(icr2_2	plu2_1))	((vul3_1	vel2_2)	(gab1_1	vul1_1)))	icr1_3)	((((369.1_2	((ceb2_1	(vul1_2	plu1_1))	rot2_1))	((gab1_2	gac2_1)	vup1_1))	(((gac1_2	icr2_3)	(vul2_1	vul3_2))	vel2_1))	(((ceb1_1	gag1_1)	icr2_1)	((gab2_1	(gal1_1	vel1_2))	gac1_1))))	((((lit1_1	lit2_1)	((rhc1_1	rhc1_3)	rhc1_2))	((grm2_1	grm1_1)	(rot1_1	((rot1_2	rot3_1)	rot2_2))))	grm2_2))	(((((vir1_1	vir2_1)	icr1_1)	(ceb2_2	(((gal1_2	gal2_1)	gag2_1)	icr1_2)))	((((((gra1_1	vul2_2)
((((((vul3_1	((gab1_1	(vel2_2	vul1_1))	(icr1_3	icr2_2)))	(vel1_1	plu2_1))	(((((369.1_2	(vup1_1	vel1_2))	gal1_1)	ceb2_1)	(ceb1_1	(gac2_1	rot2_1)))	((((((gab1_2	vul1_2)	vul2_1)	vul3_2)	(gab2_1	vel2_1))	(gac1_1	gag1_1))	((gac1_2	icr2_3)	(plu1_1	icr2_1)))))	((grm2_2	hal1_1)	hal2_1))	(((((((vir2_1	vir1_1)	(gag2_1	(gal1_2	icr1_2)))	((ceb2_2	gal2_1)	icr1_1))	((((416.1_2	gra2_1)	((gag2_2	gra1_1)	((tri2_1	vup2_1)	tri1_1)))	((bur1_1	bur2_1)	bur1_2))	((366.1_1
((((((((((406.1_1	369.1_1)	416.1_1)	406.1_2)	grm1_1)	grm2_1)	(rot1_1	((rot1_2	rot3_1)	rot2_2)))	(grm2_2	(hal1_1	hal2_1)))	(((gab1_1	icr2_2)	(vul3_1	vul1_1))	((((((((369.1_2	ceb2_1)	(((gag1_1	vel2_1)	vup1_1)	vul3_2))	(((gac1_2	icr2_3)	vel1_2)	(gac2_1	vul2_1)))	((gab1_2	rot2_1)	gac1_1))	icr2_1)	(gab2_1	vul1_2))	(ceb1_1	(gal1_1	plu1_1)))	(((icr1_3	plu2_1)	vel1_1)	vel2_2))))	(((((((vir1_1	vir2_1)	gal1_2)	gal2_1)	(ceb2_2	icr1_1))	icr1_2)	gag2_1)	(((((vup2_1
(((((hal1_1	hal2_1)	((((416.1_1	406.1_2)	406.1_1)	369.1_1)	(grm2_2	((grm1_1	(rot1_1	((rot1_2	rot3_1)	rot2_2)))	grm2_1))))	(((rhc1_1	rhc1_3)	rhc1_2)	(lit1_1	lit2_1)))	(((((gab1_1	vel1_1)	icr1_3)	((plu2_1	icr2_2)	vel2_2))	(vul3_1	vul1_1))	((((369.1_2	gac2_1)	(vel2_1	((vel1_2	vul3_2)	vul2_1)))	(((((ceb1_1	gag1_1)	(gab1_2	gac1_1))	(gal1_1	vup1_1))	(((ceb2_1	gab2_1)	(gac1_2	icr2_3))	plu1_1))	icr2_1))	(rot2_1	vul1_2))))	((((((vir1_1	vir2_1)	(ceb2_2	(gal1_2
(((((((369.1_1	406.1_1)	406.1_2)	416.1_1)	((rot1_1	rot1_2)	(rot2_2	rot3_1)))	((grm2_2	grm2_1)	((grm1_1	hal2_1)	hal1_1)))	((lit1_1	lit2_1)	((rhc1_1	rhc1_3)	rhc1_2)))	(((((icr2_2	vul3_1)	((plu2_1	vel1_1)	vul1_1))	(((((((369.1_2	vul3_2)	gab2_1)	((gab1_2	plu1_1)	gag1_1))	((ceb1_1	vul1_2)	ceb2_1))	(((rot2_1	vul2_1)	(vup1_1	vel1_2))	((gal1_1	vel2_1)	icr2_1)))	(gac1_2	icr2_3))	(gac1_1	gac2_1)))	(gab1_1	(icr1_3	vel2_2)))	(((((vir1_1	vir2_1)	((((ceb2_2	icr1_2)
((((grm2_1	(((rot1_1	rot2_2)	rot1_2)	rot3_1))	(((((icr1_3	vul3_1)	(icr2_2	(plu2_1	vul1_1)))	(gab1_1	(vel1_1	vel2_2)))	((((((((369.1_2	vul3_2)	gac1_1)	((gab2_1	rot2_1)	gac2_1))	gal1_1)	vup1_1)	(((ceb2_1	gag1_1)	vel2_1)	vul1_2))	((((ceb1_1	plu1_1)	vel1_2)	icr2_1)	(gac1_2	icr2_3)))	(gab1_2	vul2_1)))	((((406.1_2	369.1_1)	416.1_1)	406.1_1)	(grm1_1	grm2_2))))	((((((((vir1_1	vir2_1)	((ceb2_2	icr1_1)	((gal1_2	icr1_2)	gal2_1)))	gag2_1)	((tri2_1	366.1_1)	((((gag2_2
((((grm1_1	grm2_1)	grm2_2)	(((((icr2_2	(icr1_3	((((vel1_1	vul1_1)	vel2_2)	(gab1_1	plu2_1))	vul3_1)))	(((((((369.1_2	gag1_1)	rot2_1)	vul1_2)	(gac1_2	icr2_3))	vul3_2)	(((ceb1_1	(((gac1_1	gab1_2)	(((gab2_1	plu1_1)	gal1_1)	vup1_1))	gac2_1))	(ceb2_1	vel2_1))	vel1_2))	(icr2_1	vul2_1)))	((((((((((vir2_1	vir1_1)	icr1_2)	((gal1_2	gal2_1)	gag2_1))	(ceb2_2	icr1_1))	((lai1_1	lai1_2)	lai2_1))	((gra1_1	((366.1_1	gag2_2)	tri1_1))	(bur1_2	bur2_1)))	(416.1_2	gra2_1))
((((((((grm1_1	grm2_2)	((rot1_1	rot1_2)	(rot2_2	rot3_1)))	grm2_1)	(hal1_1	hal2_1))	((416.1_1	(369.1_1	406.1_1))	406.1_2))	((lit1_1	lit2_1)	((rhc1_1	rhc1_3)	rhc1_2)))	(((((vir1_1	vir2_1)	(((ceb2_2	gal1_2)	gag2_1)	((icr1_2	gal2_1)	icr1_1)))	(416.1_2	vul2_2))	(lai1_1	(lai1_2	lai2_1)))	((tri1_1	tri2_1)	((((366.1_1	gag2_2)	gra1_1)	(gra2_1	vup2_1))	(bur1_1	(bur1_2	bur2_1))))))	(vul3_1	((((((369.1_2	gag1_1)	vel1_2)	ceb2_1)	(((ceb1_1	vul1_2)	vel2_1)	vup1_1))
(((((grm2_2	(grm1_1	(rot1_1	((rot1_2	rot2_2)	rot3_1))))	((((369.1_1	406.1_1)	416.1_1)	406.1_2)	grm2_1))	(lit1_1	lit2_1))	((rhc1_1	rhc1_3)	rhc1_2))	((((((vel1_1	icr1_3)	((gab1_1	vel2_2)	(icr2_2	vul1_1)))	vul3_1)	((((((((369.1_2	(ceb1_1	vul2_1))	vel1_2)	gag1_1)	(vel2_1	vup1_1))	plu1_1)	gac1_1)	((gab1_2	(gac2_1	gal1_1))	(gac1_2	icr2_3)))	((((ceb2_1	vul3_2)	plu2_1)	icr2_1)	((gab2_1	rot2_1)	vul1_2))))	(((((vir1_1	vir2_1)	((((ceb2_2	gal1_2)	icr1_2)	gal2_1)
((((369.1_1	406.1_2)	406.1_1)	416.1_1)	(((((vel2_2	(vul1_1	vul3_1))	vel1_1)	(((((369.1_2	rot2_1)	gab2_1)	((gab1_2	gag1_1)	icr2_1))	(((ceb1_1	gac2_1)	vul2_1)	vul1_2))	(((((ceb2_1	vup1_1)	(gac1_1	(gal1_1	vel1_2)))	plu1_1)	vel2_1)	(vul3_2	(gac1_2	icr2_3)))))	(((gab1_1	icr2_2)	icr1_3)	plu2_1))	((((((((vir2_1	vir1_1)	(gag2_1	gal1_2))	(((ceb2_2	icr1_2)	icr1_1)	gal2_1))	((366.1_1	vup2_1)	((416.1_2	gra1_1)	(bur1_1	(bur1_2	bur2_1)))))	vul2_2)	(lai1_1	(lai1_2
(((((((vir1_1	vir2_1)	icr1_1)	(ceb2_2	(gal1_2	(gal2_1	icr1_2))))	gag2_1)	(((tri2_1	gag2_2)	((366.1_1	(gra2_1	vul2_2))	((((416.1_2	tri1_1)	gra1_1)	vup2_1)	(lai1_1	(lai1_2	lai2_1)))))	(bur1_1	(bur1_2	bur2_1))))	(((((plu2_1	((icr2_2	(gab1_1	vel1_1))	(icr1_3	vul1_1)))	(vul3_1	vel2_2))	(((((369.1_2	gab2_1)	(ceb1_1	vul1_2))	(vul3_2	(vel1_2	vul2_1)))	gal1_1)	((((ceb2_1	plu1_1)	gag1_1)	(((gac1_1	(vel2_1	rot2_1))	gac2_1)	icr2_1))	(gab1_2	((gac1_2	icr2_3)
(((((grm2_2	grm1_1)	(grm2_1	(rot1_1	(rot1_2	(rot2_2	rot3_1)))))	(((((vel1_1	vul3_1)	(plu2_1	gab1_1))	(icr2_2	vel2_2))	(icr1_3	vul1_1))	((((369.1_2	ceb2_1)	((((ceb1_1	rot2_1)	gab2_1)	(plu1_1	vul1_2))	(((((gac1_1	vul2_1)	(gac1_2	icr2_3))	(gal1_1	vel2_1))	vul3_2)	vel1_2)))	icr2_1)	(((gac2_1	gab1_2)	gag1_1)	vup1_1))))	((((((vir1_1	vir2_1)	((ceb2_2	icr1_2)	gal2_1))	(gal1_2	(gag2_1	icr1_1)))	((((406.1_1	416.1_1)	369.1_1)	(bur1_1	(bur1_2	bur2_1)))	(366.1_1
((((((grm1_1	grm2_2)	(rot1_1	((rot1_2	rot2_2)	rot3_1)))	(((((vel2_2	(vul3_1	vel1_1))	(icr1_3	plu2_1))	gab1_1)	(vul1_1	icr2_2))	(((((((369.1_2	(gac1_1	vul2_1))	vup1_1)	(vel2_1	vul1_2))	(gab1_2	(gab2_1	(gac1_2	icr2_3))))	(ceb2_1	rot2_1))	((ceb1_1	(gac2_1	((gag1_1	(gal1_1	icr2_1))	plu1_1)))	vul3_2))	vel1_2)))	((((rhc1_1	rhc1_3)	rhc1_2)	(lit1_1	lit2_1))	grm2_1))	(((((vir1_1	vir2_1)	(gag2_1	(gal2_1	icr1_1)))	(ceb2_2	(gal1_2	icr1_2)))	(((366.1_1	gra1_1)
(((grm2_2	(((((vel2_2	icr2_2)	((gab1_1	(vel1_1	vul3_1))	(plu2_1	vul1_1)))	grm2_1)	(((((369.1_2	((ceb2_1	gab1_2)	(gac1_1	rot2_1)))	icr2_1)	((gac2_1	vul3_2)	(vup1_1	(plu1_1	vul2_1))))	(gab2_1	vul1_2))	(((ceb1_1	((gag1_1	gal1_1)	vel2_1))	vel1_2)	(gac1_2	icr2_3))))	icr1_3))	((((369.1_1	416.1_1)	406.1_1)	((lit1_1	lit2_1)	((rhc1_1	rhc1_3)	rhc1_2)))	((((406.1_2	hal2_1)	hal1_1)	grm1_1)	(rot1_1	((rot1_2	rot3_1)	rot2_2)))))	((((vir2_1	vir1_1)	gag2_1)	((ceb2_2
((((((((vel2_2	(vel1_1	vul1_1))	icr1_3)	((gab1_1	vul3_1)	(icr2_2	plu2_1)))	grm2_1)	((406.1_2	hal2_1)	hal1_1))	((((369.1_1	406.1_1)	416.1_1)	((lit1_1	lit2_1)	((rhc1_1	rhc1_3)	rhc1_2)))	(grm1_1	(grm2_2	(rot1_1	(rot1_2	(rot2_2	rot3_1)))))))	((((vir1_1	vir2_1)	((ceb2_2	(gal2_1	(gal1_2	icr1_2)))	gag2_1))	icr1_1)	(((((vul2_2	gra1_1)	gag2_2)	((bur1_1	(bur1_2	bur2_1))	gra2_1))	(((366.1_1	tri1_1)	(416.1_2	vup2_1))	tri2_1))	(lai1_1	(lai1_2	lai2_1)))))	((((369.1_2
((((lit1_1	lit2_1)	((rhc1_1	rhc1_3)	rhc1_2))	((((((vir2_1	vir1_1)	(((ceb2_2	icr1_2)	gag2_1)	((gal1_2	gal2_1)	icr1_1)))	((((366.1_1	gra1_1)	(416.1_2	vup2_1))	((gra2_1	tri1_1)	vul2_2))	((((bur1_1	(bur1_2	bur2_1))	gag2_2)	tri2_1)	((lai1_1	lai2_1)	lai1_2))))	(406.1_2	(hal1_1	hal2_1)))	(((369.1_1	416.1_1)	406.1_1)	grm1_1))	grm2_2))	((((((grm2_1	vel1_1)	(gab1_1	icr2_2))	plu2_1)	(((vul1_1	vel2_2)	vul3_1)	icr1_3))	(rot1_1	((rot1_2	rot3_1)	rot2_2)))	((((((((369.1_2
((((406.1_2	(hal1_1	hal2_1))	(((((369.1_1	416.1_1)	406.1_1)	grm1_1)	grm2_2)	((rot1_1	rot1_2)	(rot2_2	rot3_1))))	(((vul1_1	((icr1_3	vel1_1)	plu2_1))	((((((369.1_2	vul2_1)	ceb2_1)	(rot2_1	plu1_1))	icr2_1)	((ceb1_1	((vel1_2	vup1_1)	vel2_1))	((gac2_1	(gab1_2	vul1_2))	(((gab2_1	gal1_1)	(gac1_2	icr2_3))	(gac1_1	(gag1_1	vul3_2))))))	((((icr2_2	vul3_1)	vel2_2)	gab1_1)	grm2_1)))	((((((vir1_1	vir2_1)	((ceb2_2	gal1_2)	gal2_1))	(icr1_2	icr1_1))	gag2_1)	(((416.1_2
(((((((369.1_1	(406.1_1	416.1_1))	grm2_2)	grm1_1)	((rot1_1	(rot1_2	rot3_1))	rot2_2))	((((((((vir2_1	vir1_1)	gal2_1)	(ceb2_2	icr1_2))	(gag2_1	(gal1_2	icr1_1)))	((((((vup2_1	vul2_2)	(366.1_1	gra1_1))	(gag2_2	gra2_1))	(416.1_2	tri2_1))	(bur1_1	(bur1_2	bur2_1)))	tri1_1))	((lai1_1	lai1_2)	lai2_1))	((406.1_2	hal2_1)	hal1_1))	grm2_1))	(((((icr2_2	plu2_1)	vel1_1)	(gab1_1	vul1_1))	((vul3_1	vel2_2)	icr1_3))	(((369.1_2	((((ceb1_1	ceb2_1)	(gab2_1	gal1_1))	((gac1_2
(((((grm2_2	((369.1_1	416.1_1)	406.1_1))	grm1_1)	((406.1_2	hal2_1)	hal1_1))	(grm2_1	((rot1_1	rot3_1)	(rot1_2	rot2_2))))	((((((gab1_1	icr1_3)	(plu2_1	vel1_1))	(vul3_1	vel2_2))	(vul1_1	icr2_2))	(((369.1_2	rot2_1)	((((ceb2_1	vel1_2)	vul3_2)	gac2_1)	(((gab2_1	icr2_1)	plu1_1)	(gal1_1	vup1_1))))	((((ceb1_1	gab1_2)	((gag1_1	vul2_1)	vel2_1))	(gac1_1	(gac1_2	icr2_3)))	vul1_2)))	(((((vir1_1	vir2_1)	(((ceb2_2	gal1_2)	gag2_1)	icr1_2))	(gal2_1	icr1_1))	(((((((366.1_1
(((((((grm2_2	grm2_1)	grm1_1)	((rot1_1	rot3_1)	(rot1_2	rot2_2)))	((vul3_1	((icr2_2	plu2_1)	gab1_1))	(((vel2_2	(icr1_3	vel1_1))	vul1_1)	(((369.1_2	gal1_1)	vul2_1)	((((((ceb1_1	vel1_2)	(gag1_1	vel2_1))	((((ceb2_1	icr2_1)	gab2_1)	rot2_1)	(gac1_1	((gac1_2	icr2_3)	vul3_2))))	vul1_2)	plu1_1)	((gab1_2	vup1_1)	gac2_1))))))	(((369.1_1	416.1_1)	406.1_1)	((406.1_2	hal1_1)	hal2_1)))	((lit1_1	lit2_1)	((rhc1_1	rhc1_3)	rhc1_2)))	((((((vir1_1	vir2_1)	gal1_2)	(ceb2_2
((((((((lit1_1	lit2_1)	((rhc1_1	rhc1_3)	rhc1_2))	grm2_1)	grm1_1)	((((((vel1_1	vel2_2)	gab1_1)	vul1_1)	((icr2_2	icr1_3)	(vul3_1	plu2_1)))	((((((369.1_2	vup1_1)	vel2_1)	vel1_2)	(ceb1_1	rot2_1))	(ceb2_1	((gab2_1	vul2_1)	gac1_1)))	(((plu1_1	((gac2_1	vul3_2)	icr2_1))	((gac1_2	icr2_3)	vul1_2))	(gab1_2	(gag1_1	gal1_1)))))	((416.1_1	369.1_1)	406.1_1)))	grm2_2)	((((vir1_1	vir2_1)	((ceb2_2	gal1_2)	icr1_2))	(gag2_1	icr1_1))	((((366.1_1	(gal2_1	((tri1_1	vup2_1)
(((((((((((plu2_1	vel2_2)	(vul3_1	(gab1_1	vul1_1)))	icr2_2)	(icr1_3	vel1_1))	(((((((369.1_2	(gab2_1	gal1_1))	vel1_2)	((gag1_1	vul2_1)	plu1_1))	vup1_1)	(((ceb2_1	gac1_1)	rot2_1)	((gab1_2	(((gac1_2	icr2_3)	vul1_2)	vul3_2))	icr2_1)))	(ceb1_1	vel2_1))	gac2_1))	grm2_2)	((lit1_1	lit2_1)	((rhc1_1	rhc1_3)	rhc1_2)))	(((369.1_1	(406.1_1	416.1_1))	(((rot1_1	rot3_1)	rot2_2)	rot1_2))	(grm1_1	grm2_1)))	((406.1_2	hal1_1)	hal2_1))	((((vir2_1	vir1_1)	((ceb2_2	(gal1_2
(((((vel2_2	gab1_1)	((((vul3_1	vel1_1)	(icr2_2	(plu2_1	vul1_1)))	icr1_3)	(((((((369.1_2	vel1_2)	gac2_1)	icr2_1)	gal1_1)	((gab1_2	(((gac1_2	icr2_3)	(gag1_1	vel2_1))	vul2_1))	(plu1_1	vul1_2)))	((ceb1_1	gab2_1)	(((ceb2_1	rot2_1)	vul3_2)	gac1_1)))	vup1_1)))	(406.1_1	(369.1_1	416.1_1)))	((((((rhc1_1	rhc1_3)	rhc1_2)	(lit1_1	lit2_1))	grm1_1)	(grm2_1	(grm2_2	((rot1_1	(rot1_2	rot2_2))	rot3_1))))	((406.1_2	hal2_1)	hal1_1)))	((((vir2_1	vir1_1)	(((ceb2_2	icr1_2)
((((((vul3_1	(((vul1_1	gab1_1)	vel1_1)	(plu2_1	vel2_2)))	(icr1_3	icr2_2))	((((369.1_2	icr2_1)	((gab2_1	vul1_2)	((plu1_1	vup1_1)	vul2_1)))	gal1_1)	((((ceb1_1	ceb2_1)	(gac1_2	icr2_3))	(((vel1_2	rot2_1)	vul3_2)	(gab1_2	((gac2_1	vel2_1)	gag1_1))))	gac1_1)))	(((406.1_2	hal1_1)	hal2_1)	(rot1_1	((rot1_2	rot2_2)	rot3_1))))	((((((((vir1_1	vir2_1)	(ceb2_2	icr1_2))	(icr1_1	gal1_2))	gag2_1)	vul2_2)	(((((gal2_1	416.1_2)	((366.1_1	gag2_2)	gra1_1))	(bur1_1	(bur1_2
((((grm2_2	(((((406.1_1	416.1_1)	369.1_1)	((rot1_1	rot2_2)	(rot1_2	rot3_1)))	(406.1_2	(hal1_1	hal2_1)))	grm1_1))	(((rhc1_1	rhc1_3)	rhc1_2)	(lit1_1	lit2_1)))	((((vel2_2	(vul3_1	plu2_1))	grm2_1)	(gab1_1	vel1_1))	((((((369.1_2	(gag1_1	vel2_1))	rot2_1)	(ceb2_1	vup1_1))	icr2_1)	(((((((ceb1_1	gab1_2)	vul2_1)	vul1_2)	gab2_1)	(gal1_1	vul3_2))	vel1_2)	((gac1_1	plu1_1)	((gac1_2	icr2_3)	gac2_1))))	(icr2_2	(icr1_3	vul1_1)))))	(((((((vir1_1	vir2_1)	(ceb2_2	gal1_2))
(((((grm2_2	((rot1_1	(rot1_2	rot3_1))	rot2_2))	grm1_1)	(406.1_2	(hal1_1	hal2_1)))	((((icr2_2	((vul1_1	plu2_1)	vel2_2))	(((gab1_1	vel1_1)	((vul3_1	icr1_3)	grm2_1))	(((((369.1_2	gac2_1)	(ceb1_1	vul1_2))	(gag1_1	vul3_2))	((ceb2_1	((gab1_2	vel1_2)	gab2_1))	(plu1_1	vel2_1)))	(((gac1_1	icr2_1)	(rot2_1	vul2_1))	((gac1_2	icr2_3)	(gal1_1	vup1_1))))))	(((406.1_1	416.1_1)	369.1_1)	(lit1_1	lit2_1)))	((rhc1_1	rhc1_3)	rhc1_2)))	(((vir1_1	vir2_1)	((ceb2_2	((gal1_2
(((((369.1_1	416.1_1)	406.1_1)	((lit1_1	lit2_1)	((rhc1_1	rhc1_3)	rhc1_2)))	(((((vir2_1	vir1_1)	(gag2_1	icr1_1))	(ceb2_2	gal1_2))	(gal2_1	icr1_2))	(((((((416.1_2	gra1_1)	(gag2_2	gra2_1))	tri1_1)	vup2_1)	(366.1_1	tri2_1))	((lai1_1	lai1_2)	lai2_1))	(((bur1_1	bur1_2)	bur2_1)	vul2_2))))	((((gab1_1	(plu2_1	grm2_1))	(((((vel1_1	vul1_1)	vul3_1)	icr2_2)	vel2_2)	icr1_3))	(((369.1_2	vul1_2)	((((ceb1_1	vel1_2)	gab2_1)	((gal1_1	icr2_1)	vel2_1))	((gac1_2	icr2_3)
((((((369.1_1	416.1_1)	406.1_1)	(rot1_1	(rot1_2	(rot2_2	rot3_1))))	((lit1_1	lit2_1)	((rhc1_1	rhc1_3)	rhc1_2)))	((((((((vir1_1	vir2_1)	gal1_2)	((ceb2_2	gag2_1)	gal2_1))	icr1_1)	icr1_2)	(bur1_1	(bur1_2	bur2_1)))	(((((366.1_1	gra2_1)	tri2_1)	(tri1_1	vul2_2))	(lai1_1	(lai1_2	lai2_1)))	(416.1_2	((gag2_2	gra1_1)	vup2_1))))	((406.1_2	(hal1_1	hal2_1))	(grm2_2	grm1_1))))	(((((vul3_1	vul1_1)	(icr1_3	icr2_2))	vel2_2)	((((369.1_2	gab1_2)	vul2_1)	vul3_2)	((((((((ceb1_1
((((((406.1_2	hal1_1)	hal2_1)	grm1_1)	grm2_2)	((((((((vir1_1	vir2_1)	gal1_2)	(((ceb2_2	icr1_2)	(gal2_1	icr1_1))	gag2_1))	((lai1_1	lai1_2)	lai2_1))	(((((tri2_1	gra2_1)	(366.1_1	vul2_2))	gag2_2)	(416.1_2	((gra1_1	vup2_1)	tri1_1)))	(bur1_1	(bur1_2	bur2_1))))	(rot1_1	((rot1_2	rot3_1)	rot2_2)))	(416.1_1	(369.1_1	406.1_1)))	((lit1_1	lit2_1)	(grm2_1	((rhc1_1	rhc1_3)	rhc1_2)))))	(((((((vul1_1	vul3_1)	icr2_2)	icr1_3)	gab1_1)	(vel2_2	vel1_1))	plu2_1)	(((((((369.1_2
(((((((369.1_1	416.1_1)	406.1_1)	((rhc1_1	rhc1_3)	rhc1_2))	((lit1_1	lit2_1)	(grm1_1	grm2_2)))	((406.1_2	(hal1_1	hal2_1))	((rot1_1	rot2_2)	(rot1_2	rot3_1))))	grm2_1)	(((((vel2_2	(vul1_1	vul3_1))	(icr2_2	(icr1_3	plu2_1)))	(gab1_1	vel1_1))	(((((vir1_1	vir2_1)	(gag2_1	gal1_2))	((ceb2_2	(gal2_1	icr1_1))	icr1_2))	((((tri1_1	vup2_1)	vul2_2)	(366.1_1	((416.1_2	tri2_1)	gag2_2)))	(((bur1_1	(bur1_2	bur2_1))	gra2_1)	gra1_1)))	((lai1_1	lai1_2)	lai2_1)))	(((((((369.1_2
((((((vir2_1	vir1_1)	gag2_1)	(ceb2_2	((gal1_2	(icr1_1	icr1_2))	gal2_1)))	(((((366.1_1	gra2_1)	tri1_1)	vul2_2)	((((416.1_2	(gag2_2	gra1_1))	((bur1_1	bur2_1)	bur1_2))	vup2_1)	tri2_1))	(lai1_1	(lai1_2	lai2_1))))	((((((gab1_1	icr2_2)	((vul1_1	vel1_1)	(icr1_3	vul3_1)))	(plu2_1	vel2_2))	((((((((369.1_2	vel1_2)	(gac1_2	icr2_3))	(gac2_1	vel2_1))	((vul2_1	plu1_1)	vul3_2))	ceb1_1)	((gab2_1	gac1_1)	(gag1_1	gal1_1)))	(gab1_2	vup1_1))	((ceb2_1	(icr2_1	rot2_1))
((((grm1_1	(grm2_1	grm2_2))	(((406.1_1	416.1_1)	369.1_1)	(((lit1_1	lit2_1)	((406.1_2	hal2_1)	hal1_1))	((rot1_1	rot1_2)	(rot2_2	rot3_1)))))	((((((vel2_2	(vul1_1	vul3_1))	((icr1_3	(gab1_1	(icr2_2	vel1_1)))	plu2_1))	icr2_1)	((((369.1_2	(ceb1_1	vul2_1))	(gab2_1	(gag1_1	vup1_1)))	vul1_2)	(gac1_1	vul3_2)))	((ceb2_1	plu1_1)	((((gab1_2	(gac1_2	icr2_3))	gac2_1)	(vel1_2	vel2_1))	(gal1_1	rot2_1))))	((((((vir1_1	vir2_1)	icr1_2)	(gag2_1	(gal2_1	icr1_1)))	(ceb2_2
(((((((((icr1_3	vel2_2)	(((gab1_2	rot2_1)	vel2_1)	vul1_2))	(((369.1_2	((gal1_1	vul3_2)	vel1_2))	(ceb2_1	gac2_1))	(((((ceb1_1	gab2_1)	gag1_1)	(icr2_1	((plu1_1	plu2_1)	vup1_1)))	gac1_1)	vul2_1)))	(gac1_2	icr2_3))	(((gab1_1	icr2_2)	vul3_1)	(vul1_1	vel1_1)))	(((416.1_1	(369.1_1	406.1_1))	(((grm2_2	grm2_1)	grm1_1)	((rot1_1	rot1_2)	(rot2_2	rot3_1))))	(lit1_1	lit2_1)))	(((((vir1_1	vir2_1)	icr1_1)	(ceb2_2	icr1_2))	((gal2_1	gal1_2)	gag2_1))	((((vup2_1	((lai1_1
(((((gab1_1	(vel2_2	(((vul3_1	icr2_2)	((vel1_1	plu2_1)	vul1_1))	icr1_3)))	((((369.1_2	gab1_2)	(ceb2_1	gag1_1))	(((((ceb1_1	gac2_1)	(vul1_2	(vel1_2	vul2_1)))	gal1_1)	plu1_1)	((rot2_1	(vel2_1	vul3_2))	vup1_1)))	((gab2_1	(gac1_1	icr2_1))	(gac1_2	icr2_3))))	(((lit1_1	lit2_1)	(grm1_1	grm2_2))	((rot1_1	((rot1_2	rot2_2)	rot3_1))	grm2_1)))	((((vir1_1	vir2_1)	((((ceb2_2	gag2_1)	icr1_2)	icr1_1)	(gal1_2	gal2_1)))	((vup2_1	vul2_2)	(((((366.1_1	416.1_2)	((gag2_2
((((((vul1_1	vel1_1)	(vel2_2	(gab1_1	(icr1_3	icr2_2))))	vul3_1)	((((((369.1_2	(gab2_1	gac1_1))	plu1_1)	(((((vel2_1	rot2_1)	vul3_2)	gal1_1)	gab1_2)	(gag1_1	vul1_2)))	vup1_1)	((gac1_2	icr2_3)	(icr2_1	(vel1_2	vul2_1))))	((ceb1_1	gac2_1)	(ceb2_1	plu2_1))))	(((((vir1_1	vir2_1)	icr1_1)	gag2_1)	(ceb2_2	(gal1_2	(gal2_1	icr1_2))))	((((gra2_1	vul2_2)	(((366.1_1	(tri1_1	tri2_1))	(gag2_2	gra1_1))	vup2_1))	(416.1_2	((bur1_1	bur1_2)	bur2_1)))	((lai1_1	lai2_1)
(((((((406.1_1	369.1_1)	416.1_1)	((grm2_1	grm1_1)	grm2_2))	((406.1_2	(hal1_1	hal2_1))	((rot1_1	(rot2_2	rot3_1))	rot1_2)))	((((vir2_1	vir1_1)	(((((ceb2_2	gal1_2)	icr1_2)	gal2_1)	icr1_1)	gag2_1))	((vup2_1	((bur1_1	(bur1_2	bur2_1))	vul2_2))	(416.1_2	gra2_1)))	(((366.1_1	tri2_1)	(gag2_2	tri1_1))	(gra1_1	(lai1_1	(lai1_2	lai2_1))))))	((vul3_1	((gab1_1	vel2_2)	(((icr1_3	vel1_1)	icr2_2)	vul1_1)))	(((((369.1_2	gac1_1)	vul2_1)	((gab1_2	((gab2_1	vel2_1)	plu2_1))
(((((grm2_1	((((vul3_1	(vul1_1	gab1_1))	((vel1_1	icr1_3)	(icr2_2	vel2_2)))	((((((((369.1_2	gal1_1)	((ceb1_1	vul2_1)	plu2_1))	(gag1_1	icr2_1))	((ceb2_1	(gab2_1	vul3_2))	gac2_1))	(gab1_2	vup1_1))	((((gac1_1	rot2_1)	vel1_2)	plu1_1)	vul1_2))	vel2_1)	(gac1_2	icr2_3)))	((grm1_1	grm2_2)	(((rot1_1	rot1_2)	rot3_1)	rot2_2))))	(406.1_2	(hal1_1	hal2_1)))	(369.1_1	(406.1_1	416.1_1)))	((((((vir1_1	vir2_1)	(((ceb2_2	(icr1_1	icr1_2))	gal2_1)	gal1_2))	gag2_1)	((lai1_1
((((((((406.1_1	416.1_1)	369.1_1)	((406.1_2	hal1_1)	hal2_1))	grm2_2)	((lit1_1	lit2_1)	(grm1_1	((rot1_1	rot3_1)	(rot1_2	rot2_2)))))	(((gab1_1	vul3_1)	(((icr1_3	vel1_1)	icr2_2)	(vel2_2	vul1_1)))	((((((((369.1_2	plu1_1)	vel2_1)	(ceb1_1	gac1_1))	gag1_1)	((gac1_2	icr2_3)	(gal1_1	vul1_2)))	gac2_1)	((ceb2_1	icr2_1)	((((vul2_1	vup1_1)	gab1_2)	vel1_2)	(rot2_1	vul3_2))))	(gab2_1	plu2_1))))	(((((((vir1_1	vir2_1)	ceb2_2)	((icr1_1	gal2_1)	(gal1_2	icr1_2)))	gag2_1)
((((((406.1_2	(hal1_1	hal2_1))	((lit1_1	lit2_1)	((rot1_1	rot3_1)	(rot1_2	rot2_2))))	((((vel1_1	vul3_1)	icr2_2)	((gab1_1	(vel2_2	vul1_1))	icr1_3))	(((369.1_2	gac2_1)	plu2_1)	(((((ceb1_1	(gal1_1	vul1_2))	gag1_1)	((gab1_2	rot2_1)	vul3_2))	((((ceb2_1	plu1_1)	vul2_1)	((gab2_1	gac1_1)	vel1_2))	(icr2_1	(vel2_1	vup1_1))))	(gac1_2	icr2_3)))))	(((((vir1_1	vir2_1)	((ceb2_2	gal1_2)	(((icr1_1	icr1_2)	gal2_1)	gag2_1)))	((lai1_1	lai1_2)	lai2_1))	(((gra2_1	(bur1_1
(((grm2_1	((((((369.1_1	(406.1_1	416.1_1))	grm2_2)	(lit1_1	lit2_1))	((rhc1_1	rhc1_3)	rhc1_2))	grm1_1)	((406.1_2	(hal1_1	hal2_1))	(((rot1_1	rot2_2)	rot1_2)	rot3_1))))	(((vel1_1	plu2_1)	((((369.1_2	(vel1_2	vul2_1))	(ceb2_1	plu1_1))	(((((gab1_2	rot2_1)	gab2_1)	vul3_2)	icr2_1)	gac1_1))	((((ceb1_1	((gag1_1	vul1_2)	gal1_1))	vel2_1)	(gac1_2	icr2_3))	(vup1_1	gac2_1))))	((icr1_3	(gab1_1	vul3_1))	((icr2_2	vul1_1)	vel2_2))))	((((((vir1_1	vir2_1)	(((ceb2_2	gal1_2)
(((((((rot1_1	(rot1_2	(rot2_2	rot3_1)))	(((369.1_1	416.1_1)	406.1_1)	grm1_1))	((lit1_1	lit2_1)	((rhc1_1	rhc1_3)	rhc1_2)))	(grm2_1	grm2_2))	(((((vir1_1	vir2_1)	((ceb2_2	icr1_2)	(gag2_1	((gal1_2	gal2_1)	icr1_1))))	((lai1_1	lai1_2)	lai2_1))	(((416.1_2	(gra2_1	vul2_2))	tri1_1)	tri2_1))	((((366.1_1	vup2_1)	gra1_1)	gag2_2)	((bur1_1	bur2_1)	bur1_2))))	((406.1_2	hal1_1)	hal2_1))	((((icr2_2	vul3_1)	icr1_3)	((vel1_1	vul1_1)	((gab1_1	plu2_1)	vel2_2)))	((((((369.1_2
((((((grm1_1	(grm2_2	((rot1_1	rot3_1)	(rot1_2	rot2_2))))	grm2_1)	((lit1_1	lit2_1)	((rhc1_1	rhc1_3)	rhc1_2)))	(((406.1_1	416.1_1)	369.1_1)	(406.1_2	(hal1_1	hal2_1))))	((((icr2_2	vel1_1)	(vul1_1	(gab1_1	(vel2_2	(icr1_3	plu2_1)))))	vul3_1)	(((369.1_2	ceb2_1)	(((ceb1_1	(vul2_1	vup1_1))	(gac1_1	vel1_2))	((gab2_1	(gal1_1	vel2_1))	(((gac1_2	icr2_3)	(icr2_1	rot2_1))	plu1_1))))	(vul1_2	((gab1_2	gag1_1)	(gac2_1	vul3_2))))))	((((((vir2_1	vir1_1)	((ceb2_2	((gal2_1
((((((rot1_1	rot3_1)	(rot1_2	rot2_2))	((369.1_1	(406.1_1	416.1_1))	(grm1_1	grm2_2)))	grm2_1)	((lit1_1	lit2_1)	((rhc1_1	rhc1_3)	rhc1_2)))	(((((((gab1_1	icr2_2)	vul1_1)	icr1_3)	(vul3_1	vel1_1))	(plu2_1	vel2_2))	((((369.1_2	gac2_1)	plu1_1)	(((gab2_1	vup1_1)	gac1_1)	((gac1_2	icr2_3)	vul3_2)))	((ceb1_1	(((ceb2_1	rot2_1)	((vel1_2	vul2_1)	vel2_1))	(((gag1_1	vul1_2)	gal1_1)	icr2_1)))	gab1_2)))	((((((vir2_1	vir1_1)	(gal2_1	icr1_2))	((ceb2_2	(gag2_1	icr1_1))
(((((((416.1_1	406.1_1)	369.1_1)	(grm1_1	grm2_2))	grm2_1)	(rot1_1	((rot1_2	rot3_1)	rot2_2)))	(((((((vel1_1	vul3_1)	vul1_1)	(gab1_1	(icr1_3	icr2_2)))	vel2_2)	(((((((369.1_2	vup1_1)	(gal1_1	vul2_1))	icr2_1)	((ceb2_1	rot2_1)	((vel1_2	(plu2_1	vul3_2))	vul1_2)))	(gac2_1	plu1_1))	gac1_1)	(((ceb1_1	vel2_1)	((gab1_2	gab2_1)	gag1_1))	(gac1_2	icr2_3))))	((406.1_2	hal2_1)	hal1_1))	((((vir2_1	vir1_1)	(gal1_2	(gal2_1	icr1_2)))	((ceb2_2	icr1_1)	gag2_1))	((((416.1_2
((((((((406.1_2	(hal1_1	hal2_1))	(grm1_1	grm2_2))	grm2_1)	((icr2_2	vel2_2)	(((((((369.1_2	gac2_1)	(ceb1_1	plu1_1))	(((gac1_2	icr2_3)	vup1_1)	vel1_2))	(((ceb2_1	gab2_1)	vel2_1)	(gab1_2	vul1_2)))	((((gac1_1	(gal1_1	plu2_1))	(gag1_1	vul2_1))	icr2_1)	vul3_2))	rot2_1)	(((vul1_1	vel1_1)	(gab1_1	vul3_1))	icr1_3))))	(((406.1_1	(369.1_1	416.1_1))	(((rot1_1	rot2_2)	rot1_2)	rot3_1))	(lit1_1	lit2_1)))	((rhc1_1	rhc1_3)	rhc1_2))	((((vir2_1	vir1_1)	(ceb2_2	(gal2_1
(((((((rot1_1	rot2_2)	rot3_1)	rot1_2)	((((406.1_2	hal2_1)	hal1_1)	grm1_1)	grm2_2))	((369.1_1	406.1_1)	416.1_1))	((((((vel1_1	gab1_1)	vel2_2)	(icr1_3	icr2_2))	(vul1_1	vul3_1))	((((((((((369.1_2	ceb2_1)	gac2_1)	(gag1_1	plu2_1))	icr2_1)	(gac1_2	icr2_3))	(((gab1_2	rot2_1)	vul1_2)	(plu1_1	vup1_1)))	vul2_1)	(((ceb1_1	gab2_1)	gac1_1)	gal1_1))	(vel1_2	(vel2_1	vul3_2)))	grm2_1))	((lit1_1	lit2_1)	((rhc1_1	rhc1_3)	rhc1_2))))	((((((vir2_1	vir1_1)	((icr1_1	gal1_2)
((((((grm2_2	((369.1_1	(406.1_1	416.1_1))	grm1_1))	(((lit1_1	lit2_1)	((rhc1_1	rhc1_3)	rhc1_2))	(rot1_1	((rot1_2	rot2_2)	rot3_1))))	((((((vir1_1	vir2_1)	((((ceb2_2	gal2_1)	gal1_2)	gag2_1)	(icr1_1	icr1_2)))	((gra1_1	(366.1_1	(bur1_1	(bur1_2	bur2_1))))	((((gra2_1	vup2_1)	vul2_2)	tri1_1)	tri2_1)))	(416.1_2	gag2_2))	((lai1_1	lai2_1)	lai1_2))	((406.1_2	hal2_1)	hal1_1)))	(((vel2_2	(icr1_3	gab1_1))	(vul1_1	vul3_1))	(grm2_1	(icr2_2	vel1_1))))	((((((369.1_2	(gal1_1
(((((((grm1_1	grm2_2)	(rot1_1	(rot1_2	(rot2_2	rot3_1))))	(369.1_1	(406.1_1	416.1_1)))	(406.1_2	(hal1_1	hal2_1)))	((((((vir2_1	vir1_1)	gal2_1)	ceb2_2)	(gag2_1	(gal1_2	icr1_2)))	icr1_1)	((366.1_1	((((416.1_2	((gra1_1	vup2_1)	gra2_1))	gag2_2)	((bur1_1	bur1_2)	bur2_1))	((tri1_1	tri2_1)	vul2_2)))	(lai1_1	(lai1_2	lai2_1)))))	((lit1_1	lit2_1)	((rhc1_1	rhc1_3)	rhc1_2)))	(((icr1_3	(((vel1_1	icr2_2)	gab1_1)	vul3_1))	(((((369.1_2	gab1_2)	vel1_2)	((rot2_1	vup1_1)
((((((vir1_1	vir2_1)	(((ceb2_2	icr1_1)	icr1_2)	(gal2_1	gal1_2)))	gag2_1)	(((vul2_2	((366.1_1	vup2_1)	tri1_1))	(416.1_2	(gag2_2	gra1_1)))	((((bur1_1	bur2_1)	(gra2_1	tri2_1))	bur1_2)	(lai1_1	(lai1_2	lai2_1)))))	((((((416.1_1	369.1_1)	406.1_1)	406.1_2)	(grm1_1	(grm2_2	(rot1_1	((rot1_2	rot3_1)	rot2_2)))))	(hal1_1	hal2_1))	((lit1_1	lit2_1)	((rhc1_1	rhc1_3)	rhc1_2))))	((((((vul1_1	(vel1_1	(icr2_2	vel2_2)))	grm2_1)	(gab1_1	vul3_1))	((((((369.1_2	(gag1_1	vel2_1))
((((((((vir1_1	vir2_1)	((ceb2_2	icr1_1)	((gal1_2	(gal2_1	icr1_2))	gag2_1)))	(lit1_1	lit2_1))	(((vup2_1	gra1_1)	(tri1_1	vul2_2))	((366.1_1	tri2_1)	gra2_1)))	(((416.1_2	gag2_2)	(bur1_1	(bur1_2	bur2_1)))	(lai1_1	(lai1_2	lai2_1))))	((grm1_1	(rot1_1	((rot1_2	rot2_2)	rot3_1)))	(hal2_1	hal1_1)))	((rhc1_1	rhc1_3)	rhc1_2))	((((((icr2_2	vel2_2)	vul1_1)	((vul3_1	vel1_1)	((gab1_1	icr1_3)	grm2_1)))	((((((((((369.1_2	(ceb2_1	vel1_2))	((gag1_1	vul2_1)	vul3_2))	((ceb1_1
((((((grm2_2	(hal1_1	hal2_1))	((406.1_1	(369.1_1	416.1_1))	406.1_2))	((lit1_1	lit2_1)	(grm1_1	(rot1_1	((rot1_2	rot2_2)	rot3_1)))))	((gab1_1	(((((icr1_3	vul3_1)	vul1_1)	grm2_1)	(icr2_2	vel1_1))	vel2_2))	(((((((369.1_2	(vel1_2	vul2_1))	((gag1_1	vul3_2)	vup1_1))	(ceb1_1	(gal1_1	(plu1_1	vel2_1))))	(gac1_1	(icr2_1	(plu2_1	vul1_2))))	(gab1_2	rot2_1))	(ceb2_1	gab2_1))	((gac1_2	icr2_3)	gac2_1))))	((rhc1_1	rhc1_3)	rhc1_2))	(((((vir1_1	vir2_1)	(((((ceb2_2	gal1_2)
((((grm2_2	(((416.1_1	406.1_1)	(369.1_1	406.1_2))	grm1_1))	(rot1_1	(rot1_2	(rot2_2	rot3_1))))	((lit1_1	lit2_1)	((rhc1_1	rhc1_3)	rhc1_2)))	((((((gab1_1	((icr2_2	vul1_1)	(icr1_3	vul3_1)))	((((((((369.1_2	ceb1_1)	plu2_1)	icr2_1)	gac2_1)	plu1_1)	(gac1_1	gal1_1))	rot2_1)	(((ceb2_1	(((gab1_2	vul3_2)	(gag1_1	(vup1_1	vel2_1)))	vul2_1))	(gab2_1	(vel1_2	vul1_2)))	(gac1_2	icr2_3))))	vel1_1)	(vel2_2	grm2_1))	(((((vir1_1	vir2_1)	(((ceb2_2	gal1_2)	(gal2_1	icr1_2))
(((((grm2_2	grm1_1)	((rot1_1	(rot1_2	rot3_1))	rot2_2))	((lit1_1	lit2_1)	((rhc1_1	rhc1_3)	rhc1_2)))	((((((vir2_1	vir1_1)	(((ceb2_2	icr1_1)	(gag2_1	(gal2_1	icr1_2)))	gal1_2))	(((vup2_1	366.1_1)	(bur1_1	(bur1_2	bur2_1)))	gra2_1))	((416.1_2	gra1_1)	((gag2_2	(tri1_1	tri2_1))	vul2_2)))	(lai1_1	(lai1_2	lai2_1)))	(369.1_1	((406.1_1	416.1_1)	406.1_2))))	(((((icr1_3	icr2_2)	vul3_1)	((vel1_1	vel2_2)	(gab1_1	vul1_1)))	((((((369.1_2	(gab1_2	vel1_2))	vul1_2)	((ceb2_1
(((((((((vir2_1	vir1_1)	(gag2_1	icr1_1))	(ceb2_2	(gal1_2	(gal2_1	icr1_2))))	(((366.1_1	(tri2_1	vup2_1))	tri1_1)	((416.1_2	gag2_2)	vul2_2)))	(((gra1_1	gra2_1)	(bur1_1	(bur1_2	bur2_1)))	(lai1_1	(lai1_2	lai2_1))))	((((369.1_1	406.1_1)	406.1_2)	416.1_1)	(grm1_1	grm2_2)))	((rot1_1	rot3_1)	(rot1_2	rot2_2)))	(((lit1_1	lit2_1)	((rhc1_1	rhc1_3)	rhc1_2))	(hal1_1	hal2_1)))	((((((gab1_1	vel2_2)	icr1_3)	grm2_1)	((icr2_2	vel1_1)	vul1_1))	(369.1_2	(((ceb1_1	vup1_1)
((((((grm1_1	grm2_2)	((rot1_1	rot2_2)	(rot1_2	rot3_1)))	((((vel1_1	icr2_2)	vel2_2)	(((((((369.1_2	(ceb2_1	vul2_1))	rot2_1)	ceb1_1)	(gag1_1	(vel2_1	vul1_2)))	plu2_1)	((gac1_2	icr2_3)	vul3_2))	((((gab1_2	gac2_1)	(vup1_1	plu1_1))	((gab2_1	vel1_2)	(gal1_1	icr2_1)))	gac1_1)))	((((vul1_1	vul3_1)	gab1_1)	icr1_3)	grm2_1)))	((((((vir1_1	vir2_1)	(((ceb2_2	icr1_2)	gal2_1)	((gag2_1	gal1_2)	icr1_1)))	(bur1_1	(bur1_2	bur2_1)))	((((gag2_2	tri1_1)	gra1_1)	(366.1_1
(((((((((369.1_1	406.1_1)	416.1_1)	(grm1_1	grm2_1))	(rot1_1	((rot1_2	rot2_2)	rot3_1)))	grm2_2)	(406.1_2	(hal1_1	hal2_1)))	((lit1_1	lit2_1)	((rhc1_1	rhc1_3)	rhc1_2)))	((vul1_1	((icr2_2	vel2_2)	vel1_1))	((((((369.1_2	vel2_1)	gal1_1)	vul1_2)	((((((ceb1_1	((gac2_1	(gag1_1	plu2_1))	rot2_1))	(gac1_2	icr2_3))	ceb2_1)	gab2_1)	(gac1_1	(plu1_1	vup1_1)))	((vul3_2	((gab1_2	vel1_2)	icr2_1))	vul2_1)))	icr1_3)	(gab1_1	vul3_1))))	((((vir2_1	vir1_1)	(gal1_2	(gal2_1
(((((((406.1_2	hal2_1)	hal1_1)	grm2_2)	grm1_1)	(((((((vul1_1	vel1_1)	vel2_2)	vul3_1)	(icr1_3	gab1_1))	icr2_2)	grm2_1)	(((369.1_2	vul1_2)	((((ceb1_1	rot2_1)	((gab1_2	gac1_1)	gab2_1))	((gac1_2	icr2_3)	gac2_1))	((((ceb2_1	(plu2_1	vul3_2))	((plu1_1	(vel2_1	vup1_1))	vul2_1))	(gal1_1	vel1_2))	icr2_1)))	gag1_1)))	(((((((((vir1_1	vir2_1)	icr1_1)	(ceb2_2	gag2_1))	((gal1_2	gal2_1)	icr1_2))	tri2_1)	(((gra1_1	gra2_1)	tri1_1)	(((366.1_1	vup2_1)	gag2_2)	(416.1_2
(((((416.1_1	(369.1_1	406.1_1))	((grm2_2	grm1_1)	(rot1_1	((rot1_2	rot3_1)	rot2_2))))	grm2_1)	(((((vir1_1	vir2_1)	gag2_1)	((ceb2_2	(gal1_2	(gal2_1	icr1_1)))	icr1_2))	(((vup2_1	366.1_1)	((((416.1_2	tri1_1)	gra1_1)	(gag2_2	tri2_1))	(gra2_1	((lai1_1	lai2_1)	lai1_2))))	((bur1_1	(bur1_2	bur2_1))	vul2_2)))	(((rhc1_1	rhc1_3)	rhc1_2)	(lit1_1	lit2_1))))	(((gab1_1	icr2_2)	(((((((((369.1_2	vul2_1)	ceb2_1)	gal1_1)	ceb1_1)	vel1_2)	(gab1_2	(gac2_1	plu1_1)))	((((gac1_1
(((((((406.1_1	(369.1_1	416.1_1))	grm1_1)	grm2_1)	(grm2_2	(rot1_1	((rot1_2	rot2_2)	rot3_1))))	((406.1_2	hal1_1)	hal2_1))	((((vul1_1	(gab1_1	icr2_2))	((((((((369.1_2	vul3_2)	ceb1_1)	((icr2_1	vul1_2)	vul2_1))	(gal1_1	plu1_1))	((gac1_1	(rot2_1	vel2_1))	gag1_1))	(((((ceb2_1	vel1_2)	plu2_1)	gab1_2)	(gac2_1	vup1_1))	(gac1_2	icr2_3)))	gab2_1)	icr1_3))	(vul3_1	(vel1_1	vel2_2)))	((((vir1_1	vir2_1)	((((ceb2_2	icr1_2)	icr1_1)	(gal2_1	gag2_1))	gal1_2))	(((gag2_2
((((((((rot1_1	rot1_2)	rot2_2)	rot3_1)	(grm1_1	grm2_1))	(((406.1_2	hal1_1)	hal2_1)	grm2_2))	(((((((vir1_1	vir2_1)	icr1_1)	(ceb2_2	(gal2_1	(gal1_2	icr1_2))))	gag2_1)	(416.1_2	tri2_1))	(((lai1_1	lai1_2)	lai2_1)	vup2_1))	((((gra2_1	tri1_1)	vul2_2)	((366.1_1	gag2_2)	gra1_1))	((bur1_1	bur2_1)	bur1_2))))	((lit1_1	lit2_1)	((rhc1_1	rhc1_3)	rhc1_2)))	((((vel1_1	((icr1_3	(gab1_1	icr2_2))	(vel2_2	vul3_1)))	(((((369.1_2	vel2_1)	(gab1_2	(gab2_1	gag1_1)))	((ceb2_1
((((((vel2_2	vul3_1)	icr1_3)	((vel1_1	((icr2_2	gab1_1)	vul1_1))	(((((((369.1_2	(gac2_1	plu2_1))	(vel1_2	vul1_2))	(gab2_1	(gal1_1	vup1_1)))	icr2_1)	((ceb2_1	gab1_2)	(plu1_1	rot2_1)))	(((gac1_2	icr2_3)	(vel2_1	vul2_1))	gag1_1))	(ceb1_1	(gac1_1	vul3_2)))))	(((406.1_2	hal1_1)	hal2_1)	(grm2_1	(grm2_2	(rot1_1	((rot1_2	rot2_2)	rot3_1))))))	grm1_1)	((((((((vir1_1	vir2_1)	((ceb2_2	gal2_1)	(gag2_1	(gal1_2	icr1_1))))	icr1_2)	(bur1_1	(bur1_2	bur2_1)))	(416.1_2
((((((((((vir1_1	vir2_1)	(gag2_1	(gal2_1	icr1_1)))	(ceb2_2	(gal1_2	icr1_2)))	(((bur1_1	(bur1_2	bur2_1))	(gag2_2	vup2_1))	(tri1_1	vul2_2)))	(tri2_1	(366.1_1	(416.1_2	(gra1_1	gra2_1)))))	((lai1_1	lai1_2)	lai2_1))	((((406.1_1	416.1_1)	369.1_1)	(grm1_1	grm2_2))	((406.1_2	hal2_1)	hal1_1)))	((lit1_1	lit2_1)	((rhc1_1	rhc1_3)	rhc1_2)))	((((((gab1_1	vel2_2)	(vul3_1	icr1_3))	vel1_1)	icr2_2)	vul1_1)	((((369.1_2	((gac2_1	plu2_1)	vul3_2))	gac1_1)	((((ceb1_1	gab2_1)
((((((((((vul3_1	(icr1_3	vel2_2))	(icr2_2	vul1_1))	vel1_1)	gab1_1)	((((((((369.1_2	vul3_2)	vup1_1)	(gac1_1	vel2_1))	(ceb1_1	gab1_2))	(icr2_1	(plu1_1	rot2_1)))	(((ceb2_1	gag1_1)	((gal1_1	vul2_1)	vul1_2))	(gac1_2	icr2_3)))	(gab2_1	vel1_2))	(gac2_1	plu2_1)))	(((406.1_1	416.1_1)	369.1_1)	(rot1_1	((rot1_2	rot3_1)	rot2_2))))	((((((vir2_1	vir1_1)	icr1_1)	(gag2_1	(gal1_2	icr1_2)))	(ceb2_2	gal2_1))	((((((gag2_2	tri2_1)	366.1_1)	416.1_2)	gra1_1)	(bur1_1	(bur1_2
((((rot1_1	(rot1_2	(rot2_2	rot3_1)))	((((406.1_1	416.1_1)	369.1_1)	(grm1_1	grm2_2))	(((406.1_2	hal2_1)	hal1_1)	grm2_1)))	(((((icr2_2	(vel1_1	(vul3_1	gab1_1)))	vel2_2)	((((((369.1_2	(ceb1_1	vel1_2))	(gab1_2	icr2_1))	vul2_1)	((((ceb2_1	plu1_1)	(gab2_1	vul3_2))	vup1_1)	gal1_1))	((gac1_1	rot2_1)	((gac2_1	vel2_1)	gag1_1)))	((gac1_2	icr2_3)	vul1_2)))	((icr1_3	vul1_1)	plu2_1))	((((((vir2_1	vir1_1)	icr1_2)	((ceb2_2	((gal1_2	gal2_1)	gag2_1))	icr1_1))	((bur1_1
((((((lit1_1	lit2_1)	(((rot1_1	rot2_2)	rot3_1)	rot1_2))	((rhc1_1	rhc1_3)	rhc1_2))	((((gab1_1	(plu2_1	vul1_1))	(icr1_3	(icr2_2	vul3_1)))	vel1_1)	(vel2_2	((((((((369.1_2	vul3_2)	icr2_1)	gac2_1)	(gab2_1	(gag1_1	(plu1_1	vel1_2))))	rot2_1)	(gac1_1	(gac1_2	icr2_3)))	(ceb1_1	vel2_1))	(((((ceb2_1	vul2_1)	gal1_1)	vup1_1)	gab1_2)	vul1_2)))))	((((369.1_1	416.1_1)	406.1_1)	((grm1_1	grm2_1)	grm2_2))	(406.1_2	(hal1_1	hal2_1))))	(((vir2_1	vir1_1)	((((ceb2_2	(gal1_2
((((((grm1_1	grm2_2)	(rot1_1	(rot1_2	(rot2_2	rot3_1))))	((369.1_1	406.1_1)	416.1_1))	(((lit1_1	lit2_1)	((rhc1_1	rhc1_3)	rhc1_2))	((406.1_2	hal2_1)	hal1_1)))	((((((gab1_1	icr2_2)	(icr1_3	vel2_2))	(plu2_1	vul1_1))	((369.1_2	vel2_1)	((((((ceb1_1	gab1_2)	((ceb2_1	(vul1_2	vul2_1))	(gac2_1	plu1_1)))	(gac1_2	icr2_3))	rot2_1)	(((gab2_1	vup1_1)	vel1_2)	gal1_1))	((gac1_1	icr2_1)	(gag1_1	vul3_2)))))	(vul3_1	vel1_1))	((((((((vir1_1	vir2_1)	(gag2_1	icr1_1))	(ceb2_2
(((((((grm2_2	grm1_1)	((rot1_1	(rot1_2	rot2_2))	rot3_1))	(lit1_1	lit2_1))	(hal1_1	hal2_1))	((((vel1_1	(vel2_2	icr1_3))	(((icr2_2	(gab1_1	vul3_1))	plu2_1)	vul1_1))	(((((369.1_2	vel2_1)	vel1_2)	gab2_1)	(ceb2_1	plu1_1))	(((((ceb1_1	gag1_1)	(gab1_2	vul3_2))	vup1_1)	((((gac1_2	icr2_3)	rot2_1)	gal1_1)	vul1_2))	(((gac1_1	icr2_1)	gac2_1)	vul2_1))))	(((vir1_1	vir2_1)	((((ceb2_2	(gal1_2	gag2_1))	icr1_2)	icr1_1)	gal2_1))	(((gag2_2	(((366.1_1	(gra2_1	vup2_1))
(((((((grm1_1	((rot1_1	rot1_2)	(rot2_2	rot3_1)))	grm2_2)	(grm2_1	((rhc1_1	rhc1_3)	rhc1_2)))	(((369.1_1	406.1_2)	416.1_1)	406.1_1))	((lit1_1	lit2_1)	(hal1_1	hal2_1)))	((((((vir1_1	vir2_1)	(((ceb2_2	icr1_2)	gal1_2)	gal2_1))	(gag2_1	icr1_1))	((366.1_1	((bur1_1	(bur1_2	bur2_1))	(gag2_2	tri1_1)))	416.1_2))	((lai1_1	lai2_1)	lai1_2))	(((gra1_1	vul2_2)	tri2_1)	(gra2_1	vup2_1))))	(((((icr1_3	gab1_1)	vul3_1)	((vul1_1	vel2_2)	icr2_2))	(vel1_1	plu2_1))	((((((369.1_2
((((((grm1_1	grm2_2)	(((((416.1_1	369.1_1)	406.1_1)	((rot1_1	(rot2_2	rot3_1))	rot1_2))	(lit1_1	lit2_1))	((406.1_2	hal2_1)	hal1_1)))	grm2_1)	((rhc1_1	rhc1_3)	rhc1_2))	(((((vir1_1	vir2_1)	gal1_2)	((ceb2_2	(gal2_1	icr1_1))	(icr1_2	gag2_1)))	(((((416.1_2	gra2_1)	gag2_2)	((366.1_1	tri2_1)	tri1_1))	(gra1_1	(vup2_1	vul2_2)))	((bur1_1	bur2_1)	bur1_2)))	((lai1_1	lai1_2)	lai2_1)))	((((((icr2_2	vul1_1)	vul3_1)	plu2_1)	gab1_1)	((icr1_3	vel2_2)	vel1_1))	(((((369.1_2
(((((((406.1_2	hal2_1)	hal1_1)	(((icr2_2	vel2_2)	vul3_1)	(((gab1_1	plu2_1)	vul1_1)	(((((369.1_2	gab2_1)	((gac1_2	icr2_3)	gal1_1))	((((ceb2_1	((rot2_1	vul1_2)	vul3_2))	vul2_1)	(vup1_1	icr2_1))	gac2_1))	(((ceb1_1	(gag1_1	vel2_1))	(gab1_2	(gac1_1	vel1_2)))	plu1_1))	(icr1_3	vel1_1)))))	(grm1_1	((rot1_1	rot2_2)	(rot1_2	rot3_1))))	(grm2_1	((rhc1_1	rhc1_3)	rhc1_2)))	((((((((vir2_1	vir1_1)	icr1_2)	gal1_2)	((ceb2_2	icr1_1)	(gag2_1	gal2_1)))	((366.1_1	(416.1_2
(((((lit1_1	lit2_1)	((rhc1_1	rhc1_3)	rhc1_2))	((406.1_2	(hal1_1	hal2_1))	((grm1_1	((rot1_1	(rot2_2	rot3_1))	rot1_2))	grm2_2)))	grm2_1)	(((((vel2_2	icr1_3)	icr2_2)	((vul1_1	vul3_1)	(plu2_1	vel1_1)))	((((((((369.1_2	vul3_2)	gac1_1)	((ceb1_1	(gac2_1	rot2_1))	((ceb2_1	(gab1_2	vel1_2))	gal1_1)))	(gab2_1	vup1_1))	(gac1_2	icr2_3))	gag1_1)	((icr2_1	plu1_1)	((vel2_1	vul2_1)	vul1_2)))	gab1_1))	(((((vir1_1	vir2_1)	((((ceb2_2	gal1_2)	icr1_1)	(gal2_1	icr1_2))
(((((((((icr1_3	vel1_1)	vul3_1)	((vul1_1	gab1_1)	((vel2_2	icr2_2)	plu2_1)))	(((((((369.1_2	rot2_1)	((gac1_2	icr2_3)	icr2_1))	gag1_1)	(gac1_1	vup1_1))	(gab1_2	plu1_1))	((ceb1_1	ceb2_1)	(gac2_1	(vul1_2	(vel2_1	(vul2_1	vul3_2))))))	(gab2_1	(gal1_1	vel1_2))))	(369.1_1	(406.1_1	416.1_1)))	(((lit1_1	lit2_1)	((rhc1_1	rhc1_3)	rhc1_2))	(((grm1_1	grm2_1)	(rot1_1	((rot1_2	rot3_1)	rot2_2)))	grm2_2)))	(((((((vir2_1	vir1_1)	gal2_1)	icr1_2)	(ceb2_2	gal1_2))	gag2_1)
((((((rot1_1	((rot1_2	rot3_1)	rot2_2))	((grm1_1	grm2_2)	grm2_1))	(((((((vir2_1	vir1_1)	(gal1_2	icr1_2))	gal2_1)	(ceb2_2	gag2_1))	icr1_1)	(((((gra1_1	gra2_1)	(bur1_1	(bur1_2	bur2_1)))	(366.1_1	vup2_1))	416.1_2)	(gag2_2	(tri1_1	(tri2_1	vul2_2)))))	((lai1_1	lai1_2)	lai2_1)))	((((((gab1_1	vul1_1)	plu2_1)	(vel2_2	(vul3_1	((icr1_3	icr2_2)	vel1_1))))	(((((((369.1_2	(ceb1_1	ceb2_1))	gal1_1)	plu1_1)	((gab1_2	vul3_2)	(rot2_1	vul2_1)))	(gac1_2	icr2_3))	(vel1_2
((((((((((vir1_1	vir2_1)	((((ceb2_2	gal2_1)	(gal1_2	icr1_2))	gag2_1)	icr1_1))	((416.1_2	(gra1_1	tri1_1))	(bur1_1	(bur1_2	bur2_1))))	gra2_1)	tri2_1)	(((366.1_1	gag2_2)	vup2_1)	vul2_2))	((lai1_1	lai2_1)	lai1_2))	(406.1_2	(hal1_1	hal2_1)))	(((((((vel2_2	vul1_1)	(icr1_3	vel1_1))	vul3_1)	(((((369.1_2	(vel2_1	vup1_1))	(plu2_1	rot2_1))	vul1_2)	(((ceb1_1	ceb2_1)	(gac1_1	((gal1_1	vel1_2)	plu1_1)))	((gag1_1	((gab1_2	(icr2_1	vul3_2))	vul2_1))	(gac1_2	icr2_3))))
(((((lit1_1	lit2_1)	(grm1_1	grm2_2))	((((icr2_2	(vel2_2	vul1_1))	(((((((369.1_2	gab2_1)	(gab1_2	(gac1_1	(plu1_1	rot2_1))))	(((gac1_2	icr2_3)	gal1_1)	gag1_1))	(((ceb1_1	(plu2_1	vul2_1))	ceb2_1)	(((vel2_1	vul1_2)	vul3_2)	(icr2_1	vel1_2))))	gac2_1)	vup1_1)	((gab1_1	icr1_3)	(vul3_1	vel1_1))))	((rot1_1	(rot1_2	rot3_1))	rot2_2))	((369.1_1	(406.1_1	416.1_1))	((406.1_2	hal2_1)	hal1_1))))	grm2_1)	(((((((vir1_1	vir2_1)	((gal1_2	icr1_2)	icr1_1))	((ceb2_2	gal2_1)
((((((((369.1_1	(406.1_1	416.1_1))	406.1_2)	(hal1_1	hal2_1))	(grm1_1	grm2_2))	(lit1_1	lit2_1))	((rot1_1	(rot2_2	rot3_1))	rot1_2))	(((((icr2_2	plu2_1)	vel1_1)	((vel2_2	vul1_1)	((gab1_1	icr1_3)	vul3_1)))	(((((369.1_2	gab2_1)	gab1_2)	(gal1_1	vul3_2))	(((ceb1_1	(ceb2_1	vul2_1))	vup1_1)	(((vel1_2	gac2_1)	((gac1_2	icr2_3)	(vel2_1	vul1_2)))	plu1_1)))	(((gac1_1	gag1_1)	icr2_1)	rot2_1)))	(((((((vir2_1	vir1_1)	((ceb2_2	gal2_1)	((gal1_2	icr1_1)	icr1_2)))	gag2_1)
(((((((((icr2_2	vul3_1)	(icr1_3	plu2_1))	((vel1_2	vel2_2)	vul1_1))	(vel1_1	gab1_1))	((((369.1_2	icr2_1)	(((ceb1_1	vul2_1)	gab1_2)	vul3_2))	(((gal1_1	vul1_2)	(rot2_1	(vel2_1	vup1_1)))	((gab2_1	gac1_1)	(gac2_1	plu1_1))))	((ceb2_1	gag1_1)	(gac1_2	icr2_3))))	(grm2_1	(rhc1_1	(rhc1_2	rhc1_3))))	((((416.1_1	((369.1_1	406.1_2)	406.1_1))	(rot1_1	((rot1_2	rot3_1)	rot2_2)))	((hal2_1	hal1_1)	grm2_2))	grm1_1))	(lit1_1	lit2_1))	(((((((vir1_1	vir2_1)	(ceb2_2	icr1_1))
(((((((vir1_1	vir2_1)	(((ceb2_2	gal1_2)	icr1_1)	((gal2_1	icr1_2)	gag2_1)))	((((tri1_1	gra1_1)	(416.1_2	gra2_1))	((bur1_1	(bur1_2	bur2_1))	(gag2_2	vup2_1)))	((lai1_1	lai2_1)	lai1_2)))	(366.1_1	(tri2_1	vul2_2)))	((lit1_1	lit2_1)	((rhc1_1	rhc1_3)	rhc1_2)))	(((((406.1_1	369.1_1)	406.1_2)	416.1_1)	((grm1_1	grm2_2)	(grm2_1	hal2_1)))	((rot1_1	rot1_2)	(rot2_2	rot3_1))))	((((icr2_2	(gab1_1	icr1_3))	(((369.1_2	vel2_1)	(vel2_2	vul1_1))	((((((ceb1_1	ceb2_1)	icr2_1)
((((hal1_1	(rot1_1	((rot1_2	rot3_1)	rot2_2)))	((lit1_1	lit2_1)	((rhc1_1	rhc1_3)	rhc1_2)))	(((((vel1_1	grm2_2)	((gab1_1	icr1_3)	(vel2_2	(icr2_2	(vul1_1	vul3_1)))))	(((((369.1_2	vul2_1)	(ceb2_1	vup1_1))	(gac2_1	vul1_2))	(gab1_2	(gac1_2	icr2_3)))	(((ceb1_1	plu1_1)	(((gab2_1	plu2_1)	gac1_1)	gag1_1))	(((gal1_1	vel2_1)	(vel1_2	(rot2_1	vul3_2)))	icr2_1))))	(grm1_1	grm2_1))	((406.1_1	((369.1_1	416.1_1)	406.1_2))	hal2_1)))	((((vir1_1	vir2_1)	(((ceb2_2	gal2_1)
((((((((vir1_1	vir2_1)	icr1_1)	(((ceb2_2	gal1_2)	gag2_1)	(gal2_1	icr1_2)))	((((gra2_1	(tri1_1	tri2_1))	gra1_1)	(((bur1_1	(bur1_2	bur2_1))	vul2_2)	((lai1_1	lai1_2)	lai2_1)))	((366.1_1	gag2_2)	(416.1_2	vup2_1))))	hal1_1)	(((406.1_2	((369.1_1	406.1_1)	416.1_1))	grm1_1)	(grm2_2	hal2_1)))	((lit1_1	lit2_1)	((rhc1_1	rhc1_3)	rhc1_2)))	((((gab1_1	(vel1_1	vul3_1))	(((icr2_2	icr1_3)	grm2_1)	vel2_2))	vul1_1)	(((((369.1_2	rot2_1)	((((ceb1_1	vel1_2)	(gag1_1	gal1_1))
(((((((369.1_2	icr2_1)	(gac2_1	((gal1_1	vel1_2)	plu1_1)))	(ceb1_1	ceb2_1))	((plu2_1	vel2_1)	((((gab1_2	vul3_2)	(gab2_1	(vul2_1	vup1_1)))	(gac1_1	gag1_1))	(vul1_2	rot2_1))))	(gac1_2	icr2_3))	(((vel1_1	gab1_1)	icr2_2)	((grm2_1	icr1_3)	((vel2_2	vul1_1)	vul3_1))))	((((((vir2_1	vir1_1)	(gag2_1	gal1_2))	(((ceb2_2	icr1_1)	icr1_2)	gal2_1))	((((gra2_1	((366.1_1	tri2_1)	gra1_1))	(bur1_1	(bur1_2	bur2_1)))	(lai1_1	(lai1_2	lai2_1)))	((416.1_2	(gag2_2	(tri1_1
(((((grm1_1	grm2_2)	(((rot1_1	rot3_1)	rot2_2)	rot1_2))	((406.1_1	406.1_2)	(369.1_1	416.1_1)))	((((vul1_1	(((vel1_1	vel2_2)	icr1_3)	((vul3_1	icr2_2)	gab1_1)))	((hal1_1	hal2_1)	grm2_1))	((lit1_1	lit2_1)	((rhc1_1	rhc1_3)	rhc1_2)))	(((((((((369.1_2	gal1_1)	(vel2_1	vup1_1))	vul3_2)	(vel1_2	plu1_1))	(gac1_2	icr2_3))	(vul1_2	vul2_1))	ceb2_1)	((((ceb1_1	gab1_2)	(gab2_1	plu2_1))	((gac1_1	gac2_1)	gag1_1))	rot2_1))	icr2_1)))	((((((vir1_1	vir2_1)	(((ceb2_2	(gal1_2
((((((((369.1_1	(406.1_1	416.1_1))	406.1_2)	grm1_1)	grm2_2)	((((lit1_1	lit2_1)	((rhc1_1	rhc1_3)	rhc1_2))	grm2_1)	(rot1_1	(rot1_2	(rot2_2	rot3_1)))))	(hal1_1	hal2_1))	(((((369.1_2	(gac1_2	icr2_3))	((ceb1_1	vul1_2)	gab1_2))	((gab2_1	gal1_1)	(gac2_1	vel1_2)))	(((gac1_1	plu1_1)	icr2_1)	vel2_1))	(((ceb2_1	vul3_2)	(gag1_1	vup1_1))	(rot2_1	vul2_1))))	(((((((vel1_1	vel2_2)	vul3_1)	plu2_1)	(gab1_1	icr1_3))	vul1_1)	icr2_2)	(((((vir2_1	vir1_1)	icr1_1)	(((ceb2_2
((((((406.1_1	(369.1_1	416.1_1))	406.1_2)	((grm2_1	grm1_1)	grm2_2))	(rot1_1	((rot1_2	rot2_2)	rot3_1)))	(((lit1_1	lit2_1)	((rhc1_1	rhc1_3)	rhc1_2))	(hal1_1	hal2_1)))	((((((icr1_3	vel2_2)	icr2_2)	(plu2_1	vel1_1))	((gab1_1	vul3_1)	vul1_1))	(((((369.1_2	icr2_1)	(ceb2_1	((gac2_1	gag1_1)	vul3_2)))	(gac1_2	icr2_3))	((((ceb1_1	plu1_1)	gal1_1)	(gab2_1	vup1_1))	((gac1_1	(vel2_1	vul1_2))	(rot2_1	vul2_1))))	(gab1_2	vel1_2)))	((((((vir2_1	vir1_1)	gal2_1)	((gal1_2
(((((((((vul1_1	gab1_1)	icr1_3)	vul3_1)	plu2_1)	(((icr2_2	vel2_2)	vel1_1)	(((369.1_2	ceb2_1)	(((gab2_1	(gag1_1	vel2_1))	(gac2_1	gal1_1))	icr2_1))	((((((ceb1_1	vul2_1)	(plu1_1	vul3_2))	((gab1_2	gac1_1)	(vul1_2	vup1_1)))	(gac1_2	icr2_3))	vel1_2)	rot2_1))))	((((((vir2_1	vir1_1)	(gal2_1	icr1_2))	gal1_2)	(ceb2_2	(gag2_1	icr1_1)))	((((366.1_1	(gag2_2	tri2_1))	(416.1_2	(gra1_1	vup2_1)))	((gra2_1	tri1_1)	(lai1_1	(lai1_2	lai2_1))))	vul2_2))	(bur1_1	(bur1_2
((((((vir2_1	vir1_1)	(icr1_2	(gal2_1	icr1_1)))	((ceb2_2	gal1_2)	gag2_1))	((((416.1_2	gra2_1)	vul2_2)	(366.1_1	((gag2_2	gra1_1)	((tri1_1	tri2_1)	vup2_1))))	((lai1_1	lai2_1)	lai1_2)))	(bur1_1	(bur1_2	bur2_1)))	(((((vel1_1	vul3_1)	(((((((369.1_2	rot2_1)	vul1_2)	gac2_1)	vel1_2)	gac1_1)	(((ceb2_1	gab1_2)	((gag1_1	vul3_2)	vup1_1))	(gac1_2	icr2_3)))	(((ceb1_1	vul2_1)	(gab2_1	gal1_1))	((icr2_1	plu1_1)	vel2_1))))	(vel2_2	((icr2_2	gab1_1)	(icr1_3	(plu2_1
(((((((grm1_1	grm2_2)	((369.1_1	((406.1_1	406.1_2)	416.1_1))	grm2_1))	((lit1_1	lit2_1)	((rhc1_1	rhc1_3)	rhc1_2)))	(((rot1_1	rot1_2)	rot2_2)	rot3_1))	(hal1_1	hal2_1))	(((vul1_1	(((plu2_1	vel2_2)	icr2_2)	vel1_1))	((icr1_3	vul3_1)	gab1_1))	((((369.1_2	gab2_1)	(gal1_1	vel1_2))	vul2_1)	(((ceb1_1	(gac1_1	vup1_1))	((gab1_2	vul3_2)	(rot2_1	vel2_1)))	((((ceb2_1	gac2_1)	(plu1_1	vul1_2))	(gag1_1	icr2_1))	(gac1_2	icr2_3))))))	((((((((vir2_1	vir1_1)	icr1_1)	ceb2_2)
(((((((grm2_1	((((406.1_1	416.1_1)	369.1_1)	406.1_2)	(rot1_1	(rot1_2	(rot2_2	rot3_1)))))	(hal1_1	hal2_1))	(grm1_1	grm2_2))	(((rhc1_1	rhc1_3)	rhc1_2)	(lit1_1	lit2_1)))	((icr2_2	vul3_1)	gab1_1))	(((vul1_1	vel2_2)	((icr1_3	plu2_1)	vel1_1))	(((((((369.1_2	vup1_1)	gal1_1)	((ceb2_1	(gab2_1	gac2_1))	vul3_2))	(((rot2_1	icr2_1)	vel2_1)	((gac1_2	icr2_3)	plu1_1)))	((ceb1_1	vul1_2)	(gac1_1	vul2_1)))	gab1_2)	(gag1_1	vel1_2))))	(((((((vir1_1	vir2_1)	((ceb2_2	gal2_1)
((((((((lit1_1	lit2_1)	(grm1_1	grm2_2))	(rot1_1	(rot1_2	(rot2_2	rot3_1))))	((rhc1_1	rhc1_3)	rhc1_2))	(((416.1_1	406.1_1)	(369.1_1	406.1_2))	grm2_1))	(hal2_1	hal1_1))	(((((icr2_2	vul1_1)	vel1_1)	((plu2_1	icr1_3)	vul3_1))	(((((369.1_2	(gal1_1	vul1_2))	(ceb1_1	rot2_1))	(((((gab1_2	plu1_1)	gac1_1)	vel1_2)	((gac2_1	vul2_1)	vel2_1))	((gac1_2	icr2_3)	vul3_2)))	((ceb2_1	gab2_1)	icr2_1))	(vup1_1	gag1_1)))	(gab1_1	vel2_2)))	((((vir1_1	vir2_1)	(((ceb2_2	(gal1_2
((((((((((406.1_1	406.1_2)	(369.1_1	416.1_1))	(hal2_1	hal1_1))	grm1_1)	grm2_2)	((lit1_1	lit2_1)	(grm2_1	((rot1_1	rot1_2)	(rot2_2	rot3_1)))))	((rhc1_1	rhc1_3)	rhc1_2))	((((((((vir2_1	vir1_1)	icr1_1)	((ceb2_2	gal1_2)	(icr1_2	gal2_1)))	gag2_1)	((lai1_1	lai1_2)	lai2_1))	((gag2_2	vup2_1)	(gra1_1	vul2_2)))	(((366.1_1	(tri1_1	tri2_1))	gra2_1)	416.1_2))	((bur1_1	bur2_1)	bur1_2)))	((((vul3_1	gab1_1)	vel2_2)	((icr1_3	vul1_1)	(vel1_1	plu2_1)))	icr2_2))	(((((369.1_2
(((((((hal2_1	hal1_1)	((lit1_1	lit2_1)	((rhc1_1	rhc1_3)	rhc1_2)))	(((((369.1_1	416.1_1)	406.1_2)	406.1_1)	(grm2_1	grm2_2))	grm1_1))	(rot1_1	((rot1_2	rot3_1)	rot2_2)))	((((((vir2_1	vir1_1)	gal1_2)	ceb2_2)	((gal2_1	icr1_2)	icr1_1))	gag2_1)	(((((tri1_1	vup2_1)	gra1_1)	((bur1_1	bur2_1)	bur1_2))	tri2_1)	((366.1_1	(lai1_1	(lai1_2	lai2_1)))	(((416.1_2	gra2_1)	gag2_2)	vul2_2)))))	((((((((369.1_2	gab1_2)	plu1_1)	(ceb1_1	vel1_2))	gac1_1)	(((ceb2_1	(vup1_1	vel2_1))
((((406.1_1	(369.1_1	416.1_1))	406.1_2)	(((rhc1_1	rhc1_3)	rhc1_2)	(lit1_1	lit2_1)))	((((vul1_1	((vul3_1	((gab1_1	icr2_2)	vel2_2))	(vel1_1	icr1_3)))	((((((369.1_2	vul1_2)	vup1_1)	icr2_1)	gab2_1)	(gab1_2	gag1_1))	(((((ceb1_1	((gac1_2	icr2_3)	vel1_2))	gac2_1)	plu2_1)	(vul2_1	(rot2_1	vul3_2)))	(ceb2_1	(gal1_1	((gac1_1	vel2_1)	plu1_1))))))	(((grm2_2	grm1_1)	(rot1_1	((rot1_2	rot3_1)	rot2_2)))	(hal1_1	hal2_1)))	((((vir1_1	vir2_1)	(((((ceb2_2	gal2_1)	gal1_2)
(((((((((406.1_1	(369.1_1	416.1_1))	406.1_2)	((grm1_1	grm2_2)	grm2_1))	(lit1_1	lit2_1))	((rot1_1	(rot1_2	rot2_2))	rot3_1))	(hal1_1	hal2_1))	(((((((vir1_1	vir2_1)	ceb2_2)	icr1_2)	(((gag2_1	icr1_1)	gal2_1)	gal1_2))	((gra2_1	vup2_1)	((416.1_2	tri1_1)	tri2_1)))	((366.1_1	((bur1_1	bur1_2)	bur2_1))	((lai1_1	lai2_1)	lai1_2)))	(gag2_2	(gra1_1	vul2_2))))	((((icr2_2	(vel1_1	plu2_1))	(gab1_1	vul3_1))	((icr1_3	vul1_1)	vel2_2))	(((((369.1_2	(((rot2_1	vel2_1)	vul1_2)
(((rhc1_1	rhc1_3)	rhc1_2)	((((vel2_2	icr1_3)	vel1_1)	((plu2_1	((vul1_1	gab1_1)	(icr2_2	vul3_1)))	((369.1_2	((ceb1_1	((ceb2_1	vul2_1)	gac2_1))	((gab1_2	rot2_1)	gag1_1)))	((((((gab2_1	vul1_2)	gac1_1)	vul3_2)	((gal1_1	vel1_2)	((plu1_1	vel2_1)	vup1_1)))	(gac1_2	icr2_3))	icr2_1))))	((((((vir2_1	vir1_1)	gag2_1)	(((ceb2_2	(gal1_2	gal2_1))	icr1_1)	icr1_2))	(bur1_1	(bur1_2	bur2_1)))	((((gra1_1	vup2_1)	((416.1_2	gra2_1)	tri2_1))	(366.1_1	(gag2_2	tri1_1)))
(((((((((406.1_1	416.1_1)	369.1_1)	406.1_2)	((rot1_1	rot1_2)	(rot2_2	rot3_1)))	((grm1_1	grm2_2)	grm2_1))	(hal1_1	hal2_1))	((lit1_1	lit2_1)	((rhc1_1	rhc1_3)	rhc1_2)))	(((icr2_2	plu2_1)	(((vel2_2	vel1_1)	vul3_1)	((gab1_1	icr1_3)	vul1_1)))	((((369.1_2	((((gab2_1	gac2_1)	gac1_1)	icr2_1)	(gag1_1	rot2_1)))	((((gal1_1	vul1_2)	(plu1_1	vel1_2))	vel2_1)	vul3_2))	(ceb1_1	vup1_1))	(((ceb2_1	vul2_1)	(gac1_2	icr2_3))	gab1_2))))	((((((((vir2_1	vir1_1)	icr1_1)	((((ceb2_2
((((((grm1_1	grm2_2)	(rot1_1	(rot1_2	(rot2_2	rot3_1))))	((369.1_1	(406.1_1	(406.1_2	416.1_1)))	grm2_1))	((((plu2_1	icr2_2)	vul1_1)	(((vel1_1	icr1_3)	gab1_1)	(vel2_2	vul3_1)))	((369.1_2	(gab2_1	gac1_1))	(((ceb1_1	ceb2_1)	((gab1_2	gac2_1)	vel2_1))	(((gac1_2	icr2_3)	((((gag1_1	vul1_2)	vel1_2)	(icr2_1	vul3_2))	vup1_1))	(((gal1_1	rot2_1)	vul2_1)	plu1_1))))))	(((lit1_1	lit2_1)	((rhc1_1	rhc1_3)	rhc1_2))	(hal1_1	hal2_1)))	(((((((vir2_1	vir1_1)	(ceb2_2	gag2_1))
(((grm1_1	grm2_2)	((((((gab1_1	icr2_2)	(vul1_1	icr1_3))	(vel2_2	vel1_1))	vul3_1)	((((369.1_2	((((ceb1_1	gab2_1)	(gac1_1	(vel1_2	vup1_1)))	vel2_1)	((((ceb2_1	gab1_2)	plu1_1)	vul2_1)	plu2_1)))	vul1_2)	(((gag1_1	vul3_2)	icr2_1)	gal1_1))	((gac1_2	icr2_3)	(gac2_1	rot2_1))))	((((369.1_1	416.1_1)	406.1_1)	406.1_2)	grm2_1)))	(((((((((((vir2_1	vir1_1)	icr1_2)	(gal1_2	gal2_1))	((ceb2_2	icr1_1)	gag2_1))	((416.1_2	gag2_2)	(gra1_1	gra2_1)))	(vup2_1	tri2_1))	(((366.1_1
((((hal1_1	hal2_1)	(((((vel1_1	plu2_1)	(icr1_3	(gab1_1	vul3_1)))	(((((((369.1_2	gal1_1)	rot2_1)	gac1_1)	((gag1_1	vul1_2)	vul2_1))	((vul3_2	vel2_1)	(gac1_2	icr2_3)))	(((ceb1_1	(ceb2_1	((gab2_1	plu1_1)	vup1_1)))	icr2_1)	((gab1_2	gac2_1)	vel1_2)))	((vel2_2	icr2_2)	vul1_1)))	(((406.1_2	(369.1_1	406.1_1))	416.1_1)	((grm2_2	grm1_1)	grm2_1)))	((((((vir1_1	vir2_1)	gal2_1)	((ceb2_2	gal1_2)	((gag2_1	icr1_2)	icr1_1)))	(lai1_1	(lai1_2	lai2_1)))	((gra1_1	vul2_2)
(((((((369.1_1	((406.1_1	406.1_2)	416.1_1))	(grm1_1	grm2_2))	(grm2_1	(rot1_1	(rot1_2	(rot2_2	rot3_1)))))	(hal1_1	hal2_1))	(((((icr1_3	vel1_1)	gab1_1)	(icr2_2	(vel2_2	vul3_1)))	((((((369.1_2	ceb1_1)	vul3_2)	((ceb2_1	gab2_1)	vel1_2))	(gac1_2	icr2_3))	(((((gab1_2	(gac1_1	vup1_1))	plu1_1)	vel2_1)	rot2_1)	icr2_1))	(((gac2_1	(gal1_1	vul1_2))	gag1_1)	vul2_1)))	(plu2_1	vul1_1)))	(((((((vir1_1	vir2_1)	gag2_1)	gal1_2)	(((ceb2_2	icr1_1)	icr1_2)	gal2_1))	((lai1_1
(((grm2_1	(((vel1_1	vul1_1)	vel2_2)	(((((369.1_2	gac1_1)	rot2_1)	(((ceb2_1	((gab1_2	(vup1_1	vul2_1))	gal1_1))	((plu1_1	(plu2_1	vel1_2))	vul3_2))	((gac1_2	icr2_3)	gag1_1)))	((ceb1_1	icr2_1)	((gab2_1	vul1_2)	(gac2_1	vel2_1))))	(((vul3_1	gab1_1)	icr2_2)	icr1_3))))	((lit1_1	lit2_1)	((rhc1_1	rhc1_3)	rhc1_2)))	(((((((vir2_1	vir1_1)	(((ceb2_2	gal2_1)	(gal1_2	icr1_2))	(gag2_1	icr1_1)))	((tri2_1	((bur1_1	bur1_2)	bur2_1))	vup2_1))	(lai1_1	(lai1_2	lai2_1)))
((((((vel2_2	((gab1_1	icr2_2)	vel1_1))	(vul3_1	vul1_1))	icr1_3)	((369.1_2	((((((ceb1_1	plu1_1)	vel2_1)	vel1_2)	(gac2_1	plu2_1))	gag1_1)	(gac1_2	icr2_3)))	((((((ceb2_1	(gab1_2	rot2_1))	vul3_2)	icr2_1)	gac1_1)	(((gab2_1	gal1_1)	vul2_1)	vup1_1))	vul1_2)))	(((((vir1_1	vir2_1)	((ceb2_2	icr1_2)	(icr1_1	gal1_2)))	gal2_1)	gag2_1)	(((((gag2_2	vup2_1)	tri1_1)	(bur1_1	(bur1_2	bur2_1)))	((lai1_1	lai1_2)	lai2_1))	((366.1_1	((416.1_2	tri2_1)	gra1_1))	(gra2_1
(((((rot1_1	((rot1_2	rot2_2)	rot3_1))	((lit1_1	lit2_1)	(grm2_1	((rhc1_1	rhc1_3)	rhc1_2))))	(((vir1_1	vir2_1)	gag2_1)	(((416.1_2	(gag2_2	vul2_2))	(((366.1_1	(tri1_1	vup2_1))	tri2_1)	(gra1_1	gra2_1)))	(((bur1_1	(bur1_2	bur2_1))	((ceb2_2	icr1_1)	((gal1_2	gal2_1)	icr1_2)))	((lai1_1	lai1_2)	lai2_1)))))	(((406.1_2	(369.1_1	(406.1_1	416.1_1)))	(grm1_1	grm2_2))	(hal1_1	hal2_1)))	((((((vel2_2	vul1_1)	gab1_1)	(vul3_1	icr2_2))	vel1_1)	((((((369.1_2	ceb1_1)	ceb2_1)
(((((((((369.1_1	406.1_1)	406.1_2)	416.1_1)	(grm2_2	grm1_1))	((lit1_1	lit2_1)	((rhc1_1	rhc1_3)	rhc1_2)))	(((vel2_2	(vul3_1	(vel1_1	icr1_3)))	(gab1_1	(icr2_2	vul1_1)))	((((((((369.1_2	(gac2_1	vup1_1))	(ceb1_1	((gal1_1	vel2_1)	vel1_2)))	((gac1_1	gag1_1)	icr2_1))	vul3_2)	gab2_1)	((((gab1_2	vul1_2)	plu2_1)	(rot2_1	vul2_1))	(gac1_2	icr2_3)))	ceb2_1)	plu1_1)))	(rot1_1	((rot1_2	rot2_2)	rot3_1)))	((hal1_1	hal2_1)	grm2_1))	((((vir1_1	vir2_1)	gag2_1)	((ceb2_2
((((((((406.1_2	(369.1_1	406.1_1))	416.1_1)	(grm2_2	(grm1_1	grm2_1)))	((rot1_1	(rot2_2	rot3_1))	rot1_2))	(hal1_1	hal2_1))	((lit1_1	lit2_1)	((rhc1_1	rhc1_3)	rhc1_2)))	(((((vir2_1	vir1_1)	((ceb2_2	((gal1_2	icr1_2)	gal2_1))	icr1_1))	gag2_1)	((((gag2_2	vup2_1)	((366.1_1	gra1_1)	416.1_2))	gra2_1)	(((bur1_1	(bur1_2	bur2_1))	tri2_1)	(tri1_1	vul2_2))))	((lai1_1	lai1_2)	lai2_1)))	(((vel2_2	vel1_1)	((((((369.1_2	gal1_1)	vel2_1)	(gab2_1	vul3_2))	((gab1_2	vul1_2)
(((((((((vul3_1	(icr1_3	vel1_1))	gab1_1)	(icr2_2	(vel2_2	vul1_1)))	(((((369.1_2	(gab1_2	vel2_1))	((ceb2_1	(vel1_2	vul2_1))	vup1_1))	((((gac1_2	icr2_3)	rot2_1)	plu2_1)	gac2_1))	((ceb1_1	gal1_1)	(vul1_2	gag1_1)))	(((gab2_1	plu1_1)	(gac1_1	vul3_2))	icr2_1)))	((grm2_2	grm1_1)	(hal1_1	hal2_1)))	(grm2_1	(rot1_1	(rot1_2	(rot2_2	rot3_1)))))	(((369.1_1	406.1_1)	416.1_1)	406.1_2))	(((((vir1_1	vir2_1)	(((ceb2_2	icr1_1)	gal2_1)	((icr1_2	gag2_1)	gal1_2)))	((tri1_1
(((((grm2_2	grm1_1)	((hal1_1	hal2_1)	grm2_1))	((lit1_1	lit2_1)	((rhc1_1	rhc1_3)	rhc1_2)))	((((((gab1_1	(vul3_1	icr1_3))	(vel1_1	vel2_2))	(icr2_2	vul1_1))	((((((369.1_2	(icr2_1	vul1_2))	vup1_1)	((ceb1_1	plu2_1)	((ceb2_1	vul3_2)	vel2_1)))	((gab1_2	(gac1_1	(gac2_1	rot2_1)))	((gab2_1	vel1_2)	vul2_1)))	(gac1_2	icr2_3))	((gag1_1	gal1_1)	plu1_1)))	(406.1_2	((369.1_1	406.1_1)	416.1_1)))	(((((((vir1_1	vir2_1)	gal1_2)	((gal2_1	icr1_1)	icr1_2))	ceb2_2)	gag2_1)
(((((rot1_1	((rot1_2	rot2_2)	rot3_1))	((369.1_1	(406.1_1	416.1_1))	406.1_2))	((((lit1_1	lit2_1)	((rhc1_1	rhc1_3)	rhc1_2))	grm1_1)	((hal1_1	hal2_1)	grm2_2)))	((((((vir1_1	vir2_1)	ceb2_2)	((gal1_2	(gal2_1	icr1_2))	icr1_1))	gag2_1)	(lai1_1	(lai1_2	lai2_1)))	((((366.1_1	tri1_1)	(((416.1_2	vup2_1)	(gag2_2	(gra2_1	tri2_1)))	vul2_2))	(bur1_1	(bur1_2	bur2_1)))	gra1_1)))	((((icr2_2	vul1_1)	(icr1_3	(gab1_1	vul3_1)))	(((((((369.1_2	icr2_1)	gac2_1)	(rot2_1	vul1_2))
(((((((406.1_1	406.1_2)	416.1_1)	369.1_1)	((grm1_1	grm2_2)	hal2_1))	(((((((icr1_3	(vel2_2	vel1_1))	vul3_1)	((((((369.1_2	(gag1_1	vup1_1))	icr2_1)	vul2_1)	(gac1_2	icr2_3))	(ceb1_1	vul1_2))	(((ceb2_1	rot2_1)	plu2_1)	((((gab1_2	gac1_1)	((plu1_1	vul3_2)	vel2_1))	gal1_1)	((gab2_1	vel1_2)	gac2_1)))))	((gab1_1	vul1_1)	icr2_2))	((rot1_1	rot1_2)	(rot2_2	rot3_1)))	((lit1_1	lit2_1)	((rhc1_1	rhc1_3)	rhc1_2)))	grm2_1))	hal1_1)	(((((((vir1_1	vir2_1)	icr1_1)	(gag2_1
((((((406.1_2	((369.1_1	416.1_1)	406.1_1))	(rot1_1	(rot1_2	(rot2_2	rot3_1))))	grm2_1)	((rhc1_1	rhc1_3)	rhc1_2))	(((((vel2_2	vul3_1)	vul1_1)	(gab1_1	icr1_3))	(((369.1_2	(gac1_2	icr2_3))	((ceb1_1	vul1_2)	(((gac1_1	vel1_2)	vul3_2)	gac2_1)))	(((ceb2_1	((rot2_1	(icr2_1	(vel2_1	vup1_1)))	gab1_2))	((gab2_1	(gag1_1	gal1_1))	plu1_1))	(plu2_1	vul2_1))))	(icr2_2	vel1_1)))	(((((((((vir1_1	vir2_1)	gag2_1)	(ceb2_2	(gal1_2	(icr1_1	icr1_2))))	gal2_1)	(((416.1_2	vup2_1)
(((((rot1_1	((rot1_2	rot3_1)	rot2_2))	hal2_1)	(((((406.1_2	(369.1_1	406.1_1))	416.1_1)	grm2_1)	((rhc1_1	rhc1_3)	rhc1_2))	((grm1_1	grm2_2)	(hal1_1	(lit1_1	lit2_1)))))	(((vir1_1	vir2_1)	((((ceb2_2	gal2_1)	(gal1_2	icr1_1))	icr1_2)	gag2_1))	(((((((gag2_2	416.1_2)	tri1_1)	gra2_1)	((bur1_1	bur1_2)	bur2_1))	(((366.1_1	tri2_1)	vup2_1)	gra1_1))	((lai1_1	lai2_1)	lai1_2))	vul2_2)))	((vel1_1	((gab1_1	vul3_1)	(icr1_3	(vel2_2	(icr2_2	vul1_1)))))	(((((((369.1_2	plu1_1)
((((((369.1_1	406.1_2)	(406.1_1	416.1_1))	((rot1_1	rot3_1)	(rot1_2	rot2_2)))	(((hal1_1	hal2_1)	(grm1_1	grm2_2))	(grm2_1	(lit1_1	lit2_1))))	((((vel2_2	((vul1_1	icr1_3)	icr2_2))	vel1_1)	(gab1_1	vul3_1))	(369.1_2	((((((((ceb1_1	gab2_1)	gag1_1)	(vel2_1	vul1_2))	((gac2_1	gal1_1)	rot2_1))	vul2_1)	((gab1_2	vel1_2)	vup1_1))	((ceb2_1	gac1_1)	vul3_2))	(((gac1_2	icr2_3)	(plu2_1	plu1_1))	icr2_1)))))	((((((((vir2_1	vir1_1)	icr1_1)	ceb2_2)	(gal1_2	(gal2_1	icr1_2)))
((((((grm1_1	(rot1_1	((rot1_2	rot3_1)	rot2_2)))	(hal1_1	hal2_1))	grm2_2)	(((((vul3_1	gab1_1)	vel1_1)	((vel2_2	vul1_1)	icr1_3))	icr2_2)	((((369.1_2	vup1_1)	vul3_2)	((gab1_2	gal1_1)	((icr2_1	rot2_1)	vel1_2)))	((((ceb1_1	plu2_1)	vul1_2)	(ceb2_1	(gab2_1	gag1_1)))	((((gac1_1	plu1_1)	((gac1_2	icr2_3)	gac2_1))	vel2_1)	vul2_1)))))	((((416.1_1	369.1_1)	406.1_1)	406.1_2)	(((lit1_1	lit2_1)	((rhc1_1	rhc1_3)	rhc1_2))	grm2_1)))	((((((((vir1_1	vir2_1)	((ceb2_2	icr1_2)
(((((lit1_1	lit2_1)	((rhc1_1	rhc1_3)	rhc1_2))	((((((rot1_1	rot1_2)	rot3_1)	rot2_2)	grm2_1)	grm1_1)	grm2_2))	(hal1_1	hal2_1))	((((((vel2_2	vul3_1)	icr1_3)	((vul1_1	(gab1_1	icr2_2))	vel1_1))	(((((((((((369.1_2	rot2_1)	vel2_1)	icr2_1)	(gac1_2	icr2_3))	ceb1_1)	(ceb2_1	gal1_1))	gac1_1)	gag1_1)	(gab2_1	((((gac2_1	vel1_2)	(vul1_2	vup1_1))	plu1_1)	vul3_2)))	(gab1_2	plu2_1))	vul2_1))	((369.1_1	406.1_1)	(406.1_2	416.1_1)))	(((((vir1_1	vir2_1)	(((ceb2_2	gal1_2)
((((grm2_1	((((406.1_2	369.1_1)	416.1_1)	406.1_1)	(grm2_2	grm1_1)))	((((((gab1_1	vel1_1)	vul1_1)	vul3_1)	(icr2_2	(vel2_2	icr1_3)))	((((((369.1_2	gag1_1)	vul2_1)	plu1_1)	plu2_1)	vel1_2)	(((((ceb1_1	vul3_2)	ceb2_1)	((gac2_1	rot2_1)	vel2_1))	((gac1_2	icr2_3)	icr2_1))	(((gab2_1	vul1_2)	(gac1_1	vup1_1))	(gab1_2	gal1_1)))))	(hal1_1	hal2_1)))	(((((((vir1_1	vir2_1)	gag2_1)	(gal1_2	(gal2_1	icr1_1)))	ceb2_2)	icr1_2)	(tri2_1	gra2_1))	(((366.1_1	((bur1_1	bur2_1)
((((grm1_1	grm2_1)	((rot1_1	rot3_1)	(rot1_2	rot2_2)))	((((lit1_1	lit2_1)	((rhc1_1	rhc1_3)	rhc1_2))	grm2_2)	(hal1_1	hal2_1)))	(((((vel1_1	vul3_1)	((icr2_2	(vel2_2	icr1_3))	(gab1_1	vul1_1)))	((((((369.1_2	vul3_2)	((icr2_1	plu2_1)	vel1_2))	ceb2_1)	(ceb1_1	vul1_2))	(((gab2_1	vul2_1)	rot2_1)	(((gac1_1	(gac2_1	vel2_1))	gag1_1)	((gac1_2	icr2_3)	gal1_1))))	(gab1_2	(plu1_1	vup1_1))))	((((vir2_1	vir1_1)	((((ceb2_2	gag2_1)	icr1_1)	gal2_1)	(icr1_2	gal1_2)))
((((((((vir1_1	vir2_1)	(((ceb2_2	icr1_2)	(gag2_1	(gal1_2	gal2_1)))	icr1_1))	((lai1_1	lai2_1)	lai1_2))	(((((416.1_2	gra1_1)	tri1_1)	((bur1_1	bur1_2)	bur2_1))	((366.1_1	(gra2_1	tri2_1))	(gag2_2	vup2_1)))	vul2_2))	(((406.1_1	416.1_1)	369.1_1)	406.1_2))	((((((lit1_1	lit2_1)	grm1_1)	((rot1_1	rot2_2)	(rot1_2	rot3_1)))	grm2_1)	grm2_2)	(hal1_1	hal2_1)))	((rhc1_1	rhc1_3)	rhc1_2))	((((vul3_1	gab1_1)	vel1_1)	((vel2_2	vul1_1)	icr1_3))	(icr2_2	(((369.1_2	((((gac1_2
(((((((vir2_1	vir1_1)	((ceb2_2	((gal1_2	icr1_2)	gal2_1))	(gag2_1	icr1_1)))	((366.1_1	tri2_1)	((lai1_1	lai1_2)	lai2_1)))	(vul2_2	(416.1_2	((((bur1_1	bur2_1)	bur1_2)	(gra1_1	gra2_1))	(gag2_2	(tri1_1	vup2_1))))))	(((lit1_1	lit2_1)	((grm1_1	((rot1_1	rot2_2)	(rot1_2	rot3_1)))	grm2_2))	grm2_1))	(((((icr1_3	vul1_1)	vel1_1)	(vul3_1	(icr2_2	gab1_1)))	(((((369.1_2	(gab2_1	gal1_1))	(plu2_1	vul3_2))	(gab1_2	(gac1_2	icr2_3)))	(((ceb1_1	gag1_1)	(((plu1_1	vul2_1)
(((((((369.1_1	((406.1_1	406.1_2)	416.1_1))	(((((vir1_1	vir2_1)	(((ceb2_2	gal1_2)	icr1_2)	gal2_1))	gag2_1)	icr1_1)	((((((366.1_1	vul2_2)	tri2_1)	vup2_1)	((416.1_2	(gra1_1	gra2_1))	(gag2_2	tri1_1)))	((bur1_1	bur1_2)	bur2_1))	((lai1_1	lai1_2)	lai2_1))))	((grm2_2	grm1_1)	grm2_1))	(((rot1_1	rot1_2)	rot3_1)	rot2_2))	(((((vul3_1	vel1_1)	vul1_1)	(icr2_2	gab1_1))	(icr1_3	vel2_2))	((((((369.1_2	((plu1_1	(rot2_1	vel1_2))	vel2_1))	vul3_2)	ceb2_1)	icr2_1)	(((gac1_2
((((hal1_1	hal2_1)	(rot1_1	((rot1_2	rot3_1)	rot2_2)))	((((406.1_1	(369.1_1	406.1_2))	416.1_1)	((lit1_1	lit2_1)	((rhc1_1	rhc1_3)	rhc1_2)))	((grm2_2	grm1_1)	grm2_1)))	((((((icr2_2	vul1_1)	(gab1_1	vul3_1))	(vel1_1	vel2_2))	icr1_3)	((369.1_2	((((ceb2_1	plu1_1)	gal1_1)	vul3_2)	(gab1_2	vel1_2)))	((((((((ceb1_1	(gac2_1	vel2_1))	gag1_1)	gab2_1)	rot2_1)	icr2_1)	(plu2_1	vul1_2))	(gac1_2	icr2_3))	((gac1_1	vul2_1)	vup1_1))))	(((((vir1_1	vir2_1)	(gal1_2	gal2_1))
((((((369.1_1	(406.1_1	416.1_1))	(((grm1_1	grm2_2)	grm2_1)	(((rot1_1	rot2_2)	rot1_2)	rot3_1)))	((lit1_1	lit2_1)	((rhc1_1	rhc1_3)	rhc1_2)))	((((vir2_1	vir1_1)	((ceb2_2	gal2_1)	((gal1_2	icr1_2)	icr1_1)))	gag2_1)	(((416.1_2	((366.1_1	tri2_1)	vul2_2))	(((bur1_1	(bur1_2	bur2_1))	gag2_2)	((gra1_1	gra2_1)	(tri1_1	vup2_1))))	(lai1_1	(lai1_2	lai2_1)))))	((406.1_2	hal1_1)	hal2_1))	(((((vel2_2	vel1_1)	gab1_1)	(icr2_2	(vul1_1	vul3_1)))	icr1_3)	(((((((369.1_2	((gab1_2
(((((((grm2_1	grm2_2)	grm1_1)	((406.1_1	(369.1_1	416.1_1))	(((rhc1_1	rhc1_3)	rhc1_2)	(lit1_1	lit2_1))))	((vel2_2	gab1_1)	((((vul1_1	icr1_3)	vel1_1)	(vul3_1	icr2_2))	(((369.1_2	(((ceb2_1	(gac1_2	icr2_3))	gac2_1)	((gab1_2	vel2_1)	((gag1_1	vul2_1)	vel1_2))))	(((gab2_1	vul3_2)	(gal1_1	plu2_1))	rot2_1))	(((ceb1_1	vup1_1)	vul1_2)	(gac1_1	(icr2_1	plu1_1)))))))	((rot1_1	rot1_2)	(rot2_2	rot3_1)))	(((vir2_1	vir1_1)	((((((gra1_1	(gra2_1	vup2_1))	((bur1_1	(bur1_2
((((((((((vel2_2	vul3_1)	vel1_1)	icr1_3)	icr2_2)	vul1_1)	gab1_1)	((((369.1_2	rot2_1)	(gab1_2	vul1_2))	icr2_1)	((((((ceb1_1	gal1_1)	(((ceb2_1	vel1_2)	vup1_1)	((gac2_1	vul2_1)	(plu2_1	vel2_1))))	gac1_1)	gab2_1)	(plu1_1	(gac1_2	icr2_3)))	(gag1_1	vul3_2))))	((406.1_2	hal2_1)	hal1_1))	((((406.1_1	416.1_1)	369.1_1)	((grm1_1	((rot1_1	rot3_1)	(rot1_2	rot2_2)))	grm2_2))	((lit1_1	lit2_1)	(grm2_1	((rhc1_1	rhc1_3)	rhc1_2)))))	((((((vir2_1	vir1_1)	(icr1_1	icr1_2))
((((((((vel2_2	icr2_2)	vul3_1)	vel1_1)	(gab1_1	(icr1_3	vul1_1)))	((((((369.1_2	gab2_1)	vel1_2)	(vul1_2	vul2_1))	(((((ceb1_1	vul3_2)	gac2_1)	vel2_1)	gag1_1)	icr2_1))	(gab1_2	((gac1_2	icr2_3)	gal1_1)))	((ceb2_1	plu2_1)	(((gac1_1	vup1_1)	plu1_1)	rot2_1))))	((416.1_1	369.1_1)	406.1_1))	(((((vir2_1	vir1_1)	((ceb2_2	gal2_1)	((gal1_2	icr1_1)	icr1_2)))	gag2_1)	((((gra2_1	(bur1_1	(bur1_2	bur2_1)))	(416.1_2	tri2_1))	(366.1_1	vul2_2))	(gag2_2	((gra1_1	vup2_1)
(((((grm1_1	((rot1_1	(rot1_2	rot2_2))	rot3_1))	grm2_1)	((406.1_2	hal1_1)	hal2_1))	((((416.1_1	406.1_1)	369.1_1)	grm2_2)	((lit1_1	lit2_1)	((rhc1_1	rhc1_3)	rhc1_2))))	((((vel1_1	vul1_1)	(vel2_2	vul3_1))	((((((369.1_2	gal1_1)	vel1_2)	((ceb2_1	plu1_1)	(gac1_2	icr2_3)))	(gab2_1	gac2_1))	(((((((ceb1_1	vul3_2)	gac1_1)	vup1_1)	gab1_2)	(plu2_1	vel2_1))	(gag1_1	(icr2_1	(rot2_1	vul2_1))))	vul1_2))	((gab1_1	icr2_2)	icr1_3)))	((((((vir1_1	vir2_1)	((ceb2_2	gal2_1)
((((((((vir2_1	vir1_1)	icr1_1)	gal2_1)	((ceb2_2	gal1_2)	icr1_2))	gag2_1)	((lai1_1	lai2_1)	lai1_2))	(((((gag2_2	tri1_1)	tri2_1)	(((366.1_1	gra1_1)	vup2_1)	(416.1_2	gra2_1)))	vul2_2)	(bur1_1	(bur1_2	bur2_1))))	(((((((vel2_2	vul1_1)	(((((369.1_2	gab1_2)	plu1_1)	((gag1_1	vul3_2)	plu2_1))	(((ceb1_1	(gac1_1	rot2_1))	((gac1_2	icr2_3)	vul2_1))	(((((ceb2_1	vel2_1)	vel1_2)	gal1_1)	((gab2_1	(gac2_1	vul1_2))	vup1_1))	icr2_1)))	((gab1_1	icr1_3)	vul3_1)))	(((rot1_1
(((((((406.1_2	(hal1_1	hal2_1))	((rot1_1	rot3_1)	(rot1_2	rot2_2)))	(((gac1_2	icr2_3)	(((((((((369.1_2	icr2_1)	(gab1_2	vel1_2))	rot2_1)	vul3_2)	vup1_1)	((ceb1_1	vul2_1)	gag1_1))	((gac2_1	vel2_1)	plu1_1))	(((ceb2_1	vul1_2)	(gab2_1	gal1_1))	gac1_1))	((((((vul3_1	plu2_1)	vel2_2)	icr2_2)	vul1_1)	vel1_1)	icr1_3)))	gab1_1))	((grm1_1	grm2_2)	grm2_1))	((416.1_1	406.1_1)	369.1_1))	((((vir2_1	vir1_1)	(icr1_2	gal2_1))	(((ceb2_2	gal1_2)	gag2_1)	icr1_1))	((vul2_2
(((((((((gab1_1	plu2_1)	vul3_1)	((icr2_2	(icr1_3	vel2_2))	(vel1_1	vul1_1)))	(((gab1_2	vup1_1)	(gac1_2	icr2_3))	gab2_1))	((((369.1_2	(ceb2_1	gac2_1))	(((ceb1_1	(gal1_1	rot2_1))	(vel2_1	vul1_2))	gac1_1))	(((vel1_2	plu1_1)	vul3_2)	icr2_1))	(gag1_1	vul2_1)))	(((369.1_1	(406.1_1	416.1_1))	grm2_2)	grm1_1))	(((((((vir2_1	vir1_1)	((icr1_2	(gal1_2	gal2_1))	icr1_1))	(ceb2_2	gag2_1))	(((bur1_1	(bur1_2	bur2_1))	gra2_1)	tri1_1))	((((gag2_2	416.1_2)	(tri2_1	vul2_2))
((((((rot1_1	(rot2_2	rot3_1))	rot1_2)	((grm1_1	grm2_2)	grm2_1))	((369.1_1	(406.1_1	416.1_1))	(406.1_2	(hal1_1	hal2_1))))	(((((((vir1_1	vir2_1)	ceb2_2)	(icr1_1	icr1_2))	(gag2_1	(gal1_2	gal2_1)))	((((gra2_1	(416.1_2	(gra1_1	tri1_1)))	(((366.1_1	tri2_1)	gag2_2)	vul2_2))	((bur1_1	bur1_2)	bur2_1))	vup2_1))	((lai1_1	lai1_2)	lai2_1))	((lit1_1	lit2_1)	((rhc1_1	rhc1_3)	rhc1_2))))	(((((((vel1_1	vul3_1)	(icr1_3	icr2_2))	vel2_2)	gab1_1)	vul1_1)	plu2_1)	(((((369.1_2
(((((grm1_1	grm2_2)	grm2_1)	(rot1_1	((rot1_2	rot2_2)	rot3_1)))	(((((((vel1_1	vul1_1)	(gab1_1	icr2_2))	(((icr1_3	plu2_1)	vel2_2)	vul3_1))	(((((369.1_2	gal1_1)	(((ceb2_1	gac1_1)	vel2_1)	vel1_2))	gag1_1)	((gac1_2	icr2_3)	rot2_1))	((((ceb1_1	plu1_1)	((gab1_2	vup1_1)	vul2_1))	icr2_1)	(gab2_1	((gac2_1	vul3_2)	vul1_2)))))	(((rhc1_1	rhc1_3)	rhc1_2)	(lit1_1	lit2_1)))	((369.1_1	416.1_1)	406.1_1))	((406.1_2	hal1_1)	hal2_1)))	(((((vir1_1	vir2_1)	gal2_1)	(gag2_1
((((((grm2_2	((lit1_1	lit2_1)	((rhc1_1	rhc1_3)	rhc1_2)))	((406.1_1	(369.1_1	416.1_1))	grm1_1))	grm2_1)	(((vel2_2	icr1_3)	(vel1_1	vul1_1))	((((((369.1_2	ceb1_1)	gac2_1)	vul3_2)	(vel2_1	(vul2_1	plu1_1)))	((((ceb2_1	gab2_1)	(((gag1_1	vel1_2)	gal1_1)	icr2_1))	vup1_1)	((gab1_2	(gac1_2	icr2_3))	(gac1_1	(rot2_1	vul1_2)))))	((gab1_1	vul3_1)	(icr2_2	plu2_1)))))	((406.1_2	hal2_1)	hal1_1))	((((((((((vir2_1	vir1_1)	icr1_2)	gal1_2)	gag2_1)	(ceb2_2	gal2_1))	icr1_1)
((((((((lit1_1	lit2_1)	((rhc1_1	rhc1_3)	rhc1_2))	(grm1_1	grm2_2))	grm2_1)	((rot1_1	rot1_2)	(rot2_2	rot3_1)))	(((((vel2_2	((vul1_1	icr1_3)	vul3_1))	vel1_1)	(gab1_1	(icr2_2	plu2_1)))	((((369.1_2	(gac2_1	rot2_1))	((gag1_1	(plu1_1	vul2_1))	vul3_2))	icr2_1)	((((ceb1_1	((gac1_1	vup1_1)	vel1_2))	(gab2_1	gal1_1))	(ceb2_1	(gab1_2	vul1_2)))	((gac1_2	icr2_3)	vel2_1))))	(((406.1_1	416.1_1)	369.1_1)	((406.1_2	hal2_1)	hal1_1))))	((((vir1_1	vir2_1)	((((ceb2_2	icr1_2)
(((((((lit1_1	lit2_1)	(grm1_1	grm2_2))	(((((vir1_1	vir2_1)	ceb2_2)	((((icr1_2	gal1_2)	gag2_1)	icr1_1)	gal2_1))	(lai1_1	(lai1_2	lai2_1)))	((((((tri1_1	(tri2_1	vup2_1))	(366.1_1	gra1_1))	(bur1_1	(bur1_2	bur2_1)))	416.1_2)	vul2_2)	(gag2_2	gra2_1))))	(((icr1_3	(((gab1_1	vel1_1)	vul1_1)	icr2_2))	(vul3_1	vel2_2))	(((((369.1_2	rot2_1)	(gac2_1	vul2_1))	((plu1_1	((gag1_1	gal1_1)	(vul3_2	plu2_1)))	gab2_1))	(gac1_2	icr2_3))	((((((ceb1_1	icr2_1)	ceb2_1)	(vel1_2
(((((((vul1_1	icr2_2)	(icr1_3	(gab1_1	vul3_1)))	(vel1_1	vel2_2))	((((((369.1_2	(gab1_2	(gac2_1	vul1_2)))	plu2_1)	(ceb2_1	((gac1_2	icr2_3)	vup1_1)))	((gac1_1	gag1_1)	plu1_1))	((((ceb1_1	vul2_1)	vel1_2)	gal1_1)	((gab2_1	vul3_2)	icr2_1)))	(rot2_1	vel2_1)))	((369.1_1	(406.1_1	416.1_1))	((((grm1_1	grm2_1)	grm2_2)	(lit1_1	lit2_1))	(rot1_1	((rot1_2	rot3_1)	rot2_2)))))	(((((((vir2_1	vir1_1)	ceb2_2)	(((icr1_2	(gal2_1	icr1_1))	gal1_2)	gag2_1))	(bur1_1	(bur1_2
(((((((icr2_2	icr1_3)	((vel1_1	(vul3_1	vel2_2))	(gab1_1	vul1_1)))	(((((((369.1_2	gac2_1)	vul3_2)	gac1_1)	(gal1_1	(rot2_1	vel1_2)))	icr2_1)	((gac1_2	icr2_3)	vel2_1))	(((ceb1_1	((gab1_2	vul2_1)	plu1_1))	((ceb2_1	(vul1_2	vup1_1))	(gab2_1	plu2_1)))	gag1_1)))	(((406.1_1	(369.1_1	416.1_1))	(406.1_2	(hal1_1	hal2_1)))	((grm1_1	grm2_1)	((rot1_1	(rot2_2	rot3_1))	rot1_2))))	grm2_2)	(((((((vir2_1	vir1_1)	icr1_1)	(gal2_1	icr1_2))	gag2_1)	(ceb2_2	gal1_2))	tri2_1)
(((((((lit1_1	lit2_1)	(((406.1_2	hal2_1)	hal1_1)	(grm1_1	grm2_1)))	grm2_2)	((369.1_1	416.1_1)	406.1_1))	(((rot1_1	rot3_1)	rot2_2)	rot1_2))	(((((vir1_1	vir2_1)	((ceb2_2	gal1_2)	((gal2_1	icr1_2)	icr1_1)))	gag2_1)	((((((gag2_2	vup2_1)	gra2_1)	(416.1_2	tri2_1))	tri1_1)	vul2_2)	(((366.1_1	gra1_1)	((bur1_1	bur2_1)	bur1_2))	(lai1_1	(lai1_2	lai2_1)))))	((rhc1_1	rhc1_3)	rhc1_2)))	(((((gab1_1	icr1_3)	(vel1_1	vul1_1))	((plu2_1	vul3_1)	vel2_2))	icr2_2)	((((((369.1_2
((((((((grm2_2	grm2_1)	((406.1_2	hal1_1)	hal2_1))	(lit1_1	lit2_1))	grm1_1)	(((((vir2_1	vir1_1)	(((ceb2_2	gag2_1)	icr1_2)	(gal2_1	gal1_2)))	icr1_1)	(((((gra1_1	vup2_1)	((366.1_1	gra2_1)	tri1_1))	((416.1_2	tri2_1)	(gag2_2	vul2_2)))	((lai1_1	lai1_2)	lai2_1))	(bur1_1	(bur1_2	bur2_1))))	((369.1_1	406.1_1)	416.1_1)))	((rot1_1	rot2_2)	(rot1_2	rot3_1)))	(((gab1_1	(((icr2_2	vel1_1)	vel2_2)	vul3_1))	(icr1_3	(plu2_1	vul1_1)))	((((((369.1_2	vul3_2)	((((ceb1_1	rot2_1)
(((((((416.1_1	(369.1_1	406.1_1))	(grm2_1	((rot1_1	rot1_2)	(rot2_2	rot3_1))))	(grm1_1	grm2_2))	(406.1_2	(hal1_1	hal2_1)))	((((vul1_1	gab1_1)	(vel2_2	vul3_1))	((vel1_1	icr2_2)	(icr1_3	plu2_1)))	((((369.1_2	(ceb2_1	vul1_2))	((((gac1_2	icr2_3)	gal1_1)	vup1_1)	((vel1_2	(plu1_1	vul3_2))	rot2_1)))	((gab1_2	(((gab2_1	(gag1_1	vul2_1))	gac1_1)	icr2_1))	(gac2_1	vel2_1)))	ceb1_1)))	((lit1_1	lit2_1)	((rhc1_1	rhc1_3)	rhc1_2)))	(((((vir2_1	vir1_1)	(ceb2_2	(icr1_2
(((((grm2_2	(((rot1_1	rot2_2)	rot1_2)	rot3_1))	((416.1_1	369.1_1)	406.1_1))	grm1_1)	((((rhc1_1	rhc1_3)	rhc1_2)	(lit1_1	lit2_1))	((406.1_2	(hal1_1	hal2_1))	grm2_1)))	(((((gab1_1	vel1_1)	vel2_2)	(vul3_1	((plu2_1	icr2_2)	icr1_3)))	(vul1_1	(369.1_2	((((((((ceb1_1	ceb2_1)	gag1_1)	(plu1_1	vel2_1))	(gab2_1	vul2_1))	(gab1_2	vup1_1))	vul1_2)	((gac1_1	gac2_1)	icr2_1))	(((gal1_1	(vel1_2	vul3_2))	rot2_1)	(gac1_2	icr2_3))))))	(((((vir2_1	vir1_1)	(((ceb2_2	(gal1_2
(((((((grm1_1	grm2_2)	406.1_2)	(((((((((icr2_2	vul1_1)	vel1_1)	(((369.1_2	vel1_2)	(gac1_1	((icr2_1	plu1_1)	vul1_2)))	((((((ceb1_1	plu2_1)	(gac1_2	icr2_3))	gal1_1)	((ceb2_1	vup1_1)	gab2_1))	(gac2_1	((gag1_1	rot2_1)	vul3_2)))	((gab1_2	vel2_1)	vul2_1))))	vel2_2)	icr1_3)	(gab1_1	vul3_1))	(hal1_1	hal2_1))	grm2_1)	((rot1_1	rot2_2)	(rot1_2	rot3_1))))	(369.1_1	(406.1_1	416.1_1)))	((((vir1_1	vir2_1)	(((ceb2_2	gal1_2)	icr1_2)	(gal2_1	icr1_1)))	gag2_1)	((((((366.1_1
((((((grm1_1	grm2_2)	(rot1_1	((rot1_2	rot2_2)	rot3_1)))	((((icr1_3	(vel1_1	(((gab1_1	vul1_1)	icr2_2)	vul3_1)))	((((((369.1_2	vul1_2)	plu2_1)	(gal1_1	plu1_1))	((ceb1_1	gag1_1)	(((ceb2_1	rot2_1)	vul3_2)	vel1_2)))	gab1_2)	((vel2_1	(((gac1_1	vul2_1)	vup1_1)	gac2_1))	((gab2_1	icr2_1)	(gac1_2	icr2_3)))))	vel2_2)	(416.1_1	(369.1_1	406.1_1))))	(lit1_1	lit2_1))	((rhc1_1	rhc1_3)	rhc1_2))	((((((((vir1_1	vir2_1)	gal1_2)	icr1_1)	((ceb2_2	gal2_1)	(gag2_1	icr1_2)))
((((((406.1_2	hal2_1)	hal1_1)	(((((((vir1_1	vir2_1)	icr1_1)	((ceb2_2	icr1_2)	gal1_2))	(gal2_1	gag2_1))	(lai1_1	(lai1_2	lai2_1)))	((((366.1_1	vul2_2)	vup2_1)	(bur1_1	(bur1_2	bur2_1)))	((416.1_2	(gag2_2	tri1_1))	(gra1_1	gra2_1))))	tri2_1))	(((vel2_2	(icr1_3	(gab1_1	((vul3_1	vel1_1)	(icr2_2	vul1_1)))))	((((369.1_2	((gab1_2	vul2_1)	(gac1_2	icr2_3)))	((gal1_1	icr2_1)	plu1_1))	((((ceb1_1	ceb2_1)	gag1_1)	((plu2_1	vul3_2)	(vul1_2	(rot2_1	vel2_1))))	(gac1_1
(((((((((vir1_1	vir2_1)	icr1_1)	gal1_2)	((ceb2_2	icr1_2)	gal2_1))	gag2_1)	(lai1_1	(lai1_2	lai2_1)))	((gag2_2	((366.1_1	416.1_2)	vup2_1))	((((bur1_1	bur1_2)	bur2_1)	((gra1_1	tri1_1)	vul2_2))	(gra2_1	tri2_1))))	grm2_1)	(((((gab1_1	vul1_1)	(icr1_3	(((icr2_2	vel2_2)	vel1_1)	vul3_1)))	(((((369.1_2	vel2_1)	(((gac1_1	(gag1_1	vup1_1))	rot2_1)	gab2_1))	(plu1_1	vel1_2))	(gac1_2	icr2_3))	(((ceb1_1	(gal1_1	icr2_1))	(((gab1_2	vul3_2)	plu2_1)	vul2_1))	((ceb2_1
((((hal2_1	(((((((369.1_2	gac1_1)	icr2_1)	(gag1_1	((gal1_1	(plu1_1	vel1_2))	(vup1_1	vul2_1))))	((ceb1_1	vul3_2)	((ceb2_1	((gac1_2	icr2_3)	plu2_1))	(((gab1_2	gab2_1)	(gac2_1	(rot2_1	vul1_2)))	vel2_1))))	((gab1_1	vel1_1)	vul3_1))	(((vul1_1	icr2_2)	(icr1_3	vel2_2))	grm2_1))	hal1_1))	((rhc1_1	rhc1_3)	rhc1_2))	((((((406.1_1	416.1_1)	406.1_2)	369.1_1)	grm2_2)	(grm1_1	(rot1_1	(rot1_2	(rot2_2	rot3_1)))))	(lit1_1	lit2_1)))	((((vir1_1	vir2_1)	gag2_1)	((ceb2_2
(((((hal1_1	grm2_1)	((((369.1_1	406.1_1)	406.1_2)	416.1_1)	(rot1_1	(rot1_2	(rot2_2	rot3_1)))))	(((lit1_1	lit2_1)	((rhc1_1	rhc1_3)	rhc1_2))	(grm1_1	grm2_2)))	((((icr1_3	vel1_1)	((vul1_1	vul3_1)	gab1_1))	(((((369.1_2	vul1_2)	((((gab1_2	rot2_1)	gac1_1)	vel2_1)	vup1_1))	icr2_1)	(((ceb1_1	ceb2_1)	gab2_1)	gac2_1))	((((gac1_2	icr2_3)	(vul2_1	vul3_2))	(gag1_1	plu1_1))	(gal1_1	(plu2_1	vel1_2)))))	(vel2_2	icr2_2)))	((((((vir1_1	vir2_1)	((ceb2_2	(gal1_2	icr1_2))
(((((((grm1_1	((369.1_1	(406.1_2	416.1_1))	406.1_1))	(rot1_1	((rot1_2	rot2_2)	rot3_1)))	grm2_2)	grm2_1)	((((gab1_1	((vel1_1	vul3_1)	icr1_3))	(icr2_2	vel2_2))	vul1_1)	((((((369.1_2	plu2_1)	(vel2_1	vul1_2))	((gal1_1	vul2_1)	((gab2_1	rot2_1)	gac1_1)))	(gac1_2	icr2_3))	gag1_1)	(((((ceb1_1	((ceb2_1	gab1_2)	plu1_1))	vul3_2)	(vel1_2	vup1_1))	icr2_1)	gac2_1))))	(((lit1_1	lit2_1)	((rhc1_1	rhc1_3)	rhc1_2))	hal1_1))	((((((vir1_1	vir2_1)	hal2_1)	(gal1_2	icr1_2))
(((grm2_2	((406.1_2	416.1_1)	(369.1_1	406.1_1)))	(((((gab1_1	vel1_1)	(vul1_1	icr1_3))	(icr2_2	vel2_2))	(((((((((369.1_2	(gac1_1	gag1_1))	plu2_1)	vul1_2)	(((gab1_2	gac2_1)	vup1_1)	(plu1_1	vel2_1)))	vul2_1)	((ceb1_1	ceb2_1)	(gac1_2	icr2_3)))	((gal1_1	vel1_2)	(rot2_1	vul3_2)))	(gab2_1	icr2_1))	vul3_1))	(grm1_1	((rot1_1	(rot2_2	rot3_1))	rot1_2))))	((((((vir2_1	vir1_1)	gal1_2)	gag2_1)	((ceb2_2	icr1_2)	icr1_1))	((((gag2_2	tri1_1)	((366.1_1	gra2_1)	(lai1_1
(((((((369.1_1	(406.1_1	406.1_2))	416.1_1)	hal2_1)	((lit1_1	lit2_1)	((rhc1_1	rhc1_3)	rhc1_2)))	((((((vel2_2	icr2_2)	vel1_1)	(gab1_1	grm2_1))	(((((((369.1_2	ceb1_1)	vel1_2)	(vel2_1	vul2_1))	((ceb2_1	gab2_1)	(gac1_2	icr2_3)))	vup1_1)	icr2_1)	((((gab1_2	rot2_1)	(gag1_1	gal1_1))	vul1_2)	((gac1_1	vul3_2)	((gac2_1	plu1_1)	plu2_1)))))	((icr1_3	vul3_1)	vul1_1))	((grm1_1	grm2_2)	(rot1_1	(rot1_2	(rot2_2	rot3_1))))))	((((vir1_1	vir2_1)	(ceb2_2	((gal1_2	(icr1_1
((((((grm1_1	grm2_2)	((((vir1_1	vir2_1)	((ceb2_2	gal1_2)	icr1_1))	((((((gag2_2	tri1_1)	tri2_1)	416.1_2)	((366.1_1	(gra1_1	vup2_1))	vul2_2))	gra2_1)	(lai1_1	(lai1_2	lai2_1))))	((bur1_1	(bur1_2	bur2_1))	(gag2_1	(gal2_1	icr1_2)))))	(rot1_1	((rot1_2	rot3_1)	rot2_2)))	((((((icr2_2	vel2_2)	vul1_1)	((ceb2_1	vup1_1)	gac1_1))	((icr1_3	gab1_1)	vul3_1))	(((((((369.1_2	(gab2_1	icr2_1))	rot2_1)	vul2_1)	(gal1_1	plu1_1))	((((ceb1_1	vel2_1)	(gab1_2	vel1_2))	(gac2_1
((((((((369.1_1	416.1_1)	406.1_1)	406.1_2)	(((rot1_1	rot3_1)	rot2_2)	rot1_2))	(((lit1_1	lit2_1)	((rhc1_1	rhc1_3)	rhc1_2))	((grm2_2	grm1_1)	grm2_1)))	(hal1_1	hal2_1))	((((((vir2_1	vir1_1)	icr1_1)	(ceb2_2	((gal1_2	gal2_1)	icr1_2)))	gag2_1)	((366.1_1	vul2_2)	(416.1_2	((gra1_1	vup2_1)	((gra2_1	tri2_1)	tri1_1)))))	(((bur1_1	(bur1_2	bur2_1))	gag2_2)	(lai1_1	(lai1_2	lai2_1)))))	((((vul1_1	(icr2_2	vul3_1))	vel1_1)	((gab1_1	(icr1_3	vel2_2))	((((369.1_2	gab2_1)
(((((369.1_1	((406.1_1	406.1_2)	416.1_1))	(((grm2_2	grm1_1)	grm2_1)	(rot1_1	((rot1_2	rot3_1)	rot2_2))))	((lit1_1	lit2_1)	((rhc1_1	rhc1_3)	rhc1_2)))	(((((vul1_1	((icr1_3	vul3_1)	(icr2_2	vel2_2)))	vel1_1)	gab1_1)	((((369.1_2	((gag1_1	vul2_1)	vup1_1))	((ceb2_1	rot2_1)	gal1_1))	(gac2_1	vel1_2))	((((ceb1_1	(gac1_2	icr2_3))	icr2_1)	((gab1_2	(gab2_1	plu1_1))	vul1_2))	((gac1_1	(plu2_1	vel2_1))	vul3_2))))	(hal1_1	hal2_1)))	((((vir2_1	vir1_1)	(((ceb2_2	gal2_1)
(((((((369.1_1	406.1_1)	(406.1_2	416.1_1))	(rot1_1	((rot1_2	rot2_2)	rot3_1)))	grm2_1)	(grm1_1	grm2_2))	(((((vel1_1	gab1_1)	((icr1_3	plu2_1)	vul1_1))	icr2_2)	vul3_1)	((((((369.1_2	gab1_2)	gal1_1)	((ceb1_1	ceb2_1)	((vup1_1	(gag1_1	vul2_1))	(gac2_1	vel2_1))))	(((((gab2_1	vul3_2)	vel1_2)	(gac1_1	(gac1_2	icr2_3)))	rot2_1)	(plu1_1	vul1_2)))	icr2_1)	vel2_2)))	(((((((vir2_1	vir1_1)	gag2_1)	(gal2_1	icr1_1))	(ceb2_2	(gal1_2	icr1_2)))	((((tri2_1	(gra2_1	vul2_2))
((((hal1_1	hal2_1)	(rot1_1	((rot1_2	rot3_1)	rot2_2)))	((((((((gab1_1	icr1_3)	vel1_1)	(vul3_1	(vel2_2	vul1_1)))	(icr2_2	plu2_1))	((((((369.1_2	gab1_2)	ceb1_1)	plu1_1)	(gac1_1	vul2_1))	(gag1_1	gal1_1))	(((((ceb2_1	(gac1_2	icr2_3))	vul3_2)	(gab2_1	rot2_1))	((gac2_1	vel1_2)	vup1_1))	(icr2_1	(vel2_1	vul1_2)))))	grm2_1)	(((rhc1_1	rhc1_3)	rhc1_2)	(lit1_1	lit2_1)))	(((((369.1_1	406.1_1)	406.1_2)	416.1_1)	grm1_1)	grm2_2)))	((((((vir2_1	vir1_1)	ceb2_2)	(icr1_1
((((((((369.1_1	406.1_1)	416.1_1)	406.1_2)	grm2_2)	((rot1_1	rot3_1)	(rot1_2	rot2_2)))	((((rhc1_1	rhc1_3)	rhc1_2)	(lit1_1	lit2_1))	grm1_1))	(((((icr1_3	plu2_1)	(icr2_2	vul3_1))	vel2_2)	(((gab1_1	vul1_1)	vel1_1)	grm2_1))	(((((((369.1_2	gal1_1)	rot2_1)	vup1_1)	(gac1_2	icr2_3))	ceb2_1)	((gag1_1	vel2_1)	vul3_2))	(((ceb1_1	gab2_1)	(((gac1_1	vel1_2)	vul2_1)	icr2_1))	(gab1_2	((gac2_1	plu1_1)	vul1_2))))))	(((((((vir2_1	vir1_1)	ceb2_2)	icr1_1)	((gal2_1	gal1_2)
((((((grm2_2	((lit1_1	lit2_1)	grm1_1))	(((rot1_1	rot3_1)	rot1_2)	rot2_2))	(((((gab1_1	vul1_1)	vel2_2)	((((369.1_2	((gab1_2	gal1_1)	vul1_2))	(((gab2_1	vul2_1)	vup1_1)	(gac2_1	vel2_1)))	(((((ceb2_1	icr2_1)	rot2_1)	gac1_1)	vel1_2)	(gac1_2	icr2_3)))	((ceb1_1	plu1_1)	(gag1_1	vul3_2))))	((vel1_1	icr2_2)	icr1_3))	(plu2_1	(vul3_1	grm2_1))))	((((((vir2_1	vir1_1)	(((ceb2_2	icr1_1)	icr1_2)	gag2_1))	(gal1_2	gal2_1))	(((((416.1_2	vup2_1)	gra2_1)	(366.1_1	tri1_1))
(((((((((gab1_1	vel2_2)	vul1_1)	(vel1_1	(icr2_2	vul3_1)))	(icr1_3	plu2_1))	((((((((369.1_2	vul2_1)	((gab1_2	gal1_1)	icr2_1))	vul1_2)	(ceb1_1	((gac1_1	plu1_1)	(rot2_1	vel1_2))))	(ceb2_1	gab2_1))	(gag1_1	(vel2_1	vup1_1)))	((gac1_2	icr2_3)	(gac2_1	vul3_2)))	grm2_1))	(((369.1_1	(406.1_1	406.1_2))	416.1_1)	grm1_1))	((hal1_1	hal2_1)	(rot1_1	((rot1_2	rot2_2)	rot3_1))))	(((lit1_1	lit2_1)	((rhc1_1	rhc1_3)	rhc1_2))	grm2_2))	(((((vir2_1	vir1_1)	(icr1_1	icr1_2))
((((((((369.1_1	416.1_1)	406.1_1)	406.1_2)	(hal1_1	hal2_1))	((rot1_1	(rot1_2	rot3_1))	rot2_2))	(grm1_1	grm2_2))	((vul1_1	((((vel1_1	vul3_1)	icr2_2)	((gab1_1	icr1_3)	vel2_2))	plu2_1))	(((((369.1_2	((((ceb1_1	vel2_1)	vel1_2)	vul2_1)	rot2_1))	gab1_2)	((gab2_1	gag1_1)	((gac1_2	icr2_3)	vul1_2)))	(ceb2_1	vup1_1))	(((gac1_1	icr2_1)	(gal1_1	vul3_2))	(gac2_1	plu1_1)))))	((((((((vir1_1	vir2_1)	(gal1_2	icr1_1))	gag2_1)	((ceb2_2	gal2_1)	icr1_2))	((gra2_1	(((366.1_1
(((((((406.1_2	(hal1_1	hal2_1))	((grm1_1	grm2_2)	grm2_1))	((rot1_1	rot1_2)	(rot2_2	rot3_1)))	(((((((vir1_1	vir2_1)	((ceb2_2	gag2_1)	(((gal1_2	icr1_2)	gal2_1)	icr1_1)))	366.1_1)	((gag2_2	tri2_1)	vup2_1))	(((lai1_1	lai1_2)	lai2_1)	vul2_2))	(bur1_1	(bur1_2	bur2_1)))	((gra2_1	416.1_2)	(gra1_1	tri1_1))))	((lit1_1	lit2_1)	((rhc1_1	rhc1_3)	rhc1_2)))	(((vel2_2	((gab1_1	icr1_3)	(vel1_1	vul3_1)))	vul1_1)	((plu2_1	icr2_2)	(((369.1_2	gal1_1)	(((((((ceb1_1	vul3_2)
(((((grm2_1	(((((((icr1_3	vul1_1)	vel2_2)	vul3_1)	vel1_1)	gab1_1)	((((369.1_2	ceb1_1)	(((gac1_1	rot2_1)	vul1_2)	gac2_1))	((gab2_1	gag1_1)	(plu1_1	vup1_1)))	((((((ceb2_1	vul2_1)	gab1_2)	(vel1_2	vul3_2))	vel2_1)	(gal1_1	icr2_1))	(gac1_2	icr2_3))))	(plu2_1	icr2_2)))	((406.1_2	hal2_1)	hal1_1))	(grm1_1	grm2_2))	((lit1_1	lit2_1)	((rhc1_1	rhc1_3)	rhc1_2)))	(((((vir1_1	vir2_1)	(((ceb2_2	gal1_2)	((icr1_1	icr1_2)	gal2_1))	gag2_1))	((366.1_1	(416.1_2	((bur1_1
(((((grm2_1	((((((icr1_3	vul1_1)	gab1_1)	(icr2_2	plu2_1))	((vel1_1	vel2_2)	vul3_1))	((((369.1_2	vup1_1)	((ceb1_1	vel1_2)	((gac2_1	vel2_1)	(((gag1_1	vul1_2)	icr2_1)	plu1_1))))	vul3_2)	(((((ceb2_1	rot2_1)	vul2_1)	gal1_1)	gac1_1)	((gab1_2	gab2_1)	(gac1_2	icr2_3)))))	(lit1_1	lit2_1)))	((rhc1_1	rhc1_3)	rhc1_2))	((grm2_2	grm1_1)	(rot1_1	((rot1_2	rot2_2)	rot3_1))))	((((369.1_1	406.1_1)	416.1_1)	(406.1_2	hal2_1))	hal1_1))	(((((((((vir1_1	vir2_1)	ceb2_2)	(gal1_2
((((((((icr1_3	(plu2_1	vul1_1))	(((gab1_1	icr2_2)	(vel1_1	vul3_1))	vel2_2))	(((((((369.1_2	vel1_2)	(gag1_1	(vul1_2	vup1_1)))	gab1_2)	((ceb1_1	vul2_1)	gac1_1))	((((ceb2_1	vel2_1)	(gac2_1	plu1_1))	vul3_2)	gab2_1))	(icr2_1	rot2_1))	((gac1_2	icr2_3)	gal1_1)))	((369.1_1	416.1_1)	406.1_1))	(rot1_1	((rot1_2	rot3_1)	rot2_2)))	((((vir2_1	vir1_1)	(((ceb2_2	icr1_2)	(gag2_1	icr1_1))	(gal1_2	gal2_1)))	(lai1_1	(lai1_2	lai2_1)))	((vup2_1	gra1_1)	(((((366.1_1	tri1_1)
((hal1_1	(grm1_1	grm2_2))	(((((((((vul1_1	vel2_2)	icr1_3)	(plu2_1	vel1_1))	((icr2_2	vul3_1)	gab1_1))	(((((((((369.1_2	vul3_2)	vul2_1)	(gab1_2	gal1_1))	(rot2_1	icr2_1))	(((ceb2_1	gag1_1)	vel2_1)	(vel1_2	vul1_2)))	(gac1_2	icr2_3))	gac2_1)	((gab2_1	(gac1_1	vup1_1))	plu1_1))	ceb1_1))	((rot1_1	rot1_2)	(rot2_2	rot3_1)))	grm2_1)	((((406.1_1	(369.1_1	416.1_1))	406.1_2)	((lit1_1	lit2_1)	((rhc1_1	rhc1_3)	rhc1_2)))	hal2_1))	(((((((vir1_1	vir2_1)	icr1_2)	(ceb2_2
((((((((gab1_1	vul1_1)	((vel2_2	(vel1_1	vul3_1))	((icr1_3	icr2_2)	plu2_1)))	(((((369.1_2	(ceb1_1	vul2_1))	ceb2_1)	((((vel1_2	vul1_2)	gac2_1)	(gac1_2	icr2_3))	(((gab1_2	(gal1_1	icr2_1))	gac1_1)	vup1_1)))	(gab2_1	gag1_1))	(((plu1_1	vul3_2)	vel2_1)	rot2_1)))	((lit1_1	lit2_1)	((rhc1_1	rhc1_3)	rhc1_2)))	((((((vir2_1	vir1_1)	icr1_1)	((ceb2_2	icr1_2)	(gal1_2	gal2_1)))	gag2_1)	((((366.1_1	((416.1_2	vup2_1)	gag2_2))	(gra1_1	gra2_1))	(((bur1_1	bur2_1)	bur1_2)
((((lit1_1	lit2_1)	((rhc1_1	rhc1_3)	rhc1_2))	((grm1_1	(grm2_1	grm2_2))	(hal1_1	hal2_1)))	((((((((icr1_3	vul3_1)	vul1_1)	((icr2_2	vel1_1)	gab1_1))	plu2_1)	vel2_2)	(((((((((369.1_2	gal1_1)	gab2_1)	icr2_1)	((gab1_2	rot2_1)	gac1_1))	((ceb1_1	(gac2_1	plu1_1))	(ceb2_1	((gag1_1	vul3_2)	vel1_2))))	(gac1_2	icr2_3))	vup1_1)	(vul2_1	vel2_1))	vul1_2))	((((406.1_1	406.1_2)	369.1_1)	416.1_1)	(rot1_1	((rot1_2	rot3_1)	rot2_2))))	(((((vir2_1	vir1_1)	(gal1_2	gal2_1))
(((grm2_1	(((406.1_1	((369.1_1	416.1_1)	406.1_2))	(grm1_1	(rot1_1	((rot1_2	rot3_1)	rot2_2))))	grm2_2))	((((((vir1_1	vir2_1)	icr1_1)	(((ceb2_2	gal1_2)	gag2_1)	(gal2_1	icr1_2)))	(gra1_1	(((((366.1_1	(416.1_2	tri1_1))	tri2_1)	((gag2_2	vup2_1)	gra2_1))	((bur1_1	bur1_2)	bur2_1))	vul2_2)))	((lai1_1	lai1_2)	lai2_1))	(hal1_1	hal2_1)))	((((vul3_1	(icr1_3	plu2_1))	((((((((369.1_2	vup1_1)	vul2_1)	vel2_1)	(ceb2_1	(gac1_2	icr2_3)))	((((gab1_2	gab2_1)	icr2_1)	gac2_1)
(((((grm2_2	((406.1_1	(369.1_1	416.1_1))	406.1_2))	((lit1_1	lit2_1)	((rhc1_1	rhc1_3)	rhc1_2)))	(((grm2_1	grm1_1)	(rot1_1	((rot1_2	rot2_2)	rot3_1)))	(hal1_1	hal2_1)))	((((gab1_1	vel2_2)	((((369.1_2	(gal1_1	plu1_1))	((((ceb1_1	vel1_2)	gac2_1)	(((ceb2_1	vul1_2)	gag1_1)	icr2_1))	(gac1_2	icr2_3)))	((vel2_1	vup1_1)	vul3_2))	(((gab1_2	rot2_1)	gab2_1)	(gac1_1	vul2_1))))	(icr2_2	(plu2_1	vel1_1)))	((icr1_3	vul1_1)	vul3_1)))	(((((((vir2_1	vir1_1)	icr1_1)	gal1_2)
((((((((((369.1_1	416.1_1)	406.1_2)	406.1_1)	(grm2_2	grm1_1))	((rot1_1	(rot1_2	rot2_2))	rot3_1))	(hal2_1	hal1_1))	grm2_1)	(lit1_1	lit2_1))	((((((((vir1_1	vir2_1)	icr1_1)	(ceb2_2	(gal1_2	gal2_1)))	icr1_2)	gag2_1)	((bur1_1	(bur1_2	bur2_1))	((lai1_1	lai1_2)	lai2_1)))	((tri2_1	vup2_1)	((366.1_1	vul2_2)	(((416.1_2	gra2_1)	gra1_1)	(gag2_2	tri1_1)))))	((rhc1_1	rhc1_3)	rhc1_2)))	(((plu2_1	icr1_3)	((((369.1_2	vul2_1)	icr2_1)	(ceb2_1	gag1_1))	((((((ceb1_1	plu1_1)
((((rot1_1	((rot1_2	rot3_1)	rot2_2))	((((406.1_2	406.1_1)	(369.1_1	416.1_1))	((lit1_1	lit2_1)	grm1_1))	grm2_2))	(grm2_1	((rhc1_1	rhc1_3)	rhc1_2)))	((((((((vul1_1	vul3_1)	icr1_3)	plu2_1)	(gab1_1	vel2_2))	((369.1_2	(ceb1_1	((gal1_1	gac1_1)	(((gac1_2	icr2_3)	vul1_2)	vul2_1))))	((((ceb2_1	vup1_1)	(gag1_1	rot2_1))	(((gab1_2	vel1_2)	plu1_1)	vel2_1))	((gab2_1	gac2_1)	(icr2_1	vul3_2)))))	(icr2_2	vel1_1))	(((vir1_1	vir2_1)	(((((ceb2_2	icr1_2)	gal1_2)	icr1_1)
((((lit1_1	lit2_1)	(((((icr2_2	vel2_2)	(((plu2_1	vul3_1)	vul1_1)	vel1_1))	icr1_3)	gab1_1)	((((369.1_2	((ceb1_1	((gac1_1	gag1_1)	gac2_1))	(gab2_1	vul3_2)))	plu1_1)	(((((ceb2_1	vel2_1)	gal1_1)	((gab1_2	vup1_1)	rot2_1))	vul1_2)	(gac1_2	icr2_3)))	((vel1_2	vul2_1)	icr2_1))))	(((((vir1_1	vir2_1)	(ceb2_2	(gal2_1	icr1_1)))	(gal1_2	icr1_2))	gag2_1)	((vul2_2	tri2_1)	((((((366.1_1	gra1_1)	(gag2_2	tri1_1))	vup2_1)	((bur1_1	bur1_2)	bur2_1))	(416.1_2	gra2_1))
(grm2_1	(((((((vul1_1	vel1_1)	((icr1_3	vul3_1)	icr2_2))	(vel2_2	gab1_1))	(((((((369.1_2	gab1_2)	((icr2_1	vel2_1)	rot2_1))	vul3_2)	(gag1_1	vul2_1))	(((gac1_2	icr2_3)	plu2_1)	((gac2_1	plu1_1)	vup1_1)))	((ceb1_1	vel1_2)	(gab2_1	(gac1_1	gal1_1))))	(ceb2_1	vul1_2)))	(((((406.1_2	369.1_1)	(406.1_1	416.1_1))	((hal1_1	hal2_1)	(grm1_1	grm2_2)))	(rot1_1	((rot1_2	rot2_2)	rot3_1)))	(lit1_1	lit2_1)))	((((((vir1_1	vir2_1)	gal2_1)	(ceb2_2	((gal1_2	icr1_1)	icr1_2)))
((((((grm2_2	grm1_1)	((406.1_1	416.1_1)	(369.1_1	406.1_2)))	(hal1_1	hal2_1))	grm2_1)	((((icr1_3	vul1_1)	((vul3_1	icr2_2)	vel1_1))	(vel2_2	gab1_1))	(((((((369.1_2	vul1_2)	((plu2_1	rot2_1)	vel2_1))	((gab1_2	vel1_2)	(gal1_1	plu1_1)))	(gac2_1	gag1_1))	(gab2_1	(gac1_1	vul2_1)))	((ceb1_1	((ceb2_1	icr2_1)	(gac1_2	icr2_3)))	vup1_1))	vul3_2)))	(((((vir1_1	vir2_1)	((((ceb2_2	icr1_1)	icr1_2)	gal1_2)	gal2_1))	gag2_1)	(((366.1_1	(((416.1_2	(gra2_1	vup2_1))	(gag2_2
((((grm2_1	((406.1_1	(369.1_1	(406.1_2	416.1_1)))	(grm1_1	grm2_2)))	((vul1_1	icr1_3)	((vel2_2	gab1_1)	((((((((369.1_2	vel1_2)	rot2_1)	((gab1_2	plu1_1)	(((gac1_1	vul3_2)	plu2_1)	gag1_1)))	gac2_1)	((gal1_1	vul2_1)	(icr2_1	vel2_1)))	((ceb1_1	(gac1_2	icr2_3))	vul1_2))	(ceb2_1	(gab2_1	vup1_1)))	((icr2_2	vul3_1)	vel1_1)))))	((lit1_1	lit2_1)	((rhc1_1	rhc1_3)	rhc1_2)))	(((((((((vir1_1	vir2_1)	gag2_1)	icr1_2)	(((ceb2_2	gal2_1)	icr1_1)	gal1_2))	(((bur1_1	bur1_2)
(((((406.1_1	369.1_1)	(406.1_2	416.1_1))	(((lit1_1	lit2_1)	((rhc1_1	rhc1_3)	rhc1_2))	(((grm1_1	(rot1_1	(rot1_2	(rot2_2	rot3_1))))	grm2_1)	grm2_2)))	(((((((((vir1_1	vir2_1)	(gal1_2	icr1_2))	ceb2_2)	gal2_1)	gag2_1)	icr1_1)	((gra1_1	gra2_1)	(bur1_1	(bur1_2	bur2_1))))	(lai1_1	(lai1_2	lai2_1)))	(((366.1_1	416.1_2)	vul2_2)	((gag2_2	tri2_1)	(vup2_1	tri1_1)))))	((((vul1_1	(((gab1_1	(icr1_3	vel1_1))	icr2_2)	vel2_2))	vul3_1)	((((369.1_2	((ceb1_1	gac2_1)	((gac1_1
(((((((((gab1_1	vel2_2)	(((vul3_1	vel1_1)	(icr1_3	icr2_2))	vul1_1))	((lit1_1	lit2_1)	((rhc1_1	rhc1_3)	rhc1_2)))	(rot1_1	((rot1_2	rot3_1)	rot2_2)))	(((406.1_2	(406.1_1	416.1_1))	369.1_1)	(grm1_1	grm2_2)))	(hal1_1	hal2_1))	grm2_1)	((((((((369.1_2	ceb2_1)	vul1_2)	(gac1_1	((gal1_1	plu1_1)	rot2_1)))	(gac2_1	vup1_1))	icr2_1)	(vel1_2	plu2_1))	(((gab1_2	vul3_2)	gab2_1)	(vel2_1	vul2_1)))	((ceb1_1	(gac1_2	icr2_3))	gag1_1)))	(((((vir2_1	vir1_1)	(gag2_1	gal1_2))
((((406.1_1	(369.1_1	406.1_2))	416.1_1)	((((gab1_1	vel1_1)	vel2_2)	(((icr2_2	vul3_1)	icr1_3)	vul1_1))	(((((((369.1_2	vel1_2)	(gac2_1	rot2_1))	vul2_1)	ceb2_1)	((((ceb1_1	plu2_1)	(gag1_1	((gal1_1	vup1_1)	vul1_2)))	plu1_1)	(icr2_1	vul3_2)))	((gab1_2	vel2_1)	(gac1_2	icr2_3)))	(gab2_1	gac1_1))))	((((((((vir1_1	vir2_1)	(((gal2_1	icr1_2)	icr1_1)	gal1_2))	ceb2_2)	gag2_1)	((((gra1_1	tri1_1)	(tri2_1	vup2_1))	(((366.1_1	gra2_1)	416.1_2)	gag2_2))	(((bur1_1	bur2_1)
(((((((rot1_1	((rot1_2	rot2_2)	rot3_1))	(369.1_1	406.1_1))	((lit1_1	lit2_1)	((rhc1_1	rhc1_3)	rhc1_2)))	((((406.1_2	416.1_1)	grm1_1)	grm2_1)	grm2_2))	(((((((vir1_1	vir2_1)	(icr1_1	icr1_2))	ceb2_2)	(gal1_2	gal2_1))	gag2_1)	((bur1_1	(bur1_2	bur2_1))	((lai1_1	lai2_1)	lai1_2)))	(((((416.1_2	gag2_2)	gra2_1)	(gra1_1	((tri2_1	tri1_1)	vul2_2)))	vup2_1)	366.1_1)))	(hal1_1	hal2_1))	((((vel2_2	(gab1_1	vel1_1))	(icr1_3	vul3_1))	(vul1_1	icr2_2))	((((369.1_2	vel2_1)
((((((grm2_2	(grm1_1	(rot1_1	((rot1_2	rot2_2)	rot3_1))))	(406.1_2	416.1_1))	((369.1_1	406.1_1)	grm2_1))	(((((vir1_1	vir2_1)	gal2_1)	((ceb2_2	icr1_1)	(gag2_1	gal1_2)))	icr1_2)	((((tri1_1	(366.1_1	gag2_2))	((416.1_2	gra1_1)	(gra2_1	vul2_2)))	(lai1_1	(lai1_2	lai2_1)))	((bur1_1	(bur1_2	bur2_1))	(tri2_1	vup2_1)))))	(((vel2_2	(icr2_2	(((gab1_1	vul3_1)	icr1_3)	vel1_1)))	((vel2_1	plu1_1)	vul1_1))	(((((((((369.1_2	ceb2_1)	(gag1_1	gal1_1))	vel1_2)	(gac1_2	icr2_3))
((((((((vel1_1	(((ceb2_1	plu1_1)	gac1_1)	gal1_1))	vul1_1)	((icr1_3	(((gab1_2	vup1_1)	(gab2_1	vul2_1))	(gac1_2	icr2_3)))	((vel2_2	(gab1_1	vul3_1))	icr2_2)))	((((((369.1_2	rot2_1)	gag1_1)	(icr2_1	plu2_1))	(vul1_2	vel2_1))	(gac2_1	vul3_2))	(ceb1_1	vel1_2)))	((((369.1_1	(406.1_2	416.1_1))	406.1_1)	grm2_1)	(((lit1_1	lit2_1)	grm1_1)	grm2_2)))	(rot1_1	(rot1_2	(rot2_2	rot3_1))))	((hal1_1	hal2_1)	((rhc1_1	rhc1_3)	rhc1_2)))	((((((vir1_1	vir2_1)	((ceb2_2	(gal2_1
((((grm2_1	grm1_1)	grm2_2)	(hal1_1	hal2_1))	(((((vel2_2	(((vul1_1	vel1_1)	(vul3_1	(gab1_1	icr2_2)))	(icr1_3	vel2_1)))	((((369.1_2	(gal1_1	plu1_1))	(gac2_1	(plu2_1	vel1_2)))	vup1_1)	(((ceb1_1	icr2_1)	vul2_1)	((((ceb2_1	(gab2_1	vul3_2))	(gab1_2	vul1_2))	(gag1_1	rot2_1))	(gac1_1	(gac1_2	icr2_3))))))	(((((416.1_1	406.1_1)	369.1_1)	406.1_2)	(lit1_1	lit2_1))	(((rot1_1	rot2_2)	rot1_2)	rot3_1)))	(rhc1_1	(rhc1_2	rhc1_3)))	((((((((vir2_1	vir1_1)	((ceb2_2	icr1_2)
(((((((grm2_2	grm2_1)	grm1_1)	(hal1_1	hal2_1))	((((((icr1_3	(gab1_1	vel2_2))	(vul1_1	vel1_1))	(icr2_2	plu2_1))	vul3_1)	(((((369.1_2	(gal1_1	vul3_2))	(gac1_1	(plu1_1	vul2_1)))	(((gab1_2	gac2_1)	vel2_1)	(((gac1_2	icr2_3)	icr2_1)	vel1_2)))	(((ceb2_1	rot2_1)	vup1_1)	vul1_2))	(ceb1_1	(gab2_1	gag1_1))))	((((369.1_1	406.1_1)	406.1_2)	416.1_1)	((rot1_1	rot2_2)	(rot1_2	rot3_1)))))	((((((vir1_1	vir2_1)	((bur1_1	(bur1_2	bur2_1))	gra1_1))	((((ceb2_2	icr1_2)	gal1_2)
(((((((grm1_1	grm2_1)	grm2_2)	((406.1_1	416.1_1)	(369.1_1	406.1_2)))	((((vir1_1	vir2_1)	(((ceb2_2	icr1_1)	(gag2_1	icr1_2))	(gal1_2	gal2_1)))	((bur1_1	(bur1_2	bur2_1))	(gra1_1	tri2_1)))	((((tri1_1	366.1_1)	(((gag2_2	vul2_2)	vup2_1)	gra2_1))	((lai1_1	lai1_2)	lai2_1))	416.1_2)))	((rot1_1	rot2_2)	(rot1_2	rot3_1)))	(((lit1_1	lit2_1)	((rhc1_1	rhc1_3)	rhc1_2))	(hal1_1	hal2_1)))	((((((icr1_3	(vel1_1	vul3_1))	vul1_1)	(gab1_1	vel2_2))	plu2_1)	icr2_2)	(((((369.1_2
(((((((((((vir1_1	vir2_1)	(icr1_2	gal1_2))	((ceb2_2	gal2_1)	gag2_1))	icr1_1)	((366.1_1	(gra2_1	(tri1_1	vup2_1)))	((416.1_2	gag2_2)	tri2_1)))	((((bur1_1	bur2_1)	bur1_2)	gra1_1)	vul2_2))	((lai1_1	lai1_2)	lai2_1))	((grm1_1	((rot1_1	rot1_2)	(rot2_2	rot3_1)))	(hal1_1	hal2_1)))	(((406.1_2	(369.1_1	(406.1_1	416.1_1)))	grm2_1)	grm2_2))	((lit1_1	lit2_1)	((rhc1_1	rhc1_3)	rhc1_2)))	(((icr2_2	((plu2_1	icr1_3)	vel1_1))	(gab1_1	((vel2_2	vul1_1)	vul3_1)))	((((369.1_2
(((((hal2_1	((grm1_1	grm2_2)	(((rot1_1	rot3_1)	rot2_2)	rot1_2)))	(406.1_2	(369.1_1	(406.1_1	416.1_1))))	hal1_1)	(((rhc1_1	rhc1_3)	rhc1_2)	(lit1_1	lit2_1)))	(((((((((icr1_3	plu2_1)	vel2_2)	vul1_1)	(icr2_2	vul3_1))	gab1_1)	vel1_1)	((((369.1_2	(ceb2_1	vul1_2))	((((((((ceb1_1	rot2_1)	vel2_1)	gal1_1)	(gab1_2	(vup1_1	vul3_2)))	plu1_1)	((gac1_1	vul2_1)	(gac1_2	icr2_3)))	gag1_1)	(gab2_1	gac2_1)))	vel1_2)	icr2_1))	grm2_1)	(((((vir2_1	vir1_1)	(gal2_1	icr1_2))
(((((((rot1_1	((rot1_2	rot2_2)	rot3_1))	((416.1_1	406.1_2)	(369.1_1	406.1_1)))	((grm1_1	grm2_2)	(grm2_1	hal1_1)))	((lit1_1	lit2_1)	((rhc1_1	rhc1_3)	rhc1_2)))	((((vir1_1	vir2_1)	(((((ceb2_2	gal1_2)	icr1_1)	icr1_2)	gag2_1)	gal2_1))	(((tri2_1	((((366.1_1	416.1_2)	gag2_2)	vul2_2)	(gra2_1	tri1_1)))	(bur1_1	(bur1_2	bur2_1)))	(gra1_1	vup2_1)))	((lai1_1	lai1_2)	lai2_1)))	(((((plu2_1	((vel1_1	vel2_2)	vul1_1))	vul3_1)	(icr1_3	gab1_1))	icr2_2)	(((((((369.1_2	ceb1_1)
((((((rot1_1	rot1_2)	(rot2_2	rot3_1))	((lit1_1	lit2_1)	((grm1_1	hal1_1)	grm2_2)))	(((((vir2_1	vir1_1)	(gag2_1	(icr1_1	icr1_2)))	(ceb2_2	(gal1_2	gal2_1)))	(((((gra1_1	(gra2_1	tri2_1))	(bur1_1	(bur1_2	bur2_1)))	((416.1_2	tri1_1)	vup2_1))	((366.1_1	gag2_2)	vul2_2))	((lai1_1	lai1_2)	lai2_1)))	((rhc1_1	rhc1_3)	rhc1_2)))	((((416.1_1	(369.1_1	406.1_1))	406.1_2)	grm2_1)	hal2_1))	(((icr2_2	(vel2_2	vul3_1))	(((icr1_3	gab1_1)	vel1_1)	vul1_1))	(((369.1_2	((((gab2_1
(((((((((406.1_1	(369.1_1	416.1_1))	406.1_2)	grm2_1)	((lit1_1	lit2_1)	(grm1_1	grm2_2)))	hal2_1)	(rot1_1	((rot1_2	rot3_1)	rot2_2)))	hal1_1)	((((vul3_1	(vul1_1	icr2_2))	(((((((369.1_2	((rot2_1	vul2_1)	vup1_1))	(gag1_1	vel2_1))	((ceb2_1	gac1_1)	(gac2_1	vul1_2)))	((((ceb1_1	vul3_2)	icr2_1)	plu1_1)	(gab1_2	(gab2_1	(gal1_1	(plu2_1	vel1_2))))))	(gac1_2	icr2_3))	vel2_2)	gab1_1))	(icr1_3	vel1_1))	(((vir2_1	vir1_1)	(((((ceb2_2	gal1_2)	icr1_2)	gal2_1)	gag2_1)
((((((((lit1_1	lit2_1)	((grm1_1	((rot1_1	rot3_1)	rot1_2))	rot2_2))	(grm2_1	grm2_2))	(hal1_1	hal2_1))	((369.1_1	406.1_2)	(406.1_1	416.1_1)))	(((vul1_1	(icr1_3	vel1_1))	((((369.1_2	(((gac2_1	gal1_1)	(gab1_2	plu1_1))	vel2_1))	gac1_1)	((((ceb1_1	(ceb2_1	(vul1_2	vul3_2)))	(icr2_1	plu2_1))	(gag1_1	(rot2_1	vup1_1)))	((gab2_1	vul2_1)	vel1_2)))	(gac1_2	icr2_3)))	((icr2_2	vul3_1)	(gab1_1	vel2_2))))	((rhc1_1	rhc1_3)	rhc1_2))	((((vir2_1	vir1_1)	((ceb2_2	icr1_1)
(((((grm2_1	(grm1_1	(grm2_2	rot2_2)))	(hal1_1	hal2_1))	((((((vel2_2	vul3_1)	(((gab1_1	vul1_1)	icr2_2)	vel1_1))	icr1_3)	((((((((369.1_2	ceb1_1)	(vel2_1	vul1_2))	((gac1_1	plu2_1)	gac2_1))	(gac1_2	icr2_3))	(gab1_2	plu1_1))	icr2_1)	(ceb2_1	(gab2_1	gag1_1)))	((vul3_2	vup1_1)	((gal1_1	(vel1_2	vul2_1))	rot2_1))))	(((369.1_1	406.1_1)	416.1_1)	406.1_2))	((lit1_1	lit2_1)	((rot1_1	rot1_2)	rot3_1))))	((((vir1_1	vir2_1)	(((ceb2_2	icr1_1)	(gal1_2	(gal2_1	icr1_2)))
((((((((369.1_1	416.1_1)	406.1_1)	406.1_2)	grm2_1)	rot2_2)	((((gab1_1	(vel1_1	vel2_2))	(((icr2_2	vul3_1)	vul1_1)	icr1_3))	(((((((369.1_2	vel2_1)	rot2_1)	((((ceb2_1	((gag1_1	plu1_1)	vul3_2))	gac1_1)	plu2_1)	gac2_1))	((ceb1_1	vup1_1)	gal1_1))	((gab1_2	(icr2_1	vel1_2))	vul2_1))	vul1_2)	(gab2_1	(gac1_2	icr2_3))))	((lit1_1	lit2_1)	((grm2_2	(grm1_1	(rot1_1	(rot1_2	rot3_1))))	(hal1_1	hal2_1)))))	(((((vir2_1	vir1_1)	gag2_1)	((ceb2_2	gal1_2)	icr1_1))	vul2_2)
(((((hal1_1	hal2_1)	(((lit1_1	lit2_1)	((grm1_1	grm2_2)	grm2_1))	rot2_2))	(((((vul1_1	icr2_2)	vul3_1)	(gab1_1	vel2_2))	(icr1_3	vel1_1))	((((((((369.1_2	vup1_1)	ceb1_1)	vel2_1)	vul3_2)	icr2_1)	gab1_2)	(((gab2_1	(plu2_1	rot2_1))	(gac1_1	vul2_1))	gac2_1))	(((ceb2_1	vel1_2)	vul1_2)	(((gac1_2	icr2_3)	(gag1_1	gal1_1))	plu1_1)))))	(((((((vir1_1	vir2_1)	ceb2_2)	(gal1_2	icr1_1))	gag2_1)	(lai1_1	(lai1_2	lai2_1)))	((gra1_1	((366.1_1	416.1_2)	(gag2_2	(gra2_1
((((grm1_1	grm2_1)	(((vul3_1	vel1_1)	((vul1_1	(gab1_1	(icr1_3	vel2_2)))	icr2_2))	(((((((369.1_2	(((vul2_1	vul1_2)	icr2_1)	vel2_1))	gac1_1)	((ceb2_1	(gal1_1	vel1_2))	gab1_2))	(ceb1_1	plu1_1))	(gac1_2	icr2_3))	gag1_1)	(gab2_1	(((gac2_1	rot2_1)	(vul3_2	vup1_1))	plu2_1)))))	(lit1_1	lit2_1))	((((((vir1_1	vir2_1)	((((ceb2_2	(gal2_1	icr1_2))	gal1_2)	icr1_1)	gag2_1))	((((366.1_1	gra1_1)	gra2_1)	416.1_2)	(((gag2_2	tri2_1)	vul2_2)	vup2_1)))	(((lai1_1	lai2_1)
((((((((grm2_1	grm1_1)	(rot1_1	(rot1_2	(rot2_2	rot3_1))))	(lit1_1	lit2_1))	(grm2_2	((rhc1_1	rhc1_2)	rhc1_3)))	((369.1_1	(406.1_1	416.1_1))	406.1_2))	(hal1_1	hal2_1))	((((vir1_1	vir2_1)	(((ceb2_2	gal1_2)	icr1_1)	((gag2_1	icr1_2)	gal2_1)))	((((lai1_1	lai1_2)	lai2_1)	((gag2_2	gra2_1)	(gra1_1	vup2_1)))	((bur1_1	(bur1_2	bur2_1))	vul2_2)))	((366.1_1	(tri1_1	tri2_1))	416.1_2)))	(((icr2_2	vel2_2)	(((vul1_1	icr1_3)	(gab1_1	vel1_1))	vul3_1))	((((((369.1_2	(gac1_2
(((((grm1_1	grm2_1)	(grm2_2	((rot1_1	(rot2_2	rot3_1))	rot1_2)))	(hal1_1	hal2_1))	((((((vel2_2	vul3_1)	vul1_1)	(gab1_1	(icr1_3	icr2_2)))	((((((369.1_2	gac1_1)	(gac1_2	icr2_3))	rot2_1)	(((((ceb1_1	vul1_2)	ceb2_1)	(plu1_1	vel2_1))	(gag1_1	(gal1_1	vul2_1)))	(gab2_1	vel1_2)))	(((gac2_1	vul3_2)	vup1_1)	((gab1_2	plu2_1)	icr2_1)))	vel1_1))	(((369.1_1	406.1_1)	416.1_1)	406.1_2))	(((vir1_1	vir2_1)	((((ceb2_2	gal1_2)	gag2_1)	icr1_1)	(gal2_1	icr1_2)))	((((vup2_1
((((((grm1_1	grm2_2)	((rot1_1	rot1_2)	(rot2_2	rot3_1)))	(((369.1_1	416.1_1)	406.1_1)	406.1_2))	grm2_1)	((((((icr1_3	vul3_1)	icr2_2)	((plu2_1	vul1_1)	((gab1_1	vel1_1)	vel2_2)))	((((((((369.1_2	gab2_1)	vul1_2)	ceb2_1)	(gab1_2	(vul3_2	vup1_1)))	vel1_2)	(((((ceb1_1	rot2_1)	gac2_1)	gal1_1)	plu1_1)	(icr2_1	vul2_1)))	(gac1_2	icr2_3))	((gac1_1	vel2_1)	gag1_1)))	(((((vir1_1	vir2_1)	((ceb2_2	icr1_1)	(gal2_1	gal1_2)))	icr1_2)	gag2_1)	(((((366.1_1	vul2_2)	(gag2_2
((((grm1_1	grm2_2)	grm2_1)	(hal1_1	hal2_1))	((((((((((icr1_3	icr2_2)	(gab1_1	vel1_1))	(vul3_1	vul1_1))	vel2_2)	(((((((369.1_2	ceb2_1)	gac1_1)	plu1_1)	vul1_2)	(icr2_1	(plu2_1	vup1_1)))	vul2_1)	((ceb1_1	gab1_2)	((((vel1_2	rot2_1)	(gag1_1	vul3_2))	((gac2_1	vel2_1)	gal1_1))	(gab2_1	(gac1_2	icr2_3))))))	(lit1_1	lit2_1))	(rot1_1	(rot1_2	(rot2_2	rot3_1))))	(((406.1_1	416.1_1)	369.1_1)	406.1_2))	(((((((vir1_1	vir2_1)	icr1_2)	icr1_1)	((ceb2_2	(gal1_2	gal2_1))
(((((((((grm1_1	grm2_2)	hal1_1)	(416.1_1	(369.1_1	406.1_1)))	(((rot1_1	(rot2_2	rot3_1))	rot1_2)	grm2_1))	((lit1_1	lit2_1)	((rhc1_1	rhc1_3)	rhc1_2)))	((((icr1_3	plu2_1)	vel1_1)	(((gab1_1	(vul1_1	vel2_2))	vul3_1)	icr2_2))	(((((((369.1_2	(gal1_1	vel1_2))	(gab2_1	vul3_2))	gab1_2)	icr2_1)	(((ceb1_1	vul1_2)	((gac2_1	gag1_1)	vul2_1))	(gac1_2	icr2_3)))	((rot2_1	vup1_1)	vel2_1))	(ceb2_1	(gac1_1	plu1_1)))))	(406.1_2	hal2_1))	(((((vir2_1	vir1_1)	(gag2_1	icr1_1))
((((grm2_1	((((vel1_1	vel2_2)	(((icr1_3	icr2_2)	vul3_1)	(vul1_1	gab1_1)))	(((((369.1_2	(gac1_2	icr2_3))	(((ceb2_1	((plu1_1	vup1_1)	vel2_1))	((gac1_1	gac2_1)	vul2_1))	(gab2_1	gal1_1)))	((((ceb1_1	vel1_2)	icr2_1)	vul3_2)	rot2_1))	(gab1_2	(gag1_1	vul1_2)))	plu2_1))	((grm1_1	grm2_2)	(rot1_1	((rot1_2	rot3_1)	rot2_2)))))	((416.1_1	(369.1_1	406.1_1))	((406.1_2	hal1_1)	hal2_1)))	((lit1_1	lit2_1)	((rhc1_1	rhc1_3)	rhc1_2)))	(((((vir2_1	vir1_1)	gal1_2)	(((ceb2_2
((((((((416.1_1	(369.1_1	406.1_1))	((rot1_1	rot1_2)	(rot2_2	rot3_1)))	grm2_1)	((lit1_1	lit2_1)	((rhc1_1	rhc1_3)	rhc1_2)))	(grm1_1	grm2_2))	((((((((vir1_1	vir2_1)	(ceb2_2	(gal1_2	gal2_1)))	(gag2_1	icr1_2))	icr1_1)	(366.1_1	416.1_2))	(((tri2_1	gra2_1)	vul2_2)	(gag2_2	((gra1_1	tri1_1)	vup2_1))))	((bur1_1	bur1_2)	bur2_1))	(lai1_1	(lai1_2	lai2_1))))	(((((vel2_2	vul1_1)	plu2_1)	(((vel1_1	icr2_2)	icr1_3)	gab1_1))	((((((369.1_2	((((gab2_1	gag1_1)	rot2_1)	icr2_1)
(((((lit1_1	lit2_1)	((rhc1_1	rhc1_3)	rhc1_2))	((grm2_1	grm1_1)	grm2_2))	(((369.1_1	(406.1_1	416.1_1))	((rot1_1	rot1_2)	(rot2_2	rot3_1)))	(406.1_2	(hal1_1	hal2_1))))	((vul1_1	(((icr2_2	vul3_1)	(gab1_1	(((icr1_3	vel2_2)	vel1_1)	plu2_1)))	((((((((369.1_2	vul1_2)	(gac1_2	icr2_3))	(ceb2_1	plu1_1))	(gab2_1	(gac1_1	rot2_1)))	(gac2_1	vul2_1))	ceb1_1)	(gag1_1	(icr2_1	vul3_2)))	(gab1_2	((gal1_1	vel2_1)	(vel1_2	vup1_1))))))	((((((vir1_1	vir2_1)	((ceb2_2	icr1_2)
((((((grm1_1	grm2_1)	grm2_2)	((rot1_1	rot2_2)	(rot1_2	rot3_1)))	((lit1_1	lit2_1)	((rhc1_1	rhc1_3)	rhc1_2)))	(406.1_2	(hal1_1	hal2_1)))	((((vul3_1	(vel2_2	vul1_1))	((((((369.1_2	gab2_1)	((ceb1_1	plu1_1)	gal1_1))	(gab1_2	(((vel2_1	vul2_1)	vup1_1)	vul1_2)))	icr2_1)	(gac1_1	gag1_1))	((((ceb2_1	vul3_2)	rot2_1)	(gac1_2	icr2_3))	(gac2_1	vel1_2))))	((((gab1_1	icr2_2)	plu2_1)	icr1_3)	vel1_1))	((((((((vir1_1	vir2_1)	gag2_1)	(ceb2_2	(gal1_2	icr1_2)))	(gal2_1
(((((grm2_1	((369.1_1	416.1_1)	406.1_1))	((lit1_1	lit2_1)	(rhc1_1	(rhc1_2	rhc1_3))))	(((((((vir1_1	vir2_1)	((((ceb2_2	gal2_1)	gag2_1)	icr1_2)	(gal1_2	icr1_1)))	(((tri2_1	gag2_2)	((416.1_2	vup2_1)	vul2_2))	(((bur1_1	bur2_1)	bur1_2)	(lai1_1	(lai1_2	lai2_1)))))	(((366.1_1	gra2_1)	tri1_1)	gra1_1))	((rot1_1	(rot2_2	rot3_1))	rot1_2))	((406.1_2	hal1_1)	hal2_1))	(grm1_1	grm2_2)))	((plu2_1	icr1_3)	((vul1_1	icr2_2)	(((((((369.1_2	gac1_1)	vel2_1)	ceb2_1)	(((gab1_2
(((((((grm1_1	((406.1_2	hal1_1)	hal2_1))	((lit1_1	lit2_1)	((rhc1_1	rhc1_3)	rhc1_2)))	grm2_2)	((rot1_1	(rot2_2	rot3_1))	rot1_2))	(((((vul3_1	vel2_2)	icr2_2)	vul1_1)	((gab1_1	(vel1_1	plu2_1))	icr1_3))	(((((((369.1_2	gal1_1)	((gac1_1	vul2_1)	gac2_1))	ceb1_1)	ceb2_1)	(plu1_1	vel2_1))	vup1_1)	(((((gab1_2	vul3_2)	vul1_2)	(gag1_1	vel1_2))	gab2_1)	((gac1_2	icr2_3)	(icr2_1	rot2_1))))))	grm2_1)	(((((vir1_1	vir2_1)	((ceb2_2	gal1_2)	((gag2_1	gal2_1)	icr1_2)))
(((((((rot1_1	(rot1_2	rot2_2))	rot3_1)	(grm1_1	grm2_2))	((lit1_1	lit2_1)	((rhc1_1	rhc1_3)	rhc1_2)))	((369.1_1	406.1_1)	416.1_1))	((406.1_2	(hal1_1	hal2_1))	grm2_1))	(((((((vel2_2	icr1_3)	plu2_1)	vul1_1)	(icr2_2	(gab1_1	vel1_1)))	vul3_1)	((((369.1_2	(gab1_2	rot2_1))	((ceb2_1	vup1_1)	gal1_1))	(((((((ceb1_1	gab2_1)	(gac1_1	vul1_2))	(gag1_1	vul2_1))	icr2_1)	plu1_1)	(vel2_1	(vel1_2	vul3_2)))	(gac1_2	icr2_3)))	gac2_1))	(((((((vir1_1	vir2_1)	ceb2_2)	((((icr1_1
((((((((369.1_1	406.1_1)	416.1_1)	(grm1_1	grm2_2))	grm2_1)	((406.1_2	hal2_1)	hal1_1))	((lit1_1	lit2_1)	((rhc1_1	rhc1_3)	rhc1_2)))	(((((vel1_1	icr2_2)	icr1_3)	vul3_1)	(((gab1_1	vul1_1)	vel2_2)	plu2_1))	((((369.1_2	gag1_1)	((ceb2_1	vul3_2)	(gac1_2	icr2_3)))	(vul2_1	plu1_1))	((((ceb1_1	gab2_1)	((icr2_1	vel1_2)	vul1_2))	gab1_2)	((((vup1_1	gal1_1)	rot2_1)	gac2_1)	(gac1_1	vel2_1))))))	(((((((vir2_1	vir1_1)	(gal1_2	((gag2_1	icr1_1)	gal2_1)))	(ceb2_2	icr1_2))
(((((((rot1_1	rot1_2)	(rot2_2	rot3_1))	(((((vir1_1	vir2_1)	(ceb2_2	icr1_1))	icr1_2)	((gal2_1	gal1_2)	gag2_1))	(((((416.1_2	tri1_1)	vul2_2)	((366.1_1	(gra1_1	tri2_1))	((bur1_1	bur1_2)	bur2_1)))	((gag2_2	vup2_1)	gra2_1))	(lai1_1	(lai1_2	lai2_1)))))	(((lit1_1	lit2_1)	((rhc1_1	rhc1_3)	rhc1_2))	((406.1_2	hal1_1)	hal2_1)))	((grm1_1	grm2_2)	grm2_1))	(406.1_1	(369.1_1	416.1_1)))	(((icr1_3	(vel2_2	gab1_1))	(((vel1_1	plu2_1)	(icr2_2	vul3_1))	vul1_1))	((((369.1_2
(((((((((vir1_1	vir2_1)	(ceb2_2	(gal1_2	gal2_1)))	(icr1_1	icr1_2))	gag2_1)	(((tri1_1	gag2_2)	vul2_2)	((((366.1_1	(tri2_1	vup2_1))	gra2_1)	(416.1_2	gra1_1))	(bur1_1	(bur1_2	bur2_1)))))	(lai1_1	(lai1_2	lai2_1)))	(rot1_1	(rot1_2	(rot2_2	rot3_1))))	((((406.1_1	(406.1_2	416.1_1))	369.1_1)	((lit1_1	lit2_1)	((rhc1_1	rhc1_3)	rhc1_2)))	(((grm1_1	grm2_2)	grm2_1)	(hal1_1	hal2_1))))	((((((icr2_2	(gab1_1	vul3_1))	icr1_3)	(vel1_1	vel2_2))	vul1_1)	plu2_1)	((((((369.1_2
((((((((vul1_1	(vel1_1	(gab1_1	icr1_3)))	vel2_2)	icr2_2)	(vul3_1	plu2_1))	(((((((369.1_2	vul2_1)	gal1_1)	(gac1_2	icr2_3))	(gab2_1	vel1_2))	(((ceb1_1	(((gac1_1	gac2_1)	vup1_1)	vel2_1))	(ceb2_1	vul1_2))	rot2_1))	icr2_1)	(gab1_2	((gag1_1	vul3_2)	plu1_1))))	((((406.1_1	416.1_1)	(369.1_1	406.1_2))	((grm1_1	grm2_1)	grm2_2))	((lit1_1	lit2_1)	((rhc1_1	rhc1_3)	rhc1_2))))	((hal1_1	hal2_1)	((rot1_1	rot2_2)	(rot1_2	rot3_1))))	(((((((vir1_1	vir2_1)	icr1_1)	gag2_1)
(((((((369.1_1	406.1_2)	(406.1_1	416.1_1))	((rot1_1	(rot2_2	rot3_1))	rot1_2))	(grm1_1	grm2_2))	((((((((vir1_1	vir2_1)	gag2_1)	(((ceb2_2	icr1_2)	icr1_1)	gal2_1))	gal1_2)	(((((bur1_1	bur1_2)	bur2_1)	(gag2_2	vul2_2))	(416.1_2	((tri2_1	vup2_1)	tri1_1)))	(366.1_1	(gra1_1	gra2_1))))	((lai1_1	lai2_1)	lai1_2))	grm2_1)	(((rhc1_1	rhc1_3)	rhc1_2)	(lit1_1	lit2_1))))	((((vul3_1	icr2_2)	(vel1_1	vul1_1))	(((369.1_2	((vul3_2	vup1_1)	plu1_1))	(((((ceb2_1	vul1_2)	((gab1_2
((((((grm2_2	(grm1_1	grm2_1))	((lit1_1	lit2_1)	((rhc1_1	rhc1_3)	rhc1_2)))	((((((vir1_1	vir2_1)	((((ceb2_2	gal1_2)	icr1_2)	gal2_1)	icr1_1))	gag2_1)	((((366.1_1	gag2_2)	(tri2_1	vup2_1))	((416.1_2	gra1_1)	(bur1_1	(bur1_2	bur2_1))))	gra2_1))	tri1_1)	(vul2_2	((lai1_1	lai2_1)	lai1_2))))	(((369.1_1	(406.1_2	416.1_1))	406.1_1)	(rot1_1	((rot1_2	rot2_2)	rot3_1))))	(hal1_1	hal2_1))	((((vul1_1	(vul3_1	gab1_1))	vel1_1)	((plu2_1	vel2_2)	(icr1_3	icr2_2)))	(((((369.1_2
((((((((406.1_1	416.1_1)	(369.1_1	406.1_2))	grm2_2)	((grm1_1	grm2_1)	(hal1_1	hal2_1)))	(rot1_1	((rot1_2	rot3_1)	rot2_2)))	((((vir1_1	vir2_1)	((ceb2_2	(gal1_2	icr1_1))	(gag2_1	icr1_2)))	gal2_1)	(((((416.1_2	366.1_1)	gra1_1)	((bur1_1	bur2_1)	bur1_2))	((gra2_1	vup2_1)	vul2_2))	((gag2_2	(tri1_1	tri2_1))	((lai1_1	lai1_2)	lai2_1)))))	((lit1_1	lit2_1)	((rhc1_1	rhc1_3)	rhc1_2)))	(((icr2_2	vul1_1)	(vel1_1	(((vel2_2	gab1_1)	(icr1_3	plu2_1))	vul3_1)))	(((((369.1_2
(((((grm2_1	((rot1_1	rot3_1)	(rot1_2	rot2_2)))	(((((((((vir1_1	vir2_1)	(gal2_1	icr1_1))	(ceb2_2	gal1_2))	gag2_1)	((416.1_2	vul2_2)	tri1_1))	(bur1_1	(bur1_2	bur2_1)))	((lai1_1	lai1_2)	lai2_1))	icr1_2)	((gra1_1	366.1_1)	((gag2_2	vup2_1)	(gra2_1	tri2_1)))))	(((406.1_1	416.1_1)	(369.1_1	grm1_1))	406.1_2))	((((vel2_2	(plu2_1	gab1_1))	(((vul3_1	(vul1_1	vel1_1))	icr2_2)	icr1_3))	((((369.1_2	plu1_1)	((ceb2_1	gag1_1)	(gac1_2	icr2_3)))	(((((gab2_1	vul3_2)	(gac2_1
(((hal1_1	hal2_1)	((lit1_1	lit2_1)	((rhc1_1	rhc1_3)	rhc1_2)))	((((((((gab1_1	icr1_3)	vel1_1)	icr2_2)	(vul3_1	vul1_1))	plu2_1)	vel2_2)	(((369.1_2	(gab1_2	vel1_2))	(((((ceb1_1	vul1_2)	(gag1_1	rot2_1))	((gac1_2	icr2_3)	gac2_1))	plu1_1)	((((((ceb2_1	vup1_1)	vel2_1)	gab2_1)	vul2_1)	(gal1_1	vul3_2))	gac1_1)))	icr2_1))	(((((((((vir1_1	vir2_1)	gal2_1)	(ceb2_2	icr1_1))	(gag2_1	(gal1_2	icr1_2)))	(bur1_1	(bur1_2	bur2_1)))	((lai1_1	(lai1_2	lai2_1))	vul2_2))
((((((((((369.1_2	vel1_2)	vup1_1)	(gac1_2	icr2_3))	((gab2_1	(gac2_1	vel2_1))	(gal1_1	vul3_2)))	(((((ceb1_1	vul2_1)	gab1_2)	gag1_1)	(icr2_1	rot2_1))	ceb2_1))	((gac1_1	vul1_2)	plu1_1))	(rot1_1	((rot1_2	rot3_1)	rot2_2)))	((lit1_1	lit2_1)	((rhc1_1	rhc1_3)	rhc1_2)))	((hal1_1	hal2_1)	grm2_2))	((((((((gab1_1	vul1_1)	icr1_3)	(vel2_2	icr2_2))	(plu2_1	vul3_1))	vel1_1)	grm1_1)	((406.1_1	((369.1_1	416.1_1)	406.1_2))	grm2_1))	((((vir1_1	vir2_1)	((gal2_1	icr1_2)
((((grm1_1	grm2_2)	(((lit1_1	lit2_1)	((rhc1_1	rhc1_3)	rhc1_2))	(rot1_1	(rot1_2	(rot2_2	rot3_1)))))	((((((gab1_1	(icr1_3	(icr2_2	vul1_1)))	vel2_2)	((vul3_1	plu2_1)	vel1_1))	(((((((369.1_2	icr2_1)	(vel2_1	vel1_2))	(gac1_2	icr2_3))	ceb2_1)	((ceb1_1	gac1_1)	vul1_2))	(((vul3_2	(gab2_1	(gag1_1	(plu1_1	vup1_1))))	vul2_1)	gal1_1))	(gab1_2	(gac2_1	rot2_1))))	(((369.1_1	406.1_1)	406.1_2)	416.1_1))	(grm2_1	(hal1_1	hal2_1))))	(((((vir1_1	vir2_1)	(gal2_1	gal1_2))
((((((((369.1_1	416.1_1)	406.1_2)	406.1_1)	((rot1_1	rot1_2)	(rot2_2	rot3_1)))	(hal1_1	hal2_1))	((lit1_1	lit2_1)	((rhc1_1	rhc1_3)	rhc1_2)))	((vul1_1	((((((369.1_2	ceb1_1)	(vul1_2	icr2_1))	(gac1_2	icr2_3))	((((ceb2_1	gag1_1)	gal1_1)	((vup1_1	(vel1_2	vul3_2))	(gab2_1	rot2_1)))	gab1_2))	(((gac1_1	gac2_1)	vel2_1)	(plu1_1	vul2_1)))	((((icr2_2	gab1_1)	(plu2_1	(vel1_1	vul3_1)))	icr1_3)	vel2_2)))	(grm2_2	(grm1_1	grm2_1))))	((((((vir2_1	vir1_1)	((((ceb2_2	gal2_1)
(((((((grm2_2	grm1_1)	((rot1_1	rot3_1)	(rot1_2	rot2_2)))	grm2_1)	((406.1_1	406.1_2)	(369.1_1	416.1_1)))	(((rhc1_1	rhc1_3)	rhc1_2)	(lit1_1	lit2_1)))	((((((vir1_1	vir2_1)	(gal2_1	icr1_2))	(((ceb2_2	gal1_2)	icr1_1)	gag2_1))	tri2_1)	(((((((366.1_1	vul2_2)	gag2_2)	(gra2_1	tri1_1))	416.1_2)	(gra1_1	vup2_1))	((bur1_1	bur1_2)	bur2_1))	((lai1_1	lai1_2)	lai2_1)))	(hal1_1	hal2_1)))	((((((vul1_1	vul3_1)	icr1_3)	((plu2_1	vel1_1)	gab1_1))	icr2_2)	vel2_2)	(((369.1_2
(((((((416.1_1	(grm1_1	grm2_2))	grm2_1)	((406.1_2	(369.1_1	406.1_1))	(hal1_1	hal2_1)))	((((vul3_1	vel2_2)	vul1_1)	(((((369.1_2	rot2_1)	gab2_1)	((gac2_1	(gag1_1	gal1_1))	vup1_1))	(((((ceb1_1	ceb2_1)	gac1_1)	icr2_1)	(vel1_2	(vel2_1	vul2_1)))	vul3_2))	((gab1_2	(gac1_2	icr2_3))	(plu1_1	vul1_2))))	((icr1_3	icr2_2)	((gab1_1	plu2_1)	vel1_1))))	(rot1_1	(rot1_2	(rot2_2	rot3_1))))	(((rhc1_1	rhc1_3)	rhc1_2)	(lit1_1	lit2_1)))	(((((((vir2_1	vir1_1)	(gag2_1	gal1_2))
((((((((vel2_2	plu2_1)	vul3_1)	icr1_3)	(vel1_1	icr2_2))	((vul1_1	gab1_1)	((((369.1_2	(gab1_2	vup1_1))	icr2_1)	(((ceb2_1	(gac2_1	vul2_1))	(gab2_1	(rot2_1	vul1_2)))	(plu1_1	vel1_2)))	(((((ceb1_1	gal1_1)	gac1_1)	(gag1_1	vel2_1))	vul3_2)	(gac1_2	icr2_3)))))	((((lit1_1	lit2_1)	((rhc1_1	rhc1_3)	rhc1_2))	(hal1_1	hal2_1))	(grm1_1	grm2_2)))	((((369.1_1	406.1_2)	(406.1_1	416.1_1))	(rot1_1	((rot1_2	rot2_2)	rot3_1)))	grm2_1))	(((((vir1_1	vir2_1)	icr1_1)	((((ceb2_2
((((((((rot1_1	((rot1_2	rot3_1)	rot2_2))	(416.1_1	(369.1_1	(406.1_1	406.1_2))))	grm2_1)	(((rhc1_1	rhc1_3)	rhc1_2)	(lit1_1	lit2_1)))	(grm1_1	grm2_2))	((((((vir1_1	vir2_1)	gag2_1)	(ceb2_2	((gal1_2	icr1_1)	gal2_1)))	(((((416.1_2	gra1_1)	tri1_1)	gag2_2)	((icr1_2	tri2_1)	vul2_2))	(366.1_1	(gra2_1	vup2_1))))	(bur1_1	(bur1_2	bur2_1)))	((lai1_1	lai1_2)	lai2_1)))	(hal2_1	hal1_1))	(((vel1_1	((((plu2_1	icr1_3)	vul1_1)	icr2_2)	vul3_1))	((((((369.1_2	vul1_2)	vel2_1)
(((((((grm1_1	grm2_2)	grm2_1)	((rot1_1	(rot2_2	rot3_1))	rot1_2))	(hal1_1	hal2_1))	((lit1_1	lit2_1)	((rhc1_1	rhc1_2)	rhc1_3)))	(369.1_1	((406.1_1	406.1_2)	416.1_1)))	((((plu2_1	icr2_2)	((vel2_2	vul1_1)	(gab1_1	((icr1_3	vul3_1)	vel1_1))))	((((369.1_2	(gac2_1	vul1_2))	icr2_1)	(gab2_1	gag1_1))	(((((ceb1_1	vul2_1)	((ceb2_1	(gab1_2	plu1_1))	((vel1_2	vup1_1)	vul3_2)))	(gac1_1	(gal1_1	rot2_1)))	(gac1_2	icr2_3))	vel2_1)))	(((((((vir2_1	vir1_1)	ceb2_2)	(((gal2_1
(((((((((369.1_1	416.1_1)	406.1_1)	406.1_2)	(rot1_1	(rot1_2	(rot2_2	rot3_1))))	(hal1_1	hal2_1))	((grm1_1	grm2_1)	grm2_2))	((((((vir2_1	vir1_1)	((ceb2_2	icr1_1)	icr1_2))	((gag2_1	gal1_2)	gal2_1))	vul2_2)	((((366.1_1	tri1_1)	gra1_1)	((bur1_1	bur1_2)	bur2_1))	(416.1_2	(((gag2_2	vup2_1)	gra2_1)	tri2_1))))	((lai1_1	lai2_1)	lai1_2)))	((lit1_1	lit2_1)	((rhc1_1	rhc1_3)	rhc1_2)))	((((vul1_1	(vul3_1	(icr2_2	vel1_1)))	vel2_2)	((icr1_3	plu2_1)	gab1_1))	((((((369.1_2
((((rot1_1	(rot2_2	rot3_1))	rot1_2)	(hal2_1	hal1_1))	((((((((gab1_1	(vul3_1	vul1_1))	(plu2_1	vel1_1))	(icr1_3	(icr2_2	vel2_2)))	((((369.1_2	((((gab2_1	vel1_2)	(gac1_2	icr2_3))	plu1_1)	gac1_1))	(ceb1_1	ceb2_1))	((gab1_2	(gal1_1	vup1_1))	icr2_1))	((gag1_1	vul3_2)	(gac2_1	((rot2_1	vul1_2)	(vel2_1	vul2_1))))))	(grm2_2	(grm1_1	grm2_1)))	((lit1_1	lit2_1)	((rhc1_1	rhc1_3)	rhc1_2)))	((((vir1_1	vir2_1)	(((ceb2_2	(gal1_2	(gal2_1	icr1_2)))	gag2_1)	icr1_1))
(((((grm2_1	(grm1_1	grm2_2))	((vel1_1	(((icr1_3	(vel2_2	plu2_1))	(icr2_2	vul1_1))	(vul3_1	gab1_1)))	(((((369.1_2	plu1_1)	((ceb1_1	gag1_1)	ceb2_1))	gab2_1)	((((((gab1_2	gal1_1)	vul3_2)	vel2_1)	(gac1_2	icr2_3))	vup1_1)	(((gac1_1	gac2_1)	(icr2_1	vel1_2))	rot2_1)))	(vul1_2	vul2_1))))	(((((406.1_1	416.1_1)	(369.1_1	406.1_2))	(rot1_1	((rot1_2	rot3_1)	rot2_2)))	(hal1_1	hal2_1))	((lit1_1	lit2_1)	((rhc1_1	rhc1_3)	rhc1_2))))	((((((vir1_1	vir2_1)	((ceb2_2	icr1_2)
(((((grm2_2	(grm1_1	(rot1_1	((rot1_2	rot3_1)	rot2_2))))	grm2_1)	((lit1_1	lit2_1)	((rhc1_1	rhc1_3)	rhc1_2)))	((((((((vel1_1	(vul3_1	(plu2_1	icr1_3)))	(gab1_1	vel2_2))	icr2_2)	(((369.1_2	(ceb2_1	plu1_1))	(((gac1_2	icr2_3)	gag1_1)	icr2_1))	(((ceb1_1	vel1_2)	gac1_1)	((((gab1_2	vul1_2)	(gal1_1	vul2_1))	(((gab2_1	rot2_1)	gac2_1)	vup1_1))	(vel2_1	vul3_2)))))	vul1_1)	(hal1_1	hal2_1))	((406.1_2	369.1_1)	(406.1_1	416.1_1)))	((((((vir2_1	vir1_1)	(icr1_1	gag2_1))
((((((((369.1_1	406.1_2)	(406.1_1	416.1_1))	grm2_2)	(grm1_1	(((rot1_1	rot1_2)	rot2_2)	rot3_1)))	grm2_1)	(hal2_1	hal1_1))	((((((((vir1_1	vir2_1)	((ceb2_2	gal1_2)	(gal2_1	icr1_2)))	icr1_1)	gag2_1)	(gag2_2	tri2_1))	(lai1_1	(lai1_2	lai2_1)))	(((((gra1_1	vul2_2)	((366.1_1	416.1_2)	gra2_1))	tri1_1)	vup2_1)	((bur1_1	bur2_1)	bur1_2)))	((lit1_1	lit2_1)	((rhc1_1	rhc1_3)	rhc1_2))))	(((icr1_3	vul1_1)	(vel2_2	(icr2_2	(plu2_1	vel1_1))))	(((((((369.1_2	((ceb1_1	vel1_2)
(((((((369.1_1	406.1_1)	(406.1_2	416.1_1))	(grm1_1	grm2_2))	(((rot1_1	rot3_1)	rot2_2)	rot1_2))	((hal1_1	grm2_1)	hal2_1))	((lit1_1	lit2_1)	((rhc1_1	rhc1_3)	rhc1_2)))	((((gab1_1	vel2_2)	(icr1_3	(icr2_2	(vel1_1	vul1_1))))	(((((369.1_2	vul1_2)	gag1_1)	((ceb1_1	(((gac2_1	vul2_1)	icr2_1)	vel2_1))	((gab2_1	vup1_1)	(gac1_1	plu1_1))))	(((ceb2_1	gab1_2)	vel1_2)	((gal1_1	(rot2_1	vul3_2))	(gac1_2	icr2_3))))	(plu2_1	vul3_1)))	(((((vir1_1	vir2_1)	(((ceb2_2	icr1_1)
(((((((((vel2_2	icr1_3)	icr2_2)	vul1_1)	(gab1_1	vel1_1))	(((((((369.1_2	vul1_2)	(icr2_1	vul3_2))	ceb1_1)	vel2_1)	(gac1_1	vul2_1))	gac2_1)	(((ceb2_1	(((gab1_2	gag1_1)	rot2_1)	plu1_1))	(gac1_2	icr2_3))	(((gal1_1	vel1_2)	(plu2_1	vup1_1))	gab2_1))))	vul3_1)	((((((vir2_1	vir1_1)	icr1_2)	(((ceb2_2	icr1_1)	(gal1_2	gal2_1))	gag2_1))	((gag2_2	((366.1_1	((gra1_1	vup2_1)	gra2_1))	vul2_2))	(bur1_1	(bur1_2	bur2_1))))	((416.1_2	tri1_1)	tri2_1))	((lai1_1	lai1_2)
(((((((406.1_2	(hal1_1	hal2_1))	(grm2_1	grm2_2))	grm1_1)	(((rhc1_1	rhc1_3)	rhc1_2)	(lit1_1	lit2_1)))	((406.1_1	416.1_1)	369.1_1))	(((rot1_1	rot1_2)	rot3_1)	rot2_2))	((((vel1_1	((vel2_2	vul1_1)	(icr1_3	icr2_2)))	((((369.1_2	vul1_2)	(gab1_2	rot2_1))	(ceb1_1	(icr2_1	(vel1_2	(vul2_1	vul3_2)))))	(gab1_1	vul3_1)))	((((ceb2_1	gac2_1)	(gab2_1	vel2_1))	((gac1_2	icr2_3)	gal1_1))	(((gac1_1	vup1_1)	plu2_1)	(gag1_1	plu1_1))))	(((((vir2_1	vir1_1)	(ceb2_2	((gag2_1
(((406.1_2	(hal1_1	hal2_1))	((((((icr1_3	icr2_2)	vul3_1)	vel2_2)	((gab1_1	(vel1_1	vul1_1))	((((369.1_2	((gab1_2	vul1_2)	(plu1_1	vul2_1)))	((gac1_1	vel1_2)	rot2_1))	(((((ceb2_1	vel2_1)	icr2_1)	((gac2_1	gal1_1)	plu2_1))	vul3_2)	vup1_1))	(((ceb1_1	(gac1_2	icr2_3))	gag1_1)	gab2_1))))	grm2_1)	(((lit1_1	lit2_1)	((rhc1_1	rhc1_3)	rhc1_2))	((grm1_1	grm2_2)	(rot1_1	(rot1_2	(rot2_2	rot3_1)))))))	((((((vir1_1	vir2_1)	(((ceb2_2	gal1_2)	gag2_1)	(gal2_1	icr1_2)))
((((grm1_1	grm2_2)	((((icr1_3	vel2_2)	(((vel1_1	vul1_1)	((icr2_2	gab1_1)	vul3_1))	((((369.1_2	plu2_1)	(((gac1_2	icr2_3)	((gal1_1	vul3_2)	vel2_1))	(gac2_1	vup1_1)))	icr2_1)	(((((ceb1_1	ceb2_1)	((gab2_1	vul2_1)	rot2_1))	gac1_1)	((gab1_2	vul1_2)	vel1_2))	(gag1_1	plu1_1)))))	((rot1_1	rot3_1)	(rot1_2	rot2_2)))	(grm2_1	((rhc1_1	rhc1_3)	rhc1_2))))	(((((((((vir1_1	vir2_1)	(gal1_2	gal2_1))	ceb2_2)	(icr1_1	icr1_2))	gag2_1)	((tri1_1	((416.1_2	vup2_1)	(gag2_2
(((((vel2_2	((vel1_1	((gab1_1	icr2_2)	plu2_1))	(vul1_1	(icr1_3	vul3_1))))	(((369.1_2	(((rot2_1	(gac2_1	vul1_2))	vel1_2)	(gac1_2	icr2_3)))	((gab1_2	plu1_1)	(gag1_1	vup1_1)))	(((ceb1_1	((gab2_1	gal1_1)	(gac1_1	vul2_1)))	icr2_1)	((ceb2_1	vel2_1)	vul3_2))))	((((406.1_1	(369.1_1	416.1_1))	((rot1_1	(rot1_2	rot2_2))	rot3_1))	(grm1_1	grm2_2))	((406.1_2	hal2_1)	hal1_1)))	(lit1_1	lit2_1))	(((((((vir1_1	vir2_1)	(gal2_1	icr1_2))	((ceb2_2	gal1_2)	(gag2_1	icr1_1)))
((((((416.1_1	369.1_1)	406.1_1)	(((lit1_1	lit2_1)	(((grm1_1	grm2_2)	grm2_1)	((rot1_2	rot2_2)	rot3_1)))	rot1_1))	(406.1_2	(hal1_1	hal2_1)))	(((((vir1_1	vir2_1)	(((ceb2_2	gal2_1)	(gal1_2	icr1_1))	(gag2_1	icr1_2)))	(((gag2_2	vul2_2)	((366.1_1	(gra1_1	(tri1_1	vup2_1)))	tri2_1))	(416.1_2	(((bur1_1	bur2_1)	bur1_2)	gra2_1))))	((lai1_1	lai1_2)	lai2_1))	((rhc1_1	rhc1_3)	rhc1_2)))	((vul3_1	(vel2_2	plu2_1))	((((((369.1_2	(((gal1_1	vul1_2)	icr2_1)	vul3_2))	(ceb1_1
((((((lit1_1	lit2_1)	((rhc1_1	rhc1_3)	rhc1_2))	(((((ceb1_1	((((((ceb2_1	gal1_1)	rot2_1)	(gab2_1	vup1_1))	plu1_1)	vul2_1)	plu2_1))	((gac1_1	vel1_2)	(((gac1_2	icr2_3)	(gac2_1	vul1_2))	gag1_1)))	(vel2_2	vul1_1))	(gab1_1	vul3_1))	(((icr1_3	icr2_2)	vel1_1)	(((369.1_2	gab1_2)	vul3_2)	(icr2_1	vel2_1)))))	406.1_2)	(((vir1_1	vir2_1)	vup2_1)	(((gra2_1	(((366.1_1	(416.1_2	tri1_1))	gra1_1)	((bur1_1	(bur1_2	bur2_1))	vul2_2)))	((((((ceb2_2	icr1_1)	icr1_2)	gal1_2)
(((hal2_1	(((((vir1_1	vir2_1)	((ceb2_2	icr1_2)	(((gag2_1	gal2_1)	icr1_1)	gal1_2)))	(bur1_1	(bur1_2	bur2_1)))	((((tri1_1	366.1_1)	(416.1_2	tri2_1))	((gra1_1	gra2_1)	vup2_1))	(gag2_2	vul2_2)))	((lai1_1	lai1_2)	lai2_1)))	((((369.1_1	406.1_1)	416.1_1)	(grm2_1	((grm1_1	((rot1_1	(rot1_2	rot3_1))	rot2_2))	grm2_2)))	(((lit1_1	lit2_1)	((rhc1_1	rhc1_3)	rhc1_2))	(406.1_2	hal1_1))))	(((gab1_1	vel1_1)	(vul3_1	(((369.1_2	vup1_1)	(((ceb2_1	(((rot2_1	vul2_1)	vul1_2)
((((((369.1_1	(406.1_1	416.1_1))	((((gab1_1	vel1_1)	(vel2_2	icr2_2))	((icr1_3	vul3_1)	vul1_1))	(((((369.1_2	vul2_1)	gag1_1)	(vel1_2	vul1_2))	(((ceb1_1	(gal1_1	vul3_2))	gac1_1)	((((ceb2_1	vup1_1)	(gac2_1	(plu2_1	vel2_1)))	((gab1_2	rot2_1)	(gac1_2	icr2_3)))	plu1_1)))	(gab2_1	icr2_1))))	((grm1_1	grm2_2)	((grm2_1	hal2_1)	(((rot1_1	rot1_2)	rot2_2)	rot3_1))))	(((((vir2_1	vir1_1)	gag2_1)	(((ceb2_2	gal1_2)	(gal2_1	icr1_1))	icr1_2))	(((((vul2_2	gra2_1)	tri1_1)
(((((((((vel2_2	icr2_2)	(icr1_3	vul3_1))	vul1_1)	(gab1_1	vel1_1))	(((((((((369.1_2	plu1_1)	gab2_1)	((rot2_1	vul3_2)	vup1_1))	((ceb2_1	plu2_1)	(gac1_2	icr2_3)))	vul1_2)	((gab1_2	gac1_1)	gal1_1))	icr2_1)	((ceb1_1	(vel1_2	vul2_1))	gac2_1))	(vel2_1	gag1_1)))	(((((416.1_1	(369.1_1	406.1_1))	406.1_2)	grm1_1)	(lit1_1	lit2_1))	((grm2_1	((rot1_1	rot2_2)	(rot1_2	rot3_1)))	(hal1_1	hal2_1))))	grm2_2)	((rhc1_1	rhc1_3)	rhc1_2))	((((((vir2_1	vir1_1)	(((ceb2_2	((gal1_2
(((((((((gab1_1	vel1_1)	(((((369.1_2	plu2_1)	(gag1_1	vul1_2))	(((gab2_1	(gac1_1	vul2_1))	gac2_1)	icr2_1))	(((((ceb2_1	vel2_1)	(gab1_2	(gac1_2	icr2_3)))	vel1_2)	(gal1_1	vup1_1))	(vul3_2	plu1_1)))	(ceb1_1	rot2_1)))	((vel2_2	vul3_1)	icr1_3))	(((lit1_1	lit2_1)	((406.1_2	(hal1_1	hal2_1))	(grm1_1	grm2_1)))	((rot1_1	(rot1_2	rot3_1))	rot2_2)))	(rhc1_1	(rhc1_2	rhc1_3)))	((vul1_1	icr2_2)	grm2_2))	(369.1_1	(406.1_1	416.1_1)))	(((((vir2_1	vir1_1)	icr1_1)	gag2_1)
((((((406.1_1	(((369.1_1	416.1_1)	(rot1_1	(rot1_2	(rot2_2	rot3_1))))	(grm1_1	grm2_2)))	(((vel1_1	(gab1_1	icr1_3))	(vel2_2	vul3_1))	(((((((369.1_2	ceb1_1)	gal1_1)	icr2_1)	(((gab2_1	plu2_1)	rot2_1)	((gac1_1	gag1_1)	vup1_1)))	(((gab1_2	vel2_1)	vul3_2)	vul2_1))	((((ceb2_1	gac2_1)	vel1_2)	((gac1_2	icr2_3)	plu1_1))	vul1_2))	(icr2_2	vul1_1))))	grm2_1)	((((vir1_1	vir2_1)	((ceb2_2	(((gal1_2	icr1_2)	gal2_1)	gag2_1))	icr1_1))	(lai1_1	(lai1_2	lai2_1)))	((((gag2_2
((((grm2_1	((rhc1_1	rhc1_3)	rhc1_2))	((406.1_2	hal1_1)	hal2_1))	((lit1_1	lit2_1)	((rot1_1	(rot1_2	rot2_2))	rot3_1)))	(((((((((vel2_2	vul3_1)	gab1_1)	vel1_1)	icr1_3)	icr2_2)	vul1_1)	((((((vir2_1	vir1_1)	gag2_1)	(ceb2_2	gal2_1))	icr1_1)	(gal1_2	icr1_2))	((((((gag2_2	tri2_1)	(gra1_1	tri1_1))	((bur1_1	bur1_2)	bur2_1))	(366.1_1	((416.1_2	vup2_1)	gra2_1)))	vul2_2)	(lai1_1	(lai1_2	lai2_1)))))	(((416.1_1	406.1_1)	369.1_1)	(grm1_1	grm2_2)))	(((((((369.1_2	rot2_1)
((((((406.1_2	hal1_1)	hal2_1)	(((((((gac1_2	icr2_3)	vul3_2)	vul1_1)	((icr1_3	gab1_1)	vel2_2))	icr2_2)	((vul3_1	(plu2_1	vel1_1))	((((((369.1_2	(ceb2_1	gab2_1))	(ceb1_1	rot2_1))	vup1_1)	vel2_1)	vul1_2)	((((gal1_1	vel1_2)	vul2_1)	(gag1_1	plu1_1))	(((gab1_2	gac1_1)	gac2_1)	icr2_1)))))	(grm2_1	(((rot1_1	rot1_2)	rot3_1)	rot2_2))))	((406.1_1	(369.1_1	416.1_1))	((lit1_1	lit2_1)	(grm1_1	grm2_2))))	(((((vir2_1	vir1_1)	(ceb2_2	gal2_1))	(((gal1_2	icr1_2)	icr1_1)
((((((((rot1_1	(rot1_2	rot3_1))	rot2_2)	grm1_1)	(((lit1_1	lit2_1)	grm2_2)	grm2_1))	((((gab1_1	(icr2_2	vel2_2))	vul3_1)	((((((((369.1_2	vup1_1)	gac1_1)	gag1_1)	((((ceb1_1	vul2_1)	plu2_1)	(gab2_1	(gal1_1	(rot2_1	vel2_1))))	gac2_1))	(plu1_1	icr2_1))	(ceb2_1	vel1_2))	(icr1_3	vul1_1))	(((gab1_2	vul3_2)	((gac1_2	icr2_3)	vul1_2))	vel1_1)))	((406.1_1	416.1_1)	369.1_1)))	(406.1_2	(hal1_1	hal2_1)))	(((((((vir1_1	vir2_1)	(ceb2_2	icr1_2))	(gal2_1	icr1_1))	gal1_2)
((((((((((icr2_2	gab1_1)	plu2_1)	icr1_3)	vul1_1)	vel1_1)	((((((369.1_2	vul1_2)	(gab2_1	(gac1_1	vup1_1)))	((vul3_2	gac2_1)	vul2_1))	((gab1_2	(gag1_1	vel1_2))	(gal1_1	plu1_1)))	((ceb2_1	vel2_1)	((gac1_2	icr2_3)	rot2_1)))	(ceb1_1	icr2_1)))	(vel2_2	vul3_1))	(((((vir1_1	vir2_1)	((ceb2_2	icr1_1)	(((gal2_1	gal1_2)	icr1_2)	gag2_1)))	((bur1_1	bur2_1)	bur1_2))	(((366.1_1	vul2_2)	(tri2_1	vup2_1))	((lai1_1	lai1_2)	lai2_1)))	((gra1_1	(gra2_1	tri1_1))	(416.1_2
(((((((grm2_2	grm1_1)	((406.1_1	416.1_1)	369.1_1))	(lit1_1	lit2_1))	(rot1_1	((rot1_2	rot3_1)	rot2_2)))	(grm2_1	((rhc1_1	rhc1_3)	rhc1_2)))	(((((((vir1_1	vir2_1)	((gal1_2	gal2_1)	icr1_2))	((ceb2_2	icr1_1)	gag2_1))	(gag2_2	(tri2_1	vup2_1)))	((416.1_2	(tri1_1	vul2_2))	(gra1_1	gra2_1)))	(366.1_1	(bur1_1	(bur1_2	bur2_1))))	(lai1_1	(lai1_2	lai2_1))))	((((((icr2_2	gab1_1)	((vul3_1	vel2_2)	vel1_1))	vul1_1)	(icr1_3	plu2_1))	((((((369.1_2	vul1_2)	icr2_1)	(gag1_1
((((((((vul3_1	vel1_1)	((gab1_1	plu2_1)	vul1_1))	icr2_2)	vel2_2)	icr1_3)	((((406.1_1	416.1_1)	369.1_1)	(((((369.1_2	(gab1_2	gag1_1))	(vul1_2	vul2_1))	vel1_2)	((gac1_1	(gal1_1	vul3_2))	(plu1_1	rot2_1)))	(((ceb1_1	vup1_1)	gac2_1)	((ceb2_1	((gab2_1	(gac1_2	icr2_3))	icr2_1))	vel2_1))))	((grm1_1	grm2_2)	(((rot1_1	rot2_2)	rot3_1)	rot1_2))))	((406.1_2	(hal1_1	hal2_1))	grm2_1))	((((((vir1_1	vir2_1)	((icr1_2	(gal1_2	gal2_1))	(gag2_1	icr1_1)))	ceb2_2)	(bur1_1
((((grm1_1	((rot1_1	(rot2_2	rot3_1))	rot1_2))	grm2_2)	(((((((plu2_1	(vel1_1	icr2_2))	(406.1_1	(369.1_1	416.1_1)))	(((gab1_1	(icr1_3	vul3_1))	vel2_2)	vul1_1))	((((((369.1_2	rot2_1)	(gac2_1	vup1_1))	((((ceb1_1	(gab2_1	(gac1_2	icr2_3)))	vel2_1)	(gac1_1	icr2_1))	(ceb2_1	plu1_1)))	(vel1_2	vul2_1))	vul3_2)	((gab1_2	gal1_1)	(gag1_1	vul1_2))))	grm2_1)	((406.1_2	hal1_1)	hal2_1))	((((((((vir1_1	vir2_1)	ceb2_2)	icr1_1)	(gal1_2	gal2_1))	(gag2_1	icr1_2))	(bur1_1
((((((grm2_1	grm2_2)	(406.1_2	(hal1_1	hal2_1)))	((((((vir1_1	vir2_1)	((((ceb2_2	gal2_1)	gag2_1)	(icr1_1	icr1_2))	gal1_2))	((366.1_1	((416.1_2	gra2_1)	vul2_2))	(gra1_1	tri2_1)))	tri1_1)	((bur1_1	(bur1_2	bur2_1))	(gag2_2	vup2_1)))	(lai1_1	(lai1_2	lai2_1))))	((((((vul3_1	(vel1_1	gab1_1))	icr1_3)	(((vel2_2	vul1_1)	icr2_2)	plu2_1))	((((((369.1_2	ceb1_1)	ceb2_1)	(gac1_2	icr2_3))	gag1_1)	(gac1_1	(vel1_2	vel2_1)))	((((((vul3_2	(plu1_1	vul2_1))	vul1_2)	vup1_1)
(((((((((((gab1_1	icr2_2)	vel1_1)	(vel2_2	vul1_1))	(icr1_3	vul3_1))	((((((369.1_2	vul2_1)	((gab1_2	gal1_1)	((gab2_1	gac2_1)	plu2_1)))	(vel2_1	vup1_1))	(((gac1_2	icr2_3)	(rot2_1	vul1_2))	gag1_1))	((plu1_1	vel1_2)	(vul3_2	icr2_1)))	((ceb1_1	ceb2_1)	gac1_1)))	((369.1_1	406.1_1)	416.1_1))	((((((vir1_1	vir2_1)	icr1_2)	((ceb2_2	gal2_1)	(gal1_2	icr1_1)))	gag2_1)	((((gra2_1	vul2_2)	((366.1_1	tri2_1)	(416.1_2	(gag2_2	tri1_1))))	((bur1_1	bur1_2)	bur2_1))	(gra1_1
((((((((369.1_1	416.1_1)	406.1_1)	((rot1_1	rot3_1)	(rot1_2	rot2_2)))	grm2_2)	grm1_1)	(((((vul1_1	icr2_2)	(gab1_1	vel1_1))	(((((369.1_2	(gac1_2	icr2_3))	((ceb1_1	((vel1_2	vup1_1)	vul3_2))	(((ceb2_1	vel2_1)	rot2_1)	icr2_1)))	gag1_1)	(gab1_2	gac2_1))	(((gab2_1	vul2_1)	plu2_1)	((gac1_1	vul1_2)	(gal1_1	plu1_1)))))	(icr1_3	(vul3_1	vel2_2)))	(((((vir2_1	vir1_1)	(gag2_1	icr1_1))	(ceb2_2	(gal1_2	(gal2_1	icr1_2))))	((lai1_1	lai1_2)	lai2_1))	(((((416.1_2	vup2_1)
((((((((((icr2_2	icr1_3)	gab1_1)	((vel2_2	vul3_1)	vul1_1))	vel1_1)	((((((369.1_2	vel1_2)	(ceb1_1	(gab2_1	vul2_1)))	vul3_2)	(gac1_2	icr2_3))	(((((gab1_2	gal1_1)	(plu1_1	rot2_1))	gac2_1)	vul1_2)	((((gac1_1	vel2_1)	plu2_1)	gag1_1)	vup1_1)))	(ceb2_1	icr2_1)))	(((369.1_1	406.1_1)	416.1_1)	(grm2_1	(grm1_1	grm2_2))))	(((((vir2_1	vir1_1)	gal1_2)	(((ceb2_2	gal2_1)	icr1_1)	icr1_2))	gag2_1)	((((((((gra2_1	vup2_1)	416.1_2)	366.1_1)	(gra1_1	tri2_1))	((bur1_1	bur2_1)
(((((grm1_1	grm2_2)	((406.1_2	hal2_1)	hal1_1))	(((((vel2_2	vel1_1)	(icr2_2	vul1_1))	(((369.1_2	(((((gab1_2	plu2_1)	plu1_1)	((((gac1_1	vel2_1)	gag1_1)	(gac1_2	icr2_3))	(vul3_2	vup1_1)))	vul1_2)	(gal1_1	icr2_1)))	(((ceb1_1	gab2_1)	vul2_1)	((ceb2_1	vel1_2)	(gac2_1	rot2_1))))	(icr1_3	vul3_1)))	gab1_1)	(((((vir1_1	vir2_1)	((icr1_2	(gal2_1	icr1_1))	gal1_2))	(ceb2_2	gag2_1))	(((gag2_2	((gra1_1	vup2_1)	gra2_1))	vul2_2)	((((366.1_1	tri1_1)	(bur1_1	(bur1_2
((((((icr2_2	(((gab1_1	(vel1_1	(vel2_2	vul3_1)))	icr1_3)	vul1_1))	(((((369.1_2	vel1_2)	(gac1_1	(plu2_1	vel2_1)))	gal1_1)	(gag1_1	icr2_1))	((((ceb1_1	vul1_2)	(gac1_2	icr2_3))	((((gab1_2	vup1_1)	(vul3_2	plu1_1))	((gac2_1	vul2_1)	rot2_1))	gab2_1))	ceb2_1)))	(grm1_1	grm2_2))	((((((((vir2_1	vir1_1)	icr1_2)	icr1_1)	((ceb2_2	gal2_1)	gal1_2))	gag2_1)	(416.1_2	(366.1_1	gra1_1)))	(((((bur1_1	bur2_1)	bur1_2)	((gag2_2	((gra2_1	vup2_1)	tri2_1))	tri1_1))	(lai1_1
(((((((vir2_1	vir1_1)	icr1_1)	((ceb2_2	((gal1_2	icr1_2)	gal2_1))	gag2_1))	(bur1_1	(bur1_2	bur2_1)))	((lai1_1	lai1_2)	lai2_1))	(((((366.1_1	416.1_2)	gra2_1)	vup2_1)	(gag2_2	tri1_1))	((gra1_1	tri2_1)	vul2_2)))	((((((gab1_1	(icr2_2	vul1_1))	(vul3_1	(icr1_3	vel1_1)))	vel2_2)	(((((369.1_2	rot2_1)	vul2_1)	((gac1_2	icr2_3)	gac2_1))	((ceb2_1	(gac1_1	vul3_2))	(vel2_1	vul1_2)))	((((ceb1_1	vel1_2)	(gag1_1	plu2_1))	(gal1_1	plu1_1))	((gab1_2	(gab2_1	icr2_1))
(((rot1_1	(rot1_2	(rot2_2	rot3_1)))	((lit1_1	lit2_1)	((rhc1_1	rhc1_3)	rhc1_2)))	(((((((gab1_1	vel2_2)	(icr1_3	(vul1_1	vul3_1)))	(icr2_2	vel1_1))	(((369.1_2	rot2_1)	vul2_1)	(((ceb1_1	gac1_1)	(((ceb2_1	vup1_1)	gag1_1)	plu2_1))	(vul1_2	(vel1_2	vul3_2)))))	(((plu1_1	icr2_1)	gab2_1)	(((gab1_2	(gac2_1	gal1_1))	(gac1_2	icr2_3))	vel2_1)))	((((((vir1_1	vir2_1)	icr1_2)	(ceb2_2	gal1_2))	(gag2_1	(gal2_1	icr1_1)))	(gra2_1	(((((366.1_1	gag2_2)	tri2_1)	((bur1_1
(((((((((gac2_1	plu2_1)	icr1_3)	vul3_1)	((icr2_2	(vel2_2	vel1_1))	(gab1_1	vul1_1)))	(((((369.1_2	(rot2_1	vel1_2))	gab1_2)	(((ceb1_1	vul3_2)	plu1_1)	icr2_1))	((((gab2_1	vul1_2)	vel2_1)	(gal1_1	vul2_1))	vup1_1))	((ceb2_1	(gac1_2	icr2_3))	(gac1_1	gag1_1))))	(416.1_1	(369.1_1	406.1_1)))	((lit1_1	lit2_1)	((rhc1_1	rhc1_3)	rhc1_2)))	(((406.1_2	hal1_1)	hal2_1)	(grm1_1	(grm2_2	(rot1_1	((rot1_2	rot2_2)	rot3_1))))))	((((((vir1_1	vir2_1)	((ceb2_2	gal1_2)	gal2_1))
((((hal2_1	(((406.1_1	416.1_1)	369.1_1)	(406.1_2	hal1_1)))	(((lit1_1	lit2_1)	((rhc1_1	rhc1_3)	rhc1_2))	(((((rot1_1	(rot2_2	rot3_1))	rot1_2)	grm1_1)	grm2_1)	grm2_2)))	(((((icr2_2	plu2_1)	vel2_2)	(ceb1_1	(gac2_1	gag1_1)))	((((((369.1_2	vel1_2)	gal1_1)	vup1_1)	(gab2_1	vul1_2))	(((ceb2_1	plu1_1)	vel2_1)	((gab1_2	(gac1_2	icr2_3))	((gac1_1	vul3_2)	(rot2_1	vul2_1)))))	icr2_1))	(((vel1_1	vul3_1)	gab1_1)	(icr1_3	vul1_1))))	(((((((vir1_1	vir2_1)	gal2_1)	gag2_1)
((((grm2_2	hal1_1)	(406.1_2	(369.1_1	(406.1_1	416.1_1))))	(((((((vel1_1	icr2_2)	vul1_1)	((((((((369.1_2	ceb2_1)	icr2_1)	gac2_1)	(gal1_1	vul1_2))	vup1_1)	plu1_1)	((((ceb1_1	(((gab1_2	vul3_2)	rot2_1)	(gac1_2	icr2_3)))	vul2_1)	(((gab2_1	gac1_1)	vel1_2)	vel2_1))	gag1_1))	((gab1_1	icr1_3)	(vel2_2	(plu2_1	vul3_1)))))	hal2_1)	(grm1_1	((rot1_1	rot2_2)	(rot1_2	rot3_1))))	(((((((vir2_1	vir1_1)	gal2_1)	(gag2_1	icr1_1))	(ceb2_2	(gal1_2	icr1_2)))	(416.1_2	vul2_2))
(((((grm1_1	(grm2_2	hal1_1))	(((((icr2_2	vel1_1)	((gab1_1	icr1_3)	vul3_1))	(((vul3_2	icr2_1)	((((((369.1_2	gag1_1)	vel2_1)	(gac1_2	icr2_3))	(((ceb1_1	vul2_1)	vul1_2)	(((ceb2_1	gac2_1)	vel1_2)	gab2_1)))	(gac1_1	gal1_1))	((gab1_2	vup1_1)	(plu1_1	rot2_1))))	plu2_1))	(vel2_2	vul1_1))	(rot1_1	((rot1_2	rot2_2)	rot3_1))))	((lit1_1	lit2_1)	((rhc1_1	rhc1_3)	rhc1_2)))	grm2_1)	((((((((((((vir1_1	vir2_1)	ceb2_2)	(gal1_2	icr1_2))	gag2_1)	icr1_1)	gal2_1)	tri1_1)
(((((lit1_1	lit2_1)	((rhc1_1	rhc1_3)	rhc1_2))	(((grm1_1	grm2_2)	grm2_1)	hal1_1))	((((((vir1_1	vir2_1)	gag2_1)	(((ceb2_2	icr1_1)	(gal2_1	icr1_2))	gal1_2))	((((((366.1_1	gra2_1)	tri2_1)	(vup2_1	tri1_1))	(bur1_1	(bur1_2	bur2_1)))	(((416.1_2	gag2_2)	gra1_1)	vul2_2))	((lai1_1	lai1_2)	lai2_1)))	((369.1_1	((406.1_1	416.1_1)	406.1_2))	hal2_1))	((rot1_1	rot3_1)	(rot1_2	rot2_2))))	((vel2_2	gab1_1)	((((icr2_2	icr1_3)	vul3_1)	(gag1_1	((plu2_1	vel1_1)	vul1_1)))
(((((((369.1_1	(406.1_2	416.1_1))	406.1_1)	hal2_1)	(rot1_1	((rot1_2	rot3_1)	rot2_2)))	hal1_1)	(((lit1_1	lit2_1)	((rhc1_1	rhc1_3)	rhc1_2))	((grm1_1	grm2_2)	grm2_1)))	(((((((icr1_3	icr2_2)	vel1_1)	vel2_2)	(((plu2_1	vul3_1)	gab1_1)	(((((369.1_2	((vel2_1	vup1_1)	(((gab1_2	(gac1_2	icr2_3))	gal1_1)	vul1_2)))	(plu1_1	vel1_2))	(((ceb2_1	gac1_1)	gag1_1)	rot2_1))	(((gac2_1	vul2_1)	icr2_1)	vul3_2))	(ceb1_1	gab2_1))))	vul1_1)	(((366.1_1	((gra1_1	tri2_1)	gra2_1))
((((grm2_1	(rot1_1	(rot1_2	(rot2_2	rot3_1))))	((((((369.1_2	vel1_2)	plu1_1)	(((ceb1_1	(gac1_1	vel2_1))	((ceb2_1	gab1_2)	icr2_1))	((gab2_1	vul1_2)	((gac1_2	icr2_3)	gal1_1))))	((gac2_1	((gag1_1	vup1_1)	vul2_1))	(rot2_1	vul3_2)))	((((vul1_1	vul3_1)	(icr2_2	plu2_1))	vel1_1)	(gab1_1	vel2_2)))	icr1_3))	(((((406.1_2	(369.1_1	(406.1_1	416.1_1)))	grm1_1)	grm2_2)	(hal1_1	hal2_1))	((lit1_1	lit2_1)	((rhc1_1	rhc1_3)	rhc1_2))))	((((vir1_1	vir2_1)	(((ceb2_2	(gal1_2
((((((369.1_1	406.1_1)	416.1_1)	406.1_2)	(grm1_1	grm2_2))	grm2_1)	(((((((gab1_1	icr1_3)	((vul3_1	icr2_2)	plu2_1))	(vel1_1	(vel2_2	vul1_1)))	((((((((369.1_2	plu1_1)	gac2_1)	rot2_1)	(gac1_2	icr2_3))	((gab1_2	gab2_1)	icr2_1))	vel2_1)	((((ceb1_1	vul2_1)	vup1_1)	gag1_1)	ceb2_1))	((vel1_2	gal1_1)	(gac1_1	(vul1_2	vul3_2)))))	(((((((vir2_1	vir1_1)	(ceb2_2	gal2_1))	gag2_1)	(gal1_2	icr1_2))	icr1_1)	((bur1_1	(bur1_2	bur2_1))	(((lai1_1	lai1_2)	lai2_1)	vul2_2)))
((((((rot1_1	rot1_2)	rot2_2)	rot3_1)	(((vul1_1	((((((369.1_2	vel2_1)	(ceb2_1	gac2_1))	((ceb1_1	vel1_2)	icr2_1))	gal1_1)	((gab2_1	rot2_1)	(vul1_2	vul3_2)))	(((((gab1_2	vul2_1)	gac1_1)	plu2_1)	((gac1_2	icr2_3)	gag1_1))	(vup1_1	plu1_1))))	((vel2_2	icr2_2)	(gab1_1	((icr1_3	vul3_1)	vel1_1))))	(((((406.1_1	416.1_1)	406.1_2)	369.1_1)	((grm1_1	grm2_2)	grm2_1))	(hal1_1	hal2_1))))	((lit1_1	lit2_1)	((rhc1_1	rhc1_3)	rhc1_2)))	(((((((vir2_1	vir1_1)	gal2_1)	ceb2_2)
(((((((icr2_2	icr1_3)	(((((369.1_2	(gal1_1	rot2_1))	(((gac1_1	gag1_1)	vel2_1)	(gac1_2	icr2_3)))	vul2_1)	((ceb1_1	plu1_1)	((((((gab1_2	vul1_2)	gab2_1)	((plu2_1	vel1_2)	vup1_1))	gac2_1)	icr2_1)	vul3_2)))	ceb2_1))	((vul3_1	(vel1_1	vul1_1))	(gab1_1	vel2_2)))	(((406.1_1	369.1_1)	(406.1_2	416.1_1))	grm2_1))	(((((((vir1_1	vir2_1)	(((ceb2_2	(gal1_2	icr1_2))	gal2_1)	icr1_1))	gag2_1)	(((tri2_1	(((416.1_2	vup2_1)	tri1_1)	vul2_2))	((366.1_1	gra1_1)	(gag2_2	gra2_1)))
(((((hal1_1	hal2_1)	((gab1_1	((369.1_2	(((((ceb1_1	plu2_1)	(icr2_1	vup1_1))	(vel2_1	vul2_1))	((((ceb2_1	gal1_1)	vel1_2)	rot2_1)	(gab1_2	vul1_2)))	(((gab2_1	gag1_1)	(gac2_1	plu1_1))	((gac1_1	(gac1_2	icr2_3))	vul3_2))))	(icr1_3	vul1_1)))	(vel1_1	(icr2_2	(vel2_2	vul3_1)))))	((lit1_1	lit2_1)	((rhc1_1	rhc1_3)	rhc1_2)))	((((vir2_1	vir1_1)	(((ceb2_2	icr1_1)	gag2_1)	((gal1_2	gal2_1)	icr1_2)))	((((tri2_1	tri1_1)	vul2_2)	(366.1_1	((((416.1_2	gra1_1)	vup2_1)
(((grm1_1	((((406.1_2	hal2_1)	hal1_1)	(grm2_1	(((rot1_1	rot1_2)	rot3_1)	rot2_2)))	grm2_2))	(((406.1_1	369.1_1)	416.1_1)	((lit1_1	lit2_1)	((rhc1_1	rhc1_3)	rhc1_2))))	((((vel2_2	icr1_3)	(vel1_1	(gab1_1	icr2_2)))	(((((369.1_2	((gab1_2	((gac1_1	plu2_1)	((((gac2_1	gal1_1)	(icr2_1	vel2_1))	vul2_1)	(gag1_1	vul1_2))))	(rot2_1	vul3_2)))	(ceb1_1	((gab2_1	plu1_1)	vel1_2)))	(ceb2_1	vup1_1))	(gac1_2	icr2_3))	(vul1_1	vul3_1)))	((((vir2_1	vir1_1)	(gag2_1	(gal1_2
(((((((vir1_1	vir2_1)	(ceb2_2	icr1_1))	icr1_2)	gal2_1)	(gal1_2	gag2_1))	((((lai1_1	lai1_2)	lai2_1)	(((bur1_1	bur1_2)	bur2_1)	((gra1_1	tri1_1)	(vup2_1	vul2_2))))	((366.1_1	416.1_2)	((gag2_2	gra2_1)	tri2_1))))	((((icr1_3	(((icr2_2	vul3_1)	(vel1_1	vel2_2))	(gab1_1	vul1_1)))	((((369.1_2	(gac1_1	(gag1_1	vul2_1)))	(rot2_1	vul3_2))	((ceb1_1	ceb2_1)	((((gac2_1	plu1_1)	(gab2_1	vel1_2))	(gac1_2	icr2_3))	(((gab1_2	vup1_1)	gal1_1)	vel2_1))))	(icr2_1	(plu2_1
(((((((((grm1_1	grm2_2)	(gab1_1	((icr1_3	(vul1_1	((vel1_1	icr2_2)	(vel2_2	vul3_1))))	(((((((((369.1_2	((ceb2_1	gac1_1)	(gac1_2	icr2_3)))	vel1_2)	(plu2_1	vup1_1))	(gab2_1	plu1_1))	(gal1_1	vul3_2))	(gab1_2	rot2_1))	(ceb1_1	(((gac2_1	vul2_1)	vul1_2)	vel2_1)))	gag1_1)	icr2_1))))	(369.1_1	(406.1_1	416.1_1)))	grm2_1)	(((((vir2_1	vir1_1)	(gal2_1	icr1_1))	icr1_2)	((ceb2_2	gal1_2)	gag2_1))	((((((vup2_1	416.1_2)	(tri2_1	vul2_2))	(gra2_1	tri1_1))	(366.1_1	(gag2_2
((((((grm1_1	grm2_2)	((406.1_2	hal2_1)	hal1_1))	grm2_1)	(((((((((vir2_1	vir1_1)	((ceb2_2	gal2_1)	icr1_1))	gal1_2)	icr1_2)	gag2_1)	((lai1_1	lai2_1)	lai1_2))	(((((vup2_1	((gag2_2	gra1_1)	(tri1_1	tri2_1)))	gra2_1)	vul2_2)	((bur1_1	bur2_1)	bur1_2))	(366.1_1	416.1_2)))	(rot1_1	((rot1_2	rot2_2)	rot3_1)))	((406.1_1	416.1_1)	369.1_1)))	(((((vul1_1	vul3_1)	(icr2_2	plu2_1))	vel2_2)	vel1_1)	(((((((((369.1_2	gab2_1)	(vul1_2	vul2_1))	(gac1_2	icr2_3))	(ceb1_1	gal1_1))
((((((((grm1_1	grm2_2)	(rot1_1	((rot1_2	rot3_1)	rot2_2)))	(((369.1_1	(406.1_1	416.1_1))	406.1_2)	(hal1_1	hal2_1)))	grm2_1)	(((icr2_2	vel2_2)	(((plu2_1	(gab1_1	icr1_3))	(vul1_1	vel1_1))	vul3_1))	((((((369.1_2	vul3_2)	icr2_1)	gac1_1)	((vel1_2	gab2_1)	(gac2_1	plu1_1)))	(gac1_2	icr2_3))	(ceb1_1	((((ceb2_1	vul2_1)	vul1_2)	((gab1_2	(gag1_1	gal1_1))	(vup1_1	vel2_1)))	rot2_1)))))	((lit1_1	lit2_1)	((rhc1_1	rhc1_3)	rhc1_2)))	((((((vir2_1	vir1_1)	((ceb2_2	icr1_2)
((((((406.1_1	(369.1_1	416.1_1))	406.1_2)	(grm2_1	(((rot1_1	rot1_2)	rot3_1)	rot2_2)))	(((icr1_3	(vul1_1	(vel1_1	vel2_2)))	((vul3_1	icr2_2)	gab1_1))	(((369.1_2	(ceb2_1	vel2_1))	(((((ceb1_1	(((gac1_1	vul2_1)	plu2_1)	gag1_1))	icr2_1)	((gab1_2	vup1_1)	(gac2_1	rot2_1)))	((gab2_1	(gal1_1	(plu1_1	vul1_2)))	vel1_2))	vul3_2))	(gac1_2	icr2_3))))	(((lit1_1	lit2_1)	((rhc1_1	rhc1_3)	rhc1_2))	((hal1_1	hal2_1)	(grm1_1	grm2_2))))	((((((vir1_1	vir2_1)	(gal1_2	gal2_1))
(((((((((grm1_1	grm2_2)	(hal2_1	hal1_1))	((369.1_1	406.1_1)	(406.1_2	416.1_1)))	((lit1_1	lit2_1)	((rhc1_1	rhc1_3)	rhc1_2)))	((rot1_1	rot3_1)	(rot1_2	rot2_2)))	((((((vir1_1	vir2_1)	(ceb2_2	icr1_1))	gal1_2)	((gal2_1	icr1_2)	gag2_1))	(((gag2_2	((366.1_1	vul2_2)	(416.1_2	(((gra1_1	gra2_1)	tri2_1)	tri1_1))))	vup2_1)	((bur1_1	bur1_2)	bur2_1)))	(lai1_1	(lai1_2	lai2_1))))	grm2_1)	((gab1_1	((vel2_2	vul3_1)	vel1_1))	(vul1_1	(icr1_3	icr2_2))))	((((((369.1_2	(plu2_1
((((((rhc1_1	rhc1_3)	rhc1_2)	(lit1_1	lit2_1))	(hal1_1	hal2_1))	((((((vul3_1	icr1_3)	((icr2_2	(gab1_1	vul1_1))	vel1_1))	vel2_2)	((((((369.1_2	plu1_1)	gac2_1)	(((((ceb1_1	icr2_1)	vel2_1)	rot2_1)	vul1_2)	vul3_2))	(gac1_2	icr2_3))	vup1_1)	(((((ceb2_1	gab2_1)	gac1_1)	vel1_2)	((gab1_2	vul2_1)	plu2_1))	(gag1_1	gal1_1))))	(((grm1_1	grm2_2)	((rot1_1	(rot1_2	rot2_2))	rot3_1))	grm2_1))	(406.1_1	((369.1_1	416.1_1)	406.1_2))))	((((((vir2_1	vir1_1)	(gal1_2	icr1_1))
(((((((((rot1_1	rot2_2)	(rot1_2	rot3_1))	(((369.1_1	416.1_1)	406.1_2)	406.1_1))	grm2_1)	((((vul3_1	icr2_2)	icr1_3)	((gab1_1	vul1_1)	(vel1_1	vel2_2)))	((((((369.1_2	gab1_2)	(vel1_2	vup1_1))	vul3_2)	((gac2_1	(gal1_1	plu1_1))	((plu2_1	vel2_1)	rot2_1)))	((ceb2_1	(gab2_1	(gag1_1	vul1_2)))	(gac1_2	icr2_3)))	((ceb1_1	(gac1_1	vul2_1))	icr2_1))))	((hal2_1	hal1_1)	(grm1_1	grm2_2)))	((lit1_1	lit2_1)	((rhc1_1	rhc1_3)	rhc1_2)))	((((vir2_1	vir1_1)	gal2_1)	(((ceb2_2
(((((((((406.1_1	(406.1_2	416.1_1))	369.1_1)	grm1_1)	grm2_1)	((rot1_1	rot3_1)	(rot1_2	rot2_2)))	((hal1_1	hal2_1)	grm2_2))	(((((vir2_1	vir1_1)	((ceb2_2	icr1_2)	gal1_2))	gag2_1)	(gal2_1	icr1_1))	(((gra2_1	(416.1_2	vul2_2))	((366.1_1	tri1_1)	((((bur1_1	bur2_1)	bur1_2)	((gag2_2	tri2_1)	gra1_1))	vup2_1)))	((lai1_1	lai1_2)	lai2_1))))	(((rhc1_1	rhc1_3)	rhc1_2)	(lit1_1	lit2_1)))	(((((vul1_1	vul3_1)	gab1_1)	(icr1_3	(icr2_2	vel1_1)))	(((((369.1_2	(gag1_1	gal1_1))
(((((hal1_1	hal2_1)	(((((vul3_1	(vul1_1	gab1_1))	(((icr1_3	vel1_1)	vel2_2)	icr2_2))	((((((369.1_2	gac2_1)	vul3_2)	((gab1_2	vup1_1)	vel2_1))	(((gab2_1	gac1_1)	plu1_1)	plu2_1))	((((ceb2_1	(vel1_2	vul2_1))	(gag1_1	gal1_1))	icr2_1)	(gac1_2	icr2_3)))	(ceb1_1	(vul1_2	rot2_1))))	grm2_2)	((406.1_1	((369.1_1	416.1_1)	406.1_2))	((grm1_1	grm2_1)	(rot1_1	(rot1_2	(rot2_2	rot3_1)))))))	((lit1_1	lit2_1)	((rhc1_1	rhc1_3)	rhc1_2)))	((bur1_1	(bur1_2	bur2_1))	(gra1_1
((((406.1_1	((369.1_1	416.1_1)	406.1_2))	(grm2_1	((rot1_1	rot2_2)	(rot1_2	rot3_1))))	((lit1_1	lit2_1)	((rhc1_1	rhc1_3)	rhc1_2)))	(((((gab1_1	(vel1_1	vul3_1))	((369.1_2	(gac2_1	vul3_2))	((((((ceb1_1	vel2_1)	gac1_1)	icr2_1)	(((((gab1_2	gal1_1)	(gab2_1	vel1_2))	(gac1_2	icr2_3))	gag1_1)	rot2_1))	(plu2_1	vul2_1))	((ceb2_1	plu1_1)	(vul1_2	vup1_1)))))	((icr2_2	icr1_3)	(vel2_2	vul1_1)))	((hal1_1	hal2_1)	(grm1_1	grm2_2)))	((((((vir1_1	vir2_1)	(gal1_2	icr1_1))
(((((((icr2_2	((icr1_3	gab1_1)	(vel2_2	vul1_1)))	((vul3_1	vel1_1)	((369.1_2	(gac1_2	icr2_3))	((((((ceb1_1	(gab1_2	gac1_1))	vul2_1)	(vel2_1	vul3_2))	((gab2_1	plu2_1)	gac2_1))	((gal1_1	vel1_2)	vul1_2))	(((ceb2_1	rot2_1)	plu1_1)	((gag1_1	icr2_1)	vup1_1))))))	((((416.1_1	369.1_1)	(406.1_1	406.1_2))	grm2_2)	grm1_1))	((lit1_1	lit2_1)	((rot1_1	rot1_2)	(rot2_2	rot3_1))))	(grm2_1	((rhc1_1	rhc1_3)	rhc1_2)))	(hal1_1	hal2_1))	((((((vir2_1	vir1_1)	gal2_1)	(icr1_1
(((((((grm1_1	grm2_2)	((rot1_1	rot3_1)	(rot1_2	rot2_2)))	(406.1_1	(369.1_1	416.1_1)))	grm2_1)	((lit1_1	lit2_1)	((rhc1_1	rhc1_3)	rhc1_2)))	(406.1_2	(hal1_1	hal2_1)))	((((plu2_1	icr2_2)	((((gab1_1	vel2_2)	(icr1_3	vul3_1))	vul1_1)	vel1_1))	(((((369.1_2	(vul2_1	vul3_2))	((ceb1_1	plu1_1)	(rot2_1	vup1_1)))	(gac1_2	icr2_3))	((ceb2_1	vul1_2)	gab1_2))	((gab2_1	icr2_1)	((((gac1_1	vel1_2)	(gac2_1	gag1_1))	gal1_1)	vel2_1))))	(((((vir2_1	vir1_1)	gag2_1)	((((ceb2_2
((((((((vir1_1	vir2_1)	(ceb2_2	(gal1_2	icr1_2)))	((gag2_1	gal2_1)	icr1_1))	(bur1_1	(bur1_2	bur2_1)))	(((((366.1_1	((416.1_2	gag2_2)	gra1_1))	gra2_1)	(tri2_1	vup2_1))	vul2_2)	tri1_1))	((((((vul3_1	(vul1_1	icr1_3))	((((((((369.1_2	gal1_1)	rot2_1)	vel2_1)	vul3_2)	icr2_1)	(ceb1_1	(((ceb2_1	plu1_1)	gab1_2)	vul1_2)))	(vup1_1	(gab2_1	(((gac1_1	vel1_2)	(gac1_2	icr2_3))	gag1_1))))	(gac2_1	vul2_1)))	(((icr2_2	plu2_1)	vel1_1)	(gab1_1	vel2_2)))	((rot1_1	(rot1_2
((((406.1_2	hal2_1)	hal1_1)	(((((icr2_2	vel2_2)	(((icr1_3	vul1_1)	plu2_1)	gab1_1))	((vel1_1	vul3_1)	grm2_1))	(((((((369.1_2	gag1_1)	(plu1_1	vul2_1))	(((gab2_1	vul1_2)	vup1_1)	vel2_1))	icr2_1)	ceb2_1)	((((ceb1_1	vel1_2)	vul3_2)	(gab1_2	gal1_1))	((gac1_1	rot2_1)	(gac1_2	icr2_3))))	gac2_1))	((((((vir1_1	vir2_1)	(ceb2_2	icr1_2))	((bur1_1	bur1_2)	bur2_1))	(gag2_1	((gal1_2	gal2_1)	icr1_1)))	(((((tri2_1	366.1_1)	gra2_1)	(416.1_2	gra1_1))	(((gag2_2	tri1_1)
(((((vir1_1	vir2_1)	((gal1_2	gal2_1)	(icr1_1	icr1_2)))	(ceb2_2	gag2_1))	(((bur1_1	(bur1_2	bur2_1))	(lai1_1	(lai1_2	lai2_1)))	(((((366.1_1	gra1_1)	tri2_1)	(gag2_2	tri1_1))	(416.1_2	(gra2_1	vup2_1)))	vul2_2)))	((((((((vel2_2	vul1_1)	(vel1_1	icr2_2))	grm2_1)	vul3_1)	(gab1_1	icr1_3))	((((369.1_2	vul1_2)	rot2_1)	((plu1_1	vul2_1)	vul3_2))	(((ceb1_1	gac1_1)	icr2_1)	((((ceb2_1	(gal1_1	plu2_1))	((gab1_2	vup1_1)	((gab2_1	vel1_2)	(gag1_1	vel2_1))))	gac2_1)
((((((grm1_1	grm2_2)	(rot1_1	(rot1_2	(rot2_2	rot3_1))))	(((lit1_1	lit2_1)	((rhc1_1	rhc1_3)	rhc1_2))	(406.1_2	(hal1_1	hal2_1))))	((369.1_1	416.1_1)	406.1_1))	(((icr1_3	(icr2_2	vul3_1))	(((vel1_1	vel2_2)	(gab1_1	vul1_1))	grm2_1))	(((369.1_2	vel1_2)	(gac2_1	rot2_1))	(((((ceb1_1	gal1_1)	plu1_1)	vul1_2)	(((((ceb2_1	(gag1_1	plu2_1))	gab1_2)	vul2_1)	(icr2_1	vup1_1))	(gac1_1	vul3_2)))	((gab2_1	(gac1_2	icr2_3))	vel2_1)))))	(((((vir2_1	vir1_1)	((((ceb2_2	gal2_1)
((((((grm1_1	(rot1_1	((rot1_2	rot3_1)	rot2_2)))	grm2_2)	(406.1_2	(hal1_1	hal2_1)))	((vul3_1	((((icr1_3	vel2_2)	(gab1_1	plu2_1))	((icr2_2	vel1_1)	vul1_1))	grm2_1))	((((((((369.1_2	(ceb2_1	vel2_1))	vul2_1)	gab2_1)	((gac2_1	icr2_1)	gag1_1))	(vul1_2	vup1_1))	(ceb1_1	rot2_1))	((gab1_2	vul3_2)	((gac1_2	icr2_3)	vel1_2)))	(gac1_1	(gal1_1	plu1_1)))))	((369.1_1	(406.1_1	416.1_1))	((lit1_1	lit2_1)	((rhc1_1	rhc1_3)	rhc1_2))))	((((vir1_1	vir2_1)	((ceb2_2	(gag2_1
((((grm2_2	grm1_1)	((((vel2_2	grm2_1)	((vul3_1	plu2_1)	(icr2_2	(((vel1_1	vul1_1)	icr1_3)	gab1_1))))	((((((369.1_2	gab1_2)	ceb1_1)	(((gac2_1	gag1_1)	vup1_1)	icr2_1))	((rot2_1	vul1_2)	vul3_2))	(gab2_1	(gal1_1	(plu1_1	vul2_1))))	(((ceb2_1	vel2_1)	(gac1_2	icr2_3))	(gac1_1	vel1_2))))	(((406.1_1	416.1_1)	369.1_1)	((rot1_1	(rot1_2	rot3_1))	rot2_2))))	((((rhc1_1	rhc1_3)	rhc1_2)	(lit1_1	lit2_1))	((406.1_2	hal1_1)	hal2_1)))	(((((((vir2_1	vir1_1)	(ceb2_2	gal2_1))
((((((369.1_1	416.1_1)	406.1_1)	grm1_1)	((406.1_2	hal1_1)	hal2_1))	(((((vir2_1	vir1_1)	(((((ceb2_2	gal1_2)	icr1_1)	gal2_1)	gag2_1)	icr1_2))	(lai1_1	(lai1_2	lai2_1)))	(((((366.1_1	vul2_2)	((gag2_2	tri1_1)	(gra2_1	tri2_1)))	416.1_2)	(gra1_1	vup2_1))	(bur1_1	(bur1_2	bur2_1))))	((((lit1_1	lit2_1)	((rhc1_1	rhc1_3)	rhc1_2))	((rot1_1	(rot1_2	rot3_1))	rot2_2))	grm2_2)))	(((((vul3_1	vel1_1)	gab1_1)	grm2_1)	(((((369.1_2	ceb1_1)	gac1_1)	vul3_2)	(((((rot2_1	gal1_1)
((((grm2_2	grm1_1)	(((vir1_1	vir2_1)	((((ceb2_2	icr1_1)	gal2_1)	gag2_1)	icr1_2))	(((((gag2_2	gra2_1)	vul2_2)	((((366.1_1	tri1_1)	416.1_2)	gal1_2)	(gra1_1	(tri2_1	vup2_1))))	((bur1_1	bur1_2)	bur2_1))	((lai1_1	lai1_2)	lai2_1))))	((((((vel2_2	(gab1_1	(plu2_1	vul3_1)))	icr1_3)	(((icr2_2	grm2_1)	vel1_1)	vul1_1))	(((((369.1_2	gac2_1)	rot2_1)	((ceb2_1	gal1_1)	(gac1_2	icr2_3)))	((gac1_1	vul2_1)	((icr2_1	vel2_1)	((plu1_1	vul1_2)	(vel1_2	vul3_2)))))	(((ceb1_1
((((rot1_1	(rot1_2	(rot2_2	rot3_1)))	(((gab1_1	(((icr2_2	vel2_2)	icr1_3)	(vul1_1	(plu2_1	vul3_1))))	vel1_1)	(((369.1_2	gac2_1)	((((ceb1_1	(ceb2_1	(gab2_1	vup1_1)))	icr2_1)	(vul2_1	vul3_2))	((((vel2_1	gab1_2)	rot2_1)	gal1_1)	(gac1_1	gag1_1))))	((gac1_2	icr2_3)	(plu1_1	(vel1_2	vul1_2))))))	(((lit1_1	lit2_1)	((rhc1_1	rhc1_3)	rhc1_2))	((grm1_1	grm2_2)	grm2_1)))	(((((vir2_1	vir1_1)	(((ceb2_2	gal1_2)	icr1_1)	(gal2_1	icr1_2)))	gag2_1)	(((((((gag2_2	tri1_1)
(((((((369.1_1	406.1_1)	416.1_1)	(((rot1_1	(rot1_2	(rot2_2	rot3_1)))	(grm1_1	grm2_2))	grm2_1))	(((icr1_3	gab1_1)	((((((((369.1_2	vul2_1)	vel1_2)	(gab2_1	vul1_2))	ceb1_1)	((ceb2_1	gal1_1)	icr2_1))	(gab1_2	(gac1_2	icr2_3)))	(gac2_1	(rot2_1	vup1_1)))	((gac1_1	(gag1_1	(plu1_1	vul3_2)))	vel2_1)))	((plu2_1	vel2_2)	((icr2_2	(vel1_1	vul1_1))	vul3_1))))	((406.1_2	hal2_1)	hal1_1))	((((((vir1_1	vir2_1)	(((ceb2_2	gal1_2)	(gag2_1	(icr1_1	icr1_2)))	gal2_1))	vul2_2)
(((((grm1_1	(grm2_2	(((rot1_1	rot1_2)	rot3_1)	rot2_2)))	((((((vul1_1	icr1_3)	(plu2_1	vul3_1))	(icr2_2	vel1_1))	gab1_1)	vel2_2)	((((369.1_2	((gag1_1	vup1_1)	plu1_1))	(gab2_1	gal1_1))	vul2_1)	((((ceb1_1	ceb2_1)	vul3_2)	(gac1_2	icr2_3))	((((gab1_2	gac2_1)	vul1_2)	((gac1_1	vel1_2)	icr2_1))	(rot2_1	vel2_1))))))	((406.1_1	416.1_1)	369.1_1))	((406.1_2	hal1_1)	hal2_1))	(((((((vir1_1	vir2_1)	gal2_1)	(ceb2_2	(gal1_2	icr1_2)))	gag2_1)	icr1_1)	((((gra1_1	(416.1_2
((((grm2_2	(((369.1_1	406.1_1)	416.1_1)	grm1_1))	(406.1_2	(hal1_1	hal2_1)))	((((((vir1_1	vir2_1)	gal2_1)	gag2_1)	gal1_2)	(ceb2_2	(icr1_1	icr1_2)))	((((416.1_2	((bur1_1	bur2_1)	bur1_2))	((366.1_1	tri1_1)	(((gag2_2	gra1_1)	tri2_1)	(gra2_1	vup2_1))))	vul2_2)	((lai1_1	lai1_2)	lai2_1))))	((((((icr1_3	vul1_1)	vul3_1)	((gab1_1	plu2_1)	(vel2_2	grm2_1)))	(((((369.1_2	vul2_1)	(ceb2_1	(gab1_2	gab2_1)))	((((ceb1_1	((gal1_1	vup1_1)	plu1_1))	rot2_1)	((vel1_2	(gac2_1
(((((((((((gab1_1	vel2_2)	plu2_1)	icr1_3)	(((369.1_2	((((gab1_2	gac1_1)	vul3_2)	icr2_1)	(vel2_1	vul2_1)))	((((gab2_1	vel1_2)	(gac1_2	icr2_3))	gac2_1)	plu1_1))	(((ceb1_1	ceb2_1)	vup1_1)	(gag1_1	((gal1_1	vul1_2)	rot2_1)))))	(vul3_1	(((vel1_1	icr2_2)	vul1_1)	grm2_1)))	((406.1_1	369.1_1)	416.1_1))	(((lit1_1	lit2_1)	((rhc1_1	rhc1_3)	rhc1_2))	(((406.1_2	hal1_1)	hal2_1)	grm1_1)))	(rot1_1	(rot1_2	(rot2_2	rot3_1))))	grm2_2)	((((vir2_1	vir1_1)	((ceb2_2	((gag2_1
(((((((vir1_1	vir2_1)	(((ceb2_2	gal2_1)	icr1_2)	(gag2_1	(gal1_2	icr1_1))))	(((bur1_1	bur2_1)	bur1_2)	(gag2_2	tri1_1)))	((((366.1_1	416.1_2)	tri2_1)	vup2_1)	gra2_1))	(gra1_1	vul2_2))	((lai1_1	lai2_1)	lai1_2))	(((((((((icr2_2	vel1_1)	vel2_2)	vul1_1)	vul3_1)	(((((((((((369.1_2	vup1_1)	gab2_1)	rot2_1)	(gab1_2	gac1_1))	vul3_2)	(((((ceb1_1	plu2_1)	vel1_2)	(gag1_1	gal1_1))	gac2_1)	(gac1_2	icr2_3)))	(plu1_1	vul1_2))	(((ceb2_1	vel2_1)	icr2_1)	vul2_1))	(gab1_1
((((((((icr1_3	(gab1_1	vel1_1))	(vul3_1	vul1_1))	(icr2_2	vel2_2))	(((((((369.1_2	gag1_1)	(rot2_1	vul1_2))	((ceb2_1	gac1_1)	plu1_1))	(plu2_1	vup1_1))	icr2_1)	((gac2_1	gab2_1)	vel1_2))	(((ceb1_1	(gab1_2	vel2_1))	(gac1_2	icr2_3))	(gal1_1	(vul2_1	vul3_2)))))	((406.1_2	hal2_1)	hal1_1))	(((((vir1_1	vir2_1)	(ceb2_2	gag2_1))	((gal2_1	icr1_2)	gal1_2))	icr1_1)	((((416.1_2	vup2_1)	(((gra1_1	tri2_1)	gra2_1)	vul2_2))	366.1_1)	((((bur1_1	bur1_2)	bur2_1)	(gag2_2
((((icr1_3	icr2_2)	((vel2_2	(vel1_1	vul3_1))	(gab1_1	vul1_1)))	(((369.1_2	(((ceb1_1	vel1_2)	gac1_1)	(((gab1_2	gab2_1)	(gag1_1	rot2_1))	(((gac2_1	(vel2_1	vul1_2))	icr2_1)	(vul3_2	plu1_1)))))	(((ceb2_1	vup1_1)	vul2_1)	(gac1_2	icr2_3)))	(gal1_1	plu2_1)))	((((((((vir2_1	vir1_1)	icr1_2)	(gag2_1	gal2_1))	((ceb2_2	gal1_2)	icr1_1))	((366.1_1	gra2_1)	((gra1_1	tri2_1)	vul2_2)))	((416.1_2	((bur1_1	(bur1_2	bur2_1))	(gag2_2	tri1_1)))	(vup2_1	((lai1_1	lai1_2)
(((((406.1_2	(hal1_1	hal2_1))	((((lit1_1	lit2_1)	((rhc1_1	rhc1_3)	rhc1_2))	grm2_2)	(grm1_1	grm2_1)))	(rot1_1	((rot1_2	rot3_1)	rot2_2)))	((((vel1_1	((((369.1_2	(gac1_2	icr2_3))	(gal1_1	vul1_2))	((gab2_1	gag1_1)	((gac2_1	((rot2_1	vul3_2)	vul2_1))	plu1_1)))	((gab1_1	plu2_1)	(icr2_2	vul1_1))))	vul3_1)	(((((ceb1_1	(vel2_1	vel1_2))	ceb2_1)	gac1_1)	((gab1_2	vup1_1)	icr2_1))	(icr1_3	vel2_2)))	(((((((vir1_1	vir2_1)	(gag2_1	(gal2_1	(icr1_1	icr1_2))))	(ceb2_2
((grm1_1	((((((gab1_1	vel1_1)	vel2_2)	plu2_1)	(icr1_3	vul3_1))	(((((369.1_2	(rot2_1	vel2_1))	vul3_2)	(((ceb1_1	gab2_1)	ceb2_1)	gab1_2))	(((gal1_1	vul1_2)	gac2_1)	(((((gac1_1	vul2_1)	vup1_1)	plu1_1)	(gac1_2	icr2_3))	((gag1_1	icr2_1)	vel1_2))))	(icr2_2	vul1_1)))	(((((((369.1_1	406.1_1)	416.1_1)	(grm2_2	hal1_1))	(406.1_2	hal2_1))	((lit1_1	lit2_1)	((rhc1_1	rhc1_3)	rhc1_2)))	grm2_1)	((rot1_1	(rot2_2	rot3_1))	rot1_2))))	(((((vir1_1	vir2_1)	(ceb2_2	gal2_1))
(((((grm2_2	grm2_1)	grm1_1)	((lit1_1	lit2_1)	((rhc1_1	rhc1_3)	rhc1_2)))	(((gab1_1	vel1_1)	(((((((369.1_2	gac1_1)	vel2_1)	gag1_1)	rot2_1)	((gac1_2	icr2_3)	vul3_2))	((ceb1_1	gab1_2)	(plu1_1	gal1_1)))	((((ceb2_1	vel1_2)	vup1_1)	gab2_1)	(gac2_1	((icr2_1	vul1_2)	vul2_1)))))	((vul1_1	(icr2_2	plu2_1))	(icr1_3	(vel2_2	vul3_1)))))	((((((((vir1_1	vir2_1)	gag2_1)	((ceb2_2	(gal2_1	icr1_1))	gal1_2))	icr1_2)	((((gra2_1	tri1_1)	(366.1_1	(tri2_1	vul2_2)))	(bur1_1
(((((((((vel1_1	(gab1_1	icr1_3))	plu2_1)	(vul3_1	icr2_2))	(vel2_2	vul1_1))	((((((369.1_2	ceb2_1)	ceb1_1)	gac2_1)	gal1_1)	(gac1_2	icr2_3))	(((vul2_1	gag1_1)	icr2_1)	(((((gab1_2	vul1_2)	plu1_1)	(gab2_1	vup1_1))	((gac1_1	vel2_1)	(vul3_2	vel1_2)))	rot2_1))))	((((((369.1_1	406.1_1)	416.1_1)	406.1_2)	(hal1_1	hal2_1))	((lit1_1	lit2_1)	((rhc1_1	rhc1_3)	rhc1_2)))	grm2_2))	(grm2_1	grm1_1))	(((((vir1_1	vir2_1)	gag2_1)	(((ceb2_2	icr1_1)	(gal1_2	icr1_2))	gal2_1))
(((((grm1_1	grm2_1)	(hal1_1	hal2_1))	((((((((vul3_1	icr1_3)	vul1_1)	(((369.1_2	gab2_1)	(gac1_2	icr2_3))	(((((ceb1_1	vul3_2)	(ceb2_1	gag1_1))	icr2_1)	(((gac1_1	plu1_1)	vul1_2)	gab1_2))	((gac2_1	(rot2_1	vel1_2))	((gal1_1	vel2_1)	(vul2_1	vup1_1))))))	(((vel2_2	gab1_1)	(icr2_2	plu2_1))	vel1_1))	grm2_2)	(lit1_1	lit2_1))	((((((((vir1_1	vir2_1)	(gal1_2	icr1_2))	gag2_1)	((ceb2_2	icr1_1)	gal2_1))	(lai1_1	(lai1_2	lai2_1)))	(366.1_1	(gag2_2	(gra1_1	vul2_2))))
((((((rot1_1	(rot1_2	rot3_1))	rot2_2)	grm2_2)	((((vul1_1	vel1_1)	icr2_2)	(((vel2_2	((gab1_1	icr1_3)	vul3_1))	plu2_1)	(((369.1_2	vel2_1)	gab2_1)	(((((ceb1_1	icr2_1)	(ceb2_1	vul2_1))	((((gab1_2	vul3_2)	(vup1_1	(vel1_2	vul1_2)))	plu1_1)	(gag1_1	gal1_1)))	(gac1_1	gac2_1))	(rot2_1	(gac1_2	icr2_3))))))	(((lit1_1	lit2_1)	((rhc1_1	rhc1_3)	rhc1_2))	(grm2_1	grm1_1))))	(((((((((vir1_1	vir2_1)	(gag2_1	icr1_1))	(((ceb2_2	gal1_2)	gal2_1)	icr1_2))	(bur1_1	(bur1_2
(((((((((((vir1_1	vir2_1)	(icr1_2	gag2_1))	(((ceb2_2	gal2_1)	gal1_2)	icr1_1))	((((366.1_1	(bur1_1	(bur1_2	bur2_1)))	vul2_2)	(gra1_1	(gra2_1	tri2_1)))	gag2_2))	(((416.1_2	tri1_1)	vup2_1)	((lai1_1	lai1_2)	lai2_1)))	(((406.1_1	369.1_1)	416.1_1)	406.1_2))	(hal1_1	hal2_1))	(((rot1_1	rot2_2)	rot1_2)	rot3_1))	((grm1_1	grm2_2)	grm2_1))	((lit1_1	lit2_1)	((rhc1_1	rhc1_3)	rhc1_2)))	(((((icr1_3	vul3_1)	(vel2_2	gab1_1))	((icr2_2	plu2_1)	vel1_1))	vul1_1)	((((369.1_2
(((((hal1_1	hal2_1)	grm2_1)	(((((vel1_1	(vel2_2	vul1_1))	gab1_1)	(((((((((369.1_2	vul1_2)	((gab1_2	vup1_1)	plu1_1))	((ceb1_1	vul2_1)	gac1_1))	vul3_2)	(icr2_1	vel2_1))	(gab2_1	gac2_1))	gal1_1)	(((ceb2_1	vel1_2)	gag1_1)	rot2_1))	(gac1_2	icr2_3)))	(plu2_1	(icr1_3	(icr2_2	vul3_1))))	(rot1_1	((rot1_2	rot3_1)	rot2_2))))	(((lit1_1	lit2_1)	((rhc1_1	rhc1_3)	rhc1_2))	(grm1_1	grm2_2)))	(((((((vir1_1	vir2_1)	(((ceb2_2	icr1_1)	icr1_2)	(gal1_2	gal2_1)))	gag2_1)
(((grm1_1	grm2_2)	(((((icr2_2	gab1_1)	((((vel2_2	vul3_1)	(icr1_3	plu2_1))	vel1_1)	vul1_1))	(((369.1_2	((gab2_1	gal1_1)	vul1_2))	((ceb2_1	(vul2_1	vul3_2))	(((gac1_1	gag1_1)	vup1_1)	rot2_1)))	((((ceb1_1	vel2_1)	((gac1_2	icr2_3)	plu1_1))	((gab1_2	icr2_1)	gac2_1))	vel1_2)))	((((406.1_1	416.1_1)	(369.1_1	406.1_2))	grm2_1)	(hal1_1	hal2_1)))	((lit1_1	lit2_1)	((rhc1_1	rhc1_3)	rhc1_2))))	(((((((((vir1_1	vir2_1)	gal1_2)	icr1_2)	(((ceb2_2	gag2_1)	gal2_1)	icr1_1))
(((((rot1_1	((rot1_2	rot3_1)	rot2_2))	(lit1_1	lit2_1))	((grm1_1	grm2_2)	((rhc1_1	rhc1_3)	rhc1_2)))	(((406.1_1	416.1_1)	406.1_2)	369.1_1))	((((((((gab1_1	plu2_1)	(icr2_2	icr1_3))	(vul1_1	vel1_1))	(vul3_1	vel2_2))	((((369.1_2	(gab1_2	rot2_1))	(ceb1_1	icr2_1))	(((gab2_1	gag1_1)	(gal1_1	vel2_1))	(gac1_2	icr2_3)))	((((ceb2_1	(vul1_2	vup1_1))	((vul2_1	vul3_2)	(plu1_1	vel1_2)))	gac1_1)	gac2_1)))	(hal1_1	hal2_1))	grm2_1)	((((((vir2_1	vir1_1)	((ceb2_2	(gal1_2
((((((((((vir2_1	vir1_1)	(((ceb2_2	(gal2_1	icr1_1))	gag2_1)	gal1_2))	icr1_2)	((gag2_2	vup2_1)	vul2_2))	tri2_1)	((366.1_1	(gra1_1	tri1_1))	(416.1_2	gra2_1)))	(lai1_1	(lai1_2	lai2_1)))	((bur1_1	bur2_1)	bur1_2))	(grm1_1	(grm2_2	(hal1_1	hal2_1))))	(((((((gab1_1	icr2_2)	(plu2_1	(vul1_1	vul3_1)))	vel1_1)	((icr1_3	((((((369.1_2	(gag1_1	gal1_1))	(plu1_1	vel1_2))	icr2_1)	(vel2_1	vul1_2))	((((ceb1_1	(gac1_1	vup1_1))	rot2_1)	vul3_2)	gab1_2))	(((ceb2_1	gac2_1)
((((((hal1_1	hal2_1)	(lit1_1	lit2_1))	((((icr1_3	((gab1_1	plu2_1)	(icr2_2	vul3_1)))	vel2_2)	(vel1_1	vul1_1))	(((((((369.1_2	ceb2_1)	((gab1_2	(gag1_1	vul1_2))	gab2_1))	(((gac2_1	rot2_1)	icr2_1)	((gal1_1	vul2_1)	plu1_1)))	vel2_1)	(gac1_1	vul3_2))	((ceb1_1	(gac1_2	icr2_3))	(vel1_2	vup1_1)))	(rot1_1	((rot1_2	rot2_2)	rot3_1)))))	((((369.1_1	406.1_1)	416.1_1)	406.1_2)	(grm2_1	(grm1_1	grm2_2))))	((rhc1_1	rhc1_3)	rhc1_2))	((((vir2_1	vir1_1)	((ceb2_2	gal2_1)
(((((((grm1_1	grm2_2)	grm2_1)	((((vul1_1	vel1_1)	((icr2_2	vel2_2)	((gab1_1	plu2_1)	icr1_3)))	((gac1_1	icr2_1)	vul2_1))	(((((((369.1_2	ceb1_1)	(gac2_1	vel2_1))	gag1_1)	(gal1_1	plu1_1))	(gac1_2	icr2_3))	(((ceb2_1	gab1_2)	(((gab2_1	vel1_2)	vup1_1)	rot2_1))	(vul3_2	vul1_2)))	vul3_1)))	((369.1_1	406.1_2)	(406.1_1	416.1_1)))	(((((((((vir2_1	vir1_1)	gag2_1)	(((ceb2_2	gal2_1)	(gal1_2	icr1_1))	icr1_2))	(((416.1_2	tri1_1)	(tri2_1	vup2_1))	gra1_1))	gra2_1)	(((vul2_2
(((((((plu2_1	((((((369.1_2	rot2_1)	(gac1_1	((gag1_1	vel2_1)	vul2_1)))	(ceb2_1	((vup1_1	plu1_1)	gac2_1)))	(gab2_1	vel1_2))	((gal1_1	vul1_2)	icr2_1))	((ceb1_1	(gab1_2	vul3_2))	(gac1_2	icr2_3))))	((((vul1_1	gab1_1)	(icr1_3	vel1_1))	(vel2_2	vul3_1))	icr2_2))	(((rot1_1	rot1_2)	rot2_2)	rot3_1))	(lit1_1	lit2_1))	((grm1_1	grm2_2)	grm2_1))	(((((369.1_1	406.1_1)	416.1_1)	406.1_2)	((rhc1_1	rhc1_3)	rhc1_2))	(hal1_1	hal2_1)))	((((((((vir2_1	vir1_1)	gal2_1)	((ceb2_2
(((((lit1_1	lit2_1)	grm2_2)	(grm1_1	((rot1_1	rot3_1)	(rot1_2	rot2_2))))	((((plu2_1	((((gab1_1	icr1_3)	vul3_1)	(icr2_2	vul1_1))	vel1_1))	(((((((369.1_2	gac2_1)	plu1_1)	(((((gab1_2	vup1_1)	((gab2_1	vul3_2)	gac1_1))	((gal1_1	vul1_2)	vel1_2))	(gac1_2	icr2_3))	gag1_1))	ceb2_1)	icr2_1)	((ceb1_1	vel2_1)	(rot2_1	vul2_1)))	vel2_2))	(hal1_1	hal2_1))	(((369.1_1	(406.1_1	416.1_1))	406.1_2)	(grm2_1	((rhc1_1	rhc1_3)	rhc1_2)))))	((((((vir1_1	vir2_1)	icr1_2)	(((ceb2_2
((((((((((plu2_1	vul1_1)	vel2_2)	icr1_3)	vul3_1)	((gab1_1	icr2_2)	vel1_1))	((((((369.1_2	vup1_1)	vel2_1)	rot2_1)	((ceb1_1	vul1_2)	(ceb2_1	(gab1_2	gal1_1))))	(gab2_1	((gac1_1	vul2_1)	(gag1_1	vul3_2))))	((gac1_2	icr2_3)	((gac2_1	(icr2_1	plu1_1))	vel1_2))))	(((((369.1_1	406.1_2)	406.1_1)	416.1_1)	((rhc1_1	rhc1_3)	rhc1_2))	(lit1_1	lit2_1)))	(grm1_1	(grm2_2	((rot1_1	(rot2_2	rot3_1))	rot1_2))))	grm2_1)	((((vir2_1	vir1_1)	((ceb2_2	icr1_1)	((gal1_2	gal2_1)
((((hal2_1	hal1_1)	(((((369.1_1	416.1_1)	(406.1_1	406.1_2))	(grm2_1	(grm2_2	((rot1_1	rot2_2)	(rot1_2	rot3_1)))))	grm1_1)	((lit1_1	lit2_1)	((rhc1_1	rhc1_3)	rhc1_2))))	(((((gab1_1	vul1_1)	vel2_2)	((plu2_1	icr2_2)	icr1_3))	(vel1_1	vul3_1))	((((((((369.1_2	gab1_2)	vel1_2)	vul2_1)	gab2_1)	(gac2_1	plu1_1))	ceb1_1)	(gag1_1	(vup1_1	rot2_1)))	(((ceb2_1	vel2_1)	(gac1_1	(gal1_1	icr2_1)))	(((gac1_2	icr2_3)	vul3_2)	vul1_2)))))	((((((((vir1_1	vir2_1)	gag2_1)	icr1_2)
((((((((grm1_1	grm2_1)	grm2_2)	(((416.1_1	406.1_1)	369.1_1)	406.1_2))	((rot1_1	(rot1_2	rot2_2))	rot3_1))	((((((((plu2_1	icr2_2)	vel1_1)	vel2_2)	vul3_1)	gab1_1)	icr1_3)	vul1_1)	(((((369.1_2	gab1_2)	plu1_1)	(ceb2_1	vup1_1))	(gac1_2	icr2_3))	((((ceb1_1	gac1_1)	rot2_1)	(gac2_1	gal1_1))	(((gab2_1	(gag1_1	vel1_2))	(icr2_1	((vel2_1	vul3_2)	vul2_1)))	vul1_2)))))	((((((vir2_1	vir1_1)	gal1_2)	(((ceb2_2	(icr1_1	icr1_2))	gal2_1)	gag2_1))	vul2_2)	((tri2_1	((lai1_1
((((((vul1_1	(gab1_1	icr2_2))	((vel1_1	vul3_1)	((((((((369.1_2	ceb2_1)	((gac1_2	icr2_3)	rot2_1))	(((gab1_2	vel1_2)	plu1_1)	vel2_1))	icr2_1)	((ceb1_1	gac2_1)	((gab2_1	(vul1_2	vul2_1))	gag1_1)))	vup1_1)	(gac1_1	(gal1_1	vul3_2)))	((icr1_3	vel2_2)	plu2_1))))	(grm1_1	grm2_2))	grm2_1)	(((((369.1_1	(406.1_2	416.1_1))	406.1_1)	((rot1_1	rot1_2)	(rot2_2	rot3_1)))	((lit1_1	lit2_1)	((rhc1_1	rhc1_3)	rhc1_2)))	(hal1_1	hal2_1)))	((((vir2_1	vir1_1)	((ceb2_2	((gag2_1
((((((416.1_1	(369.1_1	406.1_1))	406.1_2)	(((((vul3_1	((gab1_1	vel2_2)	icr1_3))	vel1_1)	(icr2_2	vul1_1))	((((((369.1_2	vul2_1)	(((gab2_1	vul1_2)	gac1_1)	(gac1_2	icr2_3)))	vel2_1)	(gal1_1	icr2_1))	(((gab1_2	gac2_1)	(rot2_1	vup1_1))	(plu1_1	vul3_2)))	((ceb1_1	gag1_1)	(ceb2_1	vel1_2))))	plu2_1))	((hal1_1	hal2_1)	(grm2_1	(rot1_1	(rot1_2	(rot2_2	rot3_1))))))	((((((((vir1_1	vir2_1)	(icr1_2	gal2_1))	((ceb2_2	gal1_2)	gag2_1))	icr1_1)	(lai1_1	(lai1_2	lai2_1)))
((((369.1_1	(406.1_1	416.1_1))	406.1_2)	(((lit1_1	lit2_1)	((rhc1_1	rhc1_3)	rhc1_2))	((((grm1_1	grm2_2)	grm2_1)	(hal1_1	hal2_1))	((rot1_1	(rot1_2	rot3_1))	rot2_2))))	((((vul3_1	(vul1_1	vel1_1))	((((369.1_2	gab1_2)	(ceb2_1	(gac2_1	rot2_1)))	((vul3_2	gal1_1)	((((gac1_1	(plu2_1	vel1_2))	(((gac1_2	icr2_3)	vel2_1)	(gag1_1	vup1_1)))	icr2_1)	vul2_1)))	((ceb1_1	(plu1_1	vul1_2))	gab2_1)))	(icr2_2	((gab1_1	vel2_2)	icr1_3)))	(((((((vir1_1	vir2_1)	icr1_2)	(ceb2_2
((((((grm1_1	(grm2_2	((rot1_1	rot2_2)	(rot1_2	rot3_1))))	((lit1_1	lit2_1)	((rhc1_1	rhc1_3)	rhc1_2)))	(((406.1_1	369.1_1)	416.1_1)	406.1_2))	((hal1_1	hal2_1)	grm2_1))	((((((icr1_3	vel1_1)	vul3_1)	plu2_1)	vel2_2)	((((369.1_2	plu1_1)	vel1_2)	(((ceb2_1	gal1_1)	gab1_2)	(gac1_1	gac2_1)))	(((((ceb1_1	gab2_1)	vul3_2)	((gag1_1	vup1_1)	vel2_1))	((gac1_2	icr2_3)	(vul2_1	vul1_2)))	(icr2_1	rot2_1))))	(vul1_1	(gab1_1	icr2_2))))	((((((vir2_1	vir1_1)	gag2_1)	(ceb2_2
((((((((((vel2_2	(icr1_3	(vel1_1	vul3_1)))	(gab1_1	icr2_2))	vul1_1)	((((369.1_2	(((gac1_1	vel1_2)	icr2_1)	(rot2_1	vul2_1)))	(((gac1_2	icr2_3)	gac2_1)	gag1_1))	vul3_2)	(((ceb1_1	(ceb2_1	vup1_1))	((gal1_1	vul1_2)	(vel2_1	plu2_1)))	((gab1_2	gab2_1)	plu1_1))))	(hal1_1	hal2_1))	((((406.1_1	416.1_1)	(369.1_1	406.1_2))	(grm2_2	grm1_1))	grm2_1))	((lit1_1	lit2_1)	((rhc1_1	rhc1_3)	rhc1_2)))	(((rot1_1	rot3_1)	rot1_2)	rot2_2))	(((((vir2_1	vir1_1)	(((ceb2_2	gal2_1)
((((((369.1_1	((406.1_1	416.1_1)	406.1_2))	(((rot1_1	rot3_1)	rot1_2)	rot2_2))	grm2_2)	((((((gab1_1	icr2_2)	vul3_1)	((vul1_1	(icr1_3	vel2_2))	vel1_1))	(((((((369.1_2	((ceb2_1	gab2_1)	vup1_1))	(vel2_1	vul2_1))	((ceb1_1	vul1_2)	gac2_1))	gal1_1)	(gac1_2	icr2_3))	((((gab1_2	gac1_1)	vul3_2)	(plu2_1	vel1_2))	icr2_1))	((gag1_1	plu1_1)	rot2_1)))	(grm1_1	grm2_1))	(hal1_1	hal2_1)))	((lit1_1	lit2_1)	((rhc1_1	rhc1_3)	rhc1_2)))	(((((vir1_1	vir2_1)	gag2_1)	(((ceb2_2
((((((((416.1_1	(369.1_1	(406.1_1	406.1_2)))	grm1_1)	(hal1_1	hal2_1))	((lit1_1	lit2_1)	((rhc1_1	rhc1_3)	rhc1_2)))	((rot1_1	(rot1_2	rot2_2))	rot3_1))	((((((vul1_1	(icr2_2	vel2_2))	(icr1_3	vul3_1))	gab1_1)	vel1_1)	(((369.1_2	(gab1_2	((icr2_1	(plu2_1	vul3_2))	vel2_1)))	((((gab2_1	gag1_1)	gac2_1)	(rot2_1	vel1_2))	vul1_2))	((((ceb1_1	vup1_1)	((ceb2_1	gac1_1)	vul2_1))	(gal1_1	plu1_1))	(gac1_2	icr2_3))))	grm2_2))	grm2_1)	((((((vir1_1	vir2_1)	(gal2_1	icr1_2))
(((((((vul1_1	(icr1_3	(vul3_1	vel1_1)))	((gab1_1	icr2_2)	vel2_2))	(((((369.1_2	icr2_1)	gac1_1)	(((gab2_1	(gac2_1	gag1_1))	vul1_2)	((gac1_2	icr2_3)	(vul2_1	(plu1_1	vup1_1)))))	((gal1_1	gab1_2)	rot2_1))	((((ceb1_1	plu2_1)	vel1_2)	ceb2_1)	(vel2_1	vul3_2))))	(((lit1_1	lit2_1)	((rhc1_1	rhc1_3)	rhc1_2))	grm1_1))	((369.1_1	(406.1_1	406.1_2))	416.1_1))	((hal1_1	hal2_1)	(grm2_1	(rot1_1	((rot1_2	rot3_1)	rot2_2)))))	(((((vir1_1	vir2_1)	((ceb2_2	gag2_1)	((gal2_1
((((grm2_1	grm2_2)	(((lit1_1	lit2_1)	((rhc1_1	rhc1_3)	rhc1_2))	grm1_1))	(((369.1_1	(406.1_1	416.1_1))	406.1_2)	(hal1_1	hal2_1)))	(((((vul1_1	icr1_3)	vel1_1)	(((vul3_1	vel2_2)	(gab1_1	icr2_2))	((((((369.1_2	gab2_1)	ceb1_1)	(gac1_2	icr2_3))	((((ceb2_1	(gab1_2	gal1_1))	((gac1_1	((icr2_1	vul1_2)	vel1_2))	gag1_1))	((vel2_1	vul3_2)	plu1_1))	gac2_1))	(rot2_1	plu2_1))	(vup1_1	vul2_1))))	(rot1_1	((rot1_2	rot2_2)	rot3_1)))	(((((((vir2_1	vir1_1)	icr1_1)	icr1_2)
(((((((lit1_1	lit2_1)	((rhc1_1	rhc1_3)	rhc1_2))	(grm1_1	grm2_2))	(grm2_1	((rot1_1	rot3_1)	(rot1_2	rot2_2))))	(((((vel1_1	((vul3_1	icr2_2)	((icr1_3	gab1_1)	vul1_1)))	vel2_2)	(((((369.1_2	plu1_1)	(gac1_1	gac2_1))	vel1_2)	((((ceb2_1	icr2_1)	vul1_2)	(((gab1_2	plu2_1)	((gal1_1	vul2_1)	rot2_1))	(vel2_1	vup1_1)))	gag1_1))	((ceb1_1	(gab2_1	vul3_2))	(gac1_2	icr2_3))))	(406.1_1	(369.1_1	(406.1_2	416.1_1))))	(hal1_1	hal2_1)))	(((((((vir1_1	vir2_1)	gag2_1)	(icr1_2
(((((((vul1_1	(icr1_3	icr2_2))	gab1_1)	((vel1_1	(vel2_2	vul3_1))	(((((369.1_2	gab2_1)	((((((ceb1_1	plu1_1)	vel2_1)	(gac1_2	icr2_3))	vul3_2)	ceb2_1)	((gab1_2	gac1_1)	(gag1_1	(vel1_2	rot2_1)))))	(plu2_1	(vul1_2	vul2_1)))	gal1_1)	((gac2_1	vup1_1)	icr2_1))))	(((grm1_1	grm2_2)	(hal1_1	hal2_1))	(grm2_1	((rot1_1	(rot1_2	rot2_2))	rot3_1))))	((369.1_1	(406.1_1	416.1_1))	406.1_2))	(((((((((vir1_1	vir2_1)	icr1_1)	gal2_1)	gag2_1)	((ceb2_2	gal1_2)	icr1_2))	vul2_2)
(((((((((vel1_1	vul3_1)	vel2_2)	((icr2_2	(gab1_1	icr1_3))	vul1_1))	((369.1_2	(((((ceb1_1	vul3_2)	vul2_1)	plu1_1)	((((gab1_2	plu2_1)	gac2_1)	(vel1_2	vup1_1))	gal1_1))	(gac1_1	vel2_1)))	(((((ceb2_1	gab2_1)	gag1_1)	(rot2_1	vul1_2))	(gac1_2	icr2_3))	icr2_1)))	(((grm2_2	grm2_1)	grm1_1)	((hal2_1	hal1_1)	(((rot1_1	rot2_2)	rot3_1)	rot1_2))))	(((((((vir1_1	vir2_1)	icr1_1)	((((ceb2_2	gal1_2)	icr1_2)	gag2_1)	gal2_1))	tri1_1)	vul2_2)	(((((366.1_1	gra2_1)	(416.1_2
((((((grm2_1	grm1_1)	((rot1_1	(rot1_2	rot3_1))	rot2_2))	(hal2_1	hal1_1))	(lit1_1	lit2_1))	(grm2_2	((rhc1_1	rhc1_3)	rhc1_2)))	(((((((vel1_1	vul3_1)	vel2_2)	((gab1_1	icr2_2)	vul1_1))	((((((((369.1_2	plu2_1)	(((gab1_2	gal1_1)	(rot2_1	vul1_2))	plu1_1))	(ceb2_1	gag1_1))	(ceb1_1	icr2_1))	(gac1_1	vul2_1))	vel2_1)	(gac1_2	icr2_3))	(((gab2_1	(vel1_2	vul3_2))	vup1_1)	gac2_1)))	icr1_3)	((369.1_1	416.1_1)	(406.1_1	406.1_2)))	(((((((vir2_1	vir1_1)	gal2_1)	icr1_2)
((((((hal1_1	hal2_1)	grm2_2)	(((lit1_1	lit2_1)	grm1_1)	((rot1_1	rot2_2)	(rot1_2	rot3_1))))	(((((((((vir1_1	vir2_1)	gal2_1)	icr1_2)	gag2_1)	(ceb2_2	(gal1_2	icr1_1)))	((bur1_1	bur2_1)	bur1_2))	vul2_2)	((lai1_1	lai2_1)	lai1_2))	((gra1_1	((gag2_2	gra2_1)	vup2_1))	(366.1_1	((416.1_2	tri2_1)	tri1_1)))))	((((((((369.1_2	(icr2_1	plu1_1))	gac2_1)	((gac1_1	gal1_1)	vul1_2))	(((ceb2_1	vup1_1)	gab1_2)	(gag1_1	vul2_1)))	((((gab2_1	rot2_1)	(vel1_2	vul3_2))	vel2_1)
(((((grm1_1	grm2_2)	((lit1_1	lit2_1)	((rhc1_1	rhc1_3)	rhc1_2)))	(406.1_1	((369.1_1	416.1_1)	406.1_2)))	(grm2_1	((rot1_1	(rot1_2	rot3_1))	rot2_2)))	((((((vul3_1	vel1_1)	gab1_1)	vul1_1)	(((icr1_3	icr2_2)	vel2_2)	plu2_1))	(((((369.1_2	((((ceb1_1	vup1_1)	vul2_1)	vul1_2)	(gac1_2	icr2_3)))	(gac2_1	gal1_1))	gac1_1)	((((ceb2_1	vel2_1)	vel1_2)	(gab1_2	plu1_1))	(icr2_1	rot2_1)))	((gab2_1	vul3_2)	gag1_1)))	(((((((vir1_1	vir2_1)	icr1_1)	((ceb2_2	gal1_2)	((icr1_2
(((((((((gab1_1	plu2_1)	((icr1_3	vul1_1)	vel1_1))	((vel2_2	icr2_2)	vul3_1))	(((ceb2_1	(gag1_1	gal1_1))	(vul2_1	plu1_1))	(vul3_2	vup1_1)))	(((((369.1_2	vel1_2)	gab1_2)	(((gac1_2	icr2_3)	vel2_1)	(icr2_1	vul1_2)))	((ceb1_1	gac1_1)	gab2_1))	(gac2_1	rot2_1)))	((lit1_1	lit2_1)	((rhc1_1	rhc1_3)	rhc1_2)))	((grm2_1	(hal1_1	hal2_1))	(grm1_1	grm2_2)))	((rot1_1	rot2_2)	(rot1_2	rot3_1)))	((((((((vir2_1	vir1_1)	gag2_1)	gal2_1)	(((ceb2_2	gal1_2)	icr1_2)	icr1_1))
((((((grm2_2	grm1_1)	(grm2_1	(hal1_1	hal2_1)))	(((369.1_1	(406.1_1	416.1_1))	406.1_2)	(rot1_1	((rot1_2	rot2_2)	rot3_1))))	(((((((vir1_1	vir2_1)	(ceb2_2	(icr1_2	gal1_2)))	(((((vul2_2	vup2_1)	gra1_1)	gag2_1)	icr1_1)	gal2_1))	(((366.1_1	tri2_1)	(gag2_2	gra2_1))	(416.1_2	tri1_1)))	((lai1_1	lai1_2)	lai2_1))	(bur1_1	(bur1_2	bur2_1)))	(lit1_1	lit2_1)))	((rhc1_1	rhc1_3)	rhc1_2))	((icr2_2	(((369.1_2	ceb2_1)	(((gab2_1	plu1_1)	vul3_2)	vup1_1))	(((ceb1_1	(gab1_2
((((((((grm1_1	grm2_2)	(hal1_1	hal2_1))	grm2_1)	((416.1_1	406.1_2)	(369.1_1	406.1_1)))	((rhc1_1	rhc1_3)	rhc1_2))	(lit1_1	lit2_1))	((((vul1_1	(vel1_1	(plu2_1	vul3_1)))	((((369.1_2	(rot2_1	vel1_2))	ceb1_1)	(((gac1_2	icr2_3)	(gal1_1	vul2_1))	(icr2_1	vul3_2)))	((((ceb2_1	gag1_1)	(vul1_2	vel2_1))	(((gab1_2	(gab2_1	gac2_1))	gac1_1)	vup1_1))	plu1_1)))	((icr2_2	gab1_1)	(icr1_3	vel2_2)))	(rot1_1	((rot1_2	rot3_1)	rot2_2))))	((((((vir1_1	vir2_1)	(gag2_1	gal2_1))
((((((grm1_1	grm2_2)	grm2_1)	(((((vir2_1	vir1_1)	((ceb2_2	icr1_2)	gag2_1))	(gal1_2	(gal2_1	icr1_1)))	(((((gag2_2	tri2_1)	tri1_1)	gra2_1)	vul2_2)	(lai1_1	(lai1_2	lai2_1))))	((416.1_2	(366.1_1	vup2_1))	((bur1_1	(bur1_2	bur2_1))	gra1_1))))	(((((vul3_1	vul1_1)	((((((369.1_2	gab1_2)	(vul1_2	vul3_2))	gal1_1)	(((ceb1_1	gab2_1)	rot2_1)	((gac1_1	vel2_1)	gac2_1)))	(((ceb2_1	vul2_1)	plu1_1)	(gag1_1	((icr2_1	vup1_1)	(plu2_1	vel1_2)))))	(gac1_2	icr2_3)))	(gab1_1
(((((((grm1_1	grm2_2)	(((rot1_1	rot3_1)	rot1_2)	rot2_2))	(((vul3_1	((gab1_1	(vel1_1	vel2_2))	(icr2_2	vul1_1)))	icr1_3)	(((369.1_1	406.1_1)	416.1_1)	406.1_2)))	((((((((369.1_2	((gal1_1	vul2_1)	vup1_1))	((gac1_2	icr2_3)	vel2_1))	gab2_1)	(((ceb2_1	gab1_2)	rot2_1)	vul3_2))	(ceb1_1	vul1_2))	((plu1_1	gac1_1)	((gag1_1	vel1_2)	plu2_1)))	(gac2_1	icr2_1))	(hal1_1	hal2_1)))	((lit1_1	lit2_1)	((rhc1_1	rhc1_3)	rhc1_2)))	grm2_1)	((((vir1_1	vir2_1)	((ceb2_2	icr1_2)
(((((((((vir1_1	vir2_1)	(gal1_2	icr1_1))	((ceb2_2	icr1_2)	gal2_1))	gag2_1)	(((gag2_2	(vup2_1	tri2_1))	366.1_1)	((416.1_2	gra1_1)	(gra2_1	tri1_1))))	((((bur1_1	bur2_1)	bur1_2)	vul2_2)	(lai1_1	(lai1_2	lai2_1))))	(grm1_1	grm2_2))	(((((((vel2_2	vel1_1)	vul3_1)	(gab1_1	icr1_3))	(icr2_2	vul1_1))	((((((369.1_2	vul1_2)	(((gab1_2	vul2_1)	gal1_1)	(gac2_1	(gag1_1	icr2_1))))	(gac1_2	icr2_3))	(((ceb2_1	vel2_1)	(plu1_1	vul3_2))	plu2_1))	(((ceb1_1	gab2_1)	gac1_1)
(((((grm2_1	((rhc1_1	rhc1_3)	rhc1_2))	(grm2_2	grm1_1))	(lit1_1	lit2_1))	((((vel2_2	vul3_1)	(((gab1_1	vul1_1)	icr2_2)	(((((((((369.1_2	gal1_1)	(vul1_2	rot2_1))	gag1_1)	((gab2_1	vul3_2)	((gac1_2	icr2_3)	gac2_1)))	((plu2_1	(vel1_2	vup1_1))	icr2_1))	plu1_1)	(ceb1_1	gab1_2))	((ceb2_1	vel2_1)	(gac1_1	vul2_1)))	(vel1_1	icr1_3))))	(((((((vir1_1	vir2_1)	gag2_1)	icr1_1)	(((ceb2_2	gal1_2)	gal2_1)	icr1_2))	(((((gag2_2	366.1_1)	tri1_1)	vup2_1)	(gra2_1	tri2_1))
(((((hal1_1	hal2_1)	(rot1_1	((rot1_2	rot3_1)	rot2_2)))	((((((vir2_1	vir1_1)	(ceb2_2	gal1_2))	gal2_1)	((gag2_1	icr1_2)	icr1_1))	(((((gra2_1	vup2_1)	(((366.1_1	gag2_2)	gra1_1)	((bur1_1	bur1_2)	bur2_1)))	tri2_1)	(416.1_2	(tri1_1	vul2_2)))	((lai1_1	lai1_2)	lai2_1)))	((rhc1_1	rhc1_3)	rhc1_2)))	grm2_1)	(((((gab1_1	(vul3_1	vul1_1))	((icr2_2	vel1_1)	(icr1_3	vel2_2)))	(((((((369.1_2	(rot2_1	vul3_2))	(gac1_1	gag1_1))	(gal1_1	plu1_1))	(gac2_1	(vel2_1	vup1_1)))
(((((406.1_1	406.1_2)	(369.1_1	416.1_1))	(hal2_1	hal1_1))	(((((gab1_1	(icr1_3	vel2_2))	icr2_2)	(vul3_1	(vel1_1	vul1_1)))	((369.1_2	rot2_1)	(((((ceb1_1	((ceb2_1	(gab2_1	(icr2_1	plu2_1)))	(gac1_1	(gag1_1	vul1_2))))	(vel2_1	vel1_2))	vup1_1)	(gal1_1	vul3_2))	((((gab1_2	vul2_1)	plu1_1)	(gac1_2	icr2_3))	gac2_1))))	((((((((vir1_1	vir2_1)	gal2_1)	gag2_1)	((ceb2_2	gal1_2)	(icr1_1	icr1_2)))	(lai1_1	(lai1_2	lai2_1)))	(((gra2_1	(gag2_2	tri2_1))	(((366.1_1	gra1_1)
(((((lit1_1	lit2_1)	(grm1_1	grm2_2))	((((((((((vir1_1	vir2_1)	gag2_1)	(ceb2_2	(gal1_2	icr1_2)))	gal2_1)	icr1_1)	(gra2_1	(tri2_1	vup2_1)))	(((366.1_1	(gra1_1	vul2_2))	((416.1_2	tri1_1)	gag2_2))	((lai1_1	lai1_2)	lai2_1)))	((bur1_1	bur2_1)	bur1_2))	(((((369.1_1	406.1_2)	416.1_1)	406.1_1)	grm2_1)	((rot1_1	(rot1_2	rot3_1))	rot2_2)))	(hal1_1	hal2_1)))	((rhc1_1	rhc1_3)	rhc1_2))	((((vel1_1	(vel2_2	vul1_1))	gab1_1)	((icr1_3	vul3_1)	icr2_2))	((((((369.1_2	gag1_1)
(((((grm2_1	((rot1_1	(rot2_2	rot3_1))	rot1_2))	((((((416.1_1	406.1_2)	(369.1_1	406.1_1))	grm2_2)	(hal1_1	hal2_1))	(lit1_1	lit2_1))	grm1_1))	((rhc1_1	rhc1_3)	rhc1_2))	(((((vir1_1	vir2_1)	gal1_2)	((ceb2_2	icr1_1)	(gag2_1	(gal2_1	icr1_2))))	(bur1_1	(bur1_2	bur2_1)))	((((366.1_1	(gra1_1	tri1_1))	((416.1_2	vul2_2)	gag2_2))	((gra2_1	vup2_1)	tri2_1))	((lai1_1	lai2_1)	lai1_2))))	(((vel1_1	icr1_3)	((icr2_2	(vel2_2	vul3_1))	vul1_1))	((((((369.1_2	(ceb2_1	plu1_1))
(((((lit1_1	lit2_1)	(406.1_2	416.1_1))	(((((((vel1_1	icr1_3)	icr2_2)	vel2_2)	(vul3_1	(gab1_1	vul1_1)))	((((((((369.1_2	ceb2_1)	vup1_1)	gag1_1)	gac2_1)	vel1_2)	((((gac1_1	plu2_1)	gal1_1)	(gac1_2	icr2_3))	vul2_1))	icr2_1)	(((ceb1_1	(plu1_1	rot2_1))	((vel2_1	vul3_2)	vul1_2))	(gab1_2	gab2_1))))	(369.1_1	406.1_1))	((grm2_1	(((rot1_1	rot3_1)	rot1_2)	rot2_2))	((hal1_1	hal2_1)	(grm1_1	grm2_2)))))	((((((vir2_1	vir1_1)	(((ceb2_2	icr1_1)	icr1_2)	gal1_2))	gag2_1)
((((((416.1_1	(((rot1_1	rot2_2)	rot3_1)	rot1_2))	(grm1_1	grm2_2))	((369.1_1	406.1_1)	grm2_1))	((lit1_1	lit2_1)	((rhc1_1	rhc1_3)	rhc1_2)))	(((((((vir1_1	vir2_1)	(((ceb2_2	icr1_2)	gag2_1)	(gal1_2	gal2_1)))	icr1_1)	(tri1_1	gra1_1))	((416.1_2	((gag2_2	gra2_1)	tri2_1))	(bur1_1	(bur1_2	bur2_1))))	(((366.1_1	vup2_1)	((lai1_1	lai1_2)	lai2_1))	vul2_2))	((406.1_2	hal1_1)	hal2_1)))	((((vel2_2	gab1_1)	(((vel1_1	vul1_1)	icr2_2)	vul3_1))	icr1_3)	((((((((369.1_2	vup1_1)
(((((lit1_1	lit2_1)	((rhc1_1	rhc1_3)	rhc1_2))	(grm1_1	grm2_2))	((((((((vul1_1	gab1_1)	icr1_3)	vul3_1)	vel1_1)	(icr2_2	vel2_2))	((((369.1_2	gab2_1)	((((((ceb1_1	(gac1_2	icr2_3))	vel1_2)	(gab1_2	gag1_1))	(plu2_1	vel2_1))	(plu1_1	vul2_1))	(((ceb2_1	vul3_2)	vup1_1)	(vul1_2	rot2_1))))	((gac2_1	gal1_1)	gac1_1))	icr2_1))	hal2_1)	((((369.1_1	416.1_1)	(406.1_2	hal1_1))	406.1_1)	(grm2_1	(rot1_1	(rot1_2	(rot2_2	rot3_1)))))))	((((vir2_1	vir1_1)	((((ceb2_2	(gal2_1
(((((((rot1_1	rot3_1)	rot1_2)	rot2_2)	((lit1_1	lit2_1)	((rhc1_1	rhc1_3)	rhc1_2)))	((((((vir2_1	vir1_1)	gag2_1)	(((ceb2_2	icr1_2)	(gal2_1	icr1_1))	gal1_2))	(((((366.1_1	gra1_1)	tri2_1)	(tri1_1	vup2_1))	gag2_2)	vul2_2))	(((416.1_2	gra2_1)	(bur1_1	(bur1_2	bur2_1)))	(lai1_1	(lai1_2	lai2_1))))	(((416.1_1	406.1_1)	(369.1_1	406.1_2))	(hal1_1	hal2_1))))	(grm2_2	(grm1_1	grm2_1)))	((((icr2_2	gab1_1)	vel1_1)	(((((369.1_2	(gab2_1	gac1_1))	((gab1_2	(gac2_1	gal1_1))
(((((grm1_1	grm2_2)	(hal1_1	hal2_1))	(((rot1_1	rot3_1)	rot1_2)	rot2_2))	(((369.1_1	416.1_1)	(406.1_1	406.1_2))	grm2_1))	(((((gab1_1	vel1_1)	((((icr1_3	vul3_1)	vel2_2)	vul1_1)	icr2_2))	((((369.1_2	vul3_2)	(gag1_1	vup1_1))	(((((gab1_2	vel1_2)	plu1_1)	(gac1_1	rot2_1))	gac2_1)	(gab2_1	gal1_1)))	((((ceb1_1	ceb2_1)	icr2_1)	(plu2_1	vel2_1))	((gac1_2	icr2_3)	(vul1_2	vul2_1)))))	(((((((vir2_1	vir1_1)	icr1_2)	gag2_1)	((ceb2_2	(gal2_1	icr1_1))	gal1_2))	(((366.1_1
((((((((rhc1_1	rhc1_3)	rhc1_2)	(lit1_1	lit2_1))	((rot1_1	rot3_1)	(rot1_2	rot2_2)))	((369.1_1	(406.1_1	416.1_1))	406.1_2))	((((icr2_2	(vul3_1	icr1_3))	(vul1_1	gab1_1))	((vel1_1	vel2_2)	((grm1_1	grm2_2)	grm2_1)))	((((((369.1_2	vul2_1)	(gab1_2	vel1_2))	(gab2_1	gac2_1))	(vel2_1	vul1_2))	((ceb2_1	(gac1_2	icr2_3))	((gag1_1	vul3_2)	icr2_1)))	((((ceb1_1	gal1_1)	rot2_1)	(plu1_1	vup1_1))	(plu2_1	gac1_1)))))	(((((vir1_1	vir2_1)	((ceb2_2	gal1_2)	((gal2_1	icr1_2)
(((hal1_1	hal2_1)	(((icr1_3	((((gab1_1	vel2_2)	(((vel1_1	grm2_1)	vul1_1)	vul3_1))	icr2_2)	((((((369.1_2	gac2_1)	gal1_1)	gab2_1)	(ceb2_1	(gac1_1	plu2_1)))	(((((ceb1_1	plu1_1)	vul3_2)	(icr2_1	vel1_2))	((vul1_2	vup1_1)	(rot2_1	vul2_1)))	((gab1_2	gag1_1)	vel2_1)))	(gac1_2	icr2_3))))	(((grm1_1	(rot1_1	(rot1_2	rot3_1)))	grm2_2)	rot2_2))	((((((((vir2_1	vir1_1)	((((ceb2_2	gal1_2)	gal2_1)	icr1_2)	icr1_1))	gag2_1)	(366.1_1	(((gag2_2	tri2_1)	(tri1_1	vup2_1))
(((((369.1_1	406.1_1)	406.1_2)	416.1_1)	((((((vul3_1	(vul1_1	vel1_1))	vel2_2)	(((icr1_3	icr2_2)	grm2_1)	gab1_1))	((((((369.1_2	gac1_1)	(gab1_2	vup1_1))	(((ceb1_1	gac2_1)	(gag1_1	vel2_1))	(ceb2_1	vel1_2)))	((gab2_1	vul1_2)	icr2_1))	((gal1_1	(plu1_1	(plu2_1	vul3_2)))	(rot2_1	vul2_1)))	(gac1_2	icr2_3)))	(((((((vir1_1	vir2_1)	(((ceb2_2	gal2_1)	icr1_2)	gag2_1))	(gal1_2	icr1_1))	((((366.1_1	((416.1_2	vup2_1)	gag2_2))	(gra1_1	((tri1_1	vul2_2)	tri2_1)))	gra2_1)
(((((((vul1_1	(icr1_3	vul3_1))	((gab1_1	vel2_2)	grm2_1))	(icr2_2	vel1_1))	(((((((369.1_2	(vul1_2	vul2_1))	icr2_1)	(gac1_1	(plu1_1	(rot2_1	vul3_2))))	gab1_2)	((ceb1_1	plu2_1)	vup1_1))	((((ceb2_1	gag1_1)	(gab2_1	vel2_1))	vel1_2)	(gac2_1	gal1_1)))	(gac1_2	icr2_3)))	((lit1_1	lit2_1)	((rhc1_1	rhc1_3)	rhc1_2)))	(((((vir2_1	vir1_1)	(((ceb2_2	gal1_2)	gal2_1)	(icr1_2	icr1_1)))	gag2_1)	(((((366.1_1	gra1_1)	tri1_1)	(((bur1_1	bur2_1)	bur1_2)	gag2_2))	(gra2_1
(((((((vir1_1	vir2_1)	((((ceb2_2	gal2_1)	icr1_2)	(gal1_2	icr1_1))	gag2_1))	((((((gag2_2	tri1_1)	vul2_2)	(lai1_1	(lai1_2	lai2_1)))	(366.1_1	(gra2_1	tri2_1)))	((416.1_2	vup2_1)	gra1_1))	(bur1_1	(bur1_2	bur2_1))))	(((406.1_1	(369.1_1	416.1_1))	406.1_2)	(hal2_1	hal1_1)))	((lit1_1	lit2_1)	((rhc1_1	rhc1_3)	rhc1_2)))	((grm1_1	grm2_2)	(rot1_1	((rot1_2	rot3_1)	rot2_2))))	(((grm2_1	vel1_1)	icr1_3)	(((vul1_1	vul3_1)	((gab1_1	icr2_2)	vel2_2))	(((((369.1_2	vul3_2)
((((((406.1_1	369.1_1)	416.1_1)	(grm1_1	(grm2_2	((rot1_1	rot2_2)	(rot1_2	rot3_1)))))	(((rhc1_1	rhc1_3)	rhc1_2)	(lit1_1	lit2_1)))	((((((vul3_1	gab1_1)	icr2_2)	(grm2_1	vel2_2))	((vul1_1	vel1_1)	icr1_3))	((((((369.1_2	(rot2_1	vup1_1))	(gac2_1	vul1_2))	((gab1_2	vel2_1)	vul3_2))	(((gac1_2	icr2_3)	gal1_1)	gag1_1))	((ceb2_1	(plu2_1	vel1_2))	((gac1_1	plu1_1)	icr2_1)))	(ceb1_1	(gab2_1	vul2_1))))	(406.1_2	(hal1_1	hal2_1))))	(((vir1_1	vir2_1)	((ceb2_2	((gal1_2
((((rot1_1	(rot1_2	(rot2_2	rot3_1)))	(((lit1_1	lit2_1)	((rhc1_1	rhc1_3)	rhc1_2))	(grm1_1	grm2_2)))	((((grm2_1	(gab1_1	(((icr1_3	vul3_1)	(icr2_2	(vel1_1	vel2_2)))	vul1_1)))	(((((369.1_2	(gac1_1	rot2_1))	(ceb1_1	plu1_1))	(gac1_2	icr2_3))	((((plu2_1	(gab2_1	vel2_1))	vul2_1)	icr2_1)	(vel1_2	(vul3_2	vup1_1))))	(((ceb2_1	gac2_1)	vul1_2)	((gab1_2	gal1_1)	gag1_1))))	((406.1_1	369.1_1)	416.1_1))	(406.1_2	(hal1_1	hal2_1))))	((((((vir1_1	vir2_1)	ceb2_2)	gag2_1)
((((((lit1_1	lit2_1)	((rhc1_1	rhc1_3)	rhc1_2))	grm1_1)	((((406.1_1	416.1_1)	369.1_1)	(grm2_2	(((rot1_1	rot1_2)	rot2_2)	rot3_1)))	((406.1_2	hal2_1)	hal1_1)))	(((((vir1_1	vir2_1)	((gal1_2	gal2_1)	icr1_1))	((ceb2_2	icr1_2)	gag2_1))	((lai1_1	lai1_2)	lai2_1))	(gra2_1	(((366.1_1	((bur1_1	(bur1_2	bur2_1))	gag2_2))	(((416.1_2	tri2_1)	gra1_1)	vul2_2))	(tri1_1	vup2_1)))))	((((icr1_3	vel1_1)	((vul3_1	(icr2_2	vul1_1))	(gab1_1	vel2_2)))	grm2_1)	((((((((((369.1_2	(plu1_1
((((rot1_1	((rot1_2	rot3_1)	rot2_2))	((((icr1_3	vel1_1)	((((((((((369.1_2	vup1_1)	(ceb2_1	gab1_2))	(rot2_1	vel2_1))	(ceb1_1	vul3_2))	(gac1_2	icr2_3))	(gac1_1	plu1_1))	((vul1_2	(((gac2_1	vul2_1)	(gag1_1	vel1_2))	gal1_1))	gab2_1))	icr2_1)	(icr2_2	vul1_1))	(((gab1_1	vel2_2)	plu2_1)	grm2_1)))	vul3_1)	(406.1_2	(hal1_1	hal2_1))))	((416.1_1	((369.1_1	406.1_1)	(grm1_1	grm2_2)))	((lit1_1	lit2_1)	((rhc1_1	rhc1_3)	rhc1_2))))	((((((((((vir1_1	vir2_1)	icr1_2)	ceb2_2)
((((((((vir1_1	vir2_1)	(((((ceb2_2	icr1_1)	gal1_2)	icr1_2)	gal2_1)	gag2_1))	((gag2_2	vul2_2)	gra2_1))	(((((gra1_1	tri1_1)	416.1_2)	((366.1_1	vup2_1)	tri2_1))	((bur1_1	bur2_1)	bur1_2))	((lai1_1	lai1_2)	lai2_1)))	(((((416.1_1	369.1_1)	406.1_1)	grm1_1)	((406.1_2	hal1_1)	hal2_1))	grm2_2))	(grm2_1	((rot1_1	rot3_1)	(rot1_2	rot2_2))))	((lit1_1	lit2_1)	((rhc1_1	rhc1_3)	rhc1_2)))	((((vel2_2	(vel1_1	icr2_2))	gab1_1)	(plu2_1	(vul3_1	(icr1_3	vul1_1))))	(((((369.1_2
(((grm2_1	(((rot1_1	rot2_2)	rot1_2)	rot3_1))	(((((((vel1_1	(vel2_2	(icr2_2	vul1_1)))	((vul3_1	icr1_3)	(gab1_1	plu2_1)))	(((((369.1_2	rot2_1)	gac1_1)	(gag1_1	plu1_1))	gab1_2)	((((ceb1_1	vul1_2)	((ceb2_1	(gac2_1	vup1_1))	gab2_1))	(((gac1_2	icr2_3)	vul2_1)	(gal1_1	icr2_1)))	(vul3_2	(vel1_2	vel2_1)))))	(grm1_1	grm2_2))	((369.1_1	416.1_1)	406.1_1))	((406.1_2	hal1_1)	hal2_1))	((((((((vir1_1	vir2_1)	(ceb2_2	icr1_2))	((gal2_1	gal1_2)	(gag2_1	icr1_1)))	gag2_2)
((((grm2_2	(rot1_1	((rot1_2	rot2_2)	rot3_1)))	((((((((((vir1_1	vir2_1)	gal2_1)	(icr1_1	gal1_2))	(ceb2_2	icr1_2))	gag2_1)	((((366.1_1	gra2_1)	gag2_2)	tri1_1)	((416.1_2	vul2_2)	((bur1_1	bur1_2)	bur2_1))))	(tri2_1	(gra1_1	vup2_1)))	((lai1_1	lai1_2)	lai2_1))	((lit1_1	lit2_1)	((rhc1_1	rhc1_3)	rhc1_2)))	(406.1_1	(369.1_1	416.1_1))))	(((((vul1_1	(gab1_1	icr2_2))	vul3_1)	(vel2_2	((plu2_1	vel1_1)	icr1_3)))	(((((((369.1_2	gab2_1)	vup1_1)	gal1_1)	((plu1_1	vul3_2)
(((((rot1_1	rot2_2)	(rot1_2	rot3_1))	((((((icr2_2	plu2_1)	(vul3_1	icr1_3))	(gab1_1	vel2_2))	(vul1_1	(vel1_1	grm2_1)))	((369.1_2	vup1_1)	((((((((((ceb1_1	(gab1_2	vul1_2))	gac2_1)	gag1_1)	(ceb2_1	gal1_1))	vel2_1)	gac1_1)	(gac1_2	icr2_3))	(((gab2_1	vel1_2)	plu1_1)	(icr2_1	vul3_2)))	vul2_1)	rot2_1)))	((((((vir2_1	vir1_1)	gal2_1)	(ceb2_2	icr1_1))	gag2_1)	(gal1_2	icr1_2))	((vul2_2	(416.1_2	gra2_1))	((((366.1_1	tri1_1)	tri2_1)	(((bur1_1	(bur1_2	bur2_1))
((((lit1_1	lit2_1)	((rhc1_1	rhc1_3)	rhc1_2))	(((((((((vir1_1	vir2_1)	gag2_1)	ceb2_2)	((gal1_2	icr1_2)	(gal2_1	icr1_1)))	((lai1_1	lai1_2)	lai2_1))	gag2_2)	((((tri1_1	(366.1_1	tri2_1))	vul2_2)	(bur1_1	(bur1_2	bur2_1)))	(416.1_2	vup2_1)))	(gra1_1	gra2_1))	(((((406.1_1	(369.1_1	416.1_1))	grm2_2)	grm1_1)	((406.1_2	hal2_1)	hal1_1))	((rot1_1	rot1_2)	(rot2_2	rot3_1)))))	((((((vul3_1	icr2_2)	vel1_1)	vel2_2)	gab1_1)	grm2_1)	(((((369.1_2	plu1_1)	((ceb1_1	vul1_2)
((((((vir1_1	vir2_1)	gag2_1)	(((ceb2_2	(gal1_2	gal2_1))	icr1_1)	icr1_2))	(((366.1_1	(416.1_2	tri2_1))	gra1_1)	((bur1_1	(bur1_2	bur2_1))	(vup2_1	(tri1_1	vul2_2)))))	((gra2_1	gag2_2)	((lai1_1	lai1_2)	lai2_1)))	(((((((((vel1_1	vul1_1)	vul3_1)	icr1_3)	grm2_1)	((gab1_1	vel2_2)	icr2_2))	((((((((369.1_2	ceb2_1)	gab2_1)	((gag1_1	vul3_2)	vul2_1))	(plu1_1	plu2_1))	(((gac1_1	gac2_1)	vup1_1)	rot2_1))	(((ceb1_1	gab1_2)	vel2_1)	(gal1_1	vul1_2)))	(icr2_1	vel1_2))
(((grm1_1	grm2_2)	((416.1_1	(369.1_1	406.1_1))	((406.1_2	hal2_1)	hal1_1)))	((((((gab1_1	((grm2_1	vul1_1)	plu2_1))	(((icr1_3	(vel1_1	vul3_1))	vel2_2)	icr2_2))	((((369.1_2	(plu1_1	vul1_2))	ceb2_1)	(rot2_1	vel1_2))	(((((((ceb1_1	vul2_1)	(gab1_2	(gac1_1	vup1_1)))	(gag1_1	vel2_1))	(gac1_2	icr2_3))	gal1_1)	(gac2_1	vul3_2))	(gab2_1	icr2_1))))	(rot1_1	((rot1_2	rot2_2)	rot3_1)))	(((((((vir1_1	vir2_1)	icr1_2)	icr1_1)	((ceb2_2	gag2_1)	gal1_2))	gal2_1)	(((bur1_1
(((((((vel1_1	vel2_2)	grm2_1)	(((((((369.1_2	(ceb2_1	vul3_2))	(gab1_2	vul2_1))	(gac2_1	plu1_1))	vel1_2)	((((ceb1_1	(gac1_1	gal1_1))	gag1_1)	icr2_1)	(((gac1_2	icr2_3)	vup1_1)	gab2_1)))	((rot2_1	vul1_2)	vel2_1))	icr2_2))	((vul3_1	(gab1_1	plu2_1))	(icr1_3	vul1_1)))	(((((vir1_1	vir2_1)	(((ceb2_2	icr1_2)	(gal2_1	gal1_2))	icr1_1))	gag2_1)	(((gra1_1	(((((366.1_1	gag2_2)	tri1_1)	416.1_2)	(tri2_1	vup2_1))	gra2_1))	(lai1_1	(lai1_2	lai2_1)))	((bur1_1	(bur1_2
(((((rhc1_1	rhc1_3)	rhc1_2)	((((((((vel1_1	(gab1_1	icr2_2))	(vel2_2	vul1_1))	plu2_1)	(icr1_3	vul3_1))	((((((369.1_2	((gac1_2	icr2_3)	gal1_1))	(gab2_1	gac1_1))	ceb1_1)	(icr2_1	(plu1_1	vul2_1)))	((((ceb2_1	(vul3_2	rot2_1))	gac2_1)	vul1_2)	(gab1_2	(gag1_1	vel1_2))))	(vel2_1	vup1_1)))	((((416.1_1	406.1_2)	369.1_1)	406.1_1)	(hal1_1	hal2_1)))	((lit1_1	lit2_1)	(grm1_1	grm2_2)))	grm2_1))	((((((((vir1_1	vir2_1)	(gal1_2	(gal2_1	icr1_2)))	((ceb2_2	icr1_1)	gag2_1))
(((((((grm1_1	grm2_2)	(((rot1_1	rot1_2)	rot3_1)	rot2_2))	(hal1_1	hal2_1))	((lit1_1	lit2_1)	((rhc1_1	rhc1_3)	rhc1_2)))	(((plu2_1	(gab1_1	vul3_1))	grm2_1)	((((vul1_1	vel1_1)	icr2_2)	(icr1_3	vel2_2))	(((((((369.1_2	(gag1_1	gal1_1))	(gab2_1	rot2_1))	((((ceb1_1	gac1_1)	(vul2_1	vul3_2))	(ceb2_1	((gac1_2	icr2_3)	vup1_1)))	gac2_1))	((gab1_2	vel1_2)	icr2_1))	plu1_1)	vel2_1)	vul1_2))))	((369.1_1	406.1_1)	(406.1_2	416.1_1)))	((((vir2_1	vir1_1)	((ceb2_2	(icr1_1
((((((((lit1_1	lit2_1)	((rhc1_1	rhc1_3)	rhc1_2))	(grm1_1	((rot1_1	(rot1_2	rot3_1))	rot2_2)))	grm2_2)	(hal1_1	hal2_1))	((((icr2_2	icr1_3)	vul3_1)	(((((369.1_2	((ceb2_1	gac1_1)	gab2_1))	(gac1_2	icr2_3))	((ceb1_1	gag1_1)	(icr2_1	(vul3_2	vup1_1))))	((gab1_2	(gac2_1	plu1_1))	((gal1_1	vul2_1)	vel2_1)))	(vul1_2	(rot2_1	vel1_2))))	(((vul1_1	plu2_1)	vel2_2)	((gab1_1	grm2_1)	vel1_1))))	((406.1_1	(369.1_1	416.1_1))	406.1_2))	((((((((vir1_1	vir2_1)	gal1_2)	(ceb2_2
(((((((lit1_1	lit2_1)	((rhc1_1	rhc1_3)	rhc1_2))	((rot1_1	((rot1_2	rot2_2)	rot3_1))	grm1_1))	(((((vir2_1	vir1_1)	((ceb2_2	gal1_2)	(gal2_1	icr1_2)))	icr1_1)	gag2_1)	((((gra2_1	vul2_2)	366.1_1)	(((bur1_1	(bur1_2	bur2_1))	(tri2_1	vup2_1))	((lai1_1	lai1_2)	lai2_1)))	((416.1_2	(gag2_2	tri1_1))	gra1_1))))	grm2_2)	((416.1_1	((369.1_1	406.1_2)	406.1_1))	(hal1_1	hal2_1)))	((((icr1_3	((grm2_1	(plu2_1	vel2_2))	vel1_1))	vul3_1)	((icr2_2	gab1_1)	vul1_1))	(((((369.1_2
((((((icr2_2	(grm2_1	vul1_1))	((vel2_2	(icr1_3	(plu2_1	vel1_1)))	(gab1_1	vul3_1)))	((((((369.1_2	gac1_1)	vel2_1)	(gal1_1	plu1_1))	(gab2_1	(gac2_1	vul3_2)))	(((((ceb1_1	(((ceb2_1	rot2_1)	gag1_1)	vel1_2))	vul1_2)	vup1_1)	(icr2_1	vul2_1))	gab1_2))	(gac1_2	icr2_3)))	hal2_1)	((((vir1_1	vir2_1)	((((ceb2_2	gal2_1)	(gal1_2	icr1_1))	icr1_2)	gag2_1))	((((((vul2_2	gag2_2)	((416.1_2	vup2_1)	tri2_1))	(gra1_1	tri1_1))	(bur1_1	(bur1_2	bur2_1)))	(366.1_1	gra2_1))
((((((grm2_2	(hal1_1	((rot1_1	rot3_1)	(rot1_2	rot2_2))))	((lit1_1	lit2_1)	((rhc1_1	rhc1_3)	rhc1_2)))	(((((icr1_3	vel1_1)	gab1_1)	(((icr2_2	vul3_1)	vel2_2)	vul1_1))	grm2_1)	((((((369.1_2	vul3_2)	ceb1_1)	gac1_1)	(gac1_2	icr2_3))	(((gag1_1	((((rot2_1	(plu1_1	vul1_2))	vel1_2)	vul2_1)	plu2_1))	((gab1_2	gac2_1)	icr2_1))	(((gab2_1	vel2_1)	vup1_1)	gal1_1)))	ceb2_1)))	((((406.1_1	369.1_1)	416.1_1)	406.1_2)	grm1_1))	hal2_1)	(((((((vir2_1	vir1_1)	ceb2_2)	(((gal1_2
((((((hal1_1	grm1_1)	grm2_2)	((((369.1_1	406.1_1)	416.1_1)	406.1_2)	(rot1_1	((rot1_2	rot2_2)	rot3_1))))	(((((vir1_1	vir2_1)	(((ceb2_2	(gal2_1	icr1_2))	gal1_2)	gag2_1))	icr1_1)	((((416.1_2	gra2_1)	gra1_1)	(tri2_1	vup2_1))	(((366.1_1	(gag2_2	tri1_1))	((bur1_1	bur2_1)	bur1_2))	vul2_2)))	(lai1_1	(lai1_2	lai2_1))))	hal2_1)	(((((icr1_3	vul1_1)	((icr2_2	vel2_2)	vel1_1))	(gab1_1	vul3_1))	grm2_1)	(((lit1_1	lit2_1)	((rhc1_1	rhc1_3)	rhc1_2))	(((369.1_2	rot2_1)
(((grm2_2	(((((((((icr1_3	vul1_1)	vul3_1)	icr2_2)	(gab1_1	vel2_2))	vel1_1)	grm2_1)	(((((369.1_2	gac1_1)	(gag1_1	vul1_2))	(((ceb1_1	vup1_1)	gab2_1)	icr2_1))	((ceb2_1	vul2_1)	(gab1_2	(plu1_1	vel2_1))))	(((gac1_2	icr2_3)	gal1_1)	((gac2_1	(rot2_1	(plu2_1	vul3_2)))	vel1_2))))	((((406.1_1	416.1_1)	369.1_1)	406.1_2)	((grm1_1	((rot1_2	rot2_2)	rot3_1))	rot1_1)))	((lit1_1	lit2_1)	((rhc1_1	rhc1_3)	rhc1_2))))	((((((((vir1_1	vir2_1)	(ceb2_2	icr1_2))	(gal1_2	gal2_1))
((((((406.1_1	((369.1_1	416.1_1)	406.1_2))	(grm2_2	grm1_1))	rot1_1)	(rot1_2	(rot2_2	rot3_1)))	((((((vel1_1	vul3_1)	vul1_1)	vel2_2)	((gab1_1	grm2_1)	(icr1_3	icr2_2)))	((((((369.1_2	plu2_1)	((ceb2_1	gab1_2)	(plu1_1	vul1_2)))	(gal1_1	(vel2_1	vup1_1)))	(gac1_2	icr2_3))	((ceb1_1	((icr2_1	vel1_2)	rot2_1))	(((gab2_1	gac2_1)	vul3_2)	gag1_1)))	(gac1_1	vul2_1)))	(hal1_1	hal2_1)))	(((((((vir1_1	vir2_1)	icr1_1)	(((ceb2_2	gal1_2)	(gal2_1	icr1_2))	gag2_1))	(vup2_1
((((((369.1_1	416.1_1)	406.1_1)	((grm1_1	grm2_2)	((rot1_1	rot1_2)	(rot2_2	rot3_1))))	((((((vir1_1	vir2_1)	ceb2_2)	(((gag2_1	(gal1_2	gal2_1))	icr1_2)	icr1_1))	416.1_2)	((((366.1_1	vul2_2)	gra1_1)	gag2_2)	(((bur1_1	(bur1_2	bur2_1))	tri2_1)	((gra2_1	tri1_1)	vup2_1))))	((lai1_1	lai2_1)	lai1_2)))	((((icr2_2	vel1_1)	((((((369.1_2	vul1_2)	ceb2_1)	vul2_1)	((gac1_1	plu1_1)	((gal1_1	rot2_1)	(plu2_1	((vel1_2	vul3_2)	vup1_1)))))	(((ceb1_1	((gab1_2	gag1_1)	gac2_1))
((((((369.1_1	406.1_1)	416.1_1)	((grm1_1	(rot1_1	(rot1_2	(rot2_2	rot3_1))))	grm2_2))	(((((vir2_1	vir1_1)	icr1_1)	((((ceb2_2	gal2_1)	icr1_2)	gal1_2)	gag2_1))	(vup2_1	366.1_1))	((416.1_2	(((bur1_1	(bur1_2	bur2_1))	((((gag2_2	tri2_1)	gra1_1)	tri1_1)	gra2_1))	vul2_2))	(lai1_1	(lai1_2	lai2_1)))))	((lit1_1	lit2_1)	((rhc1_1	rhc1_3)	rhc1_2)))	((((vul1_1	gab1_1)	grm2_1)	(((vul3_1	icr2_2)	(vel2_2	(icr1_3	vel1_1)))	((((369.1_2	gac2_1)	(((vel1_2	gab2_1)	vul2_1)
(((((((vul3_1	vel1_1)	(vel2_2	icr1_3))	((icr2_2	(gab1_1	vul1_1))	grm2_1))	((((369.1_2	ceb2_1)	plu2_1)	((((vel2_1	gab2_1)	vul1_2)	(((gab1_2	vel1_2)	gag1_1)	icr2_1))	(gac2_1	(rot2_1	plu1_1))))	((((ceb1_1	(gal1_1	vup1_1))	vul3_2)	(gac1_1	vul2_1))	(gac1_2	icr2_3))))	(((416.1_1	406.1_1)	369.1_1)	((406.1_2	hal1_1)	hal2_1)))	((((((((vir1_1	vir2_1)	gag2_1)	gal2_1)	(ceb2_2	((gal1_2	icr1_2)	icr1_1)))	(lai1_1	(lai1_2	lai2_1)))	((((gra2_1	gra1_1)	(bur1_1	(bur1_2
((((((((406.1_2	hal2_1)	hal1_1)	((406.1_1	416.1_1)	369.1_1))	(grm1_1	grm2_2))	((lit1_1	lit2_1)	((rhc1_1	rhc1_3)	rhc1_2)))	(((((vul1_1	vel2_2)	vul3_1)	icr2_2)	(((gab1_1	icr1_3)	vel1_1)	grm2_1))	(((((((369.1_2	vel2_1)	gac1_1)	(ceb2_1	gab2_1))	((ceb1_1	vul1_2)	(gac1_2	icr2_3)))	(gag1_1	vul2_1))	(((gal1_1	(plu1_1	vel1_2))	(gac2_1	rot2_1))	((plu2_1	vul3_2)	vup1_1)))	(gab1_2	icr2_1))))	(rot1_1	(rot1_2	(rot2_2	rot3_1))))	((((vir1_1	vir2_1)	((ceb2_2	(gal1_2
((((369.1_1	406.1_1)	416.1_1)	(406.1_2	(hal1_1	hal2_1)))	(((((gab1_1	vel2_2)	vel1_1)	icr1_3)	(((((((369.1_2	vul2_1)	((ceb1_1	rot2_1)	((ceb2_1	gab1_2)	(gac2_1	vul3_2))))	(gac1_1	(gag1_1	plu1_1)))	(vel1_2	((gab2_1	(plu2_1	vel2_1))	vul1_2)))	((gal1_1	vup1_1)	icr2_1))	(gac1_2	icr2_3))	((vul1_1	(icr2_2	vul3_1))	grm2_1)))	((((((((((((vir2_1	vir1_1)	icr1_2)	icr1_1)	(gag2_1	gal2_1))	(ceb2_2	gal1_2))	(((416.1_2	gra1_1)	(tri1_1	tri2_1))	((bur1_1	bur1_2)	bur2_1)))
(((((((369.1_1	406.1_1)	416.1_1)	(grm2_2	((rot1_1	(rot2_2	rot3_1))	rot1_2)))	grm1_1)	((((icr2_2	vel2_2)	grm2_1)	((vel1_1	vul1_1)	((gab1_1	vul3_1)	icr1_3)))	(((((369.1_2	gac1_1)	ceb2_1)	(((plu2_1	vul2_1)	icr2_1)	vul1_2))	((((gab1_2	(gag1_1	gal1_1))	((gac1_2	icr2_3)	rot2_1))	(gab2_1	vel2_1))	vup1_1))	(ceb1_1	(((gac2_1	vel1_2)	plu1_1)	vul3_2)))))	(((((vir1_1	vir2_1)	gag2_1)	(((ceb2_2	gal2_1)	icr1_1)	(gal1_2	icr1_2)))	(lai1_1	(lai1_2	lai2_1)))	((416.1_2
((((((((((vul1_1	vel1_1)	grm2_1)	(gab1_1	vel2_2))	((vul3_1	(icr1_3	plu2_1))	icr2_2))	((((((((369.1_2	gac1_1)	icr2_1)	ceb1_1)	gag1_1)	((vel1_2	((gac2_1	gal1_1)	vul3_2))	(((gab1_2	vup1_1)	gab2_1)	rot2_1)))	((ceb2_1	vel2_1)	vul1_2))	(plu1_1	vul2_1))	(gac1_2	icr2_3)))	grm2_2)	((((((((vir1_1	vir2_1)	(gal1_2	icr1_1))	(ceb2_2	(gal2_1	icr1_2)))	gag2_1)	(((gag2_2	366.1_1)	gra2_1)	(bur1_1	(bur1_2	bur2_1))))	((lai1_1	lai2_1)	lai1_2))	416.1_2)	((((gra1_1	tri1_1)
((((416.1_1	(369.1_1	406.1_1))	grm1_1)	((rot1_1	(rot1_2	rot3_1))	rot2_2))	(((((((icr2_2	vel1_1)	vul3_1)	(((gab1_1	vel2_2)	grm2_1)	icr1_3))	((((369.1_2	plu1_1)	ceb2_1)	((((gab2_1	vul1_2)	vup1_1)	vel2_1)	(gag1_1	icr2_1)))	(((((ceb1_1	gal1_1)	gac1_1)	(gac1_2	icr2_3))	((gac2_1	vul2_1)	vel1_2))	((gab1_2	rot2_1)	vul3_2))))	(((plu2_1	vul1_1)	grm2_2)	((406.1_2	hal1_1)	hal2_1)))	((lit1_1	lit2_1)	((rhc1_1	rhc1_3)	rhc1_2)))	(((((((vir1_1	vir2_1)	((gal1_2	icr1_2)
((((((grm1_1	(grm2_2	(((rot1_1	rot1_2)	rot2_2)	rot3_1)))	(369.1_1	(406.1_1	416.1_1)))	(((((icr2_2	(icr1_3	vul3_1))	grm2_1)	(vel2_2	vul1_1))	(gab1_1	vel1_1))	(((((369.1_2	(gab2_1	(gac1_1	vel1_2)))	(vul2_1	plu1_1))	((gac1_2	icr2_3)	vul3_2))	(gag1_1	vel2_1))	(((ceb1_1	icr2_1)	((((gab1_2	vup1_1)	gal1_1)	(plu2_1	rot2_1))	gac2_1))	(ceb2_1	vul1_2)))))	(406.1_2	(hal1_1	hal2_1)))	((lit1_1	lit2_1)	((rhc1_1	rhc1_3)	rhc1_2)))	(((((vir1_1	vir2_1)	(ceb2_2	(icr1_1
((((((((grm1_1	grm2_2)	((rot1_1	(rot1_2	rot2_2))	rot3_1))	((406.1_1	369.1_1)	416.1_1))	((406.1_2	hal2_1)	hal1_1))	(((((((((vir2_1	vir1_1)	gag2_1)	((ceb2_2	(icr1_2	gal2_1))	gal1_2))	icr1_1)	(gag2_2	vup2_1))	vul2_2)	(((gra2_1	366.1_1)	tri1_1)	((416.1_2	gra1_1)	tri2_1)))	((lai1_1	lai2_1)	lai1_2))	(bur1_1	(bur1_2	bur2_1))))	(((rhc1_1	rhc1_3)	rhc1_2)	(lit1_1	lit2_1)))	(((gab1_1	(((icr1_3	vel2_2)	vul1_1)	vel1_1))	grm2_1)	(icr2_2	vul3_1)))	(((369.1_2	vul3_2)
((((((((grm2_2	grm1_1)	((rot1_1	(rot2_2	rot3_1))	rot1_2))	grm2_1)	((((icr1_3	vul1_1)	(vel1_1	vul3_1))	(gab1_1	vel2_2))	(icr2_2	(((((((((369.1_2	gab1_2)	(icr2_1	rot2_1))	ceb1_1)	((gac1_1	plu1_1)	gac2_1))	((gac1_2	icr2_3)	((gal1_1	vul1_2)	(plu2_1	vup1_1))))	vel1_2)	((ceb2_1	gab2_1)	(vel2_1	vul3_2)))	vul2_1)	gag1_1))))	((((((vir1_1	vir2_1)	icr1_1)	((ceb2_2	gal2_1)	(gal1_2	icr1_2)))	gag2_1)	((((366.1_1	gra2_1)	tri2_1)	((((416.1_2	gag2_2)	vul2_2)	(tri1_1
((((((369.1_1	406.1_1)	416.1_1)	(((406.1_2	hal1_1)	hal2_1)	((grm1_1	grm2_2)	((rot1_1	rot1_2)	(rot2_2	rot3_1)))))	((((vir1_1	vir2_1)	(((ceb2_2	icr1_2)	icr1_1)	(gal2_1	gal1_2)))	gag2_1)	(((tri2_1	((lai1_1	lai1_2)	lai2_1))	((366.1_1	gag2_2)	(((((416.1_2	vup2_1)	gra1_1)	gra2_1)	((bur1_1	bur1_2)	bur2_1))	vul2_2)))	tri1_1)))	(((icr1_3	vul3_1)	(((((369.1_2	plu1_1)	gab1_2)	(((ceb1_1	(ceb2_1	vul3_2))	(gac1_2	icr2_3))	(gab2_1	vel2_1)))	(((((gac1_1	rot2_1)	vul2_1)
((((369.1_1	(406.1_1	416.1_1))	((((((vul3_1	vel2_2)	(vel1_1	vul1_1))	((icr2_2	gab1_1)	icr1_3))	(((369.1_2	vel1_2)	((gac1_2	icr2_3)	((vul1_2	rot2_1)	vel2_1)))	(((((ceb1_1	gal1_1)	plu1_1)	gac2_1)	((gab2_1	gag1_1)	vul2_1))	((((ceb2_1	gab1_2)	vul3_2)	((icr2_1	plu2_1)	vup1_1))	gac1_1))))	(((406.1_2	(hal1_1	hal2_1))	(grm1_1	grm2_2))	grm2_1))	((((vir2_1	vir1_1)	(((((ceb2_2	gal1_2)	icr1_2)	gal2_1)	gag2_1)	icr1_1))	((416.1_2	gra2_1)	(bur1_1	(bur1_2	bur2_1))))
(((((grm2_2	(((369.1_1	406.1_1)	416.1_1)	(grm1_1	((rot1_1	(rot1_2	rot3_1))	rot2_2))))	(406.1_2	(hal1_1	hal2_1)))	(((((vul1_1	vul3_1)	(gab1_1	icr2_2))	(((vel2_2	vel1_1)	icr1_3)	grm2_1))	(((369.1_2	(ceb1_1	((plu1_1	vup1_1)	vel1_2)))	(((ceb2_1	gac2_1)	(gal1_1	vul2_1))	((gab1_2	gag1_1)	gab2_1)))	((plu2_1	((((gac1_1	vul1_2)	rot2_1)	vul3_2)	(vel2_1	icr2_1)))	(gac1_2	icr2_3))))	(((((vir1_1	vir2_1)	(((ceb2_2	icr1_2)	gal1_2)	(gal2_1	icr1_1)))	gag2_1)	(((((gra2_1
((((((grm1_1	((rot1_1	rot1_2)	(rot2_2	rot3_1)))	((((vul1_1	vul3_1)	(icr2_2	vel2_2))	gab1_1)	(((icr1_3	vel1_1)	grm2_1)	((((((369.1_2	gal1_1)	vel2_1)	(gac2_1	((rot2_1	vup1_1)	vul1_2)))	plu2_1)	vul3_2)	(((((ceb1_1	ceb2_1)	((gab1_2	gag1_1)	vul2_1))	(gac1_2	icr2_3))	((gac1_1	icr2_1)	(plu1_1	vel1_2)))	gab2_1)))))	(((406.1_2	hal1_1)	hal2_1)	grm2_2))	(369.1_1	(406.1_1	416.1_1)))	(((((((vir1_1	vir2_1)	(ceb2_2	icr1_1))	icr1_2)	(gal1_2	gal2_1))	gag2_1)	((lai1_1
((((((rot1_1	(rot2_2	rot3_1))	rot1_2)	((((vir1_1	vir2_1)	((((ceb2_2	gal1_2)	icr1_1)	gal2_1)	(gag2_1	icr1_2)))	(((((((tri1_1	416.1_2)	vul2_2)	vup2_1)	((366.1_1	gag2_2)	gra2_1))	(gra1_1	tri2_1))	((lai1_1	lai1_2)	lai2_1))	((bur1_1	bur1_2)	bur2_1)))	(((369.1_1	416.1_1)	(406.1_1	406.1_2))	((grm2_2	grm1_1)	(hal2_1	hal1_1)))))	(((((gab1_1	vel2_2)	(vul3_1	vul1_1))	icr1_3)	(grm2_1	(icr2_2	vel1_1)))	((((((369.1_2	gac2_1)	(vul1_2	vup1_1))	icr2_1)	(gac1_1	vul3_2))
(((((((((gab1_1	((vul3_1	icr2_2)	(((icr1_3	(vel1_1	vul1_1))	vel2_2)	plu2_1)))	((((369.1_2	vul1_2)	icr2_1)	(((ceb1_1	(vul3_2	vup1_1))	(((ceb2_1	gac1_1)	vel1_2)	gab2_1))	((gag1_1	vul2_1)	plu1_1)))	(((gab1_2	(gac2_1	gal1_1))	((gac1_2	icr2_3)	rot2_1))	vel2_1)))	((((369.1_1	416.1_1)	406.1_1)	406.1_2)	grm2_1))	grm1_1)	(grm2_2	(rot1_1	((rot1_2	rot2_2)	rot3_1))))	(hal2_1	hal1_1))	((((((vir1_1	vir2_1)	ceb2_2)	(((gal1_2	gal2_1)	icr1_2)	icr1_1))	gag2_1)	(((gra1_1
((((((grm1_1	grm2_2)	(hal2_1	hal1_1))	(rot1_1	(rot1_2	(rot2_2	rot3_1))))	(((((vir1_1	vir2_1)	(gal1_2	icr1_1))	((ceb2_2	gal2_1)	icr1_2))	(((vul2_2	((366.1_1	416.1_2)	gra2_1))	((((gag2_2	gra1_1)	tri2_1)	(tri1_1	vup2_1))	((lai1_1	lai1_2)	lai2_1)))	gag2_1))	((bur1_1	bur1_2)	bur2_1)))	((((vul3_1	(gab1_1	(icr1_3	icr2_2)))	(((vel2_2	(vel1_1	vul1_1))	plu2_1)	((369.1_2	((ceb1_1	gac1_1)	icr2_1))	(((((ceb2_1	(gac2_1	gal1_1))	vup1_1)	vul3_2)	gab1_2)	((((gab2_1
(((((rhc1_1	rhc1_3)	rhc1_2)	(grm2_1	(rot1_1	(rot1_2	(rot2_2	rot3_1)))))	((((((icr1_3	plu2_1)	(vul1_1	vel2_2))	(icr2_2	vel1_1))	((((369.1_2	plu1_1)	(((ceb1_1	(vul1_2	vul3_2))	((gab1_2	gab2_1)	icr2_1))	((ceb2_1	vel1_2)	(((vul2_1	gal1_1)	(gac2_1	vup1_1))	(((gac1_2	icr2_3)	gag1_1)	vel2_1)))))	(gac1_1	rot2_1))	(gab1_1	vul3_1)))	(((369.1_1	406.1_1)	416.1_1)	406.1_2))	((lit1_1	lit2_1)	(grm1_1	grm2_2))))	((((((vir2_1	vir1_1)	gal2_1)	(ceb2_2	((gal1_2	icr1_2)
(((((((((((vel1_1	vul1_1)	(icr2_2	vel2_2))	plu2_1)	(((((369.1_2	(ceb2_1	vul1_2))	(gac1_2	icr2_3))	((ceb1_1	(gac1_1	rot2_1))	vel1_2))	vel2_1)	((((gab1_2	(gag1_1	vul2_1))	(gab2_1	(gal1_1	vul3_2)))	(gac2_1	icr2_1))	(plu1_1	vup1_1))))	vul3_1)	(gab1_1	icr1_3))	(grm1_1	grm2_2))	((((369.1_1	416.1_1)	406.1_2)	406.1_1)	(hal2_1	hal1_1)))	((((((((((vir1_1	vir2_1)	gal1_2)	((gal2_1	icr1_2)	icr1_1))	(ceb2_2	gag2_1))	((((bur1_1	bur1_2)	bur2_1)	gag2_2)	(tri2_1	vul2_2)))
((((lit1_1	lit2_1)	((((((369.1_1	416.1_1)	406.1_2)	406.1_1)	grm1_1)	grm2_2)	(rot1_1	(rot1_2	(rot2_2	rot3_1)))))	((((((icr2_2	(((((369.1_2	(ceb1_1	gac1_1))	ceb2_1)	(((gab1_2	(gag1_1	rot2_1))	vel2_1)	vel1_2))	(vul2_1	plu1_1))	((gab2_1	plu2_1)	(((((gac1_2	icr2_3)	vul3_2)	(gac2_1	vul1_2))	(gal1_1	icr2_1))	vup1_1))))	((((icr1_3	vul1_1)	(vel2_2	gab1_1))	vul3_1)	vel1_1))	((((bur1_1	bur1_2)	bur2_1)	(vup2_1	tri2_1))	vul2_2))	(((vir1_1	vir2_1)	((((ceb2_2	gal1_2)
((((((((vul3_1	vel2_2)	(vel1_1	(icr1_3	(icr2_2	vul1_1))))	gab1_1)	grm2_1)	(((369.1_2	(ceb1_1	vel1_2))	(((((gab2_1	gal1_1)	gac2_1)	(plu1_1	plu2_1))	(gag1_1	vup1_1))	(gac1_1	rot2_1)))	(((ceb2_1	gab1_2)	vul2_1)	(((vel2_1	vul3_2)	(icr2_1	vul1_2))	(gac1_2	icr2_3)))))	((((vir1_1	vir2_1)	(ceb2_2	gal1_2))	((gag2_1	gal2_1)	(icr1_1	icr1_2)))	((((((gra1_1	tri1_1)	(((bur1_1	bur1_2)	bur2_1)	(gra2_1	tri2_1)))	(gag2_2	vul2_2))	(366.1_1	vup2_1))	416.1_2)	(lai1_1
((((((hal1_1	hal2_1)	(grm2_2	(((rot1_1	rot1_2)	rot2_2)	rot3_1)))	((((((vir2_1	vir1_1)	((ceb2_2	gal2_1)	(((gag2_1	gal1_2)	icr1_2)	icr1_1)))	(((((tri1_1	gag2_2)	vul2_2)	((gra1_1	gra2_1)	vup2_1))	416.1_2)	(366.1_1	tri2_1)))	(bur1_1	(bur1_2	bur2_1)))	(lai1_1	(lai1_2	lai2_1)))	((((406.1_1	369.1_1)	416.1_1)	406.1_2)	grm1_1)))	((((vel2_2	gab1_1)	((((vul3_1	vel1_1)	icr1_3)	icr2_2)	vul1_1))	grm2_1)	(((((((369.1_2	(gab1_2	gac2_1))	(ceb2_1	vul1_2))	icr2_1)	(gac1_1
(((((((grm1_1	grm2_2)	(rot1_1	(rot1_2	(rot2_2	rot3_1))))	grm2_1)	(369.1_1	((406.1_1	416.1_1)	406.1_2)))	(((icr2_1	((icr1_3	vel1_1)	vel2_2))	((((vul1_1	vul3_1)	gab1_1)	((((((369.1_2	vul1_2)	(((gac1_1	vul3_2)	gal1_1)	((rot2_1	vup1_1)	vel1_2)))	(gab1_2	gac2_1))	(vel2_1	(gag1_1	vul2_1)))	((((ceb1_1	plu1_1)	plu2_1)	ceb2_1)	(gac1_2	icr2_3)))	gab2_1))	icr2_2))	(((vir1_1	vir2_1)	(((ceb2_2	gal1_2)	(icr1_1	icr1_2))	(gal2_1	gag2_1)))	((((366.1_1	vul2_2)	(gag2_2
(((((((369.1_1	416.1_1)	406.1_1)	406.1_2)	((lit1_1	lit2_1)	((rhc1_1	rhc1_3)	rhc1_2)))	(((grm1_1	grm2_2)	(rot1_1	((rot1_2	rot2_2)	rot3_1)))	grm2_1))	(((icr2_2	gab1_1)	(vul3_1	(vul1_1	vel1_1)))	(((((((((369.1_2	gac1_1)	(ceb2_1	(gab2_1	vel2_1)))	(vel1_2	vul2_1))	((((gag1_1	vul1_2)	plu1_1)	plu2_1)	gal1_1))	icr2_1)	(gac2_1	vup1_1))	((ceb1_1	rot2_1)	(gab1_2	vul3_2)))	(gac1_2	icr2_3))	(icr1_3	vel2_2))))	((((vir2_1	vir1_1)	((((ceb2_2	icr1_1)	(gal1_2	icr1_2))
((((369.1_1	406.1_2)	(406.1_1	416.1_1))	((((((((vir1_1	vir2_1)	((ceb2_2	gal1_2)	(gal2_1	(icr1_1	icr1_2))))	((((gag2_2	tri2_1)	vul2_2)	(gra2_1	tri1_1))	366.1_1))	(((416.1_2	((bur1_1	bur2_1)	bur1_2))	vup2_1)	gra1_1))	gag2_1)	(lai1_1	(lai1_2	lai2_1)))	(hal1_1	hal2_1))	(((lit1_1	lit2_1)	((rhc1_1	rhc1_3)	rhc1_2))	((grm2_1	grm2_2)	(grm1_1	((rot1_1	rot3_1)	(rot1_2	rot2_2)))))))	((((((vel2_2	gab1_1)	icr2_2)	vel1_1)	vul1_1)	vul3_1)	(((((((369.1_2	vul3_2)	vel1_2)
(((((((grm1_1	grm2_2)	((369.1_1	(406.1_1	416.1_1))	406.1_2))	(grm2_1	(rot1_1	((rot1_2	rot2_2)	rot3_1))))	(hal1_1	hal2_1))	(((vul3_1	vel2_2)	((((369.1_2	(plu1_1	vel1_2))	vul1_2)	((((ceb1_1	((gab2_1	vul2_1)	(gac1_1	icr2_1)))	(ceb2_1	vul3_2))	((gab1_2	(gac1_2	icr2_3))	(gag1_1	gal1_1)))	((gac2_1	(plu2_1	(rot2_1	vel2_1)))	vup1_1)))	vel1_1))	((gab1_1	vul1_1)	(icr1_3	icr2_2))))	((lit1_1	lit2_1)	((rhc1_1	rhc1_3)	rhc1_2)))	((((vir1_1	vir2_1)	(ceb2_2	icr1_1))
(((((grm1_1	(((369.1_1	406.1_1)	406.1_2)	416.1_1))	grm2_2)	(((lit1_1	lit2_1)	((rhc1_1	rhc1_3)	rhc1_2))	(grm2_1	(rot1_1	(rot1_2	(rot2_2	rot3_1))))))	((((vul1_1	icr2_2)	icr1_3)	(((((((369.1_2	vul3_2)	rot2_1)	((((ceb1_1	(ceb2_1	gab1_2))	plu2_1)	((gab2_1	(vel2_1	vup1_1))	(gac1_2	icr2_3)))	((vul2_1	vel1_2)	(gac1_1	gal1_1))))	((gac2_1	gag1_1)	(plu1_1	vul1_2)))	icr2_1)	(vel1_1	vul3_1))	(vel2_2	gab1_1)))	(hal2_1	hal1_1)))	(((((vir1_1	vir2_1)	icr1_2)	((((ceb2_2
((((((vel1_1	((vel2_2	vul3_1)	((icr2_2	gab1_1)	(icr1_3	vul1_1))))	(grm2_1	((rot1_1	(rot1_2	rot2_2))	rot3_1)))	(((369.1_2	(ceb2_1	vel1_2))	(((gab2_1	vup1_1)	vul1_2)	(((((gab1_2	((gac1_2	icr2_3)	icr2_1))	gal1_1)	gac2_1)	(gac1_1	(plu2_1	vul2_1)))	(gag1_1	(plu1_1	((rot2_1	vel2_1)	vul3_2))))))	ceb1_1))	(((416.1_1	369.1_1)	406.1_1)	406.1_2))	(((lit1_1	lit2_1)	(((grm1_1	grm2_2)	hal2_1)	hal1_1))	((rhc1_1	rhc1_3)	rhc1_2)))	(((((vir1_1	vir2_1)	(gal1_2	icr1_1))
((((((grm2_1	((rot1_1	(rot1_2	rot3_1))	rot2_2))	((lit1_1	lit2_1)	((rhc1_1	rhc1_3)	rhc1_2)))	(grm1_1	grm2_2))	((((416.1_1	406.1_1)	369.1_1)	(406.1_2	hal1_1))	hal2_1))	((((((((vir1_1	vir2_1)	ceb2_2)	(gal1_2	icr1_2))	gag2_1)	gal2_1)	icr1_1)	(gra2_1	tri2_1))	(((gra1_1	((366.1_1	tri1_1)	vup2_1))	416.1_2)	(((bur1_1	(bur1_2	bur2_1))	(gag2_2	vul2_2))	((lai1_1	lai2_1)	lai1_2)))))	((vel1_1	((((((369.1_2	vul2_1)	gab2_1)	(gac1_2	icr2_3))	(gac1_1	vup1_1))	(((ceb2_1
(((((((((icr2_2	vel2_2)	vul1_1)	vel1_1)	gab1_1)	(icr1_3	vul3_1))	(((((369.1_2	((ceb2_1	rot2_1)	(gab2_1	plu1_1)))	vul1_2)	(gal1_1	(((vel1_2	icr2_1)	vel2_1)	vul3_2)))	(gac1_2	icr2_3))	(((ceb1_1	vup1_1)	gab1_2)	((gac1_1	plu2_1)	((gac2_1	vul2_1)	gag1_1)))))	((406.1_2	406.1_1)	(369.1_1	416.1_1)))	((((((((vir1_1	vir2_1)	ceb2_2)	(((gal1_2	icr1_1)	gal2_1)	icr1_2))	gag2_1)	tri2_1)	vul2_2)	((vup2_1	366.1_1)	(((416.1_2	gra2_1)	(lai1_1	(lai1_2	lai2_1)))	(((bur1_1
((((((406.1_1	(369.1_1	416.1_1))	406.1_2)	(((((vul1_1	(vel2_2	icr1_3))	vul3_1)	((((369.1_2	rot2_1)	((gal1_1	plu1_1)	vel1_2))	(((ceb1_1	(((ceb2_1	plu2_1)	vup1_1)	vul3_2))	((gab1_2	((gag1_1	icr2_1)	vul2_1))	gab2_1))	((gac1_1	vel2_1)	(gac2_1	vul1_2))))	(gac1_2	icr2_3)))	(icr2_2	(gab1_1	vel1_1)))	((((grm2_2	hal1_1)	(grm1_1	((rot1_1	rot1_2)	(rot2_2	rot3_1))))	hal2_1)	grm2_1)))	((((((((vir1_1	vir2_1)	ceb2_2)	gag2_1)	(((icr1_2	gal1_2)	icr1_1)	gal2_1))	((366.1_1
((((((((vir1_1	vir2_1)	((((ceb2_2	icr1_1)	icr1_2)	gal1_2)	gal2_1))	(((((tri2_1	gra2_1)	(gra1_1	vup2_1))	(366.1_1	(bur1_1	(bur1_2	bur2_1))))	vul2_2)	(416.1_2	gag2_2)))	(lai1_1	(lai1_2	lai2_1)))	tri1_1)	gag2_1)	((((369.1_1	416.1_1)	406.1_1)	406.1_2)	(((lit1_1	lit2_1)	((rhc1_1	rhc1_3)	rhc1_2))	(((grm2_2	((rot1_1	(rot1_2	rot2_2))	rot3_1))	grm1_1)	((grm2_1	hal2_1)	hal1_1)))))	(((plu2_1	vul1_1)	((vul3_1	(gab1_1	icr2_2))	((vel1_1	icr1_3)	vel2_2)))	((((((369.1_2
((((((((vir1_1	vir2_1)	(ceb2_2	gal1_2))	icr1_2)	(gag2_1	(gal2_1	icr1_1)))	(gra2_1	vul2_2))	((bur1_1	(bur1_2	bur2_1))	((lai1_1	lai1_2)	lai2_1)))	(((366.1_1	gra1_1)	(416.1_2	vup2_1))	((gag2_2	tri2_1)	tri1_1)))	((((((icr2_2	vul1_1)	((gab1_1	vul3_1)	((icr1_3	plu2_1)	vel2_2)))	((((((369.1_2	gab1_2)	gal1_1)	vup1_1)	icr2_1)	((((gab2_1	gag1_1)	plu1_1)	vel1_2)	((gac1_1	vul1_2)	vul3_2)))	(((((ceb1_1	gac2_1)	ceb2_1)	(vel2_1	vul2_1))	rot2_1)	(gac1_2	icr2_3))))
(((((grm1_1	(rot1_1	(rot1_2	(rot2_2	rot3_1))))	(((((369.1_1	416.1_1)	406.1_2)	406.1_1)	(hal1_1	hal2_1))	(grm2_1	grm2_2)))	((lit1_1	lit2_1)	((rhc1_1	rhc1_3)	rhc1_2)))	(((((vul1_1	(gab1_1	vul3_1))	plu2_1)	vel1_1)	((icr1_3	vel2_2)	icr2_2))	((((((369.1_2	ceb1_1)	ceb2_1)	((gab1_2	vul3_2)	(gab2_1	(gac1_1	vul1_2))))	(gal1_1	vup1_1))	(((gac1_2	icr2_3)	icr2_1)	plu1_1))	((gac2_1	vul2_1)	((gag1_1	vel2_1)	(rot2_1	vel1_2))))))	((((((((vir2_1	vir1_1)	ceb2_2)	(gal1_2
((((((icr1_3	(vel2_2	gab1_1))	((((vul3_1	icr2_2)	vul1_1)	vel1_1)	(369.1_2	(((((((ceb1_1	gac1_1)	(gac2_1	gag1_1))	vup1_1)	(gac1_2	icr2_3))	((gab1_2	rot2_1)	plu1_1))	((((ceb2_1	vel2_1)	vul3_2)	(gab2_1	plu2_1))	icr2_1))	((gal1_1	(vel1_2	vul1_2))	vul2_1)))))	(((((406.1_1	416.1_1)	406.1_2)	369.1_1)	grm2_2)	grm1_1))	((lit1_1	lit2_1)	(rhc1_1	(rhc1_2	rhc1_3))))	((((((vir2_1	vir1_1)	(((ceb2_2	gal1_2)	icr1_2)	(gal2_1	icr1_1)))	gag2_1)	((((gra2_1	gra1_1)	(bur2_1
((((((((gab1_1	((vel2_2	(icr2_2	vul1_1))	icr1_3))	(((((((((((369.1_2	vel2_1)	(gab1_2	gac2_1))	ceb1_1)	gag1_1)	plu1_1)	(gac1_2	icr2_3))	vul2_1)	((((((ceb2_1	icr2_1)	vel1_2)	gal1_1)	(vul3_2	vup1_1))	gab2_1)	(plu2_1	rot2_1)))	(gac1_1	vul1_2))	vul3_1)	vel1_1))	grm2_2)	(rot1_1	((rot1_2	rot3_1)	rot2_2)))	grm1_1)	(((((((vir2_1	vir1_1)	gag2_1)	(icr1_1	icr1_2))	(ceb2_2	gal1_2))	gal2_1)	(((tri1_1	(gra1_1	vup2_1))	((366.1_1	gag2_2)	gra2_1))	(((416.1_2	tri2_1)
(((((369.1_1	416.1_1)	406.1_1)	406.1_2)	(((((icr2_2	gab1_1)	(vul3_1	(vel2_2	vul1_1)))	(((369.1_2	vel2_1)	gag1_1)	((((((((ceb1_1	(vel1_2	vup1_1))	ceb2_1)	((vul1_2	plu1_1)	(gac1_2	icr2_3)))	rot2_1)	icr2_1)	(((gab1_2	gal1_1)	gac1_1)	gab2_1))	(gac2_1	vul3_2))	(plu2_1	vul2_1))))	(icr1_3	vel1_1))	(grm2_1	(hal1_1	hal2_1))))	((((((((((vir1_1	vir2_1)	gal2_1)	(((ceb2_2	icr1_2)	icr1_1)	gal1_2))	gag2_1)	((((gra1_1	(bur1_1	(bur1_2	bur2_1)))	((gra2_1	vup2_1)	tri1_1))
((((((vir1_1	vir2_1)	gal1_2)	(((ceb2_2	icr1_2)	icr1_1)	gal2_1))	gag2_1)	(((((366.1_1	tri1_1)	vul2_2)	((bur1_1	bur2_1)	bur1_2))	(gra1_1	gra2_1))	(((416.1_2	vup2_1)	(gag2_2	tri2_1))	((lai1_1	lai2_1)	lai1_2))))	(((((gab1_1	vel2_2)	(((((((((369.1_2	ceb2_1)	(vel2_1	vul3_2))	(ceb1_1	gab1_2))	rot2_1)	gac2_1)	((gag1_1	(plu1_1	(vel1_2	vul2_1)))	(gab2_1	gac1_1)))	icr2_1)	((gac1_2	icr2_3)	((gal1_1	vup1_1)	(plu2_1	vul1_2))))	((icr1_3	icr2_2)	vul3_1)))	(vel1_1
((((((lit1_1	lit2_1)	((rhc1_1	rhc1_3)	rhc1_2))	(hal1_1	hal2_1))	((vel1_1	(((369.1_2	(((gac1_1	gal1_1)	vul3_2)	vup1_1))	(((ceb1_1	gac2_1)	gag1_1)	(ceb2_1	(gab1_2	gab2_1))))	((gac1_2	icr2_3)	(((icr2_1	(vel1_2	plu2_1))	(plu1_1	rot2_1))	((vel2_1	vul2_1)	vul1_2)))))	((vel2_2	(icr1_3	gab1_1))	(vul1_1	(icr2_2	vul3_1)))))	(((((369.1_1	416.1_1)	406.1_1)	406.1_2)	grm2_1)	((grm2_2	grm1_1)	(rot1_1	(rot1_2	(rot2_2	rot3_1))))))	((((((vir1_1	vir2_1)	(((ceb2_2	icr1_1)
(((((416.1_1	(369.1_1	(406.1_1	406.1_2)))	(((lit1_1	lit2_1)	((rhc1_1	rhc1_3)	rhc1_2))	((grm1_1	(rot1_1	((rot1_2	rot2_2)	rot3_1)))	(grm2_1	grm2_2))))	((((((vir2_1	vir1_1)	icr1_2)	gag2_1)	(((ceb2_2	gal2_1)	icr1_1)	gal1_2))	vul2_2)	((((416.1_2	gra1_1)	(((bur1_1	bur1_2)	bur2_1)	tri2_1))	(((366.1_1	tri1_1)	(gag2_2	gra2_1))	vup2_1))	((lai1_1	lai1_2)	lai2_1))))	((((icr2_2	(vul3_1	gab1_1))	((icr1_3	vel2_2)	vel1_1))	(((((((369.1_2	plu2_1)	vel1_2)	((ceb2_1	gal1_1)
(((((grm2_2	grm1_1)	grm2_1)	((((((vel1_1	vul3_1)	(gab1_1	plu2_1))	vel2_2)	((((((369.1_2	gab2_1)	(((ceb2_1	gac1_1)	rot2_1)	(plu1_1	(vel2_1	vul2_1))))	ceb1_1)	((gab1_2	vul3_2)	(gac1_2	icr2_3)))	((gac2_1	vel1_2)	((gag1_1	vul1_2)	vup1_1)))	(gal1_1	icr2_1)))	((icr1_3	vul1_1)	icr2_2))	((rot1_1	(rot1_2	rot3_1))	rot2_2)))	((((416.1_1	(406.1_1	406.1_2))	369.1_1)	(hal1_1	hal2_1))	(((rhc1_1	rhc1_3)	rhc1_2)	(lit1_1	lit2_1))))	(((((((((vir1_1	vir2_1)	gag2_1)	icr1_2)
((((((grm2_1	grm1_1)	((lit1_1	lit2_1)	((rhc1_1	rhc1_3)	rhc1_2)))	grm2_2)	(416.1_1	((369.1_1	406.1_1)	406.1_2)))	((((((((vir2_1	vir1_1)	icr1_2)	gal1_2)	((ceb2_2	gal2_1)	icr1_1))	gag2_1)	(((lai1_1	lai1_2)	lai2_1)	(tri1_1	tri2_1)))	((((vup2_1	gra2_1)	((bur1_1	bur2_1)	bur1_2))	gra1_1)	(((366.1_1	gag2_2)	416.1_2)	vul2_2)))	(rot1_1	((rot1_2	rot3_1)	rot2_2))))	((((((gab1_1	icr1_3)	vul1_1)	(vel1_1	vul3_1))	vel2_2)	((((((369.1_2	ceb2_1)	vul2_1)	plu1_1)	vul1_2)
(((((rhc1_1	rhc1_3)	rhc1_2)	(((grm1_1	grm2_2)	(lit1_1	lit2_1))	grm2_1))	(((((((vul3_1	vel1_1)	(icr1_3	(vul1_1	plu2_1)))	(vel2_2	gab1_1))	icr2_2)	(((((((369.1_2	gal1_1)	gab2_1)	(gag1_1	vul3_2))	ceb1_1)	(gac2_1	(vel2_1	((vul1_2	vul2_1)	vup1_1))))	((ceb2_1	((((gac1_2	icr2_3)	rot2_1)	vel1_2)	(gac1_1	plu1_1)))	icr2_1))	gab1_2))	((406.1_1	(369.1_1	416.1_1))	406.1_2))	((hal1_1	hal2_1)	(rot1_1	((rot1_2	rot2_2)	rot3_1)))))	((((((vir1_1	vir2_1)	gal2_1)	(((ceb2_2
((((406.1_2	hal1_1)	hal2_1)	((((icr2_2	vel2_2)	((((vul3_1	icr1_3)	vul1_1)	(gab1_1	vel1_1))	(((((369.1_2	vul1_2)	(gac2_1	(gag1_1	rot2_1)))	((vel2_1	vup1_1)	vel1_2))	(((ceb1_1	icr2_1)	(gab2_1	vul2_1))	(gal1_1	vul3_2)))	((ceb2_1	(gac1_2	icr2_3))	(gab1_2	((gac1_1	plu1_1)	plu2_1))))))	((((369.1_1	406.1_1)	416.1_1)	grm2_1)	((grm1_1	(lit1_1	lit2_1))	(grm2_2	(rot1_1	(rot1_2	(rot2_2	rot3_1)))))))	((((vir1_1	vir2_1)	gag2_1)	(((bur1_1	(bur1_2	bur2_1))	(((ceb2_2
((((((((vul1_1	(((gab1_1	(icr1_3	vul3_1))	plu2_1)	vel1_1))	vel2_2)	(((((369.1_2	gab1_2)	vul2_1)	(((((ceb2_1	gac2_1)	vul3_2)	plu1_1)	icr2_1)	(gac1_1	rot2_1)))	((gab2_1	vel2_1)	(gac1_2	icr2_3)))	(((ceb1_1	gag1_1)	vup1_1)	(gal1_1	(vel1_2	vul1_2)))))	icr2_2)	((grm1_1	grm2_2)	((rot1_1	(rot2_2	rot3_1))	(grm2_1	(lit1_1	lit2_1)))))	(((406.1_1	(369.1_1	416.1_1))	rot1_2)	((406.1_2	hal1_1)	hal2_1)))	((((vir1_1	vir2_1)	gag2_1)	(((366.1_1	((bur1_1	bur2_1)	bur1_2))
(((((((406.1_2	hal2_1)	hal1_1)	((grm2_2	grm1_1)	((rot1_1	rot2_2)	rot3_1)))	((((416.1_1	369.1_1)	406.1_1)	rot1_2)	grm2_1))	(((((((369.1_2	vul1_2)	(gal1_1	gab1_2))	(vul2_1	rot2_1))	(((((((ceb1_1	plu1_1)	(gac1_2	icr2_3))	vup1_1)	gab2_1)	(gac1_1	((gac2_1	vel2_1)	vul3_2)))	ceb2_1)	(gag1_1	(vel1_2	icr2_1))))	vul3_1)	icr2_2)	(((icr1_3	gab1_1)	(vel2_2	vel1_1))	(vul1_1	plu2_1))))	((((vir1_1	vir2_1)	gag2_1)	((((bur1_1	bur2_1)	bur1_2)	((gag2_2	tri2_1)	vul2_2))
(((((gab1_1	vul3_1)	vel2_2)	((icr1_3	(plu2_1	vel1_1))	(icr2_2	vul1_1)))	((((((((vir2_1	vir1_1)	gag2_1)	((366.1_1	(((416.1_2	tri1_1)	((gag2_2	tri2_1)	gra1_1))	(bur1_1	(bur1_2	bur2_1))))	((((((ceb2_2	gal2_1)	gal1_2)	icr1_2)	icr1_1)	vul2_2)	(gra2_1	vup2_1))))	((lai1_1	lai1_2)	lai2_1))	grm2_1)	((406.1_1	(369.1_1	416.1_1))	(((((((369.1_2	vup1_1)	ceb2_1)	gag1_1)	(((gab1_2	vel2_1)	vul2_1)	(gac1_1	(icr2_1	rot2_1))))	(plu1_1	vel1_2))	(ceb1_1	(((gac2_1	(gal1_1
(((((((((369.1_1	406.1_1)	416.1_1)	grm2_1)	(((((vir2_1	vir1_1)	((ceb2_2	gal1_2)	icr1_2))	gag2_1)	(gal2_1	icr1_1))	(((((vup2_1	(366.1_1	tri2_1))	tri1_1)	(gag2_2	gra2_1))	(lai1_1	(lai1_2	lai2_1)))	(((416.1_2	vul2_2)	gra1_1)	((bur1_1	bur1_2)	bur2_1)))))	((((((((369.1_2	(gac1_2	icr2_3))	(ceb2_1	(gab2_1	vul2_1)))	(gac1_1	gal1_1))	((gac2_1	plu1_1)	(vel1_2	vul1_2)))	icr2_1)	(vup1_1	gab1_2))	(((ceb1_1	gag1_1)	vel2_1)	rot2_1))	vul3_2))	((grm1_1	grm2_2)	((rot1_1
(((((((((366.1_1	(416.1_2	gra1_1))	(bur1_1	(bur1_2	bur2_1)))	gag2_2)	(vup2_1	vul2_2))	((gra2_1	tri1_1)	tri2_1))	(((vir1_1	vir2_1)	(((ceb2_2	icr1_2)	(gag2_1	icr1_1))	gal2_1))	(gal1_2	((lai1_1	lai1_2)	lai2_1))))	((((((vul1_1	(gab1_1	icr2_2))	plu2_1)	((vel2_2	icr1_3)	(vel1_1	vul3_1)))	((((((369.1_2	(vel1_2	rot2_1))	gac2_1)	((gac1_1	(gac1_2	icr2_3))	icr2_1))	(((ceb2_1	vul2_1)	(vul1_2	vup1_1))	(gab2_1	gag1_1)))	((gab1_2	(gal1_1	vul3_2))	plu1_1))	(ceb1_1
(((((((vir2_1	vir1_1)	((ceb2_2	gal2_1)	gal1_2))	icr1_1)	(icr1_2	gag2_1))	((gag2_2	(((366.1_1	tri2_1)	416.1_2)	(((gra1_1	(gra2_1	vup2_1))	tri1_1)	vul2_2)))	(((bur1_1	bur1_2)	bur2_1)	(lai1_1	(lai1_2	lai2_1)))))	(rot1_1	((rot1_2	rot3_1)	rot2_2)))	((((((((plu2_1	vul3_1)	vel2_2)	(icr2_2	vul1_1))	(vel1_1	gab1_1))	icr1_3)	(((((369.1_2	plu1_1)	((gab1_2	vel2_1)	vel1_2))	((((gab2_1	rot2_1)	(gac1_2	icr2_3))	(gag1_1	vul2_1))	(gac1_1	icr2_1)))	((ceb1_1	((ceb2_1
((((((((vul1_1	((gab1_1	(vel2_2	vul3_1))	icr2_2))	plu2_1)	vel1_1)	icr1_3)	((((((369.1_2	((rot2_1	vup1_1)	vel2_1))	plu1_1)	gab2_1)	vel1_2)	(gal1_1	vul1_2))	((((ceb1_1	vul2_1)	(ceb2_1	((gab1_2	gag1_1)	gac2_1)))	gac1_1)	(((gac1_2	icr2_3)	vul3_2)	icr2_1))))	(((416.1_1	(369.1_1	406.1_1))	((grm1_1	grm2_1)	grm2_2))	((406.1_2	hal2_1)	hal1_1)))	((((((((vir1_1	vir2_1)	(ceb2_2	icr1_2))	(icr1_1	gal1_2))	gal2_1)	gag2_1)	((((vup2_1	tri1_1)	((366.1_1	gag2_2)	(gra2_1
(((((grm1_1	grm2_1)	(rot1_1	((rot1_2	rot3_1)	rot2_2)))	grm2_2)	(((((icr2_2	vel2_2)	(gab1_1	vul3_1))	(((vul1_1	vel1_1)	icr1_3)	(((((((((369.1_2	vel2_1)	vup1_1)	(gac1_2	icr2_3))	(ceb2_1	vul2_1))	(((gag1_1	vel1_2)	rot2_1)	icr2_1))	plu1_1)	gab2_1)	ceb1_1)	((gab1_2	vul1_2)	(((gac1_1	gac2_1)	gal1_1)	(plu2_1	vul3_2))))))	((416.1_1	(369.1_1	406.1_1))	((406.1_2	hal1_1)	hal2_1)))	((lit1_1	lit2_1)	((rhc1_1	rhc1_3)	rhc1_2))))	((((((vir1_1	vir2_1)	icr1_1)	(ceb2_2
((((((vel2_2	((gab1_1	icr1_3)	((vul1_1	vel1_1)	icr2_2)))	vul3_1)	(((369.1_2	icr2_1)	((((((ceb1_1	gac1_1)	(((gab1_2	gag1_1)	vul1_2)	plu1_1))	((gab2_1	vul3_2)	((plu2_1	vel2_1)	rot2_1)))	(gal1_1	vul2_1))	vup1_1)	(ceb2_1	((gac1_2	icr2_3)	gac2_1))))	vel1_2))	((lit1_1	lit2_1)	((rhc1_1	rhc1_3)	rhc1_2)))	(((406.1_1	(369.1_1	416.1_1))	(grm1_1	grm2_2))	((((406.1_2	hal1_1)	hal2_1)	grm2_1)	((rot1_1	rot1_2)	(rot2_2	rot3_1)))))	(((((vir1_1	vir2_1)	((icr1_1	gal1_2)
(((((((lit1_1	lit2_1)	grm1_1)	grm2_2)	(((((gab1_1	vel1_1)	(vul1_1	vul3_1))	((((((369.1_2	vel1_2)	ceb2_1)	(gac2_1	icr2_1))	(((((gab1_2	(gag1_1	vul2_1))	(plu2_1	vel2_1))	gac1_1)	(plu1_1	vul3_2))	gab2_1))	((ceb1_1	gal1_1)	(((gac1_2	icr2_3)	(vul1_2	vup1_1))	rot2_1)))	icr2_2))	(icr1_3	vel2_2))	((406.1_1	((369.1_1	416.1_1)	(rot1_1	((rot1_2	rot3_1)	rot2_2))))	((406.1_2	hal2_1)	hal1_1))))	(((((((vir1_1	vir2_1)	(gal1_2	icr1_2))	(icr1_1	(gag2_1	gal2_1)))	((416.1_2
(((((((lit1_1	lit2_1)	((406.1_2	hal1_1)	hal2_1))	(grm2_1	grm2_2))	((((vul1_1	vel1_1)	icr2_2)	((vul3_1	(gab1_1	icr1_3))	vel2_2))	(((((((369.1_2	gab1_2)	(vel2_1	vul2_1))	gal1_1)	(vul1_2	(gac2_1	plu1_1)))	(((ceb1_1	vul3_2)	gag1_1)	(((gab2_1	gac1_1)	icr2_1)	(plu2_1	(rot2_1	vup1_1)))))	(gac1_2	icr2_3))	(ceb2_1	vel1_2))))	(((369.1_1	(406.1_1	416.1_1))	((rot1_1	rot1_2)	(rot2_2	rot3_1)))	grm1_1))	((rhc1_1	rhc1_3)	rhc1_2))	((((vir1_1	vir2_1)	(((ceb2_2	gal1_2)
((((grm2_2	((((369.1_1	416.1_1)	406.1_1)	(406.1_2	grm1_1))	((rot1_1	rot3_1)	(rot1_2	rot2_2))))	((((((icr2_2	vul3_1)	vul1_1)	(vel2_2	((gab1_1	vel1_1)	icr1_3)))	((((((369.1_2	rot2_1)	gac2_1)	(((gac1_1	gag1_1)	vup1_1)	(plu1_1	(vel2_1	vul3_2))))	((gab2_1	gal1_1)	vul2_1))	((((((ceb1_1	vel1_2)	vul1_2)	icr2_1)	gab1_2)	ceb2_1)	plu2_1))	(gac1_2	icr2_3)))	((lit1_1	lit2_1)	((rhc1_1	rhc1_3)	rhc1_2)))	grm2_1))	(hal1_1	hal2_1))	((((((vir1_1	vir2_1)	gal1_2)	(((ceb2_2
(((grm2_1	((((369.1_1	406.1_1)	406.1_2)	416.1_1)	(rot1_1	((rot1_2	rot3_1)	rot2_2))))	((((icr1_3	vul3_1)	((plu2_1	vel2_2)	vul1_1))	(((((icr2_2	vel1_1)	gab1_1)	((ceb1_1	gac2_1)	icr2_1))	((gal1_1	plu1_1)	rot2_1))	((((369.1_2	gab1_2)	(gac1_2	icr2_3))	((gac1_1	vul2_1)	(gab2_1	gag1_1)))	((ceb2_1	(vel1_2	(vul1_2	vup1_1)))	(vel2_1	vul3_2)))))	(((lit1_1	lit2_1)	((rhc1_1	rhc1_3)	rhc1_2))	(grm1_1	(grm2_2	(hal1_1	hal2_1))))))	(((((vir1_1	vir2_1)	((((ceb2_2	gal1_2)
((((((icr1_3	vul3_1)	(((gab1_1	icr2_2)	vul1_1)	vel2_2))	plu2_1)	(((((369.1_2	(gac2_1	vel1_2))	((gab1_2	vel2_1)	vup1_1))	((ceb1_1	((gag1_1	gal1_1)	vul3_2))	(((ceb2_1	icr2_1)	(gac1_1	plu1_1))	((gac1_2	icr2_3)	rot2_1))))	((gab2_1	vul1_2)	vul2_1))	vel1_1))	(((((((vir1_1	vir2_1)	(icr1_1	icr1_2))	gal2_1)	gal1_2)	(ceb2_2	gag2_1))	(lai1_1	(lai1_2	lai2_1)))	((((366.1_1	(gra2_1	vup2_1))	gra1_1)	(bur1_1	(bur1_2	bur2_1)))	(((416.1_2	vul2_2)	tri2_1)	(gag2_2
((((((vul3_1	vel2_2)	gab1_1)	((((icr1_3	vel1_1)	icr2_2)	plu2_1)	vul1_1))	((((((369.1_2	vul3_2)	vel1_2)	vul1_2)	((((ceb1_1	gag1_1)	(gac1_2	icr2_3))	(gac1_1	gal1_1))	(gab1_2	plu1_1)))	(gac2_1	icr2_1))	(((((ceb2_1	vul2_1)	gab2_1)	vel2_1)	rot2_1)	vup1_1)))	(((((((vir1_1	vir2_1)	(((ceb2_2	gal1_2)	icr1_1)	gal2_1))	icr1_2)	gag2_1)	((bur1_1	(bur1_2	bur2_1))	(lai1_1	(lai1_2	lai2_1))))	(((366.1_1	((gag2_2	vup2_1)	gra2_1))	((gra1_1	vul2_2)	tri1_1))	(416.1_2
(((((((((369.1_1	406.1_2)	(406.1_1	416.1_1))	((grm2_1	grm1_1)	grm2_2))	(rot1_1	((rot1_2	rot3_1)	rot2_2)))	(hal1_1	hal2_1))	((lit1_1	lit2_1)	((rhc1_1	rhc1_3)	rhc1_2)))	((((((vul3_1	icr1_3)	vel1_1)	vul1_1)	gab1_1)	vel2_2)	(((((369.1_2	vul2_1)	(((ceb2_1	(gab2_1	(plu1_1	vel2_1)))	gac2_1)	gal1_1))	((((ceb1_1	gag1_1)	(gac1_2	icr2_3))	(gac1_1	(rot2_1	(vel1_2	(vul1_2	vul3_2)))))	(gab1_2	icr2_1)))	vup1_1)	(icr2_2	plu2_1))))	(((vir1_1	vir2_1)	(((ceb2_2	(gal1_2
(((((((((rhc1_1	rhc1_3)	rhc1_2)	(lit1_1	lit2_1))	grm1_1)	grm2_2)	grm2_1)	((((((gab1_1	vel1_1)	icr1_3)	((((((369.1_2	ceb1_1)	(gal1_1	vul2_1))	ceb2_1)	(gab2_1	((gac2_1	vel2_1)	plu1_1)))	((gac1_2	icr2_3)	vup1_1))	(((gab1_2	gag1_1)	icr2_1)	(gac1_1	(((vel1_2	vul3_2)	vul1_2)	rot2_1)))))	(vul3_1	plu2_1))	((vel2_2	icr2_2)	vul1_1))	(rot1_1	(rot1_2	(rot2_2	rot3_1)))))	((((((vir2_1	vir1_1)	((ceb2_2	gal2_1)	(gal1_2	icr1_1)))	(gag2_1	icr1_2))	(((bur1_1	(bur1_2
(((((grm1_1	((((lit1_1	lit2_1)	((rhc1_1	rhc1_3)	rhc1_2))	(grm2_1	grm2_2))	(hal1_1	hal2_1)))	((rot1_1	rot2_2)	(rot1_2	rot3_1)))	(((416.1_2	vup2_1)	tri1_1)	((lai1_1	lai1_2)	lai2_1)))	((369.1_1	416.1_1)	(406.1_1	406.1_2)))	((((((icr2_2	(vul3_1	gab1_1))	plu2_1)	(vel1_1	icr1_3))	(vel2_2	vul1_1))	(((((369.1_2	gab2_1)	gag1_1)	(gal1_1	icr2_1))	(((ceb1_1	rot2_1)	(gac1_1	vul3_2))	((((ceb2_1	vel1_2)	plu1_1)	vel2_1)	vul1_2)))	(((gac2_1	gab1_2)	(gac1_2	icr2_3))
((((((((406.1_1	(369.1_1	406.1_2))	416.1_1)	((grm2_1	((rot1_1	rot1_2)	(rot2_2	rot3_1)))	grm2_2))	grm1_1)	((lit1_1	lit2_1)	((rhc1_1	rhc1_3)	rhc1_2)))	(hal1_1	hal2_1))	(((((vir2_1	vir1_1)	((((ceb2_2	icr1_2)	icr1_1)	gal2_1)	(gag2_1	gal1_2)))	((416.1_2	tri1_1)	vup2_1))	((lai1_1	lai1_2)	lai2_1))	(((((366.1_1	gra2_1)	tri2_1)	(gag2_2	gra1_1))	((bur1_1	bur1_2)	bur2_1))	vul2_2)))	((((((((369.1_2	(ceb1_1	vul1_2))	(((ceb2_1	plu1_1)	((((vel1_2	gac2_1)	vup1_1)	gac1_1)
(((((((vir1_1	vir2_1)	gag2_1)	((ceb2_2	icr1_2)	((gal1_2	gal2_1)	icr1_1)))	((lai1_1	lai1_2)	lai2_1))	(((((((vup2_1	tri2_1)	gra1_1)	366.1_1)	(416.1_2	tri1_1))	gag2_2)	vul2_2)	(bur1_1	(bur1_2	bur2_1))))	gra2_1)	((((((((icr1_3	vel1_1)	(icr2_2	gab1_1))	((plu2_1	vul3_1)	(vel2_2	vul1_1)))	((((369.1_2	rot2_1)	(((ceb2_1	(gab2_1	vel1_2))	vup1_1)	(gab1_2	gac2_1)))	((((ceb1_1	(vul3_2	vel2_1))	vul1_2)	((((gac1_1	vul2_1)	gag1_1)	plu1_1)	gal1_1))	icr2_1))	(gac1_2
((((((vul3_1	(gab1_1	icr2_2))	vel1_1)	vul1_1)	(((((((369.1_2	vul3_2)	(plu2_1	vel1_2))	(gac1_2	icr2_3))	((((((ceb1_1	gab1_2)	(ceb2_1	gac2_1))	(plu1_1	vel2_1))	gab2_1)	vul1_2)	(gal1_1	vup1_1)))	(((gac1_1	gag1_1)	rot2_1)	vul2_1))	icr2_1)	(vel2_2	icr1_3)))	(((406.1_1	369.1_1)	416.1_1)	(((lit1_1	lit2_1)	(((406.1_2	hal2_1)	hal1_1)	(((grm2_2	grm1_1)	grm2_1)	((rot1_1	(rot1_2	rot3_1))	rot2_2))))	((rhc1_1	rhc1_2)	rhc1_3))))	((((((vir1_1	vir2_1)	((ceb2_2	icr1_2)
((((((406.1_2	(hal1_1	hal2_1))	(rot1_1	(rot1_2	(rot2_2	rot3_1))))	(((((lit1_1	lit2_1)	grm2_1)	grm1_1)	grm2_2)	((rhc1_1	rhc1_3)	rhc1_2)))	(((((((((vir1_1	vir2_1)	gag2_1)	(ceb2_2	icr1_2))	(gal1_2	gal2_1))	icr1_1)	(gag2_2	gra2_1))	(((366.1_1	tri2_1)	(bur1_1	(bur1_2	bur2_1)))	tri1_1))	(lai1_1	(lai1_2	lai2_1)))	((gra1_1	vul2_2)	(416.1_2	vup2_1))))	((((vel2_2	((gab1_1	vul1_1)	vel1_1))	((icr2_1	vup1_1)	gal1_1))	(((((369.1_2	plu1_1)	((gab1_2	gag1_1)	vel2_1))
(((((((rhc1_1	rhc1_3)	rhc1_2)	(rot1_1	(rot1_2	(rot2_2	rot3_1))))	(((((((vir1_1	vir2_1)	((gal1_2	(gal2_1	icr1_2))	icr1_1))	gag2_1)	ceb2_2)	((lai1_1	lai2_1)	lai1_2))	(((((416.1_2	(gag2_2	tri1_1))	gra1_1)	vul2_2)	(366.1_1	tri2_1))	(((bur1_1	bur2_1)	bur1_2)	(gra2_1	vup2_1))))	(((((406.1_1	416.1_1)	369.1_1)	(((lit1_1	lit2_1)	grm2_2)	grm1_1))	hal1_1)	(406.1_2	hal2_1))))	vel2_2)	(((((icr1_3	vel1_1)	(icr2_2	vul3_1))	(gab1_1	plu2_1))	vul1_1)	grm2_1))	(((((369.1_2
(((((grm1_1	hal1_1)	grm2_2)	(((((369.1_1	406.1_1)	416.1_1)	(((rot1_1	rot2_2)	rot3_1)	rot1_2))	(lit1_1	lit2_1))	(406.1_2	hal2_1)))	((((((vir1_1	vir2_1)	(gag2_1	icr1_1))	(((ceb2_2	icr1_2)	gal2_1)	gal1_2))	(((((366.1_1	tri2_1)	tri1_1)	((gag2_2	vup2_1)	(gra1_1	gra2_1)))	(416.1_2	vul2_2))	((lai1_1	lai2_1)	lai1_2)))	((bur1_1	bur2_1)	bur1_2))	((rhc1_1	rhc1_3)	rhc1_2)))	(((vel2_2	vul1_1)	(((((gab1_1	icr1_3)	vel1_1)	vul3_1)	grm2_1)	icr2_2))	(((((((369.1_2	((ceb1_1
((((((rot1_1	((rot1_2	rot3_1)	rot2_2))	((((369.1_1	406.1_1)	416.1_1)	(grm1_1	grm2_2))	hal1_1))	(406.1_2	hal2_1))	((lit1_1	lit2_1)	((rhc1_1	rhc1_3)	rhc1_2)))	((((((vir1_1	vir2_1)	(ceb2_2	gal1_2))	(gag2_1	gal2_1))	icr1_1)	icr1_2)	((((((((gag2_2	vup2_1)	tri2_1)	tri1_1)	416.1_2)	gra2_1)	((366.1_1	vul2_2)	gra1_1))	(bur1_1	(bur1_2	bur2_1)))	((lai1_1	lai1_2)	lai2_1))))	((((vul1_1	vel1_1)	icr1_3)	gab1_1)	((((((369.1_2	gag1_1)	(gac1_2	icr2_3))	(ceb2_1	vul1_2))
((((((((369.1_1	416.1_1)	406.1_1)	((grm1_1	grm2_2)	hal1_1))	((rot1_1	(rot2_2	rot3_1))	rot1_2))	(((((((gab1_1	vel1_1)	icr2_2)	grm2_1)	vul3_1)	plu2_1)	((((((369.1_2	gal1_1)	rot2_1)	(vel2_1	vul1_2))	(gac1_2	icr2_3))	(((((ceb1_1	vup1_1)	gab2_1)	gac1_1)	((gac2_1	(vel1_2	vul2_1))	icr2_1))	(((ceb2_1	plu1_1)	gag1_1)	(gab1_2	vul3_2))))	((vel2_2	vul1_1)	icr1_3)))	(406.1_2	hal2_1)))	((lit1_1	lit2_1)	((rhc1_1	rhc1_3)	rhc1_2)))	(((((vir1_1	vir2_1)	(gag2_1	(gal2_1
((((((((369.1_1	416.1_1)	406.1_1)	(grm2_2	((rot1_1	rot2_2)	(rot1_2	rot3_1))))	grm1_1)	((((((vel1_1	icr1_3)	icr2_2)	(((vul3_1	vel2_2)	vul1_1)	plu2_1))	gab1_1)	((((((369.1_2	gal1_1)	(vel2_1	vul2_1))	gac2_1)	(gab1_2	(gab2_1	(gag1_1	plu1_1))))	vup1_1)	(((ceb1_1	vel1_2)	(((gac1_1	vul1_2)	(gac1_2	icr2_3))	icr2_1))	(ceb2_1	(vul3_2	rot2_1)))))	grm2_1))	((lit1_1	lit2_1)	((rhc1_1	rhc1_3)	rhc1_2)))	(406.1_2	(hal1_1	hal2_1)))	((((((vir1_1	vir2_1)	(((ceb2_2	gag2_1)
(((((grm2_2	(((406.1_1	369.1_1)	416.1_1)	grm1_1))	((lit1_1	lit2_1)	((rhc1_1	rhc1_3)	rhc1_2)))	((((((vul3_1	(vel2_2	(icr1_3	vul1_1)))	(icr2_2	plu2_1))	(gab1_1	vel1_1))	((((((369.1_2	gag1_1)	((gac1_2	icr2_3)	gac2_1))	(((ceb1_1	vel1_2)	(gab1_2	vul1_2))	icr2_1))	(((vel2_1	rot2_1)	plu1_1)	vup1_1))	(((gal1_1	vul3_2)	gab2_1)	gac1_1))	(ceb2_1	vul2_1)))	grm2_1)	(406.1_2	(hal1_1	hal2_1))))	(((((vir2_1	vir1_1)	gag2_1)	icr1_1)	(((ceb2_2	icr1_2)	gal1_2)	gal2_1))
((((grm1_1	grm2_2)	(((((((vir1_1	vir2_1)	(gal1_2	icr1_2))	ceb2_2)	(gal2_1	icr1_1))	gag2_1)	gag2_2)	((((366.1_1	vul2_2)	tri2_1)	((((bur1_1	bur1_2)	bur2_1)	gra2_1)	((gra1_1	vup2_1)	tri1_1)))	(416.1_2	(lai1_1	(lai1_2	lai2_1))))))	((((vul1_1	(gab1_1	vul3_1))	plu2_1)	(((((((((369.1_2	gal1_1)	gag1_1)	(gab2_1	vup1_1))	gac2_1)	((ceb2_1	((icr2_1	rot2_1)	vul2_1))	plu1_1))	((gab1_2	vel1_2)	vel2_1))	((((ceb1_1	vul1_2)	vul3_2)	gac1_1)	(gac1_2	icr2_3)))	(icr1_3
(((((((plu2_1	((icr1_3	vul1_1)	icr2_2))	((vel2_2	vul3_1)	gab1_1))	vel1_1)	((369.1_2	vul2_1)	((((((ceb1_1	vel1_2)	(gac1_1	vup1_1))	gag1_1)	(gac1_2	icr2_3))	(gab1_2	vel2_1))	(((ceb2_1	vul3_2)	((((gac2_1	vul1_2)	plu1_1)	(gal1_1	rot2_1))	icr2_1))	gab2_1))))	((rot1_1	(rot1_2	rot3_1))	rot2_2))	(((((((vir1_1	vir2_1)	icr1_2)	(((ceb2_2	icr1_1)	gal2_1)	gag2_1))	gal1_2)	((((((tri1_1	366.1_1)	(gra1_1	tri2_1))	vul2_2)	((416.1_2	(gag2_2	gra2_1))	vup2_1))	(bur1_1
(((((grm2_2	(rot1_1	(rot1_2	(rot2_2	rot3_1))))	((((((vel1_1	vel2_2)	icr1_3)	plu2_1)	gab1_1)	((icr2_2	vul3_1)	vul1_1))	((((((369.1_2	(ceb1_1	icr2_1))	(vel1_2	vel2_1))	(vul3_2	vup1_1))	((ceb2_1	(gac1_1	rot2_1))	(gac2_1	gal1_1)))	(((gab1_2	gag1_1)	((gab2_1	vul2_1)	vul1_2))	plu1_1))	(gac1_2	icr2_3))))	((((((406.1_2	406.1_1)	(369.1_1	416.1_1))	(hal1_1	hal2_1))	grm1_1)	(lit1_1	lit2_1))	grm2_1))	((rhc1_1	rhc1_3)	rhc1_2))	(((((vir2_1	vir1_1)	((ceb2_2	icr1_1)
(((((((416.1_1	406.1_2)	(369.1_1	406.1_1))	(grm2_2	grm1_1))	((lit1_1	lit2_1)	((hal1_1	hal2_1)	(((rot1_1	rot3_1)	rot2_2)	rot1_2))))	((((plu2_1	vel1_1)	icr2_2)	vul1_1)	(((((((369.1_2	vel2_1)	gal1_1)	gag1_1)	gab1_2)	(gac2_1	vul2_1))	((((ceb1_1	vul3_2)	icr2_1)	vup1_1)	((((ceb2_1	vel1_2)	(rot2_1	(gab2_1	gac1_1)))	(plu1_1	vul1_2))	(gac1_2	icr2_3))))	(icr1_3	((gab1_1	vul3_1)	vel2_2)))))	(grm2_1	((rhc1_1	rhc1_3)	rhc1_2)))	(((((vir1_1	vir2_1)	icr1_1)	((ceb2_2
(((grm2_1	((((369.1_1	406.1_1)	(406.1_2	416.1_1))	(grm2_2	grm1_1))	((hal1_1	hal2_1)	((rot1_1	rot3_1)	(rot1_2	rot2_2)))))	(((((vir2_1	vir1_1)	icr1_1)	(((ceb2_2	icr1_2)	gag2_1)	(gal1_2	gal2_1)))	((((tri2_1	(416.1_2	((bur1_1	bur1_2)	bur2_1)))	gra1_1)	(((366.1_1	gra2_1)	((gag2_2	tri1_1)	vup2_1))	vul2_2))	((lai1_1	lai2_1)	lai1_2)))	((lit1_1	lit2_1)	((rhc1_1	rhc1_3)	rhc1_2))))	(((((vel1_1	vel2_2)	vul1_1)	gab1_1)	((vul3_1	icr2_2)	icr1_3))	(((((369.1_2	((gab1_2
((((((((grm1_1	hal1_1)	hal2_1)	(rot1_1	((rot1_2	rot3_1)	rot2_2)))	grm2_2)	(grm2_1	((rhc1_1	rhc1_3)	rhc1_2)))	(lit1_1	lit2_1))	(((((vul1_1	gab1_1)	(vel2_2	vul3_1))	((vel1_1	icr1_3)	icr2_2))	(((((((((369.1_2	((gac1_1	icr2_1)	plu1_1))	gab2_1)	((ceb2_1	gag1_1)	vel2_1))	(plu2_1	vup1_1))	(((gac2_1	vul3_2)	vul2_1)	rot2_1))	ceb1_1)	gal1_1)	((vul1_2	(gac1_2	icr2_3))	gab1_2))	vel1_2))	((416.1_1	(369.1_1	406.1_1))	406.1_2)))	((((vir1_1	vir2_1)	(((ceb2_2	gal1_2)
((((((((406.1_1	369.1_1)	416.1_1)	406.1_2)	(hal1_1	hal2_1))	grm2_2)	((lit1_1	lit2_1)	((rhc1_1	rhc1_3)	rhc1_2)))	((icr2_2	((plu2_1	(vul1_1	vul3_1))	((vel1_1	vel2_2)	(gab1_1	icr1_3))))	((((((369.1_2	vul3_2)	(gab1_2	((gag1_1	vup1_1)	((plu1_1	vel2_1)	vul1_2))))	(((gac1_2	icr2_3)	vel1_2)	gac1_1))	((ceb2_1	rot2_1)	(icr2_1	vul2_1)))	(ceb1_1	gab2_1))	(gac2_1	gal1_1))))	(((((((vir2_1	vir1_1)	icr1_2)	(((((gag2_2	gra2_1)	366.1_1)	tri1_1)	(416.1_2	vup2_1))	((((bur1_1
((((((((rhc1_1	rhc1_3)	rhc1_2)	(lit1_1	lit2_1))	grm2_1)	((((((plu2_1	vel2_2)	(vul1_1	vul3_1))	gab1_1)	((((((369.1_2	gag1_1)	vup1_1)	gab1_2)	icr2_1)	(((ceb2_1	gal1_1)	vul2_1)	((gab2_1	vel1_2)	gac2_1)))	(((((ceb1_1	vel2_1)	gac1_1)	rot2_1)	(gac1_2	icr2_3))	(plu1_1	(vul1_2	vul3_2)))))	(icr2_2	vel1_1))	icr1_3))	((406.1_2	(369.1_1	406.1_1))	416.1_1))	(hal1_1	hal2_1))	(((((((vir1_1	vir2_1)	((gal1_2	icr1_1)	(gal2_1	icr1_2)))	gag2_1)	ceb2_2)	((((gra1_1	vul2_2)
((((((((369.1_1	406.1_1)	406.1_2)	416.1_1)	((grm1_1	((rot1_1	(rot2_2	rot3_1))	rot1_2))	grm2_1))	(((lit1_1	lit2_1)	((rhc1_1	rhc1_3)	rhc1_2))	grm2_2))	(((vel1_1	((gab1_1	plu2_1)	(icr1_3	(icr2_2	vul3_1))))	(vel2_2	(((((369.1_2	((ceb1_1	gac1_1)	(gac2_1	vel2_1)))	(gal1_1	vul1_2))	vul2_1)	((ceb2_1	((gab2_1	rot2_1)	(gag1_1	vul3_2)))	gab1_2))	(((gac1_2	icr2_3)	(plu1_1	vup1_1))	(icr2_1	vel1_2)))))	vul1_1))	(((((vir2_1	vir1_1)	(gal1_2	(gag2_1	(gal2_1	icr1_2))))
((((grm2_1	(hal1_1	hal2_1))	grm1_1)	(((((((((plu2_1	gab1_1)	(vel1_1	(icr2_2	vul1_1)))	vul3_1)	icr1_3)	vel2_2)	((((369.1_2	(gab2_1	gag1_1))	(gab1_2	rot2_1))	((vul2_1	(gac1_2	icr2_3))	gac1_1))	(((((ceb1_1	((ceb2_1	gal1_1)	vul1_2))	vup1_1)	plu1_1)	(((gac2_1	vel1_2)	vel2_1)	vul3_2))	icr2_1)))	((406.1_1	(369.1_1	416.1_1))	406.1_2))	((grm2_2	rot1_1)	((rot1_2	rot2_2)	rot3_1)))	((lit1_1	lit2_1)	((rhc1_1	rhc1_3)	rhc1_2))))	((((((vir2_1	vir1_1)	(gag2_1	gal2_1))
(((((((icr2_2	vul1_1)	(((((369.1_2	(gal1_1	rot2_1))	(((ceb2_1	vul2_1)	gag1_1)	(gac1_2	icr2_3)))	ceb1_1)	icr2_1)	((((gab1_2	vel2_1)	(gab2_1	gac1_1))	(vul1_2	vul3_2))	(((gac2_1	vup1_1)	plu1_1)	vel1_2))))	vel2_2)	(((vul3_1	vel1_1)	plu2_1)	(gab1_1	icr1_3)))	(((((vir1_1	vir2_1)	((((ceb2_2	gal2_1)	icr1_2)	gag2_1)	(gal1_2	icr1_1)))	((((((vup2_1	((gag2_2	(tri1_1	vul2_2))	gra2_1))	gra1_1)	tri2_1)	(bur1_1	(bur1_2	bur2_1)))	(366.1_1	416.1_2))	((lai1_1	lai1_2)
(((((grm1_1	(hal1_1	hal2_1))	(rot1_1	((rot1_2	rot2_2)	rot3_1)))	grm2_1)	((((vul1_1	vel1_1)	((vel2_2	((plu2_1	vul3_1)	(gab1_1	icr2_2)))	icr1_3))	((((369.1_2	gal1_1)	(gag1_1	(vul1_2	vel1_2)))	(gac1_1	(icr2_1	vup1_1)))	((((((ceb1_1	rot2_1)	ceb2_1)	vel2_1)	((gab2_1	gac2_1)	vul2_1))	((gab1_2	plu1_1)	vul3_2))	(gac1_2	icr2_3))))	(((369.1_1	(406.1_1	406.1_2))	416.1_1)	(((lit1_1	lit2_1)	((rhc1_1	rhc1_3)	rhc1_2))	grm2_2))))	((((((((vir1_1	vir2_1)	gal1_2)	gag2_1)
((((((vul3_1	grm1_1)	((((vul1_1	(plu2_1	vel1_1))	icr2_2)	gab1_1)	(((369.1_2	plu1_1)	((ceb2_1	vul2_1)	vel2_1))	((ceb1_1	(gag1_1	icr2_1))	(((gab1_2	((gac1_1	vul1_2)	(gal1_1	vel1_2)))	(((gab2_1	vul3_2)	(gac2_1	vup1_1))	rot2_1))	(gac1_2	icr2_3))))))	(vel2_2	icr1_3))	(((lit1_1	lit2_1)	((rhc1_1	rhc1_3)	rhc1_2))	(hal1_1	hal2_1)))	(((((369.1_1	416.1_1)	406.1_1)	406.1_2)	grm2_1)	(grm2_2	(rot1_1	((rot1_2	rot3_1)	rot2_2)))))	((((vir2_1	vir1_1)	(ceb2_2	icr1_2))
(((((((vul3_1	(plu2_1	vul1_1))	vel1_1)	(((icr1_3	vel2_2)	gab1_1)	icr2_2))	((((369.1_2	vul1_2)	icr2_1)	((ceb1_1	gag1_1)	(((gac1_2	icr2_3)	(gac2_1	plu1_1))	gal1_1)))	((((ceb2_1	gab1_2)	gab2_1)	(gac1_1	vup1_1))	(((vel2_1	vul3_2)	(rot2_1	vul2_1))	vel1_2))))	((rhc1_1	rhc1_3)	rhc1_2))	((((416.1_1	406.1_1)	(369.1_1	grm1_1))	grm2_2)	((((406.1_2	hal2_1)	hal1_1)	grm2_1)	((rot1_1	rot3_1)	(rot1_2	rot2_2)))))	(((((((vir2_1	vir1_1)	gal2_1)	gag2_1)	((ceb2_2	gal1_2)
((((lit1_1	lit2_1)	((rhc1_1	rhc1_3)	rhc1_2))	(((vir1_1	vir2_1)	(((((ceb2_2	icr1_1)	gal2_1)	icr1_2)	gal1_2)	gag2_1))	(((((vul2_2	(gra2_1	vup2_1))	gra1_1)	(366.1_1	(416.1_2	(tri1_1	tri2_1))))	(((bur1_1	bur2_1)	bur1_2)	gag2_2))	(lai1_1	(lai1_2	lai2_1)))))	(((((vul1_1	icr1_3)	vul3_1)	plu2_1)	((((((369.1_2	ceb2_1)	gac2_1)	((rot2_1	vul3_2)	vul1_2))	((gac1_2	icr2_3)	vel1_2))	((((((ceb1_1	vul2_1)	gal1_1)	gag1_1)	(gab2_1	icr2_1))	(gab1_2	vel2_1))	((gac1_1
((((grm1_1	(grm2_2	(rot1_1	((rot1_2	rot3_1)	rot2_2))))	grm2_1)	(406.1_2	(hal1_1	hal2_1)))	((((plu2_1	((icr2_2	vel1_1)	gab1_1))	((((vel2_2	vul3_1)	icr1_3)	vul1_1)	(((((((((369.1_2	gab2_1)	(gac1_1	(gag1_1	plu1_1)))	vup1_1)	ceb1_1)	(ceb2_1	(gal1_1	vel2_1)))	(gab1_2	vel1_2))	icr2_1)	(((gac2_1	vul2_1)	vul3_2)	(gac1_2	icr2_3)))	(rot2_1	vul1_2))))	((((((vir1_1	vir2_1)	((ceb2_2	gal1_2)	icr1_2))	(gal2_1	gag2_1))	icr1_1)	(((((tri1_1	vup2_1)	gra2_1)	(416.1_2
(((((((369.1_1	406.1_1)	416.1_1)	(((grm1_1	grm2_2)	grm2_1)	(((rot1_1	rot2_2)	rot3_1)	rot1_2)))	((lit1_1	lit2_1)	((rhc1_1	rhc1_3)	rhc1_2)))	((406.1_2	hal2_1)	hal1_1))	((((((vir1_1	vir2_1)	ceb2_2)	(gal1_2	gal2_1))	(gag2_1	(icr1_1	icr1_2)))	(((vup2_1	gra2_1)	(gra1_1	tri2_1))	vul2_2))	(((((366.1_1	gag2_2)	tri1_1)	416.1_2)	(lai1_1	(lai1_2	lai2_1)))	(bur1_1	(bur1_2	bur2_1)))))	((((((plu2_1	vel1_1)	(icr1_3	vul1_1))	(vul3_1	vel2_2))	gab1_1)	icr2_2)	((369.1_2
(((((((grm2_1	grm2_2)	grm1_1)	(((rot1_1	rot2_2)	rot1_2)	rot3_1))	((369.1_1	406.1_1)	416.1_1))	(((vul1_1	icr1_3)	((vel2_2	(vul3_1	gab1_1))	((((369.1_2	vul2_1)	((gac1_2	icr2_3)	gal1_1))	gac2_1)	((((((ceb1_1	gab2_1)	(gag1_1	vel2_1))	icr2_1)	(((gab1_2	(gac1_1	plu1_1))	(vul1_2	vel1_2))	rot2_1))	ceb2_1)	(vul3_2	vup1_1)))))	((plu2_1	icr2_2)	vel1_1)))	((((((((vir1_1	vir2_1)	(ceb2_2	icr1_2))	(gal1_2	gal2_1))	gag2_1)	icr1_1)	((((gag2_2	vul2_2)	vup2_1)	tri2_1)
((((((((plu2_1	(icr1_3	vel2_2))	((vul1_1	icr2_2)	(gab1_1	(vel1_1	vul3_1))))	((((369.1_2	icr2_1)	(((ceb1_1	vul2_1)	(ceb2_1	plu1_1))	vul1_2))	(gac1_1	vel1_2))	(((gag1_1	gab2_1)	(gac1_2	icr2_3))	(((gab1_2	rot2_1)	gal1_1)	(((gac2_1	vul3_2)	vup1_1)	vel2_1)))))	(((rot1_1	rot3_1)	(rot1_2	rot2_2))	(grm1_1	grm2_2)))	grm2_1)	(369.1_1	(406.1_1	416.1_1)))	((406.1_2	hal1_1)	hal2_1))	((((((vir1_1	vir2_1)	((ceb2_2	gal2_1)	gal1_2))	(icr1_1	icr1_2))	gag2_1)	((((366.1_1
((((406.1_1	416.1_1)	369.1_1)	((lit1_1	lit2_1)	((rhc1_1	rhc1_3)	rhc1_2)))	(((((((vul1_1	vul3_1)	(vel2_2	icr2_2))	((gab1_1	icr1_3)	(plu2_1	vel1_1)))	(((((369.1_2	gac1_1)	(gab2_1	(vel2_1	vul3_2)))	((((ceb1_1	vel1_2)	ceb2_1)	(gac1_2	icr2_3))	((gab1_2	gac2_1)	(((gag1_1	(rot2_1	vul1_2))	icr2_1)	vup1_1))))	plu1_1)	(vul2_1	gal1_1)))	((rot1_1	(rot1_2	rot3_1))	rot2_2))	(((406.1_2	hal1_1)	hal2_1)	((grm2_2	grm2_1)	grm1_1)))	((((((((vir1_1	vir2_1)	(((ceb2_2	gal2_1)
(((((((vel2_2	(gab1_1	vel1_1))	((vul1_1	(vul3_1	plu2_1))	(icr1_3	icr2_2)))	((((369.1_2	(gab1_2	vul1_2))	(ceb2_1	(gac1_1	vup1_1)))	(gac1_2	icr2_3))	((((((ceb1_1	vel2_1)	plu1_1)	(((gac2_1	gag1_1)	vul2_1)	rot2_1))	vel1_2)	(gal1_1	vul3_2))	(gab2_1	icr2_1))))	((406.1_2	hal1_1)	hal2_1))	((((406.1_1	369.1_1)	416.1_1)	((grm1_1	grm2_1)	grm2_2))	(((rot1_1	rot3_1)	rot1_2)	rot2_2)))	((((vir1_1	vir2_1)	(((ceb2_2	gal1_2)	icr1_1)	(gal2_1	icr1_2)))	gag2_1)	((((366.1_1
((((((vel2_2	icr1_3)	(vul1_1	vul3_1))	(gab1_1	vel1_1))	((369.1_2	(gag1_1	icr2_1))	(((ceb1_1	gal1_1)	((gab1_2	gac2_1)	(vul1_2	vul2_1)))	(((ceb2_1	(gac1_1	vel2_1))	((gac1_2	icr2_3)	((vul3_2	(rot2_1	vup1_1))	plu1_1)))	((gab2_1	plu2_1)	vel1_2)))))	icr2_2)	((((((((vir1_1	vir2_1)	ceb2_2)	((gal2_1	icr1_2)	(gag2_1	gal1_2)))	icr1_1)	((366.1_1	(416.1_2	gra2_1))	((bur1_1	bur2_1)	bur1_2)))	(gra1_1	((gag2_2	vup2_1)	(tri2_1	tri1_1))))	(vul2_2	((lai1_1	lai2_1)
((((((icr2_2	((gab1_1	vel1_1)	vel2_2))	((icr1_3	vul3_1)	vul1_1))	(((((((369.1_2	vul3_2)	plu1_1)	ceb2_1)	((((gab1_2	plu2_1)	gac2_1)	vel2_1)	vul2_1))	((ceb1_1	gac1_1)	icr2_1))	(((gab2_1	((gac1_2	icr2_3)	(gal1_1	vul1_2)))	(gag1_1	vup1_1))	vel1_2))	rot2_1))	(((369.1_1	416.1_1)	406.1_1)	(((lit1_1	lit2_1)	((rhc1_1	rhc1_3)	rhc1_2))	((406.1_2	(hal1_1	hal2_1))	((grm1_1	(grm2_1	grm2_2))	(rot1_1	(rot1_2	(rot2_2	rot3_1))))))))	((((vir1_1	vir2_1)	icr1_1)	(((ceb2_2
(((((((406.1_1	(369.1_1	416.1_1))	grm2_2)	((grm1_1	grm2_1)	((rot1_1	(rot1_2	rot2_2))	rot3_1)))	((406.1_2	hal2_1)	hal1_1))	((((((icr1_3	vul3_1)	((369.1_2	(plu1_1	(gac2_1	vul3_2)))	(((((ceb1_1	plu2_1)	((ceb2_1	(((gac1_1	gag1_1)	(gal1_1	vel2_1))	vup1_1))	icr2_1))	((gab1_2	rot2_1)	vul2_1))	(vul1_2	vel1_2))	(gab2_1	(gac1_2	icr2_3)))))	(icr2_2	vul1_1))	(vel1_1	vel2_2))	gab1_1)	((lit1_1	lit2_1)	((rhc1_1	rhc1_3)	rhc1_2))))	((((((vir2_1	vir1_1)	(((ceb2_2	(gal2_1
((((((416.1_1	(369.1_1	406.1_1))	((rot1_1	rot3_1)	(rot1_2	rot2_2)))	grm1_1)	((406.1_2	hal1_1)	hal2_1))	((lit1_1	lit2_1)	((rhc1_1	rhc1_3)	rhc1_2)))	(((icr1_3	((vul1_1	grm2_1)	((gab1_1	vel1_1)	((icr2_2	vul3_1)	vel2_2))))	(((((((369.1_2	((gab2_1	vul3_2)	plu1_1))	(((gab1_2	vel2_1)	icr2_1)	vul2_1))	(gal1_1	vup1_1))	(((gac1_1	(gac2_1	plu2_1))	rot2_1)	vul1_2))	(ceb2_1	(gac1_2	icr2_3)))	(gag1_1	vel1_2))	ceb1_1))	((((((((vir1_1	vir2_1)	(ceb2_2	gal1_2))	icr1_2)
(((((406.1_2	hal2_1)	hal1_1)	((grm1_1	((rot1_1	rot3_1)	(rot1_2	rot2_2)))	grm2_2))	(((((grm2_1	icr1_3)	((((369.1_2	rot2_1)	gac2_1)	(gac1_2	icr2_3))	((ceb1_1	ceb2_1)	(gab1_2	(gac1_1	(vel1_2	vel2_1))))))	(((vul3_1	gab1_1)	((vel1_1	(vel2_2	vul1_1))	icr2_2))	(((((gab2_1	(plu1_1	vup1_1))	gag1_1)	vul2_1)	(vul1_2	vul3_2))	((gal1_1	plu2_1)	icr2_1))))	((lit1_1	lit2_1)	((rhc1_1	rhc1_3)	rhc1_2)))	(((((vir2_1	vir1_1)	(gal1_2	icr1_2))	((ceb2_2	icr1_1)	gal2_1))
((((((lit1_1	lit2_1)	((rhc1_1	rhc1_3)	rhc1_2))	((406.1_2	(hal1_1	hal2_1))	(((rot1_1	(rot2_2	rot3_1))	rot1_2)	(grm1_1	grm2_2))))	((369.1_1	416.1_1)	406.1_1))	(((((vir1_1	vir2_1)	(((ceb2_2	gal2_1)	icr1_2)	(gal1_2	icr1_1)))	gag2_1)	((416.1_2	gra1_1)	(gag2_2	tri2_1)))	(((gra2_1	((366.1_1	tri1_1)	vup2_1))	(((bur1_1	bur2_1)	bur1_2)	vul2_2))	((lai1_1	lai1_2)	lai2_1))))	((((vel2_2	(gab1_1	(icr1_3	vel1_1)))	(vul1_1	vul3_1))	grm2_1)	(((((((((369.1_2	(gab2_1	plu2_1))
(((grm1_1	grm2_2)	(((416.1_1	((369.1_1	406.1_1)	406.1_2))	((lit1_1	lit2_1)	((rhc1_1	rhc1_3)	rhc1_2)))	((rot1_1	(rot1_2	rot2_2))	rot3_1)))	(((((((icr1_3	vel2_2)	(gab1_1	vel1_1))	vul1_1)	((icr2_2	(plu2_1	vul3_1))	grm2_1))	((((((369.1_2	rot2_1)	gab2_1)	(gac2_1	gag1_1))	(ceb1_1	gal1_1))	((gab1_2	vup1_1)	vul1_2))	((((ceb2_1	(vul3_2	vel1_2))	(plu1_1	vel2_1))	(gac1_2	icr2_3))	(icr2_1	(gac1_1	vul2_1)))))	(((((vir2_1	vir1_1)	(ceb2_2	gal2_1))	(gal1_2	icr1_2))
(((((((((406.1_1	416.1_1)	369.1_1)	406.1_2)	(grm2_2	(rot1_1	((rot1_2	rot3_1)	rot2_2))))	hal1_1)	grm1_1)	(((((vel2_2	vul1_1)	gab1_1)	grm2_1)	(plu2_1	(((icr1_3	vel1_1)	icr2_2)	vul3_1)))	(((((369.1_2	(gac2_1	icr2_1))	(((gab1_2	((gag1_1	rot2_1)	vul1_2))	gal1_1)	vup1_1))	(((ceb1_1	vul3_2)	vel1_2)	gab2_1))	((ceb2_1	vel2_1)	((gac1_1	vul2_1)	plu1_1)))	(gac1_2	icr2_3))))	((((vir1_1	vir2_1)	((((ceb2_2	gal2_1)	gal1_2)	gag2_1)	(icr1_1	icr1_2)))	(((((gag2_2	gra1_1)
(((((grm1_1	hal2_1)	(((((vul1_1	(((gab1_1	(vel1_1	vel2_2))	icr1_3)	icr2_2))	vul3_1)	((((((((369.1_2	(vel1_2	gab2_1))	ceb1_1)	ceb2_1)	rot2_1)	(((((gab1_2	vul2_1)	vul3_2)	vul1_2)	(gac1_1	gal1_1))	((gac2_1	(icr2_1	vup1_1))	(plu1_1	plu2_1))))	gag1_1)	vel2_1)	(gac1_2	icr2_3)))	((((((406.1_1	406.1_2)	369.1_1)	416.1_1)	grm2_1)	grm2_2)	(rot1_1	((rot1_2	rot3_1)	rot2_2))))	hal1_1))	(lit1_1	lit2_1))	((((((vir1_1	vir2_1)	gag2_1)	((ceb2_2	gal1_2)	((gal2_1	icr1_1)
(((((((grm1_1	grm2_2)	(rot1_1	((rot1_2	rot2_2)	rot3_1)))	((416.1_1	406.1_2)	(369.1_1	406.1_1)))	((rhc1_1	rhc1_3)	rhc1_2))	((((((((((369.1_2	gac1_1)	((vul2_1	(icr2_1	vel1_2))	rot2_1))	(ceb2_1	plu2_1))	(gag1_1	vup1_1))	((((gac1_2	icr2_3)	gac2_1)	plu1_1)	vul3_2))	(((ceb1_1	(gab2_1	vel2_1))	gal1_1)	(gab1_2	vul1_2)))	vul3_1)	(vul1_1	((gab1_1	vel1_1)	(grm2_1	(icr2_2	(icr1_3	vel2_2))))))	(lit1_1	lit2_1))	(hal1_1	hal2_1)))	(((((vir1_1	vir2_1)	(gal1_2	(icr1_1
(((((grm1_1	grm2_2)	((rot1_1	rot1_2)	(rot2_2	rot3_1)))	(hal1_1	hal2_1))	((lit1_1	lit2_1)	((rhc1_1	rhc1_3)	rhc1_2)))	((((((vel1_1	(vul1_1	vul3_1))	icr1_3)	(((((369.1_2	(gac2_1	(rot2_1	vul3_2)))	icr2_1)	((gac1_2	icr2_3)	((gal1_1	vel2_1)	(vul2_1	plu2_1))))	(gab1_2	plu1_1))	(((((ceb1_1	gac1_1)	(vul1_2	vup1_1))	(gab2_1	vel1_2))	ceb2_1)	gag1_1)))	((gab1_1	icr2_2)	grm2_1))	vel2_2)	(((((vir1_1	vir2_1)	icr1_2)	(((ceb2_2	gal1_2)	(gal2_1	icr1_1))	gag2_1))
(((((((((((vir1_1	vir2_1)	((ceb2_2	icr1_1)	icr1_2))	((gag2_1	gal2_1)	gal1_2))	(bur1_1	(bur1_2	bur2_1)))	((416.1_2	tri2_1)	vup2_1))	((366.1_1	(gra1_1	tri1_1))	(lai1_1	(lai1_2	lai2_1))))	(vul2_2	(gag2_2	gra2_1)))	(416.1_1	((369.1_1	406.1_1)	406.1_2)))	((((gab1_1	vul1_1)	(vel1_1	(icr2_2	vel2_2)))	grm2_1)	(((((((((369.1_2	(gac2_1	gag1_1))	(gal1_1	vul3_2))	vel1_2)	((ceb2_1	(gac1_1	(vul1_2	vup1_1)))	vel2_1))	(gab2_1	(rot2_1	vul2_1)))	((gac1_2	icr2_3)	(plu2_1
((((((406.1_1	(369.1_1	416.1_1))	406.1_2)	(grm2_2	(grm1_1	((rot1_1	(rot2_2	rot3_1))	rot1_2))))	((((((vir2_1	vir1_1)	gag2_1)	((ceb2_2	gal2_1)	((gal1_2	icr1_2)	icr1_1)))	vul2_2)	((366.1_1	tri2_1)	((416.1_2	tri1_1)	(gra1_1	vup2_1))))	(((gag2_2	gra2_1)	(lai1_1	(lai1_2	lai2_1)))	(bur1_1	(bur1_2	bur2_1)))))	(((vul3_1	vel2_2)	(((vul1_1	((grm2_1	vel1_1)	icr1_3))	plu2_1)	(gab1_1	icr2_2)))	(((369.1_2	(((ceb2_1	vel2_1)	((gab1_2	vel1_2)	((gag1_1	vup1_1)	vul2_1)))
(((((grm1_1	grm2_2)	((369.1_1	(406.1_2	416.1_1))	406.1_1))	(hal2_1	hal1_1))	(((rhc1_1	rhc1_3)	rhc1_2)	(lit1_1	lit2_1)))	((((((vel1_1	vul3_1)	plu2_1)	((((vel2_2	gab1_1)	grm2_1)	((rot1_1	rot1_2)	(rot2_2	rot3_1)))	vul1_1))	(icr1_3	icr2_2))	((((((((369.1_2	rot2_1)	gac1_1)	vul2_1)	(vel1_2	vul3_2))	((((ceb1_1	gab2_1)	icr2_1)	gal1_1)	(gac2_1	vup1_1)))	ceb2_1)	(((gac1_2	icr2_3)	plu1_1)	vul1_2))	(gag1_1	(gab1_2	vel2_1))))	((((((vir1_1	vir2_1)	icr1_1)	(((ceb2_2
((((((grm1_1	grm2_2)	(406.1_2	((369.1_1	406.1_1)	416.1_1)))	((((((vir2_1	vir1_1)	ceb2_2)	(gal2_1	(gal1_2	(icr1_1	icr1_2))))	gag2_1)	((lai1_1	lai1_2)	lai2_1))	((((((366.1_1	vup2_1)	gra1_1)	(gag2_2	tri1_1))	tri2_1)	(416.1_2	vul2_2))	((bur1_1	(bur1_2	bur2_1))	gra2_1))))	(((((((vel1_1	(icr1_3	icr2_2))	vel2_2)	gab1_1)	grm2_1)	(((((369.1_2	vul3_2)	gab1_2)	icr2_1)	((((((((ceb1_1	rot2_1)	gab2_1)	(gac2_1	vel1_2))	((vul1_2	vup1_1)	vul2_1))	(gac1_1	vel2_1))	(gal1_1
(((((((vir1_1	vir2_1)	((gal1_2	gal2_1)	icr1_1))	((ceb2_2	gag2_1)	icr1_2))	(((((gag2_2	vup2_1)	(gra1_1	gra2_1))	(416.1_2	tri1_1))	366.1_1)	((bur1_1	(bur1_2	bur2_1))	vul2_2)))	tri2_1)	((lai1_1	lai1_2)	lai2_1))	((((((vul3_1	(icr1_3	vel2_2))	((gab1_1	vul1_1)	grm2_1))	plu2_1)	((((((369.1_2	((gal1_1	(((gac1_2	icr2_3)	plu1_1)	vel2_1))	(rot2_1	vel1_2)))	vul2_1)	(((ceb1_1	((gab2_1	gac1_1)	vul1_2))	ceb2_1)	vul3_2))	icr2_1)	(((gab1_2	gac2_1)	vup1_1)	gag1_1))
((((grm1_1	grm2_2)	(rot1_1	((rot1_2	rot2_2)	rot3_1)))	((lit1_1	lit2_1)	((rhc1_1	rhc1_3)	rhc1_2)))	(((((((icr1_3	vul1_1)	(plu2_1	vul3_1))	gab1_1)	((vel2_2	icr2_2)	vel1_1))	((((369.1_2	rot2_1)	((gag1_1	vel1_2)	vul1_2))	(gab2_1	((icr2_1	plu1_1)	vup1_1)))	((((ceb1_1	vel2_1)	gac1_1)	((ceb2_1	gab1_2)	(gac2_1	vul3_2)))	((gac1_2	icr2_3)	(gal1_1	vul2_1)))))	((((369.1_1	406.1_1)	416.1_1)	406.1_2)	grm2_1))	((((((vir1_1	vir2_1)	((gal1_2	gal2_1)	icr1_1))	gag2_1)
((((lit1_1	lit2_1)	((rhc1_1	rhc1_3)	rhc1_2))	(((((369.1_1	416.1_1)	406.1_2)	406.1_1)	(rot1_1	(rot1_2	(rot2_2	rot3_1))))	(grm1_1	grm2_2)))	(((((icr2_2	grm2_1)	(((icr1_3	vul1_1)	vel2_2)	(vel1_1	vul3_1)))	(gab1_1	plu2_1))	(((((369.1_2	vul1_2)	(gac1_1	(gal1_1	vup1_1)))	(gag1_1	(vel1_2	vul3_2)))	((((ceb1_1	rot2_1)	(gab2_1	vul2_1))	gac2_1)	icr2_1))	(((ceb2_1	(gab1_2	vel2_1))	plu1_1)	(gac1_2	icr2_3))))	((((((((vir1_1	vir2_1)	gal1_2)	gag2_1)	((ceb2_2	icr1_2)
(((((grm1_1	grm2_2)	(hal2_1	hal1_1))	((rot1_1	(rot1_2	rot3_1))	rot2_2))	(((((((vir1_1	vir2_1)	((((ceb2_2	icr1_2)	gal2_1)	gal1_2)	icr1_1))	gag2_1)	((lai1_1	lai2_1)	lai1_2))	((366.1_1	tri2_1)	(416.1_2	vup2_1)))	(vul2_2	((bur1_1	(bur1_2	bur2_1))	(((gag2_2	tri1_1)	gra2_1)	gra1_1))))	((416.1_1	(369.1_1	406.1_2))	406.1_1)))	((((((vul1_1	(gab1_1	plu2_1))	vul3_1)	vel2_2)	(grm2_1	(icr1_3	(icr2_2	vel1_1))))	((((((369.1_2	vul1_2)	gag1_1)	((((ceb1_1	vul2_1)	plu1_1)
((((((((icr2_2	((gab1_1	vul1_1)	vul3_1))	vel1_1)	vel2_2)	(icr1_3	plu2_1))	grm2_1)	((((((369.1_2	ceb2_1)	(ceb1_1	vul1_2))	(icr2_1	(plu1_1	vul2_1)))	((((gab2_1	vup1_1)	vul3_2)	((gab1_2	gac2_1)	vel1_2))	(rot2_1	vel2_1)))	(gac1_2	icr2_3))	(gac1_1	(gag1_1	gal1_1))))	(((((((vir2_1	vir1_1)	(gag2_1	icr1_2))	(((ceb2_2	gal1_2)	gal2_1)	icr1_1))	((((((((366.1_1	tri2_1)	tri1_1)	gra2_1)	vul2_2)	gag2_2)	((416.1_2	vup2_1)	gra1_1))	((bur1_1	bur1_2)	bur2_1))	((lai1_1
(((((((grm2_1	(rot1_1	((rot1_2	rot3_1)	rot2_2)))	((369.1_1	406.1_1)	(406.1_2	416.1_1)))	(grm1_1	grm2_2))	((lit1_1	lit2_1)	((rhc1_1	rhc1_3)	rhc1_2)))	(((((vul3_1	vel1_1)	((plu2_1	vel2_2)	gab1_1))	(icr1_3	vul1_1))	(((((((369.1_2	ceb2_1)	(gab1_2	gag1_1))	((gac1_2	icr2_3)	(icr2_1	vel2_1)))	(((ceb1_1	gal1_1)	vul1_2)	rot2_1))	(vul3_2	plu1_1))	(gac2_1	vul2_1))	(((gab2_1	vel1_2)	gac1_1)	vup1_1)))	icr2_2))	((((vir1_1	vir2_1)	((gal1_2	gal2_1)	(gag2_1	icr1_1)))
((((((((vir2_1	vir1_1)	((((ceb2_2	(gal1_2	icr1_2))	gal2_1)	icr1_1)	gag2_1))	(((((416.1_2	gra1_1)	vul2_2)	tri2_1)	((366.1_1	gra2_1)	((gag2_2	vup2_1)	tri1_1)))	(bur1_1	(bur1_2	bur2_1))))	(lai1_1	(lai1_2	lai2_1)))	((((369.1_1	(406.1_2	416.1_1))	406.1_1)	(grm1_1	grm2_2))	(((rot1_1	rot3_1)	rot2_2)	rot1_2)))	(hal1_1	hal2_1))	((lit1_1	lit2_1)	((rhc1_1	rhc1_3)	rhc1_2)))	((((((gab1_1	vel1_1)	(vel2_2	(vul1_1	vul3_1)))	(((((((((369.1_2	(vul1_2	vup1_1))	gac1_1)	plu2_1)
(((((vul3_1	(369.1_2	((icr2_1	vel2_1)	vul2_1)))	icr1_3)	(((((((ceb1_1	rot2_1)	gab1_2)	vul1_2)	((gal1_1	((plu2_1	vul3_2)	vel1_2))	plu1_1))	gac1_1)	(((ceb2_1	vup1_1)	(gab2_1	gag1_1))	((gac1_2	icr2_3)	gac2_1)))	grm2_1))	(((vel2_2	vel1_1)	vul1_1)	(gab1_1	icr2_2)))	((((((((vir1_1	vir2_1)	gal1_2)	gal2_1)	((ceb2_2	icr1_1)	(gag2_1	icr1_2)))	(((gra2_1	tri1_1)	(bur1_1	(bur1_2	bur2_1)))	((gag2_2	(tri2_1	vup2_1))	gra1_1)))	((lai1_1	lai1_2)	lai2_1))	((366.1_1
((((((grm1_1	grm2_2)	((rot1_1	(rot2_2	rot3_1))	rot1_2))	((((vul3_1	vel1_1)	icr2_2)	icr1_3)	vel2_2))	(hal1_1	hal2_1))	((((((vir2_1	vir1_1)	icr1_1)	(ceb2_2	(icr1_2	(gag2_1	(gal1_2	gal2_1)))))	(((bur1_1	(bur1_2	bur2_1))	((tri1_1	tri2_1)	vup2_1))	((lai1_1	lai2_1)	lai1_2)))	((gag2_2	((366.1_1	(gra1_1	gra2_1))	vul2_2))	416.1_2))	((lit1_1	lit2_1)	(rhc1_1	(rhc1_2	rhc1_3)))))	(((406.1_1	406.1_2)	(369.1_1	416.1_1))	((((((((369.1_2	rot2_1)	plu1_1)	((gab1_2	vup1_1)
((((grm1_1	grm2_2)	((rot1_1	rot2_2)	(rot1_2	rot3_1)))	((((((gab1_1	vel2_2)	(vul1_1	vul3_1))	icr1_3)	((grm2_1	(icr2_2	vel1_1))	(((((369.1_2	ceb2_1)	gac1_1)	vul2_1)	(vel2_1	plu2_1))	((ceb1_1	((gac1_2	icr2_3)	(gac2_1	vel1_2)))	((((gab1_2	(vul1_2	plu1_1))	(gab2_1	rot2_1))	(gag1_1	(icr2_1	vul3_2)))	(gal1_1	vup1_1))))))	(((406.1_2	(369.1_1	416.1_1))	406.1_1)	(hal1_1	hal2_1)))	((((((vir2_1	vir1_1)	ceb2_2)	gag2_1)	((gal1_2	gal2_1)	icr1_1))	icr1_2)	((((gra1_1
((((((hal1_1	hal2_1)	grm1_1)	((((406.1_1	416.1_1)	(369.1_1	406.1_2))	(rot1_1	((rot1_2	rot2_2)	rot3_1)))	grm2_2))	(((((((((vir1_1	vir2_1)	gag2_1)	gal1_2)	(gal2_1	icr1_2))	ceb2_2)	icr1_1)	(366.1_1	vul2_2))	(((416.1_2	tri1_1)	((((gag2_2	tri2_1)	(gra1_1	gra2_1))	vup2_1)	((lai1_1	lai1_2)	lai2_1)))	((bur1_1	bur2_1)	bur1_2)))	((lit1_1	lit2_1)	((rhc1_1	rhc1_3)	rhc1_2))))	(((icr2_2	vel1_1)	icr1_3)	(((vel2_2	vul1_1)	gab1_1)	vul3_1)))	((((((((((369.1_2	vup1_1)	(gag1_1
((((lit1_1	lit2_1)	(((rhc1_1	rhc1_3)	rhc1_2)	(rot1_1	(rot1_2	(rot2_2	rot3_1)))))	((((((vel2_2	(((gab1_1	plu2_1)	icr2_2)	vul1_1))	grm2_1)	(icr1_3	vul3_1))	vel1_1)	(((((369.1_2	gac1_1)	gac2_1)	gab2_1)	((ceb1_1	icr2_1)	vup1_1))	((((ceb2_1	gal1_1)	(rot2_1	vel1_2))	(vul1_2	(gac1_2	icr2_3)))	((gab1_2	vul3_2)	(gag1_1	(plu1_1	(vel2_1	vul2_1)))))))	((grm2_2	grm1_1)	(hal1_1	hal2_1))))	(((((vir2_1	vir1_1)	(((ceb2_2	(icr1_2	gal2_1))	gal1_2)	icr1_1))	gag2_1)
(((lit1_1	lit2_1)	((rhc1_1	rhc1_3)	rhc1_2))	((((((((((gab1_1	icr2_2)	vul3_1)	icr1_3)	grm2_1)	((plu2_1	vul1_1)	(((((((369.1_2	rot2_1)	gal1_1)	gac1_1)	((((ceb2_1	vul2_1)	gab2_1)	gac2_1)	vul1_2))	(gab1_2	vul3_2))	(((gac1_2	icr2_3)	(gag1_1	plu1_1))	(icr2_1	vup1_1)))	((ceb1_1	vel1_2)	vel2_1))))	(vel2_2	vel1_1))	(hal1_1	hal2_1))	((rot1_1	(rot1_2	rot2_2))	rot3_1))	(((369.1_1	406.1_2)	(406.1_1	416.1_1))	(grm2_2	grm1_1)))	((((((vir1_1	vir2_1)	(ceb2_2	gal2_1))
(((((369.1_1	416.1_1)	(406.1_1	406.1_2))	((((icr2_2	vel2_2)	gab1_1)	(((plu2_1	vel1_1)	(vul1_1	vul3_1))	(grm2_1	icr1_3)))	(((((((369.1_2	gab1_2)	gal1_1)	vel2_1)	gac1_1)	(((ceb1_1	vup1_1)	((gag1_1	vul3_2)	vul2_1))	ceb2_1))	gac2_1)	((vel1_2	((vul1_2	icr2_1)	rot2_1))	(gab2_1	((gac1_2	icr2_3)	plu1_1))))))	((((lit1_1	lit2_1)	((rhc1_1	rhc1_3)	rhc1_2))	((rot1_1	rot2_2)	(rot1_2	rot3_1)))	((grm1_1	grm2_2)	(hal1_1	hal2_1))))	((((vir1_1	vir2_1)	(((ceb2_2	icr1_1)
((((((grm1_1	grm2_2)	((((369.1_1	406.1_1)	416.1_1)	406.1_2)	(rot1_1	((rot1_2	rot3_1)	rot2_2))))	((lit1_1	lit2_1)	((rhc1_1	rhc1_3)	rhc1_2)))	(((((((grm2_1	icr2_2)	vel1_1)	plu2_1)	vul1_1)	vul3_2)	(((vul3_1	vel2_2)	icr1_3)	gab1_1))	(((((((((369.1_2	gac2_1)	vul2_1)	vul1_2)	(ceb2_1	gal1_1))	((gab1_2	(gac1_1	rot2_1))	icr2_1))	(ceb1_1	gag1_1))	(plu1_1	vel1_2))	vup1_1)	((gab2_1	vel2_1)	(gac1_2	icr2_3)))))	(hal1_1	hal2_1))	(((((vir2_1	vir1_1)	(gal1_2	icr1_1))
((rot1_1	((rot1_2	rot3_1)	rot2_2))	((((((((((gab1_1	(grm2_1	vul1_1))	((icr2_2	plu2_1)	vel1_1))	vel1_2)	icr1_3)	(vul3_1	vel2_2))	((((((((369.1_2	ceb2_1)	(ceb1_1	gab1_2))	vel2_1)	(gab2_1	vul3_2))	gal1_1)	(gag1_1	vul1_2))	(gac1_1	(((gac1_2	icr2_3)	(icr2_1	rot2_1))	gac2_1)))	(vup1_1	(plu1_1	vul2_1))))	(((369.1_1	406.1_2)	(406.1_1	416.1_1))	(grm1_1	grm2_2)))	((lit1_1	lit2_1)	((rhc1_1	rhc1_3)	rhc1_2)))	((((((((vir2_1	vir1_1)	icr1_1)	ceb2_2)	(gag2_1	(gal1_2
((((lit1_1	lit2_1)	((((vel2_2	(icr2_2	((vel1_1	vul1_1)	(gab1_1	vul3_1))))	(grm2_1	icr1_3))	(((((369.1_2	vul1_2)	((gac1_2	icr2_3)	vel1_2))	plu1_1)	(gac1_1	(((gac2_1	((vul3_2	(vel2_1	vul2_1))	vup1_1))	gal1_1)	plu2_1)))	((((((ceb1_1	gab2_1)	gab1_2)	icr2_1)	rot2_1)	gag1_1)	ceb2_1)))	((((369.1_1	406.1_1)	(406.1_2	416.1_1))	(rot1_1	(rot1_2	(rot2_2	rot3_1))))	((hal2_1	hal1_1)	(grm1_1	grm2_2)))))	((((vir2_1	vir1_1)	((ceb2_2	icr1_1)	gal1_2))	(gag2_1	(gal2_1
(((((((grm2_2	(rot1_1	((rot1_2	rot3_1)	rot2_2)))	(grm1_1	grm2_1))	(((416.1_1	406.1_2)	406.1_1)	369.1_1))	((((vel1_1	(vel2_2	vul1_1))	((icr2_2	vul3_1)	(icr1_3	gab1_1)))	((((((369.1_2	rot2_1)	(((ceb1_1	gag1_1)	vel1_2)	plu1_1))	(((gac1_2	icr2_3)	gal1_1)	vul2_1))	(((ceb2_1	plu2_1)	gab2_1)	vel2_1))	icr2_1)	((gac1_1	(gab1_2	gac2_1))	(vul1_2	(vul3_2	vup1_1)))))	(((((((vir1_1	vir2_1)	gag2_1)	(gal2_1	icr1_2))	((ceb2_2	gal1_2)	icr1_1))	((((366.1_1	416.1_2)	tri1_1)
(((((((grm2_2	grm1_1)	((lit1_1	lit2_1)	((rot1_1	(rot2_2	rot3_1))	rot1_2)))	(hal1_1	hal2_1))	((rhc1_1	rhc1_3)	rhc1_2))	(((406.1_1	406.1_2)	416.1_1)	369.1_1))	(((((((vir1_1	vir2_1)	gag2_1)	(((ceb2_2	icr1_2)	gal2_1)	gal1_2))	icr1_1)	(((((bur1_1	bur2_1)	bur1_2)	gra2_1)	gag2_2)	(lai1_1	(lai1_2	lai2_1))))	(tri1_1	vup2_1))	((((366.1_1	gra1_1)	tri2_1)	vul2_2)	416.1_2)))	(((((gab1_1	vul3_1)	(vel1_1	vel2_2))	icr1_3)	((icr2_2	vul1_1)	grm2_1))	(((369.1_2	(((gab1_2
(((((((gab1_1	(icr1_3	plu2_1))	((icr2_2	vul1_1)	vel1_1))	vul3_1)	vel2_2)	(((((((369.1_2	gac2_1)	plu1_1)	ceb2_1)	(ceb1_1	((gal1_1	vul3_2)	gac1_1)))	((((gab1_2	(gag1_1	vup1_1))	((vel1_2	vel2_1)	vul2_1))	vul1_2)	icr2_1))	((gab2_1	rot2_1)	(gac1_2	icr2_3)))	grm2_1))	((((406.1_2	369.1_1)	(406.1_1	416.1_1))	((grm1_1	hal2_1)	grm2_2))	((rot1_1	(rot1_2	rot2_2))	rot3_1)))	(((((vir1_1	vir2_1)	(((((((366.1_1	vul2_2)	(416.1_2	gag2_2))	gra1_1)	vup2_1)	tri1_1)	((((bur1_1
(((((((vel1_1	(gab1_1	vul1_1))	((icr1_3	vul3_1)	(vel2_2	icr2_2)))	(((((((((((369.1_2	gac1_1)	vul3_2)	((ceb2_1	vel1_2)	vul2_1))	(gab2_1	plu1_1))	((ceb1_1	gac2_1)	rot2_1))	gal1_1)	gab1_2)	((vel2_1	vup1_1)	(gag1_1	vul1_2)))	icr2_1)	(gac1_2	icr2_3))	plu2_1))	((rot1_1	rot2_2)	(rot1_2	rot3_1)))	hal1_1)	((((lit1_1	lit2_1)	((rhc1_1	rhc1_3)	rhc1_2))	grm2_1)	((grm2_2	grm1_1)	hal2_1)))	(((((vir1_1	vir2_1)	((((ceb2_2	(gal2_1	icr1_2))	icr1_1)	gal1_2)	gag2_1))
(((lit1_1	lit2_1)	((((gab1_1	vel1_1)	(((vel2_2	(icr2_2	icr1_3))	(vul3_1	vul1_1))	(((((((369.1_2	ceb1_1)	gag1_1)	(((gac1_1	icr2_1)	vul3_2)	(plu2_1	rot2_1)))	vul1_2)	((gac1_2	icr2_3)	vup1_1))	(((ceb2_1	(gal1_1	vul2_1))	plu1_1)	(gab1_2	(gab2_1	(vel1_2	vel2_1)))))	gac2_1)))	((((369.1_1	((406.1_1	416.1_1)	406.1_2))	((grm1_1	hal2_1)	((rot1_1	rot3_1)	(rot1_2	rot2_2))))	(grm2_1	((rhc1_1	rhc1_3)	rhc1_2)))	grm2_2))	hal1_1))	(((((vir2_1	vir1_1)	(ceb2_2	gal2_1))
(((((406.1_1	(406.1_2	416.1_1))	369.1_1)	((vul3_1	((((gab1_1	vel2_2)	(icr2_2	vul1_1))	icr1_3)	vel1_1))	((((((369.1_2	rot2_1)	vel2_1)	(gac1_1	((plu1_1	plu2_1)	vel1_2)))	((gag1_1	gal1_1)	vul2_1))	(ceb1_1	((ceb2_1	(gac2_1	vul1_2))	(gab1_2	(icr2_1	vup1_1)))))	((gab2_1	(gac1_2	icr2_3))	vul3_2))))	((((lit1_1	lit2_1)	((rhc1_1	rhc1_3)	rhc1_2))	grm2_2)	((((grm1_1	hal2_1)	grm2_1)	((rot1_1	rot2_2)	(rot1_2	rot3_1)))	hal1_1)))	((((((((vir2_1	vir1_1)	gag2_1)	(((ceb2_2
(((((((vir1_1	vir2_1)	(((ceb2_2	gal2_1)	gag2_1)	((gal1_2	icr1_1)	icr1_2)))	gra1_1)	((lai1_1	lai1_2)	lai2_1))	((bur1_1	bur2_1)	bur1_2))	((366.1_1	vup2_1)	((((416.1_2	tri1_1)	(gra2_1	tri2_1))	gag2_2)	vul2_2)))	(((vel2_2	icr1_3)	((((369.1_2	gac1_1)	gac2_1)	(ceb1_1	plu1_1))	((((ceb2_1	gab2_1)	icr2_1)	((((vel1_2	rot2_1)	(gab1_2	vel2_1))	(gac1_2	icr2_3))	vul3_2))	((gag1_1	(plu2_1	vul2_1))	((gal1_1	vup1_1)	vul1_2)))))	((((((406.1_1	416.1_1)	(369.1_1	406.1_2))
(((((((416.1_1	369.1_1)	(406.1_1	406.1_2))	(((rot1_1	rot2_2)	rot3_1)	rot1_2))	grm2_1)	((((icr1_3	icr2_2)	(vel1_1	plu2_1))	(((369.1_2	((((ceb1_1	(gab1_2	vul2_1))	plu1_1)	ceb2_1)	icr2_1))	(gac1_1	vul1_2))	(((vel1_2	vup1_1)	(gac2_1	(gal1_1	vul3_2)))	(((gab2_1	vel2_1)	(gag1_1	rot2_1))	(gac1_2	icr2_3)))))	((((vul1_1	vul3_1)	(gab1_1	vel2_2))	(grm1_1	grm2_2))	(hal1_1	hal2_1))))	(((rhc1_1	rhc1_3)	rhc1_2)	(lit1_1	lit2_1)))	(((((vir1_1	vir2_1)	((ceb2_2	icr1_2)
((((grm2_1	(grm2_2	(grm1_1	(hal1_1	hal2_1))))	(((lit1_1	lit2_1)	((rot1_1	(rot1_2	rot3_1))	rot2_2))	((rhc1_1	rhc1_3)	rhc1_2)))	(((((vir1_1	vir2_1)	gag2_1)	((((ceb2_2	gal1_2)	icr1_1)	icr1_2)	gal2_1))	((((((vul2_2	tri1_1)	vup2_1)	((((366.1_1	gra2_1)	416.1_2)	gra1_1)	gag2_2))	tri2_1)	((lai1_1	lai1_2)	lai2_1))	(bur1_1	(bur1_2	bur2_1))))	((416.1_1	(369.1_1	406.1_1))	406.1_2)))	((((((gab1_1	icr1_3)	vul3_1)	vel1_1)	(icr2_2	vul1_1))	vel2_2)	(((((369.1_2	(ceb2_1
((((((grm1_1	grm2_1)	(((rot1_1	rot3_1)	rot2_2)	rot1_2))	grm2_2)	((406.1_1	406.1_2)	(369.1_1	416.1_1)))	((((((vir2_1	vir1_1)	gag2_1)	(((ceb2_2	gal1_2)	icr1_1)	(gal2_1	icr1_2)))	(((bur1_1	(bur1_2	bur2_1))	((((366.1_1	tri1_1)	(gra1_1	vup2_1))	gag2_2)	416.1_2))	((gra2_1	vul2_2)	tri2_1)))	(lai1_1	(lai1_2	lai2_1)))	(((lit1_1	lit2_1)	((rhc1_1	rhc1_3)	rhc1_2))	(hal1_1	hal2_1))))	((((icr1_3	vel1_1)	(icr2_2	vul1_1))	(((((369.1_2	gab2_1)	vul3_2)	(((gab1_2	rot2_1)
(((((grm1_1	((rot1_1	rot2_2)	(rot1_2	rot3_1)))	(((369.1_1	416.1_1)	406.1_2)	406.1_1))	grm2_2)	((((((((icr2_2	vul1_1)	vel2_2)	icr1_3)	vul3_1)	(gab1_1	vel1_1))	(((((((369.1_2	vel2_1)	plu2_1)	vul2_1)	(((ceb1_1	((rot2_1	vup1_1)	vul3_2))	gab2_1)	(ceb2_1	plu1_1)))	((gac1_1	vel1_2)	gag1_1))	((((gab1_2	gal1_1)	icr2_1)	(gac2_1	vul1_2))	(gac1_2	icr2_3)))	(hal1_1	hal2_1)))	grm2_1)	((lit1_1	lit2_1)	((rhc1_1	rhc1_3)	rhc1_2))))	((((((vir2_1	vir1_1)	(((gal1_2	icr1_2)
(((((grm1_1	grm2_2)	((hal1_1	hal2_1)	(((rot1_1	rot3_1)	rot2_2)	rot1_2)))	(416.1_1	((369.1_1	406.1_1)	406.1_2)))	(((((vir1_1	vir2_1)	gag2_1)	(((ceb2_2	gal1_2)	icr1_2)	(gal2_1	icr1_1)))	(((((((gra1_1	gag2_2)	vup2_1)	((416.1_2	tri1_1)	tri2_1))	((bur1_1	(bur1_2	bur2_1))	gra2_1))	366.1_1)	vul2_2)	((lai1_1	lai2_1)	lai1_2)))	((((rhc1_1	rhc1_3)	rhc1_2)	(lit1_1	lit2_1))	grm2_1)))	((((gab1_1	vul1_1)	vel1_1)	(icr1_3	(vul3_1	(icr2_2	vel2_2))))	(((((369.1_2	(rot2_1
(((((406.1_1	(369.1_1	416.1_1))	406.1_2)	grm2_1)	((((((gab1_1	(icr1_3	vul3_1))	(vel2_2	vul1_1))	(((((((((369.1_2	gac1_1)	vel2_1)	ceb2_1)	(plu2_1	vel1_2))	vul1_2)	plu1_1)	((((((gac2_1	gab2_1)	vul3_2)	rot2_1)	(icr2_1	vul2_1))	vup1_1)	(gac1_2	icr2_3)))	(ceb1_1	((gab1_2	gag1_1)	gal1_1)))	(icr2_2	vel1_1)))	((grm2_2	(((rot1_1	rot1_2)	rot2_2)	rot3_1))	grm1_1))	((lit1_1	lit2_1)	((rhc1_1	rhc1_3)	rhc1_2)))	(hal1_1	hal2_1)))	((((((vir1_1	vir2_1)	((ceb2_2	gal1_2)
((((((grm2_1	grm2_2)	grm1_1)	(((369.1_1	(406.1_1	416.1_1))	406.1_2)	(hal1_1	hal2_1)))	((lit1_1	lit2_1)	((rhc1_1	rhc1_3)	rhc1_2)))	((((icr1_3	vel2_2)	vul1_1)	(icr2_2	vel1_1))	((gab1_1	vul3_1)	(((((369.1_2	vul3_2)	((ceb2_1	gab1_2)	plu2_1))	(((gac1_2	icr2_3)	rot2_1)	gag1_1))	((gab2_1	(vul2_1	vup1_1))	gac1_1))	((ceb1_1	icr2_1)	(((gac2_1	(plu1_1	vul1_2))	vel1_2)	(gal1_1	vel2_1)))))))	((((vir2_1	vir1_1)	((ceb2_2	gal1_2)	((gag2_1	icr1_2)	(gal2_1	icr1_1))))
((((((vir2_1	vir1_1)	(((((ceb2_2	icr1_2)	gal1_2)	icr1_1)	gal2_1)	gag2_1))	(366.1_1	tri2_1))	((((416.1_2	vup2_1)	(gag2_2	gra2_1))	((gra1_1	vul2_2)	tri1_1))	((lai1_1	lai2_1)	lai1_2)))	(bur1_1	(bur1_2	bur2_1)))	(((((vel2_2	(icr1_3	vul3_1))	(vul1_1	vel1_1))	((((369.1_2	(vul2_1	vul3_2))	(plu2_1	(plu1_1	vel2_1)))	(((((ceb1_1	vel1_2)	(vup1_1	gac2_1))	gab1_2)	((ceb2_1	gac1_1)	(gac1_2	icr2_3)))	((gab2_1	gag1_1)	rot2_1)))	((gal1_1	icr2_1)	vul1_2)))	(icr2_2
((((((406.1_2	hal1_1)	hal2_1)	(((((vir1_1	vir2_1)	((gal1_2	gal2_1)	icr1_1))	icr1_2)	(ceb2_2	gag2_1))	(((((((vup2_1	366.1_1)	(gag2_2	gra2_1))	vul2_2)	tri2_1)	((416.1_2	gra1_1)	tri1_1))	(bur1_1	(bur1_2	bur2_1)))	(lai1_1	(lai1_2	lai2_1)))))	(((lit1_1	lit2_1)	((rhc1_1	rhc1_3)	rhc1_2))	((grm1_1	grm2_2)	(grm2_1	(rot1_1	(rot1_2	(rot2_2	rot3_1)))))))	((((vul1_1	vel1_1)	((((((((369.1_2	plu1_1)	gag1_1)	gac2_1)	((ceb1_1	vul1_2)	(gab1_2	gac1_1)))	(gac1_2	icr2_3))
((((((grm2_1	(rot1_1	((rot1_2	rot2_2)	rot3_1)))	(grm1_1	grm2_2))	(hal1_1	hal2_1))	((((((vir1_1	vir2_1)	(gag2_1	(gal1_2	gal2_1)))	((ceb2_2	icr1_2)	icr1_1))	(416.1_2	tri2_1))	((((366.1_1	tri1_1)	((gag2_2	gra2_1)	vup2_1))	gra1_1)	((bur1_1	(bur1_2	bur2_1))	vul2_2)))	(lai1_1	(lai1_2	lai2_1))))	((((icr1_3	vul1_1)	((vel2_2	icr2_2)	vel1_1))	vul3_1)	((((((369.1_2	(gac1_2	icr2_3))	((gab1_2	(plu2_1	vel2_1))	(gag1_1	plu1_1)))	(((gab2_1	vul2_1)	vul3_2)	icr2_1))
((((((plu2_1	(gab1_1	vel2_2))	((icr1_3	(vel1_1	vul3_1))	(icr2_2	vul1_1)))	((((((((369.1_2	gab2_1)	vul3_2)	gal1_1)	(gab1_2	(vup1_1	vul1_2)))	plu1_1)	ceb2_1)	((ceb1_1	gag1_1)	(icr2_1	vul2_1)))	((gac1_1	((gac1_2	icr2_3)	(gac2_1	(rot2_1	vel2_1))))	vel1_2)))	(((((((((vir2_1	vir1_1)	((ceb2_2	icr1_2)	gal2_1))	(gag2_1	(gal1_2	icr1_1)))	vul2_2)	((((366.1_1	416.1_2)	(gag2_2	tri1_1))	gra1_1)	tri2_1))	(gra2_1	((bur1_1	bur1_2)	bur2_1)))	vup2_1)	(lai1_1	(lai1_2
(grm2_1	(((((((((icr2_2	icr1_3)	(vul1_1	gab1_1))	(vel2_2	((plu2_1	vul3_1)	vel1_1)))	(((((369.1_2	gab2_1)	ceb1_1)	vul1_2)	((((ceb2_1	vul2_1)	(gag1_1	vel2_1))	gal1_1)	(gac2_1	(gac1_2	icr2_3))))	((gab1_2	(rot2_1	vul3_2))	((gac1_1	(plu1_1	vel1_2))	(vup1_1	icr2_1)))))	(((rot1_1	rot3_1)	rot2_2)	rot1_2))	(hal1_1	hal2_1))	((406.1_2	((369.1_1	416.1_1)	406.1_1))	(grm1_1	grm2_2)))	((lit1_1	lit2_1)	((rhc1_1	rhc1_3)	rhc1_2)))	((((vir1_1	vir2_1)	((ceb2_2	((gal2_1
((((((369.1_1	406.1_1)	416.1_1)	(rot1_1	(rot1_2	(rot2_2	rot3_1))))	((lit1_1	lit2_1)	((rhc1_1	rhc1_3)	rhc1_2)))	((((406.1_2	hal2_1)	hal1_1)	(grm1_1	grm2_2))	grm2_1))	(((icr1_3	(gab1_1	vel2_2))	((((((((369.1_2	ceb1_1)	gab1_2)	gag1_1)	icr2_1)	((gac2_1	rot2_1)	gal1_1))	(((ceb2_1	plu1_1)	plu2_1)	vul1_2))	((((gab2_1	(gac1_1	vul2_1))	(gac1_2	icr2_3))	((vel1_2	vup1_1)	vul3_2))	vel2_1))	(vul1_1	(icr2_2	(vel1_1	vul3_1)))))	(((((vir2_1	vir1_1)	icr1_1)	((ceb2_2
(((((((((((icr1_3	vul1_1)	gab1_1)	vel1_1)	vul3_1)	icr2_2)	((((369.1_2	(vup1_1	gac1_1))	((gab1_2	(gac2_1	gag1_1))	(gac1_2	icr2_3)))	((((ceb1_1	(ceb2_1	vul2_1))	plu2_1)	plu1_1)	(((((gab2_1	icr2_1)	vul1_2)	vel1_2)	vel2_1)	(gal1_1	(rot2_1	vul3_2)))))	vel2_2))	(((((416.1_1	(369.1_1	406.1_1))	grm2_2)	grm1_1)	grm2_1)	((lit1_1	lit2_1)	((rhc1_1	rhc1_3)	rhc1_2))))	(406.1_2	(hal1_1	hal2_1)))	((rot1_1	(rot1_2	rot3_1))	rot2_2))	((((((vir1_1	vir2_1)	(((ceb2_2	gag2_1)
(((((((gab1_1	(icr1_3	icr2_2))	((vul3_1	vul1_1)	vel1_1))	(((((((369.1_2	rot2_1)	(((((gag1_1	plu2_1)	vup1_1)	icr2_1)	plu1_1)	(vul2_1	vul3_2)))	((ceb1_1	vul1_2)	(gab1_2	gac2_1)))	(((ceb2_1	vel2_1)	gac1_1)	(gal1_1	vel1_2)))	gab2_1)	(gac1_2	icr2_3))	vel2_2))	((((369.1_1	416.1_1)	406.1_1)	hal2_1)	hal1_1))	((((((vir1_1	vir2_1)	(gal1_2	gal2_1))	(((ceb2_2	icr1_2)	gag2_1)	icr1_1))	(((((gra2_1	tri1_1)	vul2_2)	(366.1_1	vup2_1))	(416.1_2	((gag2_2	tri2_1)	gra1_1)))
(((((369.1_1	(406.1_1	416.1_1))	(((vul3_1	vul1_1)	(((icr2_2	vel2_2)	(icr1_3	vel1_1))	gab1_1))	(((((((369.1_2	vul2_1)	gab1_2)	gab2_1)	(((gag1_1	vul3_2)	gal1_1)	icr2_1))	(plu1_1	rot2_1))	(((gac1_1	vel2_1)	(gac1_2	icr2_3))	(gac2_1	plu2_1)))	((ceb1_1	vel1_2)	((ceb2_1	vul1_2)	vup1_1)))))	((((406.1_2	(hal1_1	hal2_1))	((rot1_1	rot3_1)	(rot1_2	rot2_2)))	grm2_1)	(grm1_1	grm2_2)))	(((((vir2_1	vir1_1)	gag2_1)	(((ceb2_2	gal1_2)	(icr1_2	gal2_1))	icr1_1))	((((gra2_1
((((((rot1_1	rot2_2)	rot3_1)	rot1_2)	((((((vul1_1	vul3_1)	icr2_2)	(vel2_2	gab1_1))	vel1_1)	((((((369.1_2	vul1_2)	((gab1_2	rot2_1)	(gal1_1	vul3_2)))	((ceb2_1	gab2_1)	icr2_1))	((gac1_2	icr2_3)	plu1_1))	vup1_1)	((((((ceb1_1	vel2_1)	vel1_2)	vul2_1)	(gag1_1	plu2_1))	gac2_1)	gac1_1)))	icr1_3))	(((((((vir2_1	vir1_1)	(gal2_1	icr1_2))	gag2_1)	((ceb2_2	icr1_1)	gal1_2))	((lai1_1	lai2_1)	lai1_2))	(((tri2_1	vup2_1)	(gag2_2	tri1_1))	(((366.1_1	vul2_2)	(416.1_2
(((((lit1_1	lit2_1)	((rhc1_1	rhc1_3)	rhc1_2))	(((406.1_2	hal2_1)	hal1_1)	((grm2_2	(grm1_1	grm2_1))	((rot1_1	(rot1_2	rot3_1))	rot2_2))))	((((vul3_1	((icr2_2	vel1_1)	gab1_1))	((vul1_1	icr1_3)	vel2_2))	(((((369.1_2	(gac2_1	vup1_1))	(ceb1_1	plu1_1))	(gab1_2	(gab2_1	((gal1_1	icr2_1)	rot2_1))))	((ceb2_1	gag1_1)	(((gac1_1	(gac1_2	icr2_3))	vel2_1)	vel1_2)))	((vul1_2	vul2_1)	(vul3_2	plu2_1))))	(((((vir1_1	vir2_1)	gag2_1)	(((gal1_2	gal2_1)	icr1_2)	icr1_1))
((((((((369.1_1	416.1_1)	406.1_1)	(grm1_1	(rot1_1	((rot1_2	rot3_1)	rot2_2))))	(grm2_1	grm2_2))	((lit1_1	lit2_1)	((rhc1_1	rhc1_3)	rhc1_2)))	((406.1_2	hal1_1)	hal2_1))	(((((icr1_3	vel2_2)	icr2_2)	((vul3_1	vul1_1)	gab1_1))	vel1_1)	(((((((369.1_2	gab1_2)	vel1_2)	(ceb1_1	gac1_1))	((((gab2_1	plu1_1)	gag1_1)	rot2_1)	icr2_1))	((gac1_2	icr2_3)	gal1_1))	plu2_1)	(((ceb2_1	(vel2_1	vul2_1))	((gac2_1	vup1_1)	vul3_2))	vul1_2))))	((((((vir2_1	vir1_1)	gag2_1)	(gal2_1
(((lit1_1	lit2_1)	(grm2_1	((rhc1_1	rhc1_3)	rhc1_2)))	((((vul1_1	(gab1_1	vul3_1))	(vel2_2	((vel1_1	icr1_3)	icr2_2)))	(((((369.1_2	vul2_1)	(ceb2_1	vel1_2))	(gac1_1	(gal1_1	plu1_1)))	(((ceb1_1	plu2_1)	(rot2_1	vel2_1))	(gac1_2	icr2_3)))	(((gab2_1	vup1_1)	gag1_1)	((gab1_2	(gac2_1	vul3_2))	(icr2_1	vul1_2)))))	(((((((vir1_1	vir2_1)	((((ceb2_2	icr1_2)	icr1_1)	gal1_2)	gal2_1))	gag2_1)	((((416.1_2	vul2_2)	vup2_1)	(((gag2_2	gra2_1)	tri1_1)	gra1_1))	(366.1_1
(((((((lit1_1	lit2_1)	(grm1_1	grm2_2))	(406.1_1	(369.1_1	416.1_1)))	((vel2_2	(((vel1_1	((vul3_1	icr1_3)	gab1_1))	(((((369.1_2	(gac1_2	icr2_3))	gag1_1)	((gab2_1	plu2_1)	gal1_1))	((((ceb1_1	vel2_1)	vul2_1)	((ceb2_1	vel1_2)	plu1_1))	(rot2_1	(icr2_1	vup1_1))))	(((gac1_1	gac2_1)	vul1_2)	(gab1_2	vul3_2))))	(icr2_2	vul1_1)))	((406.1_2	hal1_1)	hal2_1)))	(grm2_1	(rot1_1	(rot1_2	(rot2_2	rot3_1)))))	(((((((vir1_1	vir2_1)	((((ceb2_2	gal1_2)	gal2_1)	icr1_2)	icr1_1))
((((((((((((vir1_1	vir2_1)	(366.1_1	tri2_1))	gag2_1)	vul2_2)	vup2_1)	(gra1_1	((416.1_2	gra2_1)	(gag2_2	tri1_1))))	(bur1_1	(bur1_2	bur2_1)))	((lai1_1	lai2_1)	lai1_2))	(((ceb2_2	gal1_2)	gal2_1)	(icr1_1	icr1_2)))	(((((vul1_1	gab1_1)	icr2_2)	icr1_3)	((vel1_1	vel2_2)	vul3_1))	(((((((369.1_2	((ceb1_1	vel2_1)	(ceb2_1	vel1_2)))	rot2_1)	icr2_1)	vul2_1)	vul1_2)	((((gab1_2	(plu1_1	vul3_2))	(gac1_2	icr2_3))	gal1_1)	gab2_1))	(((gac1_1	vup1_1)	gag1_1)	(gac2_1
((((((grm2_1	grm1_1)	((369.1_1	(406.1_1	416.1_1))	((((rot1_1	rot2_2)	rot3_1)	rot1_2)	grm2_2)))	(lit1_1	lit2_1))	((((((vir1_1	vir2_1)	((ceb2_2	icr1_2)	(gal1_2	gal2_1)))	icr1_1)	((gra1_1	gag2_2)	vul2_2))	(((366.1_1	(tri2_1	tri1_1))	(416.1_2	(gra2_1	vup2_1)))	(lai1_1	(lai1_2	lai2_1))))	(((bur1_1	bur1_2)	bur2_1)	gag2_1)))	((rhc1_1	rhc1_3)	rhc1_2))	((((vul1_1	((vel1_1	vel2_2)	icr2_2))	(vul3_1	(gab1_1	icr1_3)))	((((((369.1_2	ceb1_1)	vul1_2)	((gab2_1	gag1_1)
((((((grm1_1	((369.1_1	(406.1_1	416.1_1))	(rot1_1	((rot1_2	rot2_2)	rot3_1))))	((((icr2_2	vul3_1)	(gab1_1	vel1_1))	((vul1_1	plu2_1)	icr1_3))	((((((369.1_2	vul1_2)	((((((ceb1_1	vel1_2)	vup1_1)	(gab1_2	(gac2_1	vul3_2)))	(gac1_2	icr2_3))	gal1_1)	(((ceb2_1	gac1_1)	gab2_1)	(icr2_1	vel2_1))))	rot2_1)	plu1_1)	(gag1_1	vul2_1))	vel2_2)))	grm2_1)	(((lit1_1	lit2_1)	((rhc1_1	rhc1_3)	rhc1_2))	grm2_2))	((406.1_2	hal1_1)	hal2_1))	((((((vir1_1	vir2_1)	gal1_2)	((ceb2_2
((((((grm2_2	((rot1_1	(rot1_2	rot2_2))	rot3_1))	(((406.1_1	416.1_1)	369.1_1)	((406.1_2	hal1_1)	hal2_1)))	(grm1_1	grm2_1))	(((vel1_1	(icr1_3	(vel2_2	vul1_1)))	((gab1_1	plu2_1)	(vul3_1	icr2_2)))	(((((((((369.1_2	gac2_1)	rot2_1)	(gag1_1	plu1_1))	gac1_1)	vel1_2)	(gac1_2	icr2_3))	vul2_1)	(((ceb1_1	vul3_2)	(((ceb2_1	vel2_1)	vup1_1)	icr2_1))	(gab2_1	vul1_2)))	(gab1_2	gal1_1))))	((((((((vir2_1	vir1_1)	gag2_1)	((ceb2_2	icr1_2)	((icr1_1	gal2_1)	gal1_2)))	(lai1_1
(((((((((416.1_1	(369.1_1	406.1_1))	grm2_1)	grm1_1)	(rot1_1	((rot1_2	rot2_2)	rot3_1)))	grm2_2)	(((plu2_1	vel2_2)	(((vul1_1	vul3_1)	((vel1_1	icr2_2)	gab1_1))	(((369.1_2	gac2_1)	(gag1_1	vul1_2))	(((ceb1_1	((((ceb2_1	(gab1_2	vup1_1))	vul2_1)	((gab2_1	icr2_1)	vel1_2))	(gac1_1	((rot2_1	vul3_2)	plu1_1))))	vel2_1)	((gac1_2	icr2_3)	gal1_1)))))	icr1_3))	(((((((vir2_1	vir1_1)	(ceb2_2	(gal1_2	icr1_1)))	(gag2_1	(gal2_1	icr1_2)))	((((tri1_1	gra1_1)	tri2_1)	(366.1_1
(((((((((((vir1_1	vir2_1)	icr1_2)	gag2_1)	(ceb2_2	gal2_1))	(gal1_2	icr1_1))	(((((366.1_1	gra2_1)	vup2_1)	vul2_2)	(gag2_2	gra1_1))	((lai1_1	lai1_2)	lai2_1)))	((416.1_2	tri2_1)	tri1_1))	((bur1_1	bur1_2)	bur2_1))	(406.1_1	(369.1_1	416.1_1)))	(((lit1_1	lit2_1)	((rhc1_1	rhc1_3)	rhc1_2))	(((406.1_2	hal2_1)	grm2_2)	((grm2_1	(grm1_1	(rot1_1	((rot1_2	rot2_2)	rot3_1))))	hal1_1))))	((((icr1_3	vul3_1)	((gab1_1	vul1_1)	vel2_2))	(icr2_2	vel1_1))	((((((369.1_2	gac2_1)
(((406.1_2	((369.1_1	416.1_1)	406.1_1))	((((((vul3_1	icr1_3)	(icr2_2	vel1_1))	((gab1_1	vel2_2)	vul1_1))	((((((369.1_2	(gac1_1	vul2_1))	(gab2_1	gal1_1))	vul3_2)	((icr2_1	((gac1_2	icr2_3)	rot2_1))	(gag1_1	vel1_2)))	(((((ceb1_1	ceb2_1)	vul1_2)	vel2_1)	plu1_1)	gac2_1))	((gab1_2	vup1_1)	plu2_1)))	(hal1_1	hal2_1))	grm2_2))	(((((((vir2_1	vir1_1)	gag2_1)	((ceb2_2	gal2_1)	gal1_2))	(icr1_1	icr1_2))	(((bur1_1	(bur1_2	bur2_1))	tri1_1)	(gra1_1	vul2_2)))	((((gra2_1
(((((((((gab1_1	vel2_2)	((icr2_2	vel1_1)	vul1_1))	(((((((369.1_2	(ceb2_1	rot2_1))	gac2_1)	((gab1_2	plu1_1)	vul1_2))	((gac1_2	icr2_3)	icr2_1))	((ceb1_1	plu2_1)	(((gac1_1	gal1_1)	vel1_2)	(vul2_1	vup1_1))))	((gab2_1	gag1_1)	vul3_2))	vel2_1))	(vul3_1	icr1_3))	(grm1_1	grm2_2))	((406.1_2	369.1_1)	(406.1_1	416.1_1)))	((hal1_1	hal2_1)	grm2_1))	((lit1_1	lit2_1)	((rhc1_1	rhc1_3)	rhc1_2)))	((((((vir1_1	vir2_1)	(ceb2_2	(gal1_2	gal2_1)))	(icr1_2	icr1_1))	gag2_1)
(((lit1_1	lit2_1)	((rhc1_1	rhc1_3)	rhc1_2))	((((((((((vel1_1	vul1_1)	vul3_1)	icr2_2)	((((((369.1_2	(gac1_2	icr2_3))	vup1_1)	vel1_2)	(gag1_1	(icr2_1	vul2_1)))	(plu1_1	rot2_1))	((ceb1_1	vul3_2)	((ceb2_1	(gab1_2	gac1_1))	(((((gab2_1	gal1_1)	plu2_1)	vel2_1)	vul1_2)	gac2_1)))))	(vel2_2	(gab1_1	icr1_3)))	(rot1_1	((rot1_2	rot3_1)	rot2_2)))	(hal1_1	hal2_1))	(((369.1_1	406.1_1)	(406.1_2	416.1_1))	grm2_1))	(grm1_1	grm2_2))	((((((vir1_1	vir2_1)	ceb2_2)	((gal1_2
(((((((vel1_1	vul3_1)	icr1_3)	(icr2_2	vel2_2))	(gab1_1	vul1_1))	((((((369.1_2	vup1_1)	vul1_2)	(ceb2_1	vel1_2))	(vul3_2	vul2_1))	((ceb1_1	vel2_1)	(gac1_2	icr2_3)))	((((gab1_2	plu1_1)	(gab2_1	(gag1_1	icr2_1)))	((gac1_1	gac2_1)	gal1_1))	(plu2_1	rot2_1))))	(((((vir1_1	vir2_1)	(((ceb2_2	icr1_2)	icr1_1)	(gal1_2	gal2_1)))	gag2_1)	((((vup2_1	gra2_1)	vul2_2)	(lai1_1	(lai1_2	lai2_1)))	(((((366.1_1	416.1_2)	((bur1_1	bur1_2)	bur2_1))	tri1_1)	(gag2_2	gra1_1))
((((icr1_3	((((369.1_2	(gab1_2	vel1_2))	(((ceb2_1	vel2_1)	plu2_1)	rot2_1))	((gag1_1	(gac1_2	icr2_3))	((gab2_1	vup1_1)	vul1_2)))	((((ceb1_1	vul2_1)	(((gac2_1	vul3_2)	gal1_1)	plu1_1))	gac1_1)	icr2_1)))	((icr2_2	(gab1_1	vul3_1))	(vel2_2	(vel1_1	vul1_1))))	(((((vir2_1	vir1_1)	(ceb2_2	((gag2_1	icr1_1)	(gal1_2	icr1_2))))	gal2_1)	((((tri1_1	(366.1_1	(416.1_2	(gra2_1	tri2_1))))	(((bur1_1	bur1_2)	bur2_1)	vup2_1))	vul2_2)	((gag2_2	gra1_1)	((lai1_1	lai2_1)
((((((((((406.1_1	416.1_1)	(369.1_1	406.1_2))	grm1_1)	grm2_2)	(rot1_1	((rot1_2	rot3_1)	rot2_2)))	grm2_1)	((lit1_1	lit2_1)	((rhc1_1	rhc1_3)	rhc1_2)))	((((vir1_1	vir2_1)	((((ceb2_2	gal2_1)	gal1_2)	gag2_1)	(icr1_1	icr1_2)))	(((gra1_1	gag2_2)	((((366.1_1	tri2_1)	(gra2_1	tri1_1))	vup2_1)	(416.1_2	vul2_2)))	(bur1_1	(bur1_2	bur2_1))))	((lai1_1	lai1_2)	lai2_1)))	(((((vul3_1	gab1_1)	((icr2_2	icr1_3)	vul1_1))	(plu2_1	vel2_2))	vel1_1)	((((((((369.1_2	vul1_2)	gac2_1)
((((lit1_1	lit2_1)	(((416.1_1	406.1_1)	(369.1_1	406.1_2))	(grm2_2	(rot1_1	(rot1_2	(rot2_2	rot3_1))))))	((rhc1_1	rhc1_3)	rhc1_2))	((((((vul1_1	vel2_2)	((plu2_1	vel1_1)	gab1_1))	icr1_3)	((((((369.1_2	(gac2_1	vul3_2))	(icr2_1	vel2_1))	plu1_1)	((((ceb1_1	gab2_1)	ceb2_1)	(vup1_1	vul2_1))	((gab1_2	(gac1_1	(rot2_1	vel1_2)))	((gac1_2	icr2_3)	vul1_2))))	(gag1_1	gal1_1))	(vul3_1	icr2_2)))	((grm1_1	grm2_1)	(hal1_1	hal2_1)))	(((((((vir1_1	vir2_1)	(ceb2_2	(gal1_2
((((((369.1_1	(406.1_1	416.1_1))	406.1_2)	grm1_1)	(grm2_1	((rhc1_1	rhc1_3)	rhc1_2)))	(((((vul1_1	icr2_2)	(vul3_1	(plu2_1	vel1_1)))	((gab1_1	icr1_3)	vel2_2))	(((((369.1_2	rot2_1)	ceb2_1)	(gac1_2	icr2_3))	((ceb1_1	vul3_2)	((gab1_2	(icr2_1	vul1_2))	((gab2_1	gac1_1)	gag1_1))))	(((gac2_1	plu1_1)	vel2_1)	((gal1_1	vup1_1)	(vel1_2	vul2_1)))))	((((lit1_1	lit2_1)	(hal1_1	hal2_1))	((rot1_1	rot3_1)	(rot1_2	rot2_2)))	grm2_2)))	((((((vir1_1	vir2_1)	icr1_1)	(ceb2_2
(((((((((406.1_1	369.1_1)	(406.1_2	416.1_1))	grm1_1)	(((rot1_1	rot2_2)	rot3_1)	rot1_2))	grm2_2)	((gab1_1	(vul3_1	(((icr2_2	plu2_1)	((icr1_3	vel2_2)	vel1_1))	vul1_1)))	(((((369.1_2	((ceb2_1	rot2_1)	(((vul2_1	(gal1_1	vul3_2))	vel1_2)	vel2_1)))	vup1_1)	((((ceb1_1	(gac2_1	vul1_2))	icr2_1)	plu1_1)	gac1_1))	gag1_1)	((gab1_2	gab2_1)	(gac1_2	icr2_3)))))	(lit1_1	lit2_1))	((grm2_1	(hal1_1	hal2_1))	((rhc1_1	rhc1_3)	rhc1_2)))	((((vir1_1	vir2_1)	(((((ceb2_2	gal1_2)
((((((hal1_1	hal2_1)	(((((vul1_1	vul3_1)	gab1_1)	(icr1_3	vel1_1))	(vel2_2	plu2_1))	((((((369.1_2	gab2_1)	vel1_2)	((ceb2_1	(gac1_2	icr2_3))	(gal1_1	(icr2_1	vul3_2))))	plu1_1)	gac1_1)	(((((ceb1_1	gac2_1)	rot2_1)	gab1_2)	(icr2_2	((vul2_1	vel2_1)	vup1_1)))	(gag1_1	vul1_2)))))	(((((406.1_2	416.1_1)	369.1_1)	406.1_1)	((lit1_1	lit2_1)	grm1_1))	(grm2_2	(rot1_1	(rot1_2	(rot2_2	rot3_1))))))	((rhc1_1	rhc1_3)	rhc1_2))	grm2_1)	(((((vir2_1	vir1_1)	(ceb2_2	(gal1_2
((((((lit1_1	lit2_1)	((rot1_1	rot1_2)	(rot2_2	rot3_1)))	((((416.1_1	406.1_1)	(369.1_1	406.1_2))	(grm1_1	grm2_2))	grm2_1))	(((((vir1_1	vir2_1)	((ceb2_2	gal1_2)	(gal2_1	icr1_2)))	icr1_1)	gag2_1)	((((416.1_2	gra1_1)	gra2_1)	((366.1_1	vup2_1)	((bur1_1	bur1_2)	bur2_1)))	(((gag2_2	(tri2_1	vul2_2))	tri1_1)	((lai1_1	lai1_2)	lai2_1)))))	((((vul1_1	gab1_1)	((((369.1_2	icr2_1)	vel1_2)	((ceb1_1	((gab1_2	vul2_1)	(gac1_1	vel2_1)))	gac2_1))	((((((ceb2_1	vup1_1)	rot2_1)
((((grm2_2	rot1_1)	(hal1_1	hal2_1))	(((((vul3_1	((icr2_2	plu2_1)	vul1_1))	(gab1_1	((((ceb2_1	vul3_2)	(gab2_1	vup1_1))	gac2_1)	icr2_1)))	(((369.1_2	(gag1_1	vul2_1))	(((ceb1_1	rot2_1)	gab1_2)	(gac1_2	icr2_3)))	((gac1_1	vel1_2)	(((gal1_1	vul1_2)	vel2_1)	plu1_1))))	(vel1_1	(icr1_3	vel2_2)))	((((((369.1_1	416.1_1)	406.1_1)	406.1_2)	((rot1_2	rot2_2)	rot3_1))	(grm1_1	grm2_1))	((lit1_1	lit2_1)	((rhc1_1	rhc1_3)	rhc1_2)))))	(((((vir1_1	vir2_1)	((gal1_2	gal2_1)
((((((((((vir2_1	vir1_1)	gag2_1)	(ceb2_2	gal1_2))	icr1_1)	(gal2_1	icr1_2))	((gra2_1	vul2_2)	(((366.1_1	(gra1_1	vup2_1))	((bur1_1	bur1_2)	bur2_1))	tri1_1)))	(lai1_1	(lai1_2	lai2_1)))	((416.1_2	tri2_1)	gag2_2))	((((((vul1_1	icr2_2)	(vul3_1	plu2_1))	((vel1_1	vul1_2)	(gab1_1	(icr1_3	vel2_2))))	(((369.1_2	(ceb2_1	vul2_1))	((ceb1_1	(rot2_1	vul3_2))	(gab1_2	(gac1_1	vup1_1))))	(((((gac2_1	gab2_1)	(gal1_1	icr2_1))	(gac1_2	icr2_3))	vel2_1)	(gag1_1	(plu1_1
(((((hal2_1	hal1_1)	((416.1_1	(369.1_1	406.1_1))	406.1_2))	((((lit1_1	lit2_1)	(grm2_1	grm2_2))	((rot1_1	rot2_2)	(rot1_2	rot3_1)))	grm1_1))	((((((icr2_2	vul1_1)	(vel1_1	vul3_1))	vul1_2)	gab1_1)	(((icr1_3	plu2_1)	vel2_2)	((((((((369.1_2	vel1_2)	ceb1_1)	ceb2_1)	(gac2_1	icr2_1))	(gac1_2	icr2_3))	(gab1_2	vup1_1))	(vul2_1	vul3_2))	(((gab2_1	(gac1_1	rot2_1))	((gag1_1	gal1_1)	vel2_1))	plu1_1))))	((rhc1_1	rhc1_3)	rhc1_2)))	((((vir1_1	vir2_1)	ceb2_2)	(gal2_1
(((((((vul1_1	icr1_3)	(((((369.1_2	(ceb2_1	icr2_1))	(gab1_2	vup1_1))	((((ceb1_1	((plu1_1	vel1_2)	gal1_1))	(((gac1_2	icr2_3)	vel2_1)	vul3_2))	gac2_1)	(gag1_1	rot2_1)))	((gab2_1	vul1_2)	(gac1_1	vul2_1)))	(icr2_2	vel2_2)))	(((vel1_1	vul3_1)	plu2_1)	gab1_1))	((((((369.1_1	406.1_1)	406.1_2)	416.1_1)	(grm1_1	grm2_2))	((lit1_1	lit2_1)	(hal2_1	hal1_1)))	(((rot1_1	rot3_1)	rot2_2)	rot1_2)))	grm2_1)	((vir1_1	vir2_1)	(((((vul2_2	tri2_1)	(((((ceb2_2	gal1_2)	icr1_2)
(((((((vul3_1	(gab1_1	vel1_1))	(((((((369.1_2	(vel1_2	vul1_2))	vul2_1)	icr2_1)	vel2_1)	gab2_1)	(((ceb1_1	gac2_1)	((ceb2_1	gal1_1)	((gac1_1	plu1_1)	gag1_1)))	(rot2_1	(vul3_2	vup1_1))))	(gab1_2	(gac1_2	icr2_3))))	((((icr2_2	icr1_3)	vul1_1)	vel2_2)	plu2_1))	(grm2_2	(rot1_1	(rot1_2	(rot2_2	rot3_1)))))	(((369.1_1	((406.1_1	416.1_1)	406.1_2))	(hal1_1	hal2_1))	((lit1_1	lit2_1)	grm1_1)))	((((((vir1_1	vir2_1)	((416.1_2	gag2_2)	gal1_2))	ceb2_2)	((gag2_1	(gal2_1
((((((((((vir1_1	vir2_1)	gal2_1)	((ceb2_2	gal1_2)	(icr1_1	icr1_2)))	gag2_1)	(416.1_2	gag2_2))	(((gra1_1	(tri2_1	vup2_1))	gra2_1)	((lai1_1	lai2_1)	lai1_2)))	(366.1_1	tri1_1))	((bur1_1	(bur1_2	bur2_1))	vul2_2))	(grm2_1	((rhc1_1	rhc1_3)	rhc1_2)))	((((((((vel1_1	vul3_1)	gab1_1)	(icr1_3	plu2_1))	vel2_2)	((((((369.1_2	vul1_2)	(gac1_2	icr2_3))	gag1_1)	vul2_1)	(((((ceb1_1	ceb2_1)	vel2_1)	((((vup1_1	vul3_2)	(gab1_2	(gac1_1	plu1_1)))	icr2_1)	gal1_1))	((gab2_1
((((grm2_1	(rhc1_1	(rhc1_2	rhc1_3)))	((((((icr1_3	vel2_2)	icr2_2)	((gab1_1	vel1_1)	vul3_1))	(plu2_1	vul1_1))	(((369.1_2	(vul1_2	rot2_1))	(((gab2_1	vul2_1)	(gac1_2	icr2_3))	(gag1_1	vel2_1)))	(((((ceb1_1	plu1_1)	vup1_1)	((((ceb2_1	gac2_1)	gac1_1)	vul3_2)	gab1_2))	icr2_1)	(gal1_1	vel1_2))))	((((406.1_1	369.1_1)	416.1_1)	406.1_2)	((lit1_1	lit2_1)	(((grm1_1	grm2_2)	(((rot1_1	rot3_1)	rot2_2)	rot1_2))	(hal1_1	hal2_1))))))	((((((vir2_1	vir1_1)	icr1_1)	((((ceb2_2
((((((icr1_3	(((gac1_1	(plu2_1	vel2_2))	(gab1_1	vel1_1))	((icr2_2	vul3_1)	vul1_1)))	(((((((369.1_2	gab2_1)	vel1_2)	vul3_2)	icr2_1)	gal1_1)	(((ceb1_1	(gac2_1	rot2_1))	gab1_2)	((gac1_2	icr2_3)	gag1_1)))	((ceb2_1	vup1_1)	((plu1_1	vel2_1)	(vul1_2	vul2_1)))))	(((((((((((vir2_1	vir1_1)	gag2_1)	ceb2_2)	icr1_2)	gal2_1)	gal1_2)	icr1_1)	(gra1_1	(((366.1_1	tri1_1)	gag2_2)	vul2_2)))	(((((416.1_2	tri2_1)	gra2_1)	vup2_1)	(bur1_1	(bur1_2	bur2_1)))	(lai1_1	(lai1_2
((((rot1_1	(rot1_2	rot2_2))	rot3_1)	(((vul1_1	(((gab1_1	(icr1_3	plu2_1))	vel2_2)	(vul3_1	icr2_2)))	vel1_1)	(((369.1_2	(vul2_1	vel2_1))	((((((((ceb1_1	rot2_1)	((gab2_1	vul3_2)	vul1_2))	(gag1_1	vel1_2))	(plu1_1	vup1_1))	(gac1_2	icr2_3))	icr2_1)	gac2_1)	ceb2_1))	(gab1_2	(gac1_1	gal1_1)))))	((((((((((vir1_1	vir2_1)	(ceb2_2	gal2_1))	icr1_2)	(gag2_1	gal1_2))	((416.1_2	gra2_1)	tri2_1))	(366.1_1	gra1_1))	(((bur1_1	bur1_2)	bur2_1)	icr1_1))	((gag2_2	tri1_1)
(((((((icr1_3	(plu2_1	(vul3_1	vel2_2)))	vul1_1)	(vel1_1	icr2_2))	gab1_1)	(((((369.1_2	(gac1_1	vel2_1))	icr2_1)	plu1_1)	gag1_1)	(((ceb1_1	gal1_1)	(rot2_1	vel1_2))	(((((ceb2_1	gac2_1)	vul3_2)	(gab1_2	vul2_1))	vup1_1)	((gab2_1	(gac1_2	icr2_3))	vul1_2)))))	((((((((vir1_1	vir2_1)	(ceb2_2	gag2_1))	gal1_2)	(gal2_1	icr1_2))	((416.1_2	(gra1_1	tri2_1))	(bur1_1	(bur1_2	bur2_1))))	(lai1_1	(lai1_2	lai2_1)))	(((((gra2_1	gag2_2)	(366.1_1	vup2_1))	vul2_2)	tri1_1)
((((((((vul1_1	gab1_1)	(icr1_3	(vel1_1	vul3_1)))	icr2_2)	(((((((369.1_2	(gac1_2	icr2_3))	vup1_1)	vel1_2)	(((gag1_1	gal1_1)	plu1_1)	vul3_2))	icr2_1)	((ceb1_1	gac2_1)	(((ceb2_1	gab2_1)	(gac1_1	rot2_1))	((gab1_2	vel2_1)	vul2_1))))	vul1_2))	plu2_1)	vel2_2)	(((((((vir1_1	vir2_1)	(gal2_1	icr1_2))	(ceb2_2	gal1_2))	(((((gag2_2	vup2_1)	vul2_2)	tri1_1)	(lai1_1	(lai1_2	lai2_1)))	(((((366.1_1	gra2_1)	tri2_1)	gra1_1)	icr1_1)	(416.1_2	(bur1_1	(bur1_2	bur2_1))))))
((((hal1_1	hal2_1)	((((416.1_1	(369.1_1	406.1_1))	406.1_2)	(lit1_1	lit2_1))	(rot1_1	(rot1_2	(rot2_2	rot3_1)))))	((((((vul3_1	(icr1_3	gab1_1))	(icr2_2	vel1_1))	((((369.1_2	(gal1_1	vel1_2))	((gac2_1	vul1_2)	rot2_1))	gab1_2)	(gac1_1	(gag1_1	vel2_1))))	(vul1_1	vel2_2))	((((ceb1_1	(gac1_2	icr2_3))	vul3_2)	(ceb2_1	(((gab2_1	(plu1_1	plu2_1))	vup1_1)	vul2_1)))	icr2_1))	(((((((vir2_1	vir1_1)	(ceb2_2	gal1_2))	gag2_1)	(gal2_1	icr1_2))	(lai1_1	(lai1_2	lai2_1)))
((((grm2_1	((rhc1_1	rhc1_3)	rhc1_2))	((((lit1_1	lit2_1)	(grm2_2	(rot1_1	(rot1_2	(rot2_2	rot3_1)))))	grm1_1)	(hal1_1	hal2_1)))	((((((vir2_1	vir1_1)	(gal1_2	icr1_1))	gag2_1)	(ceb2_2	(gal2_1	icr1_2)))	((((((gra2_1	(tri2_1	vup2_1))	(416.1_2	tri1_1))	(366.1_1	gra1_1))	(gag2_2	vul2_2))	(lai1_1	(lai1_2	lai2_1)))	((bur1_1	bur1_2)	bur2_1)))	((416.1_1	406.1_1)	(369.1_1	406.1_2))))	((((gab1_1	(vel1_1	vul3_1))	(vel2_2	(icr1_3	vul1_1)))	icr2_2)	(((((369.1_2	gac1_1)
(((((grm1_1	(grm2_1	((rhc1_1	rhc1_3)	rhc1_2)))	(((hal1_1	hal2_1)	grm2_2)	(lit1_1	lit2_1)))	((((((vir1_1	vir2_1)	icr1_2)	gal1_2)	(ceb2_2	(gag2_1	(gal2_1	icr1_1))))	(lai1_1	(lai1_2	lai2_1)))	((((vup2_1	gra1_1)	((366.1_1	tri1_1)	tri2_1))	(416.1_2	gag2_2))	((bur1_1	(bur1_2	bur2_1))	(gra2_1	vul2_2)))))	(((((vel1_1	(gab1_1	vel2_2))	icr2_2)	vul3_1)	(vul1_1	icr1_3))	((((((369.1_2	gac1_1)	(rot2_1	vul1_2))	(vel2_1	plu1_1))	icr2_1)	(((((ceb2_1	gac2_1)	gab2_1)
(((((grm1_1	grm2_2)	grm2_1)	(406.1_1	((369.1_1	416.1_1)	406.1_2)))	((lit1_1	lit2_1)	((rot1_1	(rot1_2	rot3_1))	rot2_2)))	(((((icr1_3	((icr2_2	vul1_1)	((vul3_1	vel1_1)	gab1_1)))	vel2_2)	(((((((369.1_2	vul1_2)	icr2_1)	(plu2_1	rot2_1))	(gab2_1	plu1_1))	(((ceb2_1	(vel2_1	vup1_1))	gab1_2)	gac1_1))	gac2_1)	((((ceb1_1	vul2_1)	gal1_1)	(gag1_1	vel1_2))	((gac1_2	icr2_3)	vul3_2))))	((rhc1_1	rhc1_3)	rhc1_2))	((((((vir2_1	vir1_1)	(((ceb2_2	(gal2_1	icr1_2))	gal1_2)
(((((((406.1_1	406.1_2)	(369.1_1	416.1_1))	grm1_1)	((rot1_1	rot1_2)	(rot2_2	rot3_1)))	(((((vel1_1	(gab1_1	vul1_1))	(((((((369.1_2	gac1_1)	gac2_1)	vel2_1)	vup1_1)	(icr2_1	vul3_2))	(((ceb1_1	vel1_2)	((gab2_1	gal1_1)	rot2_1))	((ceb2_1	(((gag1_1	vul1_2)	plu1_1)	plu2_1))	(gab1_2	vul2_1))))	(gac1_2	icr2_3)))	(icr1_3	((icr2_2	vul3_1)	vel2_2)))	grm2_2)	((lit1_1	lit2_1)	((rhc1_1	rhc1_3)	rhc1_2))))	((hal1_1	hal2_1)	grm2_1))	(((((vir2_1	vir1_1)	(((ceb2_2	(gag2_1
(((((((369.1_1	406.1_1)	(406.1_2	416.1_1))	grm2_1)	(grm1_1	(rot1_1	((rot1_2	rot3_1)	rot2_2))))	(hal1_1	hal2_1))	(((icr2_2	(vul1_1	(gab1_1	((icr1_3	vel2_2)	vul3_1))))	vel1_1)	(((((vir2_1	vir1_1)	(((ceb2_2	((gal2_1	gal1_2)	icr1_2))	icr1_1)	gag2_1))	(((gra1_1	((bur1_1	(bur1_2	bur2_1))	vup2_1))	((366.1_1	((416.1_2	tri1_1)	tri2_1))	(gag2_2	gra2_1)))	(vul2_2	((lai1_1	lai1_2)	lai2_1))))	grm2_2)	(((((369.1_2	gac2_1)	rot2_1)	(((ceb1_1	icr2_1)	gac1_1)	(gab2_1
((((((((((vir1_1	vir2_1)	ceb2_2)	(gal1_2	icr1_1))	icr1_2)	(gag2_1	gal2_1))	(bur1_1	(bur1_2	bur2_1)))	((416.1_2	(((366.1_1	((gra1_1	tri1_1)	vup2_1))	(gra2_1	tri2_1))	gag2_2))	vul2_2))	(lai1_1	(lai1_2	lai2_1)))	(((((icr2_2	vel1_1)	vul1_1)	((vul3_1	(icr1_3	vel2_2))	gab1_1))	((((((369.1_2	(ceb2_1	vel2_1))	(gag1_1	(vul1_2	(vel1_2	vul3_2))))	((ceb1_1	vul2_1)	(gab2_1	plu1_1)))	((gac2_1	rot2_1)	((gab1_2	(gac1_2	icr2_3))	gal1_1)))	icr2_1)	((gac1_1	vup1_1)
((((((grm2_2	((rot1_1	(rot1_2	rot2_2))	rot3_1))	(406.1_1	((369.1_1	416.1_1)	406.1_2)))	((((vel1_1	vul1_1)	gab1_1)	(((vel2_2	icr1_3)	vul3_1)	icr2_2))	(((((vul1_2	plu1_1)	(gal1_1	vel2_1))	(((369.1_2	vul2_1)	(ceb2_1	((gac1_2	icr2_3)	gac2_1)))	(((ceb1_1	icr2_1)	rot2_1)	(plu2_1	vup1_1))))	gac1_1)	((gag1_1	gab1_2)	((gab2_1	vel1_2)	vul3_2)))))	((lit1_1	lit2_1)	((hal1_1	hal2_1)	grm1_1)))	(grm2_1	((rhc1_1	rhc1_3)	rhc1_2)))	((((vir1_1	vir2_1)	icr1_1)	(((ceb2_2
((((grm1_1	grm2_2)	(grm2_1	((rhc1_1	rhc1_3)	rhc1_2)))	((((((vul1_1	gab1_1)	icr1_3)	vul3_1)	((vel1_1	vel2_2)	icr2_2))	((369.1_2	vul1_2)	((((ceb1_1	icr2_1)	((vel1_2	vul3_2)	plu1_1))	(((ceb2_1	rot2_1)	gab2_1)	gac1_1))	((((gab1_2	(gal1_1	vul2_1))	vup1_1)	(((gac1_2	icr2_3)	(gac2_1	gag1_1))	plu2_1))	vel2_1))))	(((((((vir1_1	vir2_1)	(gag2_1	gal2_1))	((ceb2_2	icr1_1)	icr1_2))	gal1_2)	(lai1_1	(lai1_2	lai2_1)))	(((((tri1_1	(tri2_1	vup2_1))	vul2_2)	((366.1_1
((((((((((tri1_1	gra1_1)	((366.1_1	gra2_1)	gag2_2))	(416.1_2	vup2_1))	((lai1_1	lai1_2)	lai2_1))	((bur1_1	(bur1_2	bur2_1))	tri2_1))	vul2_2)	(((vir2_1	vir1_1)	gal2_1)	(((ceb2_2	icr1_1)	(gal1_2	icr1_2))	gag2_1)))	(hal1_1	hal2_1))	((((icr2_2	(vul1_1	gab1_1))	(vel1_1	vul3_1))	vel2_2)	(icr1_3	(((((((369.1_2	vul1_2)	vul2_1)	(gab1_2	gal1_1))	(rot2_1	vul3_2))	(((((ceb1_1	vel1_2)	vup1_1)	(ceb2_1	vel2_1))	(gab2_1	((gac1_1	plu1_1)	(gac1_2	icr2_3))))	gag1_1))
(((hal1_1	hal2_1)	(((icr2_2	(vul3_1	(icr1_3	(vel1_1	vel2_2))))	(gab1_1	vul1_1))	(((((369.1_2	plu2_1)	((ceb2_1	gag1_1)	rot2_1))	((gab2_1	vup1_1)	(gal1_1	vul2_1)))	gab1_2)	((((((ceb1_1	gac1_1)	icr2_1)	(gac2_1	(vel1_2	vel2_1)))	vul3_2)	(plu1_1	vul1_2))	(gac1_2	icr2_3)))))	((((((((vir1_1	vir2_1)	ceb2_2)	icr1_2)	gag2_1)	((gal1_2	icr1_1)	gal2_1))	((((((tri1_1	vup2_1)	gra1_1)	vul2_2)	gra2_1)	gag2_2)	((366.1_1	(416.1_2	tri2_1))	((bur1_1	bur2_1)	bur1_2))))
((((grm2_2	((((369.1_1	406.1_1)	416.1_1)	406.1_2)	(((rot1_1	(rot2_2	rot3_1))	rot1_2)	(grm1_1	grm2_1))))	(hal2_1	hal1_1))	((lit1_1	lit2_1)	((rhc1_1	rhc1_3)	rhc1_2)))	((((vel1_1	(icr1_3	vul1_1))	(((gab1_1	vel2_2)	vul3_1)	icr2_2))	(((369.1_2	((ceb1_1	gab2_1)	vup1_1))	((((((ceb2_1	plu2_1)	plu1_1)	gac2_1)	(vel2_1	vul3_2))	((gac1_2	icr2_3)	vel1_2))	(gag1_1	rot2_1)))	(((gab1_2	gac1_1)	(gal1_1	(icr2_1	vul2_1)))	vul1_2)))	((((((((vir2_1	vir1_1)	(icr1_1	icr1_2))
((((((((gab1_1	vul3_1)	icr1_3)	icr2_2)	(vel2_2	(vel1_1	vul1_1)))	((((369.1_2	vel2_1)	rot2_1)	((gab1_2	plu1_1)	((gab2_1	vul1_2)	((gac1_2	icr2_3)	vup1_1))))	((((ceb1_1	((gac2_1	vul3_2)	plu2_1))	(icr2_1	vul2_1))	((ceb2_1	vel1_2)	gal1_1))	(gac1_1	gag1_1))))	((406.1_2	(369.1_1	(406.1_1	416.1_1)))	((grm1_1	((rot1_1	rot3_1)	(rot1_2	rot2_2)))	(grm2_1	grm2_2))))	((lit1_1	lit2_1)	((rhc1_1	rhc1_3)	rhc1_2)))	((((((vir1_1	vir2_1)	(gal2_1	(icr1_1	icr1_2)))	gag2_1)
(((((hal1_1	hal2_1)	(((((((vir1_1	vir2_1)	((ceb2_2	icr1_2)	gal1_2))	((gal2_1	gag2_1)	icr1_1))	((gag2_2	gra2_1)	((lai1_1	lai1_2)	lai2_1)))	((366.1_1	gra1_1)	((bur1_1	bur2_1)	bur1_2)))	(((416.1_2	tri2_1)	vul2_2)	(vup2_1	tri1_1)))	((rot1_1	rot1_2)	(rot2_2	rot3_1))))	(((((406.1_1	369.1_1)	416.1_1)	406.1_2)	((grm2_1	grm2_2)	grm1_1))	((lit1_1	lit2_1)	((rhc1_1	rhc1_3)	rhc1_2))))	(((icr2_2	(vul1_1	vul3_1))	((gab1_1	vel2_2)	(icr1_3	vel1_1)))	((((((369.1_2	gac2_1)
(((((((grm2_1	(grm1_1	grm2_2))	((lit1_1	lit2_1)	((rhc1_1	rhc1_3)	rhc1_2)))	(hal1_1	hal2_1))	((406.1_1	(369.1_1	406.1_2))	416.1_1))	((rot1_1	(rot1_2	rot2_2))	rot3_1))	((((((vir2_1	vir1_1)	ceb2_2)	((gal1_2	gal2_1)	icr1_2))	(gag2_1	icr1_1))	((bur1_1	bur2_1)	bur1_2))	(((((416.1_2	vup2_1)	tri1_1)	366.1_1)	(gag2_2	(gra1_1	gra2_1)))	((tri2_1	((lai1_1	lai2_1)	lai1_2))	vul2_2))))	((((vel2_2	icr1_3)	(vel1_1	vul1_1))	((gab1_1	icr2_2)	vul3_1))	((((((369.1_2	(plu1_1
(((((grm1_1	(((406.1_1	406.1_2)	(369.1_1	416.1_1))	(hal1_1	hal2_1)))	(((vel1_1	icr2_2)	((((369.1_2	((vul2_1	vul3_2)	((plu2_1	(vel1_2	vup1_1))	vul1_2)))	plu1_1)	(((((ceb2_1	gab1_2)	gac2_1)	(gac1_1	gal1_1))	(gac1_2	icr2_3))	icr2_1))	(((ceb1_1	vel2_1)	(gab2_1	rot2_1))	gag1_1)))	(((gab1_1	vul3_1)	(vul1_1	vel2_2))	icr1_3)))	(((rhc1_1	rhc1_3)	rhc1_2)	(lit1_1	lit2_1)))	(grm2_1	(grm2_2	(((rot1_1	rot3_1)	rot2_2)	rot1_2))))	(((((vir1_1	vir2_1)	(ceb2_2	icr1_2))
(((369.1_1	416.1_1)	(406.1_1	406.1_2))	((((((vul1_1	vel2_2)	vel1_1)	((gab1_1	vul3_1)	icr1_3))	icr2_2)	((((369.1_2	(gac1_1	(vel1_2	vul3_2)))	(gac1_2	icr2_3))	vel2_1)	((((ceb1_1	gag1_1)	((gab1_2	(gal1_1	vul1_2))	rot2_1))	((plu2_1	vup1_1)	vul2_1))	((ceb2_1	(gab2_1	plu1_1))	(gac2_1	icr2_1)))))	(((((vir2_1	vir1_1)	gag2_1)	((ceb2_2	icr1_1)	((gal1_2	icr1_2)	gal2_1)))	((((((366.1_1	416.1_2)	gra1_1)	vup2_1)	gag2_2)	(((gra2_1	vul2_2)	tri2_1)	(lai1_1	(lai1_2
(((((((((icr2_2	vel2_2)	((((((((369.1_2	rot2_1)	vul3_2)	vul1_2)	gac2_1)	((gac1_2	icr2_3)	vul2_1))	((((ceb2_1	(gag1_1	plu1_1))	((gab2_1	vel1_2)	(gac1_1	gal1_1)))	plu2_1)	icr2_1))	((ceb1_1	gab1_2)	(vup1_1	vel2_1)))	((gab1_1	vul1_1)	((icr1_3	vul3_1)	vel1_1))))	(grm2_1	(rot1_1	((rot1_2	rot2_2)	rot3_1))))	(grm1_1	grm2_2))	(((369.1_1	416.1_1)	406.1_2)	406.1_1))	(hal1_1	hal2_1))	((((((vir2_1	vir1_1)	((ceb2_2	gal2_1)	gag2_1))	(icr1_2	(gal1_2	icr1_1)))	(tri1_1
((((((416.1_1	369.1_1)	406.1_1)	406.1_2)	((lit1_1	lit2_1)	((rhc1_1	rhc1_3)	rhc1_2)))	(((((((369.1_2	gab1_2)	(((gac1_1	gac2_1)	((plu2_1	vel2_1)	vul2_1))	(((gac1_2	icr2_3)	gag1_1)	((gal1_1	vul3_2)	rot2_1))))	(vup1_1	vul1_2))	(((ceb1_1	plu1_1)	((ceb2_1	gab2_1)	vel1_2))	icr2_1))	(vul3_1	((gab1_1	icr1_3)	(((vel2_2	vel1_1)	icr2_2)	vul1_1))))	(hal1_1	hal2_1))	(((grm2_2	grm1_1)	grm2_1)	(rot1_1	((rot1_2	rot2_2)	rot3_1)))))	((((((((vir1_1	vir2_1)	(ceb2_2	(gal1_2
(((((((grm2_2	grm2_1)	(rot1_1	(rot1_2	(rot2_2	rot3_1))))	((((416.1_1	(369.1_1	406.1_1))	406.1_2)	((lit1_1	lit2_1)	((rhc1_1	rhc1_3)	rhc1_2)))	grm1_1))	(((icr2_2	(((gab1_1	icr1_3)	vel2_2)	vel1_1))	(((((369.1_2	(((gab1_2	vel2_1)	(plu2_1	rot2_1))	gac2_1))	((ceb2_1	(gac1_2	icr2_3))	(((gag1_1	vul2_1)	plu1_1)	vul1_2)))	((gac1_1	icr2_1)	(vul3_2	vup1_1)))	((ceb1_1	gab2_1)	(gal1_1	vel1_2)))	(vul1_1	vul3_1)))	(hal1_1	hal2_1)))	(((((tri1_1	vup2_1)	tri2_1)	366.1_1)
(((((((((((vel2_2	(icr2_2	vul3_1))	(gab1_1	vel1_1))	((((((369.1_2	ceb1_1)	plu1_1)	gag1_1)	(((gac1_1	icr2_1)	vul1_2)	vup1_1))	(((((ceb2_1	gab2_1)	vel1_2)	(gab1_2	plu2_1))	vul2_1)	((gac2_1	rot2_1)	(vul3_2	vel2_1))))	((gac1_2	icr2_3)	gal1_1)))	(icr1_3	vul1_1))	grm2_2)	((hal2_1	hal1_1)	(grm1_1	grm2_1)))	((rot1_1	rot3_1)	(rot1_2	rot2_2)))	((lit1_1	lit2_1)	((rhc1_1	rhc1_3)	rhc1_2)))	((369.1_1	406.1_1)	(406.1_2	416.1_1)))	((((vir1_1	vir2_1)	gag2_1)	(((ceb2_2
((((hal2_1	hal1_1)	grm1_1)	(((lit1_1	lit2_1)	((rhc1_1	rhc1_3)	rhc1_2))	(grm2_1	grm2_2)))	(((((((vul1_1	(icr1_3	vel2_2))	(icr2_2	vul3_1))	(gab1_1	vel1_1))	((((((369.1_2	(gac1_1	vul2_1))	(vup1_1	plu2_1))	(gac1_2	icr2_3))	((gab1_2	vul3_2)	(gab2_1	vel2_1)))	((ceb2_1	plu1_1)	((gac2_1	(gal1_1	vel1_2))	((gag1_1	rot2_1)	vul1_2))))	(ceb1_1	icr2_1)))	(rot1_1	((rot1_2	rot3_1)	rot2_2)))	((416.1_1	406.1_1)	(369.1_1	406.1_2)))	(((((vir1_1	vir2_1)	(gag2_1	(gal1_2
((((((((369.1_1	(406.1_1	416.1_1))	406.1_2)	(grm2_1	((rot1_1	(rot1_2	rot3_1))	rot2_2)))	(hal2_1	hal1_1))	(grm1_1	grm2_2))	((vul3_1	((vul1_1	icr2_2)	(((gab1_1	vel2_2)	vel1_1)	icr1_3)))	(((((369.1_2	rot2_1)	gac2_1)	((plu1_1	(plu2_1	vul3_2))	(vel1_2	vul1_2)))	(gag1_1	gal1_1))	(((((ceb1_1	(gac1_2	icr2_3))	icr2_1)	((ceb2_1	vul2_1)	gab1_2))	vup1_1)	((gab2_1	gac1_1)	vel2_1)))))	((((((vir2_1	vir1_1)	(((ceb2_2	gal1_2)	icr1_2)	gal2_1))	gag2_1)	icr1_1)	(((bur1_1
((((((vel2_2	gab1_1)	(vul3_1	vel1_1))	(vul1_1	(icr1_3	icr2_2)))	(((((369.1_2	plu2_1)	((ceb2_1	gab1_2)	((gac1_2	icr2_3)	vul3_2)))	icr2_1)	(ceb1_1	vel1_2))	(((gac2_1	((gab2_1	vel2_1)	vul1_2))	(plu1_1	vup1_1))	(gac1_1	((gag1_1	rot2_1)	(gal1_1	vul2_1))))))	(((((((((vir1_1	vir2_1)	(((ceb2_2	gal2_1)	gal1_2)	icr1_2))	icr1_1)	gag2_1)	((366.1_1	((gag2_2	tri2_1)	vup2_1))	(bur1_1	(bur1_2	bur2_1))))	((416.1_2	((gra1_1	tri1_1)	gra2_1))	(((lai1_1	lai2_1)	lai1_2)
((((((((gab1_1	vul1_1)	((vel2_2	vul3_1)	icr2_2))	grm2_1)	((icr1_3	vel1_1)	(((((((369.1_2	gag1_1)	((ceb2_1	vup1_1)	(gac1_2	icr2_3)))	(((((gac1_1	vul3_2)	vul2_1)	(icr2_1	vel1_2))	plu1_1)	plu2_1))	(gac2_1	(gal1_1	rot2_1)))	vul1_2)	(gab2_1	vel2_1))	(ceb1_1	gab1_2))))	((369.1_1	406.1_2)	(406.1_1	416.1_1)))	(hal1_1	hal2_1))	((((((((vir2_1	vir1_1)	((ceb2_2	(gal1_2	icr1_2))	(gal2_1	icr1_1)))	gag2_1)	(416.1_2	gag2_2))	((tri2_1	(((((366.1_1	gra2_1)	vul2_2)	tri1_1)
((((((icr2_2	((((369.1_2	(gac1_2	icr2_3))	(((gac2_1	rot2_1)	(vel2_1	vup1_1))	(plu1_1	vul1_2)))	((icr2_1	vel1_2)	(gag1_1	vul2_1)))	((((ceb1_1	(gab1_2	gal1_1))	vul3_2)	ceb2_1)	(gab2_1	gac1_1))))	(((vul1_1	(vel2_2	vul3_1))	plu2_1)	(gab1_1	icr1_3)))	vel1_1)	(((((369.1_1	406.1_1)	416.1_1)	406.1_2)	grm2_1)	(((grm2_2	grm1_1)	((rot1_1	(rot1_2	rot2_2))	rot3_1))	hal1_1)))	(((((((vir1_1	vir2_1)	(icr1_2	(gal1_2	gal2_1)))	((ceb2_2	gag2_1)	icr1_1))	((gag2_2	gra2_1)
(((((((grm2_2	(((rot1_1	rot2_2)	rot3_1)	rot1_2))	(grm1_1	hal2_1))	((369.1_1	416.1_1)	(406.1_1	406.1_2)))	((lit1_1	lit2_1)	(grm2_1	((rhc1_1	rhc1_3)	rhc1_2))))	((((vul1_1	(icr1_3	vul3_1))	((vel1_1	icr2_2)	gab1_1))	((((((369.1_2	rot2_1)	((gag1_1	vul2_1)	gal1_1))	((ceb1_1	gab2_1)	(((((gab1_2	vup1_1)	gac1_1)	vul1_2)	(plu2_1	vel2_1))	vel1_2)))	((gac1_2	icr2_3)	(gac2_1	vul3_2)))	icr2_1)	(ceb2_1	plu1_1)))	vel2_2))	(((((vir2_1	vir1_1)	ceb2_2)	((icr1_1	icr1_2)
((((vul3_1	((((gab1_1	icr2_2)	(vel2_2	vul1_1))	(vel1_1	icr1_3))	((((((369.1_2	icr2_1)	(ceb1_1	ceb2_1))	gab2_1)	rot2_1)	((((gac1_1	((gab1_2	vul3_2)	((gac2_1	gag1_1)	vup1_1)))	plu1_1)	gal1_1)	vul2_1))	(((gac1_2	icr2_3)	((vel1_2	vul1_2)	vel2_1))	plu2_1))))	(((369.1_1	(406.1_1	(406.1_2	416.1_1)))	(((lit1_1	lit2_1)	grm2_2)	grm1_1))	(((rot1_1	rot3_1)	rot2_2)	rot1_2)))	((hal2_1	hal1_1)	(grm2_1	((rhc1_1	rhc1_3)	rhc1_2))))	((((((vir1_1	vir2_1)	((((ceb2_2	icr1_1)
(((((grm2_1	(((406.1_1	416.1_1)	369.1_1)	406.1_2))	((rhc1_1	rhc1_3)	rhc1_2))	(hal1_1	hal2_1))	((icr2_2	(((((vel1_1	vul3_1)	vul1_1)	((gab1_1	vel2_2)	(icr1_3	plu2_1)))	((gab1_2	gal1_1)	((icr2_1	vel1_2)	vul1_2)))	((((((((369.1_2	ceb1_1)	(gag1_1	rot2_1))	gac1_1)	(ceb2_1	(gab2_1	vul3_2)))	vup1_1)	vel2_1)	(gac2_1	(plu1_1	vul2_1)))	(gac1_2	icr2_3))))	((lit1_1	lit2_1)	((grm1_1	((rot1_1	(rot1_2	rot2_2))	rot3_1))	grm2_2))))	(((vir2_1	vir1_1)	((((ceb2_2	icr1_1)
(((((((((vul3_1	plu2_1)	((vul1_1	gab1_1)	((vel2_2	vel1_1)	icr1_3)))	((((((((369.1_2	(ceb2_1	vel2_1))	(ceb1_1	vup1_1))	(gac1_2	icr2_3))	vul1_2)	gag1_1)	rot2_1)	((gab1_2	plu1_1)	((gab2_1	gac1_1)	((gal1_1	(vel1_2	vul3_2))	icr2_1))))	(gac2_1	vul2_1)))	icr2_2)	grm2_1)	(((((406.1_1	416.1_1)	(369.1_1	406.1_2))	grm1_1)	(grm2_2	(lit1_1	lit2_1)))	(hal1_1	hal2_1)))	(((rhc1_1	rhc1_3)	rhc1_2)	(((rot1_1	rot2_2)	rot3_1)	rot1_2)))	(((((((vir2_1	vir1_1)	gag2_1)	(ceb2_2
(((((((gab1_1	plu2_1)	vul1_1)	icr1_3)	(icr2_2	(vel2_2	(vel1_1	vul3_1))))	(((((((369.1_2	(vel2_1	vup1_1))	vul3_2)	vel1_2)	((gab2_1	vul1_2)	rot2_1))	((ceb1_1	gag1_1)	(((ceb2_1	icr2_1)	(gac1_1	plu1_1))	gab1_2)))	((gac1_2	icr2_3)	(gal1_1	vul2_1)))	gac2_1))	(((((((((vir1_1	vir2_1)	((ceb2_2	(gal2_1	icr1_1))	(gal1_2	icr1_2)))	gag2_1)	gra2_1)	((((((366.1_1	416.1_2)	tri1_1)	((gag2_2	gra1_1)	(tri2_1	vup2_1)))	(bur1_1	(bur1_2	bur2_1)))	(lai1_1	(lai1_2	lai2_1)))
((((hal1_1	hal2_1)	((grm1_1	(lit1_1	lit2_1))	grm2_2))	(((((((vir1_1	vir2_1)	gag2_1)	icr1_2)	((ceb2_2	gal2_1)	(gal1_2	icr1_1)))	(((((366.1_1	(tri2_1	vup2_1))	(((bur1_1	bur1_2)	bur2_1)	gra1_1))	((416.1_2	gag2_2)	tri1_1))	(gra2_1	vul2_2))	((lai1_1	lai2_1)	lai1_2)))	((rhc1_1	rhc1_3)	rhc1_2))	(((406.1_1	416.1_1)	406.1_2)	369.1_1)))	((((((vul3_1	vel2_2)	icr2_2)	(vul1_1	icr1_3))	(((((369.1_2	icr2_1)	plu1_1)	((ceb1_1	(((gab1_2	vul1_2)	vel2_1)	vup1_1))	((ceb2_1
((((((grm1_1	grm2_2)	((hal1_1	hal2_1)	(lit1_1	lit2_1)))	((rhc1_1	rhc1_3)	rhc1_2))	((((vir1_1	vir2_1)	(((ceb2_2	(gal1_2	gal2_1))	icr1_1)	(gag2_1	icr1_2)))	vul2_2)	((((gra2_1	(416.1_2	vup2_1))	(366.1_1	tri1_1))	(gag2_2	(gra1_1	tri2_1)))	((bur1_1	(bur1_2	bur2_1))	(lai1_1	(lai1_2	lai2_1))))))	(((vel2_2	((vul1_1	((icr1_3	vel1_1)	plu2_1))	((gab1_1	vul3_1)	icr2_2)))	(((369.1_1	416.1_1)	406.1_1)	406.1_2))	(((((((369.1_2	ceb2_1)	((gal1_1	vel1_2)	vel2_1))	((gab1_2
((((((((((gab1_1	vel1_1)	(vel2_2	vul3_1))	(((369.1_2	((ceb1_1	(gac2_1	vul3_2))	(((gab2_1	gag1_1)	(gal1_1	vel2_1))	vup1_1)))	((((ceb2_1	vul1_2)	(gac1_1	rot2_1))	(((gab1_2	vul2_1)	plu1_1)	vel1_2))	icr2_1))	(gac1_2	icr2_3)))	((icr2_2	icr1_3)	plu2_1))	vul1_1)	(((406.1_1	369.1_1)	416.1_1)	(((lit1_1	lit2_1)	grm2_1)	grm2_2)))	(grm1_1	(hal1_1	hal2_1)))	406.1_2)	(((((((vir1_1	vir2_1)	gag2_1)	(gal1_2	icr1_1))	((ceb2_2	gal2_1)	icr1_2))	((gra1_1	((((366.1_1	416.1_2)
(((((((vir1_1	vir2_1)	((ceb2_2	icr1_1)	(gal2_1	icr1_2)))	gag2_1)	gal1_2)	(((((((gag2_2	tri1_1)	vup2_1)	tri2_1)	((366.1_1	416.1_2)	gra2_1))	((bur1_1	(bur1_2	bur2_1))	gra1_1))	vul2_2)	((lai1_1	lai1_2)	lai2_1)))	((((((plu2_1	vel2_2)	(((((((369.1_2	(gab2_1	vul1_2))	ceb2_1)	icr2_1)	(((((gac1_2	icr2_3)	gag1_1)	(gal1_1	vul3_2))	gac2_1)	vul2_1))	(gab1_2	((gac1_1	rot2_1)	plu1_1)))	vel1_2)	((ceb1_1	vel2_1)	vup1_1)))	vel1_1)	(icr2_2	gab1_1))	(((369.1_1	(406.1_1
((((((lit1_1	lit2_1)	(((406.1_1	416.1_1)	369.1_1)	grm2_1))	(rot1_1	(rot1_2	(rot2_2	rot3_1))))	((hal1_1	grm1_1)	grm2_2))	(((((vul3_1	vul1_1)	((((gab1_1	vel1_1)	(icr2_2	plu2_1))	vel2_2)	icr1_3))	(((((369.1_2	ceb2_1)	(plu1_1	vel1_2))	(gab1_2	(gac1_1	vup1_1)))	(((gab2_1	vel2_1)	gac2_1)	(gag1_1	((gal1_1	vul2_1)	(rot2_1	vul3_2)))))	((ceb1_1	vul1_2)	((gac1_2	icr2_3)	icr2_1))))	((((vir1_1	vir2_1)	(((ceb2_2	(icr1_1	icr1_2))	(gag2_1	gal2_1))	gal1_2))	((((366.1_1
(((((((vir1_1	vir2_1)	(gal1_2	icr1_1))	((ceb2_2	icr1_2)	gal2_1))	gag2_1)	((((366.1_1	tri1_1)	gra1_1)	(((416.1_2	gra2_1)	((gag2_2	vup2_1)	tri2_1))	((bur1_1	(bur1_2	bur2_1))	vul2_2)))	((lai1_1	lai1_2)	lai2_1)))	(((((((((icr1_3	vel1_1)	gab1_1)	(vul3_1	vel2_2))	(((((369.1_2	gag1_1)	(gac1_2	icr2_3))	((ceb1_1	plu1_1)	(gac2_1	vul1_2)))	(gac1_1	icr2_1))	((ceb2_1	vul3_2)	((gab1_2	(vel2_1	vel1_2))	((gab2_1	plu2_1)	((gal1_1	vul2_1)	(rot2_1	vup1_1)))))))	vul1_1)
((((grm1_1	hal1_1)	((406.1_2	hal2_1)	(grm2_2	(rot1_1	(rot1_2	(rot2_2	rot3_1))))))	(((vel1_1	vul1_1)	((gab1_1	icr1_3)	((ceb1_1	gal1_1)	(vul3_1	vel2_2))))	(icr2_2	(((369.1_2	(gag1_1	rot2_1))	(((gab2_1	gac1_1)	(vul1_2	vel1_2))	((gac1_2	icr2_3)	(vul3_2	vup1_1))))	(((ceb2_1	vel2_1)	((gab1_2	plu2_1)	icr2_1))	((gac2_1	vul2_1)	plu1_1))))))	((((vir1_1	vir2_1)	(((((ceb2_2	gal1_2)	icr1_2)	gal2_1)	icr1_1)	gag2_1))	((gag2_2	((bur1_1	(bur1_2	bur2_1))	((lai1_1
(((((((rhc1_1	rhc1_3)	rhc1_2)	(lit1_1	lit2_1))	(((icr1_3	plu2_1)	((vel1_1	gab1_1)	(((icr2_2	vul1_1)	vel2_2)	vul3_1)))	((((((((((369.1_2	ceb1_1)	vel2_1)	gab1_2)	vul1_2)	(vul2_1	icr2_1))	gac1_1)	(gac2_1	rot2_1))	(gag1_1	vup1_1))	(((ceb2_1	vel1_2)	((gac1_2	icr2_3)	gal1_1))	gab2_1))	(vul3_2	plu1_1))))	((((369.1_1	416.1_1)	406.1_1)	406.1_2)	grm2_2))	hal2_1)	(((((((vir1_1	vir2_1)	icr1_2)	(((ceb2_2	gal2_1)	icr1_1)	(gag2_1	gal1_2)))	((((366.1_1	gra1_1)	(gra2_1
(((((406.1_1	369.1_1)	416.1_1)	406.1_2)	grm2_2)	(((((((plu2_1	(vul3_1	vel1_1))	vul1_1)	(icr2_2	icr1_3))	((((369.1_2	((plu1_1	(gac1_1	vul3_2))	rot2_1))	((((ceb1_1	ceb2_1)	vel1_2)	(gal1_1	vup1_1))	((((gab1_2	(gac2_1	vul2_1))	gab2_1)	(gac1_2	icr2_3))	icr2_1)))	vul1_2)	(gag1_1	vel2_1)))	(gab1_1	vel2_2))	(((((((((vir1_1	vir2_1)	(icr1_1	gal2_1))	(ceb2_2	(gag2_1	(gal1_2	icr1_2))))	(gra1_1	((366.1_1	vul2_2)	vup2_1)))	tri1_1)	((416.1_2	(gag2_2	tri2_1))	gra2_1))
(((((((grm1_1	hal2_1)	(rot1_1	((rot1_2	rot3_1)	rot2_2)))	hal1_1)	((416.1_1	(369.1_1	(406.1_1	406.1_2)))	grm2_1))	((((((vel2_2	(gab1_1	(plu2_1	vel1_1)))	icr1_3)	icr2_2)	vul1_1)	((((((((369.1_2	rot2_1)	(gab1_2	vul3_2))	gab2_1)	vul1_2)	icr2_1)	(((ceb1_1	(gal1_1	vul2_1))	((gac2_1	gag1_1)	vup1_1))	(ceb2_1	(gac1_1	plu1_1))))	vel2_1)	((gac1_2	icr2_3)	vel1_2)))	vul3_1))	(((lit1_1	lit2_1)	((rhc1_1	rhc1_3)	rhc1_2))	grm2_2))	((((((vir1_1	vir2_1)	ceb2_2)	((icr1_1
(((((((((vir1_1	vir2_1)	gal1_2)	((ceb2_2	gal2_1)	icr1_2))	gag2_1)	icr1_1)	(gra2_1	vup2_1))	((((gag2_2	tri2_1)	((366.1_1	gra1_1)	416.1_2))	((lai1_1	lai1_2)	lai2_1))	((bur1_1	(bur1_2	bur2_1))	(tri1_1	vul2_2))))	(((((((369.1_1	416.1_1)	406.1_1)	406.1_2)	(grm2_1	hal1_1))	(grm1_1	grm2_2))	(hal2_1	(rot1_1	(rot1_2	(rot2_2	rot3_1)))))	((lit1_1	lit2_1)	((rhc1_1	rhc1_3)	rhc1_2))))	((((icr1_3	icr2_2)	vel1_1)	((plu2_1	((vel2_2	vul3_1)	gab1_1))	vul1_1))	((((369.1_2
((((((gab1_1	icr1_3)	plu2_1)	((((((369.1_2	gac2_1)	vul2_1)	((gab1_2	vup1_1)	(gac1_1	gag1_1)))	(((((ceb1_1	icr2_1)	vul1_2)	gab2_1)	((((ceb2_1	vul3_2)	(plu1_1	vel1_2))	rot2_1)	gal1_1))	(gac1_2	icr2_3)))	vel2_1)	icr2_2))	((vul1_1	vel2_2)	(vel1_1	vul3_1)))	((((369.1_1	406.1_1)	406.1_2)	416.1_1)	(((rot1_1	rot3_1)	(rot1_2	rot2_2))	((grm1_1	grm2_2)	grm2_1))))	(((((((vir1_1	vir2_1)	(((ceb2_2	icr1_2)	gal2_1)	gal1_2))	icr1_1)	gag2_1)	(((((416.1_2	(tri1_1	tri2_1))
(((((((vul3_1	(icr2_2	vel2_2))	vel1_1)	vul1_1)	((icr1_3	plu2_1)	gab1_1))	(((((((369.1_2	gab1_2)	vul1_2)	gab2_1)	((gac1_2	icr2_3)	icr2_1))	ceb2_1)	ceb1_1)	(((((gac1_1	vel2_1)	((gal1_1	(rot2_1	vup1_1))	vul2_1))	(gag1_1	vel1_2))	gac2_1)	(plu1_1	vul3_2))))	(((((369.1_1	406.1_1)	416.1_1)	406.1_2)	(((rot1_1	rot1_2)	rot2_2)	rot3_1))	(((hal1_1	hal2_1)	grm2_1)	(grm1_1	grm2_2))))	(((((vir1_1	vir2_1)	(((((ceb2_2	icr1_1)	gal2_1)	gag2_1)	icr1_2)	gal1_2))	(((((gag2_2
((((((vir1_1	vir2_1)	(((((ceb2_2	gal2_1)	icr1_1)	gal1_2)	gag2_1)	icr1_2))	(((gag2_2	(366.1_1	tri2_1))	((416.1_2	(gra1_1	gra2_1))	vup2_1))	((bur1_1	(bur1_2	bur2_1))	(tri1_1	vul2_2))))	((lai1_1	lai1_2)	lai2_1))	(((((((369.1_1	416.1_1)	406.1_1)	406.1_2)	grm2_1)	(hal1_1	hal2_1))	((grm1_1	grm2_2)	(rot1_1	(rot1_2	(rot2_2	rot3_1)))))	(((rhc1_1	rhc1_3)	rhc1_2)	(lit1_1	lit2_1))))	(((((icr1_3	gab1_1)	(vul3_1	(plu2_1	vel1_1)))	(icr2_2	vul1_1))	vel2_2)	(((((369.1_2
((((((406.1_1	369.1_1)	406.1_2)	416.1_1)	(((lit1_1	lit2_1)	((grm1_1	grm2_2)	(hal1_1	hal2_1)))	(grm2_1	((rhc1_1	rhc1_3)	rhc1_2))))	(rot1_1	((rot1_2	rot3_1)	rot2_2)))	((((icr1_3	((plu2_1	vul3_1)	vel1_1))	(((gab1_1	vul1_1)	icr2_2)	vel2_2))	(((((369.1_2	vel1_2)	(ceb1_1	vul1_2))	((ceb2_1	(gac1_1	(gac2_1	vel2_1)))	(gac1_2	icr2_3)))	((vup1_1	(gag1_1	vul3_2))	((gab1_2	vul2_1)	plu1_1)))	((gab2_1	icr2_1)	(gal1_1	rot2_1))))	((((((((vir1_1	vir2_1)	(gag2_1	(gal1_2
((grm2_1	((rhc1_1	rhc1_3)	rhc1_2))	((((((vul1_1	(gab1_1	(icr2_2	vel1_1)))	((((369.1_2	vul1_2)	ceb2_1)	((gab1_2	gac2_1)	(vul2_1	icr2_1)))	((((ceb1_1	gab2_1)	((gac1_1	gal1_1)	vup1_1))	vel1_2)	((((gac1_2	icr2_3)	vel2_1)	rot2_1)	(gag1_1	(plu1_1	vul3_2))))))	((plu2_1	(vel2_2	vul3_1))	icr1_3))	(rot1_1	((rot1_2	rot3_1)	rot2_2)))	(((416.1_1	((369.1_1	406.1_1)	406.1_2))	(grm1_1	grm2_2))	(hal1_1	hal2_1)))	((((((vir1_1	vir2_1)	gag2_1)	icr1_2)	(((ceb2_2	icr1_1)
(((((((416.1_1	369.1_1)	(406.1_1	406.1_2))	grm2_2)	grm1_1)	(rot1_1	((rot1_2	rot3_1)	rot2_2)))	(hal1_1	hal2_1))	(((((plu2_1	vul1_1)	icr2_2)	((((((((369.1_2	plu1_1)	(gac1_2	icr2_3))	(((gab2_1	vel2_1)	vup1_1)	vul1_2))	(gab1_2	vul3_2))	((ceb2_1	gac1_1)	(rot2_1	vul2_1)))	((ceb1_1	gal1_1)	(gac2_1	gag1_1)))	(icr2_1	vel1_2))	(gab1_1	(((icr1_3	vel2_2)	vel1_1)	vul3_1))))	((((((vir2_1	vir1_1)	gag2_1)	(ceb2_2	(gal1_2	((gal2_1	icr1_1)	icr1_2))))	416.1_2)	(((((366.1_1
(((((406.1_2	((369.1_1	416.1_1)	406.1_1))	((lit1_1	lit2_1)	((rhc1_1	rhc1_3)	rhc1_2)))	(((grm2_1	((rot1_1	(rot2_2	rot3_1))	rot1_2))	grm1_1)	grm2_2))	(hal1_1	hal2_1))	((((icr2_2	vel1_1)	(gab1_1	vul3_1))	(((((((369.1_2	vel1_2)	gab2_1)	(gac2_1	(plu2_1	vul2_1)))	(ceb1_1	(gal1_1	plu1_1)))	((ceb2_1	((gab1_2	vel2_1)	(gag1_1	vul3_2)))	(icr2_1	rot2_1)))	(gac1_1	((gac1_2	icr2_3)	(vul1_2	vup1_1))))	((icr1_3	vel2_2)	vul1_1)))	((((((vir1_1	vir2_1)	(gag2_1	gal2_1))
(((((((vir2_1	vir1_1)	(((ceb2_2	gal1_2)	(gag2_1	(gal2_1	icr1_2)))	icr1_1))	(((((((gra2_1	vup2_1)	gag2_2)	vul2_2)	416.1_2)	(((bur1_1	bur1_2)	bur2_1)	(gra1_1	(tri2_1	tri1_1))))	366.1_1)	(lai1_1	(lai1_2	lai2_1))))	((((406.1_1	406.1_2)	(369.1_1	416.1_1))	grm2_2)	(grm1_1	(grm2_1	((rot1_1	(rot1_2	rot3_1))	rot2_2)))))	((lit1_1	lit2_1)	((rhc1_1	rhc1_3)	rhc1_2)))	(hal1_1	hal2_1))	((vel2_2	vul3_1)	(((gab1_1	(icr1_3	(icr2_2	vul1_1)))	vel1_1)	((((369.1_2	gab1_2)
((((((lit1_1	lit2_1)	((rhc1_1	rhc1_3)	rhc1_2))	((((406.1_2	(369.1_1	416.1_1))	406.1_1)	(grm1_1	grm2_2))	grm2_1))	(rot1_1	((rot1_2	rot2_2)	rot3_1)))	((((((gab1_1	vel2_2)	((vul3_1	vel1_1)	icr2_2))	vul1_1)	((((((((369.1_2	vel1_2)	gal1_1)	ceb1_1)	gab2_1)	((((gab1_2	plu1_1)	vul2_1)	((gac2_1	plu2_1)	gag1_1))	(gac1_2	icr2_3)))	((ceb2_1	(rot2_1	vup1_1))	((gac1_1	vul1_2)	vel2_1)))	vul3_2)	icr2_1))	icr1_3)	((((((((vir1_1	vir2_1)	ceb2_2)	((icr1_1	icr1_2)	(gal1_2
((((((lit1_1	lit2_1)	((rhc1_1	rhc1_3)	rhc1_2))	(((406.1_2	hal2_1)	hal1_1)	grm2_1))	((rot1_1	rot3_1)	(rot1_2	rot2_2)))	((((((((vir2_1	vir1_1)	ceb2_2)	icr1_1)	((gal1_2	gal2_1)	icr1_2))	gag2_1)	vul2_2)	((lai1_1	lai2_1)	lai1_2))	((tri1_1	(gra1_1	vup2_1))	(((366.1_1	((416.1_2	gag2_2)	tri2_1))	gra2_1)	((bur1_1	bur1_2)	bur2_1)))))	((((((((((369.1_2	gab1_2)	(gac1_1	plu2_1))	(((ceb1_1	(gag1_1	gal1_1))	gab2_1)	(rot2_1	((vul1_2	vul3_2)	vul2_1))))	(ceb2_1	vel2_1))
(((((((((vir2_1	vir1_1)	(ceb2_2	gal1_2))	icr1_1)	((gal2_1	gag2_1)	icr1_2))	(((366.1_1	gag2_2)	vup2_1)	gra1_1))	(lai1_1	(lai1_2	lai2_1)))	((((416.1_2	gra2_1)	vul2_2)	((bur1_1	(bur1_2	bur2_1))	tri2_1))	tri1_1))	((369.1_1	(406.1_1	416.1_1))	(rot1_1	(rot1_2	(rot2_2	rot3_1)))))	((((((vel2_2	(((369.1_2	(gac1_2	icr2_3))	(((ceb1_1	vel2_1)	vel1_2)	(gag1_1	vul3_2)))	(((((((((ceb2_1	rot2_1)	plu1_1)	(gab2_1	vul2_1))	gac1_1)	gal1_1)	plu2_1)	(gac2_1	vup1_1))	(gab1_2
(((((416.1_1	406.1_1)	369.1_1)	(((((((vul3_1	vul1_1)	vel1_1)	icr1_3)	((icr2_2	(((369.1_2	((((gab1_2	vul3_2)	gac1_1)	vel1_2)	vul1_2))	((((ceb1_1	gag1_1)	(((ceb2_1	gac2_1)	(gal1_1	vup1_1))	gab2_1))	icr2_1)	((rot2_1	(plu1_1	plu2_1))	(vel2_1	vul2_1))))	(gac1_2	icr2_3)))	(gab1_1	vel2_2)))	grm2_1)	((grm2_2	grm1_1)	rot1_1))	((lit1_1	lit2_1)	((rhc1_1	rhc1_3)	rhc1_2))))	((((((((vir1_1	vir2_1)	ceb2_2)	icr1_2)	(gal2_1	icr1_1))	(gag2_1	gal1_2))	((416.1_2	(bur1_1
((((((icr1_3	vel1_1)	((((369.1_2	rot2_1)	((gab1_2	((gac1_1	vul3_2)	(gac1_2	icr2_3)))	vel1_2))	(gac2_1	gag1_1))	(((ceb1_1	(icr2_1	plu2_1))	(((ceb2_1	plu1_1)	((gab2_1	vel2_1)	vup1_1))	vul2_1))	(gal1_1	vul1_2))))	((vul3_1	((icr2_2	vul1_1)	gab1_1))	vel2_2))	((((((vir2_1	vir1_1)	gag2_1)	((((ceb2_2	icr1_2)	gal1_2)	icr1_1)	gal2_1))	(((gra1_1	(((bur1_1	bur1_2)	bur2_1)	(gra2_1	tri1_1)))	((((gag2_2	vup2_1)	vul2_2)	tri2_1)	(lai1_1	(lai1_2	lai2_1))))	(366.1_1
((((lit1_1	lit2_1)	((rhc1_1	rhc1_3)	rhc1_2))	((((((vir1_1	vir2_1)	((ceb2_2	gag2_1)	((gal1_2	icr1_2)	(gal2_1	icr1_1))))	((gag2_2	vup2_1)	(lai1_1	(lai1_2	lai2_1))))	((((((tri2_1	gra2_1)	vul2_2)	gra1_1)	(366.1_1	416.1_2))	tri1_1)	(bur1_1	(bur1_2	bur2_1))))	((grm1_1	grm2_2)	((rot1_1	(rot1_2	rot2_2))	rot3_1)))	((406.1_2	hal2_1)	hal1_1)))	(((vel1_1	((icr1_3	(gab1_1	vul3_1))	((icr2_2	vel2_2)	vul1_1)))	((((((((369.1_2	vel2_1)	rot2_1)	gab1_2)	gal1_1)	((gab2_1
((((rot1_1	((rot1_2	rot2_2)	rot3_1))	(((((((vul1_1	(vul3_1	plu2_1))	vel2_2)	icr1_3)	(icr2_2	(gab1_1	vel1_1)))	((((((369.1_2	vul2_1)	(ceb2_1	vel1_2))	(((gac1_2	icr2_3)	rot2_1)	plu1_1))	gab1_2)	(((ceb1_1	((gac2_1	icr2_1)	(gal1_1	vul3_2)))	gab2_1)	gag1_1))	((gac1_1	vup1_1)	(vel2_1	vul1_2))))	(((((((vir1_1	vir2_1)	(ceb2_2	gal2_1))	(gag2_1	((gal1_2	icr1_2)	icr1_1)))	((366.1_1	vup2_1)	(tri2_1	tri1_1)))	(lai1_1	(lai1_2	lai2_1)))	((bur1_1	(bur1_2	bur2_1))
(((((((((((icr2_2	icr1_3)	((vel1_1	vul3_1)	vel2_2))	plu2_1)	(vul1_1	gab1_1))	((((369.1_2	(gac1_2	icr2_3))	plu1_1)	((ceb2_1	gab1_2)	((gal1_1	vup1_1)	(vul1_2	vul2_1))))	((((ceb1_1	(vel2_1	rot2_1))	gab2_1)	icr2_1)	((gac1_1	(gag1_1	vel1_2))	(gac2_1	vul3_2)))))	(((rot1_1	rot3_1)	rot1_2)	rot2_2))	grm2_1)	((416.1_1	(369.1_1	406.1_1))	(grm1_1	grm2_2)))	((lit1_1	lit2_1)	((rhc1_1	rhc1_3)	rhc1_2)))	((406.1_2	hal1_1)	hal2_1))	(((((vir2_1	vir1_1)	(((ceb2_2	icr1_2)
((((((grm1_1	grm2_2)	grm2_1)	((((((vel2_2	(plu2_1	gab1_1))	vel1_1)	(vul1_1	(icr1_3	(icr2_2	vul3_1))))	(((((369.1_2	icr2_1)	(gac1_1	gac2_1))	gag1_1)	(ceb2_1	((gab1_2	gal1_1)	plu1_1)))	(((ceb1_1	gab2_1)	((vel1_2	vel2_1)	(((vul2_1	vup1_1)	vul1_2)	(rot2_1	vul3_2))))	(gac1_2	icr2_3))))	(((rot1_1	rot2_2)	rot1_2)	rot3_1))	((lit1_1	lit2_1)	((rhc1_1	rhc1_3)	rhc1_2))))	(hal1_1	hal2_1))	((369.1_1	406.1_1)	(406.1_2	416.1_1)))	((((vir2_1	vir1_1)	(((ceb2_2	(gal2_1
((((((grm1_1	grm2_2)	grm2_1)	(hal1_1	hal2_1))	(((((vel2_2	vul1_1)	((icr1_3	(plu2_1	vul3_1))	icr2_2))	(((369.1_2	(gab2_1	gal1_1))	((((ceb1_1	gac1_1)	vul3_2)	vul1_2)	(((gac1_2	icr2_3)	((vel2_1	rot2_1)	vul2_1))	(gac2_1	gag1_1))))	((((ceb2_1	(vel1_2	vup1_1))	plu1_1)	icr2_1)	gab1_2)))	(gab1_1	vel1_1))	((rot1_1	(rot1_2	rot3_1))	rot2_2)))	(((((((vir1_1	vir2_1)	gal2_1)	(ceb2_2	gal1_2))	(icr1_1	icr1_2))	gag2_1)	((((vup2_1	(366.1_1	(gra2_1	tri2_1)))	(gag2_2
((((((((icr1_3	((gab1_1	vul3_1)	((icr2_2	vel1_1)	vel2_2)))	vul1_1)	((((((369.1_2	rot2_1)	gac2_1)	(gab2_1	(gac1_2	icr2_3)))	gab1_2)	(ceb1_1	((gac1_1	gag1_1)	(vel2_1	vup1_1))))	(((((ceb2_1	(plu2_1	vul1_2))	vel1_2)	vul3_2)	(icr2_1	plu1_1))	(gal1_1	vul2_1))))	((grm1_1	grm2_2)	grm2_1))	(((369.1_1	406.1_2)	406.1_1)	416.1_1))	((((vir1_1	vir2_1)	gag2_1)	(((ceb2_2	gal2_1)	gal1_2)	(icr1_1	icr1_2)))	((vup2_1	(416.1_2	((lai1_1	lai2_1)	lai1_2)))	((((366.1_1	tri1_1)
(((((406.1_1	369.1_1)	(406.1_2	416.1_1))	(((((lit1_1	lit2_1)	((rhc1_1	rhc1_3)	rhc1_2))	(grm1_1	grm2_2))	(hal1_1	hal2_1))	grm2_1))	(((((((vel2_2	icr2_2)	vel1_1)	((gab1_1	vul3_1)	icr1_3))	vul1_1)	(((369.1_2	gag1_1)	((ceb1_1	(plu2_1	vel1_2))	(((((gab1_2	vel2_1)	gab2_1)	gac1_1)	gal1_1)	(gac1_2	icr2_3))))	(plu1_1	vul1_2)))	((((ceb2_1	vul3_2)	icr2_1)	(rot2_1	(vul2_1	vup1_1)))	gac2_1))	(rot1_1	(rot1_2	(rot2_2	rot3_1)))))	(((vir1_1	vir2_1)	(((((ceb2_2	gal1_2)
(((((((hal1_1	(grm1_1	grm2_2))	(((rot1_1	rot2_2)	rot1_2)	rot3_1))	hal2_1)	grm2_1)	(((vel1_1	((vul3_1	((vel2_2	vul1_1)	icr2_2))	gab1_1))	icr1_3)	((((((369.1_2	(ceb2_1	plu2_1))	plu1_1)	(((ceb1_1	(gab1_2	rot2_1))	vup1_1)	vul3_2))	(((gab2_1	(vel2_1	vul1_2))	(vel1_2	vul2_1))	gag1_1))	(gac1_1	(gac2_1	gal1_1)))	((gac1_2	icr2_3)	icr2_1))))	(((((((vir1_1	vir2_1)	(((ceb2_2	icr1_2)	gal2_1)	gal1_2))	(icr1_1	gag2_1))	(((((366.1_1	(gag2_2	tri2_1))	(416.1_2	gra1_1))
((((lit1_1	lit2_1)	((rhc1_1	rhc1_3)	rhc1_2))	(((416.1_1	((369.1_1	406.1_1)	406.1_2))	(hal2_1	grm2_1))	((grm1_1	hal1_1)	grm2_2)))	((((((gab1_1	vel1_1)	icr2_2)	vul3_1)	(((((((((369.1_2	gab1_2)	((vup1_1	vul3_2)	vel1_2))	gab2_1)	gac1_1)	gac2_1)	((plu1_1	vul1_2)	vel2_1))	((ceb1_1	ceb2_1)	(gac1_2	icr2_3)))	(((gag1_1	(gal1_1	vul2_1))	rot2_1)	(icr2_1	plu2_1)))	(icr1_3	(vel2_2	vul1_1))))	(((((vir1_1	vir2_1)	icr1_1)	(((ceb2_2	icr1_2)	gal1_2)	gal2_1))	gag2_1)
((((369.1_1	416.1_1)	(406.1_1	406.1_2))	((((gab1_1	((vel2_2	icr2_2)	(vel1_1	vul3_1)))	(icr1_3	vul1_1))	((((((369.1_2	(ceb1_1	icr2_1))	(gab2_1	vel2_1))	vul3_2)	(plu1_1	vup1_1))	(((((ceb2_1	rot2_1)	(gab1_2	plu2_1))	gal1_1)	((gac1_1	gag1_1)	vel1_2))	gac2_1))	((gac1_2	icr2_3)	(vul2_1	vul1_2))))	(((((vir2_1	vir1_1)	gag2_1)	(((ceb2_2	icr1_2)	(gal1_2	icr1_1))	gal2_1))	((lai1_1	lai2_1)	lai1_2))	((((((tri2_1	vul2_2)	tri1_1)	366.1_1)	(gra1_1	gra2_1))	((bur1_1
(((((((((icr2_2	vul1_1)	(vul3_1	vel1_1))	((vel2_2	gab1_1)	icr1_3))	(((((369.1_2	gal1_1)	vup1_1)	(((ceb2_1	gac2_1)	plu2_1)	(((gab2_1	(vul3_2	vul2_1))	vul1_2)	gag1_1)))	((gac1_2	icr2_3)	icr2_1))	((((ceb1_1	rot2_1)	plu1_1)	gab1_2)	((vel2_1	vel1_2)	gac1_1))))	(((406.1_1	406.1_2)	416.1_1)	(grm1_1	grm2_2)))	(((((vir2_1	vir1_1)	gag2_1)	((ceb2_2	icr1_2)	((gal1_2	gal2_1)	icr1_1)))	((gra1_1	vul2_2)	(((((366.1_1	416.1_2)	(gra2_1	tri2_1))	tri1_1)	gag2_2)	vup2_1)))
((((((((((icr2_2	((icr1_3	vul1_1)	gab1_1))	(((((gab1_2	vup1_1)	gal1_1)	vul2_1)	(vul1_2	((rot2_1	vel2_1)	vel1_2)))	((vel1_1	vul3_1)	vel2_2)))	(((((369.1_2	gab2_1)	(gag1_1	vul3_2))	icr2_1)	(((ceb1_1	gac2_1)	(ceb2_1	plu2_1))	(gac1_2	icr2_3)))	(gac1_1	plu1_1)))	(((369.1_1	grm1_1)	grm2_1)	grm2_2))	(lit1_1	lit2_1))	(rot1_1	((rot1_2	rot2_2)	rot3_1)))	((rhc1_1	rhc1_3)	rhc1_2))	(((406.1_2	416.1_1)	406.1_1)	(hal1_1	hal2_1)))	((((((vir1_1	vir2_1)	gal2_1)	gag2_1)
((((((((icr2_2	gab1_1)	icr1_3)	(((369.1_2	(gac1_1	(gal1_1	vul2_1)))	vup1_1)	(((ceb1_1	vel1_2)	((ceb2_1	(((gab2_1	(gac1_2	icr2_3))	((gac2_1	gag1_1)	plu1_1))	((vul3_2	(rot2_1	(vel2_1	vul1_2)))	icr2_1)))	gab1_2))	plu2_1)))	vul1_1)	((vul3_1	vel1_1)	vel2_2))	(((lit1_1	lit2_1)	((rhc1_1	rhc1_3)	rhc1_2))	(grm1_1	grm2_2)))	(((((((vir1_1	vir2_1)	((ceb2_2	icr1_1)	gal1_2))	((gal2_1	icr1_2)	gag2_1))	(((vul2_2	(((bur1_1	bur2_1)	bur1_2)	tri1_1))	((((366.1_1	vup2_1)
(((rot1_1	((rot1_2	rot2_2)	rot3_1))	((((((icr2_2	vel1_1)	vel2_2)	(gab1_1	icr1_3))	(vul3_1	vul1_1))	((((369.1_2	vel2_1)	vel1_2)	(((gab2_1	((gac1_1	(gag1_1	plu1_1))	(gac2_1	(vup1_1	vul3_2))))	(gac1_2	icr2_3))	(gal1_1	vul1_2)))	(((ceb1_1	rot2_1)	ceb2_1)	(((gab1_2	icr2_1)	plu2_1)	vul2_1))))	(((((((((vir2_1	vir1_1)	(((ceb2_2	icr1_1)	gag2_1)	(icr1_2	gal1_2)))	gal2_1)	vul2_2)	(lai1_1	(lai1_2	lai2_1)))	((tri1_1	tri2_1)	((bur1_1	bur2_1)	bur1_2)))	((((366.1_1
((((grm2_1	(grm2_2	(((rot1_1	rot1_2)	rot3_1)	rot2_2)))	((((416.1_1	(369.1_1	406.1_1))	grm1_1)	((406.1_2	hal1_1)	hal2_1))	((lit1_1	lit2_1)	((rhc1_1	rhc1_3)	rhc1_2))))	(((((vir1_1	vir2_1)	((((ceb2_2	icr1_2)	(gal1_2	gal2_1))	gag2_1)	icr1_1))	((366.1_1	tri1_1)	(gag2_2	(gra2_1	vup2_1))))	((416.1_2	(gra1_1	tri2_1))	(((lai1_1	lai1_2)	lai2_1)	vul2_2)))	(bur1_1	(bur1_2	bur2_1))))	(((icr2_2	(vul3_1	vul1_1))	(369.1_2	((((((((ceb1_1	gab1_2)	((gal1_1	vul1_2)	(gab2_1
((((((grm1_1	grm2_2)	grm2_1)	(rot1_1	((rot1_2	rot2_2)	rot3_1)))	(((((vul3_1	gab1_1)	((icr1_3	icr2_2)	vul1_1))	vel1_1)	(vel2_2	plu2_1))	((((((369.1_2	vup1_1)	icr2_1)	gag1_1)	(gac2_1	gal1_1))	(((ceb1_1	(gac1_2	icr2_3))	(((gab2_1	(vel2_1	vul3_2))	vel1_2)	plu1_1))	((ceb2_1	rot2_1)	vul1_2)))	(gab1_2	(gac1_1	vul2_1)))))	((lit1_1	lit2_1)	((rhc1_1	rhc1_3)	rhc1_2)))	((((((vir2_1	vir1_1)	ceb2_2)	(((gal2_1	icr1_1)	(gal1_2	icr1_2))	gag2_1))	((((gag2_2	(tri1_1
(((((((369.1_1	(406.1_1	416.1_1))	grm2_2)	(grm1_1	grm2_1))	(rot1_1	(rot1_2	(rot2_2	rot3_1))))	(((((vir2_1	vir1_1)	gag2_1)	(((ceb2_2	gal1_2)	(gal2_1	icr1_2))	icr1_1))	(((416.1_2	gag2_2)	tri2_1)	(((bur1_1	(bur1_2	bur2_1))	(gra1_1	(gra2_1	tri1_1)))	vul2_2)))	((366.1_1	vup2_1)	(lai1_1	(lai1_2	lai2_1)))))	(((((((vul3_1	icr2_2)	(vel1_1	vel2_2))	(vul1_1	icr1_3))	gab1_1)	plu2_1)	(((((((369.1_2	vel2_1)	ceb2_1)	rot2_1)	(ceb1_1	icr2_1))	(((gab2_1	vul1_2)	((gag1_1
(((grm2_1	((lit1_1	lit2_1)	((rhc1_1	rhc1_3)	rhc1_2)))	(((((vel2_2	(vul3_1	vel1_1))	plu2_1)	((gab1_1	icr2_2)	(icr1_3	vul1_1)))	(((((((369.1_2	gac2_1)	vel1_2)	gag1_1)	ceb2_1)	(rot2_1	vul1_2))	(((((ceb1_1	vul2_1)	vup1_1)	((gab2_1	vel2_1)	plu1_1))	icr2_1)	vul3_2))	((gab1_2	(gac1_1	gal1_1))	(gac1_2	icr2_3))))	((grm1_1	((rot1_1	rot1_2)	(rot2_2	rot3_1)))	grm2_2)))	(((((((vir2_1	vir1_1)	((((ceb2_2	gal1_2)	gal2_1)	icr1_2)	icr1_1))	gag2_1)	((((bur1_1	(bur1_2
((((((rot1_1	(rot1_2	(rot2_2	rot3_1)))	((((((((plu2_1	vel1_1)	(icr2_2	vul1_1))	vel2_2)	(((((((369.1_2	gab2_1)	plu1_1)	ceb2_1)	gac1_1)	((((ceb1_1	vul3_2)	vul1_2)	(gab1_2	(gag1_1	vup1_1)))	vel2_1))	((gac1_2	icr2_3)	(gal1_1	rot2_1)))	(((gac2_1	vul2_1)	vel1_2)	icr2_1)))	(gab1_1	icr1_3))	vul3_1)	grm2_1)	(grm1_1	grm2_2)))	(((406.1_1	416.1_1)	406.1_2)	369.1_1))	(((((((vir1_1	vir2_1)	(ceb2_2	((gag2_1	icr1_2)	(gal1_2	gal2_1))))	icr1_1)	366.1_1)	((416.1_2	gra2_1)
(((((((((vir2_1	vir1_1)	((ceb2_2	icr1_1)	(gal2_1	gag2_1)))	(gal1_2	icr1_2))	(366.1_1	((gra1_1	tri1_1)	vup2_1)))	vul2_2)	((bur1_1	(bur1_2	bur2_1))	gag2_2))	(((416.1_2	gra2_1)	tri2_1)	(lai1_1	(lai1_2	lai2_1))))	(rot1_1	((rot1_2	rot2_2)	rot3_1)))	((((((vul1_1	vel2_2)	(((plu2_1	vul3_1)	(vel1_1	((gab1_1	icr2_2)	icr1_3)))	(((((((369.1_2	gal1_1)	((ceb2_1	rot2_1)	(gac2_1	plu1_1)))	(ceb1_1	vul1_2))	gag1_1)	((gac1_2	icr2_3)	vel2_1))	(((gab1_2	vul2_1)	(vel1_2
((((((rhc1_1	rhc1_3)	rhc1_2)	(((rot1_1	rot2_2)	rot1_2)	rot3_1))	(((((plu2_1	gab1_1)	(icr1_3	vel1_1))	((369.1_2	(((gab1_2	(gab2_1	vul1_2))	gac2_1)	(icr2_1	rot2_1)))	(((((ceb1_1	vel1_2)	vul2_1)	(ceb2_1	(gal1_1	vul3_2)))	((vup1_1	vel2_1)	gag1_1))	((gac1_1	plu1_1)	(gac1_2	icr2_3)))))	(((vel2_2	icr2_2)	vul3_1)	vul1_1))	((((vir1_1	vir2_1)	((((ceb2_2	gal2_1)	gal1_2)	icr1_2)	icr1_1))	gag2_1)	((gag2_2	(((bur1_1	bur1_2)	bur2_1)	(lai1_1	(lai1_2	lai2_1))))
(((((lit1_1	lit2_1)	((rhc1_1	rhc1_3)	rhc1_2))	grm1_1)	(((vel1_1	((gab1_1	vul3_1)	plu2_1))	((icr1_3	(vul1_1	vel2_2))	icr2_2))	((((((((369.1_2	rot2_1)	vul3_2)	vul1_2)	(vul2_1	vel1_2))	((ceb1_1	vel2_1)	gab2_1))	(gab1_2	vup1_1))	(gac1_2	icr2_3))	((ceb2_1	(gac1_1	icr2_1))	(((gac2_1	plu1_1)	gag1_1)	gal1_1)))))	((((vir2_1	vir1_1)	((ceb2_2	((gag2_1	icr1_2)	(gal1_2	icr1_1)))	gal2_1))	(((gag2_2	(366.1_1	vup2_1))	(((416.1_2	(gra1_1	(gra2_1	tri2_1)))	tri1_1)
(((((((rhc1_1	rhc1_3)	rhc1_2)	(lit1_1	lit2_1))	grm2_2)	(((((416.1_1	369.1_1)	406.1_1)	406.1_2)	(hal1_1	hal2_1))	((grm1_1	grm2_1)	(rot1_1	(rot1_2	(rot2_2	rot3_1))))))	(((icr1_3	(icr2_2	(plu2_1	vel1_1)))	((vel2_2	gab1_1)	(vul1_1	vul3_1)))	((((369.1_2	vul1_2)	(gac2_1	vel1_2))	(((gab2_1	vul3_2)	rot2_1)	(gag1_1	vul2_1)))	(((ceb1_1	(ceb2_1	(gab1_2	(gal1_1	vel2_1))))	((gac1_1	icr2_1)	(plu1_1	vup1_1)))	(gac1_2	icr2_3)))))	(((((vir2_1	vir1_1)	gal2_1)	((ceb2_2
(((((406.1_1	369.1_1)	416.1_1)	406.1_2)	((((((((gab1_1	icr1_3)	plu2_1)	icr2_2)	((((369.1_2	vul1_2)	gac2_1)	((((gab2_1	gal1_1)	(vel1_2	vup1_1))	((gag1_1	rot2_1)	(vul2_1	plu1_1)))	((gac1_1	vel2_1)	icr2_1)))	((ceb1_1	ceb2_1)	((gab1_2	vul3_2)	(gac1_2	icr2_3)))))	(vel2_2	vel1_1))	(vul3_1	vul1_1))	(((grm1_1	((hal1_1	hal2_1)	grm2_2))	grm2_1)	((rot1_1	(rot1_2	rot3_1))	rot2_2)))	((lit1_1	lit2_1)	((rhc1_1	rhc1_3)	rhc1_2))))	((((((vir1_1	vir2_1)	(ceb2_2	((gal1_2
((((grm2_1	(hal1_1	hal2_1))	(416.1_1	(369.1_1	(406.1_1	406.1_2))))	((((plu2_1	gab1_1)	((vel1_1	vel2_2)	(vul1_1	vul3_1)))	(((((369.1_2	gac2_1)	ceb2_1)	((gac1_2	icr2_3)	vel2_1))	((((ceb1_1	gab1_2)	(icr2_1	vul1_2))	((((gab2_1	(rot2_1	vel1_2))	(gag1_1	plu1_1))	gac1_1)	((gal1_1	vul2_1)	vup1_1)))	vul3_2))	(icr2_2	icr1_3)))	((lit1_1	lit2_1)	((rhc1_1	rhc1_3)	rhc1_2))))	(((((vir2_1	vir1_1)	((ceb2_2	(gal1_2	icr1_2))	((gag2_1	icr1_1)	gal2_1)))	(((416.1_2	vul2_2)
(((((((((icr1_3	vel2_2)	(icr2_2	vul3_1))	(vel1_1	gab1_1))	(vul1_1	plu2_1))	(((((((369.1_2	gal1_1)	gac2_1)	(ceb1_1	(ceb2_1	gac1_1)))	(vul1_2	vup1_1))	(icr2_1	vul2_1))	gag1_1)	(((gab1_2	(gac1_2	icr2_3))	(gab2_1	(plu1_1	(rot2_1	vel2_1))))	(vel1_2	vul3_2))))	(406.1_2	((369.1_1	406.1_1)	416.1_1)))	((grm1_1	grm2_2)	grm2_1))	(((lit1_1	lit2_1)	((rhc1_1	rhc1_3)	rhc1_2))	((hal1_1	hal2_1)	((rot1_1	(rot1_2	rot2_2))	rot3_1))))	(((((vir1_1	vir2_1)	icr1_1)	((((ceb2_2
((((grm1_1	(grm2_2	(rot1_1	((rot1_2	rot3_1)	rot2_2))))	((((((vir1_1	vir2_1)	(gag2_1	icr1_2))	((ceb2_2	gal1_2)	gal2_1))	icr1_1)	((lai1_1	lai1_2)	lai2_1))	((((gra1_1	vul2_2)	(416.1_2	vup2_1))	366.1_1)	(((bur1_1	(bur1_2	bur2_1))	gra2_1)	((gag2_2	tri2_1)	tri1_1)))))	(((((gab1_1	vul1_1)	(icr1_3	icr2_2))	((vel2_2	(vel1_1	vul3_1))	plu2_1))	((((((369.1_2	vel1_2)	(((ceb1_1	gab1_2)	icr2_1)	(gal1_1	vul1_2)))	((ceb2_1	vul2_1)	((gab2_1	gac2_1)	gac1_1)))	vel2_1)
((((((hal2_1	hal1_1)	((grm2_1	grm1_1)	((rot1_1	(rot1_2	rot3_1))	rot2_2)))	grm2_2)	((((vel1_1	(vel2_2	(gab1_1	(vul1_1	vul3_1))))	(icr2_2	icr1_3))	((((369.1_2	gac2_1)	(((ceb1_1	vel1_2)	vul3_2)	(ceb2_1	(gal1_1	plu2_1))))	((gac1_1	(gag1_1	rot2_1))	vul2_1))	(vup1_1	((gab1_2	((gab2_1	vul1_2)	icr2_1))	((gac1_2	icr2_3)	(plu1_1	vel2_1))))))	(((369.1_1	416.1_1)	406.1_2)	406.1_1)))	((((vir2_1	vir1_1)	gag2_1)	(ceb2_2	(((gal1_2	icr1_2)	gal2_1)	icr1_1)))	(((416.1_2
((hal1_1	hal2_1)	((((((vel1_1	vul1_1)	icr2_2)	(((gab1_1	vul3_1)	vel2_2)	icr1_3))	((((369.1_2	(((gac1_2	icr2_3)	((vul2_1	vul3_2)	plu2_1))	vul1_2))	((ceb1_1	gag1_1)	(gab1_2	(gac1_1	(gal1_1	vel1_2)))))	(((ceb2_1	(gab2_1	plu1_1))	vup1_1)	(rot2_1	vel2_1)))	(gac2_1	icr2_1)))	((((406.1_1	416.1_1)	406.1_2)	369.1_1)	((grm2_2	(grm1_1	grm2_1))	((rot1_1	rot3_1)	(rot1_2	rot2_2)))))	((((((((vir1_1	vir2_1)	((gal1_2	gal2_1)	icr1_2))	ceb2_2)	gag2_1)	icr1_1)	((366.1_1
(((((icr2_2	(vul3_1	(icr1_3	(vel2_2	vel1_1))))	(gab1_1	vul1_1))	(((((369.1_2	(ceb2_1	plu1_1))	((gac1_2	icr2_3)	gal1_1))	(vup1_1	((vel2_1	vul1_2)	vul3_2)))	(((gac2_1	plu2_1)	rot2_1)	vel1_2))	(((ceb1_1	icr2_1)	gab1_2)	(((gab2_1	gac1_1)	vul2_1)	gag1_1))))	((((406.1_2	(369.1_1	(406.1_1	416.1_1)))	((lit1_1	lit2_1)	((rhc1_1	rhc1_3)	rhc1_2)))	(grm2_1	((rot1_1	rot3_1)	(rot1_2	rot2_2))))	(grm1_1	grm2_2)))	((((((vir1_1	vir2_1)	(gag2_1	(gal1_2	((gal2_1	icr1_2)
(((((grm1_1	grm2_2)	(((gab1_1	((((icr2_2	vul3_1)	(icr1_3	vul1_1))	(vel2_2	vel1_1))	(((((((((369.1_2	gag1_1)	gab2_1)	plu2_1)	(((ceb2_1	vul2_1)	vul1_2)	(gac2_1	gal1_1)))	((gab1_2	vel2_1)	(plu1_1	vul3_2)))	vup1_1)	((ceb1_1	vel1_2)	gac1_1))	((gac1_2	icr2_3)	rot2_1))	icr2_1)))	((rot1_1	rot1_2)	(rot2_2	rot3_1)))	((369.1_1	406.1_2)	(406.1_1	416.1_1))))	grm2_1)	(((((((vir2_1	vir1_1)	gag2_1)	ceb2_2)	((gal1_2	icr1_1)	(gal2_1	icr1_2)))	(((416.1_2	((tri1_1	tri2_1)
((((((rot1_1	rot1_2)	rot2_2)	rot3_1)	(((369.1_1	416.1_1)	406.1_2)	406.1_1))	((((((vir1_1	vir2_1)	icr1_1)	(gag2_1	icr1_2))	((ceb2_2	gal2_1)	gal1_2))	vul2_2)	((((((416.1_2	gag2_2)	tri1_1)	(366.1_1	gra1_1))	vup2_1)	(gra2_1	tri2_1))	(((bur1_1	bur2_1)	bur1_2)	((lai1_1	lai1_2)	lai2_1)))))	(((((gab1_1	(icr2_2	vel2_2))	((((369.1_2	vul2_1)	((icr2_1	rot2_1)	vup1_1))	(((gab2_1	plu1_1)	(((gac1_1	gac2_1)	vel2_1)	vul3_2))	(gac1_2	icr2_3)))	(((ceb1_1	vel1_2)	gag1_1)
(((grm1_1	grm2_2)	(((((icr2_2	(gab1_1	(icr1_3	vel2_2)))	vel1_1)	vul1_1)	(plu2_1	vul3_1))	(((369.1_2	gac1_1)	(gac1_2	icr2_3))	((((((ceb1_1	rot2_1)	vul2_1)	gab2_1)	((icr2_1	vul1_2)	vup1_1))	((gag1_1	vul3_2)	gal1_1))	((((ceb2_1	vel2_1)	gac2_1)	(plu1_1	vel1_2))	gab1_2)))))	((((((((((vir1_1	vir2_1)	icr1_2)	(gal1_2	gal2_1))	(ceb2_2	icr1_1))	gag2_1)	((lai1_1	lai2_1)	lai1_2))	((((366.1_1	gag2_2)	((tri2_1	vup2_1)	tri1_1))	((bur1_1	bur2_1)	bur1_2))	((416.1_2
(((((lit1_1	lit2_1)	((rhc1_1	rhc1_3)	rhc1_2))	grm2_1)	((((((vel2_2	icr2_2)	(icr1_3	plu2_1))	((gab1_1	(vel1_1	vul3_1))	vul1_1))	((((((369.1_2	plu1_1)	(gab2_1	gac1_1))	ceb2_1)	((((ceb1_1	rot2_1)	vul3_2)	((gac2_1	vel1_2)	gal1_1))	vul2_1))	icr2_1)	(((((gac1_2	icr2_3)	gag1_1)	gab1_2)	(vel2_1	vup1_1))	vul1_2)))	(grm1_1	grm2_2))	(((416.1_1	369.1_1)	(406.1_1	406.1_2))	((hal1_1	hal2_1)	(rot1_1	((rot1_2	rot2_2)	rot3_1))))))	(((((((vir2_1	vir1_1)	gal1_2)	ceb2_2)
((((369.1_1	(406.1_2	416.1_1))	406.1_1)	(hal1_1	hal2_1))	((((((icr2_2	(vel1_1	vul3_1))	((((plu2_1	vul1_1)	icr1_3)	gab1_1)	vel2_2))	(((((369.1_2	(gac2_1	gag1_1))	ceb1_1)	((((ceb2_1	gab2_1)	(gac1_1	rot2_1))	(gal1_1	icr2_1))	((gab1_2	plu1_1)	((vel2_1	vul3_2)	vul1_2))))	(vup1_1	(vel1_2	vul2_1)))	(gac1_2	icr2_3)))	((lit1_1	lit2_1)	((rhc1_1	rhc1_3)	rhc1_2)))	(((rot1_1	rot1_2)	(rot2_2	rot3_1))	((grm2_2	grm1_1)	grm2_1)))	((((((vir1_1	vir2_1)	icr1_1)	gal2_1)
((((406.1_2	((369.1_1	406.1_1)	416.1_1))	((lit1_1	lit2_1)	((rhc1_1	rhc1_3)	rhc1_2)))	((vul1_1	(((((icr1_3	vul3_1)	vel2_2)	icr2_2)	plu2_1)	(gab1_1	vel1_1)))	(((((((369.1_2	(gac1_2	icr2_3))	(plu1_1	vel2_1))	rot2_1)	(ceb1_1	((gab1_2	vup1_1)	gac1_1)))	((ceb2_1	(vul2_1	vul3_2))	(gal1_1	vul1_2)))	(gab2_1	icr2_1))	((gac2_1	vel1_2)	gag1_1))))	(((((((vir1_1	vir2_1)	(((ceb2_2	gal1_2)	(gag2_1	gal2_1))	(icr1_1	icr1_2)))	(lai1_1	(lai1_2	lai2_1)))	((gag2_2	gra1_1)
(((((grm1_1	grm2_2)	grm2_1)	((lit1_1	lit2_1)	((rhc1_1	rhc1_3)	rhc1_2)))	(((((gab1_1	vul1_1)	vul3_1)	(((vel1_1	icr2_2)	vel2_2)	icr1_3))	((((((369.1_2	rot2_1)	(gac1_1	gal1_1))	(((gac1_2	icr2_3)	plu2_1)	vel2_1))	vel1_2)	(((ceb1_1	gab1_2)	vup1_1)	(((ceb2_1	gab2_1)	vul2_1)	vul1_2)))	(((gac2_1	plu1_1)	(gag1_1	vul3_2))	icr2_1)))	((((406.1_1	416.1_1)	406.1_2)	369.1_1)	(rot1_1	((rot1_2	rot3_1)	rot2_2)))))	(((((vir1_1	vir2_1)	(((ceb2_2	gag2_1)	icr1_2)	((gal1_2
(((((grm1_1	(rot1_1	((rot1_2	rot3_1)	rot2_2)))	((((369.1_1	406.1_2)	(406.1_1	416.1_1))	grm2_1)	grm2_2))	(hal2_1	hal1_1))	((lit1_1	lit2_1)	((rhc1_1	rhc1_3)	rhc1_2)))	((((vel2_2	((vel1_1	vul1_1)	icr2_2))	((icr1_3	gab1_1)	vul3_1))	(((((((369.1_2	vel2_1)	(ceb1_1	gag1_1))	(gab1_2	icr2_1))	gal1_1)	(((gab2_1	plu1_1)	vel1_2)	(gac1_1	(vul1_2	(plu2_1	rot2_1)))))	(((ceb2_1	vul2_1)	vul3_2)	vup1_1))	((gac1_2	icr2_3)	gac2_1)))	((((((vir1_1	vir2_1)	((ceb2_2	gal2_1)
((((((grm1_1	grm2_2)	(((369.1_1	406.1_1)	(406.1_2	416.1_1))	(grm2_1	(hal2_1	hal1_1))))	((((((((vir1_1	vir2_1)	gal1_2)	((ceb2_2	gal2_1)	(gag2_1	(icr1_1	icr1_2))))	(gra2_1	tri2_1))	(lai1_1	(lai1_2	lai2_1)))	(bur1_1	(bur1_2	bur2_1)))	(((vul2_2	(366.1_1	(416.1_2	(tri1_1	vup2_1))))	gag2_2)	gra1_1))	((rot1_1	(rot1_2	rot3_1))	rot2_2)))	(((((vel1_1	vel2_2)	plu2_1)	((vul3_1	icr2_2)	vul1_1))	(gab1_1	icr1_3))	((((((((369.1_2	gab2_1)	(gac2_1	rot2_1))	vel2_1)	(icr2_1
(((((((((vel1_1	(gab1_1	vul1_1))	vel2_2)	icr2_2)	((((((369.1_2	(gac2_1	vup1_1))	(gab1_2	gag1_1))	((ceb1_1	plu1_1)	gab2_1))	(gac1_2	icr2_3))	(((vul2_1	(rot2_1	vel1_2))	gac1_1)	(gal1_1	vul1_2)))	((ceb2_1	(vel2_1	vul3_2))	icr2_1)))	((plu2_1	icr1_3)	vul3_1))	grm2_1)	((lit1_1	lit2_1)	((rhc1_1	rhc1_3)	rhc1_2)))	((((((vir2_1	vir1_1)	(((ceb2_2	icr1_2)	gal2_1)	gal1_2))	icr1_1)	gag2_1)	(((((416.1_2	(gra2_1	(tri1_1	(tri2_1	vul2_2))))	(gra1_1	vup2_1))	(366.1_1
(((((((vir1_1	vir2_1)	((ceb2_2	icr1_2)	(gal1_2	gal2_1)))	(icr1_1	gag2_1))	(((((((366.1_1	gag2_2)	(416.1_2	gra1_1))	((gra2_1	vup2_1)	tri2_1))	((bur1_1	bur1_2)	bur2_1))	vul2_2)	tri1_1)	((lai1_1	lai1_2)	lai2_1)))	((((406.1_2	416.1_1)	406.1_1)	369.1_1)	((grm1_1	grm2_2)	(rot1_1	((rot1_2	rot3_1)	rot2_2)))))	(((rhc1_1	rhc1_3)	rhc1_2)	(lit1_1	lit2_1)))	(((vel2_2	(((((icr2_2	vul3_1)	plu2_1)	vul1_1)	(gab1_1	vel1_1))	icr1_3))	(((((369.1_2	gac2_1)	ceb1_1)	((gac1_2
((((((((((plu2_1	vel2_2)	vel1_1)	vul3_1)	((vul1_1	gab1_1)	icr2_2))	icr1_3)	(((((((369.1_2	(gac2_1	((gal1_1	vel2_1)	plu1_1)))	(gab1_2	gac1_1))	vup1_1)	rot2_1)	(((ceb1_1	gag1_1)	vul2_1)	((gac1_2	icr2_3)	icr2_1)))	gab2_1)	((ceb2_1	(vel1_2	vul1_2))	vul3_2)))	grm2_1)	(((((((((vir1_1	vir2_1)	(ceb2_2	gal1_2))	icr1_1)	gal2_1)	icr1_2)	gag2_1)	(tri1_1	vul2_2))	((366.1_1	gra2_1)	(((((416.1_2	gra1_1)	vup2_1)	tri2_1)	((lai1_1	lai1_2)	lai2_1))	((bur1_1	(bur1_2
(((((((((((icr2_2	vul3_1)	plu2_1)	vel2_2)	(vul1_1	icr1_3))	(gab1_1	vel1_1))	((((((369.1_2	gal1_1)	(icr2_1	vup1_1))	((ceb1_1	rot2_1)	plu1_1))	vul3_2)	((ceb2_1	gab2_1)	((((gab1_2	vul2_1)	(gac1_1	vul1_2))	gac2_1)	(vel1_2	vel2_1))))	((gac1_2	icr2_3)	gag1_1)))	((lit1_1	lit2_1)	((rhc1_1	rhc1_3)	rhc1_2)))	((((((((vir1_1	vir2_1)	((ceb2_2	gal1_2)	((gal2_1	icr1_1)	icr1_2)))	gag2_1)	((gag2_2	(gra1_1	vul2_2))	tri1_1))	((416.1_2	vup2_1)	(((366.1_1	tri2_1)	gra2_1)
((((((hal1_1	hal2_1)	(rot1_1	((rot1_2	rot2_2)	rot3_1)))	((((((vel2_2	((gab1_1	vel1_1)	icr2_2))	(icr1_3	vul3_1))	vul1_1)	((((((369.1_2	rot2_1)	gac1_1)	(((ceb1_1	plu1_1)	(gac1_2	icr2_3))	gac2_1))	((gab1_2	vul1_2)	vel2_1))	(((((ceb2_1	vel1_2)	gab2_1)	icr2_1)	vul3_2)	(vul2_1	(gag1_1	gal1_1))))	vup1_1))	plu2_1)	((369.1_1	406.1_2)	(406.1_1	416.1_1))))	((((((vir2_1	vir1_1)	gag2_1)	((ceb2_2	(gal1_2	icr1_2))	(gal2_1	icr1_1)))	(gag2_2	vul2_2))	((((tri2_1	gra1_1)
((((grm2_1	(hal1_1	hal2_1))	((((icr2_2	vel2_2)	(((((369.1_2	(gac1_1	vel1_2))	(((gab1_2	rot2_1)	vul3_2)	vul1_2))	(((ceb1_1	gal1_1)	((gab2_1	gac2_1)	icr2_1))	(ceb2_1	(plu1_1	vul2_1))))	vup1_1)	((gac1_2	icr2_3)	(gag1_1	vel2_1))))	((((gab1_1	(icr1_3	vel1_1))	vul3_1)	plu2_1)	vul1_1))	(rot1_1	((rot1_2	rot2_2)	rot3_1))))	((((((((vir1_1	vir2_1)	gag2_1)	(ceb2_2	((gal1_2	icr1_2)	gal2_1)))	icr1_1)	((((((vup2_1	tri2_1)	tri1_1)	(416.1_2	gra2_1))	(366.1_1	gag2_2))
(((((((hal1_1	hal2_1)	(grm1_1	grm2_2))	((((((vir2_1	vir1_1)	(ceb2_2	gal2_1))	icr1_1)	((icr1_2	gal1_2)	gag2_1))	((((((gra1_1	vup2_1)	vul2_2)	gra2_1)	((416.1_2	tri1_1)	gag2_2))	(lai1_1	(lai1_2	lai2_1)))	((366.1_1	tri2_1)	(bur1_1	(bur1_2	bur2_1)))))	(369.1_1	((406.1_1	416.1_1)	406.1_2))))	(((rot1_1	rot1_2)	rot3_1)	rot2_2))	(((((vel2_2	(vel1_1	vul1_1))	((gab1_1	icr2_2)	vul3_1))	icr1_3)	(((((369.1_2	(ceb2_1	gab2_1))	gal1_1)	((((gab1_2	gag1_1)	plu1_1)	icr2_1)
((((((((((icr2_2	vel1_1)	(icr1_3	vul3_1))	vul1_1)	(gab1_1	vel2_2))	((369.1_2	plu2_1)	((((((ceb1_1	rot2_1)	vel2_1)	vup1_1)	vul3_2)	((ceb2_1	gac1_1)	(((gab1_2	gac2_1)	(gab2_1	icr2_1))	gag1_1)))	((((vel1_2	gal1_1)	((gac1_2	icr2_3)	vul1_2))	vul2_1)	plu1_1))))	(rot1_1	((rot1_2	rot2_2)	rot3_1)))	(((((vir1_1	vir2_1)	(ceb2_2	(icr1_2	gal1_2)))	(gag2_1	(gal2_1	icr1_1)))	(((((gag2_2	(gra2_1	vup2_1))	((416.1_2	tri1_1)	gra1_1))	((bur1_1	bur2_1)	bur1_2))	(366.1_1
((((grm2_2	(grm1_1	(hal1_1	hal2_1)))	((((((vul1_1	icr1_3)	vel1_1)	icr2_2)	(((((((369.1_2	gac2_1)	ceb2_1)	(gac1_2	icr2_3))	gab2_1)	((((rot2_1	plu1_1)	((gac1_1	vel1_2)	plu2_1))	icr2_1)	(gab1_2	(gag1_1	(gal1_1	vul3_2)))))	ceb1_1)	((vul1_2	(vel2_1	vup1_1))	vul2_1)))	((vul3_1	gab1_1)	vel2_2))	((((406.1_1	(369.1_1	416.1_1))	406.1_2)	grm2_1)	(rot1_1	(rot1_2	(rot2_2	rot3_1))))))	((lit1_1	lit2_1)	((rhc1_1	rhc1_3)	rhc1_2)))	(((((vir1_1	vir2_1)	gag2_1)	((((ceb2_2
(((((vul1_1	((gab1_1	vul3_1)	vel1_1))	(icr2_2	(icr1_3	vel2_2)))	(((((369.1_2	(gag1_1	vul1_2))	(gac2_1	((vul2_1	vel1_2)	rot2_1)))	((gab2_1	plu1_1)	vul3_2))	vup1_1)	((((ceb1_1	ceb2_1)	gab1_2)	((((gac1_1	vel2_1)	plu2_1)	(gac1_2	icr2_3))	icr2_1))	gal1_1)))	((((((((vir2_1	vir1_1)	(((gag2_1	gal2_1)	gal1_2)	icr1_1))	(ceb2_2	icr1_2))	(((tri2_1	(((bur1_1	bur2_1)	bur1_2)	(gra2_1	tri1_1)))	(gra1_1	vul2_2))	((lai1_1	lai1_2)	lai2_1)))	(((366.1_1	gag2_2)	vup2_1)
(((vel1_1	(((vul3_1	icr2_2)	(icr1_3	vel2_2))	(plu2_1	(gab1_1	vul1_1))))	(((((369.1_2	ceb2_1)	((rot2_1	vel2_1)	vul2_1))	((gac2_1	gag1_1)	((gal1_1	vul3_2)	((icr2_1	vup1_1)	vul1_2))))	((ceb1_1	((gab1_2	vel1_2)	plu1_1))	(gab2_1	gac1_1)))	(gac1_2	icr2_3)))	((((((((vir1_1	vir2_1)	((((ceb2_2	gal2_1)	(gal1_2	icr1_2))	icr1_1)	gag2_1))	(((gra2_1	(((366.1_1	tri1_1)	vul2_2)	gra1_1))	gag2_2)	((((416.1_2	vup2_1)	tri2_1)	((bur1_1	bur2_1)	bur1_2))	(lai1_1	(lai1_2
((((((((((vir1_1	vir2_1)	(gal1_2	icr1_2))	(gag2_1	(gal2_1	icr1_1)))	ceb2_2)	((366.1_1	gra2_1)	tri1_1))	((416.1_2	((gag2_2	tri2_1)	vup2_1))	((lai1_1	lai1_2)	lai2_1)))	((gra1_1	vul2_2)	((bur1_1	bur2_1)	bur1_2)))	(((((406.1_1	369.1_1)	416.1_1)	406.1_2)	((grm2_1	(rot1_1	((rot1_2	rot2_2)	rot3_1)))	(hal1_1	hal2_1)))	(grm1_1	grm2_2)))	((((vul1_1	((icr1_3	(gab1_1	vul3_1))	icr2_2))	vel1_1)	(plu2_1	vel2_2))	(((369.1_2	((gac1_2	icr2_3)	(gac2_1	vul1_2)))	gag1_1)
((((((((((vul3_1	vul1_1)	icr1_3)	((plu2_1	vel1_1)	(gab1_1	icr2_2)))	vel2_2)	(((369.1_2	gal1_1)	(((((ceb2_1	rot2_1)	gag1_1)	icr2_1)	(gac2_1	vul2_1))	((gac1_2	icr2_3)	plu1_1)))	(ceb1_1	((((gab1_2	(vul3_2	vup1_1))	vel2_1)	(gac1_1	vul1_2))	(gab2_1	vel1_2)))))	(grm2_2	(grm2_1	(rot1_1	((rot1_2	rot3_1)	rot2_2)))))	grm1_1)	(hal1_1	hal2_1))	((((406.1_1	416.1_1)	369.1_1)	406.1_2)	((lit1_1	lit2_1)	((rhc1_1	rhc1_3)	rhc1_2))))	((((((vir1_1	vir2_1)	((ceb2_2	gal2_1)
((((((grm2_1	((grm1_1	grm2_2)	((rot1_1	rot1_2)	(rot2_2	rot3_1))))	(((406.1_1	416.1_1)	406.1_2)	369.1_1))	(hal1_1	hal2_1))	((((((vel2_2	icr1_3)	(vel1_1	vul3_1))	vul1_1)	(gab1_1	plu2_1))	((((369.1_2	((gal1_1	vul3_2)	plu1_1))	gac2_1)	(gac1_2	icr2_3))	((ceb1_1	(ceb2_1	(vul1_2	vup1_1)))	((((((gab1_2	vel2_1)	rot2_1)	vel1_2)	vul2_1)	gab2_1)	((gac1_1	icr2_1)	gag1_1)))))	icr2_2))	((lit1_1	lit2_1)	((rhc1_1	rhc1_3)	rhc1_2)))	(((((((vir1_1	vir2_1)	gal2_1)	ceb2_2)
(((((hal2_1	hal1_1)	(grm1_1	grm2_2))	((((plu2_1	(((vul1_1	vul3_1)	vel2_2)	icr1_3))	(icr2_2	(gab1_1	vel1_1)))	(((369.1_2	(((gac1_2	icr2_3)	(gal1_1	(vel1_2	vul1_2)))	icr2_1))	((((ceb1_1	vul3_2)	(gag1_1	vel2_1))	(gab2_1	gac2_1))	(rot2_1	plu1_1)))	((ceb2_1	gac1_1)	((gab1_2	vup1_1)	vul2_1))))	(((406.1_1	416.1_1)	(369.1_1	406.1_2))	(grm2_1	((rot1_1	rot1_2)	(rot2_2	rot3_1))))))	(((((vir2_1	vir1_1)	(gal1_2	gal2_1))	((ceb2_2	(gag2_1	icr1_2))	icr1_1))	((366.1_1
(((((((((vel2_2	(icr1_3	plu2_1))	(gab1_1	vel1_1))	(icr2_2	vul1_1))	((((((369.1_2	gac1_1)	ceb2_1)	(gab1_2	icr2_1))	(((((gab2_1	vul1_2)	gag1_1)	((vel1_2	vup1_1)	vel2_1))	(gal1_1	vul3_2))	vul2_1))	((ceb1_1	(gac1_2	icr2_3))	(gac2_1	rot2_1)))	plu1_1))	vul3_1)	(hal2_1	hal1_1))	(((((406.1_2	((369.1_1	406.1_1)	416.1_1))	(rot1_1	((rot1_2	rot3_1)	rot2_2)))	grm2_1)	grm2_2)	grm1_1))	((lit1_1	lit2_1)	((rhc1_1	rhc1_3)	rhc1_2)))	(((((vir2_1	vir1_1)	((((ceb2_2	gal2_1)
(((((grm2_2	(grm1_1	(rot1_1	((rot1_2	rot2_2)	rot3_1))))	((369.1_1	(406.1_1	416.1_1))	406.1_2))	(((((((vir2_1	vir1_1)	(((ceb2_2	(gal1_2	gal2_1))	gag2_1)	icr1_2))	icr1_1)	((vul2_2	((lai1_1	lai1_2)	lai2_1))	(tri1_1	tri2_1)))	(bur1_1	(bur1_2	bur2_1)))	(366.1_1	((416.1_2	gag2_2)	((gra1_1	vup2_1)	gra2_1))))	((lit1_1	lit2_1)	grm2_1)))	((hal1_1	hal2_1)	((rhc1_1	rhc1_3)	rhc1_2)))	((gab1_1	(plu2_1	(((vel2_2	vul1_1)	icr2_2)	vel1_1)))	((vul3_1	icr1_3)	(((((369.1_2
((((((grm2_1	(rot1_1	(rot1_2	(rot2_2	rot3_1))))	(((369.1_1	406.1_1)	(406.1_2	416.1_1))	((grm1_1	grm2_2)	(hal1_1	hal2_1))))	((((vir1_1	vir2_1)	icr1_1)	((ceb2_2	(gal1_2	(gal2_1	icr1_2)))	gag2_1))	((tri2_1	(((366.1_1	gag2_2)	(416.1_2	gra1_1))	vup2_1))	(((bur1_1	(bur1_2	bur2_1))	vul2_2)	((gra2_1	tri1_1)	((lai1_1	lai2_1)	lai1_2))))))	((icr2_2	(((((369.1_2	(gal1_1	vul1_2))	((((ceb2_1	gab2_1)	(icr2_1	plu1_1))	(gab1_2	((rot2_1	vul2_1)	vul3_2)))	(gag1_1	vel1_2)))
(((((rot1_1	((rot1_2	rot3_1)	rot2_2))	grm2_1)	(hal2_1	hal1_1))	((((((vir1_1	vir2_1)	icr1_2)	(((ceb2_2	gal1_2)	gal2_1)	icr1_1))	gag2_1)	((((416.1_2	tri2_1)	((366.1_1	((gag2_2	vup2_1)	tri1_1))	((bur1_1	(bur1_2	bur2_1))	(gra2_1	vul2_2))))	gra1_1)	((lai1_1	lai2_1)	lai1_2)))	(((((406.1_1	416.1_1)	406.1_2)	369.1_1)	(grm1_1	grm2_2))	((lit1_1	lit2_1)	((rhc1_1	rhc1_3)	rhc1_2)))))	(((vel1_1	(vul3_1	(icr1_3	vul1_1)))	(vel2_2	icr2_2))	(((((((369.1_2	((gal1_1	vul2_1)
((((((((416.1_1	406.1_2)	(369.1_1	406.1_1))	(grm2_1	(grm1_1	((rot1_1	rot1_2)	(rot2_2	rot3_1)))))	(((((((vir1_1	vir2_1)	icr1_1)	((gal1_2	icr1_2)	gal2_1))	gag2_1)	ceb2_2)	(((((366.1_1	vul2_2)	vup2_1)	(bur1_1	(bur1_2	bur2_1)))	(416.1_2	gag2_2))	((lai1_1	lai1_2)	lai2_1)))	((gra1_1	tri2_1)	(gra2_1	tri1_1))))	(((vel2_2	(vel1_1	vul3_1))	(((((((369.1_2	plu2_1)	vel2_1)	gal1_1)	(((gab2_1	rot2_1)	gac1_1)	plu1_1))	gac2_1)	(((ceb1_1	gag1_1)	(((ceb2_1	gab1_2)	(icr2_1
((((((((((icr1_3	icr2_2)	(vel1_1	vul1_1))	(plu2_1	(vel2_2	vul3_1)))	gab1_1)	((((((((369.1_2	rot2_1)	ceb2_1)	vul2_1)	(vel2_1	vel1_2))	((gab2_1	icr2_1)	(gac1_1	(gal1_1	vul1_2))))	gab1_2)	((ceb1_1	gag1_1)	(gac2_1	plu1_1)))	((gac1_2	icr2_3)	(vul3_2	vup1_1))))	(((((vir1_1	vir2_1)	((ceb2_2	((gal1_2	gal2_1)	icr1_1))	(gag2_1	icr1_2)))	(gra1_1	((bur1_1	bur2_1)	bur1_2)))	((((((366.1_1	416.1_2)	tri1_1)	(gra2_1	vup2_1))	gag2_2)	(tri2_1	vul2_2))	((lai1_1	lai1_2)
(((((((vir2_1	vir1_1)	((ceb2_2	gal1_2)	((gal2_1	icr1_1)	icr1_2)))	gag2_1)	(416.1_2	((gag2_2	gra2_1)	vul2_2)))	(((366.1_1	gra1_1)	((bur1_1	bur1_2)	bur2_1))	((tri2_1	(tri1_1	vup2_1))	((lai1_1	lai1_2)	lai2_1))))	(((((vel2_2	icr2_2)	(plu2_1	vul1_1))	((vel1_1	gab1_1)	(vul3_1	icr1_3)))	((((((369.1_2	gag1_1)	gab1_2)	((((ceb1_1	vul3_2)	gac2_1)	(ceb2_1	rot2_1))	((vup1_1	vul1_2)	(gac1_1	vel1_2))))	(((gab2_1	vul2_1)	vel2_1)	((gac1_2	icr2_3)	gal1_1)))	icr2_1)
((((((vul1_1	icr1_3)	((icr2_2	vul3_1)	vel1_1))	gab1_1)	(plu2_1	vel2_2))	((((369.1_2	(ceb1_1	vul3_2))	((((((ceb2_1	vul1_2)	gac2_1)	gal1_1)	(gab2_1	gac1_1))	vul2_1)	vel1_2))	(((gab1_2	plu1_1)	(icr2_1	rot2_1))	((gag1_1	vel2_1)	vup1_1)))	(gac1_2	icr2_3)))	((((((((vir1_1	vir2_1)	((((ceb2_2	(gal1_2	icr1_1))	gal2_1)	gag2_1)	icr1_2))	tri2_1)	(((366.1_1	(416.1_2	gra1_1))	(((bur1_1	bur2_1)	bur1_2)	(((gra2_1	tri1_1)	vup2_1)	((lai1_1	lai2_1)	lai1_2))))	(gag2_2
(((grm1_1	((((406.1_2	416.1_1)	(369.1_1	406.1_1))	((grm2_2	grm2_1)	((rot1_1	rot3_1)	(rot1_2	rot2_2))))	((lit1_1	lit2_1)	((rhc1_1	rhc1_3)	rhc1_2))))	(((((icr1_3	icr2_2)	((plu2_1	vel2_2)	((vul1_1	vul3_1)	vel1_1)))	gab1_1)	((((vir2_1	vir1_1)	((ceb2_2	(gag2_1	gal2_1))	((gal1_2	icr1_1)	icr1_2)))	(((366.1_1	vup2_1)	gra2_1)	(gra1_1	(tri1_1	tri2_1))))	(((vul2_2	(416.1_2	((bur1_1	bur1_2)	bur2_1)))	gag2_2)	((lai1_1	lai2_1)	lai1_2))))	((369.1_2	(((ceb2_1	vel1_2)
(((((hal1_1	hal2_1)	(((((((416.1_1	406.1_2)	369.1_1)	406.1_1)	grm1_1)	grm2_2)	grm2_1)	(rot1_1	(rot1_2	(rot2_2	rot3_1)))))	(((((vir1_1	vir2_1)	((((ceb2_2	icr1_2)	gal1_2)	(gal2_1	icr1_1))	gag2_1))	(gra1_1	vul2_2))	(((gag2_2	((416.1_2	((lai1_1	lai1_2)	lai2_1))	tri2_1))	(366.1_1	vup2_1))	((bur1_1	bur2_1)	bur1_2)))	(gra2_1	tri1_1)))	((lit1_1	lit2_1)	((rhc1_1	rhc1_3)	rhc1_2)))	(((((vel2_2	vul1_1)	icr1_3)	(gab1_1	vul3_1))	(icr2_2	vel1_1))	(((((((369.1_2	vul3_2)
((((((((369.1_1	416.1_1)	406.1_1)	406.1_2)	grm1_1)	grm2_1)	((((((vir1_1	vir2_1)	(gag2_1	icr1_1))	(((ceb2_2	gal1_2)	gal2_1)	icr1_2))	((vup2_1	(lai1_1	(lai1_2	lai2_1)))	((366.1_1	(bur1_1	(bur1_2	bur2_1)))	((((gag2_2	gra1_1)	tri2_1)	vul2_2)	(gra2_1	tri1_1)))))	416.1_2)	((hal2_1	hal1_1)	grm2_2)))	((lit1_1	lit2_1)	((rhc1_1	rhc1_3)	rhc1_2)))	((((((vul1_1	gab1_1)	(vel1_1	vel2_2))	(icr2_2	vul3_1))	icr1_3)	((((((369.1_2	gab2_1)	(gab1_2	rot2_1))	((((gac1_1	plu2_1)
((((((((369.1_1	416.1_1)	(406.1_1	406.1_2))	(grm1_1	grm2_2))	grm2_1)	((rot1_1	rot1_2)	(rot2_2	rot3_1)))	((lit1_1	lit2_1)	((rhc1_1	rhc1_3)	rhc1_2)))	(((((vul3_1	vel2_2)	vul1_1)	(icr2_2	((icr1_3	gab1_1)	vel1_1)))	(((((369.1_2	gab1_2)	gac2_1)	(gal1_1	vel1_2))	((gab2_1	icr2_1)	(gag1_1	vul3_2)))	(((((ceb1_1	vup1_1)	((ceb2_1	(plu2_1	rot2_1))	(vel2_1	vul2_1)))	gac1_1)	(gac1_2	icr2_3))	(plu1_1	vul1_2))))	(((((vir2_1	vir1_1)	((ceb2_2	gal2_1)	((gal1_2	icr1_1)
(((grm2_1	((((((icr2_2	vul1_1)	(((vel2_2	vel1_1)	gab1_1)	vul3_1))	((((369.1_2	plu2_1)	(gab2_1	plu1_1))	(((ceb2_1	gab1_2)	(((gac1_2	icr2_3)	rot2_1)	vul2_1))	icr2_1))	(((((ceb1_1	gag1_1)	gac1_1)	vel1_2)	vul3_2)	((gac2_1	vel2_1)	(gal1_1	(vup1_1	vul1_2))))))	icr1_3)	(hal1_1	hal2_1))	((((406.1_2	416.1_1)	369.1_1)	406.1_1)	((grm1_1	((rot1_1	(rot1_2	rot2_2))	rot3_1))	grm2_2))))	(((((vir2_1	vir1_1)	((ceb2_2	((gal1_2	gal2_1)	icr1_2))	gag2_1))	icr1_1)	((lai1_1
(((((((((((vir2_1	vir1_1)	(ceb2_2	icr1_1))	((gag2_1	gal1_2)	(gal2_1	icr1_2)))	((lai1_1	lai2_1)	lai1_2))	((((bur1_1	(bur1_2	bur2_1))	gra1_1)	(tri1_1	vup2_1))	(366.1_1	((416.1_2	tri2_1)	(gag2_2	gra2_1)))))	vul2_2)	grm2_1)	(((416.1_1	406.1_2)	369.1_1)	406.1_1))	((((vul1_1	((vul3_1	vel1_1)	icr1_3))	((gab1_1	vel2_2)	icr2_2))	((((369.1_2	(((ceb2_1	gac1_1)	gab2_1)	(vel1_2	vel2_1)))	((gal1_1	(plu1_1	vul2_1))	rot2_1))	((((ceb1_1	gab1_2)	vul3_2)	vup1_1)	plu2_1))
((((lit1_1	lit2_1)	((rhc1_1	rhc1_3)	rhc1_2))	(((416.1_1	(369.1_1	406.1_1))	(grm1_1	(grm2_1	(rot1_1	((rot1_2	rot2_2)	rot3_1)))))	((406.1_2	hal2_1)	hal1_1)))	(((vel2_2	(((icr1_3	vel1_1)	((icr2_2	vul1_1)	(gab1_1	vul3_1)))	((((((369.1_2	(ceb2_1	gac2_1))	vul1_2)	plu2_1)	vel2_1)	((ceb1_1	vul3_2)	(((icr2_1	gab2_1)	(gag1_1	vup1_1))	((gac1_1	plu1_1)	(gac1_2	icr2_3)))))	(((gab1_2	gal1_1)	(rot2_1	vul2_1))	vel1_2))))	(((((((vir2_1	vir1_1)	((gal2_1	icr1_1)	icr1_2))
((((((grm1_1	grm2_2)	(rot1_2	(rot2_2	rot3_1)))	rot1_1)	(((lit1_1	lit2_1)	((rhc1_1	rhc1_3)	rhc1_2))	(406.1_2	(hal1_1	hal2_1))))	((((vel1_1	(vul3_1	icr1_3))	((vel2_2	vul1_1)	(icr2_2	gab1_1)))	(((((((369.1_2	vul3_2)	plu2_1)	rot2_1)	((ceb1_1	vel1_2)	gab2_1))	gac2_1)	((gab1_2	(gal1_1	plu1_1))	((vel2_1	vul1_2)	icr2_1)))	(((ceb2_1	(gac1_1	(gag1_1	vup1_1)))	vul2_1)	(gac1_2	icr2_3))))	(((((((((vir2_1	vir1_1)	(gal2_1	icr1_1))	(gag2_1	gal1_2))	(ceb2_2	icr1_2))
(((406.1_2	(hal1_1	hal2_1))	((((vel2_2	(icr2_2	vel1_1))	vul3_1)	((gab1_1	(icr1_3	vul1_1))	(((((((369.1_2	((plu1_1	vul1_2)	vup1_1))	((gab2_1	vel2_1)	(gac1_1	gal1_1)))	(gac1_2	icr2_3))	((ceb1_1	vul2_1)	icr2_1))	plu2_1)	((gab1_2	vel1_2)	((gac2_1	(gag1_1	vul3_2))	rot2_1)))	ceb2_1)))	((416.1_1	406.1_1)	369.1_1)))	(((((((vir2_1	vir1_1)	(((ceb2_2	gal1_2)	gag2_1)	icr1_2))	(gal2_1	icr1_1))	(((gra1_1	vup2_1)	(((((366.1_1	tri1_1)	(gag2_2	gra2_1))	(tri2_1	vul2_2))
((((((((vir1_1	vir2_1)	icr1_1)	(gag2_1	gal2_1))	((ceb2_2	icr1_2)	gal1_2))	((((366.1_1	tri2_1)	((((gag2_2	tri1_1)	vup2_1)	((lai1_1	lai1_2)	lai2_1))	((gra1_1	gra2_1)	vul2_2)))	((bur1_1	bur1_2)	bur2_1))	416.1_2))	((((406.1_2	hal1_1)	hal2_1)	((grm1_1	(grm2_1	(rot1_1	((rot1_2	rot2_2)	rot3_1))))	(lit1_1	lit2_1)))	grm2_2))	((rhc1_1	rhc1_3)	rhc1_2))	(((((icr2_2	vel1_1)	(vel2_2	vul3_1))	(((((369.1_2	gab2_1)	((vel2_1	vul2_1)	vul3_2))	((vup1_1	vul1_2)	plu1_1))
(((((369.1_1	406.1_1)	416.1_1)	((406.1_2	(hal1_1	hal2_1))	(((grm1_1	grm2_2)	(rot1_1	((rot1_2	rot3_1)	rot2_2)))	grm2_1)))	(((((vul3_1	gab1_1)	(icr1_3	icr2_2))	((vul1_1	(vel1_1	vel2_2))	(((369.1_2	((gac1_2	icr2_3)	(gal1_1	vup1_1)))	icr2_1)	((((((((ceb1_1	gab2_1)	((plu2_1	vul2_1)	rot2_1))	((ceb2_1	plu1_1)	gac1_1))	vel1_2)	(vel2_1	vul3_2))	gac2_1)	vul1_2)	(gab1_2	gag1_1)))))	(lit1_1	lit2_1))	((rhc1_1	rhc1_3)	rhc1_2)))	((((((vir2_1	vir1_1)	gal2_1)	((ceb2_2
(((((lit1_1	lit2_1)	((rhc1_1	rhc1_3)	rhc1_2))	(((406.1_2	hal2_1)	hal1_1)	((rot1_1	(rot1_2	rot2_2))	rot3_1)))	(((vul3_1	vul1_1)	((((((((369.1_2	(gac1_1	vul1_2))	gab1_2)	((ceb1_1	rot2_1)	(gab2_1	vel1_2)))	gac2_1)	(ceb2_1	icr2_1))	(((vel2_1	gal1_1)	gag1_1)	(vul2_1	((plu1_1	vup1_1)	(plu2_1	vul3_2)))))	(gac1_2	icr2_3))	(((gab1_1	vel1_1)	(icr2_2	vel2_2))	icr1_3)))	(((369.1_1	(406.1_1	416.1_1))	grm2_1)	(grm1_1	grm2_2))))	(((((vir1_1	vir2_1)	icr1_1)	(((ceb2_2
(((((((grm2_1	(grm1_1	grm2_2))	((rot1_1	(rot2_2	rot3_1))	rot1_2))	(hal1_1	hal2_1))	(406.1_2	((369.1_1	416.1_1)	406.1_1)))	((lit1_1	lit2_1)	((rhc1_1	rhc1_3)	rhc1_2)))	(((((vul3_1	vel2_2)	gab1_1)	vul1_1)	((icr2_2	vel1_1)	icr1_3))	(((((((369.1_2	icr2_1)	((ceb2_1	gac2_1)	((gab2_1	(gac1_1	vul1_2))	vel2_1)))	ceb1_1)	(((gac1_2	icr2_3)	gag1_1)	plu1_1))	(vul3_2	vup1_1))	gal1_1)	((((gab1_2	vul2_1)	vel1_2)	rot2_1)	plu2_1))))	(((vir1_1	vir2_1)	(((ceb2_2	(gal1_2
((((((grm2_1	(((416.1_1	369.1_1)	406.1_1)	406.1_2))	(rot1_1	(rot1_2	(rot2_2	rot3_1))))	((((((vel2_2	vul1_1)	icr2_2)	vul3_1)	((((369.1_2	(((gal1_1	rot2_1)	vup1_1)	vel1_2))	(vul2_1	plu2_1))	(((((ceb2_1	vul1_2)	((gab2_1	icr2_1)	(gag1_1	vul3_2)))	(gab1_2	vel2_1))	((gac1_1	gac2_1)	plu1_1))	(gac1_2	icr2_3)))	ceb1_1))	((gab1_1	icr1_3)	vel1_1))	(grm1_1	grm2_2)))	(hal1_1	hal2_1))	((lit1_1	lit2_1)	((rhc1_1	rhc1_3)	rhc1_2)))	(((((vir1_1	vir2_1)	gag2_1)	((ceb2_2
(((((((grm2_2	grm1_1)	(((369.1_1	406.1_1)	416.1_1)	406.1_2))	grm2_1)	(hal1_1	hal2_1))	(rot1_1	(rot1_2	(rot2_2	rot3_1))))	((((((icr1_3	vel1_1)	(icr2_2	vul3_1))	((vel2_2	gab1_1)	plu2_1))	((369.1_2	(vel2_1	vel1_2))	(((((ceb1_1	gab2_1)	ceb2_1)	((gal1_1	vul3_2)	vul1_2))	((plu1_1	(gac1_1	gac2_1))	(((gab1_2	icr2_1)	gag1_1)	((gac1_2	icr2_3)	vul2_1))))	(rot2_1	vup1_1))))	vul1_1)	((lit1_1	lit2_1)	((rhc1_1	rhc1_3)	rhc1_2))))	((((((vir2_1	vir1_1)	(ceb2_2	gal2_1))
(((((((icr1_3	(plu2_1	vul1_1))	icr2_2)	vel2_2)	((((((369.1_2	vul1_2)	icr2_1)	ceb1_1)	((ceb2_1	gac2_1)	(gag1_1	vel2_1)))	gab2_1)	(((gab1_2	(vel1_2	vup1_1))	(gac1_2	icr2_3))	((gac1_1	(gal1_1	rot2_1))	((plu1_1	vul2_1)	vul3_2)))))	((gab1_1	vel1_1)	vul3_1))	((lit1_1	lit2_1)	((rhc1_1	rhc1_3)	rhc1_2)))	(((((((vir2_1	vir1_1)	gag2_1)	(ceb2_2	(gal1_2	gal2_1)))	((416.1_2	gra1_1)	(gra2_1	tri1_1)))	((gag2_2	(((366.1_1	(vup2_1	tri2_1))	(icr1_1	icr1_2))	vul2_2))
((((((vir2_1	vir1_1)	((ceb2_2	gal1_2)	(gag2_1	gal2_1)))	((((((366.1_1	vup2_1)	tri1_1)	(gag2_2	vul2_2))	((bur1_1	(bur1_2	bur2_1))	(icr1_1	icr1_2)))	((416.1_2	gra1_1)	(gra2_1	tri2_1)))	((lai1_1	lai2_1)	lai1_2)))	((lit1_1	lit2_1)	((grm1_1	grm2_2)	(((rot1_1	rot2_2)	rot1_2)	rot3_1))))	((((vel1_1	((icr2_2	vul1_1)	((icr1_3	vel2_2)	plu2_1)))	(vul3_1	gab1_1))	((((((369.1_2	vel1_2)	((ceb1_1	gab1_2)	icr2_1))	(ceb2_1	gal1_1))	gab2_1)	(gac1_2	icr2_3))	(((((vul1_2
((((((rot1_1	rot2_2)	rot3_1)	rot1_2)	((((((369.1_1	416.1_1)	(406.1_1	406.1_2))	grm2_2)	(hal2_1	hal1_1))	((lit1_1	lit2_1)	grm1_1))	(grm2_1	((rhc1_1	rhc1_3)	rhc1_2))))	((((vel2_2	vel1_1)	plu2_1)	(icr2_2	vul1_1))	((gab1_1	(icr1_3	vul3_1))	((((369.1_2	vul3_2)	(((gab1_2	gal1_1)	(gag1_1	plu1_1))	((gac2_1	(rot2_1	vul2_1))	vel1_2)))	(((ceb1_1	(ceb2_1	vel2_1))	(gac1_2	icr2_3))	gab2_1))	(vul1_2	((gac1_1	vup1_1)	icr2_1))))))	(((((vir2_1	vir1_1)	(((ceb2_2	(gal1_2
((((((lit1_1	lit2_1)	((rhc1_1	rhc1_3)	rhc1_2))	(((((icr1_3	icr2_2)	vul1_1)	(((vel2_2	vul3_1)	(vel1_1	plu2_1))	((((ceb2_1	vel1_2)	icr2_1)	((gal1_1	vup1_1)	(vul1_2	vul2_1)))	gab1_1)))	((((369.1_2	vul3_2)	((ceb1_1	vel2_1)	((((gab1_2	gac1_1)	gab2_1)	gag1_1)	(gac2_1	rot2_1))))	(gac1_2	icr2_3))	plu1_1))	(((((369.1_1	416.1_1)	406.1_1)	(grm1_1	grm2_2))	(rot1_1	((rot1_2	rot3_1)	rot2_2)))	(406.1_2	(hal1_1	hal2_1)))))	grm2_1)	(((((vir1_1	vir2_1)	((bur1_1	bur1_2)
((((((((369.1_1	416.1_1)	406.1_1)	grm2_1)	(grm1_1	grm2_2))	(rot1_1	(rot1_2	(rot2_2	rot3_1))))	((406.1_2	hal1_1)	hal2_1))	((((icr1_3	vul3_1)	gab1_1)	((((icr2_2	vul1_1)	vel2_2)	vel1_1)	(((((369.1_2	vel1_2)	(ceb2_1	vul1_2))	gab1_2)	plu2_1)	((((ceb1_1	(vel2_1	rot2_1))	(((gab2_1	(gac1_2	icr2_3))	(gal1_1	(icr2_1	vul2_1)))	gag1_1))	(gac1_1	(gac2_1	plu1_1)))	(vul3_2	vup1_1)))))	((lit1_1	lit2_1)	((rhc1_1	rhc1_3)	rhc1_2))))	(((((vir1_1	vir2_1)	gag2_1)	(((ceb2_2
((((((((406.1_1	416.1_1)	369.1_1)	((lit1_1	lit2_1)	((rot1_1	rot1_2)	(rot2_2	rot3_1))))	(grm1_1	grm2_2))	(grm2_1	((rhc1_1	rhc1_3)	rhc1_2)))	((((gab1_1	(icr2_2	(vel1_1	vul1_1)))	vul3_1)	(icr1_3	vel2_2))	(((((((369.1_2	vel2_1)	((gac1_2	icr2_3)	(plu1_1	rot2_1)))	gac2_1)	((gab1_2	gag1_1)	plu2_1))	vul3_2)	gac1_1)	((((ceb1_1	(ceb2_1	gal1_1))	vup1_1)	(gab2_1	(vel1_2	vul1_2)))	(icr2_1	vul2_1)))))	(((vir2_1	vir1_1)	((ceb2_2	((gal2_1	gal1_2)	(gag2_1	icr1_1)))
(((grm2_1	(((((gab1_1	((icr1_3	vel1_1)	icr2_2))	((((((369.1_2	(rot2_1	(vel2_1	vup1_1)))	gab1_2)	((gab2_1	gag1_1)	(gac1_2	icr2_3)))	((((ceb2_1	plu1_1)	vul3_2)	icr2_1)	gac2_1))	((ceb1_1	gal1_1)	((vul2_1	gac1_1)	vel1_2)))	vul1_2))	(vel2_2	(vul1_1	vul3_1)))	plu2_1)	(((((416.1_1	369.1_1)	406.1_1)	(grm1_1	grm2_2))	((rot1_1	rot2_2)	(rot1_2	rot3_1)))	(406.1_2	(hal1_1	hal2_1)))))	((((((((((vir2_1	vir1_1)	gal2_1)	icr1_2)	gal1_2)	ceb2_2)	gag2_1)	icr1_1)	((bur1_1
(((((((vir1_1	vir2_1)	gag2_1)	(ceb2_2	(icr1_2	(gal1_2	gal2_1))))	icr1_1)	((((416.1_2	tri1_1)	(((366.1_1	((bur1_1	bur1_2)	bur2_1))	gag2_2)	((gra2_1	vup2_1)	tri2_1)))	(gra1_1	vul2_2))	((lai1_1	lai1_2)	lai2_1)))	(((((vul3_1	gab1_1)	((vel2_2	((icr2_2	plu2_1)	(vel1_1	vul1_1)))	icr1_3))	(((((369.1_2	gab1_2)	(((ceb1_1	vel1_2)	vul2_1)	((gac1_1	gac2_1)	icr2_1)))	(gac1_2	icr2_3))	((gag1_1	(plu1_1	rot2_1))	vel2_1))	(ceb2_1	((gab2_1	(gal1_1	vul3_2))	(vul1_2
((((((((vel1_1	(icr1_3	icr2_2))	(((vel2_2	vul1_1)	vul3_1)	gab1_1))	((((((((369.1_2	(plu1_1	plu2_1))	gac1_1)	(gag1_1	vel2_1))	icr2_1)	(ceb1_1	gab2_1))	((gab1_2	(vel1_2	vup1_1))	vul1_2))	(ceb2_1	vul3_2))	(((gac1_2	icr2_3)	(gal1_1	(rot2_1	vul2_1)))	gac2_1)))	((406.1_2	hal2_1)	hal1_1))	grm2_1)	(406.1_1	(369.1_1	416.1_1)))	((((lit1_1	lit2_1)	((rhc1_1	rhc1_3)	rhc1_2))	(rot1_1	((rot1_2	rot2_2)	rot3_1)))	(grm1_1	grm2_2)))	((((((vir1_1	vir2_1)	icr1_1)	gal2_1)
(((((((406.1_2	hal1_1)	hal2_1)	grm2_1)	((((vel2_2	vul1_1)	(((((369.1_2	vul3_2)	ceb1_1)	((gag1_1	(gal1_1	plu2_1))	vel1_2))	(((((ceb2_1	plu1_1)	vup1_1)	(gab1_2	((gab2_1	gac1_1)	(vel2_1	vul2_1))))	((gac1_2	icr2_3)	(rot2_1	vul1_2)))	gac2_1))	icr2_1))	(((vul3_1	(gab1_1	icr1_3))	icr2_2)	vel1_1))	(grm1_1	grm2_2)))	(((((vir1_1	vir2_1)	gal1_2)	(((ceb2_2	(gal2_1	icr1_2))	icr1_1)	gag2_1))	((((gra2_1	gra1_1)	(((((366.1_1	vup2_1)	416.1_2)	gag2_2)	tri2_1)	tri1_1))
((((((grm2_2	(grm2_1	grm1_1))	((rot1_1	rot1_2)	(rot2_2	rot3_1)))	((((vel2_2	(((((((369.1_2	gab1_2)	ceb2_1)	((ceb1_1	plu2_1)	(gal1_1	vul3_2)))	(vup1_1	((gac1_2	icr2_3)	vul2_1)))	icr2_1)	((((gab2_1	vel1_2)	gag1_1)	vel2_1)	(gac1_1	(plu1_1	vul1_2))))	(gac2_1	rot2_1)))	((vel1_1	icr1_3)	vul1_1))	(vul3_1	(gab1_1	icr2_2)))	(369.1_1	(406.1_1	416.1_1))))	(406.1_2	(hal1_1	hal2_1)))	((((vir1_1	vir2_1)	(ceb2_2	gal1_2))	(((gal2_1	icr1_1)	icr1_2)	gag2_1))	((((((((416.1_2
(((((((((rot1_1	rot2_2)	rot1_2)	rot3_1)	grm2_2)	((((((vel1_1	vel2_2)	((((369.1_2	vul1_2)	(gac1_2	icr2_3))	((ceb2_1	((icr2_1	(plu1_1	vel2_1))	plu2_1))	(vul3_2	(rot2_1	vul2_1))))	((((ceb1_1	vel1_2)	(((gab2_1	gag1_1)	gac2_1)	(gac1_1	vup1_1)))	gal1_1)	gab1_2)))	(icr2_2	gab1_1))	((icr1_3	vul1_1)	vul3_1))	grm1_1)	((lit1_1	lit2_1)	((rhc1_1	rhc1_3)	rhc1_2))))	((((((((vir2_1	vir1_1)	gal1_2)	(ceb2_2	((icr1_1	icr1_2)	gag2_1)))	gal2_1)	((bur1_1	(bur1_2	bur2_1))
(((grm2_1	((rhc1_1	rhc1_3)	rhc1_2))	(((((((((icr2_2	vel1_1)	vel2_2)	(gab1_1	vul1_1))	(vul3_1	icr1_3))	(((((369.1_2	gac2_1)	gab1_2)	gac1_1)	((((((ceb1_1	gab2_1)	(gal1_1	vul1_2))	ceb2_1)	(gac1_2	icr2_3))	icr2_1)	((gag1_1	vel1_2)	vup1_1)))	(((vul2_1	vel2_1)	((plu1_1	vul3_2)	rot2_1))	plu2_1)))	grm2_2)	(lit1_1	lit2_1))	((369.1_1	(406.1_1	416.1_1))	406.1_2))	((grm1_1	(rot1_1	((rot1_2	rot3_1)	rot2_2)))	(hal2_1	hal1_1))))	((((((vir2_1	vir1_1)	((icr1_1	gal1_2)
(((((grm1_1	(rot1_1	((rot1_2	rot2_2)	rot3_1)))	((lit1_1	lit2_1)	((rhc1_1	rhc1_3)	rhc1_2)))	(((((vel1_1	((369.1_2	(gac1_2	icr2_3))	((((ceb1_1	vel2_1)	((((plu2_1	((gag1_1	rot2_1)	vel1_2))	((gab1_2	gac2_1)	vul3_2))	gab2_1)	(gac1_1	vup1_1)))	icr2_1)	(ceb2_1	((gal1_1	plu1_1)	(vul2_1	vul1_2))))))	((((icr1_3	vul3_1)	vul1_1)	gab1_1)	(icr2_2	vel2_2)))	grm2_2)	(hal1_1	hal2_1))	((((vir2_1	vir1_1)	(((ceb2_2	gal2_1)	((gal1_2	icr1_2)	icr1_1))	gag2_1))	416.1_2)
((((((((vir1_1	vir2_1)	(((ceb2_2	gal1_2)	gal2_1)	((icr1_1	icr1_2)	gag2_1)))	((((((366.1_1	vup2_1)	gag2_2)	tri2_1)	(416.1_2	gra1_1))	((gra2_1	tri1_1)	vul2_2))	(bur1_1	(bur1_2	bur2_1))))	((lai1_1	lai2_1)	lai1_2))	((((((gab1_1	(((vul3_1	(vel2_2	plu2_1))	icr1_3)	vel1_1))	(((((369.1_2	vul3_2)	((gac1_1	vul2_1)	vul1_2))	((((ceb1_1	(gab1_2	vel1_2))	((ceb2_1	gal1_1)	gag1_1))	gac2_1)	icr2_1))	((gab2_1	(plu1_1	vel2_1))	vup1_1))	((gac1_2	icr2_3)	rot2_1)))	(icr2_2
(((((((grm1_1	grm2_1)	(grm2_2	((rot1_1	(rot1_2	rot2_2))	rot3_1)))	((369.1_1	(406.1_1	406.1_2))	416.1_1))	(hal2_1	hal1_1))	((((((vir1_1	vir2_1)	(gal1_2	icr1_2))	((ceb2_2	icr1_1)	gal2_1))	(((((416.1_2	gra2_1)	(tri2_1	vul2_2))	tri1_1)	((bur1_1	bur2_1)	bur1_2))	(lai1_1	(lai1_2	lai2_1))))	gag2_1)	((vup2_1	(366.1_1	gra1_1))	gag2_2)))	((((gab1_1	vul1_1)	vel1_1)	((vul3_1	icr2_2)	vel2_2))	((((369.1_2	(gac2_1	vul2_1))	((ceb2_1	gab1_2)	icr2_1))	((ceb1_1	gal1_1)
((((((grm2_2	(((406.1_1	416.1_1)	369.1_1)	406.1_2))	((grm1_1	grm2_1)	(rot1_1	(rot1_2	(rot2_2	rot3_1)))))	((lit1_1	lit2_1)	((rhc1_1	rhc1_3)	rhc1_2)))	((((icr1_3	vul1_1)	((gab1_1	vel1_1)	vel2_2))	(icr2_2	vul3_1))	((((((((((((369.1_2	gab2_1)	gag1_1)	(ceb2_1	gal1_1))	(vul3_2	vel2_1))	plu1_1)	vup1_1)	(vel1_2	vul1_2))	icr2_1)	gab1_2)	ceb1_1)	vul2_1)	((((gac1_1	plu2_1)	gac2_1)	rot2_1)	(gac1_2	icr2_3)))))	((((((vir1_1	vir2_1)	(gal2_1	gal1_2))	gag2_1)	((ceb2_2
((((((grm1_1	hal2_1)	(grm2_1	((rot1_1	(rot2_2	rot3_1))	rot1_2)))	((((416.1_1	406.1_1)	406.1_2)	369.1_1)	(hal1_1	grm2_2)))	(((icr2_2	icr1_3)	((vul1_1	(vel2_2	vul3_1))	(gab1_1	vel1_1)))	((((369.1_2	gac2_1)	ceb1_1)	((gac1_2	icr2_3)	(vul2_1	rot2_1)))	(((ceb2_1	vul1_2)	((gag1_1	vel2_1)	vup1_1))	((gab1_2	(((gab2_1	vel1_2)	gac1_1)	(gal1_1	plu1_1)))	(icr2_1	(plu2_1	vul3_2)))))))	((((vir2_1	vir1_1)	(((ceb2_2	(gal2_1	icr1_2))	gal1_2)	icr1_1))	gag2_1)	((((366.1_1
((((((((icr2_2	vel1_1)	vul1_1)	((plu2_1	gab1_1)	((icr1_3	vul3_1)	vel2_2)))	((((369.1_2	(((gab2_1	gac2_1)	gag1_1)	vul3_2))	((gac1_1	vel2_1)	vul1_2))	(((((ceb1_1	gal1_1)	rot2_1)	vel1_2)	vul2_1)	(((ceb2_1	vup1_1)	(gab1_2	plu1_1))	icr2_1)))	(gac1_2	icr2_3)))	hal1_1)	((((((vir1_1	vir2_1)	(((ceb2_2	icr1_2)	icr1_1)	gal2_1))	gal1_2)	gag2_1)	((lai1_1	lai1_2)	lai2_1))	((((((366.1_1	vup2_1)	416.1_2)	tri2_1)	(((bur1_1	bur1_2)	bur2_1)	tri1_1))	(gra1_1	gra2_1))
((((icr1_3	((icr2_2	vul1_1)	(plu2_1	(vul3_1	vel2_2))))	((((((((((369.1_2	gal1_1)	gac2_1)	vup1_1)	(((ceb2_1	(gac1_2	icr2_3))	plu1_1)	rot2_1))	gab2_1)	(gab1_2	vel2_1))	(ceb1_1	icr2_1))	gac1_1)	((gag1_1	((vul1_2	vul2_1)	vul3_2))	vel1_2))	(gab1_1	vel1_1)))	((((((vir2_1	vir1_1)	(ceb2_2	((gal2_1	icr1_2)	gal1_2)))	gag2_1)	icr1_1)	(((((((tri1_1	tri2_1)	vup2_1)	(366.1_1	gra1_1))	(416.1_2	gra2_1))	(gag2_2	vul2_2))	(lai1_1	(lai1_2	lai2_1)))	(bur1_1	(bur1_2
((((lit1_1	lit2_1)	((rhc1_1	rhc1_3)	rhc1_2))	((((((vel2_2	(((((369.1_2	gal1_1)	((gac2_1	gag1_1)	vul3_2))	(gac1_2	icr2_3))	icr2_1)	(((ceb1_1	gac1_1)	((vel2_1	plu1_1)	rot2_1))	((ceb2_1	(vul2_1	vel1_2))	((gab1_2	vul1_2)	(gab2_1	vup1_1))))))	(icr2_2	(gab1_1	vul1_1)))	(((plu2_1	vul3_1)	vel1_1)	icr1_3))	(grm1_1	grm2_2))	(369.1_1	(406.1_1	(406.1_2	416.1_1))))	(((((((vir2_1	vir1_1)	(ceb2_2	gal2_1))	gag2_1)	(gal1_2	icr1_2))	icr1_1)	(((((gra2_1	tri1_1)	tri2_1)
(((((grm1_1	(grm2_1	grm2_2))	((rot1_1	(rot1_2	rot2_2))	rot3_1))	((lit1_1	lit2_1)	((rhc1_1	rhc1_3)	rhc1_2)))	(((vir1_1	vir2_1)	((((ceb2_2	icr1_1)	gal2_1)	gag2_1)	(gal1_2	icr1_2)))	((((((vup2_1	366.1_1)	((416.1_2	tri2_1)	gra2_1))	(gag2_2	tri1_1))	(vul2_2	(lai1_1	(lai1_2	lai2_1))))	gra1_1)	(bur1_1	(bur1_2	bur2_1)))))	((((icr2_2	(((gab1_1	vul3_1)	vel1_1)	vel2_2))	((icr1_3	plu2_1)	vul1_1))	((((((369.1_2	(gac1_2	icr2_3))	((plu1_1	(vel1_2	vup1_1))	vel2_1))
(((((grm1_1	grm2_2)	((rot1_1	rot1_2)	(rot2_2	rot3_1)))	(369.1_1	(406.1_1	416.1_1)))	(((((vir1_1	vir2_1)	icr1_1)	((ceb2_2	(icr1_2	gal2_1))	gal1_2))	gag2_1)	(((gag2_2	((366.1_1	tri1_1)	(416.1_2	(gra2_1	(tri2_1	vup2_1)))))	(((bur1_1	bur2_1)	bur1_2)	(gra1_1	vul2_2)))	((lai1_1	lai1_2)	lai2_1))))	(((((((vul1_1	icr2_2)	gab1_1)	((vel2_2	vul3_1)	(icr1_3	vel1_1)))	(406.1_2	(hal1_1	hal2_1)))	(((((369.1_2	(vel2_1	vul2_1))	((gab2_1	vup1_1)	rot2_1))	(gal1_1	((gac1_2
((((((406.1_1	416.1_1)	369.1_1)	(grm1_1	grm2_1))	((((((vul1_1	vel1_1)	gab1_1)	(icr1_3	vel2_2))	(icr2_2	vul3_1))	(((((369.1_2	vel1_2)	(plu1_1	vul3_2))	(gac1_2	icr2_3))	(((((gab2_1	(rot2_1	vel2_1))	gac2_1)	((gac1_1	vul2_1)	gag1_1))	vup1_1)	gal1_1))	((((ceb1_1	plu2_1)	icr2_1)	(ceb2_1	gab1_2))	vul1_2)))	((((((vir2_1	vir1_1)	gal1_2)	(((ceb2_2	(gal2_1	icr1_2))	icr1_1)	gag2_1))	(lai1_1	(lai1_2	lai2_1)))	(((tri1_1	(416.1_2	vul2_2))	(((gag2_2	vup2_1)	gra1_1)
(((406.1_2	(hal1_1	hal2_1))	((((((vir1_1	vir2_1)	((ceb2_2	(gal1_2	(gal2_1	icr1_2)))	gag2_1))	((((366.1_1	gra2_1)	(gag2_2	vul2_2))	vup2_1)	icr1_1))	(((bur1_1	(bur1_2	bur2_1))	(416.1_2	(gra1_1	(tri1_1	tri2_1))))	((lai1_1	lai1_2)	lai2_1)))	((((416.1_1	(369.1_1	406.1_1))	(grm1_1	grm2_2))	grm2_1)	(rot1_1	((rot1_2	rot2_2)	rot3_1))))	(((rhc1_1	rhc1_3)	rhc1_2)	(lit1_1	lit2_1))))	(((((vel2_2	vul3_1)	icr2_2)	vul1_1)	((gab1_1	icr1_3)	vel1_1))	(((369.1_2	((((ceb1_1
((((grm1_1	grm2_2)	((369.1_1	(406.1_1	416.1_1))	grm2_1))	((((vir1_1	vir2_1)	(((ceb2_2	(gal1_2	icr1_2))	gal2_1)	gag2_1))	((lai1_1	lai1_2)	lai2_1))	((((((366.1_1	gra2_1)	((416.1_2	tri2_1)	tri1_1))	vup2_1)	icr1_1)	((bur1_1	bur2_1)	bur1_2))	(gag2_2	(gra1_1	vul2_2)))))	(((((((icr1_3	gab1_1)	vul1_1)	((icr2_2	(vel2_2	vel1_1))	vul3_1))	(((((((((369.1_2	gac1_1)	gal1_1)	((((gab2_1	vul2_1)	vel1_2)	plu2_1)	vel2_1))	ceb2_1)	(gac1_2	icr2_3))	((gac2_1	vul3_2)	vul1_2))
((((((((vir1_1	vir2_1)	gal2_1)	(ceb2_2	icr1_2))	gal1_2)	gag2_1)	(((((((tri1_1	gra1_1)	((366.1_1	gra2_1)	tri2_1))	gag2_2)	vul2_2)	((lai1_1	lai1_2)	lai2_1))	(bur1_1	(bur1_2	bur2_1)))	((416.1_2	vup2_1)	icr1_1)))	(((((((416.1_1	(369.1_1	406.1_1))	406.1_2)	(grm1_1	((rot1_1	rot2_2)	(rot1_2	rot3_1))))	grm2_2)	((lit1_1	lit2_1)	((rhc1_1	rhc1_3)	rhc1_2)))	(hal1_1	hal2_1))	grm2_1))	((vul3_1	((((icr2_2	icr1_3)	vel2_2)	vul1_1)	(gab1_1	vel1_1)))	((((((369.1_2	gac2_1)
((((((icr1_3	vul3_1)	(((vel2_2	gab1_1)	vul1_1)	(vel1_1	icr2_2)))	(((((369.1_2	vul3_2)	(gac1_2	icr2_3))	((((((ceb1_1	plu1_1)	vup1_1)	(ceb2_1	vul2_1))	gac2_1)	rot2_1)	gab1_2))	icr2_1)	(((gab2_1	((gal1_1	vel1_2)	(vel2_1	vul1_2)))	(gag1_1	plu2_1))	gac1_1)))	(((((rot1_1	rot2_2)	(rot1_2	rot3_1))	grm2_2)	grm1_1)	grm2_1))	(((406.1_1	416.1_1)	369.1_1)	406.1_2))	(((((((((vir1_1	vir2_1)	icr1_2)	(ceb2_2	gal1_2))	(gal2_1	gag2_1))	(gra1_1	vul2_2))	(((bur1_1	(bur1_2
(((((((406.1_2	((369.1_1	406.1_1)	416.1_1))	(hal2_1	hal1_1))	((grm2_2	grm1_1)	(((rot1_1	rot2_2)	rot3_1)	rot1_2)))	(((((vul3_1	icr2_2)	icr1_3)	(vel1_1	vul1_1))	(((((369.1_2	(ceb2_1	gab2_1))	vel1_2)	(((gac1_1	vul3_2)	((gac1_2	icr2_3)	vup1_1))	(icr2_1	vul1_2)))	((((ceb1_1	vel2_1)	(gal1_1	rot2_1))	(gab1_2	vul2_1))	(gag1_1	plu1_1)))	(gac2_1	plu2_1)))	(gab1_1	vel2_2)))	(((((vir1_1	vir2_1)	(((gal1_2	gal2_1)	icr1_1)	icr1_2))	(ceb2_2	gag2_1))	((((416.1_2	(lai1_1
((((((((vel1_1	(vul1_1	vul3_1))	icr2_2)	((gab1_1	vel2_2)	icr1_3))	((((((369.1_2	((ceb2_1	gab1_2)	(gac1_1	gac2_1)))	vul1_2)	(gal1_1	(rot2_1	vul2_1)))	(gac1_2	icr2_3))	gag1_1)	((ceb1_1	(plu1_1	vup1_1))	(gab2_1	((((plu2_1	vel1_2)	icr2_1)	vul3_2)	vel2_1)))))	((lit1_1	lit2_1)	((rhc1_1	rhc1_3)	rhc1_2)))	(369.1_1	((406.1_1	406.1_2)	416.1_1)))	((((((((vir2_1	vir1_1)	icr1_1)	((ceb2_2	(gal2_1	icr1_2))	gal1_2))	gag2_1)	((((tri2_1	gra1_1)	gra2_1)	(tri1_1	vul2_2))
(((((406.1_2	((369.1_1	416.1_1)	406.1_1))	(((grm1_1	grm2_1)	grm2_2)	(hal2_1	hal1_1)))	((lit1_1	lit2_1)	((rhc1_1	rhc1_3)	rhc1_2)))	(rot1_1	((rot1_2	rot2_2)	rot3_1)))	((((vel1_1	((gab1_1	vul3_1)	vul1_1))	(icr2_2	(icr1_3	vel2_2)))	(((369.1_2	(ceb1_1	(gal1_1	plu1_1)))	((gab2_1	rot2_1)	vel1_2))	((((ceb2_1	((gab1_2	vul1_2)	gac2_1))	(gac1_1	vel2_1))	(plu2_1	vul2_1))	(((gac1_2	icr2_3)	(gag1_1	icr2_1))	(vup1_1	vul3_2)))))	(((((((vir1_1	vir2_1)	icr1_1)	ceb2_2)
((((((((369.1_1	406.1_1)	(406.1_2	416.1_1))	grm2_1)	((lit1_1	lit2_1)	((rhc1_1	rhc1_3)	rhc1_2)))	((grm1_1	(hal1_1	hal2_1))	grm2_2))	(rot1_1	((rot1_2	rot2_2)	rot3_1)))	((((((vir2_1	vir1_1)	icr1_1)	((gag2_1	gal1_2)	gal2_1))	(ceb2_2	icr1_2))	(vul2_2	vup2_1))	(((416.1_2	gra2_1)	(bur1_1	(bur1_2	bur2_1)))	(((366.1_1	tri1_1)	((gag2_2	gra1_1)	tri2_1))	(lai1_1	(lai1_2	lai2_1))))))	((((icr1_3	(vel1_1	vel2_2))	icr2_2)	((vul3_1	gab1_1)	vul1_1))	((((((369.1_2	vup1_1)
[truncated: 17,133 more rows]
[truncated: 19 more columns]
