# Supplementary material for: AllCoPol: inferring allele co-ancestry in polyploids
Source: BMC Bioinformatics. 2020 Oct 7;21:441. doi: 10.1186/s12859-020-03750-9 (PMC7542712; doi:10.1186/s12859-020-03750-9)
Supplement: Supplementary file 2 — Additional file 2: Gene trees used in the example analysis. This file contains the data used in the example analysis comprising 10 markers with 18,000 gene trees each. [file 12859_2020_3750_MOESM2_ESM.zip › gene_trees/C12.txt]

((((((((369.1_1	(406.1_1	(406.1_2	416.1_1)))	366.1_2)	(lai1_1	lai2_2))	((lai1_2	lai2_1)	tri1_2))	(((hal1_1	hal1_2)	(hal2_1	hal2_2))	((((rot1_1	rot1_2)	(rot3_1	rot3_2))	rot2_1)	rot2_2)))	((((((((ceb2_2	plu2_1)	ceb1_1)	((((gac2_1	gab1_1)	gac1_2)	gag2_2)	(ceb1_2	vel2_1)))	((gac1_1	icr2_2)	((((ceb2_1	icr2_3)	gal1_2)	(gag2_1	icr1_2))	icr2_1)))	(vel1_1	vul1_2))	(vup1_1	(((gal2_1	gac2_2)	vup1_2)	plu1_2)))	(((366.1_1	(gag1_1	gag1_2))	gal2_2)	(((plu2_2	vel1_2)
((((((366.1_2	369.1_1)	(406.1_1	(406.1_2	416.1_1)))	((lai1_1	lai2_2)	((lai1_2	lai2_1)	tri1_2)))	(((hal1_1	hal1_2)	(hal2_1	hal2_2))	((((rot1_1	rot1_2)	rot3_2)	rot3_1)	(rot2_1	rot2_2))))	(((((((ceb2_2	plu2_1)	((ceb1_1	gag2_1)	(((gac2_1	vel1_1)	gag2_2)	gac1_2)))	icr2_1)	gal1_2)	(((ceb1_2	((gab1_1	vel2_1)	gac1_1))	(icr1_2	icr2_3))	(ceb2_1	vul1_2)))	((((366.1_1	gag1_2)	vel1_2)	(((vup1_2	(gal2_2	vul3_2))	plu2_2)	((gac2_2	icr1_3)	(vup1_1	gag1_1))))	icr2_2))
(((((366.1_2	((406.1_1	(406.1_2	416.1_1))	369.1_1))	((lai1_1	lai2_2)	((lai1_2	lai2_1)	tri1_2)))	((hal1_1	(hal1_2	(hal2_1	hal2_2)))	((rot1_1	rot1_2)	(((rot2_1	rot2_2)	rot3_2)	rot3_1))))	(((((((((((gac2_1	ceb2_1)	vel1_1)	(((gab1_1	gag2_1)	gac1_2)	gal1_2))	vel2_1)	(((ceb2_2	gag2_2)	icr2_2)	icr2_1))	((icr1_2	plu2_1)	icr2_3))	((ceb1_2	gac1_1)	vul1_2))	ceb1_1)	((((366.1_1	gag1_2)	icr1_3)	((gag1_1	(gal2_2	vup1_1))	((plu1_2	plu2_2)	vup1_2)))	((gac2_2	vul3_2)
(((((((((369.1_1	(366.1_2	(406.1_1	(406.1_2	416.1_1))))	(lai1_1	lai2_2))	((lai1_2	lai2_1)	tri1_2))	((((((ceb1_1	ceb2_2)	((((ceb1_2	gal1_2)	(ceb2_1	plu2_1))	(gag2_2	icr2_2))	icr2_1))	(((((vel2_1	(icr1_2	icr2_3))	gac2_1)	vel1_1)	((gac1_2	vul1_2)	gag2_1))	(gab1_1	gac1_1)))	(gab2_1	(gab2_2	icr2_4)))	(((((366.1_1	vup1_2)	(icr1_3	plu1_2))	(gal2_2	vul3_2))	((vel1_2	plu2_2)	gag1_2))	((gag1_1	(gac2_2	gal2_1))	vup1_1)))	((gab1_2	(icr1_1	vul2_2))	vel2_2)))	(((rot1_1
((((((366.1_2	369.1_1)	(406.1_1	(406.1_2	416.1_1)))	(((lai1_1	lai2_2)	(lai1_2	lai2_1))	tri1_2))	(((hal1_1	hal1_2)	(hal2_1	hal2_2))	((rot1_1	rot1_2)	((rot2_1	rot2_2)	(rot3_1	rot3_2)))))	((((((((vel2_1	(gab1_1	gag2_2))	ceb2_1)	((icr2_1	(gac1_2	vel1_1))	(ceb1_1	((((((ceb1_2	icr1_2)	gag2_1)	(plu2_1	vul1_2))	gac2_1)	icr2_3)	gac1_1))))	(ceb2_2	(gal1_2	icr2_2)))	((((gab2_1	gab2_2)	icr2_4)	gag1_2)	(((gal2_2	(gal2_1	vup1_1))	vul3_2)	gac2_2)))	gag1_1)	(((366.1_1
(((((((366.1_2	369.1_1)	((406.1_1	416.1_1)	406.1_2))	((lai1_1	lai2_2)	((lai1_2	lai2_1)	tri1_2)))	((hal1_1	hal1_2)	(hal2_1	hal2_2)))	(((((((icr2_3	plu2_1)	(((((ceb1_2	vel2_1)	((gac1_1	icr1_2)	gag2_1))	icr2_1)	vel1_1)	(ceb2_2	gac2_1)))	(((gac1_2	gag2_2)	gal1_2)	gab1_1))	(ceb1_1	vul1_2))	(ceb2_1	icr2_2))	(((gab2_1	(gab2_2	icr2_4))	((gal2_2	vup1_2)	((gac2_2	gag1_2)	gag1_1)))	((((366.1_1	gal2_1)	vul3_2)	(((vup1_1	plu2_2)	icr1_3)	vel1_2))	plu1_2)))	((gab1_2
((((((366.1_2	(406.1_1	(406.1_2	416.1_1)))	(lai1_1	lai2_2))	(369.1_1	((lai1_2	lai2_1)	tri1_2)))	((hal1_1	(hal1_2	(hal2_1	hal2_2)))	((rot1_1	rot1_2)	((rot2_1	rot2_2)	(rot3_1	rot3_2)))))	((((((((gag2_1	(ceb1_2	gac1_1))	(ceb2_1	ceb2_2))	vel2_1)	(gac1_2	icr2_3))	(((icr2_1	((ceb1_1	(icr2_2	(plu2_1	vel1_1)))	gal1_2))	vul1_2)	(gab1_1	gac2_1)))	((((366.1_1	((gac2_2	gag1_1)	vup1_2))	gal2_2)	(gag2_2	icr1_2))	(gag1_2	(gal2_1	vul3_2))))	((((gab2_2	(gab2_1	icr2_4))
((((((366.1_2	(406.1_1	(406.1_2	416.1_1)))	(((369.1_1	(lai1_2	lai2_1))	(lai1_1	lai2_2))	tri1_2))	(((((((((((gac1_1	ceb1_2)	((gab1_1	icr2_3)	gac2_1))	(gac1_2	vel1_1))	(ceb1_1	(((gag2_1	vel2_1)	gal1_2)	icr2_1)))	plu2_1)	icr2_2)	vul1_2)	ceb2_2)	ceb2_1)	(((((gab2_2	(gab2_1	icr2_4))	(((((gac2_2	gal2_1)	gag1_1)	vup1_1)	gal2_2)	(gag2_2	icr1_2)))	(((366.1_1	(icr1_3	vup1_2))	(gag1_2	vul3_2))	plu1_2))	plu2_2)	vel1_2))	(((gab1_2	vul2_2)	vel2_2)	icr1_1)))	(((hal1_1
((((((((366.1_2	(369.1_1	((406.1_1	416.1_1)	406.1_2)))	((lai1_2	lai2_1)	tri1_2))	(lai1_1	lai2_2))	((hal1_1	(hal1_2	(hal2_1	hal2_2)))	(((rot1_1	rot1_2)	(rot3_1	rot3_2))	(rot2_1	rot2_2))))	(((((((((((plu2_1	vel1_1)	ceb1_1)	((gab1_1	gac1_2)	(gac2_1	icr2_1)))	(gal1_2	(icr2_2	vel2_1)))	ceb2_2)	(((ceb1_2	vul1_2)	gag2_1)	(icr2_3	gac1_1)))	((ceb2_1	gag2_2)	icr1_2))	(((gal2_1	((gac2_2	plu1_2)	vel1_2))	(gag1_1	gag1_2))	(plu2_2	vup1_1)))	((366.1_1	vup1_2)	icr1_3))
(((((((406.1_1	(406.1_2	416.1_1))	(366.1_2	369.1_1))	((lai1_1	lai2_2)	tri1_2))	(lai1_2	lai2_1))	((hal1_1	(hal1_2	(hal2_1	hal2_2)))	((rot1_1	rot1_2)	((rot2_1	rot2_2)	(rot3_1	rot3_2)))))	((((((vul1_2	(icr2_2	vel2_1))	((((ceb1_1	ceb1_2)	(gab1_1	icr2_1))	(gal1_2	plu2_1))	(((((ceb2_1	gac1_2)	vel1_1)	gag2_2)	(gac2_1	icr1_2))	ceb2_2)))	((gac1_1	gag2_1)	icr2_3))	(((vup1_1	((gag1_1	gal2_1)	icr1_3))	vup1_2)	vel1_2))	(((((gab2_2	icr2_4)	gab2_1)	(plu1_2	gac2_2))
(((((((366.1_2	369.1_1)	(406.1_1	(406.1_2	416.1_1)))	((lai1_2	lai2_1)	tri1_2))	(lai1_1	lai2_2))	((((((((ceb2_2	(gac2_1	plu2_1))	(gac1_2	gal1_2))	(vel2_1	(gag2_2	icr1_2)))	(gab1_1	gag2_1))	gac1_1)	((((ceb2_1	(ceb1_2	vel1_1))	(ceb1_1	(icr2_3	vul1_2)))	icr2_2)	icr2_1))	((((((gab2_1	icr2_4)	gab2_2)	(((366.1_1	(icr1_3	plu2_2))	vup1_2)	gal2_1))	(((gag1_2	(gac2_2	vul3_2))	vup1_1)	gag1_1))	plu1_2)	(gal2_2	vel1_2)))	(((gab1_2	vul2_2)	icr1_1)	vel2_2)))	(((hal1_1
((((((((366.1_2	369.1_1)	((406.1_1	406.1_2)	416.1_1))	((lai1_1	lai2_2)	((lai1_2	lai2_1)	tri1_2)))	((((rot1_1	rot1_2)	rot3_2)	rot3_1)	(rot2_1	rot2_2)))	((hal1_1	hal1_2)	(hal2_1	hal2_2)))	(((((((((gag2_1	icr2_1)	icr2_3)	vul1_2)	((ceb2_1	(((gac2_1	gag2_2)	plu2_1)	gac1_2))	(((gab1_1	vel1_1)	gal1_2)	gac1_1)))	((ceb1_1	icr2_2)	(ceb2_2	icr1_2)))	(ceb1_2	vel2_1))	((((366.1_1	(gag1_1	gal2_1))	icr1_3)	(gac2_2	gal2_2))	((plu1_2	gag1_2)	plu2_2)))	vul3_2)	((((gab2_1
((((((((366.1_2	369.1_1)	(406.1_1	(406.1_2	416.1_1)))	((lai1_2	lai2_1)	tri1_2))	(lai1_1	lai2_2))	(((hal1_1	hal1_2)	(hal2_1	hal2_2))	((rot1_1	rot1_2)	((rot2_1	rot2_2)	(rot3_1	rot3_2)))))	(((((((gac1_1	icr1_2)	(gab1_1	gag2_2))	gac2_1)	icr2_1)	((((gac1_2	gal1_2)	vel1_1)	(((gag2_1	icr2_3)	(plu2_1	vel2_1))	icr2_2))	ceb1_2))	((ceb1_1	(ceb2_1	vul1_2))	ceb2_2))	((((((icr2_4	(((gab1_2	vul2_2)	icr1_1)	vel2_2))	(gab2_1	gab2_2))	((366.1_1	gal2_1)	(gal2_2	vup1_2)))
(((((((((406.1_1	(406.1_2	416.1_1))	366.1_2)	369.1_1)	(lai1_1	lai2_2))	((lai1_2	lai2_1)	tri1_2))	(((hal1_1	hal1_2)	(hal2_1	hal2_2))	((rot1_1	rot1_2)	((rot2_1	rot2_2)	(rot3_1	rot3_2)))))	(((((((((((icr1_2	vel1_1)	gac1_1)	(ceb2_2	vel2_1))	((ceb1_1	gal1_2)	(((ceb2_1	vul1_2)	gag2_1)	gac2_1)))	(ceb1_2	(((gab1_1	plu2_1)	icr2_2)	gag2_2)))	gac1_2)	(icr2_1	icr2_3))	vel1_2)	plu1_2)	((gab2_2	(((gab1_2	(vul2_2	icr1_1))	vel2_2)	(gab2_1	icr2_4)))	(((366.1_1	gal2_2)
((((((((369.1_1	366.1_2)	((406.1_1	406.1_2)	416.1_1))	((lai1_1	lai2_2)	((lai1_2	lai2_1)	tri1_2)))	((rot1_1	rot1_2)	((rot2_1	rot2_2)	(rot3_1	rot3_2))))	((hal1_1	hal1_2)	(hal2_1	hal2_2)))	((((((vel1_1	gal1_2)	((((icr1_2	vel2_1)	(gab1_1	gac2_1))	gac1_1)	(icr2_1	vul1_2)))	((ceb1_2	(ceb2_2	icr2_3))	gac1_2))	icr2_2)	(((ceb1_1	gag2_2)	(ceb2_1	plu2_1))	gag2_1))	((((((gab2_1	icr2_4)	gab2_2)	((gab1_2	vul2_2)	(vel2_2	icr1_1)))	(vup1_1	(gal2_1	plu1_2)))	(vul3_2
((((((366.1_2	((406.1_1	416.1_1)	406.1_2))	(((rot1_1	rot1_2)	(rot3_1	rot3_2))	(rot2_1	rot2_2)))	((hal1_1	(hal2_1	hal2_2))	hal1_2))	((lai1_1	lai2_2)	((lai1_2	lai2_1)	tri1_2)))	((((((vel1_1	ceb1_2)	(ceb2_2	(gac1_2	vul1_2)))	((gac1_1	icr2_1)	(icr1_2	icr2_3)))	((((ceb1_1	(gac2_1	gal1_2))	((gag2_1	plu2_1)	vel2_1))	gab1_1)	ceb2_1))	(gag2_2	icr2_2))	(((((gab1_2	vul2_2)	(icr1_1	vel2_2))	((gab2_1	gab2_2)	icr2_4))	((369.1_1	plu2_2)	vel1_2))	(((((366.1_1	vup1_1)
((((((((366.1_2	(406.1_1	(406.1_2	416.1_1)))	((lai1_2	lai2_1)	tri1_2))	(lai1_1	lai2_2))	(hal1_1	(hal1_2	(hal2_1	hal2_2))))	((rot1_1	rot1_2)	((rot2_1	rot2_2)	(rot3_1	rot3_2))))	(((((gag2_1	((((((((ceb1_1	gac2_1)	gab1_1)	vul1_2)	(ceb2_1	plu2_1))	icr2_3)	((gac1_1	gal1_2)	gac1_2))	((ceb1_2	vel1_1)	vel2_1))	gag2_2))	icr2_2)	((ceb2_2	icr1_2)	icr2_1))	((((366.1_1	plu2_2)	plu1_2)	gal2_1)	(((369.1_1	(((gag1_2	vup1_1)	gal2_2)	vul3_2))	vel1_2)	icr1_3)))	((((gab2_1
(((((((366.1_2	(406.1_1	(406.1_2	416.1_1)))	((lai1_2	lai2_1)	tri1_2))	(lai1_1	lai2_2))	(((hal1_1	(hal2_1	hal2_2))	hal1_2)	((((rot1_1	rot1_2)	rot3_2)	rot3_1)	(rot2_1	rot2_2))))	(gab1_2	((icr1_1	vul2_2)	vel2_2)))	(((((((((icr2_3	vel2_1)	((ceb1_2	gag2_2)	gag2_1))	(((ceb1_1	icr1_2)	gac2_1)	(gac1_1	vul1_2)))	((gab1_1	vel1_1)	plu2_1))	((((ceb2_1	(ceb2_2	icr2_1))	gac1_2)	gal1_2)	icr2_2))	(((369.1_1	gal2_2)	gag1_2)	gal2_1))	(icr2_4	(gab2_1	gab2_2)))	((((plu2_2
(((((((366.1_2	(406.1_1	(406.1_2	416.1_1)))	(lai1_1	lai2_2))	((lai1_2	lai2_1)	tri1_2))	(((hal1_1	(hal2_1	hal2_2))	hal1_2)	((rot1_1	rot1_2)	((rot2_1	rot2_2)	(rot3_1	rot3_2)))))	(((((((ceb1_1	vel2_1)	ceb2_2)	((gag2_1	icr2_2)	plu2_1))	(((((((ceb1_2	gac1_2)	(gag2_2	icr2_3))	((gab1_1	vul1_2)	(gac2_1	vel1_1)))	gal1_2)	(ceb2_1	icr2_1))	icr1_2)	gac1_1))	(((366.1_1	vel1_2)	(gal2_2	plu2_2))	(((369.1_1	gag1_2)	vup1_1)	((gal2_1	vup1_2)	((gac2_2	icr1_3)	gag1_1)))))
((((((366.1_2	(406.1_1	(406.1_2	416.1_1)))	(lai1_1	lai2_2))	((lai1_2	lai2_1)	tri1_2))	(((hal1_1	hal1_2)	(hal2_1	hal2_2))	(((rot1_1	rot1_2)	(rot3_1	rot3_2))	(rot2_1	rot2_2))))	((((((((ceb1_1	gac1_2)	plu2_1)	gag2_1)	((gac1_1	(vel1_1	vul1_2))	icr1_2))	((ceb2_1	(((ceb2_2	icr2_3)	gab1_1)	gal1_2))	(((((ceb1_2	gac2_1)	gag2_2)	icr2_1)	icr2_2)	vel2_1)))	(((((gab2_1	gab2_2)	icr2_4)	gag1_1)	vul3_2)	(plu1_2	vup1_2)))	(((((366.1_1	vel1_2)	(gac2_2	(gag1_2	vup1_1)))
(((((((366.1_2	((406.1_1	406.1_2)	416.1_1))	(lai1_1	lai2_2))	((lai1_2	lai2_1)	tri1_2))	(((hal1_1	hal1_2)	(hal2_1	hal2_2))	((rot1_1	rot1_2)	(((rot2_1	rot2_2)	rot3_2)	rot3_1))))	((((((((icr1_2	vul1_2)	((gab1_1	(plu2_1	vel1_1))	ceb2_1))	(((ceb1_1	(gac1_1	gac1_2))	icr2_2)	(((ceb1_2	icr2_3)	(((ceb2_2	gag2_2)	icr2_1)	gal1_2))	gac2_1)))	(vel2_1	gag2_1))	(gag1_2	plu2_2))	(((gab2_1	icr2_4)	gab2_2)	(((366.1_1	vup1_1)	(369.1_1	((gal2_1	gal2_2)	((gac2_2	(icr1_3
(((((((366.1_2	(406.1_1	(406.1_2	416.1_1)))	(lai1_1	lai2_2))	((lai1_2	lai2_1)	tri1_2))	((hal1_1	(hal1_2	(hal2_1	hal2_2)))	((rot1_1	rot1_2)	((rot2_1	rot2_2)	(rot3_1	rot3_2)))))	(((((((((ceb1_2	(gag2_1	vel2_1))	((vul1_2	ceb2_1)	(ceb1_1	gab1_1)))	gal1_2)	((((ceb2_2	icr2_2)	(((gac1_1	plu2_1)	gac1_2)	gag2_2))	(vel1_1	((gac2_1	icr2_3)	icr1_2)))	icr2_1))	(((369.1_1	plu2_2)	gal2_2)	((gag1_1	vel1_2)	icr1_3)))	((gab2_1	(gab2_2	icr2_4))	vup1_1))	((gac2_2	vup1_2)
((((366.1_2	(406.1_1	(406.1_2	416.1_1)))	((((hal1_1	hal1_2)	(hal2_1	hal2_2))	((rot1_1	rot1_2)	((rot2_1	rot2_2)	(rot3_1	rot3_2))))	(((lai1_1	lai2_2)	tri1_2)	(lai1_2	lai2_1))))	(((((((gag2_2	(((icr2_2	(gal1_2	icr1_2))	(ceb2_1	(gab1_1	vul1_2)))	vel2_1))	icr2_1)	((((ceb2_2	plu2_1)	icr2_3)	gac1_2)	((gac1_1	vel1_1)	gac2_1)))	((ceb1_1	gag2_1)	ceb1_2))	(icr2_4	(gab2_1	gab2_2)))	(((((366.1_1	vup1_2)	gal2_1)	plu2_2)	(((369.1_1	plu1_2)	icr1_3)	((vup1_1	((gac2_2
(((((((366.1_2	((406.1_1	406.1_2)	416.1_1))	(lai1_1	lai2_2))	((lai1_2	lai2_1)	tri1_2))	(((hal1_1	hal1_2)	(hal2_1	hal2_2))	((rot1_1	rot1_2)	((rot2_1	rot2_2)	(rot3_1	rot3_2)))))	((((((((369.1_1	icr1_2)	((gab1_1	gag2_2)	icr2_2))	(((ceb2_1	gal1_2)	vul1_2)	plu2_1))	(((((vel2_1	icr2_1)	gac2_1)	gac1_1)	(ceb1_1	ceb1_2))	gac1_2))	((ceb2_2	(gag2_1	icr2_3))	vel1_1))	(((366.1_1	vel1_2)	((((gag1_2	vup1_1)	icr1_3)	(gag1_1	plu1_2))	vul3_2))	(gal2_1	(gal2_2	vup1_2))))
(((((((366.1_2	(406.1_1	(406.1_2	416.1_1)))	((lai1_2	lai2_1)	tri1_2))	(lai1_1	lai2_2))	((hal1_1	(hal1_2	(hal2_1	hal2_2)))	(((rot1_1	rot1_2)	(rot3_1	rot3_2))	(rot2_1	rot2_2))))	((((((((gab1_1	(gac2_1	vel1_1))	(369.1_1	(gal1_2	icr1_2)))	(gac1_1	icr2_1))	(((((ceb1_1	vel2_1)	(ceb1_2	gag2_2))	(ceb2_1	ceb2_2))	(((gac1_2	gag2_1)	vul1_2)	plu2_1))	(icr2_2	icr2_3)))	((((gag1_1	vul3_2)	gac2_2)	gal2_1)	(((gag1_2	vup1_1)	vup1_2)	gal2_2)))	(((366.1_1	(icr1_3	vel1_2))
(((((((((366.1_2	((406.1_1	406.1_2)	416.1_1))	((lai1_2	lai2_1)	tri1_2))	(lai1_1	lai2_2))	((hal1_1	(hal1_2	(hal2_1	hal2_2)))	((rot1_1	rot1_2)	(((rot2_1	rot2_2)	rot3_1)	rot3_2))))	(369.1_1	(((gab1_2	vul2_2)	icr1_1)	vel2_2)))	((((((((gab1_1	icr1_2)	(gac1_1	vel2_1))	((ceb2_1	vel1_1)	(gac1_2	gag2_2)))	(ceb2_2	(gal1_2	vul1_2)))	(((gag2_1	icr2_3)	(ceb1_1	plu2_1))	(ceb1_2	gac2_1)))	icr2_1)	icr2_2)	((((((gab2_2	icr2_4)	gab2_1)	(icr1_3	vel1_2))	((((plu1_2	plu2_2)
(((((366.1_2	((406.1_1	416.1_1)	406.1_2))	((lai1_1	lai2_2)	((lai1_2	lai2_1)	tri1_2)))	(((hal1_1	hal1_2)	(hal2_1	hal2_2))	(((rot1_1	rot1_2)	(rot3_1	rot3_2))	(rot2_1	rot2_2))))	(((((((((gag2_1	gac1_2)	((gac2_1	icr1_2)	gag2_2))	((ceb2_1	vel1_1)	(ceb2_2	icr2_3)))	vul1_2)	icr2_2)	ceb1_2)	((ceb1_1	gac1_1)	((gab1_1	(plu2_1	vel2_1))	(gal1_2	icr2_1))))	(((((icr2_4	(gab2_1	gab2_2))	((gal2_2	plu2_2)	plu1_2))	gac2_2)	icr1_3)	(((((366.1_1	vup1_1)	vup1_2)	gag1_1)
((((((366.1_2	((406.1_1	406.1_2)	416.1_1))	((lai1_1	lai2_2)	((lai1_2	lai2_1)	tri1_2)))	(((hal1_1	hal1_2)	(hal2_1	hal2_2))	(((rot1_1	rot1_2)	(rot3_1	rot3_2))	(rot2_1	rot2_2))))	((((((icr1_2	((((gac1_2	gag2_2)	vel1_1)	(ceb1_2	vul1_2))	ceb2_2))	(((ceb1_1	ceb2_1)	icr2_3)	icr2_2))	icr2_1)	((((gab1_1	(gag2_1	plu2_1))	(gac1_1	vel2_1))	gac2_1)	gal1_2))	(((((gab2_1	icr2_4)	gab2_2)	vup1_1)	((((366.1_1	vel1_2)	vul3_2)	gag1_1)	((((gac2_2	gal2_2)	gag1_2)	vup1_2)
((((((366.1_2	(406.1_1	(406.1_2	416.1_1)))	((lai1_1	lai2_2)	((lai1_2	lai2_1)	tri1_2)))	(((((((gac2_1	icr1_2)	((ceb2_2	gac1_1)	(gag2_2	vul1_2)))	((ceb1_2	gag2_1)	vel2_1))	gab1_1)	((((gac1_2	plu2_1)	(((ceb1_1	gal1_2)	vel1_1)	(ceb2_1	icr2_3)))	icr2_2)	icr2_1))	(((((((gab2_1	icr2_4)	gab2_2)	vul3_2)	(((((369.1_1	icr1_3)	vup1_1)	(gal2_2	plu1_2))	gag1_1)	vup1_2))	plu2_2)	(366.1_1	gac2_2))	((gal2_1	vel1_2)	gag1_2)))	(((gab1_2	vul2_2)	icr1_1)	vel2_2)))	((hal1_1
(((((((((369.1_1	366.1_2)	((406.1_1	416.1_1)	406.1_2))	(lai1_1	lai2_2))	((lai1_2	lai2_1)	tri1_2))	(hal1_1	hal1_2))	((hal2_1	hal2_2)	((rot1_1	rot1_2)	(((rot2_1	rot2_2)	rot3_2)	rot3_1))))	((((((((((gab1_1	plu2_1)	(icr2_3	vel1_1))	(ceb1_2	gac2_1))	ceb1_1)	vel2_1)	(icr2_1	(((ceb2_1	gal1_2)	(((((ceb2_2	gag2_2)	gac1_1)	gac1_2)	icr2_2)	vul1_2))	(gag2_1	icr1_2))))	366.1_1)	((gag1_2	icr1_3)	(gal2_1	plu2_2)))	((((gab2_2	icr2_4)	gab2_1)	(gag1_1	(vel1_2	(vup1_1
(((((((((369.1_1	366.1_2)	(406.1_1	(406.1_2	416.1_1)))	(lai1_1	lai2_2))	((lai1_2	lai2_1)	tri1_2))	((hal1_1	hal1_2)	(hal2_1	hal2_2)))	((rot1_1	rot1_2)	((rot2_1	rot2_2)	(rot3_1	rot3_2))))	((((((gac1_2	vel2_1)	(icr2_1	(gag2_1	vul1_2)))	(((((ceb1_1	gac1_1)	(gag2_2	plu2_1))	(gal1_2	vel1_1))	gac2_1)	(((((ceb1_2	ceb2_2)	ceb2_1)	icr2_3)	icr2_2)	(gab1_1	icr1_2))))	(((((366.1_1	vul3_2)	(icr1_3	vup1_1))	gag1_1)	plu1_2)	(gac2_2	gal2_1)))	(((((gab2_1	gab2_2)	icr2_4)
(((((((366.1_2	369.1_1)	((406.1_1	416.1_1)	406.1_2))	((lai1_1	lai2_2)	((lai1_2	lai2_1)	tri1_2)))	(((hal1_1	hal1_2)	(hal2_1	hal2_2))	((rot1_1	rot1_2)	((rot2_1	rot2_2)	(rot3_1	rot3_2)))))	(((((((gac2_1	ceb2_1)	(gab1_1	vel2_1))	(((((ceb1_1	(gac1_2	gal1_2))	plu2_1)	icr2_1)	(((ceb1_2	gac1_1)	(icr2_3	vel1_1))	icr1_2))	((gag2_1	gag2_2)	vul1_2)))	ceb2_2)	icr2_2)	(((((((gab2_1	icr2_4)	gab2_2)	(vup1_2	(gag1_1	vel1_2)))	(gal2_2	icr1_3))	((366.1_1	vup1_1)	plu1_2))
(((((((366.1_2	369.1_1)	(406.1_1	(406.1_2	416.1_1)))	((lai1_1	lai2_2)	((lai1_2	lai2_1)	tri1_2)))	((hal1_1	(hal1_2	(hal2_1	hal2_2)))	((rot1_1	rot1_2)	((rot2_1	rot2_2)	(rot3_1	rot3_2)))))	((((((((gac1_2	icr1_2)	((ceb2_2	(gac1_1	icr2_3))	(gab1_1	(gag2_2	plu2_1))))	(ceb1_2	vul1_2))	icr2_1)	(((ceb1_1	ceb2_1)	((gac2_1	gag2_1)	icr2_2))	(vel2_1	vel1_1)))	gal1_2)	((((gab2_2	icr2_4)	gab2_1)	(((icr1_3	gac2_2)	vup1_2)	vul3_2))	(((366.1_1	((vel1_2	gal2_2)	gal2_1))
((((((369.1_1	(366.1_2	((406.1_1	416.1_1)	406.1_2)))	((lai1_1	lai2_2)	((lai1_2	lai2_1)	tri1_2)))	(((hal1_1	(hal2_1	hal2_2))	hal1_2)	(((rot1_1	rot1_2)	(rot3_1	rot3_2))	(rot2_1	rot2_2))))	((((((((((ceb1_2	gag2_2)	icr1_2)	(((ceb2_2	icr2_3)	(gag2_1	vel1_1))	gal1_2))	(ceb1_1	vel2_1))	vul1_2)	icr2_1)	((((ceb2_1	gac1_2)	gac2_1)	plu2_1)	((gab1_1	gac1_1)	icr2_2)))	((((gab2_1	gab2_2)	icr2_4)	(vup1_2	gac2_2))	((((366.1_1	icr1_3)	vel1_2)	(vup1_1	plu2_2))	(((gag1_2
((((((((369.1_1	366.1_2)	((406.1_1	406.1_2)	416.1_1))	(lai1_1	lai2_2))	((lai1_2	lai2_1)	tri1_2))	(((hal1_1	hal1_2)	(hal2_1	hal2_2))	((rot1_1	rot1_2)	((rot2_1	rot2_2)	(rot3_1	rot3_2)))))	((((((icr2_2	(icr1_2	(plu2_1	vel1_1)))	(((gag2_1	gal1_2)	icr2_1)	vul1_2))	(ceb1_1	((ceb2_2	icr2_3)	vel2_1)))	(((((ceb1_2	(gab1_1	gag2_2))	ceb2_1)	gac2_1)	gac1_2)	gac1_1))	((((((gab2_1	gab2_2)	icr2_4)	(366.1_1	gal2_1))	(gag1_2	gal2_2))	vul3_2)	((gac2_2	((gag1_1	plu1_2)
(((((((366.1_2	(369.1_1	((406.1_1	416.1_1)	406.1_2)))	(lai1_1	lai2_2))	((lai1_2	lai2_1)	tri1_2))	(((hal1_1	hal1_2)	(hal2_1	hal2_2))	((rot1_1	rot1_2)	(((rot2_1	rot2_2)	rot3_1)	rot3_2))))	((((((((((gab1_1	gag2_1)	vel2_1)	icr2_2)	(gac1_1	vel1_1))	((((gac2_1	icr2_3)	(ceb1_1	vul1_2))	(ceb2_1	gag2_2))	((ceb1_2	gal1_2)	icr2_1)))	(ceb2_2	(gac1_2	(icr1_2	plu2_1))))	(((gab2_1	(gab2_2	icr2_4))	((plu1_2	(gag1_1	gal2_2))	(gag1_2	vup1_2)))	(vup1_1	vel1_2)))	vul3_2)
(((((((369.1_1	366.1_2)	(406.1_1	(406.1_2	416.1_1)))	((lai1_1	lai2_2)	((lai1_2	lai2_1)	tri1_2)))	((hal1_1	(hal1_2	(hal2_1	hal2_2)))	((rot1_1	rot1_2)	((rot2_1	rot2_2)	(rot3_1	rot3_2)))))	((((((((vel2_1	((gag2_2	icr2_3)	vel1_1))	((ceb2_1	gac1_1)	gal1_2))	(icr1_2	(((ceb1_1	vul1_2)	plu2_1)	ceb1_2)))	(gag2_1	icr2_1))	(((ceb2_2	(gab1_1	gac1_2))	icr2_2)	gac2_1))	vul3_2)	((((gab2_2	gab2_1)	icr2_4)	(((366.1_1	gac2_2)	plu2_2)	(icr1_3	gal2_1)))	(((vup1_1	gag1_2)
((((((366.1_2	(406.1_1	(406.1_2	416.1_1)))	((lai1_1	lai2_2)	((lai1_2	lai2_1)	tri1_2)))	(((hal1_1	hal1_2)	(hal2_1	hal2_2))	(((rot1_1	rot1_2)	(rot3_1	rot3_2))	(rot2_1	rot2_2))))	((((((((((ceb2_1	gac1_1)	gag2_2)	icr2_3)	((gab1_1	icr2_1)	vel1_1))	(ceb1_2	(ceb2_2	plu2_1)))	((gag2_1	((ceb1_1	vel2_1)	vul1_2))	(((gac1_2	icr2_2)	gac2_1)	gal1_2)))	icr1_2)	(((gab2_1	gab2_2)	icr2_4)	(gac2_2	((gal2_2	vup1_2)	vul3_2))))	((((366.1_1	gal2_1)	icr1_3)	(((gag1_1	vup1_1)
(((((366.1_2	(406.1_1	(406.1_2	416.1_1)))	((lai1_1	lai2_2)	((lai1_2	lai2_1)	tri1_2)))	(((hal1_1	hal1_2)	(hal2_1	hal2_2))	((rot1_1	rot1_2)	((rot2_1	rot2_2)	(rot3_1	rot3_2)))))	((((((((icr2_1	vul1_2)	(ceb1_1	gab1_1))	((ceb2_1	gac1_2)	plu2_1))	gac1_1)	icr2_3)	((gag2_1	(vel1_1	icr1_2))	((((((ceb1_2	icr2_2)	ceb2_2)	gag2_2)	vel2_1)	gac2_1)	gal1_2)))	((((gab2_1	(gab2_2	icr2_4))	gal2_1)	(((366.1_1	((icr1_3	plu2_2)	vel1_2))	gal2_2)	(gag1_2	plu1_2)))	((369.1_1
((((((366.1_2	(406.1_1	(406.1_2	416.1_1)))	((lai1_2	lai2_1)	tri1_2))	(lai1_1	lai2_2))	(((hal1_1	hal1_2)	(hal2_1	hal2_2))	(((rot1_1	rot1_2)	(rot3_1	rot3_2))	(rot2_1	rot2_2))))	((((((icr1_2	((((ceb1_1	vel1_1)	gac2_1)	vul1_2)	(ceb2_2	gag2_1)))	(vel2_1	gab1_1))	(((ceb1_2	(icr2_2	(((gac1_1	plu2_1)	(gac1_2	icr2_3))	gag2_2)))	(gal1_2	icr2_1))	ceb2_1))	(((gab2_1	gab2_2)	icr2_4)	(((((366.1_1	vel1_2)	gal2_1)	(((369.1_1	vup1_2)	vup1_1)	gal2_2))	vul3_2)	((gac2_2
(((((((366.1_2	(406.1_1	(406.1_2	416.1_1)))	((lai1_2	lai2_1)	tri1_2))	(lai1_1	lai2_2))	((hal1_1	(hal1_2	(hal2_1	hal2_2)))	(((rot1_1	rot1_2)	(rot3_1	rot3_2))	(rot2_1	rot2_2))))	((((((((vul1_2	gab1_1)	((ceb1_2	vel1_1)	(plu2_1	vel2_1)))	ceb2_1)	(((ceb1_1	gal1_2)	(ceb2_2	gag2_1))	(gac1_1	icr2_3)))	((gac2_1	gac1_2)	((gag2_2	icr1_2)	icr2_1)))	icr2_2)	((((icr2_4	(gab2_1	gab2_2))	(((gag1_1	vup1_2)	plu1_2)	gal2_2))	(((366.1_1	gal2_1)	(369.1_1	plu2_2))	(vup1_1
(((((((366.1_2	(406.1_1	(406.1_2	416.1_1)))	((lai1_1	lai2_2)	((lai1_2	lai2_1)	tri1_2)))	(((hal1_1	hal1_2)	(hal2_1	hal2_2))	((rot1_1	rot1_2)	((rot2_1	rot2_2)	(rot3_1	rot3_2)))))	((((((((plu2_1	icr2_2)	(ceb1_1	((gag2_1	icr2_1)	icr2_3)))	(((ceb1_2	ceb2_2)	gac1_1)	(gal1_2	vul1_2)))	(((gag2_2	icr1_2)	(gac1_2	gac2_1))	(((ceb2_1	vel1_1)	vel2_1)	gab1_1)))	((((gab2_1	gab2_2)	icr2_4)	366.1_1)	(369.1_1	gal2_1)))	((vup1_1	icr1_3)	vup1_2))	((((gac2_2	vel1_2)	gag1_1)
((((((366.1_2	((406.1_1	416.1_1)	406.1_2))	(lai1_1	lai2_2))	((lai1_2	lai2_1)	tri1_2))	(((hal1_1	(hal2_1	hal2_2))	hal1_2)	(((rot1_1	rot1_2)	(rot3_1	rot3_2))	(rot2_1	rot2_2))))	((((((plu2_1	(gac1_1	icr2_1))	((((((ceb1_1	ceb2_1)	((gac1_2	gag2_2)	icr2_2))	vel1_1)	gag2_1)	(gab1_1	gac2_1))	((ceb2_2	vel2_1)	icr2_3)))	vul1_2)	((ceb1_2	icr1_2)	gal1_2))	(((((gab2_1	gab2_2)	icr2_4)	((366.1_1	gal2_2)	(gag1_2	icr1_3)))	((gac2_2	vup1_1)	gag1_1))	((369.1_1	vul3_2)
((((((((366.1_2	((406.1_1	406.1_2)	416.1_1))	(lai1_1	lai2_2))	((lai1_2	lai2_1)	tri1_2))	((((((((((ceb1_2	(gac2_1	gag2_1))	gal1_2)	icr2_3)	((ceb1_1	vel1_1)	plu2_1))	((ceb2_1	gac1_2)	(ceb2_2	vel2_1)))	((((gab1_1	gag2_2)	(icr2_1	icr2_2))	icr1_2)	(gac1_1	vul1_2)))	vul3_2)	(((366.1_1	((icr1_3	vup1_2)	vup1_1))	(plu1_2	gal2_1))	(369.1_1	(gag1_2	gal2_2))))	((((gab2_1	icr2_4)	gab2_2)	(gac2_2	(plu2_2	vel1_2)))	gag1_1))	(((gab1_2	vul2_2)	icr1_1)	vel2_2)))	(((rot1_1
((((((((406.1_1	(406.1_2	416.1_1))	366.1_2)	((lai1_1	lai2_2)	((lai1_2	lai2_1)	tri1_2)))	(((((((((ceb2_2	(ceb1_1	vel1_1))	(ceb1_2	icr2_2))	((ceb2_1	vel2_1)	gag2_2))	gal1_2)	vul1_2)	((gab1_1	gag2_1)	icr2_1))	(((gac1_1	gac2_1)	gac1_2)	(icr1_2	(icr2_3	plu2_1))))	((((gab2_1	(gab2_2	icr2_4))	(vul3_2	vup1_1))	(((gag1_1	vel1_2)	vup1_2)	icr1_3))	(((366.1_1	((gac2_2	plu2_2)	gal2_1))	gag1_2)	((369.1_1	gal2_2)	plu1_2))))	((gab1_2	vul2_2)	(icr1_1	vel2_2))))	(((hal1_1
(((((366.1_2	((406.1_1	406.1_2)	416.1_1))	((lai1_1	lai2_2)	((lai1_2	lai2_1)	tri1_2)))	(((hal1_1	hal1_2)	(hal2_1	hal2_2))	((rot1_1	rot1_2)	((rot2_1	rot2_2)	(rot3_1	rot3_2)))))	((((((icr2_1	vul1_2)	((gal1_2	(gac1_1	(gac1_2	icr2_3)))	((((gab1_1	vel1_1)	gag2_2)	vel2_1)	gag2_1)))	icr2_2)	(((ceb1_1	ceb2_2)	ceb2_1)	(ceb1_2	(gac2_1	(icr1_2	plu2_1)))))	(((gab1_2	vul2_2)	vel2_2)	icr1_1))	(((((gab2_2	icr2_4)	gab2_1)	(gal2_1	vel1_2))	(gag1_1	vup1_2))	(((366.1_1
((((((((366.1_2	(406.1_1	(406.1_2	416.1_1)))	(lai1_1	lai2_2))	((lai1_2	lai2_1)	tri1_2))	(((((((vel2_1	gac1_1)	gag2_2)	((((plu2_1	vel1_1)	gag2_1)	gab1_1)	icr1_2))	((gac1_2	icr2_1)	icr2_3))	(gac2_1	gal1_2))	((ceb1_1	vul1_2)	((ceb1_2	(ceb2_1	ceb2_2))	icr2_2)))	(((((gab2_2	icr2_4)	gab2_1)	((gag1_1	vel1_2)	gal2_1))	(((366.1_1	plu1_2)	((gag1_2	vup1_1)	icr1_3))	(((369.1_1	vul3_2)	((plu2_2	gac2_2)	gal2_2))	vup1_2)))	((gab1_2	icr1_1)	(vul2_2	vel2_2)))))	((rot1_1
(((((((((406.1_1	406.1_2)	416.1_1)	366.1_2)	((lai1_1	lai2_2)	((lai1_2	lai2_1)	tri1_2)))	(((hal1_1	hal1_2)	(hal2_1	hal2_2))	((rot1_1	rot1_2)	((rot2_1	rot2_2)	(rot3_1	rot3_2)))))	(((gab1_2	vul2_2)	icr1_1)	vel2_2))	(((((((ceb2_1	icr2_3)	(ceb2_2	icr2_1))	(gac1_1	gag2_2))	((gab1_1	icr2_2)	gag2_1))	(((ceb1_2	vul1_2)	(icr1_2	plu2_1))	(gac2_1	(vel1_1	vel2_1))))	((ceb1_1	gac1_2)	gal1_2))	((((((gab2_1	icr2_4)	gab2_2)	(gag1_2	(vul3_2	plu2_2)))	(366.1_1	icr1_3))
(((((((366.1_2	(406.1_1	(406.1_2	416.1_1)))	((lai1_1	lai2_2)	((lai1_2	lai2_1)	tri1_2)))	(((hal1_1	hal1_2)	(hal2_1	hal2_2))	(((rot1_1	rot1_2)	(rot3_1	rot3_2))	(rot2_1	rot2_2))))	((((((((gac1_1	ceb2_2)	(((ceb1_2	vel1_1)	plu2_1)	((gac2_1	vul1_2)	gab1_1)))	((gag2_1	icr2_3)	((icr2_1	vel2_1)	vup1_1)))	(ceb1_1	gac1_2))	((gag2_2	icr1_2)	icr2_2))	(ceb2_1	gal1_2))	((icr1_3	(gag1_2	vul3_2))	gac2_2))	(((((gab2_2	gab2_1)	icr2_4)	((gal2_2	vup1_2)	vel1_2))	(369.1_1
(((((((366.1_2	(406.1_1	(406.1_2	416.1_1)))	((((lai1_1	lai2_2)	tri1_2)	(lai1_2	lai2_1))	((rot1_1	rot1_2)	((rot2_1	rot2_2)	(rot3_1	rot3_2)))))	((hal1_1	hal1_2)	(hal2_1	hal2_2)))	((gab1_2	(icr1_1	vul2_2))	vel2_2))	(((((((icr2_3	(ceb1_1	ceb1_2))	icr1_2)	(((ceb2_2	(gac1_1	icr2_1))	(gac2_1	vel2_1))	gal1_2))	((gab1_1	plu2_1)	((((gac1_2	vel1_1)	vul1_2)	(gag2_1	gag2_2))	icr2_2)))	ceb2_1)	(((gab2_1	gab2_2)	icr2_4)	(((gag1_2	icr1_3)	plu1_2)	plu2_2)))	(((((366.1_1
((((((((406.1_1	(406.1_2	416.1_1))	366.1_2)	((lai1_2	lai2_1)	tri1_2))	(lai1_1	lai2_2))	((hal1_1	(hal1_2	(hal2_1	hal2_2)))	((rot1_1	rot1_2)	((rot2_1	rot2_2)	(rot3_1	rot3_2)))))	(((((((vel2_1	ceb1_1)	((gac1_1	(gac1_2	plu2_1))	(ceb2_2	(icr1_2	vul1_2))))	((ceb2_1	vel1_1)	(icr2_1	icr2_2)))	(((ceb1_2	(((gab1_1	gag2_1)	gac2_1)	gag2_2))	gal1_2)	icr2_3))	((((366.1_1	vul3_2)	vup1_2)	((369.1_1	((gac2_2	gal2_1)	(gag1_1	gal2_2)))	(plu1_2	vup1_1)))	vel1_2))	((gab2_1
(((((((((406.1_1	(406.1_2	416.1_1))	366.1_2)	((lai1_2	lai2_1)	tri1_2))	(lai1_1	lai2_2))	(hal1_1	(hal1_2	(hal2_1	hal2_2))))	(((rot1_1	rot1_2)	(rot3_1	rot3_2))	(rot2_1	rot2_2)))	(((((((((ceb2_2	plu2_1)	vel2_1)	(icr1_2	vel1_1))	(((gac1_1	vul1_2)	(gal1_2	icr2_2))	gab1_1))	icr2_3)	ceb1_2)	(((ceb1_1	ceb2_1)	(gac1_2	gag2_1))	(icr2_1	(gac2_1	gag2_2))))	(((((gab2_1	gab2_2)	icr2_4)	((gal2_2	plu2_2)	gag1_1))	((366.1_1	(vup1_2	gag1_2))	icr1_3))	((((369.1_1	gal2_1)
(((((((366.1_2	(406.1_1	(406.1_2	416.1_1)))	((lai1_2	lai2_1)	tri1_2))	(lai1_1	lai2_2))	(((hal1_1	hal1_2)	(hal2_1	hal2_2))	(((rot1_1	rot1_2)	(rot3_1	rot3_2))	(rot2_1	rot2_2))))	(((((((gag2_1	icr2_3)	(plu2_1	vel2_1))	icr2_2)	(((ceb2_2	gac1_1)	icr2_1)	((((((ceb2_1	gac1_2)	gab1_1)	vel1_1)	(gac2_1	icr1_2))	(vul1_2	gal1_2))	((ceb1_1	gag2_2)	ceb1_2))))	(((gab2_2	(gab2_1	icr2_4))	vel1_2)	((366.1_1	vul3_2)	gag1_2)))	(((369.1_1	icr1_3)	((gag1_1	(gac2_2	gal2_1))
((((((((((406.1_1	416.1_1)	406.1_2)	366.1_2)	((lai1_2	lai2_1)	tri1_2))	(lai1_1	lai2_2))	((hal1_1	hal1_2)	(hal2_1	hal2_2)))	((rot1_1	rot1_2)	((rot2_1	rot2_2)	(rot3_1	rot3_2))))	(((((((((gag2_1	vul1_2)	icr2_1)	ceb2_1)	gac1_1)	((ceb1_2	vel2_1)	(ceb2_2	((gab1_1	vel1_1)	icr2_3))))	((((ceb1_1	gac2_1)	gal1_2)	icr2_2)	(gag2_2	gac1_2)))	(icr1_2	plu2_1))	((((gab2_1	icr2_4)	gab2_2)	(gal2_2	(vup1_1	vel1_2)))	((((366.1_1	gag1_2)	(369.1_1	gag1_1))	vul3_2)	(icr1_3
((((((366.1_2	((406.1_1	406.1_2)	416.1_1))	((lai1_1	lai2_2)	((lai1_2	lai2_1)	tri1_2)))	(hal1_1	(hal1_2	(hal2_1	hal2_2))))	(((rot1_1	rot1_2)	(rot3_1	rot3_2))	(rot2_1	rot2_2)))	(((((((plu2_1	gac1_2)	((((gal1_2	(gac1_1	gag2_1))	ceb2_1)	icr1_2)	(ceb1_1	gac2_1)))	((((ceb1_2	icr2_3)	(icr2_2	vel2_1))	icr2_1)	((ceb2_2	gab1_1)	vel1_1)))	(gag2_2	vul1_2))	(((gab2_1	(gab2_2	icr2_4))	vul3_2)	plu1_2))	(((((366.1_1	plu2_2)	(gag1_1	vel1_2))	gag1_2)	((369.1_1	gac2_2)
(((((((366.1_2	(406.1_1	(406.1_2	416.1_1)))	(lai1_1	lai2_2))	((lai1_2	lai2_1)	tri1_2))	(((hal1_1	(hal2_1	hal2_2))	hal1_2)	((rot1_1	rot1_2)	((rot2_1	rot2_2)	(rot3_1	rot3_2)))))	(((((((((ceb1_1	icr1_2)	(gac2_1	vel1_1))	((ceb1_2	(gac1_1	vul1_2))	(((ceb2_2	gag2_1)	gab1_1)	gac1_2)))	(gal1_2	icr2_1))	(icr2_3	gag2_2))	(((ceb2_1	plu2_1)	vel2_1)	icr2_2))	((((gab2_1	icr2_4)	gab2_2)	(((gag1_1	vel1_2)	plu1_2)	vul3_2))	(((366.1_1	plu2_2)	gac2_2)	gal2_1)))	((((369.1_1
((((((((((406.1_1	416.1_1)	406.1_2)	366.1_2)	(lai1_1	lai2_2))	((lai1_2	lai2_1)	tri1_2))	((hal1_1	(hal1_2	(hal2_1	hal2_2)))	((rot1_1	rot1_2)	((rot2_1	rot2_2)	(rot3_1	rot3_2)))))	((((((((icr1_2	vel2_1)	icr2_2)	((ceb1_1	ceb2_2)	(gag2_2	vel1_1)))	ceb1_2)	(gac2_1	plu2_1))	((gab1_1	icr2_3)	gal1_2))	((((ceb2_1	vul1_2)	gag2_1)	icr2_1)	(gac1_1	gac1_2)))	((((((icr2_4	gab2_1)	gab2_2)	((((366.1_1	vul3_2)	gac2_2)	plu2_2)	(gag1_1	plu1_2)))	vel1_2)	((gag1_2	gal2_2)
(((((((406.1_1	(406.1_2	416.1_1))	366.1_2)	((lai1_1	lai2_2)	((lai1_2	lai2_1)	tri1_2)))	((((((((((ceb2_2	icr1_2)	icr2_1)	((ceb1_1	((ceb2_1	vul1_2)	gac2_1))	((gac1_1	gac1_2)	plu2_1)))	(((icr2_3	gab1_1)	((((ceb1_2	gag2_2)	vel2_1)	gag2_1)	gal1_2))	vel1_1))	icr2_2)	vup1_1)	((gab2_1	gab2_2)	icr2_4))	vup1_2)	((((((366.1_1	(plu1_2	vel1_2))	gac2_2)	369.1_1)	gag1_1)	(icr1_3	(gal2_1	vul3_2)))	(gag1_2	(gal2_2	plu2_2))))	((gab1_2	(icr1_1	vul2_2))	vel2_2)))	(((hal1_1
(((((((((366.1_2	((406.1_1	416.1_1)	406.1_2))	(lai1_1	lai2_2))	((lai1_2	lai2_1)	tri1_2))	(((hal1_1	hal1_2)	(hal2_1	hal2_2))	(((rot1_1	rot1_2)	(rot3_1	rot3_2))	(rot2_1	rot2_2))))	(gab1_2	((icr1_1	vul2_2)	vel2_2)))	((((((((((icr1_2	vul1_2)	((gac1_2	(plu2_1	vel1_1))	gag2_1))	ceb2_2)	(ceb1_1	gac2_1))	(gag2_2	icr2_1))	icr2_2)	(gac1_1	vel2_1))	((ceb2_1	icr2_3)	gal1_2))	(ceb1_2	gab1_1))	((((gab2_1	(gab2_2	icr2_4))	vup1_1)	(((((366.1_1	gac2_2)	369.1_1)	plu2_2)
((((((366.1_2	((406.1_1	416.1_1)	406.1_2))	((lai1_1	lai2_2)	((lai1_2	lai2_1)	tri1_2)))	((hal1_1	(hal2_1	hal2_2))	hal1_2))	(((rot1_1	rot1_2)	(rot3_1	rot3_2))	(rot2_1	rot2_2)))	((((((((((((icr1_2	icr2_3)	icr2_2)	ceb1_2)	gac1_2)	(icr2_1	vel1_1))	(plu2_1	vel2_1))	((ceb1_1	gag2_2)	gal1_2))	(((((ceb2_1	gag2_1)	gab1_1)	gac1_1)	(ceb2_2	vul1_2))	gac2_1))	((gab1_2	icr1_1)	(vel2_2	vul2_2)))	((icr2_4	(gab2_1	gab2_2))	369.1_1))	(((gac2_2	gag1_2)	plu2_2)	icr1_3))
(((((((366.1_2	(406.1_1	(406.1_2	416.1_1)))	(lai1_1	lai2_2))	((lai1_2	lai2_1)	tri1_2))	(((rot1_1	rot1_2)	(rot3_1	rot3_2))	(rot2_1	rot2_2)))	((hal1_1	(hal2_1	hal2_2))	hal1_2))	((((((((plu2_1	(ceb1_1	ceb2_2))	gag2_1)	(((icr2_3	vel1_1)	vul1_2)	gac1_2))	ceb2_1)	(((vel2_1	gab1_1)	icr1_2)	((((ceb1_2	gac1_1)	gag2_2)	gal1_2)	((gac2_1	icr2_2)	icr2_1))))	(((366.1_1	369.1_1)	gal2_2)	(((plu2_2	((gag1_2	icr1_3)	vup1_2))	gac2_2)	gal2_1)))	((((gab2_2	icr2_4)	gab2_1)
(((((((366.1_2	((406.1_1	406.1_2)	416.1_1))	(lai1_1	lai2_2))	((lai1_2	lai2_1)	tri1_2))	((hal1_1	hal1_2)	(hal2_1	hal2_2)))	((rot1_1	rot1_2)	((rot2_1	rot2_2)	(rot3_1	rot3_2))))	((((((((((plu2_1	gac1_1)	icr2_1)	(vel2_1	ceb2_2))	(((gac1_2	gac2_1)	gal1_2)	icr1_2))	((ceb2_1	vel1_1)	(gag2_1	gag2_2)))	((ceb1_1	icr2_3)	(((ceb1_2	vul1_2)	gab1_1)	icr2_2)))	gal2_1)	((((gab2_1	gab2_2)	icr2_4)	((gal2_2	vup1_1)	vel1_2))	(gag1_2	plu1_2)))	((((366.1_1	369.1_1)	vul3_2)
((((((((366.1_2	(406.1_1	(406.1_2	416.1_1)))	((lai1_2	lai2_1)	tri1_2))	(lai1_1	lai2_2))	(((hal1_1	hal1_2)	(hal2_1	hal2_2))	((rot1_1	rot1_2)	((rot2_1	rot2_2)	(rot3_1	rot3_2)))))	(((((ceb1_1	icr2_3)	ceb2_2)	((ceb2_1	plu2_1)	gag2_1))	((((gal1_2	(gac1_2	gac2_1))	vul1_2)	((ceb1_2	icr2_2)	icr1_2))	((gab1_1	vel2_1)	(((gac1_1	vel1_1)	icr2_1)	gag2_2))))	(((((gab2_1	icr2_4)	gab2_2)	(gag1_2	vel1_2))	(icr1_3	gal2_1))	(((((366.1_1	vup1_2)	369.1_1)	((plu2_2	((gag1_1
((((((((366.1_2	((406.1_1	416.1_1)	406.1_2))	((lai1_1	lai2_2)	((lai1_2	lai2_1)	tri1_2)))	((hal1_1	hal1_2)	((hal2_1	hal2_2)	((rot1_1	rot1_2)	((rot2_1	rot2_2)	(rot3_1	rot3_2))))))	((((((((ceb1_1	plu2_1)	gag2_1)	((ceb2_1	gab1_1)	icr1_2))	(gal1_2	icr2_2))	icr2_1)	(((vul1_2	ceb2_2)	gac1_1)	((((((ceb1_2	icr2_3)	gac2_1)	vel1_1)	gag2_2)	gac1_2)	vel2_1)))	(((gac2_2	vel1_2)	vup1_1)	gag1_1))	((((gab2_1	icr2_4)	gab2_2)	((366.1_1	gal2_1)	(((gal2_2	vup1_2)	plu1_2)
(((((((366.1_2	(406.1_1	(406.1_2	416.1_1)))	((lai1_2	lai2_1)	tri1_2))	(lai1_1	lai2_2))	((hal1_1	(hal1_2	(hal2_1	hal2_2)))	(((rot1_1	rot1_2)	(rot3_1	rot3_2))	(rot2_1	rot2_2))))	((((((((ceb2_1	gab1_1)	(((ceb1_1	plu2_1)	gag2_1)	gag2_2))	gac1_1)	(((((ceb1_2	(vel2_1	vul1_2))	ceb2_2)	gac2_1)	icr2_1)	(((gac1_2	vel1_1)	((gal1_2	icr2_3)	icr2_2))	icr1_2)))	(gal2_1	icr1_3))	((369.1_1	(plu2_2	plu1_2))	(vup1_2	((gag1_2	gal2_2)	vul3_2))))	(((gab2_1	icr2_4)	gab2_2)
(((((((((((406.1_1	406.1_2)	416.1_1)	366.1_2)	369.1_1)	(lai1_1	lai2_2))	((lai1_2	lai2_1)	tri1_2))	((hal1_1	hal1_2)	(hal2_1	hal2_2)))	((((((gab1_1	icr1_2)	((((ceb1_2	icr2_1)	(vel1_1	vul1_2))	ceb2_2)	icr2_3))	(((ceb1_1	(((((((ceb2_1	plu2_1)	gac1_1)	gag2_2)	gag2_1)	gac2_1)	gac1_2)	icr2_2))	gal1_2)	vel2_1))	(((((gab2_1	gab2_2)	icr2_4)	(gac2_2	vel1_2))	gag1_2)	((gal2_1	vul3_2)	gal2_2)))	((((366.1_1	gag1_1)	(plu1_2	vup1_1))	plu2_2)	(vup1_2	icr1_3)))	(gab1_2
((((((((406.1_1	(406.1_2	416.1_1))	(366.1_2	369.1_1))	((lai1_1	lai2_2)	((lai1_2	lai2_1)	tri1_2)))	(((gag2_2	(((((ceb2_2	icr2_3)	gac1_1)	((ceb1_2	(gag2_1	(plu2_1	(vel1_1	vel2_1))))	(gab1_1	(icr1_2	vul1_2))))	(gac1_2	icr2_1))	(((ceb1_1	gal1_2)	icr2_2)	(ceb2_1	gac2_1))))	((((gab2_2	(gab2_1	icr2_4))	vel1_2)	(((366.1_1	plu2_2)	(icr1_3	vup1_1))	((gag1_1	vul3_2)	(gag1_2	gal2_2))))	(gac2_2	((gal2_1	vup1_2)	plu1_2))))	(((gab1_2	icr1_1)	vul2_2)	vel2_2)))	(hal1_1
((((((((369.1_1	(((406.1_1	406.1_2)	416.1_1)	366.1_2))	(lai1_1	lai2_2))	((lai1_2	lai2_1)	tri1_2))	((((((((icr1_2	plu2_1)	(vel1_1	vel2_1))	icr2_2)	(ceb2_2	gac1_1))	(((ceb1_2	(gac1_2	gag2_2))	(ceb2_1	icr2_1))	vul1_2))	((((gab1_1	icr2_3)	gag2_1)	(ceb1_1	gac2_1))	gal1_2))	(((((gab2_1	gab2_2)	icr2_4)	vel1_2)	((plu2_2	vup1_1)	gac2_2))	(((366.1_1	gal2_2)	vul3_2)	(((gag1_1	(gal2_1	plu1_2))	vup1_2)	(gag1_2	icr1_3)))))	(((gab1_2	icr1_1)	vul2_2)	vel2_2)))	((hal1_1
((((((((366.1_2	369.1_1)	((406.1_1	406.1_2)	416.1_1))	(lai1_1	lai2_2))	tri1_2)	(lai1_2	lai2_1))	((hal1_1	hal1_2)	(hal2_1	hal2_2)))	((((((((((((icr2_3	gac2_1)	plu2_1)	((gac1_1	gac1_2)	vel1_1))	(ceb2_1	vul1_2))	ceb1_2)	((ceb1_1	icr2_2)	((ceb2_2	(gag2_2	gal1_2))	gab1_1)))	((gag2_1	icr2_1)	(icr1_2	vel2_1)))	((plu2_2	gag1_2)	(gac2_2	(vel1_2	vup1_1))))	((((gal2_1	plu1_2)	gag1_1)	icr1_3)	vul3_2))	((icr2_4	(gab2_1	gab2_2))	(366.1_1	(gal2_2	vup1_2))))	((gab1_2
(((((((369.1_1	(366.1_2	(406.1_1	(406.1_2	416.1_1))))	(lai1_1	lai2_2))	((lai1_2	lai2_1)	tri1_2))	((hal1_1	hal1_2)	((hal2_1	hal2_2)	((rot1_1	rot1_2)	((rot2_1	rot2_2)	(rot3_1	rot3_2))))))	(((((((gab1_1	vel2_1)	gag2_2)	(gal1_2	icr1_2))	((ceb1_2	vel1_1)	(icr2_1	icr2_2)))	((((((ceb2_2	(gac2_1	gag2_1))	plu2_1)	(ceb2_1	gac1_2))	(ceb1_1	gac1_1))	vul1_2)	icr2_3))	(((((gab2_1	icr2_4)	gab2_2)	(gal2_2	((((plu1_2	vup1_1)	gac2_2)	((gal2_1	icr1_3)	vup1_2))	vul3_2)))
(((((((((366.1_2	((406.1_1	416.1_1)	406.1_2))	((lai1_2	lai2_1)	tri1_2))	(lai1_1	lai2_2))	((((((((((icr2_3	icr1_2)	ceb2_2)	vel1_1)	icr2_2)	((((ceb1_1	gab1_1)	(ceb2_1	gag2_1))	((gac1_2	gac2_1)	gag2_2))	(vul1_2	icr2_1)))	gal1_2)	(((ceb1_2	plu2_1)	gac1_1)	vel2_1))	(((369.1_1	((plu2_2	(vup1_1	vel1_2))	(vul3_2	vup1_2)))	gal2_1)	gac2_2))	((((gab2_1	(gab2_2	icr2_4))	((366.1_1	gag1_1)	(icr1_3	plu1_2)))	gal2_2)	gag1_2))	((gab1_2	(vul2_2	icr1_1))	vel2_2)))	(((rot1_1
((((((((366.1_2	(406.1_1	(406.1_2	416.1_1)))	(lai1_1	lai2_2))	((lai1_2	lai2_1)	tri1_2))	(((((((((((icr1_2	icr2_3)	gac1_2)	gag2_1)	gac2_1)	gag2_2)	((((ceb2_2	ceb1_1)	gab1_1)	(vel1_1	vul1_2))	(gac1_1	plu2_1)))	gal1_2)	icr2_2)	(((ceb1_2	vel2_1)	ceb2_1)	icr2_1))	(((((gab2_1	gab2_2)	icr2_4)	(((plu2_2	vel1_2)	gal2_1)	(gac2_2	gag1_1)))	((369.1_1	(gag1_2	(gal2_2	vup1_2)))	vul3_2))	(((366.1_1	icr1_3)	plu1_2)	vup1_1)))	((gab1_2	vul2_2)	(vel2_2	icr1_1))))	((hal1_1
(((((((366.1_2	((406.1_1	406.1_2)	416.1_1))	((lai1_1	lai2_2)	((lai1_2	lai2_1)	tri1_2)))	(((((((((ceb1_2	gac2_1)	(gac1_2	icr2_3))	(ceb2_1	gac1_1))	(gag2_1	(plu2_1	vel1_1)))	icr2_1)	((gag2_2	((((ceb1_1	gab1_1)	vel2_1)	icr2_2)	icr1_2))	((ceb2_2	gal1_2)	vul1_2)))	((((gab2_2	icr2_4)	gab2_1)	plu2_2)	(369.1_1	(gag1_2	((icr1_3	vup1_2)	vul3_2)))))	((((366.1_1	plu1_2)	vel1_2)	gal2_1)	(((gac2_2	gal2_2)	gag1_1)	vup1_1)))	((gab1_2	(icr1_1	vul2_2))	vel2_2)))	(((rot1_1
((((((((366.1_2	((406.1_1	406.1_2)	416.1_1))	(lai1_2	lai2_1))	((lai1_1	lai2_2)	tri1_2))	((hal1_1	hal1_2)	(hal2_1	hal2_2)))	(((((((gac2_1	((gag2_2	plu2_1)	icr2_3))	(ceb1_2	vel1_1))	(((((ceb1_1	ceb2_2)	gag2_1)	(icr2_1	vul1_2))	icr2_2)	(gal1_2	vel2_1)))	((gab1_1	icr1_2)	gac1_1))	(ceb2_1	gac1_2))	((((icr2_4	(gab2_1	gab2_2))	vel1_2)	(((369.1_1	(gac2_2	gag1_2))	vup1_1)	(icr1_3	(plu2_2	vup1_2))))	((366.1_1	gal2_2)	(((gag1_1	plu1_2)	gal2_1)	vul3_2))))	(((gab1_2
(((((((406.1_1	(406.1_2	416.1_1))	366.1_2)	((lai1_2	lai2_1)	tri1_2))	(lai1_1	lai2_2))	((hal1_1	hal1_2)	((hal2_1	hal2_2)	((rot1_1	rot1_2)	((rot2_1	rot2_2)	(rot3_1	rot3_2))))))	(((((((gag2_2	(icr2_3	vel2_1))	(ceb2_2	gac2_1))	(((ceb1_2	plu2_1)	gal1_2)	(vel1_1	gab1_1)))	((gac1_1	icr2_2)	gag2_1))	((vul1_2	(icr1_2	icr2_1))	((ceb1_1	ceb2_1)	gac1_2)))	((((((gab2_2	gab2_1)	icr2_4)	366.1_1)	((plu2_2	gag1_1)	(gac2_2	(gal2_1	vel1_2))))	vul3_2)	(((369.1_1	(gal2_2
((((((366.1_2	(406.1_1	(406.1_2	416.1_1)))	(((((((((ceb2_1	gac2_1)	vul1_2)	gal1_2)	(((((gac1_2	gag2_2)	vel2_1)	icr1_2)	gab1_1)	((((gac1_1	gag2_1)	vel1_1)	icr2_2)	ceb2_2)))	(((ceb1_1	icr2_3)	icr2_1)	(ceb1_2	plu2_1)))	((((gab2_1	gab2_2)	icr2_4)	366.1_1)	(plu2_2	(gac2_2	gal2_1))))	((((369.1_1	vel1_2)	vul3_2)	((vup1_2	icr1_3)	gag1_2))	(((gag1_1	gal2_2)	vup1_1)	plu1_2)))	(((gab1_2	icr1_1)	vul2_2)	vel2_2))	((lai1_1	lai2_2)	((lai1_2	lai2_1)	tri1_2))))	(((rot1_1
((((((((((406.1_1	416.1_1)	406.1_2)	366.1_2)	(lai1_1	lai2_2))	((lai1_2	lai2_1)	tri1_2))	((rot1_1	rot1_2)	((rot2_1	rot2_2)	(rot3_1	rot3_2))))	((((((((((gag2_2	icr2_2)	((gag2_1	vel1_1)	icr1_2))	ceb1_1)	(icr2_1	vul1_2))	((((ceb2_2	ceb2_1)	gac2_1)	gac1_1)	((ceb1_2	gal1_2)	plu2_1)))	((vel2_1	gab1_1)	gac1_2))	icr2_3)	(((gab2_1	(gab2_2	icr2_4))	icr1_3)	(((366.1_1	gal2_2)	(gac2_2	vup1_2))	plu2_2)))	(((369.1_1	gag1_2)	plu1_2)	((gal2_1	(gag1_1	vel1_2))	(vul3_2
(((((((((369.1_1	((406.1_1	406.1_2)	416.1_1))	366.1_2)	((lai1_2	lai2_1)	tri1_2))	(lai1_1	lai2_2))	(((rot1_1	rot1_2)	(rot3_1	rot3_2))	(rot2_1	rot2_2)))	((hal1_1	hal1_2)	(hal2_1	hal2_2)))	((((((((((ceb2_2	gag2_1)	plu2_1)	(gac1_1	gag2_2))	icr2_2)	gac2_1)	(gal1_2	vul1_2))	((ceb1_1	icr2_1)	ceb2_1))	((((ceb1_2	(gac1_2	vel2_1))	vel1_1)	(icr1_2	icr2_3))	gab1_1))	(((icr1_3	vel1_2)	(((366.1_1	(gag1_1	plu1_2))	vup1_2)	plu2_2))	(vul3_2	(vup1_1	(gac2_2	(gal2_1
(((((((369.1_1	((406.1_1	406.1_2)	416.1_1))	366.1_2)	((lai1_1	lai2_2)	((lai1_2	lai2_1)	tri1_2)))	(((hal1_1	hal1_2)	(hal2_1	hal2_2))	((rot1_1	rot1_2)	((rot2_1	rot2_2)	(rot3_1	rot3_2)))))	(((((((((plu2_1	(ceb2_2	gac1_1))	vul1_2)	(((((ceb1_1	icr1_2)	gag2_2)	vel1_1)	vel2_1)	(gab1_1	icr2_1)))	((ceb1_2	gac1_2)	(ceb2_1	icr2_3)))	icr2_2)	((gac2_1	gag2_1)	gal1_2))	((((gag1_1	plu2_2)	((gal2_2	(vup1_2	gac2_2))	vup1_1))	icr1_3)	((366.1_1	gag1_2)	plu1_2)))	((gal2_1
(((((((366.1_2	369.1_1)	((406.1_1	416.1_1)	406.1_2))	((lai1_2	lai2_1)	tri1_2))	(lai1_1	lai2_2))	((hal1_1	(hal1_2	(hal2_1	hal2_2)))	((rot1_1	rot1_2)	((rot2_1	rot2_2)	(rot3_1	rot3_2)))))	((((((((((icr1_2	gag2_2)	(ceb2_1	gac2_1))	(icr2_3	vel1_1))	ceb2_2)	plu2_1)	((((ceb1_2	vel2_1)	gag2_1)	gal1_2)	icr2_2))	((((ceb1_1	gac1_1)	(gab1_1	vul1_2))	icr2_1)	gac1_2))	((gac2_2	vul3_2)	gal2_1))	(icr1_3	((((gab1_2	vel2_2)	vul2_2)	icr1_1)	(gab2_1	(gab2_2	icr2_4)))))
((((((((369.1_1	366.1_2)	((406.1_1	416.1_1)	406.1_2))	(lai1_1	lai2_2))	((lai1_2	lai2_1)	tri1_2))	(((hal1_1	hal1_2)	(hal2_1	hal2_2))	((((rot1_1	rot1_2)	rot3_1)	rot3_2)	(rot2_1	rot2_2))))	(((((((plu2_1	(ceb1_2	vel1_1))	gag2_1)	((gab1_1	gal1_2)	(icr2_2	vul1_2)))	((((ceb1_1	gac1_2)	gac1_1)	(((ceb2_2	gac2_1)	(icr2_1	icr2_3))	(icr1_2	vel2_1)))	ceb2_1))	gag2_2)	((((gag1_2	icr1_3)	(gal2_2	vul3_2))	((((366.1_1	vup1_1)	vel1_2)	(gag1_1	gal2_1))	(gac2_2	vup1_2)))
(((((((366.1_2	369.1_1)	(406.1_1	(406.1_2	416.1_1)))	tri1_2)	((lai1_1	lai2_2)	(lai1_2	lai2_1)))	((hal1_1	hal1_2)	((hal2_1	hal2_2)	((rot1_1	rot1_2)	((rot2_1	rot2_2)	(rot3_1	rot3_2))))))	((((((ceb2_1	gag2_1)	(ceb1_2	vel2_1))	(icr2_1	((gac1_2	(gac1_1	gac2_1))	vul1_2)))	(((((ceb1_1	gag2_2)	icr1_2)	plu2_1)	ceb2_2)	(((gab1_1	(gal1_2	vel1_1))	icr2_3)	icr2_2)))	((((vul3_2	gal2_2)	(gal2_1	vup1_2))	((icr1_3	vup1_1)	gag1_2))	((366.1_1	(vel1_2	plu1_2))	gag1_1)))
((((((369.1_1	366.1_2)	((406.1_1	416.1_1)	406.1_2))	(lai1_1	lai2_2))	(((hal1_1	(hal1_2	(hal2_1	hal2_2)))	((rot1_1	rot1_2)	((rot2_1	rot2_2)	(rot3_1	rot3_2))))	((lai1_2	lai2_1)	tri1_2)))	(((plu2_1	(((((((ceb1_1	icr2_1)	ceb2_2)	ceb1_2)	((gab1_1	icr1_2)	vel1_1))	(icr2_3	vel2_1))	((((gac1_2	vul1_2)	gag2_2)	gag2_1)	icr2_2))	((ceb2_1	gac2_1)	(gac1_1	gal1_2))))	(((366.1_1	(gal2_2	plu1_2))	vel1_2)	((gab1_2	((icr1_1	vul2_2)	vel2_2))	(gab2_1	(gab2_2	icr2_4)))))
(((((((369.1_1	(406.1_1	(406.1_2	416.1_1)))	366.1_2)	(lai1_1	lai2_2))	((lai1_2	lai2_1)	tri1_2))	(((hal1_1	hal1_2)	(hal2_1	hal2_2))	(((rot1_1	rot1_2)	(rot3_1	rot3_2))	(rot2_1	rot2_2))))	((((gag2_2	gac1_1)	gab1_1)	((((ceb1_1	icr2_1)	((ceb1_2	gac2_1)	((((ceb2_2	plu2_1)	gag2_1)	vul1_2)	gac1_2)))	(((ceb2_1	vel2_1)	(icr1_2	vel1_1))	icr2_3))	(icr2_2	gal1_2)))	((((vup1_1	(gac2_2	gag1_1))	(((vel1_2	vul3_2)	plu1_2)	gal2_2))	366.1_1)	((((((gab1_2	vel2_2)	icr1_1)
(((((((366.1_2	369.1_1)	((406.1_1	416.1_1)	406.1_2))	(lai1_1	lai2_2))	((lai1_2	lai2_1)	tri1_2))	(((hal1_1	hal1_2)	(hal2_1	hal2_2))	(((rot1_1	rot1_2)	(rot3_1	rot3_2))	(rot2_1	rot2_2))))	(((((((((vul1_2	(ceb1_2	gag2_2))	plu2_1)	(((((gab1_1	gac2_1)	gag2_1)	icr2_1)	icr2_2)	ceb2_2))	((ceb1_1	icr2_3)	gac1_2))	ceb2_1)	(gac1_1	(gal1_2	(icr1_2	(vel1_1	vel2_1)))))	((((((gab1_2	icr1_1)	vel2_2)	vul2_2)	gab2_2)	(gab2_1	icr2_4))	(plu1_2	vul3_2)))	((((icr1_3	vup1_2)
(((((((366.1_2	369.1_1)	(406.1_1	(406.1_2	416.1_1)))	((lai1_2	lai2_1)	tri1_2))	(lai1_1	lai2_2))	(((hal1_1	hal1_2)	(hal2_1	hal2_2))	((rot1_1	rot1_2)	((rot2_1	rot2_2)	(rot3_1	rot3_2)))))	((((((((icr1_2	vul1_2)	gag2_2)	(((ceb1_1	gac1_2)	icr2_1)	ceb1_2))	((((vel1_1	(gab1_1	gac2_1))	(ceb2_2	icr2_3))	gag2_1)	plu2_1))	(((ceb2_1	(gac1_1	vel2_1))	gal1_2)	icr2_2))	((((vup1_2	plu1_2)	vul3_2)	(gal2_2	gag1_2))	(gag1_1	vup1_1)))	((366.1_1	vel1_2)	((gal2_1	(icr1_3
(((((((366.1_2	369.1_1)	(406.1_1	(406.1_2	416.1_1)))	((lai1_1	lai2_2)	((lai1_2	lai2_1)	tri1_2)))	(((hal1_1	hal1_2)	(hal2_1	hal2_2))	((rot1_1	rot1_2)	((rot2_1	rot2_2)	(rot3_1	rot3_2)))))	(((((vel2_1	gag2_1)	(icr1_2	icr2_2))	(((vel1_1	icr2_1)	((gac1_1	vul1_2)	gal1_2))	(((ceb1_1	((ceb2_2	gab1_1)	gag2_2))	(gac1_2	icr2_3))	(ceb1_2	(ceb2_1	(gac2_1	plu2_1))))))	(((gab1_2	(icr1_1	vul2_2))	vel2_2)	((gab2_1	icr2_4)	gab2_2)))	((((gag1_1	gal2_2)	vup1_1)	(((366.1_1
((((((369.1_1	(366.1_2	((406.1_1	416.1_1)	406.1_2)))	((lai1_1	lai2_2)	((lai1_2	lai2_1)	tri1_2)))	(((hal1_1	hal1_2)	(hal2_1	hal2_2))	(((rot1_1	rot1_2)	(rot3_1	rot3_2))	(rot2_1	rot2_2))))	((((((icr1_2	icr2_3)	icr2_2)	(gab1_1	gac2_1))	((((((gac1_2	gal1_2)	((ceb1_2	plu2_1)	vel1_1))	((ceb1_1	ceb2_1)	ceb2_2))	vul1_2)	gag2_2)	((gac1_1	gag2_1)	vel2_1)))	icr2_1)	(((((((vul3_2	(gag1_2	(plu1_2	vel1_2)))	vup1_1)	icr1_3)	(((366.1_1	gac2_2)	vup1_2)	plu2_2))	(gag1_1
((((((((366.1_2	(369.1_1	((406.1_1	406.1_2)	416.1_1)))	((lai1_2	lai2_1)	tri1_2))	(lai1_1	lai2_2))	((hal1_1	(hal2_1	hal2_2))	hal1_2))	(((rot1_1	rot1_2)	(rot3_1	rot3_2))	(rot2_1	rot2_2)))	((((((icr2_1	(vel1_1	(((gab1_1	icr1_2)	(gac1_2	(((gac2_1	gag2_2)	vel2_1)	icr2_3)))	gac1_1)))	(((gag2_1	vul1_2)	(ceb2_2	plu2_1))	(ceb1_1	(ceb1_2	gal1_2))))	ceb2_1)	icr2_2)	(((((366.1_1	vup1_2)	vul3_2)	gac2_2)	(((plu2_2	gag1_1)	(icr1_3	plu1_2))	vel1_2))	(((gal2_2	gal2_1)
(((((((369.1_1	406.1_2)	(366.1_2	(406.1_1	416.1_1)))	((lai1_2	lai2_1)	tri1_2))	(lai1_1	lai2_2))	(((((((((((vul1_2	plu2_1)	(ceb1_1	ceb2_1))	(gac2_1	gag2_2))	((gac1_2	icr1_2)	vel1_1))	((ceb2_2	(icr2_3	vel2_1))	(gab1_1	icr2_1)))	((((ceb1_2	gac1_1)	gag2_1)	icr2_2)	gal1_2))	(((366.1_1	vel1_2)	vup1_2)	(gac2_2	((gag1_2	(icr1_3	(plu2_2	vup1_1)))	plu1_2))))	vul3_2)	(gag1_1	gal2_1))	gal2_2)	((((gab1_2	vul2_2)	((gab2_1	gab2_2)	icr2_4))	vel2_2)	icr1_1)))	((hal1_1
((((((((366.1_2	369.1_1)	(406.1_1	(406.1_2	416.1_1)))	(lai1_1	lai2_2))	((lai1_2	lai2_1)	tri1_2))	(((hal1_1	hal1_2)	(hal2_1	hal2_2))	(((rot1_1	rot1_2)	(rot3_1	rot3_2))	(rot2_1	rot2_2))))	((((((((vel2_1	(gal1_2	vel1_1))	(((ceb2_2	gag2_2)	gac2_1)	icr2_2))	(((((ceb1_1	icr2_3)	vul1_2)	plu2_1)	icr2_1)	(ceb1_2	((ceb2_1	(gac1_1	gag2_1))	(gab1_1	icr1_2)))))	gac1_2)	((gag1_1	gag1_2)	gal2_1))	((366.1_1	plu1_2)	gac2_2))	(((gal2_2	vel1_2)	vul3_2)	(icr1_3	(plu2_2
(((((((((406.1_1	(406.1_2	416.1_1))	366.1_2)	((lai1_2	lai2_1)	tri1_2))	(lai1_1	lai2_2))	((rot1_1	rot1_2)	((rot2_1	rot2_2)	(rot3_1	rot3_2))))	(hal1_1	(hal1_2	(hal2_1	hal2_2))))	((((((((((gac2_1	icr1_2)	gal1_2)	icr2_1)	((plu2_1	(gac1_2	gag2_2))	icr2_2))	ceb1_1)	((gac1_1	icr2_3)	vul1_2))	(((ceb2_2	(gab1_1	vel2_1))	((ceb1_2	ceb2_1)	vel1_1))	gag2_1))	gal2_2)	(((369.1_1	vul3_2)	(gac2_2	(icr1_3	vup1_2)))	(((366.1_1	vel1_2)	gag1_1)	((((gal2_1	plu1_2)	gag1_2)
(((((((366.1_2	(406.1_1	(406.1_2	416.1_1)))	(lai1_1	lai2_2))	((((hal1_1	hal1_2)	(hal2_1	hal2_2))	((rot1_1	rot1_2)	((rot2_1	rot2_2)	(rot3_1	rot3_2))))	((lai1_2	lai2_1)	tri1_2)))	(((((((vel2_1	icr2_3)	((ceb1_2	ceb2_1)	vel1_1))	((ceb2_2	vul1_2)	gac1_2))	((((gal1_2	icr2_2)	(gac1_1	((gac2_1	plu2_1)	(gag2_2	icr1_2))))	ceb1_1)	gag2_1))	(gab1_1	icr2_1))	((((((366.1_1	(369.1_1	gag1_1))	plu1_2)	((gab2_1	(gab2_2	icr2_4))	vup1_1))	gal2_1)	(gag1_2	vel1_2))	((icr1_3
((((((366.1_2	(406.1_1	(406.1_2	416.1_1)))	((rot1_1	rot1_2)	((rot2_1	rot2_2)	(rot3_1	rot3_2))))	(((hal1_1	hal1_2)	(hal2_1	hal2_2))	((lai1_1	lai2_2)	((lai1_2	lai2_1)	tri1_2))))	(((((((icr2_3	icr2_1)	((((ceb1_1	gag2_2)	ceb2_1)	gab1_1)	(ceb1_2	gag2_1)))	(((ceb2_2	(gac2_1	icr1_2))	vel2_1)	(gal1_2	(((gac1_1	gac1_2)	(plu2_1	(vel1_1	vul1_2)))	icr2_2))))	(gac2_2	vul3_2))	(((((369.1_1	gal2_2)	icr1_3)	(gag1_1	(vup1_1	vup1_2)))	(gal2_1	plu1_2))	((gab2_1	icr2_4)
(((((((366.1_2	((406.1_1	416.1_1)	406.1_2))	((lai1_2	lai2_1)	tri1_2))	(lai1_1	lai2_2))	(((((((ceb2_1	(icr1_2	vul1_2))	(gag2_1	icr2_1))	((ceb1_2	((gac1_1	gac1_2)	gac2_1))	ceb2_2))	((gal1_2	vel2_1)	(((((ceb1_1	(gab1_1	gag2_2))	icr2_3)	icr2_2)	plu2_1)	vel1_1)))	(366.1_1	(gal2_1	plu1_2)))	((((369.1_1	(gac2_2	gal2_2))	gag1_1)	((gab2_1	gab2_2)	icr2_4))	((plu2_2	(vel1_2	vul3_2))	((gag1_2	vup1_1)	(icr1_3	vup1_2)))))	(((gab1_2	icr1_1)	vel2_2)	vul2_2)))	(((hal1_1
((((((((366.1_2	(406.1_1	(406.1_2	416.1_1)))	(lai1_1	lai2_2))	((lai1_2	lai2_1)	tri1_2))	((((((((vel2_1	icr2_1)	gac1_1)	gal1_2)	ceb1_1)	(((((((ceb1_2	vel1_1)	ceb2_2)	icr1_2)	(ceb2_1	vul1_2))	plu2_1)	gac1_2)	((((gab1_1	icr2_3)	gag2_2)	gag2_1)	gac2_1)))	icr2_2)	((((((366.1_1	gac2_2)	icr1_3)	vup1_1)	(((369.1_1	gal2_2)	gag1_1)	vul3_2))	((gag1_2	(plu1_2	vup1_2))	(((gab2_1	(gab2_2	icr2_4))	plu2_2)	gal2_1)))	vel1_2))	(((gab1_2	vul2_2)	icr1_1)	vel2_2)))	(((rot1_1
(((((((366.1_2	((406.1_1	416.1_1)	406.1_2))	(lai1_1	lai2_2))	((lai1_2	lai2_1)	tri1_2))	(((hal1_1	hal1_2)	(hal2_1	hal2_2))	((rot1_1	rot1_2)	((rot2_1	rot2_2)	(rot3_1	rot3_2)))))	((((icr2_1	((((ceb2_1	vul1_2)	gab1_1)	icr2_3)	((gag2_2	plu2_1)	vel2_1)))	(((((((gac1_2	gac2_1)	(ceb2_2	icr1_2))	gal1_2)	gac1_1)	gag2_1)	((ceb1_1	ceb1_2)	vel1_1))	icr2_2))	((gab2_1	gab2_2)	icr2_4))	((((366.1_1	(gac2_2	(gag1_1	gal2_2)))	(plu1_2	icr1_3))	((369.1_1	vup1_2)	((gag1_2
(((((((366.1_2	(406.1_1	(406.1_2	416.1_1)))	((lai1_2	lai2_1)	tri1_2))	(lai1_1	lai2_2))	((hal1_1	hal1_2)	(hal2_1	hal2_2)))	(((rot1_1	rot1_2)	(rot3_1	rot3_2))	(rot2_1	rot2_2)))	(((((((((gab1_1	vel1_1)	gal1_2)	((ceb2_2	vul1_2)	icr1_2))	icr2_3)	(((((((ceb1_1	gac1_1)	gac1_2)	gag2_1)	gac2_1)	ceb2_1)	((ceb1_2	plu2_1)	(gag2_2	vel2_1)))	icr2_1))	icr2_2)	(((366.1_1	icr1_3)	(gal2_1	vup1_2))	(((369.1_1	plu2_2)	vul3_2)	(((plu1_2	vup1_1)	(gag1_2	gac2_2))	gal2_2))))
(((((((406.1_1	(406.1_2	416.1_1))	366.1_2)	((lai1_2	lai2_1)	tri1_2))	(lai1_1	lai2_2))	(((hal1_1	hal1_2)	(hal2_1	hal2_2))	(((rot1_1	rot1_2)	(rot3_1	rot3_2))	(rot2_1	rot2_2))))	((((((((ceb1_1	(ceb1_2	gag2_2))	gac1_2)	(gab1_1	icr1_2))	(((gac1_1	gag2_1)	plu2_1)	((ceb2_1	gal1_2)	(ceb2_2	gac2_1))))	((vel1_1	vul1_2)	(icr2_1	(icr2_3	vel2_1))))	icr2_2)	(((gab2_1	(gab2_2	icr2_4))	((369.1_1	vel1_2)	plu2_2))	((((366.1_1	(gal2_2	vup1_1))	vup1_2)	plu1_2)	((gac2_2
((((((366.1_2	(406.1_1	(406.1_2	416.1_1)))	((lai1_2	lai2_1)	tri1_2))	(lai1_1	lai2_2))	(((hal1_1	(hal2_1	hal2_2))	hal1_2)	(((rot1_1	rot1_2)	(rot3_1	rot3_2))	(rot2_1	rot2_2))))	((((((((((plu2_1	gac2_1)	icr2_3)	vel2_1)	gag2_2)	((ceb2_1	icr1_2)	gal1_2))	(((((ceb1_2	gab1_1)	(gac1_1	gag2_1))	vul1_2)	(icr2_2	vel1_1))	icr2_1))	((ceb1_1	gac1_2)	ceb2_2))	((((gab2_1	icr2_4)	gab2_2)	(((gal2_1	vup1_2)	vup1_1)	((gac2_2	vel1_2)	(plu2_2	plu1_2))))	((((366.1_1	gag1_2)
((((((366.1_2	(406.1_1	(406.1_2	416.1_1)))	(lai1_1	lai2_2))	((lai1_2	lai2_1)	tri1_2))	(((hal1_1	hal1_2)	(hal2_1	hal2_2))	(((rot1_1	rot1_2)	(rot3_1	rot3_2))	(rot2_1	rot2_2))))	(((((((((icr2_3	(gac1_2	icr1_2))	(gag2_1	plu2_1))	(gac2_1	icr2_1))	(icr2_2	(vel1_1	vel2_1)))	((ceb1_2	gab1_1)	vul1_2))	((((ceb1_1	gag2_2)	(ceb2_1	gac1_1))	gal1_2)	ceb2_2))	(vup1_1	(((gac2_2	plu1_2)	(gal2_1	(plu2_2	vup1_2)))	vel1_2)))	((icr2_4	(gab2_1	gab2_2))	((((366.1_1	gag1_1)
(((((((366.1_2	369.1_1)	((406.1_1	416.1_1)	406.1_2))	((lai1_2	lai2_1)	tri1_2))	(lai1_1	lai2_2))	(((hal1_1	hal1_2)	(hal2_1	hal2_2))	((rot1_1	rot1_2)	((rot2_1	rot2_2)	(rot3_1	rot3_2)))))	((((((((((gag2_1	icr2_2)	ceb1_1)	(((ceb2_1	vel2_1)	gac1_1)	((gac1_2	plu2_1)	gac2_1)))	((icr1_2	(icr2_3	vel1_1))	icr2_1))	(ceb1_2	gal1_2))	((gab1_1	vul1_2)	(ceb2_2	gag2_2)))	((icr2_4	gab2_1)	gab2_2))	gag1_1)	((((366.1_1	vul3_2)	(gac2_2	vup1_1))	(gag1_2	vel1_2))	(((icr1_3
((((((366.1_2	369.1_1)	(406.1_1	(406.1_2	416.1_1)))	((lai1_1	lai2_2)	((lai1_2	lai2_1)	tri1_2)))	((((((((icr2_3	vul1_2)	((icr1_2	vel1_1)	gab1_1))	(((ceb1_1	plu2_1)	(gac2_1	gag2_2))	(gag2_1	gal1_2)))	(((((ceb1_2	vel2_1)	(ceb2_1	ceb2_2))	gac1_2)	icr2_2)	(gac1_1	icr2_1)))	(((366.1_1	(plu2_2	icr1_3))	((gac2_2	gag1_1)	gal2_1))	vul3_2))	(((gab2_1	(gab2_2	icr2_4))	(gal2_2	vup1_1))	((vup1_2	plu1_2)	(gag1_2	vel1_2))))	(((gab1_2	vul2_2)	icr1_1)	vel2_2))	(((hal1_1
(((((((((366.1_2	369.1_1)	(406.1_1	(406.1_2	416.1_1)))	((lai1_2	lai2_1)	tri1_2))	(lai1_1	lai2_2))	(((hal1_1	hal1_2)	(hal2_1	hal2_2))	((rot1_1	rot1_2)	((rot2_1	rot2_2)	(rot3_1	rot3_2)))))	(((((((((ceb1_1	((plu2_1	vel1_1)	gac2_1))	vul1_2)	(gag2_2	icr1_2))	(((((((ceb1_2	icr2_2)	((ceb2_2	gab1_1)	gag2_1))	gac1_2)	icr2_3)	gal1_2)	(gac1_1	vel2_1))	icr2_1))	ceb2_1)	(gab2_1	(gab2_2	icr2_4)))	vul3_2)	(((366.1_1	(gal2_1	gac2_2))	((vup1_1	((gag1_2	plu1_2)	gal2_2))
(((((((366.1_2	((406.1_1	406.1_2)	416.1_1))	369.1_1)	((lai1_2	lai2_1)	tri1_2))	(lai1_1	lai2_2))	(((hal1_1	hal1_2)	(hal2_1	hal2_2))	((rot1_1	rot1_2)	((rot2_1	rot2_2)	(rot3_1	rot3_2)))))	(((((((plu2_1	gal1_2)	((((((icr1_2	vel1_1)	vel2_1)	icr2_3)	(ceb2_2	icr2_2))	(ceb2_1	gac2_1))	(((ceb1_2	icr2_1)	((gab1_1	gag2_1)	gag2_2))	gac1_2)))	ceb1_1)	(gac1_1	vul1_2))	(((gab2_1	(gab2_2	icr2_4))	vul3_2)	(icr1_3	(plu2_2	vel1_2))))	(((366.1_1	(gag1_1	vup1_2))	plu1_2)
((((((((((406.1_1	416.1_1)	406.1_2)	366.1_2)	(lai1_1	lai2_2))	((lai1_2	lai2_1)	tri1_2))	(369.1_1	(hal1_1	(hal1_2	(hal2_1	hal2_2)))))	((rot1_1	rot1_2)	((rot2_1	rot2_2)	(rot3_1	rot3_2))))	(((((((gac1_1	gal1_2)	gac2_1)	(((plu2_1	icr2_1)	vel2_1)	vel1_1))	((((ceb1_1	(ceb1_2	gac1_2))	icr2_3)	icr1_2)	(((gag2_1	vul1_2)	gag2_2)	icr2_2)))	((ceb2_1	gab1_1)	ceb2_2))	((gab2_1	(gab2_2	icr2_4))	((((366.1_1	gac2_2)	((gag1_1	plu1_2)	((gag1_2	vul3_2)	(gal2_2	plu2_2))))
((((((((366.1_2	(406.1_1	(406.1_2	416.1_1)))	369.1_1)	(((rot1_1	rot1_2)	(rot3_1	rot3_2))	(rot2_1	rot2_2)))	((lai1_1	lai2_2)	((lai1_2	lai2_1)	tri1_2)))	(hal1_1	(hal1_2	(hal2_1	hal2_2))))	((((((gag2_1	(gac2_1	gal1_2))	icr2_2)	(((((ceb1_2	(gac1_1	vel1_1))	icr2_1)	ceb2_1)	((ceb2_2	gab1_1)	gag2_2))	ceb1_1))	(((icr1_2	(gac1_2	plu2_1))	(icr2_3	vel2_1))	vul1_2))	(((((gab2_2	icr2_4)	gab2_1)	((366.1_1	gal2_1)	(((((gac2_2	vup1_2)	vup1_1)	gag1_1)	icr1_3)	(vel1_2
(((((((((369.1_1	((406.1_1	416.1_1)	406.1_2))	366.1_2)	(((hal1_1	hal1_2)	(hal2_1	hal2_2))	(((rot1_1	rot1_2)	(rot3_1	rot3_2))	(rot2_1	rot2_2))))	((lai1_1	lai2_2)	((lai1_2	lai2_1)	tri1_2)))	(((gab1_2	icr1_1)	vul2_2)	vel2_2))	((((((((gab1_1	((ceb2_1	icr2_3)	vel2_1))	((ceb1_2	ceb2_2)	vel1_1))	ceb1_1)	(gag2_1	(vul1_2	plu2_1)))	(gac1_2	icr1_2))	((gac1_1	(((gac2_1	gag2_2)	icr2_2)	icr2_1))	gal1_2))	((((((gab2_1	icr2_4)	gab2_2)	(gag1_2	gal2_2))	(vup1_1	plu2_2))
((((((((366.1_2	(406.1_1	(406.1_2	416.1_1)))	(lai1_1	lai2_2))	tri1_2)	(lai1_2	lai2_1))	((hal1_1	(hal1_2	(hal2_1	hal2_2)))	(((rot1_1	rot1_2)	(rot3_1	rot3_2))	(rot2_1	rot2_2))))	(((((((((vul1_2	(icr1_2	plu2_1))	icr2_3)	(ceb1_1	ceb2_1))	(ceb2_2	icr2_2))	((gab1_1	gac2_1)	icr2_1))	gac1_2)	((ceb1_2	(gac1_1	gag2_2))	(((gag2_1	vel1_1)	vel2_1)	gal1_2)))	((((gab2_1	icr2_4)	gab2_2)	(gag1_2	((gac2_2	icr1_3)	vup1_1)))	((366.1_1	gal2_1)	((369.1_1	((gal2_2	vup1_2)
(((((((406.1_1	(406.1_2	416.1_1))	366.1_2)	((lai1_2	lai2_1)	tri1_2))	(lai1_1	lai2_2))	(((hal1_1	hal1_2)	(hal2_1	hal2_2))	(((rot1_1	rot1_2)	(rot3_1	rot3_2))	(rot2_1	rot2_2))))	(((((((((ceb1_1	vel2_1)	(((ceb2_2	gab1_1)	vul1_2)	(gac1_1	gac2_1)))	(((ceb2_1	icr1_2)	(gal1_2	icr2_3))	(gac1_2	vel1_1)))	((((gag2_1	gag2_2)	plu2_1)	icr2_2)	icr2_1))	((((gab2_1	gab2_2)	icr2_4)	gac2_2)	ceb1_2))	gal2_1)	((((366.1_1	plu1_2)	(369.1_1	gal2_2))	(vel1_2	vul3_2))	(plu2_2
(((((((((406.1_1	406.1_2)	416.1_1)	366.1_2)	((lai1_1	lai2_2)	((lai1_2	lai2_1)	tri1_2)))	(((hal1_1	hal1_2)	(hal2_1	hal2_2))	(((rot1_1	rot1_2)	(rot3_1	rot3_2))	(rot2_1	rot2_2))))	(((((((((gag2_1	((ceb2_2	(gac1_2	gag2_2))	(gab1_1	plu2_1)))	(((ceb2_1	(icr1_2	(vel2_1	vul1_2)))	vel1_1)	icr2_3))	(ceb1_2	icr2_1))	((ceb1_1	icr2_2)	(gac1_1	gac2_1)))	gal1_2)	((gab2_1	(gab2_2	icr2_4))	(((gac2_2	gag1_2)	((gal2_2	icr1_3)	vup1_2))	gal2_1)))	(366.1_1	(vel1_2	(plu1_2
((((((366.1_2	(406.1_1	(406.1_2	416.1_1)))	(lai1_1	lai2_2))	((lai1_2	lai2_1)	tri1_2))	(((hal1_1	hal1_2)	(hal2_1	hal2_2))	((rot1_1	rot1_2)	((rot2_1	rot2_2)	(rot3_1	rot3_2)))))	((((((((((gac2_1	(ceb1_1	icr2_3))	(gac1_1	vel1_1))	vul1_2)	ceb1_2)	(((ceb2_2	((gac1_2	gag2_2)	(gab1_1	plu2_1)))	icr2_1)	gal1_2))	(366.1_1	(plu1_2	vel1_2)))	(((ceb2_1	gag2_1)	icr2_2)	(icr1_2	vel2_1)))	(((((369.1_1	gal2_1)	vup1_1)	(vul3_2	vup1_2))	icr1_3)	((((gac2_2	gag1_1)	gag1_2)
(((((((366.1_2	((406.1_1	406.1_2)	416.1_1))	((hal1_1	hal1_2)	(hal2_1	hal2_2)))	((rot1_1	rot1_2)	((rot2_1	rot2_2)	(rot3_1	rot3_2))))	((lai1_1	lai2_2)	((lai1_2	lai2_1)	tri1_2)))	((((((gac2_1	plu2_1)	vel1_1)	(ceb1_1	icr2_3))	((gag2_2	((ceb2_1	(ceb2_2	gac1_2))	icr2_1))	(gab1_1	gal1_2)))	(((gab2_1	gab2_2)	icr2_4)	(((((366.1_1	plu1_2)	vel1_2)	gag1_1)	369.1_1)	((gag1_2	(gal2_1	vup1_1))	((((((ceb1_2	vul1_2)	icr2_2)	((gac1_1	gag2_1)	icr1_2))	vel2_1)	plu2_2)
((((((366.1_2	((406.1_1	416.1_1)	406.1_2))	((lai1_2	lai2_1)	tri1_2))	(lai1_1	lai2_2))	(((hal1_1	hal1_2)	(hal2_1	hal2_2))	((rot1_1	rot1_2)	(((rot2_1	rot2_2)	rot3_2)	rot3_1))))	((((((((ceb2_2	icr2_2)	(ceb2_1	gac1_1))	((gag2_2	((gag2_1	gac1_2)	plu2_1))	gab1_1))	gal1_2)	(icr1_2	icr2_1))	(((ceb1_1	icr2_3)	vel1_1)	(ceb1_2	vul1_2)))	((((icr2_4	gab2_1)	gab2_2)	((366.1_1	vul3_2)	((gac2_1	vel2_1)	(((gac2_2	vel1_2)	icr1_3)	plu2_2))))	((((369.1_1	gag1_2)	((gal2_2
(((((((366.1_2	(406.1_1	(406.1_2	416.1_1)))	((lai1_2	lai2_1)	tri1_2))	(lai1_1	lai2_2))	((hal1_1	(hal1_2	(hal2_1	hal2_2)))	((rot1_1	rot1_2)	((rot2_1	rot2_2)	(rot3_1	rot3_2)))))	(((((icr2_3	vul1_2)	(icr1_2	vel1_1))	(((((ceb2_1	gac1_1)	((ceb2_2	gag2_1)	gac1_2))	gab1_1)	icr2_1)	(icr2_2	gal1_2)))	((((gab2_1	(gab2_2	icr2_4))	(((366.1_1	gac2_2)	(gal2_1	vup1_2))	((gal2_2	vup1_1)	plu1_2)))	(((((ceb1_1	plu2_1)	(ceb1_2	gag2_2))	(gac2_1	vel2_1))	vel1_2)	((icr1_3
((((((366.1_2	(lai1_1	lai2_2))	(406.1_1	(406.1_2	416.1_1)))	((lai1_2	lai2_1)	tri1_2))	(((hal1_1	hal1_2)	(hal2_1	hal2_2))	((rot1_1	rot1_2)	((rot2_1	rot2_2)	(rot3_1	rot3_2)))))	(((((((ceb1_2	vel1_1)	((gac2_1	(gab1_1	plu2_1))	(icr1_2	vul1_2)))	((((ceb1_1	gac1_1)	icr2_3)	(ceb2_1	gal1_2))	((ceb2_2	(gac1_2	gag2_2))	(gag2_1	icr2_1))))	icr2_2)	(((gag1_1	icr1_3)	vup1_1)	gag1_2))	(((gab1_2	vul2_2)	icr1_1)	vel2_2))	(((gab2_2	icr2_4)	gab2_1)	((((366.1_1	((plu1_2
(((((((((406.1_1	(406.1_2	416.1_1))	366.1_2)	(lai1_1	lai2_2))	((lai1_2	lai2_1)	tri1_2))	((((rot1_1	rot1_2)	rot3_1)	rot3_2)	(rot2_1	rot2_2)))	((hal1_1	hal1_2)	(hal2_1	hal2_2)))	(((((((((((ceb2_1	vel2_1)	(gab1_1	gag2_2))	(ceb2_2	icr2_3))	((ceb1_1	gac1_2)	gac2_1))	gal1_2)	(gac1_1	vel1_1))	icr2_2)	((ceb1_2	plu2_1)	((gag2_1	vul1_2)	icr1_2)))	icr2_1)	(((((((gab2_2	icr2_4)	gab2_1)	(plu1_2	vel1_2))	(366.1_1	369.1_1))	(gag1_2	vup1_2))	((gag1_1	vup1_1)	vul3_2))
((((((((406.1_1	(406.1_2	416.1_1))	366.1_2)	((lai1_2	lai2_1)	tri1_2))	(lai1_1	lai2_2))	(((hal1_1	hal1_2)	(hal2_1	hal2_2))	((((rot1_1	rot1_2)	rot3_1)	rot3_2)	(rot2_1	rot2_2))))	((gab1_2	(icr1_1	vul2_2))	vel2_2))	(((((icr2_3	gal1_2)	((gac1_2	(ceb1_1	plu2_1))	icr1_2))	(((ceb2_1	gab1_1)	(ceb2_2	(gac2_1	vel2_1)))	(gac1_1	vul1_2)))	((ceb1_2	vel1_1)	((gag2_2	icr2_1)	icr2_2)))	(((((((icr2_4	(gab2_1	gab2_2))	gac2_2)	(gag1_1	gal2_2))	((369.1_1	vel1_2)	gag1_2))
(((((((366.1_2	(406.1_1	(406.1_2	416.1_1)))	(lai1_1	lai2_2))	((lai1_2	lai2_1)	tri1_2))	((hal1_1	hal1_2)	(hal2_1	hal2_2)))	((rot1_1	rot1_2)	((rot2_1	rot2_2)	(rot3_1	rot3_2))))	((((((plu2_1	icr1_2)	(ceb1_1	gal1_2))	((((ceb1_2	gag2_2)	(gac1_2	gac2_1))	(((((ceb2_1	(icr2_1	vel1_1))	gab1_1)	vul1_2)	icr2_2)	(gac1_1	icr2_3)))	ceb2_2))	((((((gab2_1	(gab2_2	icr2_4))	vup1_1)	gac2_2)	366.1_1)	((plu1_2	vel1_2)	plu2_2))	gag1_1))	(((369.1_1	(gag2_1	vel2_1))	((vul3_2
((((((366.1_2	(406.1_1	(406.1_2	416.1_1)))	((lai1_1	lai2_2)	((lai1_2	lai2_1)	tri1_2)))	(((hal1_1	hal1_2)	(hal2_1	hal2_2))	(((rot1_1	rot1_2)	(rot3_1	rot3_2))	(rot2_1	rot2_2))))	((((((ceb1_2	icr1_2)	((gab1_1	gac1_2)	gac2_1))	icr2_2)	(((ceb1_1	plu2_1)	((ceb2_1	gac1_1)	(ceb2_2	vel2_1)))	((((vel1_1	gag2_1)	icr2_3)	((gag2_2	vul1_2)	icr2_1))	gal1_2)))	((((gab2_1	icr2_4)	gab2_2)	((((366.1_1	gal2_1)	plu2_2)	gac2_2)	(((gal2_2	(plu1_2	vup1_2))	gag1_1)	vup1_1)))
((((((((366.1_2	(406.1_1	(406.1_2	416.1_1)))	(lai1_1	lai2_2))	((lai1_2	lai2_1)	tri1_2))	(((hal1_1	hal1_2)	(hal2_1	hal2_2))	(((rot1_1	rot1_2)	(rot3_1	rot3_2))	(rot2_1	rot2_2))))	((((((((((ceb1_1	ceb1_2)	gac1_2)	gac2_1)	(gac1_1	icr1_2))	((((ceb2_1	vel2_1)	ceb2_2)	gal1_2)	(gab1_1	icr2_1)))	((icr2_3	vul1_2)	(gag2_1	gag2_2)))	(plu2_1	vel1_1))	icr2_2)	(((icr2_4	(gab2_1	gab2_2))	(369.1_1	vup1_1))	((((366.1_1	plu1_2)	(vel1_2	((gal2_1	(gal2_2	plu2_2))	(icr1_3
(((((((((366.1_2	((406.1_1	406.1_2)	416.1_1))	(lai1_1	lai2_2))	((lai1_2	lai2_1)	tri1_2))	(((hal1_1	(hal2_1	hal2_2))	hal1_2)	((rot1_1	rot1_2)	(((rot2_1	rot2_2)	rot3_2)	rot3_1))))	(((((gac1_2	((gac2_1	((gal1_2	icr2_3)	vel1_1))	icr2_1))	(ceb2_2	(gag2_1	gag2_2)))	((ceb1_1	ceb2_1)	(((ceb1_2	gab1_1)	icr1_2)	vel2_1)))	(((plu2_1	gac1_1)	vul1_2)	icr2_2))	((((gab2_1	(gab2_2	icr2_4))	((((((366.1_1	plu1_2)	gag1_1)	gag1_2)	(vup1_1	vel1_2))	vul3_2)	(gal2_1	gal2_2)))
(((((((366.1_2	((406.1_1	406.1_2)	416.1_1))	(lai1_1	lai2_2))	((lai1_2	lai2_1)	tri1_2))	(((hal1_1	hal1_2)	(hal2_1	hal2_2))	((rot1_1	rot1_2)	((rot2_1	rot2_2)	(rot3_1	rot3_2)))))	((((((((vel1_1	icr2_1)	gac2_1)	(icr2_3	vel2_1))	icr1_2)	(ceb1_1	(ceb2_1	((ceb2_2	gag2_2)	(gag2_1	icr2_2)))))	((((gac1_1	vul1_2)	(ceb1_2	plu2_1))	gal1_2)	(gab1_1	gac1_2)))	((((((icr2_4	gab2_2)	gab2_1)	369.1_1)	(((366.1_1	gag1_2)	(((gal2_2	plu2_2)	vel1_2)	vup1_1))	(gal2_1	vup1_2)))
((((((366.1_2	((406.1_1	416.1_1)	406.1_2))	((lai1_1	lai2_2)	((lai1_2	lai2_1)	tri1_2)))	((hal1_1	(hal1_2	(hal2_1	hal2_2)))	(((rot1_1	rot1_2)	(rot3_1	rot3_2))	(rot2_1	rot2_2))))	(((((((((vel2_1	(gac1_2	vul1_2))	ceb1_2)	((plu2_1	(gac1_1	icr2_1))	icr2_3))	(((ceb1_1	gac2_1)	icr1_2)	vel1_1))	(ceb2_1	gag2_1))	(((ceb2_2	icr2_2)	gag2_2)	(gab1_1	gal1_2)))	(366.1_1	plu1_2))	((((((gab2_2	(gab2_1	icr2_4))	plu2_2)	icr1_3)	gal2_1)	369.1_1)	((gal2_2	((gac2_2	gag1_1)
(((((((((366.1_2	((406.1_1	416.1_1)	406.1_2))	369.1_1)	((lai1_1	lai2_2)	((lai1_2	lai2_1)	tri1_2)))	((rot1_1	rot1_2)	((rot2_1	rot2_2)	(rot3_1	rot3_2))))	((hal1_1	hal1_2)	(hal2_1	hal2_2)))	((((((ceb2_1	ceb1_1)	vel1_1)	(((((ceb2_2	vul1_2)	gag2_2)	gal1_2)	((gab1_1	plu2_1)	icr2_1))	icr2_2))	(gac1_2	(((ceb1_2	(((gac1_1	icr1_2)	gag2_1)	icr2_3))	vel2_1)	gac2_1)))	((gab2_1	(gab2_2	icr2_4))	(((366.1_1	plu1_2)	gac2_2)	((plu2_2	((gag1_1	gag1_2)	vup1_1))	((((vel1_2
(((((((366.1_2	(406.1_1	(406.1_2	416.1_1)))	(369.1_1	(lai1_1	lai2_2)))	((lai1_2	lai2_1)	tri1_2))	(((hal1_1	hal1_2)	(hal2_1	hal2_2))	((((rot1_1	rot1_2)	rot3_2)	rot3_1)	(rot2_1	rot2_2))))	((((((((ceb1_2	icr2_1)	ceb2_1)	ceb2_2)	gab1_1)	((((ceb1_1	gac1_2)	vul1_2)	(icr2_3	gac2_1))	gal1_2))	(gac1_1	gag2_2))	((gag2_1	vel2_1)	((plu2_1	(icr1_2	vel1_1))	icr2_2)))	(((((gab2_1	gab2_2)	icr2_4)	(vup1_1	gag1_2))	((((gac2_2	vel1_2)	gal2_2)	gal2_1)	vul3_2))	((((366.1_1
(((((((366.1_2	369.1_1)	(406.1_1	(406.1_2	416.1_1)))	(lai1_1	lai2_2))	((lai1_2	lai2_1)	tri1_2))	(((hal1_1	hal1_2)	(hal2_1	hal2_2))	((rot1_1	rot1_2)	((rot2_1	rot2_2)	(rot3_1	rot3_2)))))	(((((vel2_1	icr2_1)	ceb1_2)	((((((ceb1_1	plu2_1)	(gab1_1	(icr1_2	icr2_3)))	icr2_2)	((ceb2_2	((gac1_1	vul1_2)	(gac1_2	(gac2_1	gag2_1))))	(gag2_2	vel1_1)))	ceb2_1)	gal1_2))	(((((gab2_1	(gab2_2	icr2_4))	(vul3_2	(icr1_3	plu1_2)))	((vup1_2	(gac2_2	vel1_2))	plu2_2))	(gag1_2
((((((((369.1_1	366.1_2)	((406.1_1	416.1_1)	406.1_2))	((lai1_1	lai2_2)	((lai1_2	lai2_1)	tri1_2)))	(hal1_1	(hal1_2	(hal2_1	hal2_2))))	(((rot1_1	rot1_2)	(rot3_1	rot3_2))	(rot2_1	rot2_2)))	(((((ceb1_2	ceb2_1)	((((icr2_3	ceb1_1)	(ceb2_2	(gag2_2	icr1_2)))	(((((gac1_1	gag2_1)	gac1_2)	icr2_1)	(gac2_1	plu2_1))	gal1_2))	(vel1_1	(((gab1_1	vel2_1)	vul1_2)	icr2_2))))	(gal2_1	vup1_2))	(((((((gab2_1	icr2_4)	gab2_2)	366.1_1)	plu2_2)	(vel1_2	vul3_2))	((gag1_1	(gag1_2
(((((((369.1_1	(366.1_2	(406.1_1	(406.1_2	416.1_1))))	((lai1_1	lai2_2)	tri1_2))	(lai1_2	lai2_1))	(((hal1_1	(hal2_1	hal2_2))	hal1_2)	(((rot1_1	rot1_2)	(rot3_1	rot3_2))	(rot2_1	rot2_2))))	((((((((((icr2_3	ceb2_1)	(gag2_1	vul1_2))	ceb1_2)	((ceb2_2	gal1_2)	icr2_1))	vel1_1)	(((((ceb1_1	plu2_1)	vel2_1)	((gab1_1	gac1_2)	gac1_1))	((gac2_1	icr1_2)	icr2_2))	gag2_2))	(((gab2_1	(gab2_2	icr2_4))	(gac2_2	(gag1_2	icr1_3)))	((gag1_1	vel1_2)	vul3_2)))	((((366.1_1	plu1_2)
((((((((406.1_1	(406.1_2	416.1_1))	(366.1_2	369.1_1))	(lai1_1	lai2_2))	((lai1_2	lai2_1)	tri1_2))	(((hal1_1	hal1_2)	(hal2_1	hal2_2))	(((rot1_1	rot1_2)	(rot3_1	rot3_2))	(rot2_1	rot2_2))))	(((((((((ceb2_1	(((gac2_1	gag2_1)	vel2_1)	vul1_2))	gac1_1)	((((ceb1_1	icr2_2)	plu2_1)	(gal1_2	vel1_1))	((ceb1_2	icr1_2)	(((ceb2_2	icr2_3)	gab1_1)	(gac1_2	gag2_2)))))	icr2_1)	((gag1_2	icr1_3)	plu2_2))	((gal2_2	vup1_2)	vul3_2))	((gab2_1	gab2_2)	icr2_4))	(((366.1_1	gac2_2)
(((((((366.1_2	(369.1_1	(406.1_1	(406.1_2	416.1_1))))	((lai1_1	lai2_2)	((lai1_2	lai2_1)	tri1_2)))	((hal1_1	hal1_2)	(hal2_1	hal2_2)))	(((rot1_1	rot1_2)	(rot3_1	rot3_2))	(rot2_1	rot2_2)))	((((((((ceb2_1	gag2_1)	(((ceb1_2	vul1_2)	gac2_1)	icr1_2))	(((ceb1_1	(gag2_2	gal1_2))	(icr2_1	plu2_1))	(((ceb2_2	gac1_1)	icr2_3)	vel1_1)))	((gab1_1	(gac1_2	vel2_1))	icr2_2))	(gac2_2	vul3_2))	((366.1_1	((gag1_2	vel1_2)	gal2_1))	(((gal2_2	(gag1_1	vup1_1))	vup1_2)	(icr1_3
((((((((366.1_2	369.1_1)	(406.1_1	(406.1_2	416.1_1)))	((lai1_2	lai2_1)	tri1_2))	(lai1_1	lai2_2))	((hal1_1	(hal1_2	(hal2_1	hal2_2)))	((rot1_1	rot1_2)	((rot2_1	rot2_2)	(rot3_1	rot3_2)))))	((((((((icr2_3	(vel1_1	gac2_1))	(ceb1_1	vul1_2))	((gab1_1	((ceb2_1	icr2_2)	((ceb2_2	gag2_1)	gag2_2)))	(((((ceb1_2	plu2_1)	icr1_2)	gac1_1)	(gac1_2	vel2_1))	(gal1_2	icr2_1))))	((gab2_1	gab2_2)	icr2_4))	(((((366.1_1	(gac2_2	vel1_2))	gal2_2)	vul3_2)	(((gag1_1	gal2_1)	(gag1_2
((((((((369.1_1	366.1_2)	(406.1_1	(406.1_2	416.1_1)))	(lai1_1	lai2_2))	((lai1_2	lai2_1)	tri1_2))	(((hal1_1	hal1_2)	(hal2_1	hal2_2))	((rot1_1	rot1_2)	((rot2_1	rot2_2)	(rot3_1	rot3_2)))))	(((((((gal1_2	((gac1_2	icr2_2)	vel2_1))	((icr1_2	vel1_1)	icr2_1))	gab1_1)	(((icr2_3	((ceb2_1	plu2_1)	ceb2_2))	(((ceb1_1	gac1_1)	vul1_2)	(ceb1_2	gag2_2)))	(gac2_1	gag2_1)))	((((366.1_1	gag1_2)	(gac2_2	vup1_2))	(icr1_3	plu1_2))	gag1_1))	((((gab2_2	(gab2_1	icr2_4))	vul3_2)
(((((((((366.1_2	(406.1_1	(406.1_2	416.1_1)))	369.1_1)	(lai1_1	lai2_2))	tri1_2)	(lai1_2	lai2_1))	((((((((((ceb1_1	icr1_2)	plu2_1)	(gag2_1	gag2_2))	(((ceb2_1	vel2_1)	(ceb2_2	(gac1_2	vul1_2)))	gal1_2))	((ceb1_2	gac2_1)	(icr2_3	(icr2_2	vel1_1))))	((gab1_1	gac1_1)	icr2_1))	((gab2_1	(gab2_2	icr2_4))	((gal2_1	(gal2_2	vel1_2))	((gag1_2	vup1_2)	plu2_2))))	vup1_1)	(((366.1_1	icr1_3)	vul3_2)	(gac2_2	(gag1_1	plu1_2))))	(gab1_2	((icr1_1	vel2_2)	vul2_2))))	(((hal1_1
((((((((369.1_1	366.1_2)	((406.1_1	416.1_1)	406.1_2))	((lai1_1	lai2_2)	(lai1_2	lai2_1)))	tri1_2)	(((hal1_1	(hal2_1	hal2_2))	hal1_2)	(((rot1_1	rot1_2)	(rot3_1	rot3_2))	(rot2_1	rot2_2))))	(((((((gac2_1	icr2_2)	(((ceb1_1	ceb1_2)	gab1_1)	ceb2_2))	((plu2_1	(gac1_1	(gag2_1	vul1_2)))	(gal1_2	icr2_1)))	(((((ceb2_1	icr1_2)	vel2_1)	icr2_3)	gag2_2)	(vel1_1	gac1_2)))	(366.1_1	(gac2_2	(gag1_1	icr1_3))))	(((((gab2_1	(gab2_2	icr2_4))	gal2_2)	((vup1_1	(gal2_1	vup1_2))
(((((((366.1_2	(406.1_1	(406.1_2	416.1_1)))	(lai1_1	lai2_2))	(369.1_1	((lai1_2	lai2_1)	tri1_2)))	((hal1_1	(hal1_2	(hal2_1	hal2_2)))	(((rot1_1	rot1_2)	(rot3_1	rot3_2))	(rot2_1	rot2_2))))	((((((((gab1_1	((((icr2_3	vel1_1)	icr2_1)	gal1_2)	gag2_1))	((gac1_2	plu2_1)	vel2_1))	((ceb2_1	(gac1_1	icr2_2))	gag2_2))	icr1_2)	(((ceb1_1	vul1_2)	ceb1_2)	(ceb2_2	gac2_1)))	(((gal2_1	plu1_2)	vul3_2)	(plu2_2	(vup1_1	vup1_2))))	((gab2_2	(gab2_1	icr2_4))	((((366.1_1	gac2_2)
((((((366.1_2	(406.1_1	(406.1_2	416.1_1)))	((lai1_1	lai2_2)	((lai1_2	lai2_1)	tri1_2)))	(((((ceb2_1	(ceb2_2	(gac2_1	plu2_1)))	(gag2_2	gal1_2))	((((icr1_2	icr2_1)	icr2_2)	(gab1_1	vel1_1))	((((((ceb1_1	ceb1_2)	vel2_1)	(gac1_1	vul1_2))	icr2_3)	gag2_1)	gac1_2)))	(((((gab2_1	gab2_2)	icr2_4)	(((gag1_1	plu1_2)	gal2_2)	vup1_2))	(gag1_2	(vel1_2	((icr1_3	plu2_2)	vul3_2))))	((366.1_1	(369.1_1	vup1_1))	(gac2_2	gal2_1))))	((gab1_2	(icr1_1	vul2_2))	vel2_2)))	((rot1_1
((((((((366.1_2	((406.1_1	416.1_1)	406.1_2))	((lai1_2	lai2_1)	tri1_2))	(lai1_1	lai2_2))	(hal1_1	(hal1_2	(hal2_1	hal2_2))))	(((rot1_1	rot1_2)	((rot2_1	rot2_2)	rot3_2))	rot3_1))	(((((vel1_1	icr2_3)	((((ceb1_1	vel2_1)	plu2_1)	gac2_1)	(ceb1_2	icr2_2)))	((((gag2_2	gal1_2)	icr2_1)	(((ceb2_1	gac1_1)	vul1_2)	ceb2_2))	(((gab1_1	icr1_2)	gac1_2)	gag2_1)))	(((((((gab2_1	gab2_2)	icr2_4)	vup1_1)	((366.1_1	gac2_2)	(gag1_1	gal2_1)))	(plu1_2	vup1_2))	((369.1_1	plu2_2)
(((((366.1_2	(406.1_1	(406.1_2	416.1_1)))	((lai1_1	lai2_2)	((lai1_2	lai2_1)	tri1_2)))	(((hal1_1	hal1_2)	(hal2_1	hal2_2))	(((rot1_1	rot1_2)	(rot3_1	rot3_2))	(rot2_1	rot2_2))))	(((((((((((gac1_2	vul1_2)	icr1_2)	gag2_2)	((((ceb1_1	gac1_1)	vel1_1)	(icr2_1	plu2_1))	gab1_1))	((ceb2_1	gag2_1)	(gal1_2	icr2_3)))	icr2_2)	((ceb1_2	ceb2_2)	(gac2_1	vel2_1)))	((vel1_2	vup1_2)	(gac2_2	((gag1_1	plu1_2)	vul3_2))))	((((((366.1_1	gal2_2)	gal2_1)	plu2_2)	gag1_2)	icr1_3)
((((((366.1_2	(406.1_1	(406.1_2	416.1_1)))	((lai1_1	lai2_2)	((lai1_2	lai2_1)	tri1_2)))	(((hal1_1	hal1_2)	(hal2_1	hal2_2))	(((rot1_1	rot1_2)	(rot3_1	rot3_2))	(rot2_1	rot2_2))))	(((((((ceb1_2	(((ceb1_1	vel2_1)	ceb2_1)	gac2_1))	((((ceb2_2	gab1_1)	(gac1_1	plu2_1))	(gag2_2	icr1_2))	icr2_2))	(gac1_2	vul1_2))	(((gag2_1	vel1_1)	gal1_2)	icr2_3))	icr2_1)	(((gab2_1	(gab2_2	icr2_4))	(((366.1_1	vup1_2)	gac2_2)	vul3_2))	(((369.1_1	gal2_2)	icr1_3)	(((gag1_1	(gag1_2
((((((366.1_2	(406.1_1	(406.1_2	416.1_1)))	(lai1_1	lai2_2))	((lai1_2	lai2_1)	tri1_2))	((hal1_1	(hal1_2	(hal2_1	hal2_2)))	((((rot1_1	rot1_2)	rot3_1)	rot3_2)	(rot2_1	rot2_2))))	(((((((((ceb1_1	gag2_1)	icr2_2)	(gac1_2	vul1_2))	gal1_2)	(vel2_1	(((ceb1_2	(gag2_2	plu2_1))	icr1_2)	gab1_1)))	((((gac2_1	ceb2_2)	gac1_1)	(ceb2_1	vel1_1))	(icr2_3	icr2_1)))	((icr2_4	(gab2_1	gab2_2))	((366.1_1	gac2_2)	(vup1_2	vul3_2))))	(((((369.1_1	gal2_1)	vup1_1)	(gal2_2	vel1_2))
((((((((366.1_2	369.1_1)	(406.1_1	(406.1_2	416.1_1)))	(lai1_1	lai2_2))	((lai1_2	lai2_1)	tri1_2))	(((hal1_1	hal1_2)	(hal2_1	hal2_2))	(((rot1_1	rot1_2)	(rot3_1	rot3_2))	(rot2_1	rot2_2))))	((gab1_2	(icr1_1	vul2_2))	vel2_2))	(((((((vul1_2	(((icr2_3	ceb2_2)	ceb1_1)	gac1_2))	ceb1_2)	icr2_2)	(((((((ceb2_1	gac1_1)	(gab1_1	gac2_1))	gag2_2)	vel2_1)	gal1_2)	(icr2_1	vel1_1))	plu2_1))	(gag2_1	icr1_2))	((((366.1_1	gac2_2)	gag1_1)	plu1_2)	(gal2_1	vup1_2)))	((((gab2_1
((((((((366.1_2	369.1_1)	((406.1_1	416.1_1)	406.1_2))	(lai1_1	lai2_2))	((lai1_2	lai2_1)	tri1_2))	(((hal1_1	hal1_2)	(hal2_1	hal2_2))	((rot1_1	rot1_2)	((rot2_1	rot2_2)	(rot3_1	rot3_2)))))	((gab1_2	(icr1_1	vul2_2))	vel2_2))	((((vul1_2	ceb2_2)	((ceb1_1	gag2_2)	gag2_1))	((icr1_2	(gab1_1	vel2_1))	((((ceb1_2	plu2_1)	gal1_2)	(((ceb2_1	icr2_3)	icr2_1)	vel1_1))	(gac1_2	((gac1_1	gac2_1)	icr2_2)))))	((((gab2_2	(gab2_1	icr2_4))	((gag1_1	gac2_2)	((gal2_1	icr1_3)
(((((((366.1_2	(406.1_1	(406.1_2	416.1_1)))	(lai1_1	lai2_2))	((lai1_2	lai2_1)	tri1_2))	(((hal1_1	hal1_2)	(hal2_1	hal2_2))	((rot1_1	rot1_2)	((rot2_1	rot2_2)	(rot3_1	rot3_2)))))	((gab1_2	icr1_1)	(vel2_2	vul2_2)))	((((((((gal1_2	icr2_3)	ceb1_2)	icr2_2)	(((ceb1_1	gag2_2)	(gac1_2	vul1_2))	((ceb2_1	(ceb2_2	gag2_1))	(plu2_1	vel1_1))))	((gac2_1	((gab1_1	icr1_2)	(icr2_1	vel2_1)))	gac1_1))	((icr2_4	(gab2_1	gab2_2))	plu1_2))	((366.1_1	(icr1_3	((vel1_2	vup1_1)
(((((366.1_2	(406.1_1	(406.1_2	416.1_1)))	((lai1_1	lai2_2)	((lai1_2	lai2_1)	tri1_2)))	(((hal1_1	hal1_2)	(hal2_1	hal2_2))	((rot1_1	rot1_2)	((rot2_1	rot2_2)	(rot3_1	rot3_2)))))	(((((((((ceb2_2	gag2_1)	gac2_1)	icr2_3)	(ceb1_2	vul1_2))	gal1_2)	(((ceb1_1	gag2_2)	(icr2_2	vel2_1))	icr2_1))	((((ceb2_1	(gac1_1	gac1_2))	(icr1_2	plu2_1))	vel1_1)	gab1_1))	((((gab2_2	gab2_1)	icr2_4)	(((366.1_1	icr1_3)	(vel1_2	vup1_1))	(((369.1_1	gal2_2)	(gac2_2	gal2_1))	vul3_2)))
((((((((366.1_2	(406.1_1	(406.1_2	416.1_1)))	(lai1_1	lai2_2))	((lai1_2	lai2_1)	tri1_2))	((hal1_1	(hal1_2	(hal2_1	hal2_2)))	((((rot1_1	rot1_2)	rot3_2)	rot3_1)	(rot2_1	rot2_2))))	(((((((((gab1_1	((gac1_1	vel1_1)	icr1_2))	vul1_2)	gac1_2)	(((ceb1_1	vel2_1)	(gac2_1	gag2_2))	ceb2_1))	(plu2_1	icr2_1))	gal1_2)	(((ceb1_2	icr2_3)	(ceb2_2	gag2_1))	icr2_2))	((((gab2_1	gab2_2)	icr2_4)	((366.1_1	(vup1_2	vel1_2))	(icr1_3	(gal2_1	plu2_2))))	(((((369.1_1	gal2_2)	gag1_2)
((((((((406.1_1	(406.1_2	416.1_1))	366.1_2)	((lai1_2	lai2_1)	tri1_2))	(lai1_1	lai2_2))	((((((((ceb2_1	gal1_2)	((gag2_1	icr2_3)	icr2_2))	(ceb2_2	((ceb1_2	icr2_1)	gac1_2)))	((ceb1_1	gag2_2)	vel2_1))	((gac1_1	vul1_2)	gac2_1))	((vel1_1	(gab1_1	icr1_2))	plu2_1))	((((((gab2_2	icr2_4)	gab2_1)	((366.1_1	vel1_2)	gal2_1))	(icr1_3	vup1_1))	(((369.1_1	plu1_2)	vup1_2)	(((gag1_1	(gag1_2	gac2_2))	gal2_2)	plu2_2)))	vul3_2))	((gab1_2	(icr1_1	vul2_2))	vel2_2)))	((hal1_1
(((((((366.1_2	(406.1_1	(406.1_2	416.1_1)))	((lai1_1	lai2_2)	((lai1_2	lai2_1)	tri1_2)))	((hal1_1	hal1_2)	(hal2_1	hal2_2)))	((rot1_1	rot1_2)	((rot2_1	rot2_2)	(rot3_1	rot3_2))))	(((((((icr1_2	(gab1_1	gac2_1))	ceb2_1)	(((ceb1_2	vel1_1)	gag2_2)	icr2_2))	gal1_2)	((((ceb1_1	(gac1_1	((gac1_2	gag2_1)	plu2_1)))	vul1_2)	ceb2_2)	(vel2_1	(icr2_1	icr2_3))))	(gag1_2	vup1_1))	((((icr2_4	(gab2_1	gab2_2))	((((366.1_1	((369.1_1	vel1_2)	plu2_2))	(gal2_1	(gal2_2	vul3_2)))
((((((((406.1_1	(406.1_2	416.1_1))	366.1_2)	((lai1_1	lai2_2)	((lai1_2	lai2_1)	tri1_2)))	(((((((((gab1_1	gag2_1)	icr2_2)	(((ceb1_2	ceb2_1)	vel1_1)	icr2_3))	((((ceb1_1	icr1_2)	gac1_2)	gac2_1)	gag2_2))	gal1_2)	((vel2_1	vul1_2)	((ceb2_2	(gac1_1	plu2_1))	icr2_1)))	((((366.1_1	vup1_2)	(gag1_2	vup1_1))	(gac2_2	(gag1_1	icr1_3)))	gal2_2))	(((icr2_4	(gab2_1	gab2_2))	((gal2_1	vel1_2)	vul3_2))	((gab1_2	vul2_2)	(icr1_1	vel2_2))))	((369.1_1	plu2_2)	plu1_2)))	(((hal1_1
(((((((366.1_2	(406.1_1	(406.1_2	416.1_1)))	(lai1_1	lai2_2))	((lai1_2	lai2_1)	tri1_2))	(((hal1_1	hal1_2)	(hal2_1	hal2_2))	((rot1_1	rot1_2)	((rot2_1	rot2_2)	(rot3_1	rot3_2)))))	(((((((((((ceb1_2	vel2_1)	((gac2_1	vel1_1)	gag2_2))	(gac1_1	icr2_3))	gal1_2)	vul1_2)	(icr2_2	plu2_1))	icr2_1)	(((ceb1_1	gab1_1)	ceb2_2)	gag2_1))	((ceb2_1	gac1_2)	icr1_2))	((((366.1_1	gac2_2)	vul3_2)	vup1_2)	(((((gag1_1	plu2_2)	(plu1_2	gal2_2))	vup1_1)	gal2_1)	icr1_3)))	((((gab2_1
((((((366.1_2	(406.1_1	(406.1_2	416.1_1)))	((lai1_1	lai2_2)	((lai1_2	lai2_1)	tri1_2)))	(((hal1_1	hal1_2)	(hal2_1	hal2_2))	(((rot1_1	rot1_2)	(rot3_1	rot3_2))	(rot2_1	rot2_2))))	(((((ceb2_1	(((vel2_1	gag2_2)	(icr2_3	vul1_2))	(((((ceb2_2	vel1_1)	gag2_1)	gal1_2)	icr2_1)	gac1_2)))	(((gac1_1	plu2_1)	(ceb1_2	icr2_2))	((ceb1_1	(gab1_1	icr1_2))	gac2_1)))	(369.1_1	gag1_1))	(((((366.1_1	plu2_2)	gal2_1)	(icr1_3	gac2_2))	(gag1_2	gal2_2))	(plu1_2	(vup1_1	vul3_2))))
((((((((406.1_1	416.1_1)	406.1_2)	366.1_2)	((lai1_1	lai2_2)	((lai1_2	lai2_1)	tri1_2)))	(((hal1_1	hal1_2)	(hal2_1	hal2_2))	((rot1_1	rot1_2)	((rot2_1	rot2_2)	(rot3_1	rot3_2)))))	((((((ceb1_2	ceb2_1)	plu2_1)	((gag2_1	vul1_2)	icr2_1))	(gag2_2	(((gab1_1	gal1_2)	(gac1_1	icr1_2))	((icr2_3	vel1_1)	(((((ceb1_1	ceb2_2)	vel2_1)	gac2_1)	gac1_2)	icr2_2)))))	vul3_2)	(((((icr2_4	gab2_2)	(((gab1_2	vul2_2)	icr1_1)	vel2_2))	gab2_1)	((((366.1_1	icr1_3)	(gal2_2	vup1_2))
((((((((406.1_1	406.1_2)	416.1_1)	366.1_2)	(((lai1_1	lai2_2)	tri1_2)	(lai1_2	lai2_1)))	(((hal1_1	hal1_2)	(hal2_1	hal2_2))	((rot1_1	rot1_2)	((rot2_1	rot2_2)	(rot3_1	rot3_2)))))	((((((((ceb1_2	(gag2_1	plu2_1))	gac1_2)	icr2_3)	(ceb2_2	(gag2_2	vul1_2)))	gac2_1)	(((ceb2_1	icr1_2)	vel1_1)	vel2_1))	((gal1_2	(ceb1_1	(gab1_1	gac1_1)))	(icr2_1	icr2_2)))	(((gab2_2	(gab2_1	icr2_4))	((gab1_2	(icr1_1	vul2_2))	vel2_2))	(((366.1_1	plu1_2)	((((gac2_2	plu2_2)	vup1_2)
(((((((366.1_2	((406.1_1	406.1_2)	416.1_1))	((lai1_1	lai2_2)	((lai1_2	lai2_1)	tri1_2)))	((hal1_1	hal1_2)	(hal2_1	hal2_2)))	((rot1_1	rot1_2)	((rot2_1	rot2_2)	(rot3_1	rot3_2))))	(((((gag2_2	(ceb1_2	icr2_3))	((ceb1_1	((gac1_1	gag2_1)	plu2_1))	icr2_2))	((((ceb2_1	icr1_2)	(ceb2_2	gac2_1))	((gab1_1	(gac1_2	vel2_1))	vel1_1))	((gal1_2	icr2_1)	vul1_2)))	(((gab2_1	(gab2_2	icr2_4))	((369.1_1	icr1_3)	((((gag1_1	gal2_1)	gag1_2)	vel1_2)	vul3_2)))	(((366.1_1	((plu1_2
((((((((366.1_2	(406.1_1	(406.1_2	416.1_1)))	(lai1_1	lai2_2))	((lai1_2	lai2_1)	tri1_2))	(hal1_1	hal1_2))	((hal2_1	hal2_2)	((rot1_1	rot1_2)	((rot2_1	rot2_2)	(rot3_1	rot3_2)))))	(((((((vel2_1	(((ceb1_2	gag2_1)	((ceb2_2	icr1_2)	gac1_2))	ceb2_1))	gag2_2)	((ceb1_1	vul1_2)	(plu2_1	vel1_1)))	icr2_2)	(((gac2_1	gab1_1)	icr2_3)	((gac1_1	gal1_2)	icr2_1)))	(((gab2_1	(gab2_2	icr2_4))	((366.1_1	gac2_2)	(gal2_1	vup1_2)))	((369.1_1	(((gag1_1	gag1_2)	plu2_2)	icr1_3))
(((((((366.1_2	(406.1_1	(406.1_2	416.1_1)))	((lai1_1	lai2_2)	((lai1_2	lai2_1)	tri1_2)))	(((hal1_1	hal1_2)	(hal2_1	hal2_2))	((rot1_1	rot1_2)	((rot2_1	rot2_2)	(rot3_1	rot3_2)))))	((((((((gac1_2	gac2_1)	vel2_1)	ceb2_2)	icr1_2)	(((ceb1_2	gab1_1)	(ceb2_1	gag2_2))	(((gag2_1	icr2_3)	icr2_2)	vel1_1)))	((((ceb1_1	plu2_1)	gal1_2)	vul1_2)	icr2_1))	gac1_1)	((((gab2_1	icr2_4)	gab2_2)	(((366.1_1	(369.1_1	gal2_1))	vup1_2)	(gac2_2	(gag1_2	(plu1_2	plu2_2)))))	(((vup1_1
((((((((366.1_2	(369.1_1	(406.1_1	(406.1_2	416.1_1))))	((lai1_2	lai2_1)	tri1_2))	(lai1_1	lai2_2))	(hal1_1	(hal1_2	(hal2_1	hal2_2))))	((rot1_1	rot1_2)	((rot2_1	rot2_2)	(rot3_1	rot3_2))))	(((((((ceb2_2	(ceb2_1	(gac1_2	icr1_2)))	icr2_1)	(ceb1_2	vel1_1))	((((((gab1_1	gac2_1)	vel2_1)	icr2_2)	plu2_1)	((gag2_1	icr2_3)	gal1_2))	((ceb1_1	vul1_2)	(gac1_1	gag2_2))))	(((gal2_1	vup1_1)	gac2_2)	((gag1_1	gag1_2)	plu1_2)))	(((gab2_1	(gab2_2	icr2_4))	(plu2_2	(((vup1_2
(((((((366.1_2	(369.1_1	((406.1_1	406.1_2)	416.1_1)))	((lai1_2	lai2_1)	tri1_2))	(lai1_1	lai2_2))	((hal1_1	(hal1_2	(hal2_1	hal2_2)))	(((rot1_1	rot1_2)	(rot3_1	rot3_2))	(rot2_1	rot2_2))))	((((((icr2_2	gac2_1)	(((ceb1_2	gag2_1)	ceb2_2)	((gac1_2	vel1_1)	icr1_2)))	(((ceb1_1	((gag2_2	gac1_1)	icr2_3))	vul1_2)	(((((ceb2_1	gal1_2)	vel2_1)	plu2_1)	icr2_1)	gab1_1)))	(((gab2_1	gab2_2)	icr2_4)	((gal2_1	(gac2_2	vul3_2))	vup1_2)))	((366.1_1	(plu2_2	plu1_2))	((vel1_2
((((((((369.1_1	366.1_2)	(406.1_1	(406.1_2	416.1_1)))	((lai1_2	lai2_1)	tri1_2))	(lai1_1	lai2_2))	((hal1_1	hal1_2)	(hal2_1	hal2_2)))	(((rot1_1	rot1_2)	(rot3_1	rot3_2))	(rot2_1	rot2_2)))	((((((((((ceb1_2	gab1_1)	gac1_2)	((((ceb2_1	ceb2_2)	icr2_1)	vel2_1)	(gac1_1	gag2_2)))	(gal1_2	(icr1_2	(plu2_1	vel1_1))))	(gag2_1	(gac2_1	icr2_2)))	(ceb1_1	vul1_2))	icr2_3)	((((gab2_1	icr2_4)	gab2_2)	(((366.1_1	icr1_3)	gag1_1)	((plu2_2	(vup1_2	gag1_2))	gal2_1)))	(((vel1_2
((((((((369.1_1	366.1_2)	(406.1_1	(406.1_2	416.1_1)))	((lai1_2	lai2_1)	tri1_2))	(lai1_1	lai2_2))	(((hal1_1	hal1_2)	(hal2_1	hal2_2))	((rot1_1	rot1_2)	((rot2_1	rot2_2)	(rot3_1	rot3_2)))))	((((((vul1_2	(icr2_1	vel1_1))	((((ceb1_2	gac1_2)	icr1_2)	(gab1_1	icr2_3))	gac2_1))	((((ceb1_1	ceb2_2)	(gac1_1	(plu2_1	vel2_1)))	icr2_2)	(((ceb2_1	gag2_1)	gal1_2)	gag2_2)))	((icr1_3	vup1_1)	((vel1_2	plu1_2)	((gag1_1	plu2_2)	vul3_2))))	(((gab2_2	gab2_1)	icr2_4)	((366.1_1
(((((((366.1_2	369.1_1)	(406.1_1	(406.1_2	416.1_1)))	(lai1_1	lai2_2))	((lai1_2	lai2_1)	tri1_2))	(((hal1_1	hal1_2)	(hal2_1	hal2_2))	((rot1_1	rot1_2)	((rot2_1	rot2_2)	(rot3_1	rot3_2)))))	((((((ceb2_1	(ceb2_2	vul1_2))	((gac1_2	gal1_2)	(((gac2_1	vel1_1)	icr2_3)	vel2_1)))	((gac1_1	(gag2_2	plu2_1))	(icr2_1	icr2_2)))	(ceb1_1	((ceb1_2	gab1_1)	(gag2_1	icr1_2))))	(((((((icr2_4	(gab2_1	gab2_2))	366.1_1)	icr1_3)	(gal2_2	gag1_1))	vup1_1)	((((vel1_2	gal2_1)	gac2_2)
((((((366.1_2	369.1_1)	(406.1_1	(406.1_2	416.1_1)))	(((lai1_1	lai2_2)	tri1_2)	(lai1_2	lai2_1)))	(((hal1_1	hal1_2)	(hal2_1	hal2_2))	((rot1_1	rot1_2)	((rot2_1	rot2_2)	(rot3_1	rot3_2)))))	(((((((gac1_1	plu2_1)	vul1_2)	((((((gab1_1	gac1_2)	icr1_2)	vel2_1)	((ceb1_1	gac2_1)	ceb1_2))	(ceb2_2	gag2_1))	ceb2_1))	(icr2_2	gag2_2))	((gal1_2	icr2_1)	(icr2_3	vel1_1)))	((((gab2_2	(gab2_1	icr2_4))	(vel1_2	vup1_2))	(gag1_2	vul3_2))	(((366.1_1	icr1_3)	(gac2_2	((gag1_1
((((((((366.1_2	((406.1_1	416.1_1)	406.1_2))	(lai1_1	lai2_2))	((lai1_2	lai2_1)	tri1_2))	(((hal1_1	(hal2_1	hal2_2))	hal1_2)	((((rot1_1	rot1_2)	rot3_1)	rot3_2)	(rot2_1	rot2_2))))	(((((((((ceb1_2	gac1_2)	gac2_1)	ceb2_2)	icr2_2)	(((ceb1_1	(plu2_1	vul1_2))	(gag2_1	gag2_2))	gac1_1))	(((ceb2_1	icr1_2)	icr2_3)	(((gab1_1	vel1_1)	vel2_1)	icr2_1)))	gal1_2)	(gac2_2	(plu2_2	gal2_1)))	(((((gab2_1	icr2_4)	gab2_2)	(gag1_1	vul3_2))	((vup1_2	vel1_2)	gag1_2))	(((366.1_1
((((((366.1_2	((406.1_1	416.1_1)	406.1_2))	((lai1_1	lai2_2)	((lai1_2	lai2_1)	tri1_2)))	(((hal1_1	(hal2_1	hal2_2))	hal1_2)	((rot1_1	rot1_2)	((rot2_1	rot2_2)	(rot3_1	rot3_2)))))	((((((ceb1_2	icr2_2)	(((ceb1_1	(gac1_2	vel1_1))	vul1_2)	icr2_1))	((ceb2_1	icr1_2)	((ceb2_2	gac2_1)	(gac1_1	gag2_1))))	((((gab1_1	plu2_1)	gag2_2)	vel2_1)	(gal1_2	icr2_3)))	(gag1_1	vul3_2))	((((gab2_1	(gab2_2	icr2_4))	(gag1_2	vup1_2))	(((366.1_1	gac2_2)	plu2_2)	(((((369.1_1	icr1_3)
(((((((366.1_2	((406.1_1	406.1_2)	416.1_1))	(lai1_1	lai2_2))	((lai1_2	lai2_1)	tri1_2))	(((hal1_1	hal1_2)	(hal2_1	hal2_2))	((rot1_1	rot1_2)	((rot2_1	rot2_2)	(rot3_1	rot3_2)))))	((((ceb1_2	((gac1_2	(gag2_2	plu2_1))	ceb2_1))	(((ceb1_1	vel2_1)	(gac1_1	icr2_2))	(((ceb2_2	gag2_1)	icr2_1)	vul1_2)))	((gal1_2	(gac2_1	vel1_1))	((gab1_1	icr2_3)	icr1_2)))	((((gab2_2	icr2_4)	gab2_1)	(((((366.1_1	gal2_1)	vup1_2)	(vel1_2	vup1_1))	(369.1_1	((gal2_2	plu1_2)	icr1_3)))
(((((((((366.1_2	((406.1_1	416.1_1)	406.1_2))	(lai1_1	lai2_2))	((lai1_2	lai2_1)	tri1_2))	(hal1_1	(hal1_2	(hal2_1	hal2_2))))	((rot1_1	rot1_2)	((rot2_1	rot2_2)	(rot3_1	rot3_2))))	(((((ceb2_2	(gac1_2	(gab1_1	icr1_2)))	((((gal1_2	(vel2_1	vul1_2))	(ceb2_1	plu2_1))	(icr2_1	icr2_2))	(((ceb1_1	icr2_3)	(ceb1_2	gag2_2))	(gac1_1	gag2_1))))	(gac2_1	vel1_1))	((((366.1_1	(vup1_2	gag1_1))	vup1_1)	vul3_2)	(((369.1_1	((gag1_2	(gal2_2	plu2_2))	(icr1_3	plu1_2)))	vel1_2)
(((((((366.1_2	((406.1_1	406.1_2)	416.1_1))	(lai1_1	lai2_2))	((lai1_2	lai2_1)	tri1_2))	(((hal1_1	hal1_2)	(hal2_1	hal2_2))	((rot1_1	rot1_2)	((rot2_1	rot2_2)	(rot3_1	rot3_2)))))	((((((ceb1_2	gag2_1)	(gac1_2	gag2_2))	ceb1_1)	(((((gac1_1	(gab1_1	icr1_2))	(ceb2_2	icr2_3))	vel1_1)	gal1_2)	(((ceb2_1	gac2_1)	(icr2_1	((plu2_1	vul1_2)	vel2_1)))	icr2_2)))	((gab2_2	(gab2_1	icr2_4))	((((366.1_1	plu1_2)	((369.1_1	gag1_1)	vul3_2))	vup1_1)	((((vel1_2	((gag1_2	plu2_2)
(((((((366.1_2	(lai1_1	lai2_2))	((406.1_1	406.1_2)	416.1_1))	((lai1_2	lai2_1)	tri1_2))	(((hal1_1	hal1_2)	(hal2_1	hal2_2))	(((rot1_1	rot1_2)	(rot2_1	rot2_2))	(rot3_1	rot3_2))))	(((((gac2_1	((ceb1_1	gab1_1)	(gac1_1	(gal1_2	vel1_1))))	((((ceb1_2	gag2_1)	(vel2_1	vul1_2))	plu2_1)	(((((ceb2_1	icr2_3)	icr1_2)	gag2_2)	icr2_2)	((ceb2_2	gac1_2)	icr2_1))))	(gal2_1	(((vul3_2	(gac2_2	(gag1_2	vup1_1)))	((plu2_2	vup1_2)	icr1_3))	(plu1_2	(gal2_2	vel1_2)))))	((gab2_2
(((((((366.1_2	((406.1_1	416.1_1)	406.1_2))	((lai1_2	lai2_1)	tri1_2))	(lai1_1	lai2_2))	((hal1_1	(hal1_2	(hal2_1	hal2_2)))	((rot1_1	rot1_2)	((rot2_1	rot2_2)	(rot3_1	rot3_2)))))	(((((vel2_1	gag2_2)	(((((ceb1_1	(ceb2_2	gab1_1))	(gac1_2	(gac1_1	vul1_2)))	icr2_1)	(gag2_1	icr1_2))	(((ceb1_2	(gal1_2	vel1_1))	plu2_1)	((ceb2_1	icr2_3)	gac2_1))))	icr2_2)	(366.1_1	(((gal2_1	(gal2_2	plu1_2))	((((gac2_2	icr1_3)	vup1_1)	((vup1_2	vel1_2)	(gag1_1	plu2_2)))	gag1_2))
(((((((366.1_2	((406.1_1	416.1_1)	406.1_2))	(lai1_1	lai2_2))	((lai1_2	lai2_1)	tri1_2))	(((((icr2_2	gag2_2)	(((ceb1_1	vel2_1)	gac1_2)	(ceb2_1	((gag2_1	(gac2_1	icr1_2))	(icr2_1	icr2_3)))))	(((((plu2_1	ceb2_2)	ceb1_2)	gab1_1)	(gac1_1	gal1_2))	(vel1_1	vul1_2)))	(((((((icr2_4	gab2_2)	gab2_1)	(vup1_2	vup1_1))	(((366.1_1	(gac2_2	gal2_2))	plu1_2)	369.1_1))	(icr1_3	vel1_2))	((plu2_2	gal2_1)	(gag1_2	vul3_2)))	gag1_1))	((gab1_2	icr1_1)	(vel2_2	vul2_2))))	(((hal1_1
((((((((406.1_1	(406.1_2	416.1_1))	366.1_2)	((lai1_2	lai2_1)	tri1_2))	(lai1_1	lai2_2))	((((((gag2_2	(gac1_1	(icr2_1	icr2_2)))	gal1_2)	((((ceb1_1	gag2_1)	(ceb2_2	(gac2_1	plu2_1)))	((((ceb1_2	ceb2_1)	gac1_2)	icr2_3)	((gab1_1	vel1_1)	icr1_2)))	(vel2_1	vul1_2)))	vul3_2)	(((((gab2_2	icr2_4)	gab2_1)	(gag1_2	gal2_2))	((((369.1_1	gal2_1)	plu1_2)	(icr1_3	vel1_2))	(((gac2_2	vup1_1)	gag1_1)	vup1_2)))	(366.1_1	plu2_2)))	(((gab1_2	vul2_2)	vel2_2)	icr1_1)))	((hal1_1
((((((((366.1_2	(406.1_1	(406.1_2	416.1_1)))	(lai1_1	lai2_2))	((lai1_2	lai2_1)	tri1_2))	((rot1_1	rot1_2)	((rot2_1	rot2_2)	(rot3_1	rot3_2))))	((hal1_1	hal1_2)	(hal2_1	hal2_2)))	((((((gag2_2	gal1_2)	icr2_2)	((ceb1_2	ceb2_1)	plu2_1))	(((icr2_3	((((ceb1_1	icr1_2)	(gac1_1	gac1_2))	gac2_1)	(gab1_1	(gag2_1	icr2_1))))	vel1_1)	(ceb2_2	(vul1_2	vel2_1))))	((gab2_1	(gab2_2	icr2_4))	(((((366.1_1	(gac2_2	gag1_2))	vul3_2)	vup1_1)	(plu1_2	vup1_2))	((((369.1_1	vel1_2)
(((((((366.1_2	((406.1_1	416.1_1)	406.1_2))	(lai1_1	lai2_2))	((lai1_2	lai2_1)	tri1_2))	((rot1_1	rot1_2)	((rot2_1	rot2_2)	(rot3_1	rot3_2))))	(hal1_1	(hal1_2	(hal2_1	hal2_2))))	(((((((gag2_2	(gal1_2	vel2_1))	icr2_2)	(((gag2_1	icr1_2)	(((ceb1_1	vel1_1)	gac1_1)	gac1_2))	((((ceb1_2	ceb2_2)	(ceb2_1	plu2_1))	icr2_3)	(gab1_1	(gac2_1	vul1_2)))))	icr2_1)	366.1_1)	(((gab2_2	(gab2_1	icr2_4))	gal2_1)	(((((369.1_1	vup1_2)	(gag1_2	icr1_3))	(plu2_2	vul3_2))	(((plu1_2
((((((((366.1_2	(406.1_1	(406.1_2	416.1_1)))	(lai1_1	lai2_2))	((lai1_2	lai2_1)	tri1_2))	(((hal1_1	hal1_2)	(hal2_1	hal2_2))	((rot1_1	rot1_2)	(((rot2_1	rot2_2)	rot3_2)	rot3_1))))	(((gab1_2	vel2_2)	icr1_1)	vul2_2))	((((gac2_1	plu2_1)	(ceb2_2	gag2_1))	(((((icr2_2	(ceb1_1	vel1_1))	gac1_1)	((((ceb1_2	gag2_2)	gal1_2)	gac1_2)	((ceb2_1	gab1_1)	vul1_2)))	((icr1_2	icr2_3)	icr2_1))	vel2_1))	((gab2_2	(gab2_1	icr2_4))	(((((366.1_1	gal2_1)	vup1_2)	(((369.1_1	gag1_1)
((((((((366.1_2	((406.1_1	406.1_2)	416.1_1))	((lai1_2	lai2_1)	tri1_2))	(lai1_1	lai2_2))	((((((gac2_1	vel2_1)	ceb1_1)	(((((ceb2_1	icr2_1)	ceb2_2)	(gab1_1	(gag2_1	icr1_2)))	(gag2_2	plu2_1))	((((ceb1_2	vul1_2)	vel1_1)	gal1_2)	icr2_3)))	(icr2_2	(gac1_1	gac1_2)))	(((((icr2_4	(gab2_1	gab2_2))	icr1_3)	((gac2_2	vup1_1)	plu2_2))	((369.1_1	(gag1_2	plu1_2))	((gal2_2	vel1_2)	(gag1_1	vul3_2))))	((366.1_1	vup1_2)	gal2_1)))	(((gab1_2	icr1_1)	vel2_2)	vul2_2)))	(((hal1_1
((((((((((406.1_1	406.1_2)	416.1_1)	366.1_2)	(lai1_1	lai2_2))	((lai1_2	lai2_1)	tri1_2))	((((((((icr1_2	gac1_2)	(ceb2_1	icr2_1))	gab1_1)	((ceb1_1	(gag2_2	vel1_1))	((ceb1_2	gag2_1)	gac2_1)))	(icr2_2	(((ceb2_2	((gal1_2	(icr2_3	plu2_1))	vul1_2))	vel2_1)	gac1_1)))	(((gab2_1	gab2_2)	icr2_4)	vup1_1))	((366.1_1	(gag1_2	gal2_1))	(((((369.1_1	(gac2_2	vup1_2))	gal2_2)	(icr1_3	vul3_2))	(plu1_2	(plu2_2	vel1_2)))	gag1_1)))	(((gab1_2	vel2_2)	icr1_1)	vul2_2)))	((rot1_1
(((((((366.1_2	(406.1_1	(406.1_2	416.1_1)))	(lai1_1	lai2_2))	((lai1_2	lai2_1)	tri1_2))	((hal1_1	(hal1_2	(hal2_1	hal2_2)))	((((rot1_1	rot1_2)	rot3_2)	rot3_1)	(rot2_1	rot2_2))))	((((((((((vul1_2	(gag2_2	icr2_2))	icr1_2)	gag2_1)	((((ceb2_2	icr2_3)	vel2_1)	gab1_1)	(gac1_1	plu2_1)))	ceb1_2)	(ceb2_1	gac1_2))	(((ceb1_1	icr2_1)	(gac2_1	vel1_1))	gal1_2))	(((((366.1_1	vup1_1)	plu2_2)	gal2_1)	(gag1_2	((icr1_3	((gag1_1	gal2_2)	vup1_2))	gac2_2)))	((369.1_1	vul3_2)
((((((((366.1_2	((406.1_1	416.1_1)	406.1_2))	(lai1_1	lai2_2))	(lai1_2	lai2_1))	tri1_2)	(((((((gac1_1	(gac2_1	vel2_1))	((ceb1_2	gal1_2)	icr1_2))	vul1_2)	(((ceb2_1	gab1_1)	icr2_3)	gag2_2))	(icr2_2	((((ceb1_1	plu2_1)	(ceb2_2	gag2_1))	gac1_2)	(icr2_1	vel1_1))))	((((366.1_1	369.1_1)	vel1_2)	(((gag1_2	gac2_2)	vul3_2)	(vup1_1	plu2_2)))	((gal2_1	gal2_2)	((vup1_2	icr1_3)	(gag1_1	plu1_2)))))	((gab2_1	(gab2_2	icr2_4))	((gab1_2	(vel2_2	vul2_2))	icr1_1))))	((((rot1_1
(((((((366.1_2	(406.1_1	(406.1_2	416.1_1)))	(lai1_1	lai2_2))	((lai1_2	lai2_1)	tri1_2))	((hal1_1	(hal1_2	(hal2_1	hal2_2)))	(((rot1_1	rot1_2)	(rot3_1	rot3_2))	(rot2_1	rot2_2))))	(((((((((icr1_2	ceb1_2)	(gab1_1	(icr2_3	vul1_2)))	gag2_2)	gac1_1)	(gac2_1	vel1_1))	(((((ceb2_1	gag2_1)	plu2_1)	(((ceb2_2	gal1_2)	vel2_1)	gac1_2))	ceb1_1)	icr2_1))	icr2_2)	(((((366.1_1	vel1_2)	(369.1_1	gac2_2))	((gag1_1	(gal2_2	vup1_1))	plu1_2))	((vul3_2	(gag1_2	icr1_3))	(plu2_2
((((((366.1_2	(406.1_1	(406.1_2	416.1_1)))	((lai1_1	lai2_2)	((lai1_2	lai2_1)	tri1_2)))	(((((((((icr2_2	gal1_2)	(ceb2_1	gag2_1))	icr2_1)	gac2_1)	((ceb2_2	vel2_1)	vel1_1))	(((ceb1_2	(icr1_2	plu2_1))	(gac1_2	gag2_2))	(gac1_1	icr2_3)))	((ceb1_1	gab1_1)	vul1_2))	((366.1_1	((((369.1_1	gag1_2)	icr1_3)	(gal2_2	(gal2_1	plu2_2)))	((gac2_2	(gag1_1	plu1_2))	(vel1_2	vup1_2))))	(vup1_1	vul3_2)))	((((gab2_1	(gab2_2	icr2_4))	vul2_2)	vel2_2)	(gab1_2	icr1_1))))	(((rot1_1
(((((((366.1_2	(406.1_1	(406.1_2	416.1_1)))	(lai1_1	lai2_2))	((lai1_2	lai2_1)	tri1_2))	(((hal1_1	hal1_2)	(hal2_1	hal2_2))	(((rot1_1	rot1_2)	(rot3_1	rot3_2))	(rot2_1	rot2_2))))	(((((((((((plu2_1	(icr2_1	vul1_2))	((ceb1_1	vel1_1)	(gac2_1	icr2_3)))	((ceb1_2	ceb2_1)	ceb2_2))	(vel2_1	gal1_2))	((((gag2_1	gag2_2)	gac1_2)	(gab1_1	gac1_1))	icr1_2))	icr2_2)	vel1_2)	(((366.1_1	plu2_2)	gag1_1)	gal2_1))	(((((369.1_1	gag1_2)	icr1_3)	vup1_1)	(vup1_2	(gac2_2	plu1_2)))
(((((((366.1_2	(406.1_1	(406.1_2	416.1_1)))	(lai1_1	lai2_2))	((lai1_2	lai2_1)	tri1_2))	(((hal1_1	hal1_2)	(hal2_1	hal2_2))	(((rot1_1	rot1_2)	(rot3_1	rot3_2))	(rot2_1	rot2_2))))	(((((((icr2_1	gac2_1)	ceb1_2)	((ceb1_1	plu2_1)	((gal1_2	icr1_2)	(icr2_2	vul1_2))))	(((ceb2_2	vel2_1)	((ceb2_1	(gac1_1	gag2_2))	(gab1_1	(icr2_3	vel1_1))))	(gac1_2	gag2_1)))	((vup1_2	icr1_3)	vul3_2))	(((366.1_1	plu2_2)	(gag1_2	(gac2_2	gal2_1)))	((369.1_1	(gal2_2	vup1_1))	((gag1_1
(((((((366.1_2	((406.1_1	406.1_2)	416.1_1))	((lai1_1	lai2_2)	((lai1_2	lai2_1)	tri1_2)))	((hal1_1	hal1_2)	(hal2_1	hal2_2)))	((rot1_1	rot1_2)	((rot2_1	rot2_2)	(rot3_1	rot3_2))))	(((((((gac2_1	icr2_3)	(plu2_1	vel1_1))	((((((ceb1_1	vel2_1)	gag2_2)	gag2_1)	(ceb2_1	vul1_2))	icr2_2)	ceb2_2))	((ceb1_2	gal1_2)	icr2_1))	((((369.1_1	gal2_1)	vel1_2)	(((icr1_3	vul3_2)	gac2_2)	(((gab1_1	gac1_1)	gac1_2)	icr1_2)))	(((gag1_1	gal2_2)	vup1_2)	plu1_2)))	(366.1_1	vup1_1))
((((((((366.1_2	((406.1_1	416.1_1)	406.1_2))	(lai1_1	lai2_2))	((lai1_2	lai2_1)	tri1_2))	(((hal1_1	hal1_2)	(hal2_1	hal2_2))	((rot1_1	rot1_2)	(((rot2_1	rot2_2)	rot3_1)	rot3_2))))	((((((gag2_2	(ceb1_1	(((ceb2_1	plu2_1)	icr2_3)	icr2_2)))	(gab1_1	gal1_2))	((ceb2_2	(gag2_1	(vel2_1	vul1_2)))	((ceb1_2	(gac1_2	icr1_2))	(gac1_1	icr2_1))))	(gac2_1	vel1_1))	(vul3_2	((gac2_2	gag1_1)	((gag1_2	gal2_2)	plu1_2))))	(((icr2_4	(((gab1_2	(icr1_1	vul2_2))	vel2_2)	(gab2_1
((((((((406.1_1	406.1_2)	416.1_1)	366.1_2)	((lai1_2	lai2_1)	tri1_2))	(lai1_1	lai2_2))	((hal1_1	(hal1_2	(hal2_1	hal2_2)))	(((rot1_1	rot1_2)	(rot3_1	rot3_2))	(rot2_1	rot2_2))))	((((((gac1_2	icr2_1)	icr1_2)	((gag2_1	gal1_2)	(((ceb1_1	(gab1_1	vul1_2))	vel1_1)	ceb1_2)))	(((ceb2_1	(((ceb2_2	icr2_3)	plu2_1)	icr2_2))	((gac1_1	vel2_1)	gag2_2))	gac2_1))	(gal2_1	vup1_1))	(((((gab2_2	((gab1_2	vul2_2)	(icr1_1	vel2_2)))	(gab2_1	icr2_4))	(((gac2_2	icr1_3)	(gal2_2
(((((((366.1_2	((406.1_1	406.1_2)	416.1_1))	((lai1_2	lai2_1)	tri1_2))	(lai1_1	lai2_2))	((rot1_1	rot1_2)	((rot2_1	rot2_2)	(rot3_1	rot3_2))))	((hal1_1	hal1_2)	(hal2_1	hal2_2)))	((((ceb1_2	plu2_1)	icr2_1)	(((gag2_1	vel2_1)	(gac1_2	gal1_2))	(((((ceb1_1	gac1_1)	gag2_2)	(icr1_2	icr2_2))	(ceb2_2	vel1_1))	((((ceb2_1	gab1_1)	vul1_2)	gac2_1)	icr2_3))))	(((gab2_1	(gab2_2	icr2_4))	(((gab1_2	vul2_2)	icr1_1)	vel2_2))	((((366.1_1	plu1_2)	(gac2_2	vel1_2))	((((369.1_1
(((((((366.1_2	((406.1_1	416.1_1)	406.1_2))	(lai1_1	lai2_2))	((lai1_2	lai2_1)	tri1_2))	((rot1_1	rot1_2)	((rot2_1	rot2_2)	(rot3_1	rot3_2))))	((hal1_1	hal1_2)	(hal2_1	hal2_2)))	((((((((gac1_2	((gag2_1	vel2_1)	gal1_2))	icr2_2)	(ceb1_2	icr2_3))	(ceb2_1	(gab1_1	(((gac1_1	gac2_1)	vul1_2)	icr2_1))))	(ceb2_2	(icr1_2	vel1_1)))	((ceb1_1	plu2_1)	gag2_2))	(((((366.1_1	gac2_2)	(vel1_2	plu1_2))	(((369.1_1	plu2_2)	icr1_3)	((gag1_1	gag1_2)	((gal2_1	vup1_1)	gal2_2))))
(((((((406.1_1	(406.1_2	416.1_1))	366.1_2)	(lai1_1	lai2_2))	((lai1_2	lai2_1)	tri1_2))	((hal1_1	(hal1_2	(hal2_1	hal2_2)))	(((rot1_1	rot1_2)	(rot3_1	rot3_2))	(rot2_1	rot2_2))))	((((((((((ceb1_1	(vel1_1	vel2_1))	ceb2_2)	ceb1_2)	gal1_2)	(((gag2_1	(gag2_2	plu2_1))	(gac1_2	icr2_3))	icr1_2))	(ceb2_1	(gab1_1	vul1_2)))	((gac1_1	icr2_1)	(gac2_1	icr2_2)))	((gal2_1	vel1_2)	icr1_3))	((((gab2_1	gab2_2)	icr2_4)	(((369.1_1	gag1_2)	plu2_2)	(gag1_1	gal2_2)))	(((((366.1_1
(((((((366.1_2	(406.1_1	(406.1_2	416.1_1)))	(lai1_1	lai2_2))	((lai1_2	lai2_1)	tri1_2))	(((hal1_1	hal1_2)	(hal2_1	hal2_2))	((rot1_1	rot1_2)	((rot2_1	rot2_2)	(rot3_1	rot3_2)))))	((((((((gab1_1	(gac1_2	gal1_2))	(((ceb1_2	(gag2_1	vel1_1))	icr2_1)	(gac2_1	icr2_2)))	((gac1_1	icr2_3)	icr1_2))	ceb2_2)	(((ceb1_1	plu2_1)	(ceb2_1	(gag2_2	vel2_1)))	vul1_2))	vul3_2)	((((gab2_1	icr2_4)	gab2_2)	(((gac2_2	vup1_2)	plu2_2)	gal2_1))	((((366.1_1	plu1_2)	((369.1_1	gag1_2)
(((((((((406.1_1	(406.1_2	416.1_1))	366.1_2)	(lai1_1	lai2_2))	((lai1_2	lai2_1)	tri1_2))	((hal1_1	hal1_2)	(hal2_1	hal2_2)))	(((rot1_1	rot1_2)	(rot2_1	rot2_2))	(rot3_1	rot3_2)))	((((gac1_2	((((((((ceb1_2	(gac2_1	icr1_2))	gal1_2)	plu2_1)	((ceb2_2	icr2_3)	gag2_1))	(gab1_1	icr2_1))	(vel1_1	icr2_2))	((ceb1_1	vel2_1)	(gac1_1	gag2_2)))	(ceb2_1	vul1_2)))	((((gab2_1	(gab2_2	icr2_4))	vup1_1)	(369.1_1	gag1_2))	((((366.1_1	vel1_2)	gag1_1)	(((gal2_1	(icr1_3	plu2_2))
(((((((366.1_2	(406.1_1	(406.1_2	416.1_1)))	((lai1_1	lai2_2)	tri1_2))	(lai1_2	lai2_1))	(((hal1_1	hal1_2)	(hal2_1	hal2_2))	(((rot1_1	rot1_2)	(rot3_1	rot3_2))	(rot2_1	rot2_2))))	((((((((gac1_2	vel1_1)	(gal1_2	icr2_2))	((plu2_1	(gab1_1	vel2_1))	(gac2_1	icr2_1)))	((gag2_2	((ceb1_2	ceb2_2)	gac1_1))	(icr1_2	icr2_3)))	(((ceb1_1	ceb2_1)	gag2_1)	vul1_2))	((((369.1_1	vup1_1)	(plu1_2	plu2_2))	gag1_2)	(((vup1_2	icr1_3)	vul3_2)	(gag1_1	vel1_2))))	((((icr2_4	gab2_1)
(((((((((406.1_1	(406.1_2	416.1_1))	366.1_2)	tri1_2)	(lai1_1	lai2_2))	(((((((ceb2_2	((gac1_1	gac1_2)	plu2_1))	icr2_1)	(gac2_1	vul1_2))	(((((ceb1_1	(gag2_1	vel1_1))	icr1_2)	((gal1_2	icr2_3)	vel2_1))	(ceb2_1	gag2_2))	gab1_1))	(ceb1_2	icr2_2))	((((gab2_1	gab2_2)	icr2_4)	(366.1_1	gac2_2))	(((((((369.1_1	vul3_2)	plu2_2)	(gag1_1	icr1_3))	((vel1_2	gal2_1)	gag1_2))	plu1_2)	(vup1_1	vup1_2))	gal2_2)))	((gab1_2	vul2_2)	(icr1_1	vel2_2))))	(((hal1_1	hal1_2)	(hal2_1
(((((((366.1_2	((406.1_1	416.1_1)	406.1_2))	(((lai1_1	lai2_2)	(lai1_2	lai2_1))	tri1_2))	((hal1_1	hal1_2)	(hal2_1	hal2_2)))	((rot1_1	rot1_2)	((rot2_1	rot2_2)	(rot3_1	rot3_2))))	((((((gag2_2	((ceb1_2	gac1_2)	(gab1_1	plu2_1)))	gal1_2)	((ceb1_1	vel2_1)	((vel1_1	(gag2_1	icr2_1))	gac2_1)))	((gac1_1	(ceb2_1	icr2_2))	(ceb2_2	(icr1_2	(icr2_3	vul1_2)))))	((((((gab2_1	gab2_2)	icr2_4)	((366.1_1	369.1_1)	((gal2_1	vul3_2)	vup1_2)))	(vel1_2	(gag1_2	plu1_2)))	(gac2_2
(((((366.1_2	((406.1_1	406.1_2)	416.1_1))	((lai1_1	lai2_2)	((lai1_2	lai2_1)	tri1_2)))	(((hal1_1	hal1_2)	(hal2_1	hal2_2))	((rot1_1	rot1_2)	((rot2_1	rot2_2)	(rot3_1	rot3_2)))))	((((vel2_1	gag2_2)	((((((((gac1_1	gac2_1)	icr2_1)	ceb1_2)	(ceb1_1	gab1_1))	((ceb2_2	gag2_1)	icr2_3))	gac1_2)	icr2_2)	((((ceb2_1	plu2_1)	gal1_2)	(vel1_1	vul1_2))	icr1_2)))	((((gab2_1	icr2_4)	gab2_2)	(((366.1_1	icr1_3)	vel1_2)	(((((gal2_2	gag1_1)	gag1_2)	plu1_2)	vup1_1)	gac2_2)))
((((((366.1_2	(406.1_1	(406.1_2	416.1_1)))	((lai1_1	lai2_2)	((lai1_2	lai2_1)	tri1_2)))	(((hal1_1	hal1_2)	(hal2_1	hal2_2))	((rot1_1	rot1_2)	((rot2_1	rot2_2)	(rot3_1	rot3_2)))))	(((((ceb2_2	ceb2_1)	((gag2_2	icr1_2)	(vel1_1	vul1_2)))	((((ceb1_1	gac1_1)	((ceb1_2	gac2_1)	icr2_3))	icr2_2)	((plu2_1	((gab1_1	gal1_2)	((gac1_2	icr2_1)	vel2_1)))	gag2_1)))	((((gab2_1	icr2_4)	gab2_2)	(((((366.1_1	plu2_2)	plu1_2)	((((gac2_2	vup1_1)	vul3_2)	vup1_2)	icr1_3))	(369.1_1
((((((((366.1_2	(406.1_1	(406.1_2	416.1_1)))	((lai1_2	lai2_1)	tri1_2))	(lai1_1	lai2_2))	((hal1_1	hal1_2)	(hal2_1	hal2_2)))	((rot1_1	rot1_2)	((rot2_1	rot2_2)	(rot3_1	rot3_2))))	(((((((ceb2_2	((gac1_1	vul1_2)	icr1_2))	icr2_1)	icr2_2)	(((ceb1_1	vel1_1)	gac1_2)	(gal1_2	plu2_1)))	(((ceb1_2	gab1_1)	gag2_2)	(((ceb2_1	icr2_3)	gac2_1)	(gag2_1	vel2_1))))	(((gab2_1	gab2_2)	icr2_4)	(((((((366.1_1	vup1_1)	(gag1_2	(gal2_2	plu2_2)))	(icr1_3	vup1_2))	((369.1_1	gag1_1)
((((((366.1_2	((406.1_1	416.1_1)	406.1_2))	(lai1_1	lai2_2))	((lai1_2	lai2_1)	tri1_2))	((hal1_1	(hal1_2	(hal2_1	hal2_2)))	((rot1_1	rot1_2)	((rot2_1	rot2_2)	(rot3_1	rot3_2)))))	((((((ceb2_2	gac1_1)	(((icr2_3	icr2_2)	(((ceb2_1	gal1_2)	icr2_1)	(((ceb1_1	ceb1_2)	(gab1_1	icr1_2))	vel2_1)))	(gac2_1	gag2_1)))	(gag2_2	((gac1_2	(plu2_1	vel1_1))	vul1_2)))	(((((((gab2_2	(gab2_1	icr2_4))	(((gal2_2	icr1_3)	plu2_2)	gag1_1))	(369.1_1	vel1_2))	vup1_2)	vup1_1)	(366.1_1
(((((((366.1_2	(406.1_1	(406.1_2	416.1_1)))	(lai1_1	lai2_2))	((lai1_2	lai2_1)	tri1_2))	(((hal1_1	(hal2_1	hal2_2))	hal1_2)	(((rot1_1	rot1_2)	(rot3_1	rot3_2))	(rot2_1	rot2_2))))	((((((((((gac2_1	ceb2_2)	((ceb1_2	vul1_2)	(gab1_1	gac1_2)))	ceb1_1)	(ceb2_1	vel2_1))	icr2_1)	gal1_2)	gac1_1)	((((((icr1_2	vel1_1)	plu2_1)	gag2_1)	(icr2_3	gag2_2))	icr2_2)	(gag1_1	icr1_3)))	((((((((gab2_1	(gab2_2	icr2_4))	369.1_1)	(vup1_1	(gal2_2	plu1_2)))	gac2_2)	gal2_1)	366.1_1)
(((((((366.1_2	(406.1_1	(406.1_2	416.1_1)))	((lai1_1	lai2_2)	((lai1_2	lai2_1)	tri1_2)))	(((hal1_1	hal1_2)	(hal2_1	hal2_2))	(((rot1_1	rot1_2)	(rot3_1	rot3_2))	(rot2_1	rot2_2))))	(((gab1_2	vul2_2)	vel2_2)	icr1_1))	(((((((((((vel2_1	vel1_1)	icr2_3)	vul1_2)	(gac2_1	icr2_2))	(ceb2_1	icr2_1))	((((gag2_1	icr1_2)	ceb2_2)	(ceb1_1	(gab1_1	gag2_2)))	(plu2_1	gac1_1)))	gal1_2)	(ceb1_2	gac1_2))	((((366.1_1	(369.1_1	plu1_2))	vul3_2)	(vup1_2	(gac2_2	vel1_2)))	(vup1_1
(((((((366.1_2	(406.1_1	(406.1_2	416.1_1)))	(lai1_1	lai2_2))	((lai1_2	lai2_1)	tri1_2))	(((hal1_1	hal1_2)	(hal2_1	hal2_2))	((rot1_1	rot1_2)	((rot2_1	rot2_2)	(rot3_1	rot3_2)))))	(((((((((vul1_2	icr2_3)	plu2_1)	icr2_2)	icr2_1)	((ceb1_1	((((ceb2_2	(gac2_1	vel1_1))	(gac1_1	gag2_1))	vel2_1)	gag2_2))	(ceb1_2	gac1_2)))	(ceb2_1	((gab1_1	icr1_2)	gal1_2)))	((((((gab2_1	icr2_4)	gab2_2)	(gac2_2	gal2_2))	gag1_1)	icr1_3)	((369.1_1	plu2_2)	(((vup1_1	vel1_2)	((gag1_2
((((((((366.1_2	((406.1_1	406.1_2)	416.1_1))	((lai1_2	lai2_1)	tri1_2))	(lai1_1	lai2_2))	((hal1_1	hal1_2)	(hal2_1	hal2_2)))	((rot1_1	rot1_2)	(((rot2_1	rot2_2)	rot3_2)	rot3_1)))	((((((((((vel1_1	gac1_1)	(gal1_2	vul1_2))	(((ceb1_1	icr2_1)	(ceb2_2	gab1_1))	(gag2_2	plu2_1)))	gac2_1)	vel2_1)	(icr2_3	gag2_1))	(((ceb2_1	icr1_2)	gac1_2)	(ceb1_2	icr2_2)))	(((((366.1_1	gac2_2)	369.1_1)	gal2_1)	gag1_1)	(gal2_2	vul3_2)))	(((icr2_4	(gab2_1	gab2_2))	(vup1_1	((icr1_3
((((((((366.1_2	((406.1_1	406.1_2)	416.1_1))	tri1_2)	(lai1_2	lai2_1))	(lai1_1	lai2_2))	((((((ceb2_2	(((gag2_1	vel2_1)	plu2_1)	gag2_2))	(((((ceb1_1	gab1_1)	ceb2_1)	icr2_1)	gal1_2)	(gac1_1	(gac1_2	icr2_2))))	ceb1_2)	(((gac2_1	(vel1_1	vul1_2))	icr1_2)	icr2_3))	((((gab2_1	gab2_2)	icr2_4)	((369.1_1	gac2_2)	(((gal2_1	(plu1_2	vul3_2))	gal2_2)	(vup1_1	vup1_2))))	((366.1_1	vel1_2)	(gag1_1	((gag1_2	icr1_3)	plu2_2)))))	(gab1_2	((icr1_1	vul2_2)	vel2_2))))	((rot1_1
(((((((366.1_2	(406.1_1	(406.1_2	416.1_1)))	(lai1_1	lai2_2))	((lai1_2	lai2_1)	tri1_2))	(((((((((icr2_1	(gab1_1	gac1_2))	(ceb1_1	gag2_2))	vel1_1)	(icr2_2	(icr2_3	(plu2_1	vel2_1))))	((ceb1_2	ceb2_1)	((((ceb2_2	vul1_2)	gac2_1)	gac1_1)	gal1_2)))	(gag2_1	icr1_2))	(((((gab2_1	gab2_2)	icr2_4)	((366.1_1	vel1_2)	(((gag1_1	plu1_2)	(gal2_2	vup1_1))	(vul3_2	vup1_2))))	icr1_3)	(369.1_1	gac2_2)))	((gal2_1	gag1_2)	plu2_2))	((gab1_2	(icr1_1	vul2_2))	vel2_2)))	((((rot1_1
(((((((366.1_2	(406.1_1	(406.1_2	416.1_1)))	(lai1_1	lai2_2))	((lai1_2	lai2_1)	tri1_2))	(((hal1_1	hal1_2)	(hal2_1	hal2_2))	((rot1_1	rot1_2)	((rot2_1	rot2_2)	(rot3_1	rot3_2)))))	((((((vul1_2	ceb2_2)	gac2_1)	gab1_1)	((((icr2_1	gac1_2)	(ceb1_1	vel1_1))	gac1_1)	(gag2_1	icr2_2)))	(((ceb1_2	(gal1_2	vel2_1))	(ceb2_1	icr1_2))	((gag2_2	plu2_1)	icr2_3)))	((((((gab2_1	icr2_4)	gab2_2)	((((icr1_3	plu2_2)	(gac2_2	gal2_2))	vel1_2)	(vup1_2	vul3_2)))	(369.1_1	gal2_1))
((((((((406.1_1	(406.1_2	416.1_1))	366.1_2)	(lai1_1	lai2_2))	((lai1_2	lai2_1)	tri1_2))	(((((((((gab1_1	((gac1_2	vul1_2)	vel1_1))	ceb2_2)	((gag2_2	plu2_1)	(icr2_3	vel2_1)))	(((ceb2_1	gac1_1)	gal1_2)	gag2_1))	((ceb1_1	ceb1_2)	(gac2_1	icr1_2)))	icr2_1)	icr2_2)	((((gab2_1	(gab2_2	icr2_4))	((369.1_1	plu2_2)	(gal2_1	icr1_3)))	366.1_1)	((((gag1_2	(vel1_2	vul3_2))	((gal2_2	plu1_2)	gag1_1))	vup1_2)	(gac2_2	vup1_1))))	((gab1_2	vel2_2)	(icr1_1	vul2_2))))	(((hal1_1
((((((366.1_2	(406.1_1	(406.1_2	416.1_1)))	((lai1_1	lai2_2)	((lai1_2	lai2_1)	tri1_2)))	(((hal1_1	hal1_2)	(hal2_1	hal2_2))	(((rot1_1	rot1_2)	(rot3_1	rot3_2))	(rot2_1	rot2_2))))	((((((((ceb2_2	vel1_1)	vel2_1)	((gac1_2	icr2_3)	icr2_1))	plu2_1)	gab1_1)	(((((ceb1_2	(gac2_1	vul1_2))	icr1_2)	((ceb2_1	gag2_1)	(gag2_2	(gac1_1	gal1_2))))	ceb1_1)	icr2_2))	(((((gab2_1	icr2_4)	gab2_2)	(((366.1_1	((gal2_2	vel1_2)	(icr1_3	plu2_2)))	vul3_2)	((gac2_2	gal2_1)	vup1_1)))
(((((((366.1_2	(406.1_1	(406.1_2	416.1_1)))	(lai1_1	lai2_2))	((lai1_2	lai2_1)	tri1_2))	(((hal1_1	hal1_2)	(hal2_1	hal2_2))	(((rot1_1	rot1_2)	(rot3_1	rot3_2))	(rot2_1	rot2_2))))	((((((((gac1_2	gag2_2)	gal1_2)	(gag2_1	vul1_2))	((((((ceb1_1	(((ceb2_2	gab1_1)	vel2_1)	gac1_1))	((ceb1_2	gac2_1)	icr2_3))	ceb2_1)	plu2_1)	vel1_1)	icr2_1))	(icr1_2	icr2_2))	(((366.1_1	icr1_3)	plu1_2)	((((((369.1_1	(gal2_2	plu2_2))	(gag1_2	vel1_2))	(gac2_2	gal2_1))	vup1_1)	vul3_2)
(((((((366.1_2	((406.1_1	416.1_1)	406.1_2))	((lai1_2	lai2_1)	tri1_2))	(lai1_1	lai2_2))	(((hal1_1	hal1_2)	(hal2_1	hal2_2))	((rot1_1	rot1_2)	((rot2_1	rot2_2)	(rot3_1	rot3_2)))))	(((((((vel2_1	(((gac1_2	plu2_1)	icr2_3)	gal1_2))	icr2_2)	icr1_2)	((ceb1_1	gab1_1)	(ceb2_2	gac1_1)))	(((gac2_1	(ceb1_2	icr2_1))	((vel1_1	vul1_2)	gag2_1))	(ceb2_1	gag2_2)))	(((gab2_2	(gab2_1	icr2_4))	((366.1_1	icr1_3)	((((369.1_1	(gag1_1	gal2_1))	vul3_2)	vup1_2)	(gac2_2	plu1_2))))
(((((((366.1_2	(406.1_1	(406.1_2	416.1_1)))	(lai1_1	lai2_2))	((lai1_2	lai2_1)	tri1_2))	(((hal1_1	hal1_2)	(hal2_1	hal2_2))	((((rot1_1	rot1_2)	rot3_1)	rot3_2)	(rot2_1	rot2_2))))	(((((((vel2_1	icr2_1)	((((((ceb1_2	gac2_1)	ceb2_1)	(gag2_2	vel1_1))	vul1_2)	gac1_2)	(((ceb1_1	gab1_1)	gag2_1)	icr1_2)))	gac1_1)	gal1_2)	((icr2_3	ceb2_2)	(icr2_2	plu2_1)))	((((gab2_1	gab2_2)	icr2_4)	gac2_2)	((plu1_2	(gag1_1	vup1_1))	vul3_2)))	(((366.1_1	(gag1_2	vup1_2))	(369.1_1
((((((366.1_2	((406.1_1	416.1_1)	406.1_2))	((lai1_1	lai2_2)	((lai1_2	lai2_1)	tri1_2)))	((hal1_1	(hal1_2	(hal2_1	hal2_2)))	((rot1_1	rot1_2)	((rot2_1	rot2_2)	(rot3_1	rot3_2)))))	((((((gac2_1	vel2_1)	(((ceb2_2	plu2_1)	icr2_3)	icr2_2))	((icr2_1	gab1_1)	ceb1_2))	(((((ceb1_1	vel1_1)	icr1_2)	((ceb2_1	gac1_1)	vul1_2))	(gac1_2	gag2_1))	(gag2_2	gal1_2)))	((((gab2_1	(gab2_2	icr2_4))	((((gag1_2	vul3_2)	(plu1_2	vup1_2))	(gal2_1	(plu2_2	vel1_2)))	gac2_2))	((369.1_1
((((((((366.1_2	((406.1_1	406.1_2)	416.1_1))	(lai1_1	lai2_2))	((lai1_2	lai2_1)	tri1_2))	((((((ceb2_2	(gac1_1	icr1_2))	(vel2_1	plu2_1))	(((((ceb1_1	ceb2_1)	vul1_2)	((ceb1_2	icr2_1)	((gag2_1	gal1_2)	vel1_1)))	icr2_3)	icr2_2))	(gab1_1	((gac1_2	gag2_2)	gac2_1)))	(((((gab2_1	icr2_4)	gab2_2)	gal2_2)	plu2_2)	(((((((366.1_1	gal2_1)	gag1_2)	vup1_2)	(369.1_1	vup1_1))	((gag1_1	vul3_2)	plu1_2))	(icr1_3	vel1_2))	gac2_2)))	(((gab1_2	vul2_2)	vel2_2)	icr1_1)))	((rot1_1
(((((((406.1_1	(406.1_2	416.1_1))	366.1_2)	(lai1_1	lai2_2))	((lai1_2	lai2_1)	tri1_2))	((((((((ceb2_1	(ceb1_2	((gac1_2	vel1_1)	gag2_1)))	(gac1_1	icr1_2))	((gac2_1	gal1_2)	((ceb1_1	gag2_2)	vul1_2)))	(gab1_1	icr2_1))	(ceb2_2	(icr2_3	(plu2_1	vel2_1))))	icr2_2)	((((366.1_1	(gal2_2	plu2_2))	(gac2_2	(icr1_3	vup1_1)))	plu1_2)	(((369.1_1	gag1_1)	(vel1_2	gag1_2))	vul3_2)))	((((gab2_1	icr2_4)	gab2_2)	(vup1_2	gal2_1))	(((gab1_2	icr1_1)	vel2_2)	vul2_2))))	(((hal1_1
((((((366.1_2	(406.1_1	(406.1_2	416.1_1)))	((lai1_2	lai2_1)	tri1_2))	(lai1_1	lai2_2))	((((((((plu2_1	(gag2_2	icr2_3))	(ceb1_1	(gag2_1	vel1_1)))	ceb1_2)	gal1_2)	((((ceb2_1	(gac1_2	gac2_1))	(gac1_1	vul1_2))	icr2_1)	((ceb2_2	(gab1_1	icr1_2))	icr2_2)))	vel2_1)	((((((gab2_2	(gab2_1	icr2_4))	((gac2_2	gag1_2)	(vup1_1	vup1_2)))	(gag1_1	icr1_3))	369.1_1)	(((gab1_2	vul2_2)	vel2_2)	icr1_1))	(plu1_2	plu2_2)))	(((366.1_1	gal2_2)	(vel1_2	vul3_2))	gal2_1)))	(((hal1_1
((((((366.1_2	((406.1_1	416.1_1)	406.1_2))	((lai1_1	lai2_2)	((lai1_2	lai2_1)	tri1_2)))	(((hal1_1	hal1_2)	(hal2_1	hal2_2))	((rot1_1	rot1_2)	((rot2_1	rot2_2)	(rot3_1	rot3_2)))))	(((((((((icr2_3	gag2_2)	gab1_1)	(((ceb1_1	(gal1_2	(plu2_1	vel2_1)))	gac1_2)	(((((ceb2_1	gac1_1)	vel1_1)	gac2_1)	icr2_2)	(ceb1_2	vul1_2))))	(ceb2_2	icr2_1))	(gag2_1	icr1_2))	(((((366.1_1	gal2_1)	vup1_1)	gal2_2)	(((369.1_1	gac2_2)	icr1_3)	gag1_2))	(gag1_1	vel1_2)))	(((icr2_4	(gab2_1
((((((((366.1_2	((406.1_1	406.1_2)	416.1_1))	((lai1_2	lai2_1)	tri1_2))	(lai1_1	lai2_2))	((hal1_1	(hal1_2	(hal2_1	hal2_2)))	(((rot1_1	rot1_2)	(rot3_1	rot3_2))	(rot2_1	rot2_2))))	(((((ceb2_2	gag2_2)	(((ceb1_1	gal1_2)	(vel2_1	gac1_2))	icr2_2))	(((icr2_3	vel1_1)	(ceb2_1	(gab1_1	gac1_1)))	(((((ceb1_2	vul1_2)	icr1_2)	(gag2_1	icr2_1))	plu2_1)	gac2_1)))	(((icr2_4	(gab2_1	gab2_2))	gag1_2)	((((((366.1_1	(369.1_1	vul3_2))	plu1_2)	(icr1_3	(gag1_1	gal2_1)))	(gal2_2
(((((((366.1_2	(406.1_1	(406.1_2	416.1_1)))	(lai1_1	lai2_2))	((lai1_2	lai2_1)	tri1_2))	(((hal1_1	hal1_2)	(hal2_1	hal2_2))	((rot1_1	rot1_2)	((rot2_1	rot2_2)	(rot3_1	rot3_2)))))	((((((((ceb1_2	vel1_1)	(ceb1_1	(gab1_1	(gac1_1	icr2_2))))	(gag2_2	plu2_1))	gal1_2)	(((gac2_1	((ceb2_1	vel2_1)	gag2_1))	((icr2_1	vul1_2)	icr2_3))	((ceb2_2	icr1_2)	gac1_2)))	(((((366.1_1	(369.1_1	vup1_2))	(vup1_1	(((gal2_1	gal2_2)	plu1_2)	vel1_2)))	gag1_2)	(gac2_2	icr1_3))	(plu2_2
(((((((366.1_2	(406.1_1	(406.1_2	416.1_1)))	(((lai1_1	lai2_2)	tri1_2)	(lai1_2	lai2_1)))	(((hal1_1	hal1_2)	(hal2_1	hal2_2))	((rot1_1	rot1_2)	((rot2_1	rot2_2)	(rot3_1	rot3_2)))))	((gab1_2	vel2_2)	(icr1_1	vul2_2)))	(((((((vel2_1	gab1_1)	(ceb2_2	icr1_2))	((ceb1_1	ceb2_1)	gal1_2))	((gac1_1	vul1_2)	vel1_1))	(((gac1_2	icr2_3)	gac2_1)	gag2_2))	(ceb1_2	((gag2_1	icr2_2)	(icr2_1	plu2_1))))	(((gab2_1	(gab2_2	icr2_4))	(((366.1_1	369.1_1)	(((gal2_1	vup1_1)	((vel1_2
((((((((366.1_2	((406.1_1	406.1_2)	416.1_1))	((lai1_2	lai2_1)	tri1_2))	(lai1_1	lai2_2))	(((hal1_1	hal1_2)	(hal2_1	hal2_2))	((rot1_1	rot1_2)	((rot2_1	rot2_2)	(rot3_1	rot3_2)))))	(((((((((((ceb2_2	gac1_1)	vel2_1)	(ceb2_1	plu2_1))	vel1_1)	icr2_2)	(ceb1_2	gac2_1))	(ceb1_1	(gac1_2	gal1_2)))	(((gab1_1	gag2_2)	icr2_3)	icr2_1))	(gag2_1	(icr1_2	vul1_2)))	((((icr2_4	(gab2_1	gab2_2))	(((369.1_1	gal2_1)	gag1_1)	plu2_2))	(vup1_2	(((gac2_2	vel1_2)	icr1_3)	plu1_2)))
((((((((366.1_2	(406.1_1	(406.1_2	416.1_1)))	(lai1_1	lai2_2))	((lai1_2	lai2_1)	tri1_2))	(((hal1_1	hal1_2)	(hal2_1	hal2_2))	((((rot1_1	rot1_2)	rot3_1)	rot3_2)	(rot2_1	rot2_2))))	((((((((ceb2_1	(icr2_3	vel1_1))	ceb1_2)	(gac1_2	plu2_1))	(((((vel2_1	(ceb2_2	icr1_2))	vul1_2)	gac2_1)	(((((ceb1_1	gac1_1)	(gab1_1	gag2_2))	icr2_1)	gag2_1)	icr2_2))	gal1_2))	((((gab2_1	(gab2_2	icr2_4))	(366.1_1	gag1_2))	((gal2_2	vup1_1)	vul3_2))	(((369.1_1	gal2_1)	gac2_2)	vup1_2)))
(((((((366.1_2	(406.1_1	(406.1_2	416.1_1)))	((lai1_1	lai2_2)	((lai1_2	lai2_1)	tri1_2)))	(hal1_1	(hal1_2	(hal2_1	hal2_2))))	((rot1_1	rot1_2)	((rot2_1	rot2_2)	(rot3_1	rot3_2))))	(((((((((((ceb1_2	icr2_3)	vel1_1)	ceb2_1)	ceb2_2)	vel2_1)	(((gac1_2	plu2_1)	icr2_2)	icr2_1))	(gag2_1	(gag2_2	vul1_2)))	(gab1_1	gac1_1))	ceb1_1)	((gac2_1	icr1_2)	gal1_2))	((((((gab2_1	icr2_4)	gab2_2)	((369.1_1	plu1_2)	(((gac2_2	vup1_2)	(gal2_1	gal2_2))	vup1_1)))	((366.1_1	gag1_2)
(((((((366.1_2	(406.1_1	(406.1_2	416.1_1)))	((lai1_2	lai2_1)	tri1_2))	(lai1_1	lai2_2))	(((((((icr1_2	gag2_1)	(gag2_2	plu2_1))	icr2_2)	((ceb1_2	vul1_2)	(ceb2_2	icr2_3)))	((vel2_1	((ceb1_1	vel1_1)	(ceb2_1	(gac1_2	(gal1_2	icr2_1)))))	((gab1_1	gac1_1)	gac2_1)))	(((gab2_1	(gab2_2	icr2_4))	((gag1_1	vel1_2)	vul3_2))	((((((366.1_1	(369.1_1	plu1_2))	gal2_1)	gac2_2)	(gal2_2	vup1_2))	((gag1_2	vup1_1)	plu2_2))	icr1_3)))	(((gab1_2	vul2_2)	icr1_1)	vel2_2)))	((hal1_1
((((((366.1_2	((406.1_1	416.1_1)	406.1_2))	(lai1_1	lai2_2))	((lai1_2	lai2_1)	tri1_2))	(((hal1_1	hal1_2)	(hal2_1	hal2_2))	((rot1_1	rot1_2)	((rot2_1	rot2_2)	(rot3_1	rot3_2)))))	(((((((gag2_2	gac1_2)	(icr2_1	(gab1_1	plu2_1)))	(((((ceb1_1	icr1_2)	ceb2_2)	gac1_1)	((gac2_1	icr2_2)	gal1_2))	vel1_1))	(((vel2_1	vul1_2)	(ceb1_2	icr2_3))	(gag2_1	ceb2_1)))	icr1_3)	(((((icr2_4	(gab2_1	gab2_2))	366.1_1)	gag1_2)	(((369.1_1	plu1_2)	((vel1_2	gag1_1)	vup1_1))	gac2_2))
((((((((366.1_2	(406.1_1	(406.1_2	416.1_1)))	(lai1_1	lai2_2))	((lai1_2	lai2_1)	tri1_2))	(((((gal1_2	icr2_1)	(((((gab1_1	gag2_2)	gag2_1)	plu2_1)	(vel2_1	vul1_2))	icr2_2))	(((ceb1_1	((ceb2_1	icr2_3)	icr1_2))	((ceb1_2	gac1_2)	(ceb2_2	(gac1_1	vel1_1))))	gac2_1))	((((gab2_2	(gab2_1	icr2_4))	(gag1_2	gal2_1))	gal2_2)	((((366.1_1	plu2_2)	((vup1_1	vel1_2)	(gag1_1	vup1_2)))	((369.1_1	icr1_3)	plu1_2))	(gac2_2	vul3_2))))	((gab1_2	(icr1_1	vul2_2))	vel2_2)))	((rot1_1
((((((366.1_2	(406.1_1	(406.1_2	416.1_1)))	(lai1_1	lai2_2))	((lai1_2	lai2_1)	tri1_2))	(((((ceb2_2	((gab1_1	gac1_2)	gal1_2))	(((gag2_2	(((icr1_2	vul1_2)	(icr2_1	(icr2_3	vel1_1)))	icr2_2))	(ceb2_1	gac1_1))	(ceb1_1	gac2_1)))	(gag2_1	((ceb1_2	vel2_1)	plu2_1)))	(((((((gab2_1	icr2_4)	gab2_2)	(369.1_1	(vel1_2	vup1_2)))	vul3_2)	((366.1_1	gal2_2)	(gag1_2	icr1_3)))	(gag1_1	vup1_1))	(plu2_2	((gac2_2	plu1_2)	gal2_1))))	(((gab1_2	vul2_2)	vel2_2)	icr1_1)))	(((hal1_1
(((((((366.1_2	((406.1_1	416.1_1)	406.1_2))	(lai1_1	lai2_2))	((lai1_2	lai2_1)	tri1_2))	(((hal1_1	hal1_2)	(hal2_1	hal2_2))	(((rot1_1	rot1_2)	(rot2_1	rot2_2))	(rot3_1	rot3_2))))	((((((((gag2_1	vel2_1)	icr2_2)	gal1_2)	gac2_1)	ceb1_2)	((((gab1_1	ceb2_2)	(icr2_3	plu2_1))	((gac1_2	vel1_1)	(((gag2_2	vul1_2)	icr1_2)	icr2_1)))	((ceb1_1	ceb2_1)	gac1_1)))	(((((gab2_2	icr2_4)	gab2_1)	(((gal2_1	vup1_1)	vul3_2)	plu1_2))	((369.1_1	icr1_3)	(gag1_2	vel1_2)))	(((366.1_1
((((((((366.1_2	((406.1_1	416.1_1)	406.1_2))	(lai1_1	lai2_2))	((lai1_2	lai2_1)	tri1_2))	(((rot1_1	rot1_2)	(rot3_1	rot3_2))	(rot2_1	rot2_2)))	((hal1_1	hal1_2)	(hal2_1	hal2_2)))	(((((ceb2_2	((gac1_1	icr2_2)	(ceb1_1	gal1_2)))	(((ceb2_1	(gac1_2	icr1_2))	gab1_1)	icr2_1))	(ceb1_2	(((((plu2_1	vel1_1)	(gac2_1	(gag2_1	vel2_1)))	icr2_3)	gag2_2)	vul1_2)))	((((((gab2_1	gab2_2)	icr2_4)	369.1_1)	((plu2_2	vel1_2)	(((gac2_2	plu1_2)	vup1_2)	(gal2_1	gal2_2))))	(icr1_3
(((((((406.1_1	(406.1_2	416.1_1))	366.1_2)	(lai1_1	lai2_2))	((lai1_2	lai2_1)	tri1_2))	(((hal1_1	hal1_2)	(hal2_1	hal2_2))	(((rot1_1	rot1_2)	(rot3_1	rot3_2))	(rot2_1	rot2_2))))	((((((((ceb2_2	icr2_1)	icr1_2)	((ceb2_1	(gab1_1	gal1_2))	(gag2_1	gag2_2)))	(((((icr2_3	gac2_1)	(ceb1_1	vel2_1))	vel1_1)	vul1_2)	(gac1_1	icr2_2)))	(ceb1_2	plu2_1))	gac1_2)	(((((icr2_4	(gab2_1	gab2_2))	gag1_2)	gag1_1)	((((366.1_1	(plu2_2	vel1_2))	vup1_1)	vul3_2)	gal2_1))	(((369.1_1
(((((((366.1_2	(406.1_1	(406.1_2	416.1_1)))	(lai1_1	lai2_2))	((lai1_2	lai2_1)	tri1_2))	(((hal1_1	hal1_2)	(hal2_1	hal2_2))	((((rot1_1	rot1_2)	rot3_2)	rot3_1)	(rot2_1	rot2_2))))	(((((gab1_1	vul1_2)	vel1_1)	(((((((ceb1_2	gac1_1)	plu2_1)	gac1_2)	(ceb2_2	icr2_2))	gac2_1)	((((ceb1_1	icr1_2)	(gag2_1	vel2_1))	(icr2_1	icr2_3))	(gag2_2	gal1_2)))	ceb2_1))	((((gab2_1	gab2_2)	icr2_4)	(gal2_2	plu2_2))	((((366.1_1	plu1_2)	(gac2_2	vul3_2))	((369.1_1	gag1_2)	(((vel1_2
((((((366.1_2	(406.1_1	(406.1_2	416.1_1)))	((lai1_1	lai2_2)	((lai1_2	lai2_1)	tri1_2)))	(((hal1_1	hal1_2)	(hal2_1	hal2_2))	(((rot1_1	rot1_2)	(rot3_1	rot3_2))	(rot2_1	rot2_2))))	(((((((ceb2_2	icr1_2)	(((gab1_1	icr2_2)	plu2_1)	(gac1_2	(icr2_1	icr2_3))))	((ceb2_1	gac2_1)	vel1_1))	(ceb1_1	(gag2_1	gal1_2)))	((gac1_1	ceb1_2)	(gag2_2	(vel2_1	vul1_2))))	((icr2_4	(gab2_1	gab2_2))	(((366.1_1	gal2_2)	(gac2_2	vel1_2))	(((((369.1_1	(gal2_1	vup1_1))	(vup1_2	plu2_2))
(((((((((366.1_2	(406.1_1	(406.1_2	416.1_1)))	(lai1_1	lai2_2))	((lai1_2	lai2_1)	tri1_2))	((hal1_1	(hal1_2	(hal2_1	hal2_2)))	(((rot1_1	rot1_2)	(rot3_1	rot3_2))	(rot2_1	rot2_2))))	((((((vel2_1	gac1_2)	((gac2_1	vel1_1)	((gag2_2	icr2_2)	(gal1_2	icr2_3))))	((ceb1_2	((icr1_2	vul1_2)	gac1_1))	(ceb2_2	(gab1_1	icr2_1))))	(ceb1_1	((ceb2_1	plu2_1)	gag2_1)))	((((((366.1_1	gal2_1)	369.1_1)	(((gal2_2	plu2_2)	vul3_2)	gag1_2))	plu1_2)	gag1_1)	((gac2_2	((icr1_3	vel1_2)
(((((((406.1_1	(406.1_2	416.1_1))	366.1_2)	((lai1_2	lai2_1)	tri1_2))	(lai1_1	lai2_2))	(((hal1_1	hal1_2)	(hal2_1	hal2_2))	(((rot1_1	rot1_2)	(rot3_1	rot3_2))	(rot2_1	rot2_2))))	((((((((icr2_2	icr2_1)	(((ceb1_2	(gac1_1	vul1_2))	(vel1_1	vel2_1))	gac2_1))	gab1_1)	((ceb2_1	icr1_2)	(((ceb1_1	icr2_3)	(gac1_2	plu2_1))	(((ceb2_2	gag2_2)	gag2_1)	gal1_2))))	gal2_1)	((gab2_1	icr2_4)	gab2_2))	(((((366.1_1	369.1_1)	(vel1_2	plu1_2))	vup1_1)	((gal2_2	vup1_2)	(icr1_3
((((((366.1_2	(406.1_1	(406.1_2	416.1_1)))	(lai1_1	lai2_2))	((lai1_2	lai2_1)	tri1_2))	(((hal1_1	(hal2_1	hal2_2))	hal1_2)	((rot1_1	rot1_2)	((rot2_1	rot2_2)	(rot3_1	rot3_2)))))	(((((((gab1_1	(gag2_2	plu2_1))	(icr2_2	vel1_1))	(((gac1_1	ceb1_1)	(gag2_1	vel2_1))	((ceb1_2	icr1_2)	((ceb2_1	(gal1_2	icr2_1))	gac2_1))))	((ceb2_2	vul1_2)	(gac1_2	icr2_3)))	(((366.1_1	((369.1_1	gac2_2)	(gag1_2	vel1_2)))	vup1_2)	(icr1_3	vup1_1)))	(((((gab2_1	gab2_2)	icr2_4)	(gal2_2
(((((366.1_2	(406.1_1	(406.1_2	416.1_1)))	(((lai1_2	lai2_1)	tri1_2)	((rot1_1	rot1_2)	(((rot2_1	rot2_2)	rot3_2)	rot3_1))))	(lai1_1	lai2_2))	(((((((gac1_2	((ceb1_1	((gac1_1	gac2_1)	vel2_1))	icr2_3))	vel1_1)	((gal1_2	(((ceb2_1	vul1_2)	icr1_2)	plu2_1))	icr2_2))	((((ceb1_2	gag2_1)	gag2_2)	gab1_1)	(ceb2_2	icr2_1)))	((gab2_2	(gab2_1	icr2_4))	((((366.1_1	((369.1_1	vup1_2)	gag1_2))	vup1_1)	(((gac2_2	gal2_1)	gal2_2)	vul3_2))	((((icr1_3	plu2_2)	vel1_2)	gag1_1)
((((((366.1_2	((406.1_1	416.1_1)	406.1_2))	(lai1_1	lai2_2))	((lai1_2	lai2_1)	tri1_2))	(((hal1_1	hal1_2)	(hal2_1	hal2_2))	(((rot1_1	rot1_2)	(rot2_1	rot2_2))	(rot3_1	rot3_2))))	(((((((((icr2_3	vul1_2)	(((ceb1_1	gac1_1)	plu2_1)	gac2_1))	(ceb2_1	(icr1_2	vel1_1)))	(((ceb2_2	gag2_2)	(gac1_2	gag2_1))	icr2_1))	(((ceb1_2	gab1_1)	vel2_1)	icr2_2))	gal1_2)	((((gab2_1	icr2_4)	gab2_2)	(((gac2_2	gag1_1)	vel1_2)	vup1_1))	(((369.1_1	plu1_2)	(((gag1_2	plu2_2)	gal2_2)
(((((366.1_2	(406.1_1	(406.1_2	416.1_1)))	((lai1_1	lai2_2)	((lai1_2	lai2_1)	tri1_2)))	((((((((((gac1_1	vel1_1)	((ceb1_1	gal1_2)	(icr2_3	vul1_2)))	plu2_1)	(gac2_1	gag2_2))	gag2_1)	(((ceb2_2	icr2_2)	((ceb1_2	vel2_1)	icr2_1))	(((ceb2_1	gab1_1)	icr1_2)	gac1_2)))	((((gab2_1	icr2_4)	gab2_2)	(((369.1_1	(gag1_1	vel1_2))	(gag1_2	plu2_2))	(vup1_2	vup1_1)))	((gal2_1	(icr1_3	plu1_2))	(gac2_2	gal2_2))))	366.1_1)	vul3_2)	((gab1_2	(icr1_1	vul2_2))	vel2_2)))	((hal1_1
(((((((366.1_2	(406.1_1	(406.1_2	416.1_1)))	((lai1_2	lai2_1)	tri1_2))	(lai1_1	lai2_2))	(((hal1_1	hal1_2)	(hal2_1	hal2_2))	((rot1_1	rot1_2)	((rot2_1	rot2_2)	(rot3_1	rot3_2)))))	(((((((((gac1_2	vel2_1)	gag2_2)	gac2_1)	((((ceb2_2	ceb1_1)	vul1_2)	ceb2_1)	ceb1_2))	((gag2_1	(((gab1_1	icr2_3)	(gac1_1	plu2_1))	(icr1_2	vel1_1)))	gal1_2))	icr2_2)	icr2_1)	((((((gab2_1	gab2_2)	icr2_4)	gal2_1)	((369.1_1	(gac2_2	plu2_2))	gag1_2))	((vul3_2	gag1_1)	((gal2_2	vup1_2)
((((((366.1_2	((406.1_1	416.1_1)	406.1_2))	((lai1_1	lai2_2)	((lai1_2	lai2_1)	tri1_2)))	(((rot1_1	rot1_2)	(rot3_1	rot3_2))	(rot2_1	rot2_2)))	((hal1_1	hal1_2)	(hal2_1	hal2_2)))	((((((((ceb1_2	icr2_1)	(((gab1_1	gac1_1)	gal1_2)	gag2_1))	(((((ceb2_1	vel1_1)	plu2_1)	(gag2_2	icr1_2))	gac1_2)	gac2_1))	((ceb1_1	icr2_3)	vul1_2))	((vel2_1	ceb2_2)	icr2_2))	(vel1_2	((gal2_1	vup1_1)	plu1_2)))	(((((icr2_4	(gab2_1	gab2_2))	((369.1_1	gag1_2)	plu2_2))	vup1_2)	((366.1_1
((((((((366.1_2	(406.1_1	(406.1_2	416.1_1)))	(lai1_1	lai2_2))	((lai1_2	lai2_1)	tri1_2))	((hal1_1	hal1_2)	(hal2_1	hal2_2)))	((rot1_1	rot1_2)	((rot2_1	rot2_2)	(rot3_1	rot3_2))))	(((((((gab1_1	gag2_2)	vel2_1)	((((gac1_1	plu2_1)	gag2_1)	gac2_1)	icr2_2))	(ceb1_2	gac1_2))	(((((ceb1_1	icr1_2)	ceb2_2)	gal1_2)	icr2_3)	((ceb2_1	vul1_2)	(icr2_1	vel1_1))))	(((((gab2_1	icr2_4)	gab2_2)	366.1_1)	gac2_2)	(((((369.1_1	vel1_2)	vul3_2)	gal2_2)	(((vup1_2	(gal2_1	plu1_2))
(((((((((406.1_1	416.1_1)	406.1_2)	366.1_2)	(lai1_1	lai2_2))	((lai1_2	lai2_1)	tri1_2))	(((hal1_1	hal1_2)	(hal2_1	hal2_2))	(((rot1_1	rot1_2)	(rot3_1	rot3_2))	(rot2_1	rot2_2))))	(((gab1_2	icr1_1)	vel2_2)	vul2_2))	((((((icr2_3	plu2_1)	(ceb2_2	(gal1_2	(vel1_1	vul1_2))))	ceb2_1)	((gag2_2	((((ceb1_2	(gab1_1	vel2_1))	gac1_2)	icr2_2)	gag2_1))	((ceb1_1	((gac2_1	icr1_2)	icr2_1))	gac1_1)))	(((((366.1_1	gag1_2)	vul3_2)	((plu1_2	(gal2_2	vup1_1))	gac2_2))	((plu2_2
(((((((366.1_2	((406.1_1	416.1_1)	406.1_2))	(lai1_1	lai2_2))	((lai1_2	lai2_1)	tri1_2))	(((hal1_1	hal1_2)	(hal2_1	hal2_2))	(((rot1_1	rot1_2)	(rot3_1	rot3_2))	(rot2_1	rot2_2))))	(((((((((icr2_3	plu2_1)	gac2_1)	gag2_1)	((gal1_2	ceb1_2)	((ceb1_1	icr1_2)	vel1_1)))	((ceb2_2	gab1_1)	vel2_1))	(((ceb2_1	gac1_2)	(icr2_2	((gac1_1	vul1_2)	gag2_2)))	icr2_1))	(((((gab2_1	(gab2_2	icr2_4))	gal2_2)	gal2_1)	(((366.1_1	gac2_2)	(plu1_2	gag1_2))	(369.1_1	(vel1_2	(gag1_1
((((((((406.1_1	416.1_1)	406.1_2)	366.1_2)	(lai1_1	lai2_2))	((lai1_2	lai2_1)	tri1_2))	(((hal1_1	hal1_2)	(hal2_1	hal2_2))	(((rot1_1	rot1_2)	(rot3_1	rot3_2))	(rot2_1	rot2_2))))	((((((((((gag2_1	plu2_1)	gac2_1)	(icr1_2	icr2_1))	((ceb1_1	ceb2_2)	(gab1_1	vel2_1)))	(ceb2_1	gac1_2))	ceb1_2)	(((vel1_1	(icr2_3	vul1_2))	(gac1_1	(gag2_2	gal1_2)))	icr2_2))	((gab2_1	(gab2_2	icr2_4))	((gag1_1	icr1_3)	vup1_2)))	(((366.1_1	(gac2_2	vul3_2))	((plu1_2	plu2_2)	gal2_1))
((((((((366.1_2	(406.1_1	(406.1_2	416.1_1)))	((lai1_2	lai2_1)	tri1_2))	(lai1_1	lai2_2))	((((((((((gal1_2	vel2_1)	icr2_2)	vel1_1)	(ceb1_1	((ceb2_2	gag2_2)	(gab1_1	icr1_2))))	(ceb1_2	(((((ceb2_1	icr2_1)	plu2_1)	gac1_1)	gac2_1)	((gac1_2	gag2_1)	(icr2_3	vul1_2)))))	(((gac2_2	plu2_2)	(((gag1_1	gal2_1)	vup1_2)	icr1_3))	gag1_2))	vul3_2)	((gab2_1	(gab2_2	icr2_4))	366.1_1))	(((369.1_1	gal2_2)	(vup1_1	vel1_2))	plu1_2))	(((gab1_2	icr1_1)	vel2_2)	vul2_2)))	(((rot1_1
(((((366.1_2	((406.1_1	416.1_1)	406.1_2))	((lai1_1	lai2_2)	((lai1_2	lai2_1)	tri1_2)))	((hal1_1	(hal1_2	(hal2_1	hal2_2)))	((rot1_1	rot1_2)	((rot2_1	rot2_2)	(rot3_1	rot3_2)))))	(((((((((vel2_1	gac1_2)	icr2_3)	gag2_1)	((((ceb1_1	vul1_2)	gag2_2)	gac2_1)	((ceb2_2	plu2_1)	gal1_2)))	(((ceb1_2	(icr1_2	vel1_1))	gac1_1)	(ceb2_1	(gab1_1	icr2_1))))	((((gab2_1	gab2_2)	icr2_4)	366.1_1)	(((369.1_1	gal2_2)	((((gac2_2	gal2_1)	((gag1_1	plu2_2)	gag1_2))	vel1_2)	(icr1_3
((((((((366.1_2	((406.1_1	406.1_2)	416.1_1))	((lai1_2	lai2_1)	tri1_2))	(lai1_1	lai2_2))	((rot1_1	rot1_2)	((rot2_1	rot2_2)	(rot3_1	rot3_2))))	((hal1_1	hal1_2)	(hal2_1	hal2_2)))	(((((((vel2_1	gag2_1)	((ceb2_2	gal1_2)	(icr2_3	plu2_1)))	((gab1_1	(gac2_1	vul1_2))	vel1_1))	((((ceb1_1	icr2_2)	(gac1_1	(icr1_2	icr2_1)))	gag2_2)	(ceb1_2	gac1_2)))	ceb2_1)	(((366.1_1	((gag1_2	gag1_1)	(((gal2_1	vel1_2)	vup1_1)	gal2_2)))	vup1_2)	(((369.1_1	(gac2_2	plu1_2))	(plu2_2
((((((366.1_2	(406.1_1	(406.1_2	416.1_1)))	((lai1_1	lai2_2)	((lai1_2	lai2_1)	tri1_2)))	(((hal1_1	hal1_2)	(hal2_1	hal2_2))	((rot1_1	rot1_2)	((rot2_1	rot2_2)	(rot3_1	rot3_2)))))	(((((ceb2_1	(gac1_1	icr2_1))	(((((vel1_1	(gab1_1	gag2_1))	ceb1_2)	(ceb1_1	vel2_1))	(((ceb2_2	gac1_2)	icr2_2)	(gag2_2	plu2_1)))	(gac2_1	(gal1_2	icr1_2))))	(icr2_3	vul1_2))	((((icr2_4	(gab2_1	gab2_2))	(366.1_1	gag1_1))	vup1_2)	(((((369.1_1	(gal2_1	(plu1_2	vup1_1)))	vul3_2)	gag1_2)
(((((366.1_2	(406.1_1	(406.1_2	416.1_1)))	((lai1_1	lai2_2)	((lai1_2	lai2_1)	tri1_2)))	(((hal1_1	hal1_2)	(hal2_1	hal2_2))	(((rot1_1	rot1_2)	(rot3_1	rot3_2))	(rot2_1	rot2_2))))	(((((gal1_2	gag2_1)	((((ceb1_1	(ceb1_2	vel2_1))	icr1_2)	icr2_2)	(((ceb2_1	icr2_3)	icr2_1)	(ceb2_2	(gab1_1	vel1_1)))))	(((gac1_1	gac1_2)	plu2_1)	((gac2_1	vul1_2)	gag2_2)))	(((gab2_2	icr2_4)	gab2_1)	((366.1_1	gal2_1)	((((((369.1_1	plu2_2)	icr1_3)	gag1_2)	vup1_2)	vup1_1)	((vel1_2
(((((((369.1_1	366.1_2)	(406.1_1	(406.1_2	416.1_1)))	(lai1_1	lai2_2))	((lai1_2	lai2_1)	tri1_2))	(((hal1_1	hal1_2)	(hal2_1	hal2_2))	(((rot1_1	rot1_2)	(rot3_1	rot3_2))	(rot2_1	rot2_2))))	((((((((((vel1_1	vel2_1)	((gab1_1	plu2_1)	icr2_2))	(ceb1_1	(ceb2_2	gag2_1)))	((ceb1_2	icr1_2)	(vul1_2	icr2_1)))	((ceb2_1	gag2_2)	((gac1_1	(gac2_1	icr2_3))	gac1_2)))	gal1_2)	icr1_3)	plu1_2)	((gab2_1	(gab2_2	icr2_4))	(((gab1_2	vul2_2)	vel2_2)	icr1_1)))	(((((366.1_1	(gag1_2
((((((366.1_2	(406.1_1	(406.1_2	416.1_1)))	((lai1_2	lai2_1)	tri1_2))	(lai1_1	lai2_2))	(((hal1_1	hal1_2)	(hal2_1	hal2_2))	(((rot1_1	rot1_2)	(rot3_1	rot3_2))	(rot2_1	rot2_2))))	((((((((gac2_1	plu2_1)	((((gag2_1	icr1_2)	gac1_2)	icr2_3)	ceb2_2))	(gac1_1	gag2_2))	icr2_2)	(gab1_1	vel2_1))	(((((ceb1_1	ceb2_1)	icr2_1)	(ceb1_2	vul1_2))	gal1_2)	vel1_1))	(((((gab2_1	gab2_2)	icr2_4)	((gab1_2	vul2_2)	icr1_1))	vel2_2)	vup1_1))	((((366.1_1	(gal2_1	vel1_2))	((gag1_1
(((((366.1_2	((406.1_1	406.1_2)	416.1_1))	((lai1_1	lai2_2)	((lai1_2	lai2_1)	tri1_2)))	(((hal1_1	(hal2_1	hal2_2))	hal1_2)	(((rot1_1	rot1_2)	(rot3_1	rot3_2))	(rot2_1	rot2_2))))	(((((((plu2_1	gag2_1)	((icr1_2	vel1_1)	vul1_2))	((gac1_1	gac1_2)	gag2_2))	(gab1_1	(icr2_1	vel2_1)))	icr2_2)	((((ceb1_1	ceb1_2)	ceb2_1)	((ceb2_2	icr2_3)	gac2_1))	gal1_2))	((((gab2_1	gab2_2)	icr2_4)	((gab1_2	(icr1_1	vul2_2))	vel2_2))	((366.1_1	(gag1_1	gal2_2))	(((((369.1_1	vup1_2)
((((((366.1_2	(406.1_1	(406.1_2	416.1_1)))	((lai1_1	lai2_2)	((lai1_2	lai2_1)	tri1_2)))	(((hal1_1	hal1_2)	(hal2_1	hal2_2))	(((rot1_1	rot1_2)	(rot3_1	rot3_2))	(rot2_1	rot2_2))))	((((((gac1_1	ceb2_1)	((((gab1_1	vel2_1)	ceb1_2)	gag2_1)	icr2_1))	(((ceb1_1	((ceb2_2	(gal1_2	(icr1_2	vul1_2)))	gag2_2))	(gac2_1	icr2_3))	gac1_2))	(vel1_1	plu2_1))	icr2_2)	(((((gab2_2	(((gab1_2	vul2_2)	vel2_2)	icr1_1))	(gab2_1	icr2_4))	(((369.1_1	gal2_2)	(vup1_2	gag1_2))	plu2_2))
(((((366.1_2	(406.1_1	(406.1_2	416.1_1)))	((lai1_1	lai2_2)	((lai1_2	lai2_1)	tri1_2)))	(((hal1_1	hal1_2)	(hal2_1	hal2_2))	((rot1_1	rot1_2)	((rot2_1	rot2_2)	(rot3_1	rot3_2)))))	(((((((((gal1_2	(gac1_2	gag2_1))	gag2_2)	(ceb2_1	vel2_1))	((ceb1_2	plu2_1)	icr2_1))	((gac1_1	icr1_2)	gac2_1))	(icr2_3	(ceb2_2	(gab1_1	vel1_1))))	(ceb1_1	vul1_2))	icr2_2)	((((gab2_2	gab2_1)	((((gab1_2	vul2_2)	icr1_1)	vel2_2)	icr2_4))	366.1_1)	((((369.1_1	(gac2_2	(gag1_1	icr1_3)))
((((((366.1_2	(406.1_1	(406.1_2	416.1_1)))	(lai1_1	lai2_2))	((lai1_2	lai2_1)	tri1_2))	(((hal1_1	hal1_2)	(hal2_1	hal2_2))	((rot1_1	rot1_2)	((rot2_1	rot2_2)	(rot3_1	rot3_2)))))	(((((((((ceb2_1	gac1_1)	gac1_2)	gal1_2)	(plu2_1	((gab1_1	(gac2_1	(icr1_2	vul1_2)))	gag2_1)))	icr2_2)	(icr2_1	(((ceb1_1	icr2_3)	ceb1_2)	((ceb2_2	(gag2_2	vel1_1))	vel2_1))))	(icr1_3	plu1_2))	gal2_2)	((icr2_4	(((gab1_2	vel2_2)	(icr1_1	vul2_2))	(gab2_1	gab2_2)))	((((366.1_1	vul3_2)
(((((((366.1_2	((406.1_1	416.1_1)	406.1_2))	((lai1_1	lai2_2)	((lai1_2	lai2_1)	tri1_2)))	((hal1_1	(hal2_1	hal2_2))	hal1_2))	(((rot1_1	rot1_2)	(rot3_1	rot3_2))	(rot2_1	rot2_2)))	(((((icr2_3	((((ceb1_1	gac2_1)	((vel1_1	vul1_2)	gag2_1))	gab1_1)	icr2_1))	((gal1_2	(ceb1_2	ceb2_1))	(ceb2_2	(gac1_1	gac1_2))))	((((gag2_2	icr1_2)	vel2_1)	plu2_1)	icr2_2))	(((366.1_1	((vel1_2	vul3_2)	vup1_2))	(gal2_2	(gag1_2	plu2_2)))	(gal2_1	plu1_2)))	(((gab2_2	(gab2_1	icr2_4))
(((((((366.1_2	(406.1_1	(406.1_2	416.1_1)))	(lai1_1	lai2_2))	((lai1_2	lai2_1)	tri1_2))	(((hal1_1	hal1_2)	(hal2_1	hal2_2))	((rot1_1	rot1_2)	((rot2_1	rot2_2)	(rot3_1	rot3_2)))))	(((((ceb2_2	(gac2_1	vul1_2))	(((ceb1_2	gac1_2)	((gal1_2	plu2_1)	icr2_1))	(gab1_1	gag2_1)))	(((icr1_2	(((ceb1_1	vel2_1)	(gag2_2	icr2_3))	gac1_1))	icr2_2)	(ceb2_1	vel1_1)))	(((366.1_1	(gal2_2	vel1_2))	(vul3_2	vup1_2))	(((((369.1_1	icr1_3)	(plu2_2	vup1_1))	(gag1_1	plu1_2))	gac2_2)
((((((((406.1_1	(406.1_2	416.1_1))	366.1_2)	((lai1_1	lai2_2)	((lai1_2	lai2_1)	tri1_2)))	((hal1_1	(hal2_1	hal2_2))	hal1_2))	((rot1_1	rot1_2)	(((rot2_1	rot2_2)	rot3_1)	rot3_2)))	((((((gac2_1	((ceb1_1	(gag2_1	gal1_2))	(ceb1_2	(gac1_2	vul1_2))))	ceb2_2)	(((((ceb2_1	plu2_1)	vel2_1)	icr2_1)	icr1_2)	((gab1_1	gag2_2)	(gac1_1	vel1_1))))	icr2_3)	icr2_2)	((((((gab2_2	gab2_1)	icr2_4)	(((gab1_2	icr1_1)	vul2_2)	vel2_2))	gal2_2)	(((gag1_1	vul3_2)	plu1_2)	gag1_2))
((((((366.1_2	((406.1_1	406.1_2)	416.1_1))	((lai1_1	lai2_2)	((lai1_2	lai2_1)	tri1_2)))	(((hal1_1	hal1_2)	(hal2_1	hal2_2))	((rot1_1	rot1_2)	((rot2_1	rot2_2)	(rot3_1	rot3_2)))))	(((((((gac2_1	gag2_1)	icr2_3)	(gab1_1	icr2_2))	((((((ceb1_1	vel1_1)	icr2_1)	((ceb2_1	icr1_2)	vul1_2))	(((gag2_2	gac1_2)	gac1_1)	plu2_1))	(ceb1_2	ceb2_2))	(gal1_2	vel2_1)))	(((gab2_1	icr2_4)	gab2_2)	((gag1_1	vul3_2)	((gab1_2	vul2_2)	(icr1_1	vel2_2)))))	(((366.1_1	plu1_2)	gag1_2)
(((((((366.1_2	(406.1_1	(406.1_2	416.1_1)))	(lai1_1	lai2_2))	((lai1_2	lai2_1)	tri1_2))	(((hal1_1	hal1_2)	(hal2_1	hal2_2))	(((rot1_1	rot1_2)	(rot3_1	rot3_2))	(rot2_1	rot2_2))))	(((((((gag2_1	icr2_1)	(((ceb1_2	ceb2_2)	(gac1_1	gal1_2))	plu2_1))	(icr2_3	vel1_1))	((ceb1_1	gac1_2)	icr1_2))	((gac2_1	vel2_1)	(ceb2_1	vul1_2)))	(icr2_2	(gab1_1	gag2_2)))	((((((gab2_1	icr2_4)	(gab1_2	((icr1_1	vul2_2)	vel2_2)))	((gag1_1	vel1_2)	gab2_2))	366.1_1)	((((369.1_1	plu2_2)
((((((366.1_2	((406.1_1	406.1_2)	416.1_1))	((lai1_1	lai2_2)	((lai1_2	lai2_1)	tri1_2)))	((hal1_1	(hal1_2	(hal2_1	hal2_2)))	((rot1_1	rot1_2)	((rot2_1	rot2_2)	(rot3_1	rot3_2)))))	((((((gac1_2	(icr2_3	vel2_1))	((ceb2_2	gag2_1)	icr2_1))	(gal1_2	vul1_2))	icr2_2)	(((((gab1_1	(gac2_1	plu2_1))	ceb2_1)	gag2_2)	((ceb1_1	ceb1_2)	(gac1_1	vel1_1)))	icr1_2))	(((((gab1_2	((icr1_1	vel2_2)	vul2_2))	(gab2_1	icr2_4))	gab2_2)	((((366.1_1	gag1_2)	vup1_1)	vul3_2)	(gal2_2
(((((366.1_2	(406.1_1	(406.1_2	416.1_1)))	(lai1_1	lai2_2))	((((hal1_1	hal1_2)	(hal2_1	hal2_2))	((rot1_1	rot1_2)	((rot2_1	rot2_2)	(rot3_1	rot3_2))))	((lai1_2	lai2_1)	tri1_2)))	((((((ceb2_2	vel2_1)	icr2_2)	(icr2_3	ceb2_1))	(((((ceb1_1	((gac1_2	plu2_1)	gag2_2))	(gal1_2	icr1_2))	((vul1_2	gag2_1)	(gac1_1	vel1_1)))	((gab1_1	gac2_1)	icr2_1))	ceb1_2))	((((((366.1_1	plu2_2)	vul3_2)	plu1_2)	(369.1_1	gac2_2))	(((gal2_1	icr1_3)	gag1_1)	gal2_2))	(((gag1_2	vel1_2)
((((((366.1_2	(406.1_1	(406.1_2	416.1_1)))	(lai1_1	lai2_2))	((lai1_2	lai2_1)	tri1_2))	((hal1_1	(hal1_2	(hal2_1	hal2_2)))	((rot1_1	rot1_2)	(((rot2_1	rot2_2)	rot3_1)	rot3_2))))	(((((gag2_2	(vel1_1	vel2_1))	icr2_2)	(((gal1_2	icr2_3)	(((ceb1_1	gab1_1)	(ceb1_2	(gac2_1	icr1_2)))	(ceb2_1	(gac1_1	gag2_1))))	(((ceb2_2	vul1_2)	(gac1_2	plu2_1))	icr2_1)))	((366.1_1	(icr1_3	plu1_2))	((((369.1_1	plu2_2)	vul3_2)	gal2_2)	(((gag1_1	vup1_2)	(vup1_1	((gac2_2	gal2_1)
(((((((406.1_1	(406.1_2	416.1_1))	366.1_2)	(lai1_1	lai2_2))	((lai1_2	lai2_1)	tri1_2))	(((hal1_1	hal1_2)	(hal2_1	hal2_2))	((rot1_1	rot1_2)	((rot2_1	rot2_2)	(rot3_1	rot3_2)))))	(((((gag2_2	((gag2_1	(icr1_2	vel2_1))	plu2_1))	((((ceb1_1	gac1_2)	gac1_1)	(ceb1_2	ceb2_2))	icr2_2))	(((vul1_2	ceb2_1)	(gac2_1	(gab1_1	vel1_1)))	((icr2_1	icr2_3)	gal1_2)))	((((((gab2_1	gab2_2)	icr2_4)	vul3_2)	((((369.1_1	(gal2_2	vel1_2))	vup1_1)	((gag1_1	plu1_2)	plu2_2))	gal2_1))
((((((((366.1_2	((406.1_1	406.1_2)	416.1_1))	(lai1_1	lai2_2))	((lai1_2	lai2_1)	tri1_2))	(((hal1_1	hal1_2)	(hal2_1	hal2_2))	(((rot1_1	rot1_2)	(rot3_1	rot3_2))	(rot2_1	rot2_2))))	(((((((((ceb2_1	vul1_2)	gac1_2)	((gab1_1	plu2_1)	gag2_2))	gac1_1)	(gal1_2	icr2_3))	(((gac2_1	gag2_1)	vel1_1)	vel2_1))	(((ceb1_1	icr1_2)	(icr2_1	icr2_2))	(ceb1_2	ceb2_2)))	((vup1_1	(plu1_2	vul3_2))	gag1_2))	(((gab2_1	gab2_2)	icr2_4)	(((366.1_1	369.1_1)	plu2_2)	((gal2_1	gac2_2)
((((((((366.1_2	((406.1_1	416.1_1)	406.1_2))	(lai1_1	lai2_2))	((lai1_2	lai2_1)	tri1_2))	((hal1_1	(hal1_2	(hal2_1	hal2_2)))	((rot1_1	rot1_2)	(((rot2_1	rot2_2)	rot3_1)	rot3_2))))	((((((((ceb1_2	(((ceb2_2	icr1_2)	vul1_2)	vel1_1))	icr2_2)	(gal1_2	(gac1_1	icr2_3)))	(icr2_1	gag2_1))	((((ceb1_1	ceb2_1)	vel2_1)	(gab1_1	gac2_1))	(gac1_2	(gag2_2	plu2_1))))	((vup1_2	gag1_1)	((gac2_2	gal2_2)	((gag1_2	vel1_2)	icr1_3))))	(((((((gab2_2	icr2_4)	gab2_1)	plu2_2)	vup1_1)
(((((366.1_2	((406.1_1	416.1_1)	406.1_2))	((((hal1_1	hal1_2)	(hal2_1	hal2_2))	((((rot1_1	rot1_2)	rot3_1)	rot3_2)	(rot2_1	rot2_2)))	((lai1_1	lai2_2)	((lai1_2	lai2_1)	tri1_2))))	((((((((((((plu2_1	icr2_3)	gag2_1)	ceb1_2)	vul1_2)	gal1_2)	((ceb2_1	gac1_2)	icr2_2))	(((ceb2_2	gac1_1)	(icr2_1	vel1_1))	gac2_1))	((ceb1_1	vel2_1)	(gab1_1	gag2_2)))	icr1_2)	((gab2_1	icr2_4)	gab2_2))	((((366.1_1	369.1_1)	(gal2_1	plu1_2))	(gag1_2	vul3_2))	(((gag1_1	(vup1_1	vup1_2))
((((((366.1_2	((406.1_1	416.1_1)	406.1_2))	(lai1_1	lai2_2))	((lai1_2	lai2_1)	tri1_2))	(((hal1_1	hal1_2)	(hal2_1	hal2_2))	(((rot1_1	rot1_2)	(rot3_1	rot3_2))	(rot2_1	rot2_2))))	((((((((((ceb1_2	(ceb2_1	vel2_1))	((icr2_3	gal1_2)	ceb2_2))	(gac1_2	icr2_2))	icr1_2)	vul1_2)	(((ceb1_1	(gag2_2	vel1_1))	gac1_1)	(gab1_1	(gac2_1	icr2_1))))	plu2_1)	gag2_1)	(((gab2_2	(gab2_1	icr2_4))	((369.1_1	gac2_2)	(gag1_1	(gag1_2	(gal2_2	vup1_2)))))	((((366.1_1	(vel1_2	vup1_1))
(((((((366.1_2	(406.1_1	(406.1_2	416.1_1)))	lai2_2)	(lai1_1	((lai1_2	lai2_1)	tri1_2)))	(((hal1_1	(hal2_1	hal2_2))	hal1_2)	((rot1_1	rot1_2)	((rot2_1	rot2_2)	(rot3_1	rot3_2)))))	((((((plu2_1	gag2_1)	(ceb2_2	vul1_2))	(((((icr1_2	vel1_1)	gag2_2)	gac2_1)	((((ceb1_1	ceb2_1)	gal1_2)	ceb1_2)	(((gab1_1	vel2_1)	((gac1_2	icr2_3)	icr2_1))	gac1_1)))	icr2_2))	(((((366.1_1	gag1_1)	((gal2_1	(vel1_2	vup1_1))	(vul3_2	vup1_2)))	((gag1_2	plu1_2)	(icr1_3	plu2_2)))	gal2_2)
(((((((((406.1_1	406.1_2)	416.1_1)	366.1_2)	((lai1_1	lai2_2)	((lai1_2	lai2_1)	tri1_2)))	((rot1_1	rot1_2)	((rot2_1	rot2_2)	(rot3_1	rot3_2))))	((hal1_1	hal1_2)	(hal2_1	hal2_2)))	((((plu2_1	((gac1_2	icr2_1)	(gal1_2	vel1_1)))	(((vel2_1	(((gac1_1	icr2_3)	gag2_1)	icr2_2))	(((ceb1_1	ceb2_2)	gac2_1)	((ceb1_2	icr1_2)	gab1_1)))	(ceb2_1	(gag2_2	vul1_2))))	((((icr2_4	gab2_2)	gab2_1)	(369.1_1	((vup1_1	((plu1_2	plu2_2)	vul3_2))	icr1_3)))	((366.1_1	(((gag1_1	gag1_2)
(((((((366.1_2	(406.1_1	(406.1_2	416.1_1)))	((lai1_2	lai2_1)	tri1_2))	(lai1_1	lai2_2))	(((hal1_1	hal1_2)	(hal2_1	hal2_2))	((rot1_1	rot1_2)	((rot2_1	rot2_2)	(rot3_1	rot3_2)))))	(((((gal1_2	(((ceb1_1	vul1_2)	plu2_1)	((ceb1_2	vel1_1)	(ceb2_2	icr2_1))))	(gab1_1	gag2_1))	((((((gac1_1	icr1_2)	gag2_2)	gac2_1)	icr2_2)	((ceb2_1	icr2_3)	vel2_1))	gac1_2))	(((((((((gab2_1	gab2_2)	icr2_4)	plu1_2)	(gal2_1	plu2_2))	369.1_1)	vup1_2)	(gal2_2	gag1_1))	(vul3_2	vel1_2))
((((((366.1_2	(406.1_1	(406.1_2	416.1_1)))	((lai1_1	lai2_2)	((lai1_2	lai2_1)	tri1_2)))	(((hal1_1	hal1_2)	(hal2_1	hal2_2))	((rot1_1	rot1_2)	((rot2_1	rot2_2)	(rot3_1	rot3_2)))))	(((((((((ceb1_1	gag2_2)	(ceb1_2	vel1_1))	(gab1_1	plu2_1))	((ceb2_2	icr1_2)	(ceb2_1	gag2_1)))	((gac1_2	(gal1_2	(vel2_1	vul1_2)))	(icr2_1	icr2_2)))	((gac1_1	icr2_3)	gac2_1))	((((gab2_1	(gab2_2	icr2_4))	((gal2_1	(plu2_2	vup1_1))	vul3_2))	(369.1_1	(gag1_2	(gal2_2	icr1_3))))	(vup1_2
((((((366.1_2	((406.1_1	416.1_1)	406.1_2))	((lai1_1	lai2_2)	((lai1_2	lai2_1)	tri1_2)))	((hal1_1	hal1_2)	((hal2_1	hal2_2)	((rot1_1	rot1_2)	((rot2_1	rot2_2)	(rot3_1	rot3_2))))))	((((((icr1_2	plu2_1)	(((ceb1_2	vul1_2)	(((((ceb1_1	(gac1_2	(gac2_1	icr2_3)))	((gac1_1	gag2_1)	gal1_2))	vel1_1)	ceb2_2)	(ceb2_1	icr2_2)))	((gab1_1	vel2_1)	(icr2_1	gag2_2))))	(((((gab2_1	icr2_4)	gab2_2)	369.1_1)	(gac2_2	icr1_3))	(366.1_1	plu1_2)))	((((gag1_2	((vup1_2	plu2_2)	vup1_1))
(((((((366.1_2	(406.1_1	(406.1_2	416.1_1)))	(lai1_2	lai2_1))	tri1_2)	(lai1_1	lai2_2))	(((hal1_1	hal1_2)	(hal2_1	hal2_2))	((rot1_1	rot1_2)	((rot2_1	rot2_2)	(rot3_1	rot3_2)))))	((((gab1_1	(((icr1_2	ceb2_1)	plu2_1)	gag2_1))	(((((ceb1_1	gac1_2)	vel2_1)	((gac2_1	icr2_2)	icr2_3))	(ceb1_2	((ceb2_2	(((gac1_1	vel1_1)	gag2_2)	vul1_2))	icr2_1)))	gal1_2))	(((((gab2_1	gab2_2)	icr2_4)	(((gag1_2	(plu2_2	vel1_2))	vup1_2)	vul3_2))	(((366.1_1	gal2_1)	((gac2_2	vup1_1)
((((((366.1_2	(406.1_1	(406.1_2	416.1_1)))	((lai1_2	lai2_1)	tri1_2))	(lai1_1	lai2_2))	(((hal1_1	hal1_2)	(hal2_1	hal2_2))	(((rot1_1	rot1_2)	(rot3_1	rot3_2))	(rot2_1	rot2_2))))	(((((((((ceb1_1	icr2_2)	gac1_2)	((gal1_2	icr2_3)	icr1_2))	(((icr2_1	(gab1_1	vul1_2))	(((ceb2_1	ceb2_2)	plu2_1)	gag2_2))	((ceb1_2	gag2_1)	vel1_1)))	(gac1_1	(gac2_1	vel2_1)))	((((366.1_1	gac2_2)	vup1_1)	gag1_2)	(gal2_2	plu2_2)))	((vel1_2	(gag1_1	gal2_1))	vup1_2))	(((icr2_4	(gab2_1
((((((366.1_2	((406.1_1	406.1_2)	416.1_1))	(lai1_1	lai2_2))	((lai1_2	lai2_1)	tri1_2))	(((hal1_1	hal1_2)	(hal2_1	hal2_2))	((((rot1_1	rot1_2)	rot3_1)	rot3_2)	(rot2_1	rot2_2))))	((((((((gac2_1	(vul1_2	icr1_2))	vel1_1)	((ceb1_2	(gac1_2	gag2_1))	icr2_2))	((ceb1_1	((((ceb2_1	icr2_3)	gab1_1)	(ceb2_2	gag2_2))	gal1_2))	(gac1_1	plu2_1)))	(icr2_1	vel2_1))	((366.1_1	(gac2_2	vup1_1))	(((vel1_2	gag1_1)	((gag1_2	gal2_1)	plu2_2))	gal2_2)))	(((((gab2_2	gab2_1)	icr2_4)
(((((((366.1_2	((406.1_1	406.1_2)	416.1_1))	(lai1_1	lai2_2))	((lai1_2	lai2_1)	tri1_2))	(((hal1_1	hal1_2)	(hal2_1	hal2_2))	(((rot1_1	rot1_2)	(rot3_1	rot3_2))	(rot2_1	rot2_2))))	((((((vel2_1	ceb1_2)	(((((gac1_2	gac2_1)	(gab1_1	gag2_1))	ceb1_1)	icr2_2)	icr2_1))	(((ceb2_1	gag2_2)	((ceb2_2	(gal1_2	plu2_1))	(gac1_1	icr2_3)))	((icr1_2	vel1_1)	vul1_2)))	((((366.1_1	369.1_1)	icr1_3)	plu2_2)	((gal2_1	vup1_1)	plu1_2)))	(((((gab2_1	gab2_2)	icr2_4)	vul3_2)	((gag1_1
((((366.1_2	(406.1_1	(406.1_2	416.1_1)))	((((hal1_1	hal1_2)	(hal2_1	hal2_2))	(((rot1_1	rot1_2)	(rot3_1	rot3_2))	(rot2_1	rot2_2)))	((lai1_1	lai2_2)	((lai1_2	lai2_1)	tri1_2))))	((((((((ceb1_2	vel1_1)	gal1_2)	(((gab1_1	gac1_1)	(ceb2_1	plu2_1))	gac2_1))	(gag2_2	(icr1_2	vel2_1)))	((((ceb1_1	gag2_1)	icr2_1)	gac1_2)	(((ceb2_2	vul1_2)	icr2_3)	icr2_2)))	(((366.1_1	gac2_2)	gag1_1)	plu2_2))	(((gab2_2	gab2_1)	icr2_4)	((369.1_1	plu1_2)	((((vel1_2	vup1_2)	(icr1_3
((((((((366.1_2	((406.1_1	416.1_1)	406.1_2))	((lai1_2	lai2_1)	tri1_2))	(lai1_1	lai2_2))	((((rot1_1	rot1_2)	(rot3_1	rot3_2))	(rot2_1	rot2_2))	((hal1_1	(hal2_1	hal2_2))	hal1_2)))	((gab1_2	(vel2_2	vul2_2))	icr1_1))	(((((((ceb1_2	(((ceb1_1	gag2_1)	gac2_1)	plu2_1))	((((icr2_3	vel2_1)	vul1_2)	(ceb2_1	((gab1_1	gac1_1)	(gac1_2	icr2_1))))	(ceb2_2	((gag2_2	icr1_2)	gal1_2))))	vel1_1)	icr2_2)	(((gag1_2	(gag1_1	(gal2_2	((plu1_2	vup1_1)	plu2_2))))	(gal2_1	vel1_2))
(((((((366.1_2	((406.1_1	416.1_1)	406.1_2))	((lai1_1	lai2_2)	((lai1_2	lai2_1)	tri1_2)))	(hal1_1	(hal1_2	(hal2_1	hal2_2))))	(((rot1_1	rot1_2)	(rot3_1	rot3_2))	(rot2_1	rot2_2)))	((((((((ceb1_2	((ceb1_1	plu2_1)	((gac1_1	vel2_1)	gal1_2)))	(icr2_2	gac1_2))	((((ceb2_1	vul1_2)	icr2_1)	gab1_1)	(ceb2_2	gag2_1)))	(((gac2_1	gag2_2)	(icr1_2	vel1_1))	icr2_3))	(((gac2_2	(vup1_2	plu2_2))	vup1_1)	vel1_2))	((((gab2_1	gab2_2)	icr2_4)	gag1_1)	plu1_2))	(((((366.1_1	icr1_3)
((((((((366.1_2	(406.1_1	(406.1_2	416.1_1)))	((lai1_2	lai2_1)	tri1_2))	(lai1_1	lai2_2))	((hal1_1	hal1_2)	(hal2_1	hal2_2)))	(((rot1_1	rot1_2)	(rot2_1	rot2_2))	(rot3_1	rot3_2)))	((((((((gab1_1	vel2_1)	(icr1_2	vel1_1))	gal1_2)	icr2_1)	(ceb2_2	vul1_2))	((((ceb2_1	icr2_2)	icr2_3)	(ceb1_2	gag2_1))	(((((ceb1_1	plu2_1)	gag2_2)	gac1_1)	gac1_2)	gac2_1)))	(((((gab2_1	gab2_2)	icr2_4)	(gac2_2	vul3_2))	((plu2_2	icr1_3)	gal2_2))	(((((366.1_1	gal2_1)	(vel1_2	vup1_2))
((((((366.1_2	(406.1_1	(406.1_2	416.1_1)))	((lai1_1	lai2_2)	((lai1_2	lai2_1)	tri1_2)))	(((hal1_1	hal1_2)	(hal2_1	hal2_2))	((rot1_1	rot1_2)	((rot2_1	rot2_2)	(rot3_1	rot3_2)))))	((((((((((ceb2_1	gag2_1)	gac1_2)	((ceb1_2	gac1_1)	((gag2_2	plu2_1)	vel2_1)))	gab1_1)	vel1_1)	((gac2_1	icr1_2)	(gal1_2	vul1_2)))	(((icr2_1	icr2_3)	(ceb1_1	ceb2_2))	icr2_2))	(((366.1_1	plu1_2)	(((vup1_2	vel1_2)	vup1_1)	gal2_1))	((((369.1_1	gag1_1)	(gal2_2	plu2_2))	vul3_2)	icr1_3)))
(((((((366.1_2	((406.1_1	416.1_1)	406.1_2))	((lai1_1	lai2_2)	((lai1_2	lai2_1)	tri1_2)))	((rot1_1	rot1_2)	((rot2_1	rot2_2)	(rot3_1	rot3_2))))	((hal1_1	hal1_2)	(hal2_1	hal2_2)))	(((((((((gag2_2	plu2_1)	(gab1_1	gac1_2))	ceb1_2)	icr2_1)	(ceb2_2	vul1_2))	(((vel1_1	(((ceb1_1	ceb2_1)	gal1_2)	gag2_1))	(icr2_3	icr2_2))	((gac1_1	vel2_1)	(gac2_1	icr1_2))))	(((366.1_1	((gag1_1	gal2_2)	icr1_3))	(plu1_2	plu2_2))	((gal2_1	vup1_2)	vup1_1)))	((((((gab2_1	icr2_4)	gab2_2)
(((((((366.1_2	((406.1_1	416.1_1)	406.1_2))	((lai1_2	lai2_1)	tri1_2))	(lai1_1	lai2_2))	((((((((gac1_2	icr2_3)	ceb1_2)	(((gac1_1	gag2_1)	icr2_1)	icr2_2))	(((ceb1_1	icr1_2)	(gac2_1	vel1_1))	vel2_1))	((ceb2_1	((ceb2_2	(gag2_2	vul1_2))	(gab1_1	plu2_1)))	gal1_2))	(((((gab2_1	gab2_2)	icr2_4)	vup1_2)	((((366.1_1	icr1_3)	gal2_1)	vul3_2)	(gag1_1	gal2_2)))	(369.1_1	((gac2_2	vel1_2)	plu1_2))))	((gag1_2	plu2_2)	vup1_1))	((gab1_2	(icr1_1	vul2_2))	vel2_2)))	(((hal1_1
(((((((((406.1_1	(406.1_2	416.1_1))	366.1_2)	((lai1_2	lai2_1)	tri1_2))	(lai1_1	lai2_2))	(((hal1_1	hal1_2)	(hal2_1	hal2_2))	(((rot1_1	rot1_2)	(rot3_1	rot3_2))	(rot2_1	rot2_2))))	(((((((((gac1_2	(icr2_3	vel1_1))	(ceb1_2	(icr1_2	plu2_1)))	((ceb2_1	vel2_1)	(((ceb2_2	gac1_1)	((gab1_1	gac2_1)	vul1_2))	gag2_1)))	(((ceb1_1	gag2_2)	gal1_2)	(icr2_1	icr2_2)))	(((366.1_1	icr1_3)	gac2_2)	(gal2_1	gag1_2)))	(((gab2_1	(gab2_2	icr2_4))	plu1_2)	(369.1_1	vel1_2)))	(vup1_1
(((((((366.1_2	(406.1_1	(406.1_2	416.1_1)))	(lai1_1	lai2_2))	((lai1_2	lai2_1)	tri1_2))	(((hal1_1	(hal2_1	hal2_2))	hal1_2)	((((rot1_1	rot1_2)	rot3_1)	rot3_2)	(rot2_1	rot2_2))))	(((((((((((ceb1_1	icr1_2)	icr2_3)	(((ceb2_1	gab1_1)	(gac1_2	(gac1_1	vel2_1)))	(icr2_1	vel1_1)))	(gag2_1	plu2_1))	ceb2_2)	icr2_2)	vul3_2)	((((369.1_1	(gag1_1	vel1_2))	((icr1_3	gag1_2)	gac2_2))	plu1_2)	(((ceb1_2	gag2_2)	gac2_1)	(gal1_2	vul1_2))))	((((366.1_1	vup1_2)	plu2_2)	gal2_2)
((((((366.1_2	(406.1_1	(406.1_2	416.1_1)))	((lai1_2	lai2_1)	tri1_2))	(lai1_1	lai2_2))	((hal1_1	(hal1_2	(hal2_1	hal2_2)))	((rot1_1	rot1_2)	((rot2_1	rot2_2)	(rot3_1	rot3_2)))))	((((((((ceb1_1	ceb2_2)	(gac1_1	icr2_1))	(((ceb2_1	icr1_2)	vel2_1)	gag2_1))	((vel1_1	gab1_1)	gac1_2))	vel1_2)	(((((ceb1_2	gag2_2)	(((gac2_1	plu2_1)	icr2_3)	icr2_2))	vul1_2)	gal1_2)	(plu1_2	plu2_2)))	((((((gab2_1	gab2_2)	icr2_4)	((gac2_2	gal2_2)	(vup1_2	gag1_2)))	((366.1_1	icr1_3)
(((((((406.1_1	(406.1_2	416.1_1))	366.1_2)	((lai1_1	lai2_2)	((lai1_2	lai2_1)	tri1_2)))	(((hal1_1	hal1_2)	(hal2_1	hal2_2))	((rot1_1	rot1_2)	((rot2_1	rot2_2)	(rot3_1	rot3_2)))))	(((((((ceb1_1	ceb2_1)	(gac1_1	gag2_1))	(((366.1_1	gag1_2)	(((gag1_1	(gal2_2	vup1_1))	vup1_2)	plu1_2))	icr1_3))	((gab2_1	icr2_4)	gab2_2))	((((gag2_2	icr1_2)	((((ceb2_2	gac1_2)	gab1_1)	vul1_2)	(gal1_2	plu2_1)))	((icr2_3	(gac2_1	icr2_1))	icr2_2))	((ceb1_2	vel1_1)	vel2_1)))	((369.1_1
((((((366.1_2	(406.1_1	(406.1_2	416.1_1)))	(lai1_1	lai2_2))	((lai1_2	lai2_1)	tri1_2))	(((hal1_1	hal1_2)	(hal2_1	hal2_2))	((rot1_1	rot1_2)	((rot2_1	rot2_2)	(rot3_1	rot3_2)))))	((((((((icr1_2	((ceb1_1	(((ceb2_2	gag2_2)	plu2_1)	(gag2_1	vel1_1)))	(gac1_1	gac1_2)))	(((ceb1_2	ceb2_1)	gac2_1)	icr2_2))	(((gal1_2	vul1_2)	vel2_1)	icr2_1))	(icr2_3	gab1_1))	gag1_2)	gac2_2)	(((gab2_1	gab2_2)	icr2_4)	((((366.1_1	vup1_1)	(icr1_3	(gal2_1	vel1_2)))	(((369.1_1	gal2_2)
(((((((366.1_2	((406.1_1	(406.1_2	416.1_1))	(lai1_1	lai2_2)))	((lai1_2	lai2_1)	tri1_2))	(((hal1_1	hal1_2)	(hal2_1	hal2_2))	((rot1_1	rot1_2)	((rot2_1	rot2_2)	(rot3_1	rot3_2)))))	((((((gal1_2	(((gac1_1	gac1_2)	(ceb2_1	icr2_1))	vel1_1))	icr2_2)	(((ceb1_1	icr1_2)	((ceb2_2	vel2_1)	gab1_1))	vul1_2))	(((ceb1_2	(gag2_2	plu2_1))	(gac2_1	icr2_3))	gag2_1))	((((366.1_1	vup1_1)	plu2_2)	((gag1_1	plu1_2)	gal2_2))	(((369.1_1	vup1_2)	(((gal2_1	vul3_2)	vel1_2)	icr1_3))
((((((366.1_2	(406.1_1	(406.1_2	416.1_1)))	((lai1_1	lai2_2)	((lai1_2	lai2_1)	tri1_2)))	((hal1_1	(hal1_2	(hal2_1	hal2_2)))	(((rot1_1	rot1_2)	(rot3_1	rot3_2))	(rot2_1	rot2_2))))	(((((((ceb1_2	vel2_1)	gac2_1)	((((ceb2_1	vul1_2)	(ceb2_2	(gab1_1	gag2_2)))	gag2_1)	(gac1_2	vel1_1)))	((ceb1_1	icr2_1)	((((gac1_1	plu2_1)	icr2_3)	gal1_2)	icr1_2)))	icr2_2)	(((((icr2_4	gab2_1)	gab2_2)	(gac2_2	gag1_2))	(((366.1_1	(vel1_2	plu2_2))	gal2_2)	((369.1_1	(icr1_3	plu1_2))
(((((((((406.1_1	(406.1_2	416.1_1))	366.1_2)	((lai1_2	lai2_1)	tri1_2))	(lai1_1	lai2_2))	(((hal1_1	(hal2_1	hal2_2))	hal1_2)	((rot1_1	rot1_2)	((rot2_1	rot2_2)	(rot3_1	rot3_2)))))	(((gab1_2	vul2_2)	icr1_1)	vel2_2))	(((((((((((gag2_1	vel2_1)	(ceb1_1	plu2_1))	gac1_1)	((gac1_2	icr1_2)	gag2_2))	((gab1_1	ceb2_1)	(ceb1_2	ceb2_2)))	icr2_3)	gal1_2)	(((gac2_1	icr2_2)	vel1_1)	vul1_2))	icr2_1)	gag1_1)	((((icr2_4	(gab2_1	gab2_2))	((((369.1_1	vel1_2)	gal2_1)	(vup1_1
(((((((366.1_2	(406.1_1	(406.1_2	416.1_1)))	(lai1_1	lai2_2))	((lai1_2	lai2_1)	tri1_2))	(((rot1_1	rot1_2)	(rot3_1	rot3_2))	(rot2_1	rot2_2)))	((hal1_1	hal1_2)	(hal2_1	hal2_2)))	((((vel2_1	((vel1_1	gag2_1)	gac2_1))	(((((ceb1_1	ceb2_1)	(gab1_1	gac1_2))	gal1_2)	((ceb1_2	ceb2_2)	icr2_2))	(((gag2_2	gac1_1)	((icr2_1	vul1_2)	icr2_3))	(icr1_2	plu2_1))))	(((((gab2_1	(gab2_2	icr2_4))	(((gag1_2	(vup1_1	vul3_2))	gag1_1)	vup1_2))	((gac2_2	icr1_3)	gal2_1))	(((366.1_1
(((((((366.1_2	(406.1_1	(406.1_2	416.1_1)))	((lai1_2	lai2_1)	tri1_2))	(lai1_1	lai2_2))	((hal1_1	(hal1_2	(hal2_1	hal2_2)))	((rot1_1	rot1_2)	((rot2_1	rot2_2)	(rot3_1	rot3_2)))))	((((((((ceb2_1	(gac1_2	vel2_1))	plu2_1)	(((((ceb1_1	ceb1_2)	(ceb2_2	icr2_1))	(gac2_1	((gag2_2	vul1_2)	icr2_3)))	(gag2_1	(icr1_2	vel1_1)))	((gal1_2	gab1_1)	gac1_1)))	icr2_2)	369.1_1)	((vup1_2	gac2_2)	(vel1_2	vup1_1)))	(((((gab2_1	gab2_2)	icr2_4)	vul3_2)	((plu1_2	plu2_2)	(icr1_3
((((((((366.1_2	((406.1_1	406.1_2)	416.1_1))	((lai1_2	lai2_1)	tri1_2))	(lai1_1	lai2_2))	((hal1_1	(hal1_2	(hal2_1	hal2_2)))	(((rot1_1	rot1_2)	(rot3_1	rot3_2))	(rot2_1	rot2_2))))	(((gab1_2	vul2_2)	icr1_1)	vel2_2))	(((((((gag2_2	vul1_2)	plu2_1)	((ceb1_1	vel1_1)	gac1_2))	((((gag2_1	icr1_2)	gac1_1)	((((ceb1_2	gac2_1)	vel2_1)	icr2_3)	(ceb2_1	icr2_1)))	icr2_2))	((ceb2_2	gab1_1)	gal1_2))	(((366.1_1	gag1_2)	(gac2_2	icr1_3))	(369.1_1	((gal2_1	vup1_2)	(gal2_2
(((((((((406.1_1	416.1_1)	406.1_2)	366.1_2)	((lai1_1	lai2_2)	((lai1_2	lai2_1)	tri1_2)))	(((((((((ceb2_2	(icr2_3	plu2_1))	ceb1_2)	icr2_2)	(((ceb2_1	(gab1_1	gac1_2))	vul1_2)	(((gac1_1	gac2_1)	vel2_1)	(icr2_1	vel1_1))))	(icr1_2	(gag2_1	gag2_2)))	(ceb1_1	gal1_2))	((366.1_1	gal2_2)	((369.1_1	((gag1_2	(plu2_2	vup1_2))	gag1_1))	icr1_3)))	(((gab2_2	icr2_4)	gab2_1)	((vel1_2	gal2_1)	(((vup1_1	vul3_2)	plu1_2)	gac2_2))))	((gab1_2	(icr1_1	vul2_2))	vel2_2)))	((hal1_1
((((((((366.1_2	((406.1_1	406.1_2)	416.1_1))	((lai1_2	lai2_1)	tri1_2))	(lai1_1	lai2_2))	(((((((((icr2_1	(gab1_1	gac2_1))	(icr1_2	vul1_2))	((ceb2_1	vel1_1)	(gac1_2	gag2_2)))	(ceb2_2	icr2_3))	(((((ceb1_2	plu2_1)	gac1_1)	ceb1_1)	((gag2_1	vel2_1)	gal1_2))	icr2_2))	((369.1_1	gal2_1)	(gac2_2	icr1_3)))	(gag1_1	gag1_2))	((vel1_2	vul3_2)	((((366.1_1	(gal2_2	plu2_2))	vup1_1)	(plu1_2	vup1_2))	((gab2_1	icr2_4)	gab2_2))))	((gab1_2	vul2_2)	(icr1_1	vel2_2))))	(hal1_1
((((((366.1_2	((406.1_1	406.1_2)	416.1_1))	((lai1_1	lai2_2)	((lai1_2	lai2_1)	tri1_2)))	(((rot1_1	rot1_2)	(rot3_1	rot3_2))	(rot2_1	rot2_2)))	(hal1_1	(hal1_2	(hal2_1	hal2_2))))	((((((((icr2_1	((ceb1_2	ceb2_2)	vel2_1))	vul1_2)	(gag2_2	icr2_2))	(((ceb1_1	gac1_1)	icr1_2)	(((((gab1_1	gac2_1)	icr2_3)	gal1_2)	(gac1_2	gag2_1))	plu2_1)))	(ceb2_1	vel1_1))	vul3_2)	((vup1_2	((vup1_1	vel1_2)	(((gac2_2	gal2_1)	(gal2_2	icr1_3))	gag1_1)))	(((((366.1_1	plu2_2)	plu1_2)
((((((366.1_2	(406.1_1	(406.1_2	416.1_1)))	((lai1_1	lai2_2)	((lai1_2	lai2_1)	tri1_2)))	(((hal1_1	hal1_2)	(hal2_1	hal2_2))	((((rot1_1	rot1_2)	rot3_1)	rot3_2)	(rot2_1	rot2_2))))	((((((((((((icr1_2	vel2_1)	(ceb1_2	icr2_1))	(icr2_2	(plu2_1	vul1_2)))	(ceb2_1	(ceb2_2	vel1_1)))	(gac1_1	gag2_2))	gab1_1)	(((gag2_1	gal1_2)	icr2_3)	(ceb1_1	(gac1_2	gac2_1))))	gag1_2)	(gal2_1	(icr1_3	vel1_2)))	((gab2_1	(gab2_2	icr2_4))	vup1_1))	((((366.1_1	vul3_2)	369.1_1)	gal2_2)
(((((366.1_2	((406.1_1	416.1_1)	406.1_2))	((lai1_1	lai2_2)	((lai1_2	lai2_1)	tri1_2)))	(((((((((icr2_1	icr2_3)	((vel1_1	(gac2_1	gag2_1))	(ceb2_1	icr1_2)))	(((ceb1_1	vel2_1)	(ceb1_2	ceb2_2))	((gac1_1	gac1_2)	gag2_2)))	icr2_2)	(((gab1_1	plu2_1)	vul1_2)	gal1_2))	(((366.1_1	plu1_2)	vul3_2)	(vup1_1	vup1_2)))	(((gag1_2	gal2_2)	(gal2_1	icr1_3))	(((((369.1_1	vel1_2)	gag1_1)	((gab2_1	gab2_2)	icr2_4))	gac2_2)	plu2_2)))	(gab1_2	((icr1_1	vul2_2)	vel2_2)))	(((hal1_1
((((((366.1_2	(406.1_1	(406.1_2	416.1_1)))	((lai1_1	lai2_2)	((lai1_2	lai2_1)	tri1_2)))	(((hal1_1	hal1_2)	(hal2_1	hal2_2))	(((rot1_1	rot1_2)	(rot3_1	rot3_2))	(rot2_1	rot2_2))))	((((((icr2_3	gal1_2)	icr2_1)	ceb1_2)	(((((ceb2_1	(gac2_1	vel1_1))	icr1_2)	(ceb1_1	gag2_1))	((((ceb2_2	gag2_2)	(gac1_1	gac1_2))	(gab1_1	vul1_2))	(plu2_1	vel2_1)))	icr2_2))	(((((gab2_1	gab2_2)	icr2_4)	((vel1_2	(gag1_2	(gal2_1	icr1_3)))	plu2_2))	(((vup1_1	gac2_2)	(gal2_2	plu1_2))
(((((((366.1_2	(406.1_1	(406.1_2	416.1_1)))	(lai1_1	lai2_2))	((lai1_2	lai2_1)	tri1_2))	(((hal1_1	hal1_2)	(hal2_1	hal2_2))	(((rot1_1	rot1_2)	(rot3_1	rot3_2))	(rot2_1	rot2_2))))	(((((((((icr1_2	gac1_1)	ceb1_1)	((ceb2_1	(vel2_1	gab1_1))	((gac1_2	gac2_1)	gag2_2)))	ceb2_2)	((ceb1_2	gag2_1)	(icr2_3	vel1_1)))	(((gal1_2	(icr2_1	plu2_1))	vul1_2)	icr2_2))	(((vup1_1	gal2_2)	((plu2_2	gac2_2)	plu1_2))	((icr1_3	vel1_2)	gal2_1)))	((((gab2_1	icr2_4)	gab2_2)	(366.1_1
((((((((366.1_2	(406.1_1	(406.1_2	416.1_1)))	((lai1_2	lai2_1)	tri1_2))	(lai1_1	lai2_2))	(((hal1_1	hal1_2)	(hal2_1	hal2_2))	((rot1_1	rot1_2)	((rot2_1	rot2_2)	(rot3_1	rot3_2)))))	((((((((ceb1_1	ceb2_1)	plu2_1)	((gab1_1	((gac1_2	icr1_2)	gal1_2))	gag2_1))	icr2_1)	(((((ceb2_2	(gag2_2	vel2_1))	gac2_1)	vel1_1)	((ceb1_2	gac1_1)	icr2_3))	(icr2_2	vul1_2)))	(((gag1_2	plu2_2)	icr1_3)	(gal2_1	gal2_2)))	((((((gab2_1	icr2_4)	gab2_2)	((366.1_1	gag1_1)	vul3_2))	369.1_1)
(((((((366.1_2	(406.1_1	(406.1_2	416.1_1)))	((lai1_1	lai2_2)	((lai1_2	lai2_1)	tri1_2)))	((hal1_1	hal1_2)	(hal2_1	hal2_2)))	(((((((((ceb1_2	(gab1_1	gag2_1))	(gal1_2	vel1_1))	(((ceb1_1	gac1_2)	vel2_1)	vul1_2))	(((ceb2_1	((ceb2_2	gac2_1)	((gag2_2	plu2_1)	icr1_2)))	icr2_2)	gac1_1))	((366.1_1	gag1_1)	(icr2_1	icr2_3)))	(((369.1_1	gal2_2)	((gac2_2	vel1_2)	(gag1_2	plu1_2)))	vul3_2))	(gab2_1	(gab2_2	icr2_4)))	(gal2_1	((icr1_3	vup1_2)	(plu2_2	vup1_1))))	((gab1_2
(((((((366.1_2	(406.1_1	(406.1_2	416.1_1)))	((lai1_2	lai2_1)	tri1_2))	(lai1_1	lai2_2))	((rot1_1	rot1_2)	(((rot2_1	rot2_2)	rot3_2)	rot3_1)))	((hal1_1	hal1_2)	(hal2_1	hal2_2)))	((((((((((ceb1_1	vul1_2)	gab1_1)	(gac1_1	(gac2_1	icr2_3)))	gac1_2)	((gal1_2	((ceb1_2	(gag2_1	vel2_1))	(((ceb2_2	gag2_2)	icr2_1)	vel1_1)))	((ceb2_1	icr2_2)	(icr1_2	plu2_1))))	(((((gab2_1	icr2_4)	gab2_2)	366.1_1)	vul3_2)	(plu2_2	plu1_2)))	(369.1_1	gal2_2))	(((gag1_2	gal2_1)	vup1_1)
((((((366.1_2	((406.1_1	416.1_1)	406.1_2))	((((((((gab1_1	gag2_1)	(gac1_1	gal1_2))	(((ceb1_2	plu2_1)	(((((ceb2_1	gac1_2)	icr2_3)	icr1_2)	gag2_2)	gac2_1))	(icr2_2	vel2_1)))	(((vul1_2	ceb1_1)	(icr2_1	vel1_1))	ceb2_2))	(((((icr2_4	gab2_1)	gab2_2)	gag1_2)	(366.1_1	plu1_2))	vul3_2))	(plu2_2	gal2_1))	((((369.1_1	vel1_2)	icr1_3)	(gac2_2	vup1_1))	(gag1_1	(gal2_2	vup1_2))))	(((gab1_2	icr1_1)	vul2_2)	vel2_2)))	((lai1_1	lai2_2)	((lai1_2	lai2_1)	tri1_2)))	((hal1_1
(((((((366.1_2	(406.1_1	(406.1_2	416.1_1)))	((lai1_1	lai2_2)	((lai1_2	lai2_1)	tri1_2)))	((((((((((gag2_1	icr2_2)	gac1_2)	gab1_1)	(plu2_1	vul1_2))	((ceb1_1	ceb2_2)	vel1_1))	((ceb1_2	(gal1_2	icr2_3))	icr2_1))	(((ceb2_1	vel2_1)	gag2_2)	((icr1_2	gac1_1)	gac2_1)))	((((((366.1_1	gag1_1)	(369.1_1	icr1_3))	(gac2_2	gag1_2))	(gal2_2	vel1_2))	(((plu1_2	(vul3_2	vup1_2))	plu2_2)	gal2_1))	vup1_1))	(gab2_1	(gab2_2	icr2_4)))	(((gab1_2	vul2_2)	vel2_2)	icr1_1)))	((hal1_1
(((((((366.1_2	(406.1_1	(406.1_2	416.1_1)))	(lai1_1	lai2_2))	((lai1_2	lai2_1)	tri1_2))	(((hal1_1	hal1_2)	(hal2_1	hal2_2))	((rot1_1	rot1_2)	((rot2_1	rot2_2)	(rot3_1	rot3_2)))))	(((((((((((gac1_1	vul1_2)	ceb2_2)	icr2_3)	vel2_1)	((gac1_2	(gag2_1	icr1_2))	(icr2_2	plu2_1)))	((ceb2_1	gag2_2)	gal1_2))	((((ceb1_1	ceb1_2)	(gac2_1	icr2_1))	gab1_1)	vel1_1))	vup1_2)	((366.1_1	(((((gag1_1	plu1_2)	gal2_2)	plu2_2)	(gag1_2	gal2_1))	vul3_2))	((((369.1_1	vup1_1)	icr1_3)
((((((((406.1_1	(406.1_2	416.1_1))	366.1_2)	((lai1_1	lai2_2)	((lai1_2	lai2_1)	tri1_2)))	(((hal1_1	hal1_2)	(hal2_1	hal2_2))	(((rot1_1	rot1_2)	(rot3_1	rot3_2))	(rot2_1	rot2_2))))	((((((icr1_2	icr2_2)	(gag2_1	icr2_3))	((((((vul1_2	ceb2_2)	(gac1_1	gac1_2))	gac2_1)	(ceb1_1	ceb1_2))	(gab1_1	(icr2_1	vel2_1)))	((ceb2_1	(gag2_2	gal1_2))	(plu2_1	vel1_1))))	((((icr2_4	(gab2_1	gab2_2))	(gag1_2	(gal2_1	gal2_2)))	(gag1_1	(plu1_2	vup1_2)))	((vup1_1	(plu2_2	vel1_2))
(((((366.1_2	(406.1_1	(406.1_2	416.1_1)))	((lai1_1	lai2_2)	((lai1_2	lai2_1)	tri1_2)))	(((hal1_1	hal1_2)	(hal2_1	hal2_2))	((rot1_1	rot1_2)	((rot2_1	rot2_2)	(rot3_1	rot3_2)))))	(((((((((gac1_1	((gac1_2	vul1_2)	plu2_1))	((ceb2_2	gac2_1)	(gag2_1	gag2_2)))	(((ceb2_1	icr2_1)	(icr1_2	vel2_1))	(gab1_1	gal1_2)))	ceb1_1)	(((ceb1_2	icr2_3)	vel1_1)	icr2_2))	(369.1_1	((plu2_2	(plu1_2	vel1_2))	vup1_2)))	((((((366.1_1	gac2_2)	vup1_1)	gal2_1)	vul3_2)	gag1_1)	((gag1_2
(((((366.1_2	((lai1_1	lai2_2)	((lai1_2	lai2_1)	tri1_2)))	(406.1_1	(406.1_2	416.1_1)))	(((hal1_1	hal1_2)	(hal2_1	hal2_2))	(((rot1_1	rot1_2)	(rot3_1	rot3_2))	(rot2_1	rot2_2))))	((((((((((icr2_2	(((((gab1_1	gac2_1)	icr1_2)	gag2_2)	gag2_1)	((((((ceb1_1	gac1_1)	gac1_2)	(icr2_3	vel1_1))	vul1_2)	ceb1_2)	ceb2_2)))	((ceb2_1	vel2_1)	gal1_2))	icr2_1)	plu2_1)	(((gag1_2	plu1_2)	gal2_1)	vul3_2))	(((369.1_1	gal2_2)	plu2_2)	vel1_2))	((366.1_1	gag1_1)	(icr1_3	vup1_1)))
(((((((366.1_2	(406.1_1	(406.1_2	416.1_1)))	(lai1_1	lai2_2))	((lai1_2	lai2_1)	tri1_2))	(((hal1_1	hal1_2)	(hal2_1	hal2_2))	(((rot1_1	rot1_2)	(rot3_1	rot3_2))	(rot2_1	rot2_2))))	((((((((((gac1_2	gac2_1)	icr2_1)	(((ceb2_1	vel2_1)	gal1_2)	gac1_1))	(plu2_1	vul1_2))	ceb2_2)	(gab1_1	(ceb1_2	icr1_2)))	(((ceb1_1	(gag2_1	icr2_3))	icr2_2)	(gag2_2	vel1_1)))	369.1_1)	(((366.1_1	gal2_2)	(((gac2_2	(gag1_1	icr1_3))	(vul3_2	((gal2_1	plu1_2)	(vel1_2	vup1_2))))	vup1_1))
(((((((366.1_2	((406.1_1	406.1_2)	416.1_1))	(lai1_1	lai2_2))	((lai1_2	lai2_1)	tri1_2))	((hal1_1	hal1_2)	(hal2_1	hal2_2)))	((rot1_1	rot1_2)	((rot2_1	rot2_2)	(rot3_1	rot3_2))))	((((((ceb1_1	(icr2_3	vul1_2))	(ceb1_2	(ceb2_1	(gag2_2	plu2_1))))	(icr1_2	icr2_1))	(((ceb2_2	(gag2_1	gal1_2))	(gac1_2	gac2_1))	((gac1_1	vel2_1)	((gab1_1	vel1_1)	icr2_2))))	((366.1_1	(((gag1_2	plu2_2)	(gac2_2	(gal2_2	vup1_2)))	((((gal2_1	(icr1_3	vul3_2))	vup1_1)	plu1_2)	gag1_1)))
((((((366.1_2	((406.1_1	416.1_1)	406.1_2))	((lai1_1	lai2_2)	((lai1_2	lai2_1)	tri1_2)))	((hal1_1	hal1_2)	(hal2_1	hal2_2)))	((rot1_1	rot1_2)	((rot2_1	rot2_2)	(rot3_1	rot3_2))))	((((((plu2_1	icr2_1)	((ceb2_1	(gab1_1	icr2_3))	gac2_1))	((ceb1_1	vul1_2)	gal1_2))	((((((gac1_1	gac1_2)	icr1_2)	gag2_1)	ceb2_2)	icr2_2)	(((ceb1_2	vel1_1)	vel2_1)	gag2_2)))	((((366.1_1	vup1_2)	(369.1_1	plu2_2))	gag1_1)	(vul3_2	(gac2_2	(((gag1_2	vup1_1)	(gal2_1	(plu1_2	vel1_2)))
(((((((((406.1_1	(406.1_2	416.1_1))	366.1_2)	((lai1_2	lai2_1)	tri1_2))	(lai1_1	lai2_2))	(((hal1_1	hal1_2)	(hal2_1	hal2_2))	(((rot1_1	rot1_2)	(rot3_1	rot3_2))	(rot2_1	rot2_2))))	(((((((((ceb1_1	gab1_1)	vul1_2)	((ceb1_2	(gac1_2	vel1_1))	vel2_1))	(ceb2_2	icr2_2))	((((gal1_2	gag2_1)	((ceb2_1	icr2_1)	icr1_2))	((gac2_1	icr2_3)	gag2_2))	(gac1_1	plu2_1)))	(((366.1_1	vul3_2)	((369.1_1	plu2_2)	((gag1_1	vup1_2)	gag1_2)))	vel1_2))	vup1_1)	((gac2_2	gal2_1)	plu1_2))
((((((((366.1_2	(406.1_1	(406.1_2	416.1_1)))	(lai1_1	lai2_2))	((lai1_2	lai2_1)	tri1_2))	((rot1_1	rot1_2)	((rot2_1	rot2_2)	(rot3_1	rot3_2))))	((hal1_1	hal1_2)	(hal2_1	hal2_2)))	(((((((((ceb1_2	ceb2_2)	((plu2_1	(gab1_1	gac1_1))	vel1_1))	((ceb1_1	gac1_2)	(gag2_2	icr2_3)))	icr2_1)	vel2_1)	(((ceb2_1	icr1_2)	((gac2_1	vul1_2)	gag2_1))	(gal1_2	icr2_2)))	((vel1_2	gag1_2)	(vup1_2	(icr1_3	vul3_2))))	(((gab2_1	gab2_2)	icr2_4)	((((366.1_1	plu2_2)	gal2_2)	(gag1_1
((((((((((406.1_1	416.1_1)	406.1_2)	366.1_2)	(lai1_1	lai2_2))	((lai1_2	lai2_1)	tri1_2))	(((rot1_1	rot1_2)	((rot2_1	rot2_2)	rot3_1))	rot3_2))	(hal1_1	(hal1_2	(hal2_1	hal2_2))))	(((((((gab2_1	icr2_4)	gab2_2)	(gag1_1	icr1_3))	(plu2_2	vup1_1))	(366.1_1	((((369.1_1	((gac2_2	gal2_1)	gal2_2))	gag1_2)	vul3_2)	plu1_2)))	(vup1_2	vel1_2))	((gab1_2	icr1_1)	(vel2_2	vul2_2))))	((((((((gag2_1	gab1_1)	(ceb2_2	vel1_1))	ceb1_1)	icr2_2)	plu2_1)	gac1_1)	((gac2_1	((gac1_2
((((((((366.1_2	(406.1_1	(406.1_2	416.1_1)))	(lai1_1	lai2_2))	((lai1_2	lai2_1)	tri1_2))	(((hal1_1	(hal2_1	hal2_2))	hal1_2)	(((rot1_1	rot1_2)	(rot3_1	rot3_2))	(rot2_1	rot2_2))))	((((((((ceb2_1	vel1_1)	ceb2_2)	gab1_1)	((ceb1_1	plu2_1)	((gac1_1	gag2_1)	icr2_2)))	(vul1_2	icr2_1))	icr1_2)	((ceb1_2	((gac1_2	vel2_1)	icr2_3))	((gac2_1	gag2_2)	gal1_2)))	((((gab2_2	(gab2_1	icr2_4))	(((369.1_1	gag1_2)	(vup1_2	(icr1_3	vel1_2)))	gag1_1))	((((366.1_1	(gac2_2	plu1_2))
(((((((366.1_2	(406.1_1	(406.1_2	416.1_1)))	(lai1_1	lai2_2))	((lai1_2	lai2_1)	tri1_2))	((hal1_1	(hal1_2	(hal2_1	hal2_2)))	(((rot1_1	rot1_2)	(rot3_1	rot3_2))	(rot2_1	rot2_2))))	((((((((plu2_1	gac2_1)	(gac1_1	gag2_1))	(vel2_1	vul1_2))	(gag2_2	icr2_3))	((((ceb1_2	ceb2_2)	gab1_1)	(ceb2_1	gac1_2))	icr2_2))	((((ceb1_1	gal1_2)	icr1_2)	icr2_1)	vel1_1))	((((gab2_2	icr2_4)	gab2_1)	vul3_2)	((((((366.1_1	vup1_1)	vel1_2)	plu2_2)	((((369.1_1	gag1_1)	icr1_3)	(vup1_2
(((((((366.1_2	((406.1_1	406.1_2)	416.1_1))	(lai1_1	lai2_2))	((lai1_2	lai2_1)	tri1_2))	(((hal1_1	hal1_2)	(hal2_1	hal2_2))	(((rot1_1	rot1_2)	(rot3_1	rot3_2))	(rot2_1	rot2_2))))	((((((vel2_1	plu2_1)	((ceb1_1	(ceb2_2	gac1_2))	(gac1_1	gac2_1)))	icr1_2)	((((gag2_1	gal1_2)	icr2_1)	((ceb1_2	vel1_1)	vul1_2))	((ceb2_1	((gag2_2	icr2_3)	icr2_2))	gab1_1)))	((((gab2_1	(gab2_2	icr2_4))	((((366.1_1	plu1_2)	((gac2_2	gal2_2)	(gag1_1	gal2_1)))	vel1_2)	vup1_1))	(((369.1_1
((((((((366.1_2	(406.1_1	(406.1_2	416.1_1)))	((lai1_2	lai2_1)	tri1_2))	(lai1_1	lai2_2))	(((hal1_1	hal1_2)	(hal2_1	hal2_2))	((rot1_1	rot1_2)	((rot2_1	rot2_2)	(rot3_1	rot3_2)))))	(((((((((ceb1_2	gac1_1)	icr2_2)	(((gac2_1	plu2_1)	vel2_1)	(gal1_2	vul1_2)))	(gab1_1	icr2_3))	icr2_1)	(((((ceb1_1	ceb2_1)	icr1_2)	(ceb2_2	gac1_2))	gag2_2)	(gag2_1	vel1_1)))	vup1_2)	((369.1_1	vel1_2)	(vul3_2	vup1_1)))	((((((gab2_1	gab2_2)	icr2_4)	(gac2_2	gag1_1))	(gag1_2	(icr1_3
(((((((366.1_2	(406.1_1	(406.1_2	416.1_1)))	(lai1_1	lai2_2))	((lai1_2	lai2_1)	tri1_2))	(((hal1_1	hal1_2)	(hal2_1	hal2_2))	((rot1_1	rot1_2)	((rot2_1	rot2_2)	(rot3_1	rot3_2)))))	((((((icr1_2	gac1_1)	(((((gac1_2	vel2_1)	gab1_1)	ceb1_1)	((((ceb2_2	gal1_2)	vul1_2)	vel1_1)	gac2_1))	((ceb1_2	icr2_3)	((ceb2_1	icr2_1)	plu2_1))))	gag2_1)	(gag2_2	icr2_2))	(((gab2_1	(gab2_2	icr2_4))	((((366.1_1	((gal2_1	plu2_2)	vup1_2))	plu1_2)	gal2_2)	((((369.1_1	gag1_2)	vel1_2)
((((((366.1_2	((406.1_1	406.1_2)	416.1_1))	((lai1_2	lai2_1)	tri1_2))	(lai1_1	lai2_2))	(((hal1_1	hal1_2)	(hal2_1	hal2_2))	((rot1_1	rot1_2)	((rot2_1	rot2_2)	(rot3_1	rot3_2)))))	(((((((vel2_1	((ceb1_2	icr2_3)	(gag2_1	icr1_2)))	(gac2_1	vul1_2))	gac1_1)	((((gac1_2	plu2_1)	ceb2_1)	(gab1_1	icr2_1))	((((ceb1_1	ceb2_2)	vel1_1)	(gag2_2	gal1_2))	icr2_2)))	((((gab2_1	icr2_4)	gab2_2)	(vup1_2	plu1_2))	((369.1_1	((gag1_1	((gal2_2	vel1_2)	icr1_3))	vup1_1))	plu2_2)))
(((((((366.1_2	(406.1_1	(406.1_2	416.1_1)))	(lai1_1	lai2_2))	((lai1_2	lai2_1)	tri1_2))	((hal1_1	(hal1_2	(hal2_1	hal2_2)))	((rot1_1	rot1_2)	((rot2_1	rot2_2)	(rot3_1	rot3_2)))))	(((((((gac1_1	icr2_3)	vel1_1)	(vel2_1	(gab1_1	icr1_2)))	(gac1_2	gag2_2))	(((((((ceb1_1	plu2_1)	icr2_1)	icr2_2)	gal1_2)	ceb1_2)	(ceb2_1	ceb2_2))	((gac2_1	vul1_2)	gag2_1)))	(((gab2_1	(gab2_2	icr2_4))	(plu1_2	vup1_2))	(((((366.1_1	icr1_3)	((gag1_2	gac2_2)	plu2_2))	369.1_1)	((gag1_1
((((((366.1_2	(406.1_1	(406.1_2	416.1_1)))	((lai1_1	lai2_2)	((lai1_2	lai2_1)	tri1_2)))	((hal1_1	hal1_2)	(hal2_1	hal2_2)))	((rot1_1	rot1_2)	((rot2_1	rot2_2)	(rot3_1	rot3_2))))	((((((((plu2_1	icr2_1)	ceb1_1)	((((vel1_1	gag2_2)	ceb1_2)	((ceb2_2	icr1_2)	gal1_2))	((gac1_2	gac2_1)	(gag2_1	vul1_2))))	icr2_2)	(((ceb2_1	icr2_3)	gac1_1)	(gab1_1	vel2_1)))	((gab2_2	(gab2_1	icr2_4))	(((366.1_1	(369.1_1	(icr1_3	vel1_2)))	((vup1_1	gal2_2)	(gag1_2	gal2_1)))	gac2_2)))
((((((((366.1_2	(406.1_1	(406.1_2	416.1_1)))	(lai1_1	lai2_2))	((lai1_2	lai2_1)	tri1_2))	((hal1_1	hal1_2)	(hal2_1	hal2_2)))	(((rot1_1	rot1_2)	(rot3_1	rot3_2))	(rot2_1	rot2_2)))	(((((((((ceb1_2	icr2_1)	(ceb2_1	gac1_1))	(((gac1_2	gac2_1)	gal1_2)	(gag2_1	gag2_2)))	((gab1_1	vel2_1)	icr2_2))	(((ceb1_1	plu2_1)	(ceb2_2	vul1_2))	((icr1_2	icr2_3)	vel1_1)))	(((gab2_1	icr2_4)	gab2_2)	(((366.1_1	(369.1_1	icr1_3))	gac2_2)	(((vup1_2	vel1_2)	gag1_2)	((gal2_1	gal2_2)
(((((((406.1_1	(406.1_2	416.1_1))	366.1_2)	(lai1_1	lai2_2))	((lai1_2	lai2_1)	tri1_2))	((hal1_1	(hal1_2	(hal2_1	hal2_2)))	((rot1_1	rot1_2)	((rot2_1	rot2_2)	(rot3_1	rot3_2)))))	(((((((((icr2_2	icr2_3)	ceb1_1)	((((ceb1_2	(gag2_1	gag2_2))	ceb2_1)	((gac1_2	gac2_1)	gal1_2))	((gab1_1	vel2_1)	gac1_1)))	((((ceb2_2	plu2_1)	icr1_2)	(vul1_2	vel1_1))	icr2_1))	(vup1_1	gal2_1))	((369.1_1	(icr1_3	vup1_2))	(gal2_2	plu2_2)))	((icr2_4	(gab2_1	gab2_2))	(((366.1_1	gag1_2)
(((((((366.1_2	((406.1_1	406.1_2)	416.1_1))	(lai1_1	lai2_2))	((lai1_2	lai2_1)	tri1_2))	(((hal1_1	hal1_2)	(hal2_1	hal2_2))	((rot1_1	rot1_2)	((rot2_1	rot2_2)	(rot3_1	rot3_2)))))	(((((gag2_2	gal1_2)	vul1_2)	((((ceb2_2	gac2_1)	icr2_1)	gac1_2)	gab1_1))	(((((gac1_1	(ceb1_2	vel2_1))	ceb2_1)	vel1_1)	(icr1_2	icr2_2))	(((ceb1_1	icr2_3)	plu2_1)	gag2_1)))	((((((gab2_1	(gab2_2	icr2_4))	(366.1_1	((gal2_1	plu1_2)	vup1_2)))	gag1_2)	gag1_1)	vel1_2)	((369.1_1	plu2_2)
(((((((366.1_2	369.1_1)	((406.1_1	416.1_1)	406.1_2))	((lai1_1	lai2_2)	((lai1_2	lai2_1)	tri1_2)))	((hal1_1	hal1_2)	(hal2_1	hal2_2)))	(((rot1_1	rot1_2)	(rot3_1	rot3_2))	(rot2_1	rot2_2)))	((((((((((ceb2_2	gab1_1)	(gac1_2	vel2_1))	(vul1_2	icr2_3))	ceb1_2)	(ceb2_1	(gac1_1	gag2_1)))	(icr2_2	plu2_1))	(gag2_2	((gac2_1	vel1_1)	gal1_2)))	(icr1_2	(ceb1_1	icr2_1)))	((gab2_1	(gab2_2	icr2_4))	((((366.1_1	(gal2_2	vup1_1))	(gag1_1	gal2_1))	(vup1_2	plu2_2))	(((icr1_3
((((((369.1_1	(366.1_2	(406.1_1	(406.1_2	416.1_1))))	((lai1_2	lai2_1)	tri1_2))	(lai1_1	lai2_2))	(((hal1_1	hal1_2)	(hal2_1	hal2_2))	((rot1_1	rot1_2)	((rot2_1	rot2_2)	(rot3_1	rot3_2)))))	((((((((ceb2_2	(gag2_1	icr2_3))	((gab1_1	icr2_2)	vul1_2))	((ceb1_2	gac1_2)	gal1_2))	icr1_2)	(((((ceb2_1	gac1_1)	gac2_1)	icr2_1)	(gag2_2	vel2_1))	vel1_1))	(ceb1_1	plu2_1))	(((((gab2_2	(gab2_1	icr2_4))	plu1_2)	((gac2_2	vup1_1)	(gal2_2	plu2_2)))	((gal2_1	(vul3_2	vup1_2))
((((((((369.1_1	366.1_2)	((406.1_1	406.1_2)	416.1_1))	((lai1_1	lai2_2)	(lai1_2	lai2_1)))	tri1_2)	(((hal1_1	hal1_2)	(hal2_1	hal2_2))	((rot1_1	rot1_2)	((rot2_1	rot2_2)	(rot3_1	rot3_2)))))	((((((((((ceb2_1	(gac1_2	icr2_3))	(ceb1_1	icr2_2))	(gab1_1	((gag2_1	vul1_2)	icr1_2)))	(gag2_2	vel1_1))	(((ceb1_2	ceb2_2)	plu2_1)	vel2_1))	((gal1_2	icr2_1)	(gac1_1	gac2_1)))	((((366.1_1	icr1_3)	gac2_2)	gag1_1)	plu1_2))	(((((gab2_1	gab2_2)	icr2_4)	((gal2_2	vup1_1)	vup1_2))
(((((((366.1_2	369.1_1)	((406.1_1	406.1_2)	416.1_1))	((lai1_1	lai2_2)	((lai1_2	lai2_1)	tri1_2)))	(((hal1_1	hal1_2)	(hal2_1	hal2_2))	(((rot1_1	rot1_2)	(rot3_1	rot3_2))	(rot2_1	rot2_2))))	(((((((((((((gac1_1	gag2_1)	gac2_1)	(gac1_2	(((ceb1_1	ceb2_2)	ceb2_1)	(icr2_3	plu2_1))))	(ceb1_2	gab1_1))	(gag2_2	icr1_2))	icr2_2)	(vel2_1	vul1_2))	vel1_1)	(gal1_2	icr2_1))	((((gab2_2	gab2_1)	icr2_4)	(366.1_1	gag1_1))	((plu2_2	gac2_2)	plu1_2)))	gag1_2)	(((vup1_2	vul3_2)
(((((((366.1_2	(406.1_1	(406.1_2	416.1_1)))	((lai1_1	lai2_2)	((lai1_2	lai2_1)	tri1_2)))	(((hal1_1	hal1_2)	(hal2_1	hal2_2))	(((rot1_1	rot1_2)	(rot3_1	rot3_2))	(rot2_1	rot2_2))))	((((((icr1_2	vel1_1)	((((ceb1_2	(gab1_1	gag2_2))	(icr2_3	gac2_1))	icr2_2)	(ceb2_1	(vel2_1	vul1_2))))	(((gag2_1	(((ceb2_2	gac1_2)	gal1_2)	gac1_1))	plu2_1)	(ceb1_1	icr2_1)))	(369.1_1	((icr1_3	vup1_2)	plu2_2)))	((gab2_1	(gab2_2	icr2_4))	(((366.1_1	gag1_1)	gac2_2)	vul3_2)))	(plu1_2
(((((((366.1_2	(406.1_1	(406.1_2	416.1_1)))	(lai1_1	lai2_2))	((lai1_2	lai2_1)	tri1_2))	(((hal1_1	hal1_2)	(hal2_1	hal2_2))	((rot1_1	rot1_2)	((rot2_1	rot2_2)	(rot3_1	rot3_2)))))	((gab1_2	vel2_2)	(icr1_1	vul2_2)))	(((((((((gac1_1	gac1_2)	(ceb1_2	(ceb2_2	vel1_1)))	icr2_3)	(gab1_1	((icr1_2	icr2_1)	vul1_2)))	(gag2_1	plu2_1))	(ceb1_1	((ceb2_1	gal1_2)	vel2_1)))	((gac2_1	gag2_2)	icr2_2))	(((gab2_2	icr2_4)	gab2_1)	(plu2_2	gag1_2)))	((((((366.1_1	vup1_1)	gac2_2)
((((((((366.1_2	369.1_1)	(406.1_1	(406.1_2	416.1_1)))	(lai1_1	lai2_2))	((lai1_2	lai2_1)	tri1_2))	(((hal1_1	hal1_2)	(hal2_1	hal2_2))	((rot1_1	rot1_2)	((rot2_1	rot2_2)	(rot3_1	rot3_2)))))	(((((((plu2_1	((gal1_2	icr2_2)	vel2_1))	(gag2_1	(gag2_2	vel1_1)))	(ceb2_1	(icr1_2	icr2_3)))	(((((ceb1_2	(gac1_1	vul1_2))	gac1_2)	gac2_1)	(ceb1_1	(ceb2_2	gab1_1)))	icr2_1))	((gag1_2	(gal2_1	icr1_3))	(plu1_2	vup1_1)))	(((gab2_2	icr2_4)	gab2_1)	((((366.1_1	(gag1_1	vel1_2))
((((((366.1_2	((406.1_1	406.1_2)	416.1_1))	(369.1_1	(((lai1_1	lai2_2)	(lai1_2	lai2_1))	tri1_2)))	(((hal1_1	hal1_2)	(hal2_1	hal2_2))	(((rot1_1	rot1_2)	(rot3_1	rot3_2))	(rot2_1	rot2_2))))	((((icr2_1	(((ceb1_1	ceb1_2)	vel1_1)	((ceb2_1	gag2_1)	(gab1_1	gac1_1))))	(((icr2_2	(((gac1_2	icr1_2)	plu2_1)	gal1_2))	(((ceb2_2	vul1_2)	vel2_1)	gac2_1))	(gag2_2	icr2_3)))	(((((gab2_1	icr2_4)	gab2_2)	((gag1_1	vel1_2)	gal2_1))	(gal2_2	(gac2_2	vup1_2)))	(((366.1_1	icr1_3)
((((((((366.1_2	((406.1_1	406.1_2)	416.1_1))	369.1_1)	((lai1_1	lai2_2)	((lai1_2	lai2_1)	tri1_2)))	((hal1_1	(hal1_2	(hal2_1	hal2_2)))	((rot1_1	rot1_2)	((rot2_1	rot2_2)	(rot3_1	rot3_2)))))	(((gab1_2	vul2_2)	icr1_1)	vel2_2))	(((gab1_1	ceb1_2)	((((((gac2_1	icr1_2)	gal1_2)	icr2_2)	(((ceb2_1	vel1_1)	(gag2_2	vel2_1))	(((ceb2_2	icr2_3)	vul1_2)	gac1_2)))	icr2_1)	(ceb1_1	((gac1_1	gag2_1)	plu2_1))))	((((gab2_2	icr2_4)	gab2_1)	(((366.1_1	gag1_1)	plu1_2)	(((vel1_2
(((((((((366.1_2	369.1_1)	(406.1_1	(406.1_2	416.1_1)))	(lai1_1	lai2_2))	((lai1_2	lai2_1)	tri1_2))	(((hal1_1	hal1_2)	(hal2_1	hal2_2))	((rot1_1	rot1_2)	((rot2_1	rot2_2)	(rot3_1	rot3_2)))))	(((gab1_2	icr1_1)	vul2_2)	vel2_2))	((((((ceb1_2	((ceb1_1	gag2_1)	(ceb2_2	icr2_3)))	(ceb2_1	gac2_1))	(((gac1_2	vul1_2)	(gag2_2	vel2_1))	(icr1_2	vel1_1)))	(((plu2_1	gac1_1)	gal1_2)	icr2_2))	gab1_1)	((((((gab2_1	gab2_2)	icr2_4)	(((gac2_2	vel1_2)	(vup1_2	vul3_2))	plu2_2))
((((((((369.1_1	366.1_2)	(406.1_1	(406.1_2	416.1_1)))	(lai1_1	lai2_2))	((lai1_2	lai2_1)	tri1_2))	(hal1_1	(hal1_2	(hal2_1	hal2_2))))	(((((icr2_3	(ceb1_2	ceb2_1))	((((gac2_1	(gab1_1	gal1_2))	((gac1_1	vel1_1)	(gag2_2	vul1_2)))	icr2_1)	((gac1_2	icr1_2)	icr2_2)))	((ceb1_1	(gag2_1	plu2_1))	(ceb2_2	vel2_1)))	(((((gab2_1	gab2_2)	icr2_4)	(((gag1_2	plu1_2)	vup1_1)	gal2_2))	plu2_2)	(((366.1_1	(vul3_2	(gac2_2	vup1_2)))	((gag1_1	icr1_3)	gal2_1))	vel1_2)))	(((gab1_2
((((((((366.1_2	369.1_1)	((406.1_1	416.1_1)	406.1_2))	(lai1_1	lai2_2))	((lai1_2	lai2_1)	tri1_2))	(hal1_1	(hal1_2	(hal2_1	hal2_2))))	(((rot1_1	rot1_2)	(rot3_1	rot3_2))	(rot2_1	rot2_2)))	(((((((icr2_1	(((ceb1_1	plu2_1)	(ceb2_2	gag2_1))	gal1_2))	(gac1_2	((ceb2_1	(gab1_1	vul1_2))	gac1_1)))	(((((ceb1_2	gac2_1)	icr1_2)	vel2_1)	(gag2_2	vel1_1))	(icr2_2	icr2_3)))	(((gag1_2	plu1_2)	plu2_2)	(gag1_1	vup1_1)))	(((366.1_1	vel1_2)	vul3_2)	gal2_1))	(((gab2_1	gab2_2)
((((((((((366.1_2	(406.1_1	(406.1_2	416.1_1)))	369.1_1)	(lai1_1	lai2_2))	((lai1_2	lai2_1)	tri1_2))	((hal1_1	(hal1_2	(hal2_1	hal2_2)))	((rot1_1	rot1_2)	((rot2_1	rot2_2)	(rot3_1	rot3_2)))))	(((((((gac2_1	gac1_1)	ceb1_1)	(gac1_2	vul1_2))	ceb2_1)	gal1_2)	((((ceb2_2	(icr2_3	vel2_1))	(ceb1_2	icr1_2))	(((gag2_2	(icr2_1	vel1_1))	icr2_2)	gab1_1))	(gag2_1	plu2_1)))	((((gab2_2	icr2_4)	gab2_1)	vup1_1)	((((366.1_1	(gag1_1	gag1_2))	(gal2_1	plu1_2))	vel1_2)	((vul3_2
((((((369.1_1	((406.1_1	416.1_1)	406.1_2))	366.1_2)	((lai1_1	lai2_2)	((lai1_2	lai2_1)	tri1_2)))	(((hal1_1	hal1_2)	(hal2_1	hal2_2))	((rot1_1	rot1_2)	((rot2_1	rot2_2)	(rot3_1	rot3_2)))))	((((((ceb1_1	((gac2_1	gal1_2)	((gag2_2	vel1_1)	icr2_2)))	((gab1_1	gac1_1)	vel2_1))	(icr2_3	(((((((ceb1_2	gag2_1)	icr2_1)	ceb2_1)	gac1_2)	(plu2_1	vul1_2))	icr1_2)	ceb2_2)))	((((366.1_1	plu2_2)	gal2_1)	vel1_2)	(((vup1_1	gac2_2)	gag1_2)	(((vup1_2	(icr1_3	plu1_2))	vul3_2)
((((((366.1_2	(406.1_1	(406.1_2	416.1_1)))	369.1_1)	((lai1_1	lai2_2)	((lai1_2	lai2_1)	tri1_2)))	(((hal1_1	hal1_2)	(hal2_1	hal2_2))	((((rot1_1	rot1_2)	rot3_1)	rot3_2)	(rot2_1	rot2_2))))	(((((gag2_1	icr2_1)	(((gab1_1	((ceb1_2	ceb2_1)	icr1_2))	(ceb2_2	(icr2_3	vel2_1)))	(((((ceb1_1	vul1_2)	(((gac1_2	plu2_1)	icr2_2)	gal1_2))	vel1_1)	gag2_2)	(gac1_1	gac2_1))))	((366.1_1	vul3_2)	((((vup1_2	vup1_1)	gal2_2)	plu2_2)	(gal2_1	vel1_2))))	(((gab2_1	gab2_2)	icr2_4)
((((((((369.1_1	366.1_2)	((406.1_1	406.1_2)	416.1_1))	(lai1_1	lai2_2))	((lai1_2	lai2_1)	tri1_2))	((hal1_1	(hal1_2	(hal2_1	hal2_2)))	((rot1_1	rot1_2)	(((rot2_1	rot2_2)	rot3_1)	rot3_2))))	(((((((gab1_1	vul1_2)	(((icr1_2	((ceb2_2	(gag2_1	icr2_1))	vel2_1))	(((ceb2_1	vel1_1)	gac2_1)	(icr2_2	(icr2_3	plu2_1))))	(ceb1_2	(((gac1_1	gag2_2)	gac1_2)	gal1_2))))	ceb1_1)	(((gab2_1	gab2_2)	icr2_4)	(gac2_2	(gag1_2	icr1_3))))	vup1_2)	((((((366.1_1	vel1_2)	vup1_1)	(gal2_2
((((((366.1_2	369.1_1)	((406.1_1	406.1_2)	416.1_1))	(((lai1_1	lai2_2)	tri1_2)	(lai1_2	lai2_1)))	(((hal1_1	(hal2_1	hal2_2))	hal1_2)	((rot1_1	rot1_2)	(((rot2_1	rot2_2)	rot3_1)	rot3_2))))	((((((gac1_1	gac1_2)	(vel1_1	((icr1_2	ceb1_1)	(((ceb2_1	(gag2_2	vel2_1))	gac2_1)	icr2_3))))	(ceb1_2	gag2_1))	((((ceb2_2	vul1_2)	(gab1_1	plu2_1))	icr2_2)	(gal1_2	icr2_1)))	(((((((gab2_1	(gab2_2	icr2_4))	vup1_2)	(366.1_1	vel1_2))	(gac2_2	(icr1_3	plu1_2)))	vup1_1)	((plu2_2
(((((((((406.1_1	416.1_1)	406.1_2)	(366.1_2	369.1_1))	((lai1_2	lai2_1)	tri1_2))	(lai1_1	lai2_2))	(((hal1_1	hal1_2)	(hal2_1	hal2_2))	((rot1_1	rot1_2)	((rot2_1	rot2_2)	(rot3_1	rot3_2)))))	((((((((((ceb1_1	ceb2_2)	((gag2_1	vul1_2)	icr1_2))	gac1_2)	gac1_1)	((((ceb1_2	plu2_1)	ceb2_1)	(gal1_2	icr2_2))	(((gab1_1	gac2_1)	vel1_1)	icr2_1)))	(vel2_1	(gag2_2	icr2_3)))	(gal2_1	(vup1_1	vup1_2)))	((gab2_2	(gab2_1	icr2_4))	gac2_2))	(((366.1_1	icr1_3)	((gag1_1	plu1_2)
((((((366.1_2	(369.1_1	(406.1_1	(406.1_2	416.1_1))))	((lai1_1	lai2_2)	((lai1_2	lai2_1)	tri1_2)))	(((hal1_1	hal1_2)	(hal2_1	hal2_2))	(((rot1_1	rot1_2)	(rot3_1	rot3_2))	(rot2_1	rot2_2))))	(((((((icr1_2	icr2_2)	((ceb2_1	(icr2_3	vel2_1))	vul1_2))	gac1_2)	((((ceb1_1	ceb1_2)	(gac1_1	icr2_1))	((ceb2_2	vel1_1)	gac2_1))	((gag2_1	gag2_2)	(gab1_1	plu2_1))))	gal1_2)	((((gab2_1	icr2_4)	gab2_2)	((((366.1_1	gal2_2)	(vel1_2	plu2_2))	vup1_1)	((gac2_2	(gag1_1	plu1_2))
((((((((369.1_1	366.1_2)	(406.1_1	(406.1_2	416.1_1)))	(lai1_1	lai2_2))	((lai1_2	lai2_1)	tri1_2))	((hal1_1	(hal1_2	(hal2_1	hal2_2)))	((rot1_1	rot1_2)	((rot2_1	rot2_2)	(rot3_1	rot3_2)))))	(((((((((gab1_1	gag2_2)	(gac2_1	vul1_2))	gac1_2)	((ceb1_1	gal1_2)	((icr1_2	icr2_3)	plu2_1)))	vel1_1)	((ceb2_2	ceb2_1)	icr2_2))	(gag2_1	(((ceb1_2	vel2_1)	gac1_1)	icr2_1)))	((gab2_2	(gab2_1	icr2_4))	(((((((((366.1_1	gal2_1)	gag1_2)	vel1_2)	(gal2_2	vup1_1))	plu1_2)	vup1_2)
((((((366.1_2	(369.1_1	((406.1_1	416.1_1)	406.1_2)))	(lai1_1	lai2_2))	((lai1_2	lai2_1)	tri1_2))	(((hal1_1	hal1_2)	(hal2_1	hal2_2))	((((rot1_1	rot1_2)	rot3_1)	rot3_2)	(rot2_1	rot2_2))))	((((((gac2_1	ceb1_1)	vel2_1)	(((((gab1_1	(gac1_2	gag2_2))	vel1_1)	(ceb2_2	icr2_2))	ceb1_2)	(ceb2_1	gag2_1)))	(((gal1_2	(icr1_2	(plu2_1	vul1_2)))	icr2_3)	(gac1_1	icr2_1)))	(((((gab2_1	icr2_4)	gab2_2)	((((gal2_1	plu2_2)	vup1_1)	vel1_2)	gac2_2))	(((gag1_1	gal2_2)	icr1_3)
(((((((366.1_2	(406.1_1	(406.1_2	416.1_1)))	369.1_1)	((lai1_1	lai2_2)	((lai1_2	lai2_1)	tri1_2)))	(((hal1_1	(hal2_1	hal2_2))	hal1_2)	((rot1_1	rot1_2)	((rot2_1	rot2_2)	(rot3_1	rot3_2)))))	((((((((gac1_1	(ceb2_1	gac2_1))	(ceb2_2	gal1_2))	icr2_1)	(((gag2_2	icr1_2)	plu2_1)	icr2_3))	(ceb1_2	vul1_2))	((((gab1_1	gac1_2)	vel2_1)	(gag2_1	icr2_2))	(ceb1_1	vel1_1)))	((((((((gab2_2	gab2_1)	icr2_4)	gag1_1)	vul3_2)	icr1_3)	((366.1_1	gal2_2)	(gal2_1	(vel1_2	vup1_1))))
((((((((369.1_1	366.1_2)	(406.1_1	(406.1_2	416.1_1)))	(lai1_1	lai2_2))	((lai1_2	lai2_1)	tri1_2))	((hal1_1	hal1_2)	(hal2_1	hal2_2)))	((rot1_1	rot1_2)	((rot2_1	rot2_2)	(rot3_1	rot3_2))))	((((((((icr2_1	(ceb2_2	gac1_2))	((gab1_1	gag2_2)	vel1_1))	(((ceb1_2	vul1_2)	((icr1_2	vel2_1)	icr2_3))	gac2_1))	(ceb1_1	(((ceb2_1	gag2_1)	(gac1_1	plu2_1))	icr2_2)))	gal1_2)	(((366.1_1	(vel1_2	vup1_2))	(gac2_2	gag1_2))	(plu1_2	((vup1_1	(gal2_1	icr1_3))	(gag1_1	gal2_2)))))
((((((((((406.1_1	(406.1_2	416.1_1))	366.1_2)	369.1_1)	(lai1_1	lai2_2))	((lai1_2	lai2_1)	tri1_2))	(((rot1_1	rot1_2)	(rot3_1	rot3_2))	(rot2_1	rot2_2)))	((hal1_1	hal1_2)	(hal2_1	hal2_2)))	(((((((ceb1_1	(ceb2_2	vul1_2))	icr2_1)	(ceb1_2	ceb2_1))	icr2_2)	((gac1_1	(gab1_1	gac2_1))	((gac1_2	(((((gag2_2	plu2_1)	vel2_1)	vel1_1)	gal1_2)	icr1_2))	(gag2_1	icr2_3))))	(((((((gab2_1	icr2_4)	gab2_2)	vup1_2)	gal2_1)	vel1_2)	((366.1_1	plu1_2)	(gac2_2	(gal2_2	icr1_3))))
(((((((369.1_1	((406.1_1	416.1_1)	406.1_2))	366.1_2)	((lai1_1	lai2_2)	((lai1_2	lai2_1)	tri1_2)))	(((hal1_1	hal1_2)	(hal2_1	hal2_2))	((rot1_1	rot1_2)	((rot2_1	rot2_2)	(rot3_1	rot3_2)))))	((((((gac1_1	((ceb1_1	ceb2_2)	ceb2_1))	plu2_1)	(((icr2_3	(gac1_2	vel1_1))	(ceb1_2	icr2_2))	((icr2_1	(((gab1_1	gag2_1)	gac2_1)	(gal1_2	icr1_2)))	((gag2_2	vel2_1)	vul1_2))))	((((((gab2_1	icr2_4)	gab2_2)	gag1_2)	(((366.1_1	vul3_2)	(vup1_1	vup1_2))	(gal2_2	plu2_2)))	(gag1_1
(((((366.1_2	((406.1_1	416.1_1)	406.1_2))	((lai1_1	lai2_2)	((lai1_2	lai2_1)	tri1_2)))	(((hal1_1	hal1_2)	(hal2_1	hal2_2))	(((rot1_1	rot1_2)	(rot3_1	rot3_2))	(rot2_1	rot2_2))))	((((((((ceb2_1	gab1_1)	vul1_2)	(ceb1_2	(ceb2_2	vel2_1)))	(gac1_2	gag2_2))	(gal1_2	((((gac2_1	icr1_2)	icr2_3)	icr2_2)	(((ceb1_1	(icr2_1	(vel1_1	plu2_1)))	gac1_1)	gag2_1))))	((gab2_1	gab2_2)	icr2_4))	((((((366.1_1	((369.1_1	vul3_2)	gac2_2))	(gal2_1	icr1_3))	vup1_2)	((gag1_1	plu2_2)
((((((((366.1_2	((406.1_1	416.1_1)	406.1_2))	(lai1_1	lai2_2))	((lai1_2	lai2_1)	tri1_2))	(((hal1_1	hal1_2)	(hal2_1	hal2_2))	((rot1_1	rot1_2)	(((rot2_1	rot2_2)	rot3_1)	rot3_2))))	(((gab1_2	icr1_1)	vul2_2)	vel2_2))	((((((ceb1_2	(((((ceb2_1	gac2_1)	(gac1_2	vel1_1))	icr2_1)	ceb2_2)	gac1_1))	(icr2_2	((ceb1_1	icr1_2)	(icr2_3	plu2_1))))	((gag2_1	((gag2_2	vul1_2)	(gab1_1	vel2_1)))	gal1_2))	(((366.1_1	((369.1_1	vup1_1)	vul3_2))	(((gag1_1	vup1_2)	icr1_3)	gag1_2))
((((((366.1_2	(406.1_1	(406.1_2	416.1_1)))	((lai1_1	lai2_2)	((lai1_2	lai2_1)	tri1_2)))	((hal1_1	(hal1_2	(hal2_1	hal2_2)))	((rot1_1	rot1_2)	((rot2_1	rot2_2)	(rot3_1	rot3_2)))))	((((((((ceb1_1	gac1_1)	(gac1_2	gag2_1))	(ceb2_1	vul1_2))	(gac2_1	icr2_2))	(((((gag2_2	(icr1_2	vel1_1))	gab1_1)	(ceb2_2	gal1_2))	((ceb1_2	icr2_1)	plu2_1))	(icr2_3	vel2_1)))	(((((gab2_1	(gab2_2	icr2_4))	plu2_2)	vup1_2)	369.1_1)	(((366.1_1	icr1_3)	gal2_1)	gag1_2)))	((((gal2_2	plu1_2)
(((((366.1_2	(406.1_1	(406.1_2	416.1_1)))	((lai1_1	lai2_2)	((lai1_2	lai2_1)	tri1_2)))	((((((vel1_1	vul1_2)	icr2_3)	(((((gag2_1	ceb2_2)	gac2_1)	(ceb1_1	plu2_1))	(gag2_2	icr2_1))	(gal1_2	icr2_2)))	((((ceb1_2	icr1_2)	(gab1_1	gac1_1))	(ceb2_1	gac1_2))	vel2_1))	((((((gab2_1	(gab2_2	icr2_4))	(366.1_1	icr1_3))	vup1_1)	(369.1_1	vul3_2))	gag1_1)	((vel1_2	((((gac2_2	plu1_2)	vup1_2)	gal2_2)	(gal2_1	plu2_2)))	gag1_2)))	(((gab1_2	icr1_1)	vul2_2)	vel2_2)))	(((hal1_1
(((((((366.1_2	((406.1_1	406.1_2)	416.1_1))	(lai1_1	lai2_2))	((lai1_2	lai2_1)	tri1_2))	(hal1_1	(hal1_2	(hal2_1	hal2_2))))	((rot1_1	rot1_2)	((rot2_1	rot2_2)	(rot3_1	rot3_2))))	(((((((((ceb1_1	plu2_1)	(ceb2_1	gab1_1))	(((ceb2_2	gac1_1)	(gac2_1	(icr2_3	(vel1_1	vul1_2))))	icr1_2))	((ceb1_2	gag2_2)	icr2_1))	icr2_2)	((gac1_2	vel2_1)	(gag2_1	gal1_2)))	((gal2_2	vel1_2)	((vup1_2	plu1_2)	(gac2_2	vul3_2))))	((((((gab2_1	gab2_2)	icr2_4)	(366.1_1	icr1_3))	vup1_1)
(((((366.1_2	(406.1_1	(406.1_2	416.1_1)))	((lai1_1	lai2_2)	((lai1_2	lai2_1)	tri1_2)))	(((hal1_1	hal1_2)	(hal2_1	hal2_2))	((((rot1_1	rot1_2)	rot3_2)	rot3_1)	(rot2_1	rot2_2))))	((((((plu2_1	icr1_2)	(ceb2_1	icr2_3))	(ceb1_2	gag2_2))	(((((gac2_1	((gac1_2	gag2_1)	((vel1_1	vel2_1)	vul1_2)))	gac1_1)	(ceb1_1	ceb2_2))	icr2_2)	((gab1_1	icr2_1)	gal1_2)))	(((((icr2_4	(gab2_1	gab2_2))	gag1_2)	(366.1_1	(((369.1_1	gag1_1)	(vel1_2	vup1_2))	vul3_2)))	gal2_1)	(((icr1_3
(((((((366.1_2	(406.1_1	(406.1_2	416.1_1)))	((lai1_1	lai2_2)	((lai1_2	lai2_1)	tri1_2)))	(((rot1_1	rot1_2)	(rot3_1	rot3_2))	(rot2_1	rot2_2)))	((hal1_1	hal1_2)	(hal2_1	hal2_2)))	(((((((((gab1_1	(ceb2_2	icr2_1))	((ceb2_1	gag2_2)	plu2_1))	gac1_2)	(ceb1_1	icr2_2))	gal1_2)	((ceb1_2	gag2_1)	((((gac2_1	vel2_1)	(icr1_2	icr2_3))	gac1_1)	(vul1_2	vel1_1))))	(((gab2_2	(gab2_1	icr2_4))	((icr1_3	vul3_2)	gal2_1))	(((((369.1_1	(gag1_1	vup1_1))	plu1_2)	plu2_2)	gac2_2)
((((((406.1_1	(406.1_2	416.1_1))	366.1_2)	((lai1_1	lai2_2)	((lai1_2	lai2_1)	tri1_2)))	(((((((((plu2_1	gac1_2)	gag2_2)	((gal1_2	gab1_1)	((ceb1_2	gag2_1)	icr2_3)))	(icr2_1	icr2_2))	(((gac1_1	gac2_1)	vel2_1)	vul1_2))	(((ceb1_1	icr1_2)	ceb2_2)	(ceb2_1	vel1_1)))	(((366.1_1	plu1_2)	(((gag1_2	plu2_2)	gal2_1)	(gag1_1	gal2_2)))	((icr1_3	vel1_2)	(vup1_2	vul3_2))))	((gab2_1	(gab2_2	icr2_4))	((369.1_1	vup1_1)	gac2_2)))	((gab1_2	icr1_1)	(vel2_2	vul2_2))))	(((hal1_1
((((((((366.1_2	(406.1_1	(406.1_2	416.1_1)))	((lai1_2	lai2_1)	tri1_2))	(lai1_1	lai2_2))	(((hal1_1	hal1_2)	(hal2_1	hal2_2))	(((rot1_1	rot1_2)	(rot3_1	rot3_2))	(rot2_1	rot2_2))))	((((((((ceb2_2	vel2_1)	((plu2_1	gac1_1)	icr2_3))	gal1_2)	((ceb1_2	vel1_1)	icr2_2))	(gab1_1	gag2_1))	((((ceb1_1	gag2_2)	icr1_2)	vul1_2)	((gac1_2	gac2_1)	icr2_1)))	ceb2_1)	((((((icr2_4	gab2_1)	gab2_2)	(gag1_1	vul3_2))	(((((366.1_1	gag1_2)	(vel1_2	vup1_2))	gal2_1)	plu1_2)	((369.1_1
(((((366.1_2	((406.1_1	416.1_1)	406.1_2))	((lai1_1	lai2_2)	((lai1_2	lai2_1)	tri1_2)))	(((hal1_1	(hal2_1	hal2_2))	hal1_2)	((rot1_1	rot1_2)	((rot2_1	rot2_2)	(rot3_1	rot3_2)))))	(((((((((((ceb1_2	(icr2_3	vul1_2))	gag2_2)	icr2_2)	ceb2_2)	gal1_2)	ceb1_1)	((ceb2_1	icr1_2)	(gac1_1	vel2_1)))	((gac1_2	((gac2_1	vel1_1)	icr2_1))	gag2_1))	(gab1_1	plu2_1))	((((icr2_4	(gab2_1	gab2_2))	(gal2_2	icr1_3))	((366.1_1	gag1_2)	((gal2_1	plu1_2)	vel1_2)))	(((369.1_1	vup1_2)
((((((((406.1_1	(406.1_2	416.1_1))	366.1_2)	(lai1_1	lai2_2))	((lai1_2	lai2_1)	tri1_2))	(((hal1_1	hal1_2)	(hal2_1	hal2_2))	((((rot1_1	rot1_2)	rot3_2)	rot3_1)	(rot2_1	rot2_2))))	(((((((gac1_1	(ceb1_2	icr2_3))	((ceb1_1	((ceb2_2	(gag2_2	vul1_2))	gac1_2))	((gac2_1	(gal1_2	vel1_1))	gag2_1)))	icr1_2)	(ceb2_1	plu2_1))	((gab1_1	(icr2_1	vel2_1))	icr2_2))	(((((gab2_1	gab2_2)	icr2_4)	((366.1_1	icr1_3)	vul3_2))	(gac2_2	plu2_2))	((((369.1_1	gal2_1)	(gag1_1	vup1_2))
(((((((366.1_2	((406.1_1	416.1_1)	406.1_2))	((lai1_1	lai2_2)	((lai1_2	lai2_1)	tri1_2)))	(((rot1_1	rot1_2)	(rot3_1	rot3_2))	(rot2_1	rot2_2)))	(hal1_1	(hal1_2	(hal2_1	hal2_2))))	((((((gag2_1	(((vel1_1	gac1_2)	(gac2_1	vel2_1))	((ceb2_2	plu2_1)	gal1_2)))	(ceb2_1	icr1_2))	(((((((ceb1_1	icr2_3)	vul1_2)	icr2_2)	icr2_1)	(ceb1_2	gac1_1))	gab1_1)	gag2_2))	((((((((gab2_1	icr2_4)	gab2_2)	(vel1_2	vup1_1))	gag1_2)	(icr1_3	plu2_2))	366.1_1)	plu1_2)	(((369.1_1	gac2_2)
(((((((366.1_2	((406.1_1	406.1_2)	416.1_1))	((lai1_2	lai2_1)	tri1_2))	(lai1_1	lai2_2))	((hal1_1	(hal1_2	(hal2_1	hal2_2)))	(((rot1_1	rot1_2)	(rot3_1	rot3_2))	(rot2_1	rot2_2))))	((((((((gac2_1	vul1_2)	icr2_3)	(((ceb2_2	gal1_2)	gab1_1)	gag2_1))	gag2_2)	((((ceb2_1	(icr1_2	vel2_1))	(gac1_1	vel1_1))	gac1_2)	icr2_2))	((ceb1_1	icr2_1)	(ceb1_2	plu2_1)))	((((icr2_4	(gab2_1	gab2_2))	(((366.1_1	vel1_2)	(gag1_1	plu1_2))	((gal2_1	gal2_2)	(plu2_2	vup1_1))))	((369.1_1
(((((((366.1_2	((406.1_1	416.1_1)	406.1_2))	((lai1_2	lai2_1)	tri1_2))	(lai1_1	lai2_2))	(((hal1_1	hal1_2)	(hal2_1	hal2_2))	(((rot1_1	rot1_2)	(rot3_1	rot3_2))	(rot2_1	rot2_2))))	((((((gac2_1	vul1_2)	((((ceb1_2	gac1_2)	(icr2_3	plu2_1))	vel1_1)	ceb2_1))	(ceb1_1	(gab1_1	gal1_2)))	(gac1_1	(ceb2_2	((((gag2_1	icr2_1)	vel2_1)	(icr1_2	icr2_2))	gag2_2))))	((((((gab2_1	icr2_4)	gab2_2)	gal2_1)	(369.1_1	vup1_1))	((plu2_2	icr1_3)	(gac2_2	plu1_2)))	(((366.1_1	((gag1_2
(((((((366.1_2	((406.1_1	416.1_1)	406.1_2))	((lai1_2	lai2_1)	tri1_2))	(lai1_1	lai2_2))	(((hal1_1	hal1_2)	(hal2_1	hal2_2))	(((rot1_1	rot1_2)	(rot3_1	rot3_2))	(rot2_1	rot2_2))))	((((((((gal1_2	(plu2_1	vel2_1))	(gac1_1	vul1_2))	((ceb1_2	ceb2_1)	(gac2_1	icr2_1)))	(icr1_2	icr2_2))	(((ceb1_1	ceb2_2)	gag2_1)	(((gab1_1	gag2_2)	(gac1_2	icr2_3))	vel1_1)))	(((366.1_1	vel1_2)	gal2_2)	(gag1_2	vul3_2)))	((((gab2_1	gab2_2)	icr2_4)	((369.1_1	gac2_2)	((gag1_1	icr1_3)
(((((366.1_2	(406.1_1	(406.1_2	416.1_1)))	((lai1_1	lai2_2)	((lai1_2	lai2_1)	tri1_2)))	(((hal1_1	hal1_2)	(hal2_1	hal2_2))	((rot1_1	rot1_2)	((rot2_1	rot2_2)	(rot3_1	rot3_2)))))	(((((((((((ceb1_2	ceb2_1)	vul1_2)	icr2_1)	gac2_1)	gag2_1)	vel2_1)	(((icr1_2	gag2_2)	((gal1_2	vel1_1)	(icr2_3	plu2_1)))	(ceb1_1	ceb2_2)))	gac1_1)	((gac1_2	gab1_1)	icr2_2))	((((gab2_1	icr2_4)	gab2_2)	((((366.1_1	vup1_2)	gal2_2)	vup1_1)	(((369.1_1	gag1_1)	gal2_1)	gac2_2)))	(plu1_2
((((((((366.1_2	((406.1_1	416.1_1)	406.1_2))	((lai1_2	lai2_1)	tri1_2))	(lai1_1	lai2_2))	(((((((gab1_1	(gac1_1	(gac2_1	vel1_1)))	icr1_2)	(((ceb1_2	ceb2_1)	(ceb2_2	gag2_1))	gac1_2))	(((plu2_1	vel2_1)	(gag2_2	gal1_2))	((ceb1_1	vul1_2)	(icr2_1	(icr2_2	icr2_3)))))	((((icr2_4	(gab2_1	gab2_2))	(plu1_2	((gag1_1	gal2_2)	(vup1_2	vel1_2))))	(vup1_1	gac2_2))	icr1_3))	((366.1_1	gag1_2)	((369.1_1	vul3_2)	(gal2_1	plu2_2))))	((gab1_2	(icr1_1	vul2_2))	vel2_2)))	((rot1_1
(((((((366.1_2	(406.1_1	(406.1_2	416.1_1)))	(lai1_1	lai2_2))	((lai1_2	lai2_1)	tri1_2))	(((hal1_1	hal1_2)	(hal2_1	hal2_2))	(((rot1_1	rot1_2)	(rot3_1	rot3_2))	(rot2_1	rot2_2))))	(((((((((plu2_1	vel2_1)	(icr2_1	icr2_3))	(((ceb1_1	ceb1_2)	gab1_1)	(ceb2_1	gag2_1)))	(((gal1_2	(ceb2_2	gac1_2))	(vel1_1	icr1_2))	gag2_2))	(gac1_1	icr2_2))	vul1_2)	gac2_1)	((((gab2_1	gab2_2)	icr2_4)	icr1_3)	((((366.1_1	(gag1_1	gal2_2))	vel1_2)	((((369.1_1	gal2_1)	vul3_2)	(plu2_2
((((((366.1_2	((406.1_1	416.1_1)	406.1_2))	(lai1_1	lai2_2))	((((((((gag2_2	(((ceb2_2	plu2_1)	icr2_1)	vul1_2))	icr2_2)	(gac2_1	(((ceb1_1	gac1_2)	gab1_1)	ceb2_1)))	((ceb1_2	gal1_2)	(((icr1_2	icr2_3)	(gac1_1	vel1_1))	(gag2_1	vel2_1))))	((((((icr2_4	gab2_2)	gab2_1)	gac2_2)	(icr1_3	vul3_2))	plu1_2)	(369.1_1	(gag1_1	(gal2_2	vel1_2)))))	(((366.1_1	gag1_2)	vup1_2)	(gal2_1	(plu2_2	vup1_1))))	(((gab1_2	vul2_2)	icr1_1)	vel2_2))	((lai1_2	lai2_1)	tri1_2)))	(((rot1_1
((((((366.1_2	((406.1_1	406.1_2)	416.1_1))	((lai1_1	lai2_2)	((lai1_2	lai2_1)	tri1_2)))	((hal1_1	hal1_2)	(hal2_1	hal2_2)))	(((((((ceb1_1	ceb2_1)	gal1_2)	icr2_2)	((((gab1_1	(gac1_1	gac1_2))	(gag2_1	(plu2_1	vul1_2)))	((vel1_1	gag2_2)	icr2_3))	((((ceb1_2	gac2_1)	(ceb2_2	icr2_1))	vel2_1)	icr1_2)))	((((((((gab2_1	gab2_2)	icr2_4)	366.1_1)	plu1_2)	((gag1_1	vel1_2)	(gal2_1	vup1_1)))	gac2_2)	(vul3_2	gal2_2))	((369.1_1	vup1_2)	((gag1_2	plu2_2)	icr1_3))))	(((gab1_2
((((((((366.1_2	(406.1_1	(406.1_2	416.1_1)))	((lai1_1	lai2_2)	((lai1_2	lai2_1)	tri1_2)))	(((((((icr2_3	(icr2_1	(vel1_1	vel2_1)))	(gag2_1	icr1_2))	ceb1_1)	((((ceb2_2	gab1_1)	((ceb2_1	gag2_2)	gal1_2))	ceb1_2)	(vul1_2	plu2_1)))	((gac1_1	(gac1_2	gac2_1))	icr2_2))	((((((gab2_2	(gab2_1	icr2_4))	gac2_2)	(369.1_1	icr1_3))	((366.1_1	gag1_2)	(gag1_1	(gal2_1	(vel1_2	vup1_1)))))	((plu1_2	gal2_2)	(vup1_2	plu2_2)))	vul3_2))	(((gab1_2	icr1_1)	vul2_2)	vel2_2)))	((rot1_1
(((((((366.1_2	(406.1_1	(406.1_2	416.1_1)))	(lai1_1	lai2_2))	((lai1_2	lai2_1)	tri1_2))	((hal1_1	hal1_2)	(hal2_1	hal2_2)))	(((rot1_1	rot1_2)	(rot3_1	rot3_2))	(rot2_1	rot2_2)))	((((((((((icr2_3	(gab1_1	gac1_1))	(vel1_1	vel2_1))	ceb1_2)	((((ceb2_1	icr1_2)	vul1_2)	(ceb2_2	gag2_2))	(((gac1_2	gag2_1)	gac2_1)	icr2_1)))	(ceb1_1	gal1_2))	plu2_1)	icr2_2)	gag1_1)	((((icr2_4	gab2_2)	gab2_1)	(((366.1_1	plu1_2)	gag1_2)	((icr1_3	plu2_2)	(vup1_1	(gal2_1	vel1_2)))))
(((((((366.1_2	((406.1_1	416.1_1)	406.1_2))	(lai1_1	lai2_2))	((lai1_2	lai2_1)	tri1_2))	(((hal1_1	hal1_2)	(hal2_1	hal2_2))	((((rot1_1	rot1_2)	rot3_2)	rot3_1)	(rot2_1	rot2_2))))	(((((((vel1_1	vel2_1)	(((ceb2_1	(ceb2_2	icr1_2))	vul1_2)	((ceb1_1	plu2_1)	((gab1_1	(gag2_2	icr2_3))	gal1_2))))	(gac1_1	gag2_1))	((ceb1_2	((gac1_2	gac2_1)	icr2_1))	icr2_2))	(((gag1_2	vel1_2)	gal2_1)	icr1_3))	(((((gab2_1	(gab2_2	icr2_4))	vup1_2)	369.1_1)	((gal2_2	plu1_2)	gag1_1))
(((((((366.1_2	((406.1_1	406.1_2)	416.1_1))	(lai1_1	lai2_2))	((lai1_2	lai2_1)	tri1_2))	(((hal1_1	hal1_2)	(hal2_1	hal2_2))	(((rot1_1	rot1_2)	(rot3_1	rot3_2))	(rot2_1	rot2_2))))	(((((((((ceb1_1	(gac1_1	plu2_1))	((gac1_2	vel2_1)	(icr2_1	vel1_1)))	((((vul1_2	gac2_1)	(gag2_1	icr2_2))	(ceb1_2	icr1_2))	ceb2_1))	(ceb2_2	(((gab1_1	gag2_2)	gal1_2)	icr2_3)))	(icr1_3	plu2_2))	(((gab2_1	gab2_2)	icr2_4)	(((vul3_2	((gal2_1	plu1_2)	gal2_2))	vup1_2)	(vel1_2	vup1_1))))
(((((((((366.1_2	((406.1_1	406.1_2)	416.1_1))	(lai1_1	lai2_2))	((lai1_2	lai2_1)	tri1_2))	((hal1_1	(hal1_2	(hal2_1	hal2_2)))	(((rot1_1	rot1_2)	(rot3_1	rot3_2))	(rot2_1	rot2_2))))	((gab1_2	icr1_1)	(vel2_2	vul2_2)))	(((((gac2_1	icr2_3)	(gab1_1	vel2_1))	(((((ceb2_2	vul1_2)	vel1_1)	((gag2_2	icr2_1)	icr2_2))	gac1_1)	gal1_2))	(((ceb1_1	plu2_1)	(ceb2_1	gac1_2))	((ceb1_2	gag2_1)	icr1_2)))	(((gab2_1	(gab2_2	icr2_4))	((plu1_2	(gag1_1	gag1_2))	vup1_2))	(((((366.1_1
(((((((366.1_2	(406.1_1	(406.1_2	416.1_1)))	(lai1_1	lai2_2))	((lai1_2	lai2_1)	tri1_2))	((hal1_1	(hal1_2	(hal2_1	hal2_2)))	((((rot1_1	rot1_2)	rot3_2)	rot3_1)	(rot2_1	rot2_2))))	((((((((ceb1_2	((((ceb2_1	plu2_1)	gac2_1)	(gac1_1	vel1_1))	gac1_2))	(ceb1_1	((((ceb2_2	vel2_1)	vul1_2)	(gag2_1	gag2_2))	(icr2_1	icr2_2))))	(gab1_1	(icr1_2	icr2_3)))	gal1_2)	((((369.1_1	gag1_1)	gac2_2)	plu1_2)	(gag1_2	vup1_2)))	((gab2_2	icr2_4)	gab2_1))	((((366.1_1	(plu2_2	vel1_2))
(((((((lai1_1	lai2_2)	366.1_2)	(406.1_1	(406.1_2	416.1_1)))	((lai1_2	lai2_1)	tri1_2))	(((((((((ceb2_1	((((ceb1_1	gac1_2)	vel2_1)	gag2_2)	plu2_1))	((((icr1_2	gab1_1)	((ceb1_2	ceb2_2)	icr2_3))	gal1_2)	gag2_1))	((gac1_1	(icr2_1	vel1_1))	(gac2_1	vul1_2)))	icr2_2)	((((icr2_4	gab2_1)	gab2_2)	plu2_2)	(((icr1_3	vup1_1)	gac2_2)	gal2_2)))	(gag1_2	vup1_2))	((369.1_1	gag1_1)	(plu1_2	gal2_1)))	((366.1_1	vel1_2)	vul3_2))	(((gab1_2	vul2_2)	icr1_1)	vel2_2)))	(((hal1_1
((((((((406.1_1	(406.1_2	416.1_1))	366.1_2)	((lai1_2	lai2_1)	tri1_2))	(lai1_1	lai2_2))	(((((((((gag2_1	icr2_2)	gag2_2)	(((ceb1_1	gac1_2)	ceb1_2)	(icr1_2	(plu2_1	vel2_1))))	((((ceb2_2	(gac1_1	vul1_2))	gal1_2)	(gab1_1	vel1_1))	((ceb2_1	icr2_1)	(gac2_1	icr2_3))))	((((366.1_1	gal2_1)	vup1_2)	plu2_2)	(369.1_1	vul3_2)))	((((gab2_1	gab2_2)	icr2_4)	plu1_2)	(((gac2_2	gag1_1)	gag1_2)	icr1_3)))	((gal2_2	vup1_1)	vel1_2))	((gab1_2	icr1_1)	(vel2_2	vul2_2)))	((hal1_1
((((((((366.1_2	((406.1_1	416.1_1)	406.1_2))	(lai1_1	lai2_2))	((lai1_2	lai2_1)	tri1_2))	((((((((ceb2_2	vel1_1)	gal1_2)	(gab1_1	gac1_1))	(((ceb1_2	vul1_2)	gag2_2)	gac1_2))	((vel2_1	((ceb1_1	(icr1_2	icr2_1))	ceb2_1))	(((gac2_1	plu2_1)	(gag2_1	icr2_2))	icr2_3)))	(((((gab2_1	(gab2_2	icr2_4))	(vel1_2	vup1_1))	gal2_2)	gag1_1)	(((369.1_1	gag1_2)	plu1_2)	gac2_2)))	((((366.1_1	icr1_3)	vul3_2)	gal2_1)	(plu2_2	vup1_2)))	(((gab1_2	icr1_1)	vul2_2)	vel2_2)))	((hal1_1
(((((((366.1_2	((406.1_1	416.1_1)	406.1_2))	(lai1_1	lai2_2))	((lai1_2	lai2_1)	tri1_2))	((hal1_1	(hal1_2	(hal2_1	hal2_2)))	((rot1_1	rot1_2)	((rot2_1	rot2_2)	(rot3_1	rot3_2)))))	((((((((plu2_1	(ceb2_2	vel1_1))	((ceb1_1	(gac2_1	gag2_2))	(gal1_2	vul1_2)))	((gac1_1	(ceb1_2	gab1_1))	(((gac1_2	icr1_2)	icr2_1)	(icr2_3	vel2_1))))	(ceb2_1	(gag2_1	icr2_2)))	((366.1_1	(icr1_3	vup1_2))	369.1_1))	(((gal2_1	((gac2_2	(gag1_2	((gal2_2	vup1_1)	plu1_2)))	gag1_1))	vul3_2)
((((((366.1_2	((406.1_1	406.1_2)	416.1_1))	((lai1_1	lai2_2)	((lai1_2	lai2_1)	tri1_2)))	((((((((gab1_1	icr2_2)	gag2_1)	((gac2_1	ceb1_2)	(gac1_1	icr1_2)))	((ceb2_1	vel2_1)	(gal1_2	vul1_2)))	(((ceb1_1	(icr2_3	vel1_1))	(gag2_2	plu2_1))	ceb2_2))	(gac1_2	icr2_1))	(((gab2_1	(gab2_2	icr2_4))	((((gal2_1	gal2_2)	plu1_2)	(gag1_2	vup1_2))	(vel1_2	vul3_2)))	((366.1_1	gag1_1)	(((369.1_1	vup1_1)	gac2_2)	(icr1_3	plu2_2)))))	((gab1_2	(icr1_1	vul2_2))	vel2_2)))	(((hal1_1
((((((((406.1_1	(406.1_2	416.1_1))	366.1_2)	((lai1_1	lai2_2)	((lai1_2	lai2_1)	tri1_2)))	((hal1_1	hal1_2)	(hal2_1	hal2_2)))	(((rot1_1	rot1_2)	(rot3_1	rot3_2))	(rot2_1	rot2_2)))	((((((gac1_1	ceb2_1)	ceb2_2)	(((((gac1_2	gag2_1)	gal1_2)	icr2_1)	((ceb1_1	(vel1_1	icr1_2))	(((ceb1_2	plu2_1)	(icr2_3	vul1_2))	gac2_1)))	(gag2_2	vel2_1)))	(gab1_1	icr2_2))	(((((((gab2_2	icr2_4)	gab2_1)	gal2_2)	(369.1_1	(gac2_2	(icr1_3	plu1_2))))	(gal2_1	plu2_2))	366.1_1)	(((gag1_1
(((((((366.1_2	((406.1_1	416.1_1)	406.1_2))	((lai1_1	lai2_2)	((lai1_2	lai2_1)	tri1_2)))	(((rot1_1	rot1_2)	(rot3_1	rot3_2))	(rot2_1	rot2_2)))	((hal1_1	hal1_2)	(hal2_1	hal2_2)))	((((((vel2_1	gac1_1)	((((ceb1_2	icr2_3)	plu2_1)	((gab1_1	gac2_1)	gal1_2))	(((ceb2_2	vul1_2)	gag2_1)	gac1_2)))	((ceb2_1	(icr2_1	vel1_1))	gag2_2))	((ceb1_1	icr2_2)	icr1_2))	(((((icr2_4	(gab2_1	gab2_2))	((369.1_1	((gac2_2	plu1_2)	(icr1_3	vel1_2)))	(gal2_2	vup1_1)))	((366.1_1	gag1_1)
((((((((((406.1_1	406.1_2)	416.1_1)	366.1_2)	(lai1_1	lai2_2))	(lai1_2	lai2_1))	tri1_2)	(((hal1_1	hal1_2)	(hal2_1	hal2_2))	((rot1_1	rot1_2)	((rot2_1	rot2_2)	(rot3_1	rot3_2)))))	(((((((((((ceb2_2	gag2_2)	gag2_1)	(icr1_2	vul1_2))	gac1_2)	ceb1_2)	((ceb1_1	icr2_2)	gac1_1))	(gab1_1	(((((ceb2_1	icr2_3)	vel1_1)	(icr2_1	vel2_1))	(gac2_1	plu2_1))	gal1_2)))	((((gab2_1	gab2_2)	icr2_4)	((366.1_1	gag1_2)	gag1_1))	((plu1_2	vel1_2)	vup1_2)))	((((369.1_1	gac2_2)	vup1_1)
(((((((366.1_2	((406.1_1	406.1_2)	416.1_1))	((lai1_2	lai2_1)	tri1_2))	(lai1_1	lai2_2))	(((hal1_1	hal1_2)	(hal2_1	hal2_2))	(((rot1_1	rot1_2)	(rot3_1	rot3_2))	(rot2_1	rot2_2))))	(((((((vul1_2	(ceb2_1	icr1_2))	((ceb1_2	gac1_1)	(vel1_1	icr2_3)))	(icr2_2	(((ceb1_1	vel2_1)	(((ceb2_2	gag2_2)	(gab1_1	gag2_1))	gac2_1))	(icr2_1	plu2_1))))	(gac1_2	gal1_2))	(gal2_2	(icr1_3	plu1_2)))	(((gab2_2	(gab2_1	icr2_4))	(gag1_1	(gal2_1	vup1_1)))	((((366.1_1	(369.1_1	(vel1_2
(((((((366.1_2	(406.1_1	(406.1_2	416.1_1)))	((lai1_2	lai2_1)	tri1_2))	(lai1_1	lai2_2))	((hal1_1	hal1_2)	(hal2_1	hal2_2)))	((rot1_1	rot1_2)	((rot2_1	rot2_2)	(rot3_1	rot3_2))))	(((((((((((icr1_2	vul1_2)	gac1_2)	(ceb2_1	((icr2_1	vel1_1)	plu2_1)))	(ceb1_2	icr2_3))	((gag2_2	vel2_1)	gal1_2))	icr2_2)	((((ceb1_1	(gab1_1	gag2_1))	gac1_1)	ceb2_2)	gac2_1))	((366.1_1	(gal2_1	plu2_2))	(gal2_2	icr1_3)))	(((((gab2_1	gab2_2)	icr2_4)	((369.1_1	gac2_2)	(vup1_2	vel1_2)))
((((((((366.1_2	(406.1_1	(406.1_2	416.1_1)))	(lai1_1	lai2_2))	((lai1_2	lai2_1)	tri1_2))	(((hal1_1	hal1_2)	(hal2_1	hal2_2))	((rot1_1	rot1_2)	((rot2_1	rot2_2)	(rot3_1	rot3_2)))))	(((((((((gag2_1	vel2_1)	(gal1_2	((ceb1_1	gac2_1)	vel1_1)))	(icr2_3	icr2_2))	(gab1_1	gag2_2))	((((ceb1_2	icr2_1)	ceb2_2)	((ceb2_1	((gac1_2	plu2_1)	vul1_2))	icr1_2))	gac1_1))	(plu1_2	(gal2_2	((gag1_1	plu2_2)	icr1_3))))	(369.1_1	(((((gal2_1	vup1_2)	vel1_2)	gag1_2)	gac2_2)	vul3_2)))
(((((((366.1_2	((406.1_1	416.1_1)	406.1_2))	((lai1_2	lai2_1)	tri1_2))	(lai1_1	lai2_2))	(((hal1_1	hal1_2)	(hal2_1	hal2_2))	(((rot1_1	rot1_2)	(rot3_1	rot3_2))	(rot2_1	rot2_2))))	(((((((ceb1_2	ceb2_2)	vel2_1)	gag2_1)	(((((gab1_1	(gac1_2	plu2_1))	gag2_2)	ceb2_1)	icr1_2)	(((gac2_1	(icr2_1	icr2_2))	gal1_2)	icr2_3)))	(((ceb1_1	vel1_1)	gac1_1)	vul1_2))	(((366.1_1	((gac2_2	vup1_2)	gal2_1))	((((369.1_1	plu1_2)	(gag1_1	icr1_3))	plu2_2)	vup1_1))	((gag1_2	gal2_2)
((((((((406.1_1	406.1_2)	416.1_1)	366.1_2)	((lai1_1	lai2_2)	((lai1_2	lai2_1)	tri1_2)))	(((hal1_1	(hal2_1	hal2_2))	hal1_2)	((rot1_1	rot1_2)	((rot2_1	rot2_2)	(rot3_1	rot3_2)))))	((((((ceb2_1	(icr1_2	vul1_2))	((ceb1_2	vel2_1)	gac1_1))	vel1_1)	(((ceb2_2	gag2_1)	gab1_1)	gag2_2))	((((plu2_1	(icr2_1	icr2_2))	gac2_1)	vel1_2)	((ceb1_1	gal1_2)	(gac1_2	icr2_3))))	(((((gab2_1	gab2_2)	icr2_4)	((gab1_2	vel2_2)	(icr1_1	vul2_2)))	((((366.1_1	plu2_2)	vup1_2)	gag1_1)
((((((((366.1_2	((406.1_1	406.1_2)	416.1_1))	(lai1_1	lai2_2))	((lai1_2	lai2_1)	tri1_2))	(((hal1_1	hal1_2)	(hal2_1	hal2_2))	((((rot1_1	rot1_2)	rot3_1)	rot3_2)	(rot2_1	rot2_2))))	(((((((gac1_2	((ceb1_1	gac1_1)	(ceb2_1	icr1_2)))	(ceb1_2	(ceb2_2	vel1_1)))	(vup1_2	(plu2_2	vul3_2)))	((((icr2_4	gab2_2)	gab2_1)	(((gab1_2	vul2_2)	icr1_1)	vel2_2))	((plu1_2	gac2_2)	gag1_2)))	((369.1_1	(gal2_1	(gag1_1	vel1_2)))	icr1_3))	((366.1_1	gal2_2)	vup1_1))	((gag2_1	(((gab1_1
((((((((366.1_2	(406.1_1	(406.1_2	416.1_1)))	(lai1_1	lai2_2))	((lai1_2	lai2_1)	tri1_2))	((hal1_1	hal1_2)	(hal2_1	hal2_2)))	(((((ceb2_2	ceb1_1)	(gac1_2	vel1_1))	(plu1_2	(((gag1_1	vup1_1)	vup1_2)	gal2_2)))	(((((gag2_1	icr2_2)	(ceb1_2	vel2_1))	gac2_1)	(icr1_2	(icr2_3	vul1_2)))	((((ceb2_1	gag2_2)	(gab1_1	plu2_1))	(gac1_1	icr2_1))	gal1_2)))	((((((gab2_1	gab2_2)	icr2_4)	((gab1_2	vel2_2)	(icr1_1	vul2_2)))	gag1_2)	366.1_1)	(((((369.1_1	plu2_2)	vul3_2)	vel1_2)
(((((((366.1_2	(406.1_1	(406.1_2	416.1_1)))	((lai1_2	lai2_1)	tri1_2))	(lai1_1	lai2_2))	(((hal1_1	hal1_2)	(hal2_1	hal2_2))	(((rot1_1	rot1_2)	(rot3_1	rot3_2))	(rot2_1	rot2_2))))	((((gac1_2	(((ceb1_1	ceb2_1)	gag2_2)	gag2_1))	((((plu2_1	(gac1_1	icr2_1))	(ceb2_2	vel1_1))	(((((gab1_1	ceb1_2)	gal1_2)	vul1_2)	(icr2_3	vel2_1))	(gac2_1	icr1_2)))	icr2_2))	((((icr2_4	(gab2_1	gab2_2))	((gab1_2	vel2_2)	(icr1_1	vul2_2)))	(gac2_2	icr1_3))	vel1_2))	((((366.1_1	((plu1_2
((((((366.1_2	((406.1_1	416.1_1)	406.1_2))	(lai1_1	lai2_2))	((lai1_2	lai2_1)	tri1_2))	(((hal1_1	hal1_2)	(hal2_1	hal2_2))	((rot1_1	rot1_2)	((rot2_1	rot2_2)	(rot3_1	rot3_2)))))	((((((((gab1_1	gac2_1)	ceb1_2)	gal1_2)	(ceb1_1	vul1_2))	(((ceb2_1	vel2_1)	(((ceb2_2	gac1_2)	gag2_2)	((gac1_1	icr2_1)	icr1_2)))	((gag2_1	plu2_1)	(icr2_3	vel1_1))))	icr2_2)	(((369.1_1	gag1_1)	vel1_2)	vup1_1))	(((gab2_1	gab2_2)	((gab1_2	((vul2_2	vel2_2)	icr1_1))	icr2_4))	((((366.1_1
((((((366.1_2	((406.1_1	416.1_1)	406.1_2))	(lai1_1	lai2_2))	((lai1_2	lai2_1)	tri1_2))	((hal1_1	(hal1_2	(hal2_1	hal2_2)))	(((rot1_1	rot1_2)	(rot2_1	rot2_2))	(rot3_1	rot3_2))))	((((((((gal1_2	vul1_2)	(gac2_1	vel1_1))	gab1_1)	icr2_2)	(gac1_1	(gag2_1	(gag2_2	vel2_1))))	((((((ceb2_1	(ceb1_2	gac1_2))	icr2_1)	(plu2_1	icr2_3))	ceb2_2)	icr1_2)	ceb1_1))	(((gac2_2	((369.1_1	((gag1_1	gal2_2)	vel1_2))	vup1_1))	(((366.1_1	gag1_2)	(gal2_1	vup1_2))	vul3_2))	((((gab1_2
(((((((366.1_2	(406.1_1	(406.1_2	416.1_1)))	(lai1_1	lai2_2))	((lai1_2	lai2_1)	tri1_2))	(((rot1_1	rot1_2)	(rot3_1	rot3_2))	(rot2_1	rot2_2)))	((hal1_1	hal1_2)	(hal2_1	hal2_2)))	(((((ceb2_2	vul1_2)	((((ceb2_1	icr1_2)	(ceb1_1	gal1_2))	(((((ceb1_2	icr2_3)	gac2_1)	gac1_2)	(vel1_1	icr2_2))	((gag2_2	plu2_1)	vel2_1)))	(gab1_1	((gac1_1	icr2_1)	gag2_1))))	vup1_1)	(((gab2_2	icr2_4)	gab2_1)	(((gab1_2	icr1_1)	vul2_2)	vel2_2)))	(((((366.1_1	plu2_2)	icr1_3)	((gal2_1
(((((366.1_2	((406.1_1	416.1_1)	406.1_2))	((lai1_1	lai2_2)	((lai1_2	lai2_1)	tri1_2)))	((((((((((ceb2_2	gab1_1)	icr2_3)	gac1_1)	icr2_1)	((ceb1_2	gac2_1)	gal1_2))	((gag2_2	plu2_1)	icr2_2))	((gag2_1	vel1_1)	(icr1_2	vul1_2)))	(ceb1_1	((ceb2_1	vel2_1)	gac1_2)))	(((((((366.1_1	vul3_2)	vup1_2)	gal2_1)	vup1_1)	gac2_2)	(369.1_1	gag1_1))	gal2_2))	((((gab2_2	(gab2_1	icr2_4))	((gab1_2	vel2_2)	(icr1_1	vul2_2)))	(((icr1_3	plu1_2)	plu2_2)	gag1_2))	vel1_2)))	(((hal1_1
((((((366.1_2	((406.1_1	406.1_2)	416.1_1))	(lai1_1	lai2_2))	((lai1_2	lai2_1)	tri1_2))	(((((((((((ceb2_1	gag2_1)	(gab1_1	gac1_2))	(ceb2_2	vel2_1))	(icr1_2	icr2_1))	(gag2_2	vul1_2))	((ceb1_1	(gac2_1	icr2_3))	plu2_1))	(((ceb1_2	vel1_1)	gac1_1)	gal1_2))	icr2_2)	((((icr2_4	gab2_2)	((gab1_2	vul2_2)	(icr1_1	vel2_2)))	gab2_1)	((gal2_1	(gac2_2	(plu2_2	vel1_2)))	gag1_1)))	(366.1_1	(369.1_1	(((gag1_2	vup1_2)	vul3_2)	gal2_2))))	(icr1_3	(plu1_2	vup1_1))))	(((hal1_1
(((((((((366.1_2	(406.1_1	(406.1_2	416.1_1)))	tri1_2)	((lai1_1	lai2_2)	(lai1_2	lai2_1)))	(hal1_1	(hal1_2	(hal2_1	hal2_2))))	(((((((((gag2_1	vul1_2)	((ceb2_1	gag2_2)	vel1_1))	((ceb2_2	gac1_2)	icr1_2))	icr2_2)	gac1_1)	((((plu2_1	((ceb1_1	icr2_3)	gal1_2))	gab1_1)	(gac2_1	vel2_1))	ceb1_2))	icr2_1)	(gag1_1	vup1_1))	(((icr2_4	(gab2_1	gab2_2))	(((gab1_2	vul2_2)	icr1_1)	vel2_2))	(((((366.1_1	gac2_2)	369.1_1)	((plu2_2	(gal2_2	icr1_3))	vup1_2))	(gag1_2	(vul3_2
((((((((366.1_2	(406.1_1	(406.1_2	416.1_1)))	(lai1_2	lai2_1))	((lai1_1	lai2_2)	tri1_2))	((rot1_1	rot1_2)	((rot2_1	rot2_2)	(rot3_1	rot3_2))))	(hal1_1	(hal1_2	(hal2_1	hal2_2))))	((((((ceb1_2	plu2_1)	vel2_1)	icr2_1)	(ceb2_2	(((((ceb1_1	gac1_1)	gac2_1)	(((gab1_1	(((gag2_1	(icr2_3	vul1_2))	icr1_2)	gal1_2))	gac1_2)	vel1_1))	(ceb2_1	gag2_2))	icr2_2)))	(((366.1_1	icr1_3)	((369.1_1	gal2_1)	(gal2_2	plu2_2)))	(((gac2_2	gag1_2)	vup1_2)	(plu1_2	vul3_2))))	(((gab2_1
((((((366.1_2	(406.1_1	(406.1_2	416.1_1)))	(((hal1_1	hal1_2)	(hal2_1	hal2_2))	((lai1_1	lai2_2)	((lai1_2	lai2_1)	tri1_2))))	((rot1_1	rot1_2)	((rot2_1	rot2_2)	(rot3_1	rot3_2))))	((((((((gac2_1	(gac1_1	gag2_2))	(gab1_1	icr2_1))	((ceb1_1	vel1_1)	plu2_1))	ceb2_2)	(((icr2_3	vul1_2)	vel2_1)	gal1_2))	(((ceb1_2	gac1_2)	ceb2_1)	((gag2_1	icr1_2)	icr2_2)))	((366.1_1	((369.1_1	gal2_1)	vul3_2))	(((vup1_2	gag1_1)	(gac2_2	(vup1_1	(plu2_2	vel1_2))))	((icr1_3	plu1_2)
((((((366.1_2	(406.1_1	(406.1_2	416.1_1)))	((lai1_2	lai2_1)	tri1_2))	(lai1_1	lai2_2))	(((hal1_1	(hal2_1	hal2_2))	hal1_2)	(((rot1_1	rot1_2)	(rot3_1	rot3_2))	(rot2_1	rot2_2))))	(((((plu2_1	icr2_2)	(((gac1_1	gac1_2)	gag2_1)	gac2_1))	((((ceb1_1	gag2_2)	(ceb2_2	((gab1_1	vel2_1)	vel1_1)))	(((ceb1_2	(ceb2_1	(icr1_2	vul1_2)))	gal1_2)	icr2_1))	icr2_3))	(((((366.1_1	gag1_2)	(gal2_1	(plu2_2	plu1_2)))	vul3_2)	(369.1_1	vup1_1))	(((vel1_2	vup1_2)	gac2_2)	((gag1_1
((((((((366.1_2	(406.1_1	(406.1_2	416.1_1)))	(lai1_1	lai2_2))	((lai1_2	lai2_1)	tri1_2))	((hal1_1	hal1_2)	(hal2_1	hal2_2)))	((rot1_1	rot1_2)	((rot2_1	rot2_2)	(rot3_1	rot3_2))))	(((((((gac2_1	((gac1_2	vul1_2)	vel1_1))	gal1_2)	(((icr2_3	icr2_1)	gab1_1)	(((ceb1_2	ceb2_1)	vel2_1)	gac1_1)))	(((ceb1_1	ceb2_2)	icr1_2)	gag2_1))	(icr2_2	(gag2_2	plu2_1)))	(((366.1_1	plu1_2)	gal2_1)	(((369.1_1	((icr1_3	(((gac2_2	(gal2_2	plu2_2))	vup1_2)	vel1_2))	gag1_2))	(vul3_2
((((((366.1_2	((406.1_1	406.1_2)	416.1_1))	(lai1_1	lai2_2))	((lai1_2	lai2_1)	tri1_2))	(((hal1_1	(hal2_1	hal2_2))	hal1_2)	((rot1_1	rot1_2)	((rot2_1	rot2_2)	(rot3_1	rot3_2)))))	((((((((gac2_1	((ceb1_2	ceb2_2)	vel2_1))	(((ceb1_1	vul1_2)	icr1_2)	(gab1_1	icr2_3)))	vel1_1)	icr2_2)	((ceb2_1	gal1_2)	(((plu2_1	(gag2_1	gag2_2))	(gac1_1	gac1_2))	icr2_1)))	(((366.1_1	gal2_1)	(369.1_1	(plu1_2	vul3_2)))	(((gal2_2	vel1_2)	icr1_3)	(((gac2_2	vup1_2)	gag1_1)	(gag1_2
(((((((((369.1_1	((406.1_1	406.1_2)	416.1_1))	366.1_2)	(lai1_1	lai2_2))	((lai1_2	lai2_1)	tri1_2))	(((hal1_1	hal1_2)	(hal2_1	hal2_2))	(((rot1_1	rot1_2)	(rot3_1	rot3_2))	(rot2_1	rot2_2))))	(gab1_2	((icr1_1	vul2_2)	vel2_2)))	((((((((((ceb2_1	gac1_2)	gag2_2)	gal1_2)	((gab1_1	icr1_2)	icr2_3))	(vel1_1	(ceb1_2	(gag2_1	vul1_2))))	((ceb2_2	gac2_1)	vel2_1))	((gac1_1	icr2_2)	plu2_1))	(ceb1_1	icr2_1))	(((gab2_1	icr2_4)	gab2_2)	vup1_1))	(((((366.1_1	gac2_2)	(plu1_2
(((((((366.1_2	369.1_1)	((406.1_1	406.1_2)	416.1_1))	((lai1_1	lai2_2)	((lai1_2	lai2_1)	tri1_2)))	((hal1_1	(hal1_2	(hal2_1	hal2_2)))	((rot1_1	rot1_2)	(((rot2_1	rot2_2)	rot3_2)	rot3_1))))	((((((ceb2_1	ceb1_1)	gal1_2)	((((vel2_1	vul1_2)	icr2_1)	((ceb2_2	gag2_2)	gac1_1))	(((ceb1_2	gag2_1)	(((gab1_1	vel1_1)	(gac1_2	(gac2_1	icr2_3)))	(icr2_2	plu2_1)))	icr1_2)))	((icr2_4	gab2_2)	gab2_1))	(((366.1_1	vel1_2)	(((((gac2_2	plu1_2)	gag1_1)	vup1_2)	vul3_2)	((gag1_2
((((((369.1_1	366.1_2)	(406.1_1	(406.1_2	416.1_1)))	((lai1_1	lai2_2)	((lai1_2	lai2_1)	tri1_2)))	(((hal1_1	hal1_2)	(hal2_1	hal2_2))	((rot1_1	rot1_2)	((rot2_1	rot2_2)	(rot3_1	rot3_2)))))	((((((((((ceb2_1	gac1_1)	gac2_1)	ceb2_2)	(gag2_2	vel1_1))	icr2_1)	(ceb1_1	ceb1_2))	(((gab1_1	icr2_3)	gac1_2)	((gag2_1	icr1_2)	((gal1_2	icr2_2)	(plu2_1	vel2_1)))))	vul1_2)	(((((gab2_1	icr2_4)	gab2_2)	((366.1_1	icr1_3)	(gal2_2	vel1_2)))	((((gag1_2	vup1_2)	vup1_1)	((gac2_2
((((((((366.1_2	369.1_1)	(406.1_1	(406.1_2	416.1_1)))	((lai1_1	lai2_2)	((lai1_2	lai2_1)	tri1_2)))	(((hal1_1	hal1_2)	(hal2_1	hal2_2))	((rot1_1	rot1_2)	((rot2_1	rot2_2)	(rot3_1	rot3_2)))))	(((gab1_2	icr1_1)	vul2_2)	vel2_2))	((((((((((ceb2_2	(ceb1_2	(gac1_2	vul1_2)))	(gab1_1	gag2_2))	(ceb2_1	gac2_1))	icr2_2)	(plu2_1	vel1_1))	(gac1_1	vel2_1))	(icr1_2	gag2_1))	(ceb1_1	icr2_3))	(gal1_2	icr2_1))	((((gab2_1	(gab2_2	icr2_4))	gac2_2)	((366.1_1	vel1_2)	icr1_3))
(((((((369.1_1	366.1_2)	((((406.1_1	416.1_1)	406.1_2)	((lai1_2	lai2_1)	tri1_2))	(lai1_1	lai2_2)))	(((hal1_1	hal1_2)	(hal2_1	hal2_2))	((rot1_1	rot1_2)	((rot2_1	rot2_2)	(rot3_1	rot3_2)))))	(((gab1_2	vul2_2)	icr1_1)	vel2_2))	((((((vel2_1	icr1_2)	icr2_2)	((((gab1_1	ceb1_2)	gal1_2)	(ceb2_2	(gac1_2	plu2_1)))	vul1_2))	((((ceb1_1	icr2_3)	ceb2_1)	icr2_1)	((gac1_1	gac2_1)	gag2_2)))	(gag2_1	vel1_1))	(((((((gab2_1	icr2_4)	gab2_2)	(gag1_1	gal2_1))	(icr1_3	plu1_2))
(((((((366.1_2	(406.1_1	(406.1_2	416.1_1)))	((lai1_1	lai2_2)	((lai1_2	lai2_1)	tri1_2)))	((rot1_1	rot1_2)	((rot2_1	rot2_2)	(rot3_1	rot3_2))))	((hal1_1	hal1_2)	(hal2_1	hal2_2)))	(((((((icr1_2	vel2_1)	gal1_2)	(((((ceb2_1	gag2_2)	icr2_2)	((gac1_2	vul1_2)	(plu2_1	vel1_1)))	(ceb2_2	gab1_1))	icr2_1))	(ceb1_2	gac2_1))	(((gag2_1	icr2_3)	gac1_1)	ceb1_1))	((((((gab2_1	icr2_4)	gab2_2)	((((366.1_1	icr1_3)	gag1_1)	gac2_2)	(vel1_2	(gal2_2	vup1_1))))	(gag1_2	plu2_2))
((((((366.1_2	((406.1_1	416.1_1)	406.1_2))	((lai1_1	lai2_2)	((lai1_2	lai2_1)	tri1_2)))	((hal1_1	(hal1_2	(hal2_1	hal2_2)))	(((rot1_1	rot1_2)	(rot3_1	rot3_2))	(rot2_1	rot2_2))))	((((((((ceb2_1	gab1_1)	(ceb1_2	((gac1_1	(gac1_2	icr1_2))	gal1_2)))	((ceb1_1	gag2_2)	((ceb2_2	vul1_2)	(vel2_1	plu2_1))))	icr2_2)	((gac2_1	icr2_1)	((gag2_1	icr2_3)	vel1_1)))	(((369.1_1	plu2_2)	((gal2_1	plu1_2)	vul3_2))	vup1_2))	(((((gab2_1	gab2_2)	icr2_4)	((366.1_1	(vup1_1	vel1_2))
((((((366.1_2	((406.1_1	416.1_1)	406.1_2))	(lai1_1	lai2_2))	((lai1_2	lai2_1)	tri1_2))	(((hal1_1	hal1_2)	(hal2_1	hal2_2))	(((rot1_1	rot1_2)	(rot3_1	rot3_2))	(rot2_1	rot2_2))))	(((((((icr2_1	gac2_1)	vul1_2)	(ceb2_1	plu2_1))	(((((ceb1_1	(gag2_2	icr2_3))	gal1_2)	((gac1_1	vel2_1)	icr1_2))	((ceb1_2	gab1_1)	ceb2_2))	(gac1_2	(gag2_1	vel1_1))))	icr2_2)	((gab2_1	(gab2_2	icr2_4))	((((((366.1_1	icr1_3)	vul3_2)	gag1_1)	(369.1_1	((plu1_2	plu2_2)	vup1_2)))	(gac2_2
((((((((406.1_1	416.1_1)	406.1_2)	366.1_2)	((hal1_1	hal1_2)	(hal2_1	hal2_2)))	((lai1_1	lai2_2)	((lai1_2	lai2_1)	tri1_2)))	((rot1_1	rot1_2)	((rot2_1	rot2_2)	(rot3_1	rot3_2))))	((((((((gac1_2	icr2_1)	(gag2_2	icr1_2))	((gab1_1	gac2_1)	gal1_2))	(((ceb1_1	vel2_1)	(ceb2_1	plu2_1))	vul1_2))	((icr2_3	icr2_2)	(gac1_1	((ceb1_2	(gag2_1	vel1_1))	ceb2_2))))	((((366.1_1	plu1_2)	gag1_1)	vul3_2)	(gac2_2	gal2_2)))	((((369.1_1	vup1_1)	(vel1_2	vup1_2))	(gag1_2	icr1_3))
((((((366.1_2	(406.1_1	(406.1_2	416.1_1)))	(lai1_1	lai2_2))	((lai1_2	lai2_1)	tri1_2))	((hal1_1	(hal1_2	(hal2_1	hal2_2)))	(((rot1_1	rot1_2)	(rot3_1	rot3_2))	(rot2_1	rot2_2))))	((((((ceb2_2	vel1_1)	(icr2_2	plu2_1))	((ceb1_1	vul1_2)	icr2_3))	(((ceb1_2	(ceb2_1	gac1_2))	(((gac2_1	gag2_1)	gag2_2)	icr1_2))	((((gab1_1	vel2_1)	gal1_2)	gac1_1)	icr2_1)))	((366.1_1	369.1_1)	(gac2_2	plu1_2)))	((((gab2_1	icr2_4)	gab2_2)	(((gab1_2	vul2_2)	vel2_2)	icr1_1))	((((gag1_1
(((((((((406.1_1	416.1_1)	406.1_2)	366.1_2)	(lai1_1	lai2_2))	((lai1_2	lai2_1)	tri1_2))	((hal1_1	(hal1_2	(hal2_1	hal2_2)))	(((rot1_1	rot1_2)	(rot3_1	rot3_2))	(rot2_1	rot2_2))))	((((((((icr2_1	((ceb1_1	icr2_3)	(gac1_2	(gac2_1	gag2_1))))	((icr1_2	vel2_1)	gal1_2))	(ceb1_2	ceb2_1))	icr2_2)	(((ceb2_2	(plu2_1	vel1_1))	gab1_1)	((gag2_2	vul1_2)	gac1_1)))	plu2_2)	(((gab2_2	gab2_1)	icr2_4)	(((gab1_2	vul2_2)	vel2_2)	icr1_1)))	(((((366.1_1	gal2_1)	vup1_1)	(369.1_1
(((((((406.1_1	(406.1_2	416.1_1))	366.1_2)	((lai1_1	lai2_2)	((lai1_2	lai2_1)	tri1_2)))	(((hal1_1	hal1_2)	(hal2_1	hal2_2))	((rot1_1	rot1_2)	((rot2_1	rot2_2)	(rot3_1	rot3_2)))))	((((((((ceb2_2	gab1_1)	vel1_1)	((((gal1_2	ceb1_1)	gac1_1)	icr1_2)	icr2_2))	(((ceb1_2	(gac2_1	(gag2_1	gag2_2)))	(ceb2_1	(icr2_3	(vel2_1	vul1_2))))	(plu2_1	icr2_1)))	gac1_2)	(((icr2_4	gab2_2)	(((gab1_2	vul2_2)	icr1_1)	vel2_2))	gab2_1))	((((366.1_1	vel1_2)	gag1_1)	(((gac2_2	vup1_2)
(((((((366.1_2	(406.1_1	(406.1_2	416.1_1)))	(lai1_1	lai2_2))	((lai1_2	lai2_1)	tri1_2))	(((hal1_1	hal1_2)	(hal2_1	hal2_2))	((rot1_1	rot1_2)	((rot2_1	rot2_2)	(rot3_1	rot3_2)))))	((((((((((ceb1_2	plu2_1)	(ceb2_1	vul1_2))	icr2_3)	gag2_1)	(gac1_1	icr1_2))	(icr2_1	(gab1_1	vel2_1)))	(gal1_2	icr2_2))	ceb1_1)	(((ceb2_2	gag2_2)	(gac2_1	vel1_1))	gac1_2))	(((((((((gab1_2	vel2_2)	vul2_2)	icr1_1)	icr2_4)	(gab2_1	gab2_2))	((((369.1_1	vup1_2)	gac2_2)	(vul3_2	plu1_2))
((((((((366.1_2	(406.1_1	(406.1_2	416.1_1)))	((lai1_2	lai2_1)	tri1_2))	(lai1_1	lai2_2))	(((hal1_1	hal1_2)	(hal2_1	hal2_2))	((rot1_1	rot1_2)	((rot2_1	rot2_2)	(rot3_1	rot3_2)))))	(((((((gac2_1	ceb1_1)	((gab1_1	vel2_1)	icr2_1))	((ceb1_2	gac1_2)	(((ceb2_2	(gag2_2	(vel1_1	plu2_1)))	icr1_2)	gac1_1)))	(((gag2_1	ceb2_1)	(gal1_2	icr2_3))	icr2_2))	vul1_2)	(((((icr2_4	(((gab1_2	vul2_2)	vel2_2)	icr1_1))	(gab2_1	gab2_2))	((366.1_1	vel1_2)	gal2_1))	(gac2_2	gag1_2))
((((((((366.1_2	((406.1_1	416.1_1)	406.1_2))	((lai1_1	lai2_2)	((lai1_2	lai2_1)	tri1_2)))	(((rot1_1	rot1_2)	(rot3_1	rot3_2))	(rot2_1	rot2_2)))	((hal1_1	(hal2_1	hal2_2))	hal1_2))	((((((gac1_1	plu2_1)	(((((ceb1_1	gag2_2)	icr2_1)	ceb1_2)	gal1_2)	icr1_2))	((((ceb2_1	gag2_1)	(gac1_2	gac2_1))	gab1_1)	((ceb2_2	(icr2_3	(vel2_1	vul1_2)))	icr2_2)))	vel1_1)	(((gab1_2	icr1_1)	vul2_2)	vel2_2))	(((gab2_2	(gab2_1	icr2_4))	((((366.1_1	369.1_1)	vul3_2)	gag1_1)	((gal2_2
((((((((366.1_2	((406.1_1	416.1_1)	406.1_2))	(lai1_1	lai2_2))	((lai1_2	lai2_1)	tri1_2))	(((((((((((plu2_1	icr2_3)	(ceb2_2	vel1_1))	((gab1_1	gac2_1)	(gac1_2	icr2_1)))	((ceb1_1	vul1_2)	gag2_2))	gac1_1)	(gag2_1	gal1_2))	icr2_2)	((ceb1_2	(ceb2_1	vel2_1))	icr1_2))	(((gab2_1	icr2_4)	gab2_2)	((((369.1_1	gal2_1)	(plu1_2	vup1_2))	(gag1_1	((gal2_2	icr1_3)	vel1_2)))	gac2_2)))	(((366.1_1	gag1_2)	vul3_2)	(plu2_2	vup1_1)))	(((gab1_2	vul2_2)	icr1_1)	vel2_2)))	((hal2_1
((((((366.1_2	(406.1_1	(406.1_2	416.1_1)))	((lai1_1	lai2_2)	((lai1_2	lai2_1)	tri1_2)))	((hal1_1	(hal1_2	(hal2_1	hal2_2)))	((rot1_1	rot1_2)	((rot2_1	rot2_2)	(rot3_1	rot3_2)))))	(((((((plu2_1	gac2_1)	icr2_2)	(((ceb2_2	vel1_1)	icr1_2)	(((gab1_1	vel2_1)	gag2_1)	gac1_2)))	((gac1_1	ceb1_1)	((ceb1_2	gal1_2)	icr2_1)))	(icr2_3	((ceb2_1	gag2_2)	vul1_2)))	(((icr2_4	(gab2_1	gab2_2))	(plu1_2	vul3_2))	((((366.1_1	icr1_3)	(gag1_2	plu2_2))	(gal2_2	vel1_2))	(((369.1_1
((((((((366.1_2	(406.1_1	(406.1_2	416.1_1)))	(lai1_1	lai2_2))	((lai1_2	lai2_1)	tri1_2))	((hal1_1	hal1_2)	(hal2_1	hal2_2)))	((((((icr2_2	(((((gac1_1	vel1_1)	vel2_1)	(icr1_2	plu2_1))	((((ceb1_1	ceb1_2)	gag2_1)	gac1_2)	ceb2_2))	(gab1_1	(gal1_2	icr2_3))))	(ceb2_1	(gag2_2	(gac2_1	vul1_2))))	icr2_1)	((366.1_1	gag1_1)	((369.1_1	plu1_2)	vup1_2)))	(((((gab2_1	(gab2_2	icr2_4))	vul3_2)	icr1_3)	(gal2_1	((gag1_2	vup1_1)	plu2_2)))	((gac2_2	gal2_2)	vel1_2)))	(((gab1_2
(((((((366.1_2	(406.1_1	(406.1_2	416.1_1)))	((lai1_2	lai2_1)	tri1_2))	(lai1_1	lai2_2))	((hal1_1	hal1_2)	((hal2_1	hal2_2)	(((rot1_1	rot1_2)	(rot3_1	rot3_2))	(rot2_1	rot2_2)))))	(((((((((ceb2_1	gag2_1)	(icr2_1	vel2_1))	ceb1_2)	(icr2_3	plu2_1))	icr2_2)	(((((ceb1_1	gac1_1)	((gab1_1	gal1_2)	icr1_2))	((gag2_2	vul1_2)	vel1_1))	(ceb2_2	gac1_2))	gac2_1))	((((icr2_4	(gab2_1	gab2_2))	((gag1_1	vup1_2)	vup1_1))	((((366.1_1	369.1_1)	(gac2_2	gal2_1))	gal2_2)	icr1_3))
((((((366.1_2	(406.1_1	(406.1_2	416.1_1)))	((lai1_2	lai2_1)	tri1_2))	(lai1_1	lai2_2))	(((hal1_1	hal1_2)	(hal2_1	hal2_2))	((rot1_1	rot1_2)	((rot2_1	rot2_2)	(rot3_1	rot3_2)))))	((((((gag2_1	icr2_1)	gag2_2)	((icr2_2	vel2_1)	vel1_1))	((((((ceb1_1	gac1_2)	icr1_2)	vul1_2)	((((ceb1_2	icr2_3)	gab1_1)	(gal1_2	gac1_1))	gac2_1))	(ceb2_2	plu2_1))	ceb2_1))	(((gab2_2	(gab2_1	icr2_4))	((((((366.1_1	gal2_2)	(gac2_2	vup1_2))	vup1_1)	((vel1_2	gal2_1)	vul3_2))	gag1_1)
((((((366.1_2	(406.1_1	(406.1_2	416.1_1)))	((lai1_1	lai2_2)	((lai1_2	lai2_1)	tri1_2)))	(((hal1_1	hal1_2)	(hal2_1	hal2_2))	((rot1_1	rot1_2)	((rot2_1	rot2_2)	(rot3_1	rot3_2)))))	((((((gag2_1	ceb1_2)	gac1_2)	((ceb2_1	gal1_2)	gac2_1))	((((ceb1_1	gag2_2)	ceb2_2)	vel1_1)	(gac1_1	(icr1_2	(icr2_3	plu2_1)))))	((((vel2_1	gab1_1)	vul1_2)	icr2_2)	icr2_1))	(((icr2_4	(((gab1_2	vul2_2)	vel2_2)	icr1_1))	(gab2_1	gab2_2))	(((((366.1_1	plu1_2)	plu2_2)	icr1_3)	((gag1_1
(((((((366.1_2	((406.1_1	406.1_2)	416.1_1))	((lai1_1	lai2_2)	((lai1_2	lai2_1)	tri1_2)))	((hal1_1	hal1_2)	(hal2_1	hal2_2)))	((rot1_1	rot1_2)	((rot2_1	rot2_2)	(rot3_1	rot3_2))))	((((((ceb2_1	plu2_1)	gal1_2)	icr2_2)	(gag2_1	((ceb1_2	gab1_1)	(icr2_3	vul1_2))))	(ceb1_1	((((ceb2_2	(vel1_1	icr1_2))	(gac1_1	(gac1_2	vel2_1)))	icr2_1)	(gac2_1	gag2_2))))	(((((gab2_1	icr2_4)	gab2_2)	((gab1_2	(icr1_1	vul2_2))	vel2_2))	((((366.1_1	gag1_1)	(gag1_2	(gal2_1	icr1_3)))
((((((366.1_2	(lai1_1	lai2_2))	((406.1_1	406.1_2)	416.1_1))	(((((icr1_2	(((gac1_2	gag2_2)	vel2_1)	icr2_1))	gac2_1)	(((ceb1_1	((ceb2_1	gal1_2)	(gac1_1	vel1_1)))	((ceb2_2	gab1_1)	plu2_1))	(((ceb1_2	vul1_2)	(gag2_1	icr2_3))	icr2_2)))	((((((gab2_2	(gab2_1	icr2_4))	(((gab1_2	icr1_1)	vul2_2)	vel2_2))	(gac2_2	(gal2_1	(gal2_2	icr1_3))))	369.1_1)	(((plu2_2	vul3_2)	gag1_2)	(gag1_1	vup1_1)))	(((366.1_1	vup1_2)	plu1_2)	vel1_2)))	((lai1_2	lai2_1)	tri1_2)))	((hal1_1
(((((((366.1_2	((406.1_1	406.1_2)	416.1_1))	(lai1_1	lai2_2))	((lai1_2	lai2_1)	tri1_2))	(((hal1_1	hal1_2)	(hal2_1	hal2_2))	((rot1_1	rot1_2)	((rot2_1	rot2_2)	(rot3_1	rot3_2)))))	(((((((gac2_1	(ceb1_1	gag2_2))	icr2_2)	(vel2_1	gal1_2))	((((((ceb1_2	gab1_1)	vul1_2)	icr2_1)	(ceb2_2	vel1_1))	icr1_2)	gac1_2))	((ceb2_1	gac1_1)	(gag2_1	(plu2_1	icr2_3))))	(((((((366.1_1	369.1_1)	(gac2_2	plu1_2))	vup1_2)	(vel1_2	gag1_1))	vup1_1)	(gal2_2	((gal2_1	icr1_3)	plu2_2)))
(((((((366.1_2	(406.1_1	(406.1_2	416.1_1)))	(lai1_1	lai2_2))	((lai1_2	lai2_1)	tri1_2))	((hal1_1	(hal1_2	(hal2_1	hal2_2)))	(((rot1_1	rot1_2)	(rot3_1	rot3_2))	(rot2_1	rot2_2))))	((((((((icr2_3	icr2_2)	(gag2_1	plu2_1))	((ceb1_1	gac1_1)	(ceb2_1	gac2_1)))	(ceb1_2	((gag2_2	icr2_1)	vul1_2)))	gal1_2)	gal2_2)	((((((gab1_1	gac1_2)	vel1_1)	((ceb2_2	vel2_1)	icr1_2))	vup1_2)	((366.1_1	369.1_1)	plu1_2))	(((vup1_1	vul3_2)	(((gal2_1	plu2_2)	icr1_3)	vel1_2))	((gac2_2
(((((((((406.1_1	406.1_2)	416.1_1)	366.1_2)	(lai1_1	lai2_2))	((lai1_2	lai2_1)	tri1_2))	((hal1_1	(hal1_2	(hal2_1	hal2_2)))	(((rot1_1	rot1_2)	(rot3_1	rot3_2))	(rot2_1	rot2_2))))	(((((gag2_1	((((vel2_1	ceb2_2)	plu2_1)	icr1_2)	ceb1_2))	(369.1_1	vup1_2))	(gag1_2	gal2_1))	((((((gab2_1	icr2_4)	gab2_2)	((gab1_2	vul2_2)	(icr1_1	vel2_2)))	(gal2_2	plu2_2))	(366.1_1	(vel1_2	plu1_2)))	(((vul3_2	icr1_3)	(gag1_1	vup1_1))	gac2_2)))	((((ceb2_1	gab1_1)	gal1_2)	icr2_3)
(((((366.1_2	((406.1_1	406.1_2)	416.1_1))	((lai1_1	lai2_2)	((lai1_2	lai2_1)	tri1_2)))	(((hal1_1	(hal2_1	hal2_2))	hal1_2)	(((rot1_1	rot1_2)	(rot3_1	rot3_2))	(rot2_1	rot2_2))))	((((((((plu2_1	vel2_1)	((ceb1_1	gal1_2)	(gab1_1	icr2_3)))	(gac1_1	gac2_1))	(ceb2_1	vel1_1))	(gag2_1	vul1_2))	(gac1_2	icr2_1))	icr2_2)	(((((((gab2_1	gab2_2)	(gab1_2	((vel2_2	vul2_2)	icr1_1)))	icr2_4)	((((366.1_1	vel1_2)	(gal2_2	icr1_3))	vul3_2)	vup1_1))	(gac2_2	gag1_1))	((((369.1_1
((((((366.1_2	((406.1_1	406.1_2)	416.1_1))	((lai1_1	lai2_2)	((lai1_2	lai2_1)	tri1_2)))	(((hal1_1	hal1_2)	(hal2_1	hal2_2))	(((rot1_1	rot1_2)	(rot3_1	rot3_2))	(rot2_1	rot2_2))))	((((gac1_2	vul1_2)	(((vel1_1	ceb2_1)	gag2_2)	icr2_2))	(((gab1_1	(((gac1_1	(gac2_1	vel2_1))	(icr2_3	plu2_1))	gag2_1))	icr2_1)	gal1_2))	(((((gab1_2	icr1_1)	(vel2_2	vul2_2))	(gab2_2	icr2_4))	gab2_1)	((((((366.1_1	vup1_2)	((gag1_1	gac2_2)	gal2_1))	((369.1_1	(gag1_2	plu1_2))	(vel1_2
(((((366.1_2	(406.1_1	(406.1_2	416.1_1)))	((lai1_1	lai2_2)	((lai1_2	lai2_1)	tri1_2)))	(((hal1_1	hal1_2)	(hal2_1	hal2_2))	((((rot1_1	rot1_2)	rot3_1)	rot3_2)	(rot2_1	rot2_2))))	((((((icr2_3	(ceb1_1	(gac1_1	(plu2_1	vel2_1))))	(gac1_2	gag2_1))	gal1_2)	ceb2_2)	((((gab1_1	gac2_1)	icr2_2)	(icr2_1	vel1_1))	vul1_2))	((((gab2_1	(gab2_2	icr2_4))	(((gab1_2	icr1_1)	vul2_2)	vel2_2))	(vul3_2	((gal2_2	vel1_2)	plu2_2)))	((((((366.1_1	vup1_2)	(369.1_1	(gag1_2	plu1_2)))
(((((((((406.1_1	(406.1_2	416.1_1))	366.1_2)	((lai1_2	lai2_1)	tri1_2))	(lai1_1	lai2_2))	((((((ceb2_2	(gac1_2	((gac2_1	gal1_2)	icr2_1)))	icr2_3)	(ceb1_1	(vul1_2	vel1_1)))	(((ceb1_2	icr1_2)	(ceb2_1	icr2_2))	gag2_1))	(gag2_2	((gab1_1	plu2_1)	(gac1_1	vel2_1))))	(((((gab2_1	gal2_1)	(gab2_2	icr2_4))	(((gab1_2	icr1_1)	vul2_2)	vel2_2))	((((369.1_1	gac2_2)	(vel1_2	(plu1_2	vup1_2)))	(plu2_2	vul3_2))	vup1_1))	(366.1_1	((gag1_1	icr1_3)	(gag1_2	gal2_2))))))	((hal1_1
((((((((366.1_2	((406.1_1	406.1_2)	416.1_1))	(lai1_1	lai2_2))	((lai1_2	lai2_1)	tri1_2))	((hal1_1	hal1_2)	(hal2_1	hal2_2)))	(((rot1_1	rot1_2)	(rot2_1	rot2_2))	(rot3_1	rot3_2)))	(((((((vel2_1	plu2_1)	gac1_1)	gac1_2)	(((ceb2_1	gal1_2)	(ceb2_2	gag2_2))	((gab1_1	gac2_1)	gag2_1)))	icr2_2)	((((((ceb1_1	ceb1_2)	vul1_2)	icr1_2)	icr2_3)	icr2_1)	vel1_1))	(((((((gab2_1	gab2_2)	icr2_4)	gal2_1)	(((369.1_1	((gag1_1	icr1_3)	plu1_2))	vel1_2)	((gag1_2	gal2_2)	vup1_1)))
((((((((366.1_2	((406.1_1	416.1_1)	406.1_2))	(lai1_1	lai2_2))	((lai1_2	lai2_1)	tri1_2))	((hal1_1	(hal2_1	hal2_2))	hal1_2))	((rot1_1	rot1_2)	((rot2_1	rot2_2)	(rot3_1	rot3_2))))	(((((icr2_1	gac2_1)	((gac1_2	(ceb1_2	(((ceb2_1	vel2_1)	((gag2_1	gag2_2)	icr1_2))	((gac1_1	plu2_1)	vel1_1))))	((((ceb1_1	gab1_1)	icr2_3)	vul1_2)	((ceb2_2	icr2_2)	gal1_2))))	(((gab1_2	(icr1_1	vul2_2))	vel2_2)	gac2_2))	(((gab2_1	(gab2_2	icr2_4))	(((gag1_1	(plu1_2	vup1_1))	icr1_3)
((((((((406.1_1	(406.1_2	416.1_1))	366.1_2)	((lai1_1	lai2_2)	((lai1_2	lai2_1)	tri1_2)))	(((hal1_1	(hal2_1	hal2_2))	hal1_2)	(((rot1_1	rot1_2)	(rot3_1	rot3_2))	(rot2_1	rot2_2))))	((((((((ceb2_1	gac2_1)	vel2_1)	((((ceb1_2	plu2_1)	gab1_1)	(ceb2_2	gag2_1))	gal1_2))	((ceb1_1	gac1_2)	gac1_1))	icr2_2)	(vel1_1	(((gag2_2	icr1_2)	icr2_3)	(icr2_1	vul1_2))))	((((((gab2_1	icr2_4)	gab2_2)	gac2_2)	(vup1_2	((gag1_1	vel1_2)	(icr1_3	vul3_2))))	(366.1_1	(((369.1_1	gal2_1)
((((((366.1_2	((406.1_1	416.1_1)	406.1_2))	((lai1_1	lai2_2)	((lai1_2	lai2_1)	tri1_2)))	(((hal1_1	hal1_2)	(hal2_1	hal2_2))	(((rot1_1	rot1_2)	(rot3_1	rot3_2))	(rot2_1	rot2_2))))	((((((((((gag2_2	vel1_1)	vul1_2)	icr1_2)	((((ceb1_1	vel2_1)	(gab1_1	icr2_3))	gal1_2)	(ceb2_1	(gac2_1	plu2_1))))	(gac1_2	icr2_1))	(gag2_1	ceb2_2))	icr2_2)	(ceb1_2	gac1_1))	(((((icr2_4	gab2_2)	gab2_1)	366.1_1)	(((gag1_1	vel1_2)	gac2_2)	gag1_2))	(((369.1_1	vul3_2)	(((gal2_1	vup1_1)
(((((((((406.1_1	416.1_1)	406.1_2)	366.1_2)	((lai1_1	lai2_2)	((lai1_2	lai2_1)	tri1_2)))	(((hal1_1	hal1_2)	(hal2_1	hal2_2))	(((rot1_1	rot1_2)	(rot3_1	rot3_2))	(rot2_1	rot2_2))))	((((((((vel1_1	ceb2_2)	(gab1_1	gag2_2))	(icr1_2	(plu2_1	vel2_1)))	(ceb2_1	vul1_2))	((gac2_1	(ceb1_1	(gac1_1	icr2_1)))	(gac1_2	icr2_2)))	ceb1_2)	((gag2_1	icr2_3)	gal1_2))	(((gab2_2	(gab2_1	icr2_4))	(((((366.1_1	gal2_1)	((vup1_2	vel1_2)	vup1_1))	((gag1_1	gag1_2)	gac2_2))	vul3_2)
((((((366.1_2	((406.1_1	406.1_2)	416.1_1))	((lai1_1	lai2_2)	((lai1_2	lai2_1)	tri1_2)))	(((hal1_1	(hal2_1	hal2_2))	hal1_2)	((rot1_1	rot1_2)	((rot2_1	rot2_2)	(rot3_1	rot3_2)))))	((((((((gac1_1	(gac2_1	plu2_1))	(ceb2_2	vel2_1))	gab1_1)	(((ceb1_1	icr1_2)	(gag2_2	icr2_3))	gal1_2))	gag2_1)	(icr2_1	vel1_1))	(icr2_2	((ceb1_2	vul1_2)	(ceb2_1	gac1_2))))	((((gab2_1	gab2_2)	icr2_4)	(gag1_2	vul3_2))	(((((366.1_1	plu1_2)	369.1_1)	(vup1_2	plu2_2))	((gal2_1	vup1_1)
((((((366.1_2	(406.1_1	(406.1_2	416.1_1)))	(lai1_1	lai2_2))	((lai1_2	lai2_1)	tri1_2))	((hal1_1	(hal1_2	(hal2_1	hal2_2)))	((((rot1_1	rot1_2)	rot3_1)	rot3_2)	(rot2_1	rot2_2))))	(((((((((ceb2_2	gag2_1)	((((ceb1_2	(vel1_1	(gac1_1	gac2_1)))	gac1_2)	gag2_2)	icr2_1))	(((ceb2_1	vul1_2)	(ceb1_1	plu2_1))	(gab1_1	((gal1_2	vel2_1)	icr2_3))))	(icr1_2	icr2_2))	((gal2_1	vup1_1)	vel1_2))	(gab2_1	(gab2_2	icr2_4)))	(((366.1_1	369.1_1)	gal2_2)	((plu2_2	gac2_2)	gag1_1)))
(((((((((366.1_2	((406.1_1	406.1_2)	416.1_1))	(lai1_1	lai2_2))	((lai1_2	lai2_1)	tri1_2))	(((hal1_1	hal1_2)	(hal2_1	hal2_2))	(((rot1_1	rot1_2)	(rot3_1	rot3_2))	(rot2_1	rot2_2))))	(((((((ceb2_1	(gac1_1	icr2_3))	(gag2_1	gag2_2))	icr2_2)	gab1_1)	(icr1_2	vul1_2))	(((((gac2_1	ceb2_2)	(plu2_1	vel1_1))	(ceb1_1	gac1_2))	((ceb1_2	vel2_1)	icr2_1))	gal1_2))	(((((((gab2_1	gab2_2)	icr2_4)	vul3_2)	366.1_1)	(vup1_2	(((plu1_2	gag1_2)	(gac2_2	gal2_2))	(gag1_1	(icr1_3
(((((366.1_2	((406.1_1	406.1_2)	416.1_1))	((lai1_1	lai2_2)	((lai1_2	lai2_1)	tri1_2)))	(((hal1_1	hal1_2)	(hal2_1	hal2_2))	(((rot1_1	rot1_2)	(rot3_1	rot3_2))	(rot2_1	rot2_2))))	(((((((plu2_1	ceb2_2)	gal1_2)	vul1_2)	((((ceb1_1	(gac1_2	vel2_1))	icr2_2)	(gab1_1	gag2_2))	(gac1_1	icr2_3)))	((((vel1_1	icr2_1)	ceb1_2)	gac2_1)	((ceb2_1	gag2_1)	icr1_2)))	((((((gab2_1	icr2_4)	gab2_2)	((plu2_2	vul3_2)	gac2_2))	gag1_1)	((369.1_1	icr1_3)	(gag1_2	((gal2_1	vel1_2)
(((((((366.1_2	(406.1_1	(406.1_2	416.1_1)))	((lai1_1	lai2_2)	((lai1_2	lai2_1)	tri1_2)))	(((hal1_1	hal1_2)	(hal2_1	hal2_2))	((rot1_1	rot1_2)	((rot2_1	rot2_2)	(rot3_1	rot3_2)))))	((((((((ceb2_2	(gac2_1	vul1_2))	(((gag2_1	icr2_3)	gac1_1)	ceb1_1))	(((gac1_2	gag2_2)	icr2_1)	icr2_2))	((((ceb1_2	vel1_1)	icr1_2)	((ceb2_1	gal1_2)	vel2_1))	(gab1_1	plu2_1)))	((366.1_1	(gag1_1	vup1_1))	gal2_1))	(((369.1_1	((gac2_2	plu1_2)	vup1_2))	(gal2_2	vel1_2))	(vul3_2	plu2_2)))
((((((((366.1_2	(406.1_1	(406.1_2	416.1_1)))	((lai1_2	lai2_1)	tri1_2))	(lai1_1	lai2_2))	(hal1_1	(hal1_2	(hal2_1	hal2_2))))	(((rot1_1	rot1_2)	(rot3_1	rot3_2))	(rot2_1	rot2_2)))	(((((((gal1_2	((gac1_2	(gag2_2	icr2_3))	vel1_1))	ceb1_2)	((icr2_1	plu2_1)	icr2_2))	(((vul1_2	gac2_1)	((ceb2_1	(gag2_1	vel2_1))	gab1_1))	(ceb1_1	((ceb2_2	gac1_1)	icr1_2))))	(icr2_4	(gab2_1	gab2_2)))	(((((366.1_1	(369.1_1	icr1_3))	vel1_2)	plu2_2)	((gal2_1	gac2_2)	(gag1_2	gal2_2)))
(((((366.1_2	(406.1_1	(406.1_2	416.1_1)))	((lai1_1	lai2_2)	((lai1_2	lai2_1)	tri1_2)))	((hal1_1	(hal1_2	(hal2_1	hal2_2)))	((rot1_1	rot1_2)	(((rot2_1	rot2_2)	rot3_1)	rot3_2))))	(((((((((ceb1_1	gac1_2)	(ceb2_1	vul1_2))	vel2_1)	(ceb1_2	(gal1_2	plu2_1)))	(ceb2_2	((gac2_1	(gag2_2	icr2_3))	(icr2_1	icr2_2))))	((gac1_1	gab1_1)	((gag2_1	vel1_1)	icr1_2)))	(((((366.1_1	plu1_2)	((369.1_1	icr1_3)	gac2_2))	gag1_2)	(((vel1_2	plu2_2)	gal2_2)	vul3_2))	gag1_1))	(((((gab2_1
((((((366.1_2	(406.1_1	(406.1_2	416.1_1)))	((lai1_1	lai2_2)	((lai1_2	lai2_1)	tri1_2)))	(((hal1_1	hal1_2)	(hal2_1	hal2_2))	(((rot1_1	rot1_2)	(rot3_1	rot3_2))	(rot2_1	rot2_2))))	((((((icr2_2	((((gab1_1	(gag2_1	icr2_3))	gag2_2)	(vel2_1	vul1_2))	icr2_1))	((ceb1_1	ceb1_2)	icr1_2))	(((ceb2_1	ceb2_2)	(gac1_1	plu2_1))	(((gac1_2	gac2_1)	vel1_1)	gal1_2)))	((gag1_1	gal2_2)	vul3_2))	((((((gab2_2	gab2_1)	icr2_4)	gal2_1)	plu2_2)	(366.1_1	vel1_2))	(((369.1_1	((gag1_2
(((((((((406.1_1	416.1_1)	406.1_2)	366.1_2)	((lai1_1	lai2_2)	((lai1_2	lai2_1)	tri1_2)))	(((hal1_1	hal1_2)	(hal2_1	hal2_2))	((rot1_1	rot1_2)	(((rot2_1	rot2_2)	rot3_1)	rot3_2))))	((((((icr2_3	gag2_2)	((((ceb2_1	plu2_1)	vel1_1)	gac1_1)	icr2_2))	(ceb1_2	(gab1_1	gag2_1)))	(((icr2_1	vel2_1)	(icr1_2	vul1_2))	((ceb1_1	gac1_2)	(ceb2_2	gac2_1))))	((366.1_1	vup1_2)	(((369.1_1	gag1_2)	vul3_2)	plu2_2)))	(((((gab2_1	gab2_2)	icr2_4)	(gac2_2	icr1_3))	(gal2_1	plu1_2))
((((((366.1_2	406.1_1)	(406.1_2	416.1_1))	((lai1_1	lai2_2)	((lai1_2	lai2_1)	tri1_2)))	(((hal1_1	hal1_2)	(hal2_1	hal2_2))	((rot1_1	rot1_2)	((rot2_1	rot2_2)	(rot3_1	rot3_2)))))	(((((icr2_2	vel1_1)	((ceb1_2	plu2_1)	(gab1_1	gag2_1)))	((((((gac1_2	icr2_3)	icr1_2)	vel2_1)	gac1_1)	ceb2_1)	ceb1_1))	((ceb2_2	icr2_1)	(((vul1_2	gac2_1)	gag2_2)	gal1_2)))	((((gab2_2	icr2_4)	(((gab1_2	icr1_1)	vel2_2)	vul2_2))	gab2_1)	(((366.1_1	((gag1_1	vup1_1)	vel1_2))	((369.1_1
((((((((((406.1_1	416.1_1)	406.1_2)	366.1_2)	((lai1_2	lai2_1)	tri1_2))	(lai1_1	lai2_2))	(((hal1_1	hal1_2)	(hal2_1	hal2_2))	((rot1_1	rot1_2)	((rot2_1	rot2_2)	(rot3_1	rot3_2)))))	((((icr2_3	gag2_1)	((gac1_1	vel2_1)	gac1_2))	((((plu2_1	(gab1_1	icr1_2))	(ceb2_2	(gac2_1	(gag2_2	gal1_2))))	icr2_2)	(((((ceb1_1	vul1_2)	vel1_1)	ceb2_1)	ceb1_2)	icr2_1)))	((((((gab2_1	icr2_4)	gab2_2)	((gab1_2	(icr1_1	vul2_2))	vel2_2))	((366.1_1	plu2_2)	gag1_2))	(369.1_1	(plu1_2
(((((((((406.1_1	416.1_1)	406.1_2)	366.1_2)	((lai1_1	lai2_2)	((lai1_2	lai2_1)	tri1_2)))	(hal1_1	(hal1_2	(hal2_1	hal2_2))))	((rot1_1	rot1_2)	((rot2_1	rot2_2)	(rot3_1	rot3_2))))	((((((icr2_1	((((((ceb1_2	vel2_1)	(icr1_2	plu2_1))	vel1_1)	ceb2_2)	vul1_2)	(ceb2_1	(gab1_1	gac1_1))))	gag2_1)	(ceb1_1	((gac1_2	(((gac2_1	icr2_3)	gag2_2)	gal1_2))	icr2_2)))	(vup1_2	(gag1_2	plu1_2)))	(((gab1_2	((vul2_2	icr1_1)	vel2_2))	(gab2_2	icr2_4))	gab2_1))	(((366.1_1	plu2_2)
((((((((366.1_2	(406.1_1	(406.1_2	416.1_1)))	(lai1_1	lai2_2))	((lai1_2	lai2_1)	tri1_2))	((rot1_1	rot1_2)	((rot2_1	rot2_2)	(rot3_1	rot3_2))))	(((((((ceb1_1	gac2_1)	(icr1_2	(((ceb2_2	gac1_1)	vel1_1)	gab1_1)))	((ceb1_2	(vel2_1	(plu2_1	vul1_2)))	gac1_2))	(gag2_1	icr2_2))	(((ceb2_1	gag2_2)	icr2_1)	(gal1_2	icr2_3)))	(((((366.1_1	(gag1_1	plu1_2))	(gac2_2	(gag1_2	plu2_2)))	369.1_1)	((vel1_2	((gal2_1	gal2_2)	vup1_1))	vul3_2))	(icr1_3	vup1_2)))	(((gab2_2	icr2_4)
(((((((366.1_2	((406.1_1	406.1_2)	416.1_1))	(lai1_1	lai2_2))	((lai1_2	lai2_1)	tri1_2))	(((hal1_1	hal1_2)	(hal2_1	hal2_2))	((rot1_1	rot1_2)	((rot2_1	rot2_2)	(rot3_1	rot3_2)))))	(((((ceb2_2	icr2_2)	(gab1_1	vul1_2))	gal1_2)	((ceb1_2	(icr1_2	plu2_1))	((((((ceb1_1	gag2_2)	vel1_1)	icr2_3)	(gac1_2	gag2_1))	(ceb2_1	vel2_1))	(gac1_1	(gac2_1	icr2_1)))))	((((((gab2_2	gab2_1)	icr2_4)	(gab1_2	((icr1_1	vul2_2)	vel2_2)))	(((((((366.1_1	gac2_2)	vup1_1)	vel1_2)	gal2_2)
((((((406.1_1	(406.1_2	416.1_1))	366.1_2)	((lai1_1	lai2_2)	((lai1_2	lai2_1)	tri1_2)))	(((hal1_1	hal1_2)	(hal2_1	hal2_2))	((rot1_1	rot1_2)	((rot2_1	rot2_2)	(rot3_1	rot3_2)))))	(((((((((icr1_2	gac1_2)	(ceb1_1	ceb2_2))	((ceb2_1	icr2_3)	plu2_1))	gag2_2)	(gal1_2	icr2_1))	(((((vel1_1	vul1_2)	icr2_2)	vel2_1)	(gab1_1	gac2_1))	((ceb1_2	gac1_1)	gag2_1)))	(((gab2_1	icr2_4)	gab2_2)	((gab1_2	vel2_2)	(icr1_1	vul2_2))))	(vel1_2	((gag1_2	gal2_1)	plu1_2)))	(((((((366.1_1
(((((((((406.1_1	(406.1_2	416.1_1))	366.1_2)	(lai1_1	lai2_2))	((lai1_2	lai2_1)	tri1_2))	(((hal1_1	hal1_2)	(hal2_1	hal2_2))	(((rot1_1	rot1_2)	(rot3_1	rot3_2))	(rot2_1	rot2_2))))	((((ceb2_2	icr2_3)	(ceb1_1	gal1_2))	((gac1_1	ceb2_1)	(((((((ceb1_2	(icr2_1	vel2_1))	icr1_2)	vul1_2)	((gab1_1	gag2_2)	plu2_1))	vel1_1)	gac1_2)	(gac2_1	gag2_1))))	(((((gab1_2	vel2_2)	(icr1_1	vul2_2))	((gab2_1	gab2_2)	icr2_4))	((((366.1_1	vup1_2)	(icr1_3	((((gac2_2	vel1_2)	gal2_1)
(((((((((406.1_1	(406.1_2	416.1_1))	366.1_2)	(lai1_1	lai2_2))	((lai1_2	lai2_1)	tri1_2))	(((hal1_1	(hal2_1	hal2_2))	hal1_2)	(((rot1_1	rot1_2)	(rot3_1	rot3_2))	(rot2_1	rot2_2))))	((((((((plu2_1	vel1_1)	(gac2_1	gac1_2))	gal1_2)	(icr1_2	gag2_1))	(((ceb2_2	icr2_1)	(ceb1_2	(gab1_1	vul1_2)))	(ceb1_1	((((ceb2_1	gac1_1)	gag2_2)	icr2_3)	(icr2_2	vel2_1)))))	(((gab1_2	(icr1_1	vul2_2))	vel2_2)	(gab2_1	(gab2_2	icr2_4))))	((366.1_1	(icr1_3	vul3_2))	((369.1_1	(vup1_1
(((((((366.1_2	((406.1_1	416.1_1)	406.1_2))	(lai1_1	lai2_2))	((lai1_2	lai2_1)	tri1_2))	(((hal1_1	hal1_2)	(hal2_1	hal2_2))	((rot1_1	rot1_2)	((rot2_1	rot2_2)	(rot3_1	rot3_2)))))	((((((((((gac2_1	vel2_1)	((((vul1_2	icr1_2)	(ceb1_1	icr2_3))	gac1_2)	gag2_2))	(((gab1_1	(gag2_1	gal1_2))	plu2_1)	vel1_1))	(ceb2_2	icr2_2))	(((ceb1_2	gac1_1)	icr2_1)	ceb2_1))	((366.1_1	icr1_3)	vul3_2))	(369.1_1	(vup1_1	plu1_2)))	((gab2_1	(gab2_2	icr2_4))	((gab1_2	icr1_1)	(vel2_2
(((((((366.1_2	((406.1_1	406.1_2)	416.1_1))	(lai1_1	lai2_2))	((lai1_2	lai2_1)	tri1_2))	(((hal1_1	hal1_2)	(hal2_1	hal2_2))	((rot1_1	rot1_2)	((rot2_1	rot2_2)	(rot3_1	rot3_2)))))	(((((((plu2_1	((ceb2_1	icr1_2)	icr2_2))	(gag2_2	(ceb1_1	(icr2_3	vel2_1))))	(gac1_1	vul1_2))	gal1_2)	((((((ceb1_2	icr2_1)	gac2_1)	gag2_1)	ceb2_2)	gab1_1)	(gac1_2	vel1_1)))	(((369.1_1	icr1_3)	(vup1_1	plu1_2))	(gac2_2	vul3_2)))	(((((gab1_2	icr1_1)	vul2_2)	vel2_2)	(gab2_1	(gab2_2
((((((((406.1_1	(406.1_2	416.1_1))	366.1_2)	(lai1_1	lai2_2))	((lai1_2	lai2_1)	tri1_2))	((hal1_1	hal1_2)	(hal2_1	hal2_2)))	((rot1_1	rot1_2)	((rot2_1	rot2_2)	(rot3_1	rot3_2))))	(((((gab1_1	gac2_1)	ceb2_2)	((ceb1_2	gac1_2)	((gag2_1	vel1_1)	(gal1_2	icr2_2))))	((gac1_1	(((ceb1_1	gag2_2)	((ceb2_1	icr2_3)	(icr1_2	icr2_1)))	vul1_2))	(vel2_1	plu2_1)))	(((((gab1_2	vul2_2)	icr1_1)	vel2_2)	((gab2_1	gab2_2)	icr2_4))	(((366.1_1	(vup1_2	gal2_1))	(gal2_2	plu2_2))
((((((366.1_2	(406.1_1	(406.1_2	416.1_1)))	((lai1_1	lai2_2)	((lai1_2	lai2_1)	tri1_2)))	(((hal1_1	hal1_2)	(hal2_1	hal2_2))	((rot1_1	rot1_2)	((rot2_1	rot2_2)	(rot3_1	rot3_2)))))	((((((icr2_2	(((vel1_1	vel2_1)	gag2_1)	ceb2_2))	(gab1_1	icr2_3))	((ceb1_1	(((gac2_1	icr1_2)	gal1_2)	icr2_1))	(ceb1_2	(ceb2_1	gag2_2))))	(gac1_1	(gac1_2	(plu2_1	vul1_2))))	(((((366.1_1	vup1_1)	(gal2_1	gal2_2))	vup1_2)	(369.1_1	plu1_2))	(((icr1_3	vel1_2)	(((gag1_1	plu2_2)	vul3_2)
((((((((366.1_2	((406.1_1	406.1_2)	416.1_1))	(lai1_1	lai2_2))	(((lai1_2	lai2_1)	tri1_2)	((rot1_1	rot1_2)	((rot2_1	rot2_2)	(rot3_1	rot3_2)))))	((hal1_1	hal1_2)	(hal2_1	hal2_2)))	((((((((vel2_1	(gac2_1	gag2_1))	(gal1_2	vel1_1))	icr2_3)	ceb2_2)	(((((icr2_1	(ceb2_1	gab1_1))	((gac1_1	plu2_1)	icr2_2))	vul1_2)	(ceb1_2	gac1_2))	((ceb1_1	icr1_2)	gag2_2)))	((((vul3_2	plu2_2)	plu1_2)	gac2_2)	gag1_2))	(((((366.1_1	vup1_2)	icr1_3)	gal2_2)	((369.1_1	(gag1_1	vup1_1))
(((((((366.1_2	(406.1_1	(406.1_2	416.1_1)))	((lai1_2	lai2_1)	tri1_2))	(lai1_1	lai2_2))	((hal1_1	hal1_2)	(hal2_1	hal2_2)))	((rot1_1	rot1_2)	((rot2_1	rot2_2)	(rot3_1	rot3_2))))	(((((((((vul1_2	icr2_2)	(((gac2_1	icr1_2)	plu2_1)	gal1_2))	gab1_1)	(gac1_1	icr2_1))	(((((ceb1_1	(ceb1_2	gac1_2))	(ceb2_1	(gag2_1	vel2_1)))	gag2_2)	(ceb2_2	icr2_3))	vel1_1))	(((gab2_1	gab2_2)	icr2_4)	gal2_2))	(366.1_1	((vup1_2	gac2_2)	gal2_1)))	(((((369.1_1	vel1_2)	vup1_1)	(gag1_2
((((((((366.1_2	(369.1_1	(406.1_1	(406.1_2	416.1_1))))	(lai1_1	lai2_2))	((lai1_2	lai2_1)	tri1_2))	((rot1_1	rot1_2)	((rot2_1	rot2_2)	(rot3_1	rot3_2))))	(hal1_1	(hal1_2	(hal2_1	hal2_2))))	((((((vul1_2	(ceb2_2	icr2_3))	(((vel2_1	gag2_1)	gal1_2)	((((ceb1_1	gac1_1)	plu2_1)	gac2_1)	icr2_2)))	(((ceb1_2	gab1_1)	gag2_2)	(((ceb2_1	icr1_2)	(gac1_2	vel1_1))	icr2_1)))	(((366.1_1	plu1_2)	(gal2_1	icr1_3))	gag1_1))	((((gab2_1	(gab2_2	icr2_4))	((gag1_2	gal2_2)	vup1_2))
(((((((366.1_2	369.1_1)	((406.1_1	406.1_2)	416.1_1))	(lai1_1	lai2_2))	((lai1_2	lai2_1)	tri1_2))	(((hal1_1	(hal2_1	hal2_2))	hal1_2)	(((rot1_1	rot1_2)	(rot3_1	rot3_2))	(rot2_1	rot2_2))))	((((icr1_2	((((gac1_2	gag2_1)	gac2_1)	gal1_2)	plu2_1))	((((gab1_1	vel2_1)	gag2_2)	((ceb1_2	vul1_2)	(((ceb2_1	gac1_1)	vel1_1)	icr2_1)))	((ceb1_1	icr2_2)	(ceb2_2	icr2_3))))	(((gab2_1	(gab2_2	icr2_4))	(((366.1_1	gal2_1)	(plu1_2	gag1_1))	icr1_3))	(((((gac2_2	vul3_2)	vup1_2)
((((((((366.1_2	369.1_1)	(406.1_1	(406.1_2	416.1_1)))	((lai1_2	lai2_1)	tri1_2))	(lai1_1	lai2_2))	(((hal1_1	hal1_2)	(hal2_1	hal2_2))	(((rot1_1	rot1_2)	(rot3_1	rot3_2))	(rot2_1	rot2_2))))	(((((((vel1_1	vel2_1)	ceb2_1)	gac1_1)	(((ceb1_2	icr2_1)	((ceb2_2	vul1_2)	icr2_2))	gal1_2))	(((((ceb1_1	gab1_1)	(gag2_2	icr2_3))	icr1_2)	gac1_2)	(gac2_1	(gag2_1	plu2_1))))	(((gab2_1	(gab2_2	icr2_4))	((gal2_2	vup1_1)	(icr1_3	vul3_2)))	((((366.1_1	gag1_2)	(gal2_1	gac2_2))
(((((((((366.1_2	369.1_1)	((406.1_1	406.1_2)	416.1_1))	(lai1_1	lai2_2))	((lai1_2	lai2_1)	tri1_2))	(((hal1_1	hal1_2)	(hal2_1	hal2_2))	(((rot1_1	rot1_2)	(rot3_1	rot3_2))	(rot2_1	rot2_2))))	((gab1_2	(icr1_1	vul2_2))	vel2_2))	(((((((((icr1_2	vel2_1)	((((ceb2_1	ceb2_2)	((gac1_1	plu2_1)	gag2_2))	gac1_2)	vel1_1))	(((gac2_1	vul1_2)	icr2_1)	(gag2_1	icr2_3)))	ceb1_2)	(ceb1_1	gab1_1))	icr2_2)	gal1_2)	((((gab2_1	icr2_4)	gab2_2)	vup1_1)	((((gag1_1	plu1_2)	(gal2_2
((((((369.1_1	(366.1_2	((406.1_1	406.1_2)	416.1_1)))	((lai1_1	lai2_2)	((lai1_2	lai2_1)	tri1_2)))	(((hal1_1	hal1_2)	(hal2_1	hal2_2))	(((rot1_1	rot1_2)	(rot3_1	rot3_2))	(rot2_1	rot2_2))))	((((((icr2_3	((ceb1_1	icr2_2)	gab1_1))	(((((plu2_1	((gac2_1	vul1_2)	icr2_1))	ceb2_1)	(ceb1_2	icr1_2))	gag2_1)	((((ceb2_2	gac1_1)	gag2_2)	(gac1_2	vel2_1))	vel1_1)))	gal1_2)	((gab2_1	(gab2_2	icr2_4))	icr1_3))	((((((366.1_1	(vup1_2	plu2_2))	gag1_1)	(vul3_2	plu1_2))	gac2_2)
(((((((((369.1_1	366.1_2)	((406.1_1	406.1_2)	416.1_1))	((lai1_1	lai2_2)	((lai1_2	lai2_1)	tri1_2)))	((hal1_1	(hal2_1	hal2_2))	hal1_2))	((((((((gac1_1	(gal1_2	gag2_1))	(ceb1_1	(icr1_2	icr2_3)))	((ceb1_2	vel2_1)	((((gab1_1	gac2_1)	(plu2_1	vul1_2))	gac1_2)	gag2_2)))	((ceb2_1	icr2_1)	icr2_2))	(ceb2_2	vel1_1))	(((((366.1_1	vul3_2)	(vup1_1	vup1_2))	(plu1_2	plu2_2))	gal2_2)	gal2_1))	(((((gab2_2	icr2_4)	gab2_1)	gag1_1)	(gag1_2	icr1_3))	(gac2_2	vel1_2)))	(((gab1_2
((((((((((366.1_2	369.1_1)	((406.1_1	416.1_1)	406.1_2))	(lai1_1	lai2_2))	((lai1_2	lai2_1)	tri1_2))	((hal1_1	hal1_2)	(hal2_1	hal2_2)))	(((rot1_1	rot1_2)	(rot3_1	rot3_2))	(rot2_1	rot2_2)))	(((gab1_2	vul2_2)	vel2_2)	icr1_1))	(((((((((((gag2_2	gac1_1)	((((ceb1_2	gab1_1)	gal1_2)	vel1_1)	(gac1_2	icr1_2)))	icr2_3)	icr2_1)	icr2_2)	((ceb1_1	(ceb2_2	(gag2_1	plu2_1)))	(ceb2_1	vel2_1)))	vul1_2)	gac2_1)	(gag1_1	vup1_2))	(gac2_2	(gag1_2	icr1_3)))	(((gab2_1	icr2_4)
((((((366.1_2	369.1_1)	((406.1_1	416.1_1)	406.1_2))	((lai1_1	lai2_2)	((lai1_2	lai2_1)	tri1_2)))	((hal1_1	(hal1_2	(hal2_1	hal2_2)))	(((rot1_1	rot1_2)	(rot3_1	rot3_2))	(rot2_1	rot2_2))))	((((((((gag2_2	(icr2_3	vel1_1))	icr2_2)	(((vul1_2	vel2_1)	((((ceb1_1	gag2_1)	gal1_2)	(((ceb2_1	plu2_1)	ceb2_2)	gac1_2))	(gac1_1	icr1_2)))	(gab1_1	icr2_1)))	(ceb1_2	gac2_1))	(gac2_2	(gag1_2	icr1_3)))	(((((gab2_1	gab2_2)	icr2_4)	(vup1_2	gag1_1))	((((366.1_1	vel1_2)	plu2_2)
(((((((366.1_2	(369.1_1	(406.1_1	(406.1_2	416.1_1))))	((lai1_1	lai2_2)	(lai1_2	lai2_1)))	tri1_2)	(((hal1_1	hal1_2)	(hal2_1	hal2_2))	((rot1_1	rot1_2)	((rot2_1	rot2_2)	(rot3_1	rot3_2)))))	(((((ceb2_1	icr2_1)	(ceb1_2	icr2_3))	(((((ceb1_1	(gab1_1	gac1_1))	((gac1_2	plu2_1)	vel1_1))	(gac2_1	(gag2_2	gal1_2)))	(ceb2_2	((icr1_2	vul1_2)	gag2_1)))	(icr2_2	vel2_1)))	((((((gab2_2	gab2_1)	icr2_4)	((gac2_2	gal2_1)	(vup1_2	vel1_2)))	((366.1_1	plu1_2)	gag1_2))	((icr1_3
(((((((((366.1_2	369.1_1)	((406.1_1	406.1_2)	416.1_1))	(lai1_1	lai2_2))	((lai1_2	lai2_1)	tri1_2))	((hal1_1	hal1_2)	(hal2_1	hal2_2)))	((rot1_1	rot1_2)	((rot2_1	rot2_2)	(rot3_1	rot3_2))))	(((((((plu2_1	((icr2_3	icr1_2)	gac1_2))	(((((vul1_2	((ceb2_2	gag2_1)	icr2_2))	gac1_1)	((ceb1_1	gal1_2)	vel1_1))	(gac2_1	gag2_2))	((ceb1_2	gab1_1)	vel2_1)))	(ceb2_1	icr2_1))	((((366.1_1	gac2_2)	((gag1_1	(gal2_1	icr1_3))	plu2_2))	vup1_1)	(((gal2_2	vel1_2)	vup1_2)	vul3_2)))
((((((366.1_2	(406.1_1	(406.1_2	416.1_1)))	369.1_1)	((lai1_1	lai2_2)	((lai1_2	lai2_1)	tri1_2)))	(((hal1_1	hal1_2)	(hal2_1	hal2_2))	((rot1_1	rot1_2)	((rot2_1	rot2_2)	(rot3_1	rot3_2)))))	(((((((ceb2_2	(gac2_1	icr2_3))	icr2_2)	(vel1_1	((((ceb1_1	vul1_2)	(gac1_2	icr1_2))	ceb1_2)	gag2_2)))	gal1_2)	(icr2_1	((ceb2_1	(gab1_1	vel2_1))	(gac1_1	(gag2_1	plu2_1)))))	(((gab2_1	gab2_2)	icr2_4)	(((366.1_1	plu2_2)	gag1_1)	((icr1_3	((gac2_2	gal2_1)	vup1_1))	((gag1_2
((((((((366.1_2	369.1_1)	((406.1_1	406.1_2)	416.1_1))	((lai1_2	lai2_1)	tri1_2))	(lai1_1	lai2_2))	((hal1_1	hal1_2)	(hal2_1	hal2_2)))	((rot1_1	rot1_2)	((rot2_1	rot2_2)	(rot3_1	rot3_2))))	((((((((((ceb1_1	vel1_1)	ceb2_2)	(gac1_2	vel2_1))	plu2_1)	ceb1_2)	icr2_2)	(((gac1_1	gac2_1)	icr2_3)	icr2_1))	(((((ceb2_1	(gab1_1	vul1_2))	gag2_1)	icr1_2)	gag2_2)	gal1_2))	((((gab2_1	icr2_4)	gab2_2)	((icr1_3	gag1_1)	((plu1_2	vel1_2)	((gag1_2	gal2_2)	vup1_1))))	((((366.1_1
((((((((369.1_1	(366.1_2	((406.1_1	416.1_1)	406.1_2)))	(lai1_1	lai2_2))	((lai1_2	lai2_1)	tri1_2))	((hal1_1	(hal1_2	(hal2_1	hal2_2)))	((((rot1_1	rot1_2)	rot3_1)	rot3_2)	(rot2_1	rot2_2))))	(((gab1_2	icr1_1)	vul2_2)	vel2_2))	((((((icr1_2	ceb2_2)	((ceb2_1	gag2_1)	gal1_2))	(icr2_1	icr2_2))	(((((ceb1_2	gac2_1)	vel1_1)	gab1_1)	icr2_3)	gac1_2))	(ceb1_1	((gac1_1	vul1_2)	(gag2_2	(plu2_1	vel2_1)))))	((icr2_4	(gab2_1	gab2_2))	(((((366.1_1	vup1_2)	vul3_2)	gag1_2)
((((((((366.1_2	(369.1_1	(406.1_1	(406.1_2	416.1_1))))	((lai1_2	lai2_1)	tri1_2))	(lai1_1	lai2_2))	((hal1_1	hal1_2)	(hal2_1	hal2_2)))	(((rot1_1	rot1_2)	(rot3_1	rot3_2))	(rot2_1	rot2_2)))	(((((((((ceb2_1	icr2_3)	icr2_1)	vel2_1)	(ceb1_2	gag2_2))	((plu2_1	(gac1_2	(vel1_1	vul1_2)))	gab1_1))	((((icr1_2	ceb2_2)	icr2_2)	gal1_2)	(ceb1_1	gag2_1)))	(gac1_1	gac2_1))	((icr2_4	(gab2_1	gab2_2))	(((((366.1_1	gal2_2)	vup1_1)	((((gac2_2	(gag1_2	plu2_2))	gal2_1)	vup1_2)
((((((((369.1_1	((406.1_1	(406.1_2	416.1_1))	366.1_2))	(lai1_1	lai2_2))	((lai1_2	lai2_1)	tri1_2))	(((hal1_1	hal1_2)	(hal2_1	hal2_2))	(((rot1_1	rot1_2)	(rot3_1	rot3_2))	(rot2_1	rot2_2))))	((((((gab1_1	gag2_2)	gac1_2)	((ceb1_2	icr2_1)	icr2_3))	(ceb2_1	plu2_1))	((((gac2_1	(((ceb1_1	gag2_1)	gac1_1)	(icr1_2	vel1_1)))	(vel2_1	vul1_2))	(ceb2_2	icr2_2))	gal1_2))	((((gab2_1	icr2_4)	gab2_2)	((366.1_1	(gac2_2	(gag1_2	vup1_1)))	((gag1_1	gal2_1)	(plu1_2	plu2_2))))
((((((((366.1_2	369.1_1)	((406.1_1	406.1_2)	416.1_1))	((hal1_1	(hal1_2	(hal2_1	hal2_2)))	((rot1_1	rot1_2)	((rot2_1	rot2_2)	(rot3_1	rot3_2)))))	((lai1_1	lai2_2)	((lai1_2	lai2_1)	tri1_2)))	(gab1_2	(icr1_1	vul2_2)))	(((((((((plu2_1	vel2_1)	gac1_2)	(vel1_1	vul1_2))	((((ceb1_2	gab1_1)	gac1_1)	icr2_1)	(ceb2_1	ceb2_2)))	icr2_2)	((((ceb1_1	icr1_2)	(gal1_2	icr2_3))	gag2_1)	gac2_1))	gag2_2)	((((((gab2_2	(gab2_1	icr2_4))	vup1_2)	(gag1_2	(icr1_3	plu2_2)))	((366.1_1
((((((((366.1_2	(369.1_1	((406.1_1	406.1_2)	416.1_1)))	(lai1_1	lai2_2))	((lai1_2	lai2_1)	tri1_2))	(((hal1_1	(hal2_1	hal2_2))	hal1_2)	((((rot1_1	rot1_2)	rot3_1)	rot3_2)	(rot2_1	rot2_2))))	(((gab1_2	vul2_2)	icr1_1)	vel2_2))	((((((((ceb1_2	vel1_1)	icr2_3)	(((gab1_1	vul1_2)	icr2_2)	(gac1_2	plu2_1)))	gag2_2)	ceb2_2)	ceb2_1)	(((ceb1_1	vel2_1)	(((gac1_1	icr1_2)	gag2_1)	gal1_2))	(gac2_1	icr2_1)))	((gab2_1	(gab2_2	icr2_4))	(((((366.1_1	(vup1_1	plu1_2))	vul3_2)
((((((((((369.1_1	366.1_2)	((406.1_1	406.1_2)	416.1_1))	(lai1_1	lai2_2))	((lai1_2	lai2_1)	tri1_2))	((hal1_1	(hal1_2	(hal2_1	hal2_2)))	(((rot1_1	rot1_2)	(rot3_1	rot3_2))	(rot2_1	rot2_2))))	(((gab1_2	icr1_1)	vel2_2)	vul2_2))	((((((gac1_2	ceb1_1)	icr2_1)	vel2_1)	(icr2_3	vul1_2))	(((((((((ceb1_2	ceb2_2)	(gac1_1	gag2_1))	plu2_1)	icr1_2)	gal1_2)	gac2_1)	(ceb2_1	(gab1_1	gag2_2)))	icr2_2)	vel1_1))	((((gab2_1	icr2_4)	gab2_2)	((366.1_1	vul3_2)	(icr1_3	plu2_2)))
(((((((366.1_2	(406.1_1	(406.1_2	416.1_1)))	((lai1_1	lai2_2)	((lai1_2	lai2_1)	tri1_2)))	((hal1_1	(hal1_2	(hal2_1	hal2_2)))	(((rot1_1	rot1_2)	(rot3_1	rot3_2))	(rot2_1	rot2_2))))	((((((((((((gac1_1	gac1_2)	vul1_2)	(icr1_2	plu2_1))	gac2_1)	icr2_1)	(ceb2_1	gab1_1))	(((gag2_2	((gag2_1	vel2_1)	(gal1_2	vel1_1)))	(ceb1_1	(ceb1_2	ceb2_2)))	icr2_2))	icr2_3)	((366.1_1	gag1_1)	vul3_2))	(gab2_1	(gab2_2	icr2_4)))	((((369.1_1	gal2_2)	vup1_1)	vel1_2)	(((gal2_1	vup1_2)
(((((366.1_2	((lai1_1	lai2_2)	((lai1_2	lai2_1)	tri1_2)))	(406.1_1	(406.1_2	416.1_1)))	(((hal1_1	hal1_2)	(hal2_1	hal2_2))	(((rot1_1	rot1_2)	(rot3_1	rot3_2))	(rot2_1	rot2_2))))	(((((((((ceb2_1	plu2_1)	icr2_3)	((vul1_2	(((((ceb1_2	ceb2_2)	gal1_2)	vel2_1)	gag2_1)	gac1_1))	((gac2_1	gag2_2)	icr1_2)))	((ceb1_1	gac1_2)	((gab1_1	vel1_1)	icr2_1)))	icr2_2)	((((366.1_1	icr1_3)	369.1_1)	plu2_2)	(vup1_2	(gal2_1	plu1_2))))	(((gab2_2	icr2_4)	gab2_1)	(((gal2_2	vel1_2)
(((((366.1_2	((406.1_1	406.1_2)	416.1_1))	((lai1_1	lai2_2)	((lai1_2	lai2_1)	tri1_2)))	(((hal1_1	(hal2_1	hal2_2))	hal1_2)	(((rot1_1	rot1_2)	(rot3_1	rot3_2))	(rot2_1	rot2_2))))	((((((((ceb2_1	gab1_1)	icr2_1)	((gac1_1	plu2_1)	(ceb2_2	gal1_2)))	((ceb1_2	icr2_3)	(((((((ceb1_1	icr1_2)	gac1_2)	gag2_1)	(vel2_1	vul1_2))	vel1_1)	icr2_2)	(gac2_1	gag2_2))))	((366.1_1	((gag1_2	icr1_3)	gag1_1))	vul3_2))	((gab2_1	icr2_4)	gab2_2))	((((369.1_1	plu2_2)	vup1_1)	(((gal2_2
(((((((366.1_2	(406.1_1	(406.1_2	416.1_1)))	(lai1_1	lai2_2))	((lai1_2	lai2_1)	tri1_2))	(((hal1_1	hal1_2)	(hal2_1	hal2_2))	((((rot1_1	rot1_2)	rot3_1)	rot3_2)	(rot2_1	rot2_2))))	((((((((((ceb1_2	gag2_2)	gac1_1)	ceb2_2)	gab1_1)	(gal1_2	icr2_1))	(((ceb1_1	vul1_2)	(gac1_2	vel1_1))	(gag2_1	(icr1_2	icr2_3))))	((icr2_2	ceb2_1)	((gac2_1	plu2_1)	vel2_1)))	((((366.1_1	gac2_2)	gag1_1)	(((vel1_2	vup1_2)	gal2_1)	vul3_2))	(gal2_2	icr1_3)))	(((gab2_1	icr2_4)	gab2_2)
(((((((((406.1_1	(406.1_2	416.1_1))	366.1_2)	(lai1_1	lai2_2))	((lai1_2	lai2_1)	tri1_2))	((hal1_1	hal1_2)	(hal2_1	hal2_2)))	((rot1_1	rot1_2)	((rot2_1	rot2_2)	(rot3_1	rot3_2))))	((((((((gac1_1	gag2_1)	icr2_1)	(((ceb2_2	icr1_2)	gab1_1)	vel1_1))	ceb1_2)	((((icr2_3	icr2_2)	((gac2_1	plu2_1)	vul1_2))	gal1_2)	((ceb1_1	(ceb2_1	(gac1_2	vel2_1)))	gag2_2)))	((gag1_2	plu2_2)	vup1_2))	((((((gab2_1	icr2_4)	gab2_2)	(369.1_1	vup1_1))	(gal2_2	vel1_2))	(((gag1_1	vul3_2)
(((((((406.1_1	(406.1_2	416.1_1))	366.1_2)	(((lai1_1	lai2_2)	(lai1_2	lai2_1))	tri1_2))	(((hal1_1	(hal2_1	hal2_2))	hal1_2)	(((rot1_1	rot1_2)	(rot3_1	rot3_2))	(rot2_1	rot2_2))))	(((((((((gag2_2	gal1_2)	(gab1_1	icr1_2))	(ceb1_1	((ceb2_1	ceb2_2)	((gac2_1	icr2_1)	gag2_1))))	((((gac1_2	vel1_1)	icr2_2)	(icr2_3	vel2_1))	((vul1_2	gac1_1)	plu2_1)))	ceb1_2)	(gag1_2	vul3_2))	((((366.1_1	gac2_2)	(icr1_3	plu1_2))	gal2_2)	(369.1_1	vup1_1)))	((((gab2_2	icr2_4)	gab2_1)
((((((366.1_2	(406.1_1	(406.1_2	416.1_1)))	((lai1_1	lai2_2)	((lai1_2	lai2_1)	tri1_2)))	((hal1_1	(hal1_2	(hal2_1	hal2_2)))	(((rot1_1	rot1_2)	(rot3_1	rot3_2))	(rot2_1	rot2_2))))	(((((((((vel2_1	icr2_3)	plu2_1)	(ceb2_1	vel1_1))	((((ceb1_2	gac1_1)	((ceb1_1	ceb2_2)	((gab1_1	(gac2_1	gag2_1))	icr2_1)))	(((gac1_2	icr1_2)	vul1_2)	gag2_2))	icr2_2))	gal1_2)	(gal2_1	plu2_2))	((gac2_2	plu1_2)	(vul3_2	(vel1_2	vup1_1))))	(((((gab2_1	icr2_4)	gab2_2)	(((369.1_1	gag1_2)
((((((369.1_1	(366.1_2	(406.1_1	(406.1_2	416.1_1))))	((lai1_1	lai2_2)	((lai1_2	lai2_1)	tri1_2)))	(((hal1_1	hal1_2)	(hal2_1	hal2_2))	(((rot1_1	rot1_2)	(rot3_1	rot3_2))	(rot2_1	rot2_2))))	((((vel2_1	(((ceb1_1	gac2_1)	(ceb2_1	(gag2_1	icr2_3)))	(gab1_1	icr2_2)))	((((((ceb2_2	vul1_2)	icr2_1)	gag2_2)	icr1_2)	(gac1_1	vel1_1))	(((ceb1_2	gac1_2)	gal1_2)	plu2_1)))	(((((gab2_1	icr2_4)	gab2_2)	(gag1_1	(vup1_2	plu1_2)))	(gac2_2	vul3_2))	((((366.1_1	vel1_2)	plu2_2)
((((((((366.1_2	369.1_1)	((406.1_1	416.1_1)	406.1_2))	((lai1_1	lai2_2)	((lai1_2	lai2_1)	tri1_2)))	(((hal1_1	hal1_2)	(hal2_1	hal2_2))	(((rot1_1	rot1_2)	(rot3_1	rot3_2))	(rot2_1	rot2_2))))	(((gab1_2	icr1_1)	vul2_2)	vel2_2))	(((((((gab1_1	((ceb1_1	gac1_1)	((ceb1_2	plu2_1)	gag2_1)))	(gag2_2	vul1_2))	(gal1_2	icr2_3))	(ceb2_1	(((icr1_2	vel1_1)	icr2_1)	icr2_2)))	(((ceb2_2	gac1_2)	gac2_1)	vel2_1))	(((((gab2_1	gab2_2)	icr2_4)	vup1_1)	(gal2_2	icr1_3))	(((366.1_1
((((((((369.1_1	(406.1_1	(406.1_2	416.1_1)))	366.1_2)	((lai1_1	lai2_2)	((lai1_2	lai2_1)	tri1_2)))	(((hal1_1	hal1_2)	(hal2_1	hal2_2))	((rot1_1	rot1_2)	(((rot2_1	rot2_2)	rot3_1)	rot3_2))))	((gab1_2	(icr1_1	vul2_2))	vel2_2))	((((((((((ceb1_2	icr2_3)	icr2_1)	(ceb2_2	vul1_2))	gac2_1)	((((((ceb1_1	gag2_1)	icr1_2)	vel1_1)	(gab1_1	plu2_1))	(gal1_2	icr2_2))	gag2_2))	(((vel2_1	gac1_2)	gac1_1)	ceb2_1))	((((366.1_1	vup1_1)	gal2_1)	plu1_2)	(((gag1_1	plu2_2)	gac2_2)
((((((((369.1_1	((406.1_1	406.1_2)	416.1_1))	366.1_2)	(lai1_1	lai2_2))	((lai1_2	lai2_1)	tri1_2))	(((hal1_1	hal1_2)	(hal2_1	hal2_2))	((rot1_1	rot1_2)	((rot2_1	rot2_2)	(rot3_1	rot3_2)))))	(((((((((icr2_3	(((gab1_1	gac2_1)	(icr2_1	vel2_1))	gac1_1))	((vel1_1	ceb2_1)	(ceb1_1	icr1_2)))	(((ceb1_2	gag2_1)	plu2_1)	icr2_2))	((ceb2_2	gal1_2)	((gac1_2	vul1_2)	gag2_2)))	vul3_2)	(gab2_1	(gab2_2	icr2_4)))	((gac2_2	(gal2_1	plu1_2))	gag1_2))	((((366.1_1	(gag1_1	plu2_2))
(((((((366.1_2	369.1_1)	(406.1_1	(406.1_2	416.1_1)))	((lai1_1	lai2_2)	((lai1_2	lai2_1)	tri1_2)))	(((hal1_1	(hal2_1	hal2_2))	hal1_2)	(((rot1_1	rot1_2)	(rot3_1	rot3_2))	(rot2_1	rot2_2))))	((((((icr2_3	(ceb2_1	vul1_2))	icr2_2)	(((ceb1_1	vel2_1)	((gac1_1	gac2_1)	gag2_1))	gal1_2))	((((ceb2_2	gac1_2)	((ceb1_2	icr1_2)	vel1_1))	gab1_1)	((gag2_2	plu2_1)	icr2_1)))	((icr2_4	(gab2_1	gab2_2))	(((366.1_1	(gag1_1	vel1_2))	(plu1_2	(((gag1_2	(gac2_2	(gal2_1	vup1_1)))
(((((((((366.1_2	((406.1_1	406.1_2)	416.1_1))	(lai1_1	lai2_2))	369.1_1)	((lai1_2	lai2_1)	tri1_2))	((rot1_1	rot1_2)	(((rot2_1	rot2_2)	rot3_2)	rot3_1)))	(hal1_1	(hal1_2	(hal2_1	hal2_2))))	(((((((ceb2_1	gab1_1)	((ceb2_2	vul1_2)	(gag2_1	plu2_1)))	gal1_2)	(((gac1_2	(ceb1_1	vel2_1))	(icr1_2	vel1_1))	((ceb1_2	gag2_2)	(gac1_1	(icr2_1	icr2_3)))))	(gac2_1	icr2_2))	(((((((gab2_1	icr2_4)	gab2_2)	((plu1_2	vup1_2)	vel1_2))	(gag1_1	(gal2_1	vup1_1)))	plu2_2)	((((366.1_1
((((((((366.1_2	(406.1_1	(406.1_2	416.1_1)))	369.1_1)	(lai1_1	lai2_2))	((lai1_2	lai2_1)	tri1_2))	(((hal1_1	hal1_2)	(hal2_1	hal2_2))	(((rot1_1	rot1_2)	(rot3_1	rot3_2))	(rot2_1	rot2_2))))	((gab1_2	icr1_1)	(vel2_2	vul2_2)))	((((((ceb2_2	vul1_2)	(icr2_1	icr2_2))	(((ceb1_2	vel1_1)	icr1_2)	(gag2_2	icr2_3)))	(((gal1_2	gac1_2)	(gac2_1	vel2_1))	gab1_1))	((ceb2_1	(gag2_1	plu2_1))	(ceb1_1	gac1_1)))	(((((icr2_4	(gab2_1	gab2_2))	gac2_2)	((gag1_1	gal2_1)	(gal2_2
(((((((366.1_2	(406.1_1	(406.1_2	416.1_1)))	(lai1_1	lai2_2))	((lai1_2	lai2_1)	tri1_2))	(((hal1_1	(hal2_1	hal2_2))	hal1_2)	(((rot1_1	rot1_2)	(rot3_1	rot3_2))	(rot2_1	rot2_2))))	(((((gac2_1	(ceb2_1	gal1_2))	(((((ceb1_1	(ceb1_2	icr1_2))	gac1_2)	icr2_2)	(vel1_1	(gab1_1	vel2_1)))	(((ceb2_2	((gag2_1	plu2_1)	icr2_1))	gac1_1)	vul1_2)))	(gag2_2	icr2_3))	(((gab2_2	(gab2_1	icr2_4))	plu2_2)	((((366.1_1	icr1_3)	vup1_1)	vul3_2)	(((369.1_1	plu1_2)	((gag1_2	(vel1_2
(((((((366.1_2	((406.1_1	406.1_2)	416.1_1))	((lai1_1	lai2_2)	((lai1_2	lai2_1)	tri1_2)))	(((rot1_1	rot1_2)	(rot3_1	rot3_2))	(rot2_1	rot2_2)))	((((((((gac1_2	ceb2_1)	(((ceb1_2	vel2_1)	(gal1_2	vul1_2))	vel1_1))	icr2_2)	((ceb1_1	gac1_1)	icr1_2))	((((ceb2_2	(icr2_3	plu2_1))	gac2_1)	gab1_1)	((gag2_1	gag2_2)	icr2_1)))	(((plu1_2	icr1_3)	(vup1_1	gag1_1))	(gal2_2	gal2_1)))	((gab2_2	(gab2_1	icr2_4))	((((366.1_1	369.1_1)	(plu2_2	vul3_2))	((gac2_2	vup1_2)	gag1_2))
((((((((366.1_2	(406.1_1	(406.1_2	416.1_1)))	((lai1_1	lai2_2)	((lai1_2	lai2_1)	tri1_2)))	(((rot1_1	rot1_2)	(rot3_1	rot3_2))	(rot2_1	rot2_2)))	((hal1_1	hal1_2)	(hal2_1	hal2_2)))	(((((((((gal1_2	gac1_1)	(((gab1_1	gac1_2)	vel2_1)	icr1_2))	(ceb2_2	ceb1_2))	(ceb2_1	(((ceb1_1	((gac2_1	(gag2_1	gag2_2))	(icr2_3	plu2_1)))	vul1_2)	vel1_1)))	icr2_1)	icr2_2)	(icr1_3	(gag1_1	((gal2_2	plu1_2)	(vup1_1	vup1_2)))))	(((gab2_2	(gab2_1	icr2_4))	(gac2_2	(vel1_2	plu2_2)))
((((((366.1_2	(406.1_1	(406.1_2	416.1_1)))	(lai1_1	lai2_2))	((lai1_2	lai2_1)	tri1_2))	(((hal1_1	hal1_2)	(hal2_1	hal2_2))	(((rot1_1	rot1_2)	(rot3_1	rot3_2))	(rot2_1	rot2_2))))	((((icr2_2	(gab1_1	(gac2_1	icr1_2)))	(((((ceb1_1	plu2_1)	((gac1_1	vel1_1)	(gac1_2	vul1_2)))	icr2_3)	((((ceb1_2	vel2_1)	icr2_1)	gal1_2)	((ceb2_1	gag2_1)	ceb2_2)))	gag2_2))	(((gab2_2	(gab2_1	icr2_4))	(gal2_1	vul3_2))	(((((366.1_1	gag1_2)	plu2_2)	369.1_1)	((icr1_3	plu1_2)	gag1_1))
((((((366.1_2	((406.1_1	406.1_2)	416.1_1))	((lai1_1	lai2_2)	((lai1_2	lai2_1)	tri1_2)))	(((hal1_1	(hal2_1	hal2_2))	hal1_2)	(((rot1_1	rot1_2)	(rot3_1	rot3_2))	(rot2_1	rot2_2))))	(((((ceb1_1	((ceb1_2	icr2_1)	gac1_1))	vel2_1)	(((ceb2_1	gac2_1)	(((((ceb2_2	gal1_2)	icr1_2)	icr2_2)	((gag2_2	plu2_1)	(icr2_3	vel1_1)))	(gab1_1	gag2_1)))	(gac1_2	vul1_2)))	((((icr2_4	(gab2_1	gab2_2))	gag1_2)	(vel1_2	((vup1_2	(gac2_2	vup1_1))	(gal2_2	(icr1_3	vul3_2)))))	(((366.1_1
(((((((366.1_2	(406.1_1	(406.1_2	416.1_1)))	((lai1_1	lai2_2)	((lai1_2	lai2_1)	tri1_2)))	(((hal1_1	hal1_2)	(hal2_1	hal2_2))	(((rot1_1	rot1_2)	(rot3_1	rot3_2))	(rot2_1	rot2_2))))	((((((icr1_2	gac1_2)	(ceb1_1	(((ceb2_1	plu2_1)	(ceb2_2	gac2_1))	(gab1_1	gac1_1))))	(((ceb1_2	(vul1_2	vel2_1))	gal1_2)	((((gag2_1	icr2_3)	gag2_2)	vel1_1)	icr2_1)))	icr2_2)	(((((icr2_4	gab2_1)	gab2_2)	(gac2_2	gag1_2))	gal2_1)	(((366.1_1	vup1_2)	plu1_2)	(((369.1_1	(plu2_2	vup1_1))
((((((((366.1_2	(406.1_1	(406.1_2	416.1_1)))	(lai1_1	lai2_2))	((lai1_2	lai2_1)	tri1_2))	((rot1_1	rot1_2)	(((rot2_1	rot2_2)	rot3_2)	rot3_1)))	(hal1_1	(hal1_2	(hal2_1	hal2_2))))	(((((((icr2_3	gag2_2)	(ceb2_2	plu2_1))	vel2_1)	((icr1_2	gac2_1)	(gab1_1	gag2_1)))	((((((ceb1_1	gac1_2)	ceb1_2)	ceb2_1)	gac1_1)	((gal1_2	icr2_1)	(vel1_1	vul1_2)))	icr2_2))	((((((icr2_4	(gab2_1	gab2_2))	gal2_1)	(gac2_2	icr1_3))	gag1_1)	((366.1_1	vup1_1)	(plu2_2	gag1_2)))	(((369.1_1
(((((((366.1_2	((406.1_1	416.1_1)	406.1_2))	tri1_2)	(lai1_2	lai2_1))	(lai1_1	lai2_2))	((hal1_1	(hal1_2	(hal2_1	hal2_2)))	(((rot1_1	rot1_2)	(rot3_1	rot3_2))	(rot2_1	rot2_2))))	((((((((gac1_2	gag2_2)	gal1_2)	icr2_2)	((((((ceb2_2	(ceb1_2	vel1_1))	gac1_1)	(ceb2_1	vel2_1))	ceb1_1)	gab1_1)	((((icr2_3	gag2_1)	vul1_2)	plu2_1)	gac2_1)))	(icr1_2	icr2_1))	(((((gab2_1	gab2_2)	icr2_4)	((366.1_1	vup1_1)	gag1_1))	vup1_2)	(((369.1_1	(gal2_2	plu1_2))	(gac2_2	(gag1_2
((((((((366.1_2	(406.1_1	(406.1_2	416.1_1)))	((369.1_1	(lai1_2	lai2_1))	(lai1_1	lai2_2)))	tri1_2)	(((hal1_1	hal1_2)	(hal2_1	hal2_2))	(((rot1_1	rot1_2)	(rot3_1	rot3_2))	(rot2_1	rot2_2))))	(((((((gac1_2	plu2_1)	ceb1_2)	((((gac1_1	vel2_1)	ceb2_1)	vel1_1)	((((gac2_1	icr2_1)	icr1_2)	gal1_2)	vul1_2)))	((((ceb1_1	(gag2_1	icr2_3))	ceb2_2)	(gab1_1	gag2_2))	icr2_2))	((gab2_1	(gab2_2	icr2_4))	(plu2_2	gal2_2)))	((366.1_1	(vup1_2	vup1_1))	(((((gac2_2	plu1_2)	vul3_2)
(((((((((366.1_2	369.1_1)	(406.1_1	(406.1_2	416.1_1)))	(lai1_2	lai2_1))	(lai1_1	lai2_2))	tri1_2)	((((((((ceb1_2	vel1_1)	gac1_2)	(((gag2_2	icr2_3)	(plu2_1	vul1_2))	gag2_1))	(((ceb2_2	vel2_1)	gal1_2)	icr2_1))	((((((ceb1_1	icr1_2)	ceb2_1)	gac1_1)	gac2_1)	gab1_1)	icr2_2))	((icr1_3	gal2_2)	((gac2_2	vup1_1)	vel1_2)))	((((gab2_1	gab2_2)	icr2_4)	plu2_2)	(((366.1_1	gag1_1)	(gal2_1	plu1_2))	((vul3_2	gag1_2)	vup1_2))))	(((gab1_2	icr1_1)	vul2_2)	vel2_2)))	(hal1_1
((((((((((366.1_2	369.1_1)	(406.1_1	(406.1_2	416.1_1)))	(lai1_1	lai2_2))	((lai1_2	lai2_1)	tri1_2))	((hal1_1	(hal2_1	hal2_2))	hal1_2))	((rot1_1	rot1_2)	((rot2_1	rot2_2)	(rot3_1	rot3_2))))	(((((((((ceb2_1	(plu2_1	vul1_2))	ceb1_1)	(gab1_1	icr2_3))	((gac1_2	((((ceb2_2	gac1_1)	vel2_1)	(gag2_2	vel1_1))	gac2_1))	gag2_1))	icr2_1)	((ceb1_2	icr1_2)	(gal1_2	icr2_2)))	vel1_2)	((((gab2_2	icr2_4)	gab2_1)	(((366.1_1	vup1_2)	(((gag1_2	plu1_2)	vup1_1)	gac2_2))	((gag1_1
((((((((366.1_2	369.1_1)	((406.1_1	406.1_2)	416.1_1))	(lai1_1	lai2_2))	((lai1_2	lai2_1)	tri1_2))	((hal1_1	(hal1_2	(hal2_1	hal2_2)))	(((rot1_1	rot1_2)	(rot3_1	rot3_2))	(rot2_1	rot2_2))))	(((((((((vel1_1	icr2_1)	icr2_3)	((((ceb1_1	plu2_1)	((gac1_1	gac2_1)	vel2_1))	gab1_1)	ceb2_1))	icr2_2)	gal1_2)	(((icr1_2	(ceb1_2	gac1_2))	(gag2_2	vul1_2))	(ceb2_2	gag2_1)))	((gab2_1	(gab2_2	icr2_4))	(((((((366.1_1	icr1_3)	(gac2_2	vup1_2))	plu2_2)	vel1_2)	gag1_2)	((gag1_1
((((((((366.1_2	((406.1_1	406.1_2)	416.1_1))	369.1_1)	(lai1_1	lai2_2))	((lai1_2	lai2_1)	tri1_2))	(((hal1_1	hal1_2)	(hal2_1	hal2_2))	(((rot1_1	rot1_2)	(rot3_1	rot3_2))	(rot2_1	rot2_2))))	(((((((((gac2_1	plu2_1)	((ceb1_2	ceb2_2)	(icr2_3	gac1_1)))	(((ceb2_1	gab1_1)	gac1_2)	vel1_1))	((ceb1_1	gal1_2)	vel2_1))	((gag2_2	icr2_1)	(gag2_1	vul1_2)))	icr1_2)	icr2_2)	(((gab2_2	(gab2_1	icr2_4))	(366.1_1	gal2_1))	((((gag1_1	vup1_1)	vul3_2)	plu1_2)	(gag1_2	(((gac2_2
((((((((366.1_2	((406.1_1	406.1_2)	416.1_1))	(lai1_1	lai2_2))	369.1_1)	((lai1_2	lai2_1)	tri1_2))	((hal1_1	(hal1_2	(hal2_1	hal2_2)))	(((rot1_1	rot1_2)	(rot3_1	rot3_2))	(rot2_1	rot2_2))))	((((((((plu2_1	gac1_1)	(icr2_3	vul1_2))	gab1_1)	(((ceb2_1	gac1_2)	icr1_2)	(((ceb1_2	vel1_1)	(gag2_1	gag2_2))	((gac2_1	gal1_2)	(icr2_1	icr2_2)))))	((ceb1_1	ceb2_2)	vel2_1))	((((gab2_2	(gab2_1	icr2_4))	(gag1_1	(gac2_2	vup1_1)))	icr1_3)	(((366.1_1	plu1_2)	(gag1_2	plu2_2))
(((((((((369.1_1	366.1_2)	(406.1_1	(406.1_2	416.1_1)))	(lai1_1	lai2_2))	((lai1_2	lai2_1)	tri1_2))	(((hal1_1	hal1_2)	(hal2_1	hal2_2))	((rot1_1	rot1_2)	((rot2_1	rot2_2)	(rot3_1	rot3_2)))))	(((gab1_2	vul2_2)	icr1_1)	vel2_2))	((((((plu2_1	ceb2_1)	gag2_2)	gac2_1)	(gal1_2	icr2_1))	(((((((ceb1_1	vul1_2)	icr1_2)	ceb1_2)	(vel1_1	vel2_1))	(ceb2_2	icr2_3))	((gac1_1	icr2_2)	gac1_2))	(gab1_1	gag2_1)))	(((((((gab2_1	(gab2_2	icr2_4))	(gag1_2	plu1_2))	(366.1_1	(gac2_2
((((((369.1_1	(366.1_2	(406.1_1	(406.1_2	416.1_1))))	((lai1_1	lai2_2)	((lai1_2	lai2_1)	tri1_2)))	(((hal1_1	hal1_2)	(hal2_1	hal2_2))	(((rot1_1	rot1_2)	(rot3_1	rot3_2))	(rot2_1	rot2_2))))	((((((gac1_2	vel1_1)	gab1_1)	((((ceb2_2	((gac1_1	icr2_3)	icr2_2))	icr1_2)	gal1_2)	(gac2_1	gag2_1)))	(((ceb1_1	(gag2_2	vel2_1))	(ceb1_2	plu2_1))	((ceb2_1	vul1_2)	icr2_1)))	((((((((gab2_2	gab2_1)	icr2_4)	(gag1_1	gag1_2))	gal2_2)	vel1_2)	(gal2_1	gac2_2))	vul3_2)	(((366.1_1
(((((((((369.1_1	366.1_2)	(406.1_1	(406.1_2	416.1_1)))	(lai1_1	lai2_2))	((lai1_2	lai2_1)	tri1_2))	((rot1_1	rot1_2)	((rot2_1	rot2_2)	(rot3_1	rot3_2))))	((hal1_1	(hal2_1	hal2_2))	hal1_2))	((((((((vel1_1	gac1_1)	((ceb1_2	gal1_2)	(ceb2_2	gac1_2)))	(((ceb1_1	vel2_1)	(gag2_1	gag2_2))	((gac2_1	plu2_1)	(icr2_1	icr2_3))))	((ceb2_1	(icr1_2	vul1_2))	gab1_1))	icr2_2)	(366.1_1	((gac2_2	(plu1_2	vup1_2))	(icr1_3	vup1_1))))	(((gab2_1	icr2_4)	gab2_2)	(((((gag1_1	(gal2_1
(((((((((366.1_2	369.1_1)	(406.1_1	(406.1_2	416.1_1)))	((lai1_2	lai2_1)	tri1_2))	(lai1_1	lai2_2))	((hal1_1	hal1_2)	(hal2_1	hal2_2)))	(((rot1_1	rot1_2)	(rot3_1	rot3_2))	(rot2_1	rot2_2)))	(((((((ceb1_2	plu2_1)	(gac1_1	gac2_1))	(((ceb1_1	icr2_3)	gac1_2)	ceb2_1))	(((ceb2_2	(((gab1_1	gag2_2)	vel2_1)	(icr1_2	vel1_1)))	gag2_1)	(icr2_2	vul1_2)))	(gal1_2	icr2_1))	(((gab2_1	(gab2_2	icr2_4))	(vel1_2	plu2_2))	((((366.1_1	plu1_2)	gac2_2)	((gal2_2	gal2_1)	(vup1_1
(((((((((366.1_2	369.1_1)	((406.1_1	416.1_1)	406.1_2))	(lai1_1	lai2_2))	((lai1_2	lai2_1)	tri1_2))	((((((((ceb1_2	vel2_1)	vul1_2)	(gag2_1	gag2_2))	((gab1_1	gac2_1)	vel1_1))	(((gac1_2	gal1_2)	icr2_1)	((ceb1_1	icr2_3)	(ceb2_2	gac1_1))))	(ceb2_1	((icr1_2	plu2_1)	icr2_2)))	(((icr2_4	(gab2_1	gab2_2))	(((gac2_2	((gal2_2	vup1_2)	(icr1_3	vup1_1)))	((plu2_2	(plu1_2	vel1_2))	(gag1_2	vul3_2)))	(gag1_1	gal2_1)))	366.1_1))	(((gab1_2	vul2_2)	icr1_1)	vel2_2)))	((hal1_1
((((((369.1_1	(366.1_2	((406.1_1	416.1_1)	406.1_2)))	((lai1_1	lai2_2)	((lai1_2	lai2_1)	tri1_2)))	((((rot1_1	rot1_2)	rot3_2)	rot3_1)	(rot2_1	rot2_2)))	(((((vel2_1	gab1_1)	((((gal1_2	(ceb1_1	(gac1_2	icr2_2)))	((icr1_2	icr2_3)	plu2_1))	(((ceb1_2	ceb2_1)	(gac2_1	icr2_1))	(gag2_2	vul1_2)))	((ceb2_2	gac1_1)	(gag2_1	vel1_1))))	((((((gab2_2	(gab2_1	icr2_4))	gac2_2)	366.1_1)	(gal2_1	plu2_2))	((gag1_1	vel1_2)	gal2_2))	((vup1_2	(icr1_3	vup1_1))	(gag1_2	(plu1_2
((((((((366.1_2	((406.1_1	406.1_2)	416.1_1))	(lai1_1	lai2_2))	((lai1_2	lai2_1)	tri1_2))	((hal1_1	hal1_2)	(hal2_1	hal2_2)))	((rot1_1	rot1_2)	((rot2_1	rot2_2)	(rot3_1	rot3_2))))	((((((((((ceb1_1	icr2_2)	(vul1_2	gab1_1))	((((ceb2_1	gac1_2)	(gal1_2	vel1_1))	icr2_1)	(icr1_2	icr2_3)))	(gac1_1	(((ceb1_2	(ceb2_2	vel2_1))	gag2_2)	((gac2_1	plu2_1)	gag2_1))))	vel1_2)	(366.1_1	(gal2_1	(gag1_1	gal2_2))))	(((369.1_1	vup1_2)	(((gac2_2	plu1_2)	(icr1_3	plu2_2))	vul3_2))
(((((366.1_2	((406.1_1	416.1_1)	406.1_2))	((lai1_1	lai2_2)	((lai1_2	lai2_1)	tri1_2)))	(((((((vel2_1	ceb2_1)	ceb1_1)	icr2_2)	(((ceb2_2	(gag2_2	icr2_3))	((gac1_2	gag2_1)	gac2_1))	((gab1_1	plu2_1)	icr2_1)))	(ceb1_2	(((gac1_1	vel1_1)	(icr1_2	vul1_2))	gal1_2)))	((((gab2_1	(gab2_2	icr2_4))	((366.1_1	gag1_1)	(((gal2_2	plu1_2)	gal2_1)	vup1_2)))	((369.1_1	((((gac2_2	gag1_2)	plu2_2)	icr1_3)	vul3_2))	vup1_1))	vel1_2))	(((gab1_2	vul2_2)	icr1_1)	vel2_2)))	(((hal1_1
((((((366.1_2	(406.1_1	(406.1_2	416.1_1)))	(lai1_1	lai2_2))	((lai1_2	lai2_1)	tri1_2))	(((hal1_1	hal1_2)	(hal2_1	hal2_2))	(((rot1_1	rot1_2)	(rot3_1	rot3_2))	(rot2_1	rot2_2))))	((((((((((vel2_1	gac1_2)	ceb1_2)	(plu2_1	vul1_2))	gac2_1)	(ceb2_1	gag2_1))	(gal1_2	icr1_2))	(ceb2_2	icr2_3))	(((ceb1_1	vel1_1)	gac1_1)	(((gab1_1	icr2_1)	gag2_2)	icr2_2)))	(((gab2_1	gab2_2)	icr2_4)	(((((366.1_1	plu1_2)	(vel1_2	gag1_1))	gal2_2)	(gac2_2	(gal2_1	icr1_3)))	(((369.1_1
((((((366.1_2	((406.1_1	416.1_1)	406.1_2))	((lai1_1	lai2_2)	((lai1_2	lai2_1)	tri1_2)))	((hal1_1	(hal1_2	(hal2_1	hal2_2)))	(((rot1_1	rot1_2)	(rot3_1	rot3_2))	(rot2_1	rot2_2))))	(((((((((gal1_2	gac1_2)	gac1_1)	plu2_1)	(gag2_1	icr2_2))	ceb1_1)	((ceb1_2	gac2_1)	(((ceb2_1	vel1_1)	gag2_2)	((gab1_1	icr2_1)	(icr2_3	vul1_2)))))	((ceb2_2	vel2_1)	icr1_2))	((((gab2_1	(gab2_2	icr2_4))	((366.1_1	plu1_2)	(369.1_1	gag1_1)))	plu2_2)	(vup1_2	(((vup1_1	vel1_2)	(gag1_2
(((((366.1_2	((406.1_1	406.1_2)	416.1_1))	(((hal1_1	hal1_2)	(hal2_1	hal2_2))	((rot1_1	rot1_2)	(((rot2_1	rot2_2)	rot3_1)	rot3_2))))	((lai1_1	lai2_2)	((lai1_2	lai2_1)	tri1_2)))	((((((((vul1_2	((ceb2_1	vel1_1)	gal1_2))	gac1_2)	(ceb1_1	icr2_1))	icr2_3)	(ceb2_2	(((ceb1_2	icr2_2)	icr1_2)	(((gab1_1	gag2_2)	gag2_1)	((gac1_1	plu2_1)	gac2_1)))))	vel2_1)	(((gab2_1	(gab2_2	icr2_4))	(((366.1_1	gag1_1)	vup1_2)	gal2_1))	(((369.1_1	(vel1_2	vup1_1))	(((((gac2_2	gal2_2)
((((((366.1_2	((406.1_1	406.1_2)	416.1_1))	(((lai1_1	lai2_2)	tri1_2)	(lai1_2	lai2_1)))	(((hal1_1	hal1_2)	(hal2_1	hal2_2))	(((rot1_1	rot1_2)	(rot3_1	rot3_2))	(rot2_1	rot2_2))))	((((gag2_2	(((((icr2_3	ceb2_2)	((((ceb1_1	vel1_1)	ceb1_2)	gac1_1)	ceb2_1))	((gac2_1	gag2_1)	icr1_2))	(gal1_2	(icr2_2	vul1_2)))	((icr2_1	vel2_1)	(gab1_1	(gac1_2	plu2_1)))))	plu1_2)	(((((gab2_2	icr2_4)	gab2_1)	(gag1_2	gal2_2))	(((366.1_1	((369.1_1	vel1_2)	((gac2_2	(icr1_3	plu2_2))
(((((((406.1_1	(406.1_2	416.1_1))	366.1_2)	((lai1_1	lai2_2)	((lai1_2	lai2_1)	tri1_2)))	(((hal1_1	hal1_2)	(hal2_1	hal2_2))	(((rot1_1	rot1_2)	(rot3_1	rot3_2))	(rot2_1	rot2_2))))	(((((((((vel1_1	ceb1_1)	gag2_2)	gac1_2)	(ceb1_2	ceb2_1))	(((icr2_3	gal1_2)	((gab1_1	((gac2_1	icr1_2)	plu2_1))	icr2_2))	vul1_2))	(((ceb2_2	gag2_1)	(gac1_1	icr2_1))	vel2_1))	(((((((366.1_1	plu2_2)	icr1_3)	gal2_2)	((gac2_2	plu1_2)	vup1_1))	vel1_2)	(369.1_1	gag1_1))	((gag1_2	gal2_1)
((((((366.1_2	(406.1_1	(406.1_2	416.1_1)))	(lai1_1	lai2_2))	((lai1_2	lai2_1)	tri1_2))	((hal1_1	(hal1_2	(hal2_1	hal2_2)))	(((rot1_1	rot1_2)	(rot3_1	rot3_2))	(rot2_1	rot2_2))))	((((((((vel2_1	((gac1_2	plu2_1)	icr2_1))	(ceb1_2	(ceb2_1	gag2_1)))	(((((ceb1_1	vel1_1)	gal1_2)	(ceb2_2	vul1_2))	(gac2_1	icr2_3))	((((gab1_1	icr1_2)	gag2_2)	gac1_1)	icr2_2)))	(icr1_3	gal2_1))	((((366.1_1	plu1_2)	vup1_1)	(((gag1_2	vel1_2)	vup1_2)	plu2_2))	(gac2_2	gal2_2)))	vul3_2)
((((((366.1_2	(406.1_1	(406.1_2	416.1_1)))	(((hal1_1	hal1_2)	(hal2_1	hal2_2))	((((rot1_1	rot1_2)	rot3_2)	rot3_1)	(rot2_1	rot2_2))))	((lai1_1	lai2_2)	((lai1_2	lai2_1)	tri1_2)))	(((((((((((gab1_1	gac1_2)	(ceb1_1	gag2_2))	plu2_1)	(gac1_1	icr2_2))	((gal1_2	((ceb2_2	vel2_1)	vul1_2))	icr1_2))	(gac2_1	icr2_3))	(ceb1_2	ceb2_1))	(icr2_1	(gag2_1	vel1_1)))	((((gab2_1	gab2_2)	icr2_4)	((369.1_1	gag1_2)	(vup1_1	plu1_2)))	(((366.1_1	gal2_2)	(gac2_2	vup1_2))	gag1_1)))
(((((((((406.1_1	(406.1_2	416.1_1))	366.1_2)	((lai1_2	lai2_1)	tri1_2))	(lai1_1	lai2_2))	((hal1_1	hal1_2)	(hal2_1	hal2_2)))	((rot1_1	rot1_2)	(((rot2_1	rot2_2)	rot3_2)	rot3_1)))	(((((((((gac1_2	gag2_2)	gag2_1)	(ceb1_1	ceb2_1))	gal1_2)	(((((ceb1_2	vul1_2)	icr2_1)	icr2_3)	(ceb2_2	gab1_1))	(((gac1_1	gac2_1)	plu2_1)	icr2_2)))	vel1_1)	(icr1_2	vel2_1))	(((((gab2_1	icr2_4)	gab2_2)	((((gag1_1	vup1_2)	plu1_2)	(gal2_1	gal2_2))	(gag1_2	vup1_1)))	(((plu2_2	icr1_3)
(((((((366.1_2	((406.1_1	416.1_1)	406.1_2))	(lai1_1	lai2_2))	((lai1_2	lai2_1)	tri1_2))	(((hal1_1	(hal2_1	hal2_2))	hal1_2)	(((rot1_1	rot1_2)	(rot3_1	rot3_2))	(rot2_1	rot2_2))))	(((((gag2_2	((ceb2_2	gac1_2)	gag2_1))	(((((((ceb1_1	gac1_1)	(icr2_1	plu2_1))	gac2_1)	(ceb2_1	vul1_2))	((ceb1_2	vel1_1)	icr2_3))	(((gab1_1	vel2_1)	gal1_2)	icr1_2))	icr2_2))	(((366.1_1	vel1_2)	icr1_3)	369.1_1))	(gab1_2	((icr1_1	vul2_2)	vel2_2)))	(((gab2_2	icr2_4)	gab2_1)	((((plu1_2
(((((((366.1_2	(406.1_1	(406.1_2	416.1_1)))	((lai1_2	lai2_1)	tri1_2))	(lai1_1	lai2_2))	(((hal1_1	(hal2_1	hal2_2))	hal1_2)	((((rot1_1	rot1_2)	rot3_1)	rot3_2)	(rot2_1	rot2_2))))	(((((((gac1_2	((ceb2_2	gab1_1)	plu2_1))	gac1_1)	(((((ceb1_1	(gac2_1	vul1_2))	((gag2_1	icr2_2)	gal1_2))	((ceb1_2	(icr1_2	vel1_1))	ceb2_1))	(icr2_1	vel2_1))	(gag2_2	icr2_3)))	gac2_2)	((369.1_1	(gal2_1	plu2_2))	(vel1_2	gag1_2)))	(((((gab2_1	icr2_4)	gab2_2)	icr1_3)	(((vup1_2	vul3_2)
((((((((406.1_1	366.1_2)	(406.1_2	416.1_1))	((lai1_2	lai2_1)	tri1_2))	(lai1_1	lai2_2))	(((hal1_1	(hal2_1	hal2_2))	hal1_2)	((rot1_1	rot1_2)	((rot2_1	rot2_2)	(rot3_1	rot3_2)))))	((gab1_2	(icr1_1	vul2_2))	vel2_2))	((((((ceb2_1	icr2_3)	(gag2_1	gac1_2))	((((((ceb1_2	icr1_2)	gac1_1)	icr2_1)	((gac2_1	(gag2_2	plu2_1))	vel2_1))	((ceb2_2	(vul1_2	gab1_1))	gal1_2))	(ceb1_1	vel1_1)))	icr2_2)	(((((gab2_2	icr2_4)	gab2_1)	icr1_3)	(369.1_1	(gac2_2	plu2_2)))	plu1_2))
(((((((((416.1_1	366.1_2)	(406.1_1	406.1_2))	((lai1_2	lai2_1)	tri1_2))	(lai1_1	lai2_2))	((rot1_1	rot1_2)	((rot2_1	rot2_2)	(rot3_1	rot3_2))))	(hal1_1	(hal1_2	(hal2_1	hal2_2))))	(((((((ceb2_1	(ceb1_1	(((((ceb1_2	icr1_2)	gac2_1)	icr2_1)	gac1_2)	gab1_1)))	(((ceb2_2	((gac1_1	icr2_2)	(plu2_1	vel1_1)))	vel2_1)	((icr2_3	(gag2_2	vul1_2))	gag2_1)))	gal1_2)	(((gab2_1	(gab2_2	icr2_4))	(((366.1_1	gag1_1)	gal2_2)	vup1_2))	vul3_2))	gac2_2)	(((((369.1_1	plu2_2)	plu1_2)
((((((((366.1_2	(406.1_1	(406.1_2	416.1_1)))	((lai1_2	lai2_1)	tri1_2))	(lai1_1	lai2_2))	((hal1_1	(hal1_2	(hal2_1	hal2_2)))	(((rot1_1	rot1_2)	(rot3_1	rot3_2))	(rot2_1	rot2_2))))	((((((((gac2_1	gac1_2)	gal1_2)	icr1_2)	icr2_2)	((gac1_1	plu2_1)	(icr2_3	vul1_2)))	((((((ceb1_1	(ceb2_2	gag2_1))	vel1_1)	vel2_1)	(gab1_1	gag2_2))	(ceb1_2	ceb2_1))	icr2_1))	((((gab2_2	icr2_4)	gab2_1)	gac2_2)	(((((((366.1_1	gal2_2)	vup1_1)	plu1_2)	gag1_2)	((vel1_2	icr1_3)	gag1_1))
((((((((366.1_2	(406.1_1	(406.1_2	416.1_1)))	(lai1_1	lai2_2))	((lai1_2	lai2_1)	tri1_2))	((hal1_1	(hal1_2	(hal2_1	hal2_2)))	(((rot1_1	rot1_2)	(rot3_1	rot3_2))	(rot2_1	rot2_2))))	((gab1_2	(icr1_1	vel2_2))	vul2_2))	(((((((gac1_2	vel2_1)	icr2_3)	(gac2_1	(icr2_1	plu2_1)))	icr2_2)	(((gag2_2	((ceb2_2	icr1_2)	gab1_1))	ceb2_1)	(((((ceb1_1	vul1_2)	gac1_1)	gag2_1)	(ceb1_2	vel1_1))	gal1_2)))	((vup1_1	((((gal2_1	(gag1_1	vel1_2))	gal2_2)	gag1_2)	plu1_2))	icr1_3))
((((((366.1_2	(406.1_1	(406.1_2	416.1_1)))	(((lai1_1	lai2_2)	(lai1_2	lai2_1))	tri1_2))	(((hal1_1	hal1_2)	(hal2_1	hal2_2))	(((rot1_1	rot1_2)	(rot3_1	rot3_2))	(rot2_1	rot2_2))))	((gab1_2	vul2_2)	icr1_1))	((((((((ceb1_1	ceb1_2)	((ceb2_1	(((ceb2_2	gag2_2)	icr1_2)	gab1_1))	(vel1_1	icr2_2)))	(gac1_1	vul1_2))	((((gac2_1	vel2_1)	plu2_1)	gag2_1)	((gac1_2	icr2_3)	gal1_2)))	icr2_1)	((gab2_1	(gab2_2	icr2_4))	((((366.1_1	(vup1_2	gal2_1))	((gac2_2	gal2_2)	(vel1_2
(((((((((366.1_2	(406.1_1	(406.1_2	416.1_1)))	((lai1_1	lai2_2)	((lai1_2	lai2_1)	tri1_2)))	(((hal1_1	hal1_2)	(hal2_1	hal2_2))	(((rot1_1	rot1_2)	(rot3_1	rot3_2))	(rot2_1	rot2_2))))	vel2_2)	((gab1_2	icr1_1)	vul2_2))	(((((((ceb2_2	ceb1_1)	vel1_1)	vul1_2)	(gag2_2	icr1_2))	369.1_1)	(((gab2_1	gab2_2)	icr2_4)	(((((((366.1_1	gag1_2)	(gac2_2	gal2_2))	(vel1_2	vup1_1))	(plu2_2	vup1_2))	gal2_1)	(icr1_3	plu1_2))	(vul3_2	gag1_1))))	((((ceb2_1	gab1_1)	ceb1_2)	((gag2_1
(((((((((366.1_2	((406.1_1	406.1_2)	416.1_1))	((lai1_1	lai2_2)	((lai1_2	lai2_1)	tri1_2)))	((hal1_1	hal1_2)	(hal2_1	hal2_2)))	((rot1_1	rot1_2)	(((rot2_1	rot2_2)	rot3_2)	rot3_1)))	(gab1_2	(icr1_1	vul2_2)))	((((((((((ceb2_2	gac2_1)	ceb1_1)	(((gab1_1	((gac1_2	vul1_2)	vel1_1))	(gac1_1	gal1_2))	(icr2_1	icr2_2)))	icr1_2)	((gag2_1	gag2_2)	icr2_3))	((ceb1_2	plu2_1)	(ceb2_1	vel2_1)))	((366.1_1	(gag1_1	plu2_2))	gag1_2))	(((((gal2_1	vul3_2)	vup1_2)	gac2_2)	plu1_2)
((((((366.1_2	((406.1_1	406.1_2)	416.1_1))	((lai1_1	lai2_2)	((lai1_2	lai2_1)	tri1_2)))	(((hal1_1	(hal2_1	hal2_2))	hal1_2)	(((rot1_1	rot1_2)	(rot3_1	rot3_2))	(rot2_1	rot2_2))))	((((((((((plu2_1	(ceb2_1	vel2_1))	((gac1_2	gac2_1)	icr2_3))	(ceb1_1	(((gab1_1	(gag2_1	vul1_2))	(gag2_2	icr1_2))	gal1_2)))	((ceb1_2	gac1_1)	(icr2_2	vel1_1)))	(ceb2_2	icr2_1))	(((icr2_4	(gab2_1	gab2_2))	((369.1_1	gac2_2)	(vup1_2	plu2_2)))	vel1_2))	(gal2_2	icr1_3))	vup1_1)	((366.1_1
((((((((406.1_1	(406.1_2	416.1_1))	366.1_2)	((lai1_1	lai2_2)	((lai1_2	lai2_1)	tri1_2)))	(((hal1_1	hal1_2)	(hal2_1	hal2_2))	(((rot1_1	rot1_2)	(rot3_1	rot3_2))	(rot2_1	rot2_2))))	((((((((ceb1_1	vel2_1)	gab1_1)	icr2_3)	gac2_1)	gag2_1)	(((((((gac1_2	ceb2_2)	vel1_1)	ceb1_2)	ceb2_1)	(((vul1_2	gag2_2)	((icr1_2	icr2_1)	plu2_1))	icr2_2))	gac1_1)	gal1_2))	((((gab2_2	(gab2_1	icr2_4))	plu2_2)	((366.1_1	gag1_1)	(((369.1_1	vup1_2)	vel1_2)	((gac2_2	icr1_3)	vup1_1))))
((((((366.1_2	((406.1_1	406.1_2)	416.1_1))	((lai1_1	lai2_2)	((lai1_2	lai2_1)	tri1_2)))	(((hal1_1	hal1_2)	(hal2_1	hal2_2))	((rot1_1	rot1_2)	((rot2_1	rot2_2)	(rot3_1	rot3_2)))))	(((((((((gac1_1	((plu2_1	vel2_1)	(gab1_1	(gac2_1	icr2_3))))	(((icr1_2	gal1_2)	ceb1_2)	gag2_1))	((ceb1_1	vel1_1)	(gac1_2	icr2_1)))	((((ceb2_1	gag2_2)	vul1_2)	ceb2_2)	icr2_2))	((gab2_1	icr2_4)	gab2_2))	(gag1_2	((gal2_1	vup1_1)	plu1_2)))	((366.1_1	gac2_2)	vul3_2))	((((369.1_1	plu2_2)
(((((((366.1_2	((406.1_1	406.1_2)	416.1_1))	((lai1_2	lai2_1)	tri1_2))	(lai1_1	lai2_2))	(((hal1_1	hal1_2)	(hal2_1	hal2_2))	((((rot1_1	rot1_2)	rot3_1)	rot3_2)	(rot2_1	rot2_2))))	(((((((((gag2_1	icr2_1)	vel1_1)	(gac1_1	vul1_2))	((ceb1_1	icr1_2)	gal1_2))	((((ceb1_2	gac1_2)	(ceb2_2	icr2_3))	(((ceb2_1	(gab1_1	gac2_1))	vel2_1)	(gag2_2	plu2_1)))	icr2_2))	((gag1_1	gag1_2)	vup1_1))	vul3_2)	((((gab2_1	gab2_2)	icr2_4)	(369.1_1	((gal2_2	(icr1_3	plu1_2))	plu2_2)))
(((((((366.1_2	((406.1_1	406.1_2)	416.1_1))	(lai1_1	lai2_2))	((lai1_2	lai2_1)	tri1_2))	(((hal1_1	hal1_2)	(hal2_1	hal2_2))	(((rot1_1	rot1_2)	(rot3_1	rot3_2))	(rot2_1	rot2_2))))	((((((((((((plu2_1	ceb2_2)	gal1_2)	(ceb1_1	((icr2_1	icr2_3)	vel2_1)))	(ceb1_2	(gac1_1	gac2_1)))	gab1_1)	gag2_1)	gag2_2)	((ceb2_1	vul1_2)	(icr1_2	vel1_1)))	(gac1_2	icr2_2))	369.1_1)	(((((gab2_1	icr2_4)	gab2_2)	((366.1_1	(gac2_2	vup1_1))	vup1_2))	((gag1_1	gag1_2)	((gal2_1	((plu1_2
((((((((((406.1_1	406.1_2)	416.1_1)	366.1_2)	(lai1_1	lai2_2))	((lai1_2	lai2_1)	tri1_2))	(((hal1_1	hal1_2)	(hal2_1	hal2_2))	((rot1_1	rot1_2)	((rot2_1	rot2_2)	(rot3_1	rot3_2)))))	(((gab1_2	icr1_1)	vul2_2)	vel2_2))	(((((((((plu2_1	vel2_1)	gab1_1)	(gal1_2	(icr2_3	vul1_2)))	icr2_2)	gac1_2)	((ceb1_1	icr1_2)	ceb2_1))	((((ceb1_2	icr2_1)	(gac1_1	gac2_1))	vel1_1)	((ceb2_2	gag2_1)	gag2_2)))	(((gab2_1	icr2_4)	gab2_2)	((369.1_1	(((vul3_2	plu2_2)	gal2_2)	vel1_2))
(((((((((366.1_2	((406.1_1	406.1_2)	416.1_1))	tri1_2)	(lai1_1	lai2_2))	(lai1_2	lai2_1))	((hal1_1	hal1_2)	(hal2_1	hal2_2)))	(((rot1_1	rot1_2)	(rot3_1	rot3_2))	(rot2_1	rot2_2)))	(((((((((ceb1_1	icr1_2)	vel1_1)	(((ceb1_2	vel2_1)	ceb2_1)	(gag2_1	plu2_1)))	((ceb2_2	gac1_1)	((((gab1_1	(gac2_1	(icr2_3	vul1_2)))	gac1_2)	gal1_2)	(gag2_2	icr2_1))))	icr2_2)	(gal2_2	(vel1_2	plu2_2)))	((icr2_4	gab2_1)	gab2_2))	((((366.1_1	(369.1_1	gal2_1))	(plu1_2	((gag1_1	(gac2_2
((((((366.1_2	(406.1_1	(406.1_2	416.1_1)))	((lai1_1	lai2_2)	((lai1_2	lai2_1)	tri1_2)))	((hal1_1	(hal1_2	(hal2_1	hal2_2)))	(((rot1_1	rot1_2)	(rot3_1	rot3_2))	(rot2_1	rot2_2))))	(((gab1_2	icr1_1)	vul2_2)	vel2_2))	(((((((icr1_2	(((ceb1_1	gag2_1)	ceb2_2)	((gac1_1	vel2_1)	(gal1_2	icr2_1))))	(((ceb1_2	icr2_3)	((gac1_2	vel1_1)	gac2_1))	icr2_2))	(ceb2_1	plu2_1))	((gag2_2	vul1_2)	gab1_1))	(gac2_2	vup1_1))	(((gab2_1	gab2_2)	icr2_4)	((366.1_1	((369.1_1	gal2_2)
(((((366.1_2	(406.1_1	(406.1_2	416.1_1)))	((lai1_1	lai2_2)	((lai1_2	lai2_1)	tri1_2)))	(((hal1_1	hal1_2)	(hal2_1	hal2_2))	(((rot1_1	rot1_2)	(rot3_1	rot3_2))	(rot2_1	rot2_2))))	(((((((ceb1_1	icr2_2)	icr2_1)	((ceb1_2	vul1_2)	(ceb2_2	icr2_3)))	((((ceb2_1	(gab1_1	gac1_1))	(icr1_2	vel2_1))	((gag2_1	gag2_2)	vel1_1))	((gac1_2	(gal1_2	plu2_1))	gac2_1)))	((icr2_4	(gab2_1	gab2_2))	(gag1_1	(plu2_2	plu1_2))))	((((366.1_1	(369.1_1	((gag1_2	gal2_1)	(vup1_1	vup1_2))))
(((((((366.1_2	(406.1_1	(406.1_2	416.1_1)))	((lai1_2	lai2_1)	tri1_2))	(lai1_1	lai2_2))	(((hal1_1	hal1_2)	(hal2_1	hal2_2))	((rot1_1	rot1_2)	((rot2_1	rot2_2)	(rot3_1	rot3_2)))))	(((((((((((ceb2_1	(icr1_2	(gab1_1	gac2_1)))	gag2_1)	ceb1_1)	((ceb2_2	(icr2_1	vel2_1))	((gac1_1	gac1_2)	plu2_1)))	(icr2_2	vel1_1))	(gag2_2	(icr2_3	vul1_2)))	gal1_2)	ceb1_2)	(((gab2_1	gab2_2)	icr2_4)	((366.1_1	gac2_2)	((gag1_1	plu1_2)	(plu2_2	vul3_2)))))	((((369.1_1	gal2_2)	vup1_1)
(((((((366.1_2	((406.1_1	406.1_2)	416.1_1))	((lai1_1	lai2_2)	((lai1_2	lai2_1)	tri1_2)))	((hal1_1	(hal1_2	(hal2_1	hal2_2)))	(((rot1_1	rot1_2)	(rot3_1	rot3_2))	(rot2_1	rot2_2))))	(((gab1_2	icr1_1)	vel2_2)	vul2_2))	((((((((((gac2_1	ceb1_1)	plu2_1)	gal1_2)	(((vul1_2	(ceb1_2	((gab1_1	gac1_2)	icr1_2)))	vel2_1)	(gag2_1	gag2_2)))	(ceb2_2	icr2_2))	((((ceb2_1	vel1_1)	icr2_3)	icr2_1)	gac1_1))	(vup1_1	gac2_2))	((gag1_1	plu1_2)	(plu2_2	vul3_2)))	((((366.1_1	((369.1_1
((((((((366.1_2	(406.1_1	(406.1_2	416.1_1)))	(lai1_1	lai2_2))	((lai1_2	lai2_1)	tri1_2))	(((hal1_1	hal1_2)	(hal2_1	hal2_2))	(((rot1_1	rot1_2)	(rot3_1	rot3_2))	(rot2_1	rot2_2))))	(((gab1_2	vel2_2)	icr1_1)	vul2_2))	((((((((((ceb2_2	ceb1_2)	icr1_2)	gac1_2)	((((ceb2_1	(icr2_3	vul1_2))	gab1_1)	vel1_1)	gal1_2))	((((ceb1_1	(gac2_1	plu2_1))	gac1_1)	gag2_2)	gag2_1))	icr2_2)	(icr2_1	vel2_1))	(366.1_1	((gag1_1	vel1_2)	vup1_2)))	(((((369.1_1	icr1_3)	(gac2_2	plu1_2))
(((((((366.1_2	((406.1_1	406.1_2)	416.1_1))	(lai1_1	lai2_2))	((lai1_2	lai2_1)	tri1_2))	(((hal1_1	hal1_2)	(hal2_1	hal2_2))	(((rot1_1	rot1_2)	(rot3_1	rot3_2))	(rot2_1	rot2_2))))	((((((((gal1_2	icr1_2)	(ceb1_1	ceb2_1))	(((gab1_1	ceb2_2)	vul1_2)	gac1_2))	((icr2_1	vel1_1)	icr2_3))	(((((ceb1_2	(gac2_1	plu2_1))	(gac1_1	gag2_1))	gag2_2)	icr2_2)	vel2_1))	((gab2_1	gab2_2)	icr2_4))	((366.1_1	vup1_1)	((((369.1_1	(gag1_1	vup1_2))	gal2_1)	(((gag1_2	gal2_2)	icr1_3)
(((((((366.1_2	(406.1_1	(406.1_2	416.1_1)))	((lai1_2	lai2_1)	tri1_2))	(lai1_1	lai2_2))	(hal1_1	hal1_2))	((hal2_1	hal2_2)	(((rot1_1	rot1_2)	(rot3_1	rot3_2))	(rot2_1	rot2_2))))	((((((((icr2_3	(gac1_2	vel1_1))	(ceb1_2	(gac2_1	plu2_1)))	((vel2_1	icr2_2)	icr2_1))	((((ceb2_2	ceb2_1)	gag2_1)	((ceb1_1	gac1_1)	(gag2_2	gal1_2)))	(gab1_1	(icr1_2	vul1_2))))	(gab2_1	(gab2_2	icr2_4)))	vel1_2)	((((366.1_1	(369.1_1	(gal2_1	vup1_1)))	(icr1_3	vul3_2))	(gag1_1	((gac2_2
(((((((((366.1_2	(lai1_1	lai2_2))	((406.1_1	406.1_2)	416.1_1))	((lai1_2	lai2_1)	tri1_2))	((rot1_1	rot1_2)	((rot2_1	rot2_2)	(rot3_1	rot3_2))))	((hal1_1	hal1_2)	(hal2_1	hal2_2)))	((((((((ceb2_2	vel1_1)	icr2_1)	ceb2_1)	(((gab1_1	gac1_1)	gag2_2)	((gac2_1	icr2_3)	vul1_2)))	((ceb1_2	plu2_1)	icr1_2))	(((ceb1_1	(gac1_2	icr2_2))	(gag2_1	vel2_1))	gal1_2))	(((((gab2_1	gab2_2)	icr2_4)	366.1_1)	((((369.1_1	icr1_3)	(gag1_2	vel1_2))	gal2_2)	(((vup1_2	plu1_2)	gal2_1)
(((((((366.1_2	369.1_1)	(lai1_1	lai2_2))	(406.1_1	(406.1_2	416.1_1)))	((lai1_2	lai2_1)	tri1_2))	(((hal1_1	hal1_2)	(hal2_1	hal2_2))	((rot1_1	rot1_2)	((rot2_1	rot2_2)	(rot3_1	rot3_2)))))	((((((icr1_2	((ceb2_2	gac1_1)	gag2_1))	(gac1_2	((gac2_1	vel1_1)	(gag2_2	icr2_3))))	(((vul1_2	vel2_1)	((ceb1_2	gal1_2)	ceb2_1))	ceb1_1))	((gab1_1	plu2_1)	(icr2_1	icr2_2)))	(((((gab2_1	icr2_4)	gab2_2)	(366.1_1	gal2_1))	(((icr1_3	vul3_2)	((gag1_1	plu2_2)	vup1_1))	(((gac2_2
((((((((366.1_2	369.1_1)	(406.1_1	(406.1_2	416.1_1)))	(lai1_1	lai2_2))	((lai1_2	lai2_1)	tri1_2))	((hal1_1	(hal1_2	(hal2_1	hal2_2)))	(((rot1_1	rot1_2)	(rot3_1	rot3_2))	(rot2_1	rot2_2))))	(((((((((ceb1_2	ceb1_1)	((ceb2_2	gac1_2)	gac1_1))	((gab1_1	plu2_1)	(vel1_1	vul1_2)))	(icr1_2	vel2_1))	icr2_2)	((ceb2_1	gag2_1)	gac2_1))	(icr2_1	((gag2_2	icr2_3)	gal1_2)))	((((gab2_1	(gab2_2	icr2_4))	(((gag1_2	gal2_2)	(vup1_2	(icr1_3	plu1_2)))	gal2_1))	((plu2_2	(gag1_1
((((((((366.1_2	369.1_1)	(406.1_1	(406.1_2	416.1_1)))	((lai1_1	lai2_2)	((lai1_2	lai2_1)	tri1_2)))	((rot1_1	rot1_2)	((rot2_1	rot2_2)	(rot3_1	rot3_2))))	((hal1_1	hal1_2)	(hal2_1	hal2_2)))	((((((((gag2_2	ceb1_2)	ceb2_2)	(gal1_2	plu2_1))	(((ceb2_1	vel2_1)	gac1_1)	icr2_3))	((icr1_2	vul1_2)	((gab1_1	vel1_1)	icr2_1)))	(ceb1_1	(((gac1_2	gac2_1)	icr2_2)	gag2_1)))	((((((gab2_1	(gab2_2	icr2_4))	icr1_3)	((gal2_1	gal2_2)	((gag1_2	vup1_2)	vup1_1)))	(366.1_1	plu2_2))
(((((((((366.1_2	369.1_1)	((406.1_1	406.1_2)	416.1_1))	((lai1_2	lai2_1)	tri1_2))	(lai1_1	lai2_2))	(((hal1_1	hal1_2)	(hal2_1	hal2_2))	((rot1_1	rot1_2)	((rot2_1	rot2_2)	(rot3_1	rot3_2)))))	(((icr2_2	ceb1_2)	((((icr2_3	icr2_1)	(gab1_1	gal1_2))	(ceb2_2	((gac1_2	plu2_1)	gag2_2)))	((((ceb1_1	gag2_1)	vel2_1)	(gac1_1	gac2_1))	((ceb2_1	(vel1_1	vul1_2))	icr1_2))))	((((gab2_1	(gab2_2	icr2_4))	vup1_2)	((366.1_1	gag1_2)	((gag1_1	vul3_2)	((gal2_1	vel1_2)	plu1_2))))
((((((((369.1_1	366.1_2)	((406.1_1	416.1_1)	406.1_2))	((lai1_1	lai2_2)	((lai1_2	lai2_1)	tri1_2)))	(((hal1_1	hal1_2)	(hal2_1	hal2_2))	((rot1_1	rot1_2)	((rot2_1	rot2_2)	(rot3_1	rot3_2)))))	(((gab1_2	icr1_1)	vul2_2)	vel2_2))	((((((((((icr2_1	icr1_2)	vel2_1)	ceb2_2)	(((ceb1_2	gac1_2)	((ceb2_1	gac2_1)	gac1_1))	vul1_2))	(gab1_1	vel1_1))	icr2_2)	(ceb1_1	(gag2_2	(icr2_3	plu2_1))))	(gag2_1	gal1_2))	((366.1_1	vul3_2)	(gag1_1	gag1_2)))	((((((gab2_1	icr2_4)	gab2_2)
(((((((369.1_1	(406.1_1	(406.1_2	416.1_1)))	366.1_2)	((lai1_1	lai2_2)	((lai1_2	lai2_1)	tri1_2)))	(((hal1_1	hal1_2)	(hal2_1	hal2_2))	(((rot1_1	rot1_2)	(rot3_1	rot3_2))	(rot2_1	rot2_2))))	(((((vel1_1	(ceb2_2	icr2_1))	(((((ceb1_2	((gac1_1	icr1_2)	gac2_1))	icr2_3)	gac1_2)	gag2_1)	((ceb2_1	vel2_1)	gab1_1)))	(ceb1_1	plu2_1))	((((icr2_4	(gab2_1	gab2_2))	((gal2_2	gac2_2)	vul3_2))	((gag1_2	vel1_2)	plu1_2))	((((gag2_2	vul1_2)	gal1_2)	icr2_2)	(icr1_3	plu2_2))))
(((((((366.1_2	(369.1_1	(406.1_1	(406.1_2	416.1_1))))	((lai1_2	lai2_1)	tri1_2))	(lai1_1	lai2_2))	(((hal1_1	(hal2_1	hal2_2))	hal1_2)	((rot1_1	rot1_2)	((rot2_1	rot2_2)	(rot3_1	rot3_2)))))	((((((((((gab1_1	vel1_1)	vul1_2)	(ceb2_2	gal1_2))	icr2_1)	(gac1_1	(ceb1_2	gac1_2)))	gag2_2)	plu2_1)	(((ceb1_1	gag2_1)	(icr1_2	icr2_3))	gac2_1))	((((((gab2_1	icr2_4)	gab2_2)	(vel1_2	(((plu1_2	icr1_3)	gag1_2)	((vul3_2	vup1_2)	(gal2_1	plu2_2)))))	(gac2_2	gal2_2))	(366.1_1
((((((((369.1_1	((406.1_1	416.1_1)	406.1_2))	366.1_2)	(lai1_1	lai2_2))	((lai1_2	lai2_1)	tri1_2))	((hal1_1	(hal1_2	(hal2_1	hal2_2)))	((rot1_1	rot1_2)	((rot2_1	rot2_2)	(rot3_1	rot3_2)))))	((((((((vel1_1	(ceb1_2	gag2_2))	((ceb1_1	gab1_1)	ceb2_1))	(gac1_1	plu2_1))	icr2_2)	(((((((gac1_2	vel2_1)	vul1_2)	gag2_1)	gal1_2)	gac2_1)	ceb2_2)	(icr1_2	(icr2_1	icr2_3))))	((gal2_1	vup1_1)	vel1_2))	((((((gab2_1	(gab2_2	icr2_4))	((gag1_2	(icr1_3	vul3_2))	gag1_1))	plu1_2)
((((((((366.1_2	369.1_1)	((406.1_1	416.1_1)	406.1_2))	(lai1_1	lai2_2))	((lai1_2	lai2_1)	tri1_2))	(((hal1_1	hal1_2)	(hal2_1	hal2_2))	((rot1_1	rot1_2)	((rot2_1	rot2_2)	(rot3_1	rot3_2)))))	(((((((((ceb2_1	gab1_1)	((ceb1_2	ceb2_2)	((((gac1_1	gag2_1)	vel1_1)	gag2_2)	plu2_1)))	icr2_2)	(ceb1_1	((icr1_2	icr2_1)	icr2_3)))	(((vul1_2	gal1_2)	(gac1_2	vel2_1))	gac2_1))	((gab2_1	gab2_2)	icr2_4))	(gal2_1	(icr1_3	vul3_2)))	((((366.1_1	(vup1_1	vup1_2))	((plu1_2	gag1_1)
(((((((((369.1_1	366.1_2)	((406.1_1	416.1_1)	406.1_2))	(lai1_1	lai2_2))	((lai1_2	lai2_1)	tri1_2))	(((hal1_1	(hal2_1	hal2_2))	hal1_2)	((rot1_1	rot1_2)	((rot2_1	rot2_2)	(rot3_1	rot3_2)))))	((((((((((icr2_3	vel2_1)	((gac2_1	(gag2_1	plu2_1))	(gag2_2	(icr1_2	vel1_1))))	(ceb2_2	icr2_1))	(gac1_2	vul1_2))	gal1_2)	(ceb2_1	icr2_2))	(((ceb1_1	ceb1_2)	gac1_1)	gab1_1))	(((gab2_2	(gab2_1	icr2_4))	gal2_2)	((vul3_2	(vup1_1	plu2_2))	vel1_2)))	((366.1_1	((((gac2_2	gag1_1)
((((((((369.1_1	366.1_2)	((406.1_1	416.1_1)	406.1_2))	(lai1_1	lai2_2))	((lai1_2	lai2_1)	tri1_2))	(((hal1_1	hal1_2)	(hal2_1	hal2_2))	((((rot1_1	rot1_2)	rot3_2)	(rot2_1	rot2_2))	rot3_1)))	(((((icr2_3	gac2_1)	(ceb2_1	icr2_1))	((((ceb1_2	gac1_1)	((ceb1_1	vel2_1)	(gab1_1	icr2_2)))	((ceb2_2	(gac1_2	plu2_1))	(((gag2_1	gag2_2)	icr1_2)	gal1_2)))	(vel1_1	vul1_2)))	((((((gab2_1	icr2_4)	gab2_2)	gal2_2)	(((((gag1_2	vup1_1)	gal2_1)	vul3_2)	plu1_2)	vup1_2))	plu2_2)
((((((369.1_1	366.1_2)	((406.1_1	416.1_1)	406.1_2))	((lai1_1	lai2_2)	((lai1_2	lai2_1)	tri1_2)))	(((hal1_1	hal1_2)	(hal2_1	hal2_2))	(((rot1_1	rot1_2)	(rot3_1	rot3_2))	(rot2_1	rot2_2))))	((((((((gac1_2	ceb2_1)	((ceb1_2	gac1_1)	icr2_1))	((ceb2_2	plu2_1)	((gac2_1	((gag2_1	gag2_2)	((gal1_2	vel2_1)	icr1_2)))	(icr2_3	vel1_1))))	icr2_2)	(ceb1_1	vul1_2))	gab1_1)	((((icr2_4	(gab2_1	gab2_2))	((gag1_2	icr1_3)	(((gal2_2	vup1_2)	vup1_1)	(gal2_1	plu1_2))))	(((gag1_1
((((((366.1_2	369.1_1)	(406.1_1	(406.1_2	416.1_1)))	((lai1_1	lai2_2)	((lai1_2	lai2_1)	tri1_2)))	((hal1_1	(hal1_2	(hal2_1	hal2_2)))	((rot1_1	rot1_2)	((rot2_1	rot2_2)	(rot3_1	rot3_2)))))	(((((((ceb2_1	(ceb1_2	gac1_2))	icr2_1)	(((gag2_1	vel2_1)	plu2_1)	icr2_2))	((gac2_1	(ceb1_1	vel1_1))	(((ceb2_2	icr2_3)	vul1_2)	gab1_1)))	((gag2_2	icr1_2)	gal1_2))	((((gab2_1	gab2_2)	icr2_4)	(366.1_1	((((gal2_1	gac2_2)	gal2_2)	vup1_2)	(((gag1_1	(icr1_3	plu2_2))	vul3_2)
(((((((366.1_2	369.1_1)	((406.1_1	406.1_2)	416.1_1))	((lai1_1	lai2_2)	((lai1_2	lai2_1)	tri1_2)))	(((hal1_1	hal1_2)	(hal2_1	hal2_2))	((rot1_1	rot1_2)	((rot2_1	rot2_2)	(rot3_1	rot3_2)))))	(((((((ceb2_2	(((gab1_1	(icr1_2	(plu2_1	vel2_1)))	(gac2_1	gag2_2))	icr2_1))	(ceb1_1	((ceb2_1	gac1_2)	gal1_2)))	gag2_1)	(((ceb1_2	vul1_2)	icr2_2)	(icr2_3	(gac1_1	vel1_1))))	366.1_1)	((((gab2_1	(gab2_2	icr2_4))	((icr1_3	plu2_2)	gag1_1))	((gal2_1	(vel1_2	vup1_2))	(gal2_2
(((((((369.1_1	366.1_2)	((406.1_1	406.1_2)	416.1_1))	((lai1_1	lai2_2)	((lai1_2	lai2_1)	tri1_2)))	(((((((gal1_2	icr2_3)	(gab1_1	gag2_2))	(ceb2_1	(plu2_1	vel2_1)))	icr2_2)	(((((ceb1_1	vel1_1)	vul1_2)	ceb1_2)	(gac1_1	((gac1_2	gag2_1)	((gac2_1	icr1_2)	icr2_1))))	ceb2_2))	(((((gab2_1	gab2_2)	icr2_4)	366.1_1)	(((vel1_2	plu1_2)	vup1_2)	((gac2_2	gag1_2)	gal2_2)))	(gal2_1	((plu2_2	((gag1_1	icr1_3)	vup1_1))	vul3_2))))	((gab1_2	vel2_2)	(icr1_1	vul2_2))))	((rot1_1
((((((366.1_2	(369.1_1	(406.1_1	(406.1_2	416.1_1))))	((lai1_1	lai2_2)	((lai1_2	lai2_1)	tri1_2)))	((rot1_1	rot1_2)	((rot2_1	rot2_2)	(rot3_1	rot3_2))))	((hal1_1	hal1_2)	(hal2_1	hal2_2)))	((((((icr2_1	((gac1_2	(gal1_2	vel1_1))	gac2_1))	((ceb2_1	gag2_1)	(ceb1_1	ceb2_2)))	((ceb1_2	vul1_2)	((((gab1_1	icr2_3)	vel2_1)	plu2_1)	(gac1_1	(gag2_2	icr1_2)))))	icr2_2)	((((((gab2_1	icr2_4)	gab2_2)	(vup1_2	gac2_2))	((gag1_1	(plu1_2	vel1_2))	icr1_3))	gal2_1)	((((366.1_1
(((((((((366.1_2	369.1_1)	(406.1_1	(406.1_2	416.1_1)))	(lai1_1	lai2_2))	((lai1_2	lai2_1)	tri1_2))	(((((((vel2_1	((ceb1_2	gac2_1)	((ceb1_1	ceb2_2)	gag2_1)))	gac1_2)	(((((ceb2_1	gab1_1)	vul1_2)	(gag2_2	gal1_2))	((icr1_2	icr2_3)	(icr2_1	plu2_1)))	(gac1_1	vel1_1)))	icr2_2)	(((gac2_2	vup1_1)	gag1_2)	vul3_2))	((((icr2_4	gab2_2)	gab2_1)	((icr1_3	plu1_2)	(((gal2_1	vel1_2)	gal2_2)	plu2_2)))	((366.1_1	gag1_1)	vup1_2)))	(((gab1_2	icr1_1)	vel2_2)	vul2_2)))	(((rot1_1
((((((((((366.1_2	369.1_1)	((406.1_1	416.1_1)	406.1_2))	(lai1_1	lai2_2))	((lai1_2	lai2_1)	tri1_2))	(((((((ceb1_1	vel2_1)	ceb2_2)	gac1_1)	(((((((ceb1_2	((ceb2_1	gag2_1)	vel1_1))	icr2_2)	icr2_3)	vul1_2)	(((gab1_1	gal1_2)	gac2_1)	(gag2_2	(icr1_2	plu2_1))))	gac1_2)	icr2_1))	((((((gab2_1	gab2_2)	icr2_4)	icr1_3)	(plu1_2	((vup1_2	vul3_2)	(gag1_1	plu2_2))))	((366.1_1	gal2_1)	gal2_2))	(gac2_2	(gag1_2	vup1_1))))	vel1_2)	(((gab1_2	icr1_1)	vul2_2)	vel2_2)))	((((rot1_1
(((((((369.1_1	366.1_2)	((406.1_1	416.1_1)	406.1_2))	((lai1_1	lai2_2)	((lai1_2	lai2_1)	tri1_2)))	(((hal1_1	hal1_2)	(hal2_1	hal2_2))	((rot1_1	rot1_2)	(((rot2_1	rot2_2)	rot3_2)	rot3_1))))	(((((((ceb1_1	ceb2_2)	icr2_1)	gac1_2)	(((((ceb2_1	gag2_2)	icr1_2)	vel2_1)	(gag2_1	(gal1_2	vul1_2)))	(icr2_2	plu2_1)))	((ceb1_2	gac2_1)	(gab1_1	(gac1_1	(icr2_3	vel1_1)))))	(((icr2_4	(gab2_1	gab2_2))	((((366.1_1	plu1_2)	(((gag1_1	(plu2_2	icr1_3))	gal2_2)	(gal2_1	gag1_2)))
(((((((366.1_2	369.1_1)	(406.1_1	(406.1_2	416.1_1)))	((lai1_1	lai2_2)	((lai1_2	lai2_1)	tri1_2)))	(((hal1_1	hal1_2)	(hal2_1	hal2_2))	((rot1_1	rot1_2)	((rot2_1	rot2_2)	(rot3_1	rot3_2)))))	(((((((((((ceb2_1	ceb2_2)	((gac1_2	vul1_2)	gag2_1))	icr2_1)	(ceb1_1	gab1_1))	plu2_1)	gal1_2)	(ceb1_2	(gag2_2	icr1_2)))	((gac1_1	(icr2_3	vel1_1))	icr2_2))	(gac2_1	vel2_1))	((((gab2_2	(gab2_1	icr2_4))	vul3_2)	(((366.1_1	gag1_2)	gal2_1)	(gag1_1	vup1_1)))	((((plu2_2	vup1_2)
(((((((((366.1_2	369.1_1)	(406.1_1	(406.1_2	416.1_1)))	((lai1_2	lai2_1)	tri1_2))	(lai1_1	lai2_2))	(((hal1_1	hal1_2)	(hal2_1	hal2_2))	((rot1_1	rot1_2)	((rot2_1	rot2_2)	(rot3_1	rot3_2)))))	(((((((icr2_3	gag2_1)	((ceb2_2	((gac2_1	vul1_2)	icr1_2))	(gab1_1	vel2_1)))	(ceb2_1	(gag2_2	gal1_2)))	((((((ceb1_2	plu2_1)	icr2_1)	(gac1_1	gac1_2))	ceb1_1)	vel1_1)	icr2_2))	((gab2_1	gab2_2)	icr2_4))	icr1_3)	((((((((366.1_1	gag1_2)	gal2_1)	(vel1_2	plu1_2))	plu2_2)	vul3_2)
((((((((((369.1_1	((406.1_1	406.1_2)	416.1_1))	366.1_2)	((lai1_2	lai2_1)	tri1_2))	(lai1_1	lai2_2))	(((hal1_1	hal1_2)	(hal2_1	hal2_2))	((((rot1_1	rot1_2)	rot3_2)	rot3_1)	(rot2_1	rot2_2))))	(((gab1_2	vul2_2)	icr1_1)	vel2_2))	(((((gac2_1	gag1_1)	(gal2_2	vup1_1))	((((((gag2_1	(gab1_1	plu2_1))	icr2_1)	((ceb1_2	(ceb2_2	gac1_2))	vul1_2))	((((gac1_1	gag2_2)	gal1_2)	ceb2_1)	vel2_1))	(icr2_3	icr2_2))	((ceb1_1	vel1_1)	icr1_2)))	(366.1_1	(icr1_3	vup1_2)))	((((icr2_4
((((((((366.1_2	((406.1_1	406.1_2)	416.1_1))	369.1_1)	(lai1_1	lai2_2))	((lai1_2	lai2_1)	tri1_2))	((hal1_1	(hal1_2	(hal2_1	hal2_2)))	((((rot1_1	rot1_2)	rot3_1)	rot3_2)	(rot2_1	rot2_2))))	((((((((((ceb2_2	ceb2_1)	((ceb1_1	icr2_2)	gag2_1))	(gab1_1	vel2_1))	gal1_2)	vel1_1)	(gac2_1	(icr1_2	icr2_1)))	((ceb1_2	gac1_1)	(gag2_2	icr2_3)))	(gac1_2	plu2_1))	(((((((gab2_1	(gab2_2	icr2_4))	((366.1_1	vul1_2)	(gag1_1	(gal2_1	vup1_1))))	icr1_3)	(((gac2_2	vel1_2)	gal2_2)
(((((((369.1_1	(366.1_2	(406.1_1	(406.1_2	416.1_1))))	(lai1_1	lai2_2))	((lai1_2	lai2_1)	tri1_2))	(((hal1_1	hal1_2)	(hal2_1	hal2_2))	((rot1_1	rot1_2)	((rot2_1	rot2_2)	(rot3_1	rot3_2)))))	((((((((gac2_1	icr2_2)	((((ceb2_2	gag2_1)	gac1_2)	plu2_1)	(gag2_2	vel1_1)))	ceb2_1)	(ceb1_2	((icr1_2	(ceb1_1	icr2_1))	gab1_1)))	((gac1_1	icr2_3)	vul1_2))	(gal1_2	vel2_1))	(((gab2_1	gab2_2)	icr2_4)	((((vup1_2	gac2_2)	vel1_2)	(gal2_1	vup1_1))	((((366.1_1	gag1_1)	gag1_2)
((((((((406.1_1	(406.1_2	416.1_1))	(366.1_2	369.1_1))	((lai1_1	lai2_2)	(lai1_2	lai2_1)))	tri1_2)	((hal1_1	(hal1_2	(hal2_1	hal2_2)))	(((rot1_1	rot1_2)	(rot3_1	rot3_2))	(rot2_1	rot2_2))))	(((((((((((((gac1_2	icr1_2)	vel1_1)	plu2_1)	(ceb1_2	(gac2_1	gag2_1)))	((ceb2_1	vel2_1)	((gag2_2	gal1_2)	icr2_1)))	gab1_1)	icr2_3)	(((ceb2_2	gac1_1)	vul1_2)	ceb1_1))	plu2_2)	vup1_1)	((((gal2_1	vel1_2)	plu1_2)	gal2_2)	(gag1_1	(icr1_3	vup1_2))))	(((((gab2_2	icr2_4)	gab2_1)
((((((366.1_2	((406.1_1	406.1_2)	416.1_1))	((lai1_1	lai2_2)	((lai1_2	lai2_1)	tri1_2)))	(((hal1_1	hal1_2)	(hal2_1	hal2_2))	((rot1_1	rot1_2)	((rot2_1	rot2_2)	(rot3_1	rot3_2)))))	((((((((icr1_2	vel1_1)	(ceb2_2	gac1_1))	(((ceb1_2	gac2_1)	plu2_1)	((((ceb1_1	((ceb2_1	(gac1_2	gag2_1))	gal1_2))	gag2_2)	(((icr2_1	vul1_2)	icr2_3)	gab1_1))	vel2_1)))	icr2_2)	(((366.1_1	(((gal2_1	vup1_2)	gal2_2)	vel1_2))	(((icr1_3	gac2_2)	gag1_2)	vul3_2))	plu1_2))	gag1_1)	(((gab2_1
((((((((366.1_2	(406.1_1	(406.1_2	416.1_1)))	(lai1_1	lai2_2))	((lai1_2	lai2_1)	tri1_2))	((hal1_1	hal1_2)	(hal2_1	hal2_2)))	((rot1_1	rot1_2)	(((rot2_1	rot2_2)	rot3_1)	rot3_2)))	((((((((ceb1_2	gac1_1)	(gac1_2	(gag2_1	gal1_2)))	((gac2_1	icr2_2)	(icr2_1	plu2_1)))	vel2_1)	((((ceb2_1	ceb2_2)	(gab1_1	icr1_2))	(gag2_2	icr2_3))	(vel1_1	vul1_2)))	ceb1_1)	((((icr2_4	(gab2_1	gab2_2))	(gal2_1	vup1_2))	((366.1_1	vul3_2)	(gac2_2	(gag1_1	plu1_2))))	((369.1_1	(gal2_2
(((((((406.1_1	406.1_2)	416.1_1)	366.1_2)	((lai1_1	lai2_2)	((lai1_2	lai2_1)	tri1_2)))	(((hal1_1	hal1_2)	(hal2_1	hal2_2))	((rot1_1	rot1_2)	(((rot2_1	rot2_2)	rot3_2)	rot3_1))))	((((((((ceb2_2	plu2_1)	icr2_1)	((((ceb2_1	vul1_2)	vel1_1)	gal1_2)	(gac1_1	gac1_2)))	(gag2_2	icr2_2))	((gab1_1	icr2_3)	((ceb1_1	ceb1_2)	icr1_2)))	(vel2_1	(gac2_1	gag2_1)))	(((((icr2_4	(gab2_1	gab2_2))	vup1_2)	((vul3_2	gag1_2)	gac2_2))	(((gal2_1	vel1_2)	icr1_3)	(gal2_2	plu2_2)))
(((((((366.1_2	(406.1_1	(406.1_2	416.1_1)))	((lai1_2	lai2_1)	tri1_2))	(lai1_1	lai2_2))	(((hal1_1	hal1_2)	(hal2_1	hal2_2))	((rot1_1	rot1_2)	((rot2_1	rot2_2)	(rot3_1	rot3_2)))))	((((((ceb1_2	ceb1_1)	icr2_3)	(((ceb2_1	gab1_1)	gac2_1)	(((ceb2_2	icr2_2)	gal1_2)	gag2_1)))	((gag2_2	vel1_1)	(((((gac1_1	gac1_2)	plu2_1)	vul1_2)	(icr1_2	vel2_1))	icr2_1)))	(((((gab2_1	gab2_2)	icr2_4)	gal2_2)	icr1_3)	((((366.1_1	vup1_2)	vul3_2)	(plu1_2	gag1_2))	(((((369.1_1	gal2_1)
(((((((366.1_2	((406.1_1	416.1_1)	406.1_2))	(lai1_1	lai2_2))	((lai1_2	lai2_1)	tri1_2))	((rot1_1	rot1_2)	((rot2_1	rot2_2)	(rot3_1	rot3_2))))	((hal1_1	hal1_2)	(hal2_1	hal2_2)))	(((((((((((gag2_1	icr2_1)	ceb1_1)	(gac1_2	(icr1_2	vel1_1)))	gac2_1)	icr2_2)	(plu2_1	vul1_2))	(ceb1_2	gal1_2))	(((icr2_3	vel2_1)	gab1_1)	gag2_2))	((ceb2_1	gac1_1)	ceb2_2))	(((((gab2_1	(gab2_2	icr2_4))	gag1_2)	((366.1_1	(369.1_1	gal2_1))	(vul3_2	plu2_2)))	((vup1_2	(gac2_2	gag1_1))
(((((366.1_2	(406.1_1	(406.1_2	416.1_1)))	(((lai1_1	lai2_2)	(lai1_2	lai2_1))	tri1_2))	(((hal1_1	hal1_2)	(hal2_1	hal2_2))	((rot1_1	rot1_2)	((rot2_1	rot2_2)	(rot3_1	rot3_2)))))	(((((((vul1_2	vel2_1)	icr2_2)	((ceb1_2	icr2_1)	((ceb2_1	icr2_3)	gag2_1)))	(((((plu2_1	((ceb2_2	gac1_1)	vel1_1))	gal1_2)	(gac1_2	gag2_2))	((gab1_1	gac2_1)	icr1_2))	ceb1_1))	(((((gab2_1	gab2_2)	icr2_4)	gal2_1)	(plu1_2	plu2_2))	((gal2_2	gag1_2)	((icr1_3	vel1_2)	vup1_1))))	((366.1_1
(((((((366.1_2	(406.1_1	(406.1_2	416.1_1)))	(lai1_1	lai2_2))	((lai1_2	lai2_1)	tri1_2))	((((((((((gac1_2	plu2_1)	icr2_1)	gag2_1)	icr1_2)	(ceb1_1	((gag2_2	vel2_1)	vel1_1)))	(((ceb2_2	gab1_1)	(gac2_1	vul1_2))	gal1_2))	(ceb2_1	gac1_1))	((icr2_3	ceb1_2)	icr2_2))	((((gab2_1	(gab2_2	icr2_4))	gag1_2)	((((gac2_2	vup1_2)	vup1_1)	(icr1_3	plu2_2))	gal2_2))	((((366.1_1	vul3_2)	vel1_2)	plu1_2)	((369.1_1	gag1_1)	gal2_1))))	((((gab1_2	icr1_1)	vul2_2)	vel2_2)	((rot1_1
(((((366.1_2	(406.1_1	(406.1_2	416.1_1)))	((lai1_1	lai2_2)	((lai1_2	lai2_1)	tri1_2)))	(((rot1_1	rot1_2)	(rot3_1	rot3_2))	(rot2_1	rot2_2)))	((((((((gag2_2	icr1_2)	(((ceb1_1	plu2_1)	(gac1_1	vel2_1))	(icr2_3	vel1_1)))	gag2_1)	gal1_2)	((((((gab1_1	gac2_1)	vul1_2)	ceb2_2)	icr2_2)	((ceb2_1	gac1_2)	icr2_1))	ceb1_2))	(366.1_1	((vup1_1	plu2_2)	plu1_2)))	((((((gab2_1	(gab2_2	icr2_4))	(vul3_2	gal2_1))	((369.1_1	gag1_1)	(gag1_2	gal2_2)))	gac2_2)	((vup1_2	icr1_3)
((((((366.1_2	(406.1_1	(406.1_2	416.1_1)))	(((lai1_2	lai2_1)	tri1_2)	(((rot1_1	rot1_2)	(rot3_1	rot3_2))	(rot2_1	rot2_2))))	(lai1_1	lai2_2))	(((((((((plu2_1	(gac1_2	vel1_1))	(gac2_1	vul1_2))	icr2_2)	((((ceb1_1	(gag2_1	gag2_2))	((ceb2_2	icr1_2)	icr2_3))	(((ceb1_2	gal1_2)	gab1_1)	icr2_1))	((ceb2_1	gac1_1)	vel2_1)))	vup1_1)	((gab2_1	gab2_2)	icr2_4))	((((((366.1_1	plu1_2)	gag1_2)	gal2_1)	(vul3_2	gal2_2))	((gac2_2	gag1_1)	vel1_2))	(icr1_3	vup1_2)))	(369.1_1
(((((((366.1_2	((406.1_1	406.1_2)	416.1_1))	(lai1_1	lai2_2))	((lai1_2	lai2_1)	tri1_2))	(((hal1_1	hal1_2)	(hal2_1	hal2_2))	(((rot1_1	rot1_2)	(rot3_1	rot3_2))	(rot2_1	rot2_2))))	((((((ceb2_1	(gab1_1	(gac1_1	gac2_1)))	(((icr2_1	gac1_2)	ceb1_2)	plu2_1))	(((((ceb2_2	gag2_1)	(((gag2_2	icr2_3)	icr1_2)	vel1_1))	(ceb1_1	vel2_1))	(gal1_2	icr2_2))	vul1_2))	((366.1_1	plu1_2)	icr1_3))	(((((icr2_4	gab2_2)	gab2_1)	(vel1_2	(((gac2_2	gal2_1)	(gag1_2	vup1_2))	gag1_1)))
(((((((((366.1_2	(406.1_1	(406.1_2	416.1_1)))	(lai1_1	lai2_2))	((lai1_2	lai2_1)	tri1_2))	(((hal1_1	hal1_2)	(hal2_1	hal2_2))	((rot1_1	rot1_2)	((rot2_1	rot2_2)	(rot3_1	rot3_2)))))	(((gab1_2	vul2_2)	icr1_1)	vel2_2))	(((((((ceb1_2	icr2_1)	gab1_1)	((gac1_2	vel2_1)	(ceb2_1	(((gag2_1	icr2_3)	(gag2_2	icr1_2))	((gac1_1	gac2_1)	icr2_2)))))	(ceb1_1	ceb2_2))	((plu2_1	(vel1_1	vul1_2))	gal1_2))	((((369.1_1	(gag1_2	vul3_2))	(vup1_1	gal2_1))	plu2_2)	(gac2_2	gal2_2)))
((((((366.1_2	(406.1_1	(406.1_2	416.1_1)))	((lai1_2	lai2_1)	tri1_2))	(lai1_1	lai2_2))	(((hal1_1	hal1_2)	(hal2_1	hal2_2))	(((rot1_1	rot1_2)	(rot3_1	rot3_2))	(rot2_1	rot2_2))))	((((((((((ceb1_1	(ceb1_2	plu2_1))	((ceb2_2	gac1_1)	vel1_1))	((((ceb2_1	vul1_2)	(gac1_2	vel2_1))	icr2_2)	(((gag2_1	gag2_2)	icr1_2)	icr2_3)))	(gab1_1	gac2_1))	icr2_1)	gal1_2)	vup1_2)	(((gab2_1	gab2_2)	icr2_4)	vul3_2))	(((366.1_1	vel1_2)	plu1_2)	(((369.1_1	plu2_2)	gal2_1)	((gag1_1
((((((((366.1_2	(406.1_1	(406.1_2	416.1_1)))	((lai1_2	lai2_1)	tri1_2))	(lai1_1	lai2_2))	(((hal1_1	hal1_2)	(hal2_1	hal2_2))	(((rot1_1	rot1_2)	(rot3_1	rot3_2))	(rot2_1	rot2_2))))	(((gab1_2	vul2_2)	vel2_2)	icr1_1))	(((((((vel2_1	ceb2_1)	((vel1_1	gac1_1)	icr2_3))	((((icr2_1	gab1_1)	gal1_2)	((((ceb1_1	gag2_1)	gag2_2)	(gac1_2	icr1_2))	gac2_1))	ceb1_2))	vul1_2)	(ceb2_2	(icr2_2	plu2_1)))	gac2_2)	(((gab2_2	icr2_4)	gab2_1)	(((((366.1_1	plu2_2)	(gal2_2	vup1_2))
(((((366.1_2	(406.1_1	(406.1_2	416.1_1)))	((lai1_1	lai2_2)	((lai1_2	lai2_1)	tri1_2)))	(((((((gac1_1	(ceb2_1	icr2_1))	(((((ceb2_2	(gab1_1	icr1_2))	((gac1_2	gac2_1)	(gag2_1	gag2_2)))	(gal1_2	plu2_1))	(ceb1_1	((ceb1_2	(vel1_1	vul1_2))	icr2_3)))	vel2_1))	icr2_2)	(((((366.1_1	((gag1_1	vup1_1)	plu2_2))	gal2_1)	(369.1_1	(vup1_2	(gal2_2	vel1_2))))	gac2_2)	(icr1_3	(gag1_2	plu1_2))))	((gab2_1	(gab2_2	icr2_4))	vul3_2))	(((gab1_2	icr1_1)	vul2_2)	vel2_2))	((hal1_1
((((((366.1_2	((406.1_1	406.1_2)	416.1_1))	(lai1_1	lai2_2))	((lai1_2	lai2_1)	tri1_2))	(((hal1_1	hal1_2)	(hal2_1	hal2_2))	((rot1_1	rot1_2)	((rot2_1	rot2_2)	(rot3_1	rot3_2)))))	(((((((ceb2_1	gac1_2)	(((ceb1_2	gac1_1)	((gab1_1	gag2_2)	icr2_1))	gag2_1))	icr2_2)	(plu2_1	vel1_1))	((((ceb1_1	vel2_1)	gac2_1)	gal1_2)	(ceb2_2	(icr1_2	(icr2_3	vul1_2)))))	((((gab2_1	icr2_4)	gab2_2)	vul3_2)	(((366.1_1	vup1_1)	gac2_2)	(((((369.1_1	plu1_2)	icr1_3)	((gag1_1	gal2_1)
((((((((366.1_2	((406.1_1	406.1_2)	416.1_1))	((lai1_2	lai2_1)	tri1_2))	(lai1_1	lai2_2))	((hal1_1	(hal1_2	(hal2_1	hal2_2)))	((((rot1_1	rot1_2)	rot3_2)	rot3_1)	(rot2_1	rot2_2))))	(((((((((gac1_2	gac1_1)	(((icr2_3	vel1_1)	vel2_1)	vul1_2))	icr2_1)	(((ceb1_1	gag2_2)	gal1_2)	gag2_1))	icr2_2)	((((ceb1_2	ceb2_1)	((gac2_1	icr1_2)	plu2_1))	ceb2_2)	gab1_1))	(gab2_1	(gab2_2	icr2_4)))	((((366.1_1	vup1_1)	((369.1_1	gag1_1)	(gal2_1	(plu1_2	plu2_2))))	icr1_3)	((((vel1_2
((((((((366.1_2	(406.1_1	(406.1_2	416.1_1)))	(lai1_1	lai2_2))	((lai1_2	lai2_1)	tri1_2))	((hal1_1	hal1_2)	(hal2_1	hal2_2)))	((rot1_1	rot1_2)	((rot2_1	rot2_2)	(rot3_1	rot3_2))))	(((((((vel1_1	icr1_2)	((((ceb1_2	(gab1_1	plu2_1))	icr2_2)	(gag2_2	icr2_1))	vul1_2))	(((ceb1_1	gag2_1)	(ceb2_1	gac1_2))	ceb2_2))	((gac2_1	(gac1_1	vel2_1))	(gal1_2	icr2_3)))	((((gab2_2	(gab2_1	icr2_4))	gag1_1)	plu1_2)	((366.1_1	vel1_2)	((369.1_1	gal2_1)	vul3_2))))	((vup1_1	(gag1_2
(((((((366.1_2	(406.1_1	(406.1_2	416.1_1)))	((lai1_2	lai2_1)	tri1_2))	(lai1_1	lai2_2))	(((hal1_1	hal1_2)	(hal2_1	hal2_2))	(((rot1_1	rot1_2)	(rot3_1	rot3_2))	(rot2_1	rot2_2))))	((((((gab1_1	(gag2_1	vel1_1))	(((ceb2_1	icr2_1)	(gag2_2	icr1_2))	gac1_1))	((plu2_1	((((ceb1_1	ceb1_2)	(gac1_2	gac2_1))	vul1_2)	icr2_3))	(ceb2_2	vel2_1)))	(gal1_2	icr2_2))	((((((((gab2_1	icr2_4)	gab2_2)	plu1_2)	(vup1_1	gag1_2))	gag1_1)	(((369.1_1	icr1_3)	plu2_2)	vul3_2))	(gac2_2
((((((366.1_2	(406.1_1	(406.1_2	416.1_1)))	((lai1_2	lai2_1)	tri1_2))	(lai1_1	lai2_2))	(((hal1_1	(hal2_1	hal2_2))	hal1_2)	((rot1_1	rot1_2)	((rot2_1	rot2_2)	(rot3_1	rot3_2)))))	(((((((((((ceb1_1	(ceb2_1	vel1_1))	(gac1_2	gal1_2))	(gac2_1	gac1_1))	plu2_1)	(((((ceb2_2	icr2_1)	gag2_1)	icr2_2)	vul1_2)	icr1_2))	icr2_3)	(gab1_1	vel2_1))	(ceb1_2	gag2_2))	((((gab2_2	(gab2_1	icr2_4))	((gac2_2	vul3_2)	gal2_2))	(vup1_1	(gag1_2	((gag1_1	vup1_2)	vel1_2))))	(plu1_2
(((((((366.1_2	416.1_1)	(406.1_1	406.1_2))	((lai1_1	lai2_2)	((lai1_2	lai2_1)	tri1_2)))	(((hal1_1	hal1_2)	(hal2_1	hal2_2))	((rot1_1	rot1_2)	((rot2_1	rot2_2)	(rot3_1	rot3_2)))))	((((((ceb2_2	icr1_2)	((((((ceb1_2	gag2_2)	gag2_1)	(ceb2_1	gal1_2))	((gab1_1	plu2_1)	gac2_1))	(gac1_1	vul1_2))	icr2_1))	((gac1_2	icr2_3)	(((ceb1_1	vel1_1)	icr2_2)	vel2_1)))	((366.1_1	((icr1_3	vul3_2)	((gag1_1	gal2_2)	gal2_1)))	(((vel1_2	vup1_1)	gac2_2)	plu1_2)))	(((icr2_4	(gab2_1
(((((((((406.1_1	406.1_2)	416.1_1)	366.1_2)	(lai1_1	lai2_2))	((lai1_2	lai2_1)	tri1_2))	(((hal1_1	hal1_2)	(hal2_1	hal2_2))	((rot1_1	rot1_2)	((rot2_1	rot2_2)	(rot3_1	rot3_2)))))	(((gab1_2	vul2_2)	icr1_1)	vel2_2))	(((plu2_1	((((ceb1_2	(gac1_1	(gag2_2	vel1_1)))	(gac1_2	icr2_1))	(gag2_1	gal1_2))	(icr2_2	(icr2_3	vul1_2))))	((icr1_2	(ceb1_1	ceb2_2))	(((ceb2_1	gac2_1)	gab1_1)	vel2_1)))	((((gab2_1	icr2_4)	gab2_2)	((((366.1_1	plu1_2)	gag1_1)	vul3_2)	((((369.1_1
((((((((406.1_1	416.1_1)	406.1_2)	366.1_2)	((lai1_1	lai2_2)	(lai1_2	lai2_1)))	tri1_2)	(((hal1_1	hal1_2)	(hal2_1	hal2_2))	((rot1_1	rot1_2)	((rot2_1	rot2_2)	(rot3_1	rot3_2)))))	((((((gac2_1	icr2_3)	(ceb2_1	gac1_2))	(((ceb1_1	(vel2_1	(gab1_1	icr1_2)))	ceb2_2)	icr2_2))	(((ceb1_2	plu2_1)	(((gag2_1	vul1_2)	icr2_1)	gal1_2))	(gac1_1	(gag2_2	vel1_1))))	((((((gab2_1	gab2_2)	icr2_4)	vup1_2)	((((vel1_2	plu2_2)	gag1_1)	plu1_2)	vul3_2))	369.1_1)	(((366.1_1	vup1_1)
((((((366.1_2	(406.1_1	(406.1_2	416.1_1)))	((lai1_1	lai2_2)	((lai1_2	lai2_1)	tri1_2)))	(((hal1_1	hal1_2)	(hal2_1	hal2_2))	(((rot1_1	rot1_2)	(rot3_1	rot3_2))	(rot2_1	rot2_2))))	(((((((((vel1_1	(gag2_2	icr1_2))	gac2_1)	ceb1_2)	gac1_1)	((((ceb2_2	(((gag2_1	vul1_2)	vel2_1)	gal1_2))	icr2_1)	gab1_1)	gac1_2))	(((ceb2_1	plu2_1)	(ceb1_1	icr2_3))	icr2_2))	plu2_2)	((((gab2_2	icr2_4)	gab2_1)	(((((366.1_1	(gag1_2	vel1_2))	(gal2_1	gal2_2))	plu1_2)	((gac2_2	gag1_1)
(((((366.1_2	((406.1_1	406.1_2)	416.1_1))	((lai1_1	lai2_2)	((lai1_2	lai2_1)	tri1_2)))	((hal1_1	(hal1_2	(hal2_1	hal2_2)))	((rot1_1	rot1_2)	(((rot2_1	rot2_2)	rot3_1)	rot3_2))))	(((((((gab1_1	((ceb2_1	plu2_1)	((gac1_2	vul1_2)	(gac1_1	(gac2_1	vel1_1)))))	((ceb1_1	ceb2_2)	gag2_2))	(gag2_1	(icr2_1	icr2_3)))	vel2_1)	(((ceb1_2	icr1_2)	gal1_2)	icr2_2))	((((((gab2_2	gab2_1)	icr2_4)	((369.1_1	vel1_2)	icr1_3))	vul3_2)	(((gal2_2	(gag1_1	gag1_2))	gal2_1)	(plu1_2
((((((((366.1_2	((406.1_1	416.1_1)	406.1_2))	tri1_2)	((lai1_1	lai2_2)	(lai1_2	lai2_1)))	((rot1_1	rot1_2)	((rot2_1	rot2_2)	(rot3_1	rot3_2))))	((hal1_1	hal1_2)	(hal2_1	hal2_2)))	(((((((plu2_1	((((ceb2_1	gab1_1)	gal1_2)	(icr1_2	gac1_1))	(((ceb2_2	icr2_3)	(gac1_2	gac2_1))	vul1_2)))	icr2_2)	ceb1_1)	(((ceb1_2	(vel1_1	vel2_1))	gag2_2)	(gag2_1	icr2_1)))	(gag1_1	(gal2_2	plu2_2)))	(((((gab2_1	(gab2_2	icr2_4))	(gag1_2	plu1_2))	(369.1_1	icr1_3))	(((366.1_1	gac2_2)
((((((((366.1_2	(406.1_1	(406.1_2	416.1_1)))	(lai1_1	lai2_2))	((lai1_2	lai2_1)	tri1_2))	(((hal1_1	hal1_2)	(hal2_1	hal2_2))	((rot1_1	rot1_2)	((rot2_1	rot2_2)	(rot3_1	rot3_2)))))	(((gab1_2	vul2_2)	icr1_1)	vel2_2))	((((((icr2_2	icr2_3)	(gab1_1	vel1_1))	ceb2_2)	((((ceb2_1	(gag2_1	gag2_2))	(ceb1_1	(gal1_2	plu2_1)))	(ceb1_2	((gac1_1	vel2_1)	((gac1_2	icr1_2)	icr2_1))))	(gac2_1	vul1_2)))	(((gab2_1	gab2_2)	icr2_4)	(369.1_1	vel1_2)))	(((366.1_1	vul3_2)	((gac2_2
((((((366.1_2	(406.1_1	(406.1_2	416.1_1)))	(lai1_1	lai2_2))	((lai1_2	lai2_1)	tri1_2))	(((hal1_1	hal1_2)	(hal2_1	hal2_2))	(((rot1_1	rot1_2)	(rot3_1	rot3_2))	(rot2_1	rot2_2))))	((((((((((gac1_2	(gag2_1	icr2_3))	(ceb1_1	ceb2_2))	((ceb2_1	gac1_1)	gab1_1))	icr1_2)	((((ceb1_2	vel1_1)	gal1_2)	plu2_1)	((gac2_1	vul1_2)	icr2_1)))	(gag2_2	icr2_2))	vel2_1)	(((gab2_1	(gab2_2	icr2_4))	gal2_2)	(((369.1_1	icr1_3)	vel1_2)	((gal2_1	vup1_1)	(gac2_2	gag1_1)))))	(((366.1_1
((((((((366.1_2	((406.1_1	416.1_1)	406.1_2))	((lai1_2	lai2_1)	tri1_2))	(lai1_1	lai2_2))	((hal1_1	(hal1_2	(hal2_1	hal2_2)))	((rot1_1	rot1_2)	((rot2_1	rot2_2)	(rot3_1	rot3_2)))))	((((((((((ceb1_1	gag2_2)	gab1_1)	ceb1_2)	icr2_3)	(icr1_2	vel1_1))	(((gac1_2	gag2_1)	((ceb2_1	icr2_1)	((ceb2_2	plu2_1)	(gac1_1	vul1_2))))	(gac2_1	vel2_1)))	icr2_2)	gal1_2)	(((((gab2_1	gab2_2)	icr2_4)	gag1_1)	((366.1_1	vul3_2)	(((gal2_1	vup1_1)	(gag1_2	vel1_2))	(gal2_2	icr1_3))))
((((((((366.1_2	369.1_1)	((406.1_1	406.1_2)	416.1_1))	(lai1_1	lai2_2))	((lai1_2	lai2_1)	tri1_2))	((hal1_1	hal1_2)	(hal2_1	hal2_2)))	(((rot1_1	rot1_2)	(rot3_1	rot3_2))	(rot2_1	rot2_2)))	((((((((((ceb1_1	(gag2_1	(ceb1_2	plu2_1)))	(gac1_1	icr2_3))	ceb2_2)	((((ceb2_1	((gab1_1	vel1_1)	gac2_1))	icr2_1)	(gag2_2	vul1_2))	icr1_2))	((gac1_2	vel2_1)	gal1_2))	((gab2_1	gab2_2)	icr2_4))	(((((366.1_1	(gal2_1	plu2_2))	vup1_1)	vul3_2)	gag1_1)	(gac2_2	gal2_2)))	icr2_2)
(((((((366.1_2	(406.1_1	(406.1_2	416.1_1)))	369.1_1)	((lai1_1	lai2_2)	((lai1_2	lai2_1)	tri1_2)))	(((hal1_1	hal1_2)	(hal2_1	hal2_2))	(((rot1_1	rot1_2)	(rot3_1	rot3_2))	(rot2_1	rot2_2))))	((((((icr2_2	(gal1_2	icr2_3))	(gac1_1	gag2_1))	((366.1_1	icr1_3)	gac2_2))	(((((((plu2_1	(ceb1_2	(icr1_2	vel2_1)))	(gag2_2	icr2_1))	ceb2_2)	(ceb1_1	(((ceb2_1	gab1_1)	gac2_1)	vel1_1)))	gac1_2)	vul1_2)	(((plu2_2	vel1_2)	(plu1_2	vup1_1))	gag1_1)))	((((gab2_1	gab2_2)	icr2_4)
(((((((366.1_2	369.1_1)	((406.1_1	406.1_2)	416.1_1))	((lai1_1	lai2_2)	((lai1_2	lai2_1)	tri1_2)))	((hal1_1	(hal1_2	(hal2_1	hal2_2)))	(((rot1_1	rot1_2)	(rot3_1	rot3_2))	(rot2_1	rot2_2))))	((((((((vel2_1	gag2_2)	icr2_1)	(gag2_1	icr2_3))	icr2_2)	((((((gab1_1	vel1_1)	gac1_1)	vul1_2)	gal1_2)	gac1_2)	((((ceb1_1	plu2_1)	ceb1_2)	icr1_2)	(ceb2_1	(ceb2_2	gac2_1)))))	((gab2_1	gab2_2)	icr2_4))	((((366.1_1	gac2_2)	gag1_1)	icr1_3)	((((gal2_1	gag1_2)	gal2_2)	((vul3_2
((((((((366.1_2	((406.1_1	416.1_1)	406.1_2))	369.1_1)	(((lai1_1	lai2_2)	(lai1_2	lai2_1))	tri1_2))	((hal1_1	(hal1_2	(hal2_1	hal2_2)))	((((rot1_1	rot1_2)	rot3_1)	rot3_2)	(rot2_1	rot2_2))))	(((gab1_2	vul2_2)	icr1_1)	vel2_2))	(((((plu2_1	((((ceb1_2	gac2_1)	ceb2_1)	(gab1_1	icr1_2))	(gac1_1	vul1_2)))	ceb1_1)	((((gac1_2	icr2_3)	icr2_1)	(((ceb2_2	gal1_2)	gag2_1)	((gag2_2	vel1_1)	vel2_1)))	icr2_2))	(((icr2_4	gab2_1)	gab2_2)	(((366.1_1	gal2_1)	vul3_2)	icr1_3)))
((((((((369.1_1	(366.1_2	((406.1_1	406.1_2)	416.1_1)))	((lai1_1	lai2_2)	((lai1_2	lai2_1)	tri1_2)))	(((hal1_1	hal1_2)	(hal2_1	hal2_2))	((rot1_1	rot1_2)	((rot2_1	rot2_2)	(rot3_1	rot3_2)))))	((((((((vul1_2	ceb1_1)	gag2_1)	vel2_1)	icr2_3)	((ceb2_2	gal1_2)	(gac1_1	gac1_2)))	(((ceb1_2	(ceb2_1	((gag2_2	icr1_2)	plu2_1)))	((gab1_1	gac2_1)	icr2_1))	(icr2_2	vel1_1)))	(((((icr2_4	gab2_1)	gab2_2)	(((((366.1_1	vup1_1)	(plu2_2	(gac2_2	(plu1_2	vel1_2))))	vup1_2)	(gal2_1
((((((((366.1_2	369.1_1)	(406.1_1	(406.1_2	416.1_1)))	((lai1_2	lai2_1)	tri1_2))	(lai1_1	lai2_2))	(((hal1_1	hal1_2)	(hal2_1	hal2_2))	(((rot1_1	rot1_2)	(rot3_1	rot3_2))	(rot2_1	rot2_2))))	((((((((ceb1_1	gal1_2)	(((ceb2_1	gac1_2)	(gac2_1	plu2_1))	(gag2_2	vul1_2)))	((gab1_1	gac1_1)	gag2_1))	(ceb1_2	icr2_3))	(vel2_1	vel1_1))	((ceb2_2	icr2_1)	(icr1_2	icr2_2)))	(((((icr2_4	gab2_2)	gab2_1)	icr1_3)	((366.1_1	gag1_1)	((gag1_2	gal2_1)	(((gac2_2	plu1_2)	(plu2_2
((((((((366.1_2	369.1_1)	((406.1_1	406.1_2)	416.1_1))	((lai1_1	lai2_2)	((lai1_2	lai2_1)	tri1_2)))	(((hal1_1	(hal2_1	hal2_2))	hal1_2)	(((rot1_1	rot1_2)	(rot3_1	rot3_2))	(rot2_1	rot2_2))))	(((((icr2_1	((((((((ceb1_1	gab1_1)	plu2_1)	gac1_2)	ceb2_1)	(ceb1_2	gac2_1))	(gac1_1	gag2_1))	vel2_1)	((vul1_2	gag2_2)	icr2_2)))	icr1_2)	((icr2_3	vel1_1)	(ceb2_2	gal1_2)))	((((gab2_1	icr2_4)	gab2_2)	(gal2_1	vul3_2))	((((366.1_1	vup1_2)	((gag1_1	plu2_2)	plu1_2))	((gac2_2
(((((((((366.1_2	369.1_1)	((406.1_1	416.1_1)	406.1_2))	(lai1_1	lai2_2))	((lai1_2	lai2_1)	tri1_2))	((hal1_1	(hal2_1	hal2_2))	hal1_2))	(((rot1_1	rot1_2)	(rot3_1	rot3_2))	(rot2_1	rot2_2)))	(((((((((gac2_1	icr2_1)	((gac1_1	vul1_2)	icr1_2))	((ceb2_1	gab1_1)	gag2_1))	ceb2_2)	((ceb1_1	vel2_1)	icr2_2))	(((ceb1_2	(gac1_2	((gal1_2	vel1_1)	icr2_3)))	gag2_2)	plu2_1))	((gab2_1	gab2_2)	icr2_4))	((((366.1_1	((gal2_1	gag1_1)	(plu2_2	vup1_1)))	icr1_3)	(((gal2_2	vup1_2)
((((((369.1_1	366.1_2)	(406.1_1	(406.1_2	416.1_1)))	((lai1_1	lai2_2)	((lai1_2	lai2_1)	tri1_2)))	((hal1_1	(hal1_2	(hal2_1	hal2_2)))	((rot1_1	rot1_2)	((rot2_1	rot2_2)	(rot3_1	rot3_2)))))	((((((((plu2_1	ceb1_1)	((ceb2_1	icr2_2)	(((gab1_1	gag2_2)	icr1_2)	gac1_1)))	(((gac2_1	gal1_2)	(gac1_2	vel1_1))	((ceb1_2	(vul1_2	(gag2_1	icr2_1)))	(ceb2_2	(icr2_3	vel2_1)))))	(gab2_1	(gab2_2	icr2_4)))	((((366.1_1	vul3_2)	((gag1_2	vup1_2)	icr1_3))	((gag1_1	gal2_1)	vup1_1))
(((((((369.1_1	366.1_2)	((406.1_1	406.1_2)	416.1_1))	(lai1_1	lai2_2))	((lai1_2	lai2_1)	tri1_2))	(((((((vel1_1	icr2_2)	gal1_2)	((((gab2_1	gab2_2)	icr2_4)	gag2_1)	icr2_1))	ceb2_1)	(((((ceb1_1	gab1_1)	(gag2_2	icr1_2))	((icr2_3	vel2_1)	plu2_1))	((ceb1_2	ceb2_2)	((vul1_2	gac2_1)	gac1_1)))	gac1_2))	((((366.1_1	((gac2_2	plu1_2)	vup1_2))	(gag1_2	((gag1_1	vup1_1)	(icr1_3	plu2_2))))	vul3_2)	(gal2_1	(gal2_2	vel1_2))))	((gab1_2	(icr1_1	vul2_2))	vel2_2)))	(((hal1_1
((((((((369.1_1	(406.1_1	(406.1_2	416.1_1)))	366.1_2)	(lai1_1	lai2_2))	((lai1_2	lai2_1)	tri1_2))	(((((((((gac1_2	gag2_1)	icr2_2)	ceb2_1)	(((gac1_1	((ceb1_2	gab1_1)	((icr1_2	icr2_3)	plu2_1)))	(vel2_1	vel1_1))	gal1_2))	(ceb1_1	(((ceb2_2	icr2_1)	gag2_2)	(gac2_1	vul1_2))))	((gab2_1	icr2_4)	gab2_2))	(366.1_1	((gal2_2	(gal2_1	plu1_2))	icr1_3)))	((((gag1_2	vel1_2)	((gac2_2	gag1_1)	vup1_2))	(vup1_1	plu2_2))	vul3_2))	((gab1_2	vul2_2)	(icr1_1	vel2_2))))	((hal1_1
(((((((369.1_1	366.1_2)	(406.1_1	(406.1_2	416.1_1)))	(lai1_1	lai2_2))	((lai1_2	lai2_1)	tri1_2))	((((((((((gac1_2	gag2_1)	((gab1_1	icr1_2)	plu2_1))	vel1_1)	ceb1_2)	(((ceb2_2	vel2_1)	(gal1_2	vul1_2))	gac2_1))	(((ceb1_1	gag2_2)	(gac1_1	icr2_1))	(ceb2_1	icr2_2)))	(gal2_2	gal2_1))	((366.1_1	icr1_3)	plu1_2))	(((((gab2_1	icr2_4)	gab2_2)	(gac2_2	((gag1_1	vup1_2)	(vel1_2	vup1_1))))	icr2_3)	((gag1_2	plu2_2)	vul3_2)))	(((gab1_2	icr1_1)	vul2_2)	vel2_2)))	(((hal1_1
((((((((369.1_1	(406.1_1	(406.1_2	416.1_1)))	366.1_2)	(lai1_1	lai2_2))	((lai1_2	lai2_1)	tri1_2))	(((hal1_1	hal1_2)	(hal2_1	hal2_2))	((((rot1_1	rot1_2)	rot3_2)	rot3_1)	(rot2_1	rot2_2))))	(((vel2_1	(((((ceb2_1	gag2_1)	(gac1_2	gac2_1))	(gac1_1	icr2_1))	(ceb1_2	icr1_2))	(((ceb2_2	(gag2_2	vel1_1))	(icr2_3	plu2_1))	((gab1_1	vul1_2)	icr2_2))))	((((gab2_1	gab2_2)	icr2_4)	(((((366.1_1	vul3_2)	gac2_2)	gag1_2)	((vup1_2	gal2_2)	(icr1_3	plu1_2)))	(ceb1_1	gal1_2)))
(((((((366.1_2	369.1_1)	(406.1_1	(406.1_2	416.1_1)))	(lai1_1	lai2_2))	((lai1_2	lai2_1)	tri1_2))	(((hal1_1	hal1_2)	(hal2_1	hal2_2))	(((rot1_1	rot1_2)	(rot3_1	rot3_2))	(rot2_1	rot2_2))))	(((((((vel2_1	((ceb1_2	vul1_2)	gab1_1))	((ceb1_1	(((ceb2_1	gac2_1)	icr2_1)	gac1_1))	(gac1_2	vel1_1)))	icr2_2)	(icr1_2	gal1_2))	((((gag2_2	ceb2_2)	icr2_3)	plu2_1)	gag2_1))	(((gab2_2	(gab2_1	icr2_4))	gac2_2)	(((366.1_1	plu2_2)	(vup1_2	vul3_2))	(((gal2_2	plu1_2)	gal2_1)
(((((((366.1_2	(406.1_1	(406.1_2	416.1_1)))	(lai1_1	lai2_2))	((lai1_2	lai2_1)	tri1_2))	((hal1_1	(hal1_2	(hal2_1	hal2_2)))	((rot1_1	rot1_2)	((rot2_1	rot2_2)	(rot3_1	rot3_2)))))	((((((gal1_2	(ceb2_1	((gac1_1	vel1_1)	icr1_2)))	((gac1_2	(gac2_1	icr2_2))	(gag2_1	icr2_1)))	((ceb1_1	vel2_1)	vul1_2))	((((ceb2_2	gag2_2)	ceb1_2)	icr2_3)	(gab1_1	plu2_1)))	(((((gab2_1	gab2_2)	icr2_4)	(((gac2_2	icr1_3)	gal2_1)	gal2_2))	(vel1_2	vul3_2))	(((366.1_1	vup1_1)	plu2_2)
(((((((366.1_2	(406.1_1	(406.1_2	416.1_1)))	((lai1_1	lai2_2)	((lai1_2	lai2_1)	tri1_2)))	((((rot1_1	rot1_2)	rot3_1)	rot3_2)	(rot2_1	rot2_2)))	(hal1_1	(hal1_2	(hal2_1	hal2_2))))	((((((((gac2_1	vel1_1)	(ceb2_2	icr1_2))	(gag2_2	gal1_2))	(ceb1_2	icr2_1))	(((icr2_2	(ceb1_1	(gag2_1	icr2_3)))	((ceb2_1	vul1_2)	((gac1_1	vel2_1)	gac1_2)))	(gab1_1	plu2_1)))	((369.1_1	gal2_1)	((vel1_2	(gag1_1	gag1_2))	icr1_3)))	((icr2_4	(gab2_1	gab2_2))	(((366.1_1	(gac2_2	vup1_2))
((((((((366.1_2	(406.1_1	(406.1_2	416.1_1)))	(lai1_1	lai2_2))	((lai1_2	lai2_1)	tri1_2))	((hal1_1	(hal2_1	hal2_2))	hal1_2))	((rot1_1	rot1_2)	((rot2_1	rot2_2)	(rot3_1	rot3_2))))	((((((((plu2_1	(vel1_1	vul1_2))	gag2_1)	(icr1_2	((gab1_1	gac1_1)	gac1_2)))	((((ceb1_1	ceb2_1)	vel2_1)	(gac2_1	gag2_2))	((ceb1_2	icr2_3)	icr2_2)))	(icr2_1	(ceb2_2	gal1_2)))	(((366.1_1	vup1_2)	((plu2_2	(gag1_1	vup1_1))	icr1_3))	(369.1_1	(gac2_2	vul3_2))))	(((gab2_1	gab2_2)	icr2_4)
((((((((406.1_1	416.1_1)	406.1_2)	366.1_2)	(lai1_1	lai2_2))	((lai1_2	lai2_1)	tri1_2))	(((((((gag2_1	(ceb2_2	icr1_2))	((gab1_1	gac1_2)	gac1_1))	(((gag2_2	((((ceb1_1	ceb2_1)	vul1_2)	icr2_3)	((ceb1_2	gac2_1)	vel1_1)))	icr2_2)	((gal1_2	vel2_1)	(icr2_1	plu2_1))))	((((gab2_1	icr2_4)	gab2_2)	vul3_2)	((366.1_1	gac2_2)	vel1_2)))	gal2_2)	((((((369.1_1	icr1_3)	vup1_1)	gal2_1)	gag1_1)	((gag1_2	vup1_2)	plu1_2))	plu2_2))	((gab1_2	(icr1_1	vul2_2))	vel2_2)))	(((hal1_1
((((((((366.1_2	((406.1_1	416.1_1)	406.1_2))	((lai1_2	lai2_1)	tri1_2))	(lai1_1	lai2_2))	((hal1_1	(hal1_2	(hal2_1	hal2_2)))	((rot1_1	rot1_2)	((rot2_1	rot2_2)	(rot3_1	rot3_2)))))	((((((((gag2_2	vel1_1)	(ceb2_2	gac2_1))	(icr1_2	(icr2_3	vul1_2)))	((gag2_1	(ceb1_2	ceb2_1))	(ceb1_1	plu2_1)))	icr2_2)	((gac1_2	(((gab1_1	gac1_1)	vel2_1)	gal1_2))	icr2_1))	(((((gab2_2	gab2_1)	icr2_4)	((icr1_3	vul3_2)	plu1_2))	(((gac2_2	gal2_2)	plu2_2)	(gal2_1	vel1_2)))	(((366.1_1
((((((366.1_2	(406.1_1	(406.1_2	416.1_1)))	((lai1_1	lai2_2)	((lai1_2	lai2_1)	tri1_2)))	(((hal1_1	hal1_2)	(hal2_1	hal2_2))	((rot1_1	rot1_2)	((rot2_1	rot2_2)	(rot3_1	rot3_2)))))	((((ceb2_1	ceb1_2)	(icr1_2	icr2_1))	((((((plu2_1	vel2_1)	vul1_2)	ceb2_2)	(((gac1_1	icr2_3)	gac2_1)	(gag2_2	gal1_2)))	gac1_2)	(((ceb1_1	gag2_1)	(gab1_1	vel1_1))	icr2_2)))	(((((icr2_4	(gab2_1	gab2_2))	(gal2_1	(icr1_3	plu1_2)))	366.1_1)	((vup1_1	gag1_1)	(vel1_2	vup1_2)))	((369.1_1
((((((366.1_2	((406.1_1	406.1_2)	416.1_1))	((hal1_1	(hal1_2	(hal2_1	hal2_2)))	(((rot1_1	rot1_2)	(rot3_1	rot3_2))	(rot2_1	rot2_2))))	((lai1_1	lai2_2)	((lai1_2	lai2_1)	tri1_2)))	((((((((gac1_1	icr2_3)	plu2_1)	vel1_1)	gac1_2)	((((ceb1_1	gac2_1)	((ceb1_2	vul1_2)	(gag2_1	gag2_2)))	vel2_1)	(((ceb2_1	gal1_2)	gab1_1)	((ceb2_2	icr1_2)	icr2_2))))	icr2_1)	(((((gab2_2	gab2_1)	icr2_4)	(gac2_2	vup1_2))	(((366.1_1	vul3_2)	(gal2_2	(gal2_1	vup1_1)))	plu2_2))	(((369.1_1
(((((((((366.1_2	(406.1_1	(406.1_2	416.1_1)))	((lai1_2	lai2_1)	tri1_2))	(lai1_1	lai2_2))	((hal1_1	hal1_2)	(hal2_1	hal2_2)))	(((rot1_1	rot1_2)	(rot3_1	rot3_2))	(rot2_1	rot2_2)))	((((gac1_2	icr1_2)	((((((gag2_2	gac2_1)	gal1_2)	((((ceb1_1	icr2_3)	vul1_2)	gab1_1)	ceb2_1))	((icr2_1	vel1_1)	plu2_1))	icr2_2)	(((ceb1_2	vel2_1)	gag2_1)	(ceb2_2	gac1_1))))	((((icr2_4	gab2_1)	gab2_2)	(((366.1_1	(gal2_2	plu2_2))	(gac2_2	vup1_2))	(369.1_1	vul3_2)))	(((gag1_2	vel1_2)
(((((((366.1_2	(406.1_1	(406.1_2	416.1_1)))	((lai1_1	lai2_2)	((lai1_2	lai2_1)	tri1_2)))	369.1_1)	((hal1_1	(hal2_1	hal2_2))	hal1_2))	((rot1_1	rot1_2)	((rot2_1	rot2_2)	(rot3_1	rot3_2))))	((((((((vel1_1	(gab1_1	icr1_2))	((((((gac1_2	gac1_1)	ceb1_1)	((ceb2_2	gag2_2)	icr2_1))	(ceb2_1	vul1_2))	gac2_1)	(gal1_2	icr2_3)))	icr2_2)	ceb1_2)	((gag2_1	plu2_1)	vel2_1))	(((((366.1_1	plu2_2)	(vup1_1	gag1_2))	(gal2_2	(((gac2_2	plu1_2)	gal2_1)	vel1_2)))	((gag1_1	vup1_2)
(((((((((366.1_2	(406.1_1	(406.1_2	416.1_1)))	(369.1_1	(lai1_1	lai2_2)))	((lai1_2	lai2_1)	tri1_2))	(((((((((((ceb2_1	((gag2_2	icr2_1)	vul1_2))	(ceb1_1	ceb1_2))	(gac1_2	icr2_3))	(gag2_1	vel2_1))	(gac1_1	icr2_2))	vel1_1)	((((ceb2_2	gab1_1)	gac2_1)	icr1_2)	(gal1_2	plu2_1)))	(gab2_1	(gab2_2	icr2_4)))	vul3_2)	(366.1_1	((((vup1_2	icr1_3)	gag1_1)	(plu2_2	((gag1_2	gal2_2)	vup1_1)))	((gac2_2	vel1_2)	(gal2_1	plu1_2)))))	(((gab1_2	vul2_2)	icr1_1)	vel2_2)))	((rot1_1
(((((((((406.1_1	(406.1_2	416.1_1))	366.1_2)	369.1_1)	(lai1_1	lai2_2))	((lai1_2	lai2_1)	tri1_2))	(((hal1_1	hal1_2)	(hal2_1	hal2_2))	((rot1_1	rot1_2)	((rot2_1	rot2_2)	(rot3_1	rot3_2)))))	((((((ceb1_2	vul1_2)	plu2_1)	((((((ceb1_1	gac2_1)	ceb2_2)	icr2_1)	ceb2_1)	(((gab1_1	gag2_2)	(gac1_2	icr2_3))	icr1_2))	((((vel1_1	gag2_1)	vel2_1)	icr2_2)	(gac1_1	gal1_2))))	((((366.1_1	vel1_2)	plu1_2)	gal2_1)	vul3_2))	((gab2_1	(gab2_2	icr2_4))	(((icr1_3	vup1_1)	vup1_2)
(((((((366.1_2	369.1_1)	(406.1_1	(406.1_2	416.1_1)))	((lai1_1	lai2_2)	((lai1_2	lai2_1)	tri1_2)))	(((hal1_1	hal1_2)	(hal2_1	hal2_2))	((rot1_1	rot1_2)	((rot2_1	rot2_2)	(rot3_1	rot3_2)))))	((((((((gac2_1	ceb2_1)	(ceb1_1	(ceb2_2	icr2_2)))	(vel1_1	plu2_1))	(((((gac1_2	icr1_2)	(vel2_1	vul1_2))	((gac1_1	gag2_1)	(gal1_2	icr2_3)))	(gab1_1	gag2_2))	icr2_1))	ceb1_2)	((gab2_1	gab2_2)	icr2_4))	((366.1_1	plu1_2)	((((vel1_2	gag1_1)	(((gac2_2	vup1_2)	vup1_1)	(gal2_2
((((((366.1_2	369.1_1)	((406.1_1	406.1_2)	416.1_1))	((lai1_1	lai2_2)	((lai1_2	lai2_1)	tri1_2)))	(((hal1_1	hal1_2)	((rot1_1	rot1_2)	((rot2_1	rot2_2)	(rot3_1	rot3_2))))	(hal2_1	hal2_2)))	(((((((ceb2_1	(ceb1_2	vel2_1))	gac2_1)	(((gab1_1	icr2_1)	ceb2_2)	(gac1_1	gac1_2)))	(((((gag2_2	icr2_3)	gal1_2)	(gag2_1	icr1_2))	(ceb1_1	(plu2_1	vul1_2)))	(vel1_1	icr2_2)))	((366.1_1	(gag1_2	gal2_2))	((gag1_1	vup1_1)	icr1_3)))	(((icr2_4	(gab2_1	gab2_2))	gal2_1)	((((plu1_2
(((((((((406.1_1	(406.1_2	416.1_1))	(366.1_2	369.1_1))	((lai1_2	lai2_1)	tri1_2))	(lai1_1	lai2_2))	(hal1_1	(hal1_2	(hal2_1	hal2_2))))	(((rot1_1	rot1_2)	(rot3_1	rot3_2))	(rot2_1	rot2_2)))	(((gab1_2	vul2_2)	icr1_1)	vel2_2))	(((((((((gac1_2	icr2_3)	(gag2_2	vel1_1))	icr2_2)	ceb2_1)	(ceb1_2	icr1_2))	(((ceb1_1	plu2_1)	vul1_2)	(icr2_1	vel2_1)))	(((ceb2_2	gac2_1)	((gab1_1	gac1_1)	gal1_2))	gag2_1))	((gac2_2	gag1_2)	vup1_2))	((((gab2_1	(gab2_2	icr2_4))	((vup1_1
(((((((366.1_2	(406.1_1	(406.1_2	416.1_1)))	369.1_1)	((lai1_1	lai2_2)	((lai1_2	lai2_1)	tri1_2)))	(((hal1_1	hal1_2)	(hal2_1	hal2_2))	((rot1_1	rot1_2)	((rot2_1	rot2_2)	(rot3_1	rot3_2)))))	(((((((plu2_1	((gac1_1	gal1_2)	icr1_2))	ceb1_1)	(ceb1_2	ceb2_1))	vel2_1)	(((((vul1_2	ceb2_2)	gac1_2)	((vel1_1	(gac2_1	(gag2_2	icr2_3)))	gab1_1))	icr2_2)	(gag2_1	icr2_1)))	(((((gab2_1	(gab2_2	icr2_4))	366.1_1)	(gal2_2	vup1_2))	((gag1_2	((gac2_2	icr1_3)	plu2_2))	vup1_1))
(((((((369.1_1	((406.1_1	416.1_1)	406.1_2))	366.1_2)	((lai1_1	lai2_2)	((lai1_2	lai2_1)	tri1_2)))	((hal1_1	(hal1_2	(hal2_1	hal2_2)))	((rot1_1	rot1_2)	((rot2_1	rot2_2)	(rot3_1	rot3_2)))))	((((((gab1_1	(gal1_2	icr2_3))	(gac1_1	vel1_1))	((((((((ceb1_2	vel2_1)	ceb2_1)	(gag2_1	plu2_1))	icr2_1)	gag2_2)	gac2_1)	icr2_2)	(ceb2_2	icr1_2)))	((ceb1_1	vul1_2)	gac1_2))	((((gab2_1	icr2_4)	gab2_2)	((((366.1_1	gag1_2)	((((gac2_2	vup1_1)	plu2_2)	(icr1_3	vel1_2))	gal2_2))
(((((((366.1_2	369.1_1)	(406.1_1	(406.1_2	416.1_1)))	((lai1_2	lai2_1)	tri1_2))	(lai1_1	lai2_2))	(((hal1_1	hal1_2)	(hal2_1	hal2_2))	((rot1_1	rot1_2)	((rot2_1	rot2_2)	(rot3_1	rot3_2)))))	(((vel2_1	((((ceb1_2	ceb2_1)	icr1_2)	(gab1_1	gag2_2))	((gac1_2	vul1_2)	gag2_1)))	(ceb1_1	((((ceb2_2	((gac1_1	vel1_1)	plu2_1))	gal1_2)	(gac2_1	icr2_2))	(icr2_1	icr2_3))))	(((((((gab2_2	icr2_4)	gab2_1)	(((gab1_2	icr1_1)	vel2_2)	vul2_2))	(((gac2_2	gal2_2)	(gag1_2	vel1_2))
((((((((366.1_2	((406.1_1	416.1_1)	406.1_2))	369.1_1)	((lai1_1	lai2_2)	((lai1_2	lai2_1)	tri1_2)))	((hal1_1	(hal2_1	hal2_2))	hal1_2))	((rot1_1	rot1_2)	((rot2_1	rot2_2)	(rot3_1	rot3_2))))	(((((((((ceb1_2	gac1_1)	ceb2_2)	(((ceb2_1	plu2_1)	vul1_2)	((gac2_1	icr2_3)	(gag2_1	vel1_1))))	ceb1_1)	icr2_2)	((gag2_2	(gab1_1	icr1_2))	gal1_2))	(icr2_1	(gac1_2	vel2_1)))	(366.1_1	(((gal2_2	icr1_3)	(gal2_1	vup1_1))	gag1_1)))	((((gab2_1	gab2_2)	icr2_4)	(((gab1_2	vul2_2)
(((((((((406.1_1	416.1_1)	406.1_2)	(366.1_2	369.1_1))	((lai1_2	lai2_1)	tri1_2))	(lai1_1	lai2_2))	(((hal1_1	hal1_2)	(hal2_1	hal2_2))	((rot1_1	rot1_2)	((rot2_1	rot2_2)	(rot3_1	rot3_2)))))	((((((ceb1_1	gal1_2)	vel1_1)	(((ceb2_1	plu2_1)	(gag2_1	vul1_2))	(gac1_2	icr2_1)))	icr1_2)	(((gac2_1	gac1_1)	(ceb1_2	(icr2_3	vel2_1)))	((ceb2_2	(gab1_1	gag2_2))	icr2_2)))	((((((gab2_2	icr2_4)	gab2_1)	((gab1_2	(icr1_1	vul2_2))	vel2_2))	(((plu1_2	plu2_2)	gag1_2)	(vel1_2
(((((((((366.1_2	369.1_1)	((406.1_1	406.1_2)	416.1_1))	(lai1_1	lai2_2))	((lai1_2	lai2_1)	tri1_2))	(((hal1_1	hal1_2)	(hal2_1	hal2_2))	((rot1_1	rot1_2)	((rot2_1	rot2_2)	(rot3_1	rot3_2)))))	(((icr2_2	(((((ceb2_2	(ceb1_1	gag2_2))	(gac2_1	gal1_2))	gac1_2)	vul1_2)	((((gag2_1	(plu2_1	vel1_1))	vel2_1)	(gac1_1	icr1_2))	icr2_1)))	(ceb1_2	((ceb2_1	icr2_3)	gab1_1)))	((((((gab2_1	icr2_4)	gab2_2)	(gag1_2	(gal2_1	plu2_2)))	((plu1_2	vup1_1)	icr1_3))	(gal2_2	vel1_2))
(((((((((366.1_2	369.1_1)	(406.1_1	(406.1_2	416.1_1)))	(lai1_1	lai2_2))	((lai1_2	lai2_1)	tri1_2))	(((hal1_1	hal1_2)	(hal2_1	hal2_2))	((rot1_1	rot1_2)	((rot2_1	rot2_2)	(rot3_1	rot3_2)))))	((((((((icr1_2	(gac2_1	gac1_2))	(gac1_1	icr2_3))	(gag2_2	(gal1_2	(plu2_1	vul1_2))))	((((ceb1_1	vel2_1)	(ceb2_1	ceb2_2))	(gab1_1	vel1_1))	icr2_2))	(ceb1_2	icr2_1))	gag2_1)	((((gab2_1	icr2_4)	gab2_2)	(vul3_2	vup1_2))	((366.1_1	gag1_2)	((((gag1_1	gac2_2)	plu1_2)	(((gal2_1
(((((((((366.1_2	369.1_1)	((406.1_1	406.1_2)	416.1_1))	((lai1_2	lai2_1)	tri1_2))	(lai1_1	lai2_2))	((hal1_1	hal1_2)	(hal2_1	hal2_2)))	((((rot1_1	rot1_2)	rot3_1)	rot3_2)	(rot2_1	rot2_2)))	(((((((((ceb1_2	(ceb1_1	gag2_1))	vel2_1)	gab1_1)	(((icr2_1	icr2_2)	(((ceb2_1	(ceb2_2	vel1_1))	gac1_1)	(gal1_2	icr2_3)))	((gac2_1	gag2_2)	plu2_1)))	((gac1_2	vul1_2)	icr1_2))	(gag1_2	gal2_1))	icr1_3)	((((gab2_2	(gab2_1	icr2_4))	vup1_2)	((gag1_1	plu2_2)	(gal2_2	vel1_2)))
((((((366.1_2	(369.1_1	((406.1_1	416.1_1)	406.1_2)))	(((lai1_1	lai2_2)	(lai1_2	lai2_1))	tri1_2))	((hal1_1	hal1_2)	(hal2_1	hal2_2)))	((rot1_1	rot1_2)	((rot2_1	rot2_2)	(rot3_1	rot3_2))))	((((((((icr1_2	((ceb2_1	(ceb2_2	plu2_1))	vul1_2))	(ceb1_2	(ceb1_1	(gab1_1	vel1_1))))	(((vel2_1	gac1_2)	icr2_1)	((gac1_1	(gal1_2	icr2_2))	(gac2_1	icr2_3))))	(gag2_1	gag2_2))	(gal2_1	plu1_2))	(gal2_2	vul3_2))	((((gab2_2	(gab2_1	icr2_4))	((366.1_1	(icr1_3	plu2_2))	gac2_2))
((((((((369.1_1	366.1_2)	((406.1_1	416.1_1)	406.1_2))	(lai1_1	lai2_2))	((lai1_2	lai2_1)	tri1_2))	(((hal1_1	hal1_2)	(hal2_1	hal2_2))	((rot1_1	rot1_2)	((rot2_1	rot2_2)	(rot3_1	rot3_2)))))	((((((((plu2_1	icr1_2)	((((ceb1_1	icr2_3)	vel1_1)	ceb2_2)	icr2_1))	(ceb2_1	ceb1_2))	((gac1_1	(gab1_1	gag2_2))	((gac1_2	vel2_1)	(gac2_1	vul1_2))))	icr2_2)	(gal1_2	gag2_1))	((((icr2_4	gab2_2)	gab2_1)	(plu2_2	((gag1_2	gal2_1)	gal2_2)))	((((366.1_1	gac2_2)	((vup1_2	plu1_2)
(((((((366.1_2	369.1_1)	((406.1_1	416.1_1)	406.1_2))	((lai1_2	lai2_1)	tri1_2))	(lai1_1	lai2_2))	((hal1_1	(hal1_2	(hal2_1	hal2_2)))	(((rot1_1	rot1_2)	(rot3_1	rot3_2))	(rot2_1	rot2_2))))	((((((((((ceb1_2	ceb2_1)	vel1_1)	((ceb2_2	icr2_1)	(gag2_2	icr2_2)))	(gab1_1	gag2_1))	(gac1_2	gal1_2))	((((ceb1_1	gac1_1)	(gac2_1	icr1_2))	vul1_2)	plu2_1))	(icr2_3	vel2_1))	(((366.1_1	vup1_1)	vup1_2)	(plu2_2	gac2_2)))	((icr2_4	(gab2_1	gab2_2))	((((gal2_2	gal2_1)	gag1_2)
((((((((366.1_2	369.1_1)	((406.1_1	406.1_2)	416.1_1))	tri1_2)	((lai1_1	lai2_2)	(lai1_2	lai2_1)))	(((hal1_1	hal1_2)	(hal2_1	hal2_2))	((rot1_1	rot1_2)	((rot2_1	rot2_2)	(rot3_1	rot3_2)))))	((((((((((gac2_1	((((ceb1_2	ceb2_1)	gag2_2)	gab1_1)	gac1_2))	((ceb2_2	vul1_2)	gac1_1))	icr1_2)	((plu2_1	(((ceb1_1	vel2_1)	gag2_1)	(((gal1_2	icr2_3)	icr2_2)	vel1_1)))	icr2_1))	(icr1_3	(gac2_2	gag1_1)))	((((366.1_1	vel1_2)	plu2_2)	gag1_2)	plu1_2))	(icr2_4	(gab2_1	gab2_2)))
(((((((369.1_1	366.1_2)	((406.1_1	406.1_2)	416.1_1))	((lai1_1	lai2_2)	((lai1_2	lai2_1)	tri1_2)))	((hal1_1	(hal1_2	(hal2_1	hal2_2)))	(((rot1_1	rot1_2)	(rot3_1	rot3_2))	(rot2_1	rot2_2))))	((((((((icr2_2	icr1_2)	(((gac2_1	vel2_1)	gal1_2)	gag2_1))	((ceb1_1	plu2_1)	gag2_2))	(gac1_2	icr2_1))	(((ceb1_2	ceb2_1)	(gab1_1	icr2_3))	((ceb2_2	gac1_1)	(vel1_1	vul1_2))))	gal2_2)	((((((gab2_1	gab2_2)	icr2_4)	(gag1_2	(gag1_1	plu2_2)))	(gac2_2	icr1_3))	(((366.1_1	(plu1_2
((((((((369.1_1	(366.1_2	(406.1_1	(406.1_2	416.1_1))))	(lai1_1	lai2_2))	((lai1_2	lai2_1)	tri1_2))	(((hal1_1	hal1_2)	(hal2_1	hal2_2))	((rot1_1	rot1_2)	((rot2_1	rot2_2)	(rot3_1	rot3_2)))))	(((((((vul1_2	(gab1_1	icr2_3))	((((gag2_2	plu2_1)	((ceb2_2	gag2_1)	gac2_1))	((gac1_1	icr2_2)	icr1_2))	((ceb1_2	vel1_1)	gac1_2)))	((ceb1_1	(ceb2_1	vel2_1))	gal1_2))	icr2_1)	(gal2_1	plu2_2))	(((366.1_1	gal2_2)	icr1_3)	(gag1_1	vup1_1)))	((gab2_1	(gab2_2	icr2_4))	(((gac2_2
(((((((366.1_2	369.1_1)	((406.1_1	406.1_2)	416.1_1))	((lai1_2	lai2_1)	tri1_2))	(lai1_1	lai2_2))	(((hal1_1	hal1_2)	(hal2_1	hal2_2))	((rot1_1	rot1_2)	((rot2_1	rot2_2)	(rot3_1	rot3_2)))))	((((((((((vel1_1	gag2_1)	icr2_1)	(((ceb1_2	vel2_1)	ceb2_2)	(ceb2_1	icr2_3)))	gab1_1)	(((gac1_1	plu2_1)	icr2_2)	((gac2_1	vul1_2)	gag2_2)))	(((gac1_2	icr1_2)	ceb1_1)	gal1_2))	(((gab2_2	(gab2_1	icr2_4))	(366.1_1	icr1_3))	(plu2_2	vel1_2)))	(((gal2_1	gag1_1)	vup1_1)	((((gac2_2
((((((((366.1_2	369.1_1)	((406.1_1	406.1_2)	416.1_1))	((lai1_1	lai2_2)	((lai1_2	lai2_1)	tri1_2)))	(((hal1_1	(hal2_1	hal2_2))	hal1_2)	((rot1_1	rot1_2)	((rot2_1	rot2_2)	(rot3_1	rot3_2)))))	((((((gac1_2	vel1_1)	vel2_1)	(gab1_1	icr2_1))	(((ceb1_2	(gag2_2	plu2_1))	(gal1_2	icr1_2))	(gac1_1	vul1_2)))	((gag2_1	((((ceb1_1	gac2_1)	ceb2_2)	icr2_3)	icr2_2))	ceb2_1))	(((gab2_1	gab2_2)	icr2_4)	(((((366.1_1	gal2_2)	(gag1_2	vup1_2))	(((plu1_2	(gac2_2	vel1_2))	((gal2_1
((((((366.1_2	(369.1_1	((406.1_1	406.1_2)	416.1_1)))	((lai1_1	lai2_2)	((lai1_2	lai2_1)	tri1_2)))	((hal1_1	hal1_2)	(hal2_1	hal2_2)))	((((rot1_1	rot1_2)	rot3_2)	rot3_1)	(rot2_1	rot2_2)))	((((((((gab1_1	icr2_3)	(ceb2_1	vel1_1))	vel2_1)	(icr2_1	(gac1_1	gag2_1)))	((ceb1_1	ceb1_2)	(gac2_1	icr2_2)))	(((((ceb2_2	plu2_1)	gag2_2)	vul1_2)	icr1_2)	(gac1_2	gal1_2)))	((((gab2_1	(gab2_2	icr2_4))	((gac2_2	gag1_1)	(gag1_2	vup1_2)))	(((366.1_1	gal2_1)	(gal2_2	vel1_2))
(((((((369.1_1	366.1_2)	(406.1_1	(406.1_2	416.1_1)))	((lai1_1	lai2_2)	((lai1_2	lai2_1)	tri1_2)))	((((((plu2_1	((((((gag2_1	gac1_1)	gal1_2)	icr2_2)	(((gab1_1	vel1_1)	icr2_3)	gac2_1))	icr2_1)	(ceb1_1	vul1_2)))	gac1_2)	((ceb1_2	(ceb2_1	ceb2_2))	vel2_1))	(gag2_2	icr1_2))	((((icr2_4	(gab2_1	gab2_2))	(icr1_3	vup1_1))	(366.1_1	(((gag1_1	plu2_2)	((gal2_1	gal2_2)	vup1_2))	vel1_2)))	(vul3_2	(gag1_2	(gac2_2	plu1_2)))))	(((gab1_2	icr1_1)	vul2_2)	vel2_2)))	((hal1_1
((((((369.1_1	366.1_2)	(406.1_1	(406.1_2	416.1_1)))	((lai1_1	lai2_2)	((lai1_2	lai2_1)	tri1_2)))	(((((((((gab1_1	gag2_2)	plu2_1)	(((ceb2_2	icr2_3)	icr1_2)	(gac1_1	vel2_1)))	icr2_1)	gal1_2)	(((((ceb1_1	vel1_1)	gac1_2)	vul1_2)	(((ceb1_2	ceb2_1)	gag2_1)	gac2_1))	icr2_2))	(gag1_1	icr1_3))	((((gab2_1	gab2_2)	icr2_4)	(((plu1_2	(gac2_2	(gag1_2	vup1_1)))	(plu2_2	vup1_2))	((gal2_1	gal2_2)	vul3_2)))	(366.1_1	vel1_2)))	(((gab1_2	vul2_2)	vel2_2)	icr1_1)))	(((hal1_1
(((((369.1_1	(366.1_2	(406.1_1	(406.1_2	416.1_1))))	((lai1_1	lai2_2)	((lai1_2	lai2_1)	tri1_2)))	(((hal1_1	hal1_2)	(hal2_1	hal2_2))	((rot1_1	rot1_2)	((rot2_1	rot2_2)	(rot3_1	rot3_2)))))	(((((((ceb1_2	gac2_1)	icr2_1)	(((((ceb1_1	vel2_1)	gac1_1)	(((gac1_2	icr2_3)	vel1_1)	vul1_2))	((ceb2_1	icr1_2)	((ceb2_2	plu2_1)	gag2_2)))	gab1_1))	((gag2_1	gal1_2)	icr2_2))	((icr2_4	(gab2_1	gab2_2))	(((((366.1_1	gal2_2)	(gag1_2	vup1_2))	plu1_2)	((gac2_2	gal2_1)	(vup1_1
(((((((((406.1_1	(406.1_2	416.1_1))	(366.1_2	369.1_1))	(lai1_1	lai2_2))	((lai1_2	lai2_1)	tri1_2))	(((hal1_1	hal1_2)	(hal2_1	hal2_2))	(((rot1_1	rot1_2)	(rot3_1	rot3_2))	(rot2_1	rot2_2))))	((((((((plu2_1	(ceb2_2	((gac1_1	gag2_2)	gag2_1)))	(ceb2_1	(gab1_1	gal1_2)))	(((((ceb1_1	vel1_1)	(gac2_1	icr2_3))	(gac1_2	vel2_1))	icr1_2)	vul1_2))	(icr2_1	ceb1_2))	((gab2_1	icr2_4)	gab2_2))	((366.1_1	vup1_2)	((plu2_2	vup1_1)	gag1_2)))	((((gal2_2	gac2_2)	vel1_2)	icr2_2)
((((((((366.1_2	((406.1_1	416.1_1)	406.1_2))	369.1_1)	((lai1_1	lai2_2)	((lai1_2	lai2_1)	tri1_2)))	((hal1_1	hal1_2)	(hal2_1	hal2_2)))	((rot1_1	rot1_2)	((rot2_1	rot2_2)	(rot3_1	rot3_2))))	((((((ceb2_1	vul1_2)	gal1_2)	plu2_1)	((((icr2_2	icr2_1)	((((ceb1_2	gac2_1)	gag2_1)	(gag2_2	icr2_3))	((ceb2_2	vel2_1)	gab1_1)))	(((ceb1_1	vel1_1)	icr1_2)	gac1_2))	gac1_1))	(((((gab2_1	gab2_2)	icr2_4)	((icr1_3	plu1_2)	vup1_1))	plu2_2)	((((((366.1_1	vel1_2)	vup1_2)	(vul3_2
(((((((((366.1_2	369.1_1)	(406.1_1	(406.1_2	416.1_1)))	(lai1_1	lai2_2))	((lai1_2	lai2_1)	tri1_2))	((rot1_1	rot1_2)	((rot2_1	rot2_2)	(rot3_1	rot3_2))))	((hal1_1	hal1_2)	(hal2_1	hal2_2)))	(((((((icr2_1	plu2_1)	(((gac2_1	(ceb1_1	gab1_1))	((ceb2_2	vel1_1)	gac1_1))	icr2_2))	(((ceb2_1	vul1_2)	gal1_2)	((ceb1_2	gag2_2)	(vel2_1	icr1_2))))	((gac1_2	icr2_3)	gag2_1))	(gal2_2	(gal2_1	(icr1_3	gag1_1))))	(((((gab2_1	icr2_4)	gab2_2)	((gac2_2	vup1_2)	plu2_2))	vul3_2)
(((((((366.1_2	(369.1_1	(406.1_1	(406.1_2	416.1_1))))	((lai1_1	lai2_2)	((lai1_2	lai2_1)	tri1_2)))	(((hal1_1	hal1_2)	(hal2_1	hal2_2))	((rot1_1	rot1_2)	((rot2_1	rot2_2)	(rot3_1	rot3_2)))))	(((((((gac1_1	(ceb2_1	(ceb2_2	(vel2_1	gal1_2))))	((gac2_1	plu2_1)	icr2_1))	(icr1_2	icr2_2))	(((ceb1_2	gag2_2)	vel1_1)	((gac1_2	gag2_1)	icr2_3)))	(ceb1_1	vul1_2))	gab1_1)	((((icr2_4	(gab2_1	gab2_2))	((icr1_3	(gag1_1	vul3_2))	(gal2_1	vup1_2)))	(plu2_2	vel1_2))	((((366.1_1
(((((((366.1_2	369.1_1)	((406.1_1	406.1_2)	416.1_1))	(lai1_1	lai2_2))	((lai1_2	lai2_1)	tri1_2))	(((hal1_1	hal1_2)	(hal2_1	hal2_2))	((rot1_1	rot1_2)	((rot2_1	rot2_2)	(rot3_1	rot3_2)))))	(((((((((gac1_1	gag2_1)	ceb1_2)	((ceb2_2	icr1_2)	icr2_3))	((ceb1_1	((ceb2_1	gac1_2)	gag2_2))	vel1_1))	((((((gac2_1	(gal1_2	icr2_1))	plu2_1)	icr2_2)	vul1_2)	gab1_1)	vel2_1))	((366.1_1	(icr1_3	plu2_2))	((gag1_1	vel1_2)	(gag1_2	gal2_2))))	(vul3_2	gal2_1))	((icr2_4	(gab2_1
(((((((((366.1_2	369.1_1)	((406.1_1	416.1_1)	406.1_2))	((lai1_2	lai2_1)	tri1_2))	(lai1_1	lai2_2))	((hal1_1	hal1_2)	(hal2_1	hal2_2)))	(((rot1_1	rot1_2)	(rot3_1	rot3_2))	(rot2_1	rot2_2)))	(((((gab1_1	icr1_2)	((icr2_3	vel2_1)	ceb2_2))	((((ceb2_1	gac1_1)	(((gac1_2	gag2_2)	icr2_1)	vel1_1))	(((((ceb1_2	gag2_1)	vul1_2)	gac2_1)	plu2_1)	icr2_2))	(ceb1_1	gal1_2)))	((((((gab2_2	icr2_4)	gab2_1)	((366.1_1	(vup1_1	vup1_2))	icr1_3))	(gal2_1	vul3_2))	plu2_2)	(((gag1_1
((((((((366.1_2	369.1_1)	(406.1_1	(406.1_2	416.1_1)))	(lai1_1	lai2_2))	((lai1_2	lai2_1)	tri1_2))	(((hal1_1	hal1_2)	(hal2_1	hal2_2))	((rot1_1	rot1_2)	((rot2_1	rot2_2)	(rot3_1	rot3_2)))))	((gab1_2	(vul2_2	icr1_1))	vel2_2))	((((((icr1_2	plu2_1)	((ceb1_1	gag2_2)	vel1_1))	(ceb2_1	vul1_2))	(((icr2_3	gac1_1)	((ceb1_2	(((gab1_1	gac2_1)	gal1_2)	icr2_1))	(ceb2_2	(gac1_2	(gag2_1	vel2_1)))))	icr2_2))	(gab2_2	(gab2_1	icr2_4)))	((((((366.1_1	gac2_2)	vul3_2)	vel1_2)
((((((((((406.1_1	416.1_1)	406.1_2)	(369.1_1	366.1_2))	(lai1_1	lai2_2))	((lai1_2	lai2_1)	tri1_2))	(((hal1_1	hal1_2)	(hal2_1	hal2_2))	((rot1_1	rot1_2)	(((rot2_1	rot2_2)	rot3_1)	rot3_2))))	(((gab1_2	vul2_2)	icr1_1)	vel2_2))	(((((ceb1_2	((((ceb1_1	(ceb2_2	vel2_1))	gag2_1)	vul1_2)	(icr1_2	plu2_1)))	(gac1_1	((gac1_2	icr2_3)	(gag2_2	gal1_2))))	((((ceb2_1	gac2_1)	gab1_1)	icr2_2)	icr2_1))	vel1_1)	((gab2_2	(gab2_1	icr2_4))	((((((366.1_1	(gal2_1	vup1_2))	vup1_1)
(((((((((366.1_2	369.1_1)	(406.1_1	(406.1_2	416.1_1)))	(lai1_1	lai2_2))	((lai1_2	lai2_1)	tri1_2))	(((hal1_1	hal1_2)	(hal2_1	hal2_2))	((rot1_1	rot1_2)	((rot2_1	rot2_2)	(rot3_1	rot3_2)))))	((gab1_2	vel2_2)	(icr1_1	vul2_2)))	((((((gag2_1	gal1_2)	((ceb2_2	gac2_1)	plu2_1))	((icr1_2	vel1_1)	((gac1_2	(gac1_1	(gag2_2	icr2_3)))	(ceb1_1	icr2_1))))	((ceb2_1	(ceb1_2	((gab1_1	vul1_2)	vel2_1)))	icr2_2))	((((366.1_1	icr1_3)	(gag1_1	gal2_1))	((gag1_2	plu1_2)	gac2_2))
((((((((366.1_2	369.1_1)	((406.1_1	406.1_2)	416.1_1))	(lai1_1	lai2_2))	((lai1_2	lai2_1)	tri1_2))	(((hal1_1	(hal2_1	hal2_2))	hal1_2)	((rot1_1	rot1_2)	((rot2_1	rot2_2)	(rot3_1	rot3_2)))))	((((((((((vul1_2	ceb2_2)	((ceb2_1	gag2_2)	gab1_1))	(ceb1_1	gac2_1))	((icr1_2	(gac1_1	vel1_1))	icr2_1))	(((gac1_2	gal1_2)	(icr2_3	plu2_1))	vel2_1))	icr2_2)	(ceb1_2	gag2_1))	(((366.1_1	gac2_2)	gal2_1)	((gag1_1	icr1_3)	gal2_2)))	((((gab2_1	gab2_2)	icr2_4)	(plu1_2	vup1_2))
(((((((369.1_1	(366.1_2	((406.1_1	406.1_2)	416.1_1)))	((lai1_1	lai2_2)	((lai1_2	lai2_1)	tri1_2)))	(((hal1_1	(hal2_1	hal2_2))	hal1_2)	(((rot1_1	rot1_2)	(rot3_1	rot3_2))	(rot2_1	rot2_2))))	((gab1_2	vul2_2)	(icr1_1	vel2_2)))	((((((ceb2_1	icr2_3)	vel2_1)	gac1_1)	(((((icr1_2	icr2_2)	icr2_1)	((((ceb1_1	gac1_2)	vul1_2)	(gag2_1	vel1_1))	((ceb1_2	ceb2_2)	gab1_1)))	gal1_2)	(gac2_1	plu2_1)))	(((gab2_2	(gab2_1	icr2_4))	gag1_2)	plu1_2))	((((366.1_1	(gac2_2	gal2_1))
(((((((((406.1_1	406.1_2)	416.1_1)	366.1_2)	(369.1_1	(lai1_1	lai2_2)))	((lai1_2	lai2_1)	tri1_2))	((hal1_1	(hal1_2	(hal2_1	hal2_2)))	((rot1_1	rot1_2)	((rot2_1	rot2_2)	(rot3_1	rot3_2)))))	((((((((gac2_1	gal1_2)	((((ceb1_1	gac1_2)	(gab1_1	plu2_1))	(((ceb2_1	gag2_1)	vul1_2)	icr1_2))	icr2_2))	(((ceb2_2	gac1_1)	vel1_1)	icr2_3))	icr2_1)	vel2_1)	ceb1_2)	(((gab2_1	(gab2_2	icr2_4))	vul3_2)	(((((366.1_1	gag1_1)	(vel1_2	vup1_1))	gal2_2)	vup1_2)	(((gac2_2	(gag1_2
(((((((369.1_1	(366.1_2	(406.1_1	(406.1_2	416.1_1))))	(lai1_1	lai2_2))	((lai1_2	lai2_1)	tri1_2))	(((hal1_1	hal1_2)	(hal2_1	hal2_2))	((rot1_1	rot1_2)	((rot2_1	rot2_2)	(rot3_1	rot3_2)))))	((((((((ceb2_1	vul1_2)	(ceb2_2	gab1_1))	gac1_1)	plu2_1)	(gal1_2	icr2_2))	(((((ceb1_1	icr2_3)	icr2_1)	(((ceb1_2	vel2_1)	gac1_2)	gac2_1))	vel1_1)	(gag2_1	icr1_2)))	(((gab2_1	(gab2_2	icr2_4))	((((366.1_1	gal2_1)	icr1_3)	((gac2_2	plu1_2)	vup1_2))	((gal2_2	vel1_2)	vul3_2)))
((((((366.1_2	369.1_1)	((406.1_1	416.1_1)	406.1_2))	((lai1_1	lai2_2)	((lai1_2	lai2_1)	tri1_2)))	(((hal1_1	hal1_2)	(hal2_1	hal2_2))	((rot1_1	rot1_2)	((rot2_1	rot2_2)	(rot3_1	rot3_2)))))	(((((((ceb1_2	icr1_2)	ceb1_1)	icr2_2)	(((ceb2_2	vel2_1)	vel1_1)	(gab1_1	plu2_1)))	((gag2_1	((gag2_2	vul1_2)	(gal1_2	icr2_1)))	gac1_2))	(((((((gab2_1	icr2_4)	gab2_2)	(((ceb2_1	gac1_1)	icr2_3)	gac2_1))	(gag1_2	gal2_2))	((366.1_1	plu1_2)	(gal2_1	plu2_2)))	(((vup1_2	(gac2_2
((((((366.1_2	369.1_1)	((406.1_1	406.1_2)	416.1_1))	((lai1_1	lai2_2)	((lai1_2	lai2_1)	tri1_2)))	(((hal1_1	hal1_2)	(hal2_1	hal2_2))	((rot1_1	rot1_2)	((rot2_1	rot2_2)	(rot3_1	rot3_2)))))	(((((((vel2_1	icr1_2)	ceb1_1)	icr2_2)	(gag2_2	(gac2_1	gal1_2)))	(((ceb1_2	(gag2_1	vel1_1))	icr2_1)	(((ceb2_1	(gac1_1	icr2_3))	gab1_1)	(ceb2_2	((vul1_2	gac1_2)	plu2_1)))))	((((gab2_1	gab2_2)	icr2_4)	vel1_2)	((((((366.1_1	gal2_2)	plu1_2)	gac2_2)	(vup1_2	plu2_2))	(vup1_1
((((((369.1_1	366.1_2)	(406.1_1	(406.1_2	416.1_1)))	((lai1_1	lai2_2)	((lai1_2	lai2_1)	tri1_2)))	(((hal1_1	hal1_2)	(hal2_1	hal2_2))	(((rot1_1	rot1_2)	(rot3_1	rot3_2))	(rot2_1	rot2_2))))	(((((((plu2_1	(gac1_2	gag2_1))	((ceb2_1	vul1_2)	ceb2_2))	((ceb1_2	gac1_1)	(((((gab1_1	(icr1_2	vel2_1))	icr2_3)	gag2_2)	gal1_2)	icr2_1)))	(((ceb1_1	vel1_1)	gac2_1)	icr2_2))	((366.1_1	(gag1_1	icr1_3))	(gag1_2	gal2_1)))	(((gab2_1	gab2_2)	icr2_4)	((plu2_2	((gac2_2	vul3_2)
(((((((((((406.1_1	(406.1_2	416.1_1))	369.1_1)	366.1_2)	((lai1_2	lai2_1)	tri1_2))	(lai1_1	lai2_2))	(((hal1_1	hal1_2)	(hal2_1	hal2_2))	(((rot1_1	rot1_2)	(rot3_1	rot3_2))	(rot2_1	rot2_2))))	(((((((((gac1_2	gab1_1)	icr1_2)	((vel2_1	ceb2_1)	(gag2_2	icr2_2)))	((((ceb1_1	gac2_1)	(plu2_1	vul1_2))	(ceb1_2	gal1_2))	(((gac1_1	vel1_1)	gag2_1)	icr2_1)))	(ceb2_2	icr2_3))	vup1_1)	(((((366.1_1	vel1_2)	(plu1_2	plu2_2))	vul3_2)	gag1_2)	((gal2_1	vup1_2)	gac2_2)))	((icr1_3
((((((((366.1_2	369.1_1)	((406.1_1	406.1_2)	416.1_1))	((lai1_1	lai2_2)	((lai1_2	lai2_1)	tri1_2)))	(((hal1_1	hal1_2)	(hal2_1	hal2_2))	(((rot1_1	rot1_2)	(rot3_1	rot3_2))	(rot2_1	rot2_2))))	((((((((((ceb2_2	plu2_1)	gag2_1)	icr1_2)	((ceb1_1	gac1_1)	(gab1_1	vel1_1)))	(ceb2_1	(gag2_2	icr2_3)))	((gal1_2	icr2_2)	vul1_2))	(((ceb1_2	vel2_1)	icr2_1)	gac2_1))	gac1_2)	vup1_1)	((((gab2_1	gab2_2)	icr2_4)	(((gal2_1	((gag1_2	gal2_2)	vul3_2))	(plu1_2	plu2_2))	((vup1_2
((((((366.1_2	(369.1_1	(406.1_1	(406.1_2	416.1_1))))	((lai1_1	lai2_2)	((lai1_2	lai2_1)	tri1_2)))	((hal1_1	(hal1_2	(hal2_1	hal2_2)))	(((rot1_1	rot1_2)	(rot3_1	rot3_2))	(rot2_1	rot2_2))))	(((((gag2_2	((ceb2_1	gac1_1)	gac2_1))	((gal1_2	vul1_2)	(gab1_1	((gac1_2	icr1_2)	(gag2_1	icr2_2)))))	(((ceb1_2	plu2_1)	ceb1_1)	(ceb2_2	((icr2_3	(vel1_1	vel2_1))	icr2_1))))	((((gab2_1	(gab2_2	icr2_4))	((vup1_1	vup1_2)	gac2_2))	((gag1_2	plu1_2)	icr1_3))	((((((366.1_1	gal2_2)
(((((((406.1_1	(406.1_2	416.1_1))	(366.1_2	369.1_1))	(lai1_1	lai2_2))	((lai1_2	lai2_1)	tri1_2))	(((hal1_1	(hal2_1	hal2_2))	hal1_2)	((rot1_1	rot1_2)	((rot2_1	rot2_2)	(rot3_1	rot3_2)))))	((((((((icr2_1	plu2_1)	(gac2_1	gag2_2))	ceb2_2)	((ceb2_1	gac1_2)	(gac1_1	gal1_2)))	((icr2_2	((((ceb1_1	ceb1_2)	vel2_1)	vul1_2)	gab1_1))	icr2_3))	(gag2_1	(icr1_2	vel1_1)))	((gab2_1	(gab2_2	icr2_4))	((((((366.1_1	gal2_2)	(gag1_1	plu2_2))	gac2_2)	((vul3_2	gal2_1)	icr1_3))
((((((((369.1_1	366.1_2)	(406.1_1	(406.1_2	416.1_1)))	((lai1_2	lai2_1)	tri1_2))	(lai1_1	lai2_2))	(((hal1_1	(hal2_1	hal2_2))	hal1_2)	(((rot1_1	rot1_2)	(rot3_1	rot3_2))	(rot2_1	rot2_2))))	((((((((gal1_2	((ceb2_2	vul1_2)	plu2_1))	((gac1_1	(gag2_2	vel2_1))	icr1_2))	((gag2_1	(ceb1_2	icr2_1))	((gac1_2	gac2_1)	vel1_1)))	(((ceb1_1	gab1_1)	icr2_2)	(ceb2_1	icr2_3)))	(gab2_1	(gab2_2	icr2_4)))	(366.1_1	((vel1_2	(gal2_2	icr1_3))	((gag1_2	plu1_2)	vup1_1))))	(((gal2_1
(((((((366.1_2	(406.1_1	(406.1_2	416.1_1)))	369.1_1)	((lai1_1	lai2_2)	((lai1_2	lai2_1)	tri1_2)))	(((hal1_1	hal1_2)	(hal2_1	hal2_2))	((rot1_1	rot1_2)	((rot2_1	rot2_2)	(rot3_1	rot3_2)))))	(((((((ceb2_1	(ceb1_2	(gag2_2	icr2_3)))	(gac1_1	vel2_1))	gal1_2)	(((((ceb1_1	(gac1_2	vel1_1))	(gag2_1	icr1_2))	(((ceb2_2	vul1_2)	plu2_1)	gab1_1))	gac2_1)	icr2_2))	icr2_1)	((((gab2_1	gab2_2)	icr2_4)	(((366.1_1	gag1_2)	vul3_2)	(((vup1_1	plu1_2)	(gac2_2	(gal2_1	(vel1_2
((((((((366.1_2	369.1_1)	((406.1_1	406.1_2)	416.1_1))	(lai1_1	lai2_2))	((lai1_2	lai2_1)	tri1_2))	((hal1_1	(hal1_2	(hal2_1	hal2_2)))	((rot1_1	rot1_2)	((rot2_1	rot2_2)	(rot3_1	rot3_2)))))	((((((((gal1_2	gac1_1)	(vel2_1	(gac1_2	(gag2_2	icr2_3))))	(icr2_1	(ceb2_1	ceb2_2)))	(icr2_2	(((((ceb1_1	(ceb1_2	icr1_2))	gac2_1)	(gab1_1	vul1_2))	gag2_1)	(plu2_1	vel1_1))))	(gac2_2	(vel1_2	plu1_2)))	((366.1_1	((gag1_2	vup1_1)	gal2_2))	vul3_2))	((gab2_1	(gab2_2	icr2_4))
((((((369.1_1	366.1_2)	(406.1_1	(406.1_2	416.1_1)))	((lai1_1	lai2_2)	((lai1_2	lai2_1)	tri1_2)))	(((hal1_1	hal1_2)	(hal2_1	hal2_2))	(((rot1_1	rot1_2)	(rot3_1	rot3_2))	(rot2_1	rot2_2))))	(((((((ceb2_2	(((((ceb1_1	gac1_2)	(gag2_1	plu2_1))	gal1_2)	gac2_1)	((gag2_2	vel1_1)	vul1_2)))	(((((ceb1_2	icr1_2)	gac1_1)	ceb2_1)	(gab1_1	icr2_3))	icr2_2))	icr2_1)	vel2_1)	(((gab2_1	(gab2_2	icr2_4))	((366.1_1	gal2_1)	(icr1_3	(gag1_2	plu1_2))))	((gac2_2	gag1_1)	vup1_2)))
((((((((366.1_2	369.1_1)	((406.1_1	416.1_1)	406.1_2))	(lai1_1	lai2_2))	((lai1_2	lai2_1)	tri1_2))	((rot1_1	rot1_2)	((rot2_1	rot2_2)	(rot3_1	rot3_2))))	((hal1_1	hal1_2)	(hal2_1	hal2_2)))	((((((((gag2_1	(vel1_1	vul1_2))	(gac2_1	plu2_1))	gal1_2)	((ceb2_2	icr2_2)	(gag2_2	icr1_2)))	(vel2_1	(ceb1_1	gac1_2)))	((((ceb1_2	gac1_1)	icr2_1)	(gab1_1	icr2_3))	ceb2_1))	((((((gab2_1	gab2_2)	icr2_4)	(plu1_2	icr1_3))	(((366.1_1	vup1_1)	gal2_2)	(gal2_1	plu2_2)))	vul3_2)
(((((((369.1_1	(366.1_2	(406.1_1	(406.1_2	416.1_1))))	((lai1_2	lai2_1)	tri1_2))	(lai1_1	lai2_2))	(((hal1_1	hal1_2)	(hal2_1	hal2_2))	((rot1_1	rot1_2)	((rot2_1	rot2_2)	(rot3_1	rot3_2)))))	((((((((icr2_3	gac1_2)	icr1_2)	vel2_1)	(ceb1_1	gag2_2))	gag2_1)	(((((icr2_1	(ceb2_2	gac2_1))	(ceb2_1	vul1_2))	((vel1_1	plu2_1)	(gab1_1	gac1_1)))	(ceb1_2	gal1_2))	icr2_2))	((((gab2_1	gab2_2)	icr2_4)	(gal2_2	plu2_2))	((((366.1_1	vup1_1)	vel1_2)	((((gag1_2	icr1_3)	gag1_1)
((((((369.1_1	(366.1_2	(406.1_1	(406.1_2	416.1_1))))	(lai1_1	lai2_2))	((lai1_2	lai2_1)	tri1_2))	(((hal1_1	hal1_2)	(hal2_1	hal2_2))	(((rot1_1	rot1_2)	(rot3_1	rot3_2))	(rot2_1	rot2_2))))	(((((plu2_1	((gac1_2	vel1_1)	icr2_3))	vel2_1)	(((ceb1_1	(gag2_1	icr1_2))	((((((ceb1_2	ceb2_1)	gab1_1)	(gac1_1	vul1_2))	icr2_1)	((ceb2_2	gag2_2)	icr2_2))	gac2_1))	gal1_2))	((((icr2_4	(gab2_1	gab2_2))	plu2_2)	(((((gag1_1	vel1_2)	(vul3_2	plu1_2))	icr1_3)	gag1_2)	gal2_1))
(((((((366.1_2	((406.1_1	416.1_1)	406.1_2))	(lai1_1	lai2_2))	((lai1_2	lai2_1)	tri1_2))	((hal1_1	(hal1_2	(hal2_1	hal2_2)))	((rot1_1	rot1_2)	((rot2_1	rot2_2)	(rot3_1	rot3_2)))))	(((((((((((ceb1_1	vel1_1)	((plu2_1	(ceb1_2	(gac1_2	(icr2_3	vul1_2))))	icr1_2))	((ceb2_1	icr2_1)	gab1_1))	(ceb2_2	(((gac1_1	gag2_2)	gac2_1)	icr2_2)))	gag2_1)	(gal1_2	vel2_1))	(366.1_1	(gal2_1	vul3_2)))	((gag1_1	(icr1_3	vel1_2))	(gac2_2	(gag1_2	(vup1_1	vup1_2)))))	((369.1_1	(gal2_2
(((((((366.1_2	(406.1_1	(406.1_2	416.1_1)))	(lai1_1	lai2_2))	((lai1_2	lai2_1)	tri1_2))	(((hal1_1	hal1_2)	(hal2_1	hal2_2))	((rot1_1	rot1_2)	(((rot2_1	rot2_2)	rot3_2)	rot3_1))))	((((((ceb1_2	ceb2_1)	(gag2_2	(icr1_2	icr2_1)))	(ceb1_1	plu2_1))	((((gac1_1	vel1_1)	((gac1_2	vul1_2)	icr2_3))	((((ceb2_2	gac2_1)	icr2_2)	gag2_1)	(gab1_1	vel2_1)))	gal1_2))	((((gab2_1	icr2_4)	gab2_2)	(vup1_1	(((((gac2_2	gag1_2)	plu2_2)	vup1_2)	gal2_2)	(gag1_1	(gal2_1	vul3_2)))))
((((((((366.1_2	((406.1_1	416.1_1)	406.1_2))	((lai1_2	lai2_1)	tri1_2))	(lai1_1	lai2_2))	(((((((gag2_1	ceb1_2)	gal1_2)	(ceb1_1	(gag2_2	(icr2_1	vul1_2))))	(((((ceb2_1	plu2_1)	gac1_2)	(gab1_1	icr1_2))	(icr2_2	vel1_1))	((ceb2_2	gac2_1)	(gac1_1	(icr2_3	vel2_1)))))	(((((((366.1_1	vel1_2)	vup1_1)	((gac2_2	gal2_2)	gal2_1))	vup1_2)	(gag1_1	(icr1_3	plu1_2)))	gag1_2)	(369.1_1	plu2_2)))	(((icr2_4	gab2_1)	gab2_2)	vul3_2))	(((gab1_2	vul2_2)	icr1_1)	vel2_2)))	(hal1_1
((((((366.1_2	((406.1_1	(406.1_2	416.1_1))	(lai1_1	lai2_2)))	((lai1_2	lai2_1)	tri1_2))	((((((((((gac1_2	gal1_2)	vul1_2)	plu2_1)	icr2_1)	((ceb1_1	icr1_2)	((ceb2_2	gac1_1)	(((gab1_1	vel2_1)	gac2_1)	icr2_3))))	(((ceb1_2	gag2_1)	((ceb2_1	vel1_1)	gag2_2))	icr2_2))	(plu1_2	(gag1_1	gal2_1)))	((((gab2_2	icr2_4)	gab2_1)	gag1_2)	vul3_2))	((((((366.1_1	vel1_2)	gac2_2)	gal2_2)	icr1_3)	((369.1_1	vup1_2)	plu2_2))	vup1_1))	(((gab1_2	vul2_2)	icr1_1)	vel2_2)))	((hal1_1
(((((((366.1_2	((406.1_1	416.1_1)	406.1_2))	((lai1_1	lai2_2)	((lai1_2	lai2_1)	tri1_2)))	(((hal1_1	hal1_2)	(hal2_1	hal2_2))	((rot1_1	rot1_2)	((rot2_1	rot2_2)	(rot3_1	rot3_2)))))	(((((((vul1_2	(ceb2_2	plu2_1))	vel2_1)	gab1_1)	((ceb1_2	icr1_2)	(ceb2_1	gag2_1)))	((366.1_1	gag1_2)	gal2_1))	((((((gac1_2	gag2_2)	gal1_2)	icr2_1)	((ceb1_1	vel1_1)	(gac1_1	icr2_2)))	gac2_1)	icr2_3))	(((((gab2_1	icr2_4)	gab2_2)	vup1_2)	((gal2_2	(((gac2_2	gag1_1)	plu1_2)	icr1_3))
((((((366.1_2	(406.1_1	(406.1_2	416.1_1)))	((lai1_1	lai2_2)	((lai1_2	lai2_1)	tri1_2)))	(((hal1_1	(hal2_1	hal2_2))	hal1_2)	((((rot1_1	rot1_2)	rot3_1)	rot3_2)	(rot2_1	rot2_2))))	(((((((((gac1_1	vel1_1)	icr2_2)	(icr2_3	plu2_1))	gab1_1)	(ceb1_1	(gag2_1	icr1_2)))	((ceb1_2	(ceb2_2	(vel2_1	vul1_2)))	gac2_1))	(((((gab2_1	(gab2_2	icr2_4))	(gal2_1	vul3_2))	(gag1_1	vel1_2))	(((366.1_1	gac2_2)	(vup1_1	(gag1_2	vup1_2)))	((369.1_1	(gal2_2	icr1_3))	plu1_2)))	plu2_2))
((((((366.1_2	((406.1_1	416.1_1)	406.1_2))	(lai1_1	lai2_2))	((lai1_2	lai2_1)	tri1_2))	(((hal1_1	hal1_2)	(hal2_1	hal2_2))	(((rot1_1	rot1_2)	(rot3_1	rot3_2))	(rot2_1	rot2_2))))	(((((((((ceb1_1	ceb2_2)	vel1_1)	ceb2_1)	((((((((ceb1_2	vel2_1)	gac2_1)	plu2_1)	vul1_2)	gag2_1)	gac1_2)	((gac1_1	icr2_3)	gag2_2))	gal1_2))	(gab1_1	(icr1_2	icr2_2)))	(icr1_3	gag1_2))	vul3_2)	(((((((gab2_1	gab2_2)	icr2_4)	gal2_1)	(icr2_1	(gac2_2	vup1_2)))	(((366.1_1	gal2_2)	plu1_2)
(((((((366.1_2	(406.1_1	(406.1_2	416.1_1)))	(lai1_1	lai2_2))	(lai1_2	lai2_1))	tri1_2)	(((hal1_1	hal1_2)	(hal2_1	hal2_2))	((rot1_1	rot1_2)	((rot2_1	rot2_2)	(rot3_1	rot3_2)))))	(((((((((((icr2_3	vul1_2)	gac1_2)	(ceb1_2	plu2_1))	((ceb1_1	gag2_1)	(gab1_1	(gag2_2	vel2_1))))	(((ceb2_1	gac1_1)	(gac2_1	gal1_2))	(icr1_2	icr2_2)))	((369.1_1	gal2_1)	vup1_1))	366.1_1)	gal2_2)	gag1_1)	(((gab2_1	(gab2_2	icr2_4))	(((icr2_1	vel1_1)	ceb2_2)	((gac2_2	vel1_2)	vup1_2)))
((((((366.1_2	((406.1_1	416.1_1)	406.1_2))	((lai1_2	lai2_1)	tri1_2))	(lai1_1	lai2_2))	(((hal1_1	hal1_2)	(hal2_1	hal2_2))	((rot1_1	rot1_2)	((rot2_1	rot2_2)	(rot3_1	rot3_2)))))	(((((vel1_1	(gag1_1	gal2_1))	((369.1_1	plu2_2)	vul3_2))	(((icr2_4	gab2_2)	gab2_1)	((((((gac2_1	ceb2_2)	((ceb2_1	((gac1_2	plu2_1)	vul1_2))	vel2_1))	(gab1_1	gag2_1))	icr2_3)	(((ceb1_2	icr2_1)	gag2_2)	icr2_2))	((ceb1_1	icr1_2)	(gac1_1	gal1_2)))))	(((((366.1_1	vel1_2)	vup1_2)	(gal2_2
((((((366.1_2	(406.1_1	(406.1_2	416.1_1)))	(lai1_1	lai2_2))	((lai1_2	lai2_1)	tri1_2))	(((hal1_1	hal1_2)	(hal2_1	hal2_2))	((rot1_1	rot1_2)	(((rot2_1	rot2_2)	rot3_2)	rot3_1))))	(((((((gag2_1	ceb2_2)	(ceb1_2	plu2_1))	((gac1_1	vul1_2)	((gag2_2	icr1_2)	gal1_2)))	(icr2_2	vel2_1))	(((366.1_1	(plu2_2	icr1_3))	((((gac2_2	plu1_2)	(vel1_2	vup1_1))	vup1_2)	gal2_2))	(gag1_1	(gag1_2	gal2_1))))	(((gab2_1	(gab1_2	((vul2_2	vel2_2)	icr1_1)))	(gab2_2	icr2_4))	(369.1_1
((((((366.1_2	(406.1_1	(406.1_2	416.1_1)))	((lai1_1	lai2_2)	((lai1_2	lai2_1)	tri1_2)))	(((hal1_1	hal1_2)	(hal2_1	hal2_2))	(((rot1_1	rot1_2)	(rot3_1	rot3_2))	(rot2_1	rot2_2))))	((((((icr1_2	vul1_2)	(ceb1_2	(ceb1_1	(gag2_1	vel1_1))))	ceb2_1)	(gag2_2	icr2_1))	((((plu2_1	vel2_1)	((gac1_1	gac2_1)	gal1_2))	((ceb2_2	(icr2_3	(gab1_1	gac1_2)))	icr2_2))	((366.1_1	((gal2_1	icr1_3)	plu2_2))	plu1_2)))	((((gab2_1	icr2_4)	gab2_2)	(gab1_2	(icr1_1	(vel2_2	vul2_2))))
((((((((406.1_1	(406.1_2	416.1_1))	366.1_2)	((lai1_2	lai2_1)	tri1_2))	(lai1_1	lai2_2))	(((hal1_1	hal1_2)	(hal2_1	hal2_2))	(((rot1_1	rot1_2)	(rot3_1	rot3_2))	(rot2_1	rot2_2))))	((((((vel1_1	ceb2_1)	((gac2_1	plu2_1)	vul1_2))	((((ceb2_2	vel2_1)	gac1_2)	gab1_1)	icr2_3))	(gag2_1	gal1_2))	(((((icr2_2	ceb1_2)	(ceb1_1	icr1_2))	icr2_1)	gac1_1)	gag2_2))	((((((gab2_1	gab2_2)	icr2_4)	(((gab1_2	vul2_2)	icr1_1)	vel2_2))	369.1_1)	(((plu1_2	plu2_2)	(((gag1_2	icr1_3)
((((((366.1_2	((406.1_1	416.1_1)	406.1_2))	((lai1_1	lai2_2)	((lai1_2	lai2_1)	tri1_2)))	((hal1_1	(hal1_2	(hal2_1	hal2_2)))	(((rot1_1	rot1_2)	(rot3_1	rot3_2))	(rot2_1	rot2_2))))	((((((((ceb1_2	gac1_1)	icr2_2)	(plu2_1	vel1_1))	(gal1_2	(vel2_1	vul1_2)))	((((ceb1_1	gag2_1)	(gac2_1	icr1_2))	ceb2_2)	(gab1_1	icr2_3)))	(gag2_2	ceb2_1))	(gac1_2	icr2_1))	((((gab2_1	(gab2_2	icr2_4))	(((gab1_2	icr1_1)	vul2_2)	vel2_2))	(((366.1_1	icr1_3)	(gac2_2	gal2_2))	(369.1_1
(((((((366.1_2	(406.1_1	(406.1_2	416.1_1)))	((lai1_2	lai2_1)	tri1_2))	(lai1_1	lai2_2))	(((hal1_1	hal1_2)	(hal2_1	hal2_2))	((rot1_1	rot1_2)	(((rot2_1	rot2_2)	rot3_2)	rot3_1))))	(((((((gag2_2	icr2_1)	gab1_1)	gal1_2)	(vul1_2	icr2_2))	(((ceb1_2	vel2_1)	vel1_1)	icr1_2))	(((((ceb1_1	gac1_1)	gac2_1)	gag2_1)	(gac1_2	plu2_1))	((ceb2_1	ceb2_2)	icr2_3)))	(((((gab2_1	icr2_4)	gab2_2)	((gab1_2	vul2_2)	(icr1_1	vel2_2)))	(((369.1_1	((gag1_2	plu1_2)	vel1_2))	((gac2_2
((((((366.1_2	((406.1_1	416.1_1)	406.1_2))	((lai1_1	lai2_2)	((lai1_2	lai2_1)	tri1_2)))	(((hal1_1	hal1_2)	(hal2_1	hal2_2))	(((rot1_1	rot1_2)	(rot3_1	rot3_2))	(rot2_1	rot2_2))))	((((((((ceb1_2	(gac1_1	gag2_1))	((ceb1_1	(ceb2_1	vel2_1))	gac1_2))	((vul1_2	(plu2_1	vel1_1))	icr2_3))	(icr2_1	ceb2_2))	gac2_1)	((icr1_2	gal1_2)	(gab1_1	(gag2_2	icr2_2))))	((icr2_4	(gab2_1	gab2_2))	(((gab1_2	icr1_1)	vel2_2)	vul2_2)))	(((366.1_1	plu2_2)	icr1_3)	(((((369.1_1	(vel1_2
(((((((366.1_2	(406.1_1	(406.1_2	416.1_1)))	((lai1_2	lai2_1)	tri1_2))	(lai1_1	lai2_2))	(((hal1_1	hal1_2)	(hal2_1	hal2_2))	(((rot1_1	rot1_2)	(rot3_1	rot3_2))	(rot2_1	rot2_2))))	((((((ceb2_1	icr1_2)	(gab1_1	(icr2_3	plu2_1)))	((vel2_1	(gag2_2	vel1_1))	(((ceb1_2	(((gac1_1	vul1_2)	gag2_1)	gac2_1))	(((ceb1_1	gal1_2)	(ceb2_2	icr2_1))	icr2_2))	gac1_2)))	(((gab2_1	icr2_4)	gab2_2)	(((gab1_2	icr1_1)	vul2_2)	vel2_2)))	((369.1_1	((vup1_2	gag1_1)	icr1_3))	(vel1_2
(((((((366.1_2	(406.1_1	(406.1_2	416.1_1)))	((lai1_2	lai2_1)	tri1_2))	(lai1_1	lai2_2))	((hal1_1	hal1_2)	(hal2_1	hal2_2)))	(((rot1_1	rot1_2)	(rot3_1	rot3_2))	(rot2_1	rot2_2)))	((((((icr2_1	ceb1_1)	(ceb1_2	gab1_1))	(ceb2_1	((((ceb2_2	gac2_1)	((gag2_1	gac1_1)	gac1_2))	(((gal1_2	((icr1_2	vel1_1)	vel2_1))	icr2_3)	gag2_2))	plu2_1)))	(icr2_2	vul1_2))	((((366.1_1	gag1_2)	plu2_2)	gag1_1)	(((plu1_2	vel1_2)	icr1_3)	(vup1_1	vup1_2))))	((gab2_1	((((gab1_2	vel2_2)
((((((((366.1_2	((406.1_1	406.1_2)	416.1_1))	(lai1_1	lai2_2))	((lai1_2	lai2_1)	tri1_2))	((((((((vul1_2	ceb2_2)	((gac1_1	(gag2_1	gag2_2))	vel1_1))	gac1_2)	(icr1_2	icr2_2))	((((icr2_1	ceb2_1)	ceb1_1)	icr2_3)	(((ceb1_2	gab1_1)	gal1_2)	((gac2_1	vel2_1)	plu2_1))))	((((gab2_1	icr2_4)	gab2_2)	((gab1_2	vul2_2)	(icr1_1	vel2_2)))	((369.1_1	gag1_2)	vel1_2)))	(gac2_2	gal2_2))	(((366.1_1	plu2_2)	(gal2_1	vul3_2))	((icr1_3	(vup1_2	(plu1_2	vup1_1)))	gag1_1))))	((hal1_1
(((((((366.1_2	(406.1_1	(406.1_2	416.1_1)))	((lai1_1	lai2_2)	((lai1_2	lai2_1)	tri1_2)))	(((hal1_1	hal1_2)	(hal2_1	hal2_2))	(((rot1_1	rot1_2)	(rot3_1	rot3_2))	(rot2_1	rot2_2))))	((((((((icr1_2	vul1_2)	(gab1_1	icr2_3))	(ceb2_1	gac2_1))	((ceb1_1	icr2_1)	ceb1_2))	(((plu2_1	vel2_1)	(gac1_2	gag2_1))	(ceb2_2	gal1_2)))	((gac1_1	(gag2_2	vel1_1))	icr2_2))	(((gab2_2	gab2_1)	icr2_4)	(((gab1_2	vul2_2)	icr1_1)	vel2_2)))	((((366.1_1	gag1_1)	vul3_2)	((gac2_2	((plu1_2
((((((((366.1_2	((406.1_1	406.1_2)	416.1_1))	(lai1_1	lai2_2))	((lai1_2	lai2_1)	tri1_2))	(hal1_1	(hal1_2	(hal2_1	hal2_2))))	(((rot1_1	rot1_2)	(rot3_1	rot3_2))	(rot2_1	rot2_2)))	((((((((((ceb1_2	plu2_1)	(icr1_2	vel1_1))	icr2_1)	(gal1_2	vul1_2))	ceb1_1)	((ceb2_2	gag2_1)	((gab1_1	icr2_3)	(gag2_2	vel2_1))))	((gac2_1	ceb2_1)	(gac1_1	gac1_2)))	icr2_2)	((((366.1_1	(vel1_2	(gal2_1	vup1_1)))	gac2_2)	(icr1_3	vul3_2))	(((((369.1_1	vup1_2)	(plu1_2	plu2_2))	gag1_1)
(((((((((406.1_1	416.1_1)	406.1_2)	366.1_2)	(lai1_1	lai2_2))	((lai1_2	lai2_1)	tri1_2))	(((hal1_1	(hal2_1	hal2_2))	hal1_2)	(((rot1_1	rot1_2)	(rot3_1	rot3_2))	(rot2_1	rot2_2))))	((((gac2_1	((((ceb1_1	(ceb2_2	gal1_2))	((gab1_1	gag2_1)	vel2_1))	((((ceb2_1	gac1_1)	icr2_2)	plu2_1)	gac1_2))	(((ceb1_2	(icr1_2	vel1_1))	(icr2_1	vul1_2))	(gag2_2	icr2_3))))	(gag1_2	vup1_1))	(((366.1_1	gal2_2)	(((369.1_1	(gac2_2	(icr1_3	vup1_2)))	gal2_1)	plu2_2))	(((gag1_1	plu1_2)
(((((((366.1_2	((406.1_1	406.1_2)	416.1_1))	((lai1_2	lai2_1)	tri1_2))	(lai1_1	lai2_2))	(((hal1_1	hal1_2)	(hal2_1	hal2_2))	((rot1_1	rot1_2)	((rot2_1	rot2_2)	(rot3_1	rot3_2)))))	(((((((((vel1_1	icr1_2)	icr2_1)	gal1_2)	gag2_2)	(((plu2_1	ceb2_2)	(gab1_1	vel2_1))	(((ceb1_1	vul1_2)	icr2_3)	((ceb1_2	gac2_1)	(ceb2_1	gac1_1)))))	(gac1_2	gag2_1))	icr2_2)	(((icr2_4	(gab2_1	gab2_2))	((366.1_1	plu2_2)	(plu1_2	vup1_1)))	(((gab1_2	vul2_2)	icr1_1)	vel2_2)))	((((369.1_1
((((((((366.1_2	(406.1_1	(406.1_2	416.1_1)))	((lai1_2	lai2_1)	tri1_2))	(lai1_1	lai2_2))	(((rot1_1	rot1_2)	(rot3_1	rot3_2))	(rot2_1	rot2_2)))	((hal1_1	hal1_2)	(hal2_1	hal2_2)))	(((((icr2_2	gal1_2)	(ceb2_1	gac1_1))	(icr2_3	(ceb2_2	((gac2_1	vel2_1)	icr1_2))))	((((gab1_1	icr2_1)	(((ceb1_2	gag2_1)	gac1_2)	vel1_1))	gag2_2)	((vul1_2	ceb1_1)	plu2_1)))	(((((((gab2_1	gab2_2)	icr2_4)	((gal2_2	gac2_2)	plu2_2))	((gag1_1	vup1_1)	(icr1_3	vul3_2)))	((((369.1_1	plu1_2)
(((((((366.1_2	((406.1_1	416.1_1)	406.1_2))	(lai1_1	lai2_2))	((lai1_2	lai2_1)	tri1_2))	(((hal1_1	hal1_2)	(hal2_1	hal2_2))	((rot1_1	rot1_2)	(((rot2_1	rot2_2)	rot3_2)	rot3_1))))	(((((((((gac1_1	(ceb2_1	icr1_2))	vel1_1)	gag2_2)	(gac1_2	icr2_1))	(gab1_1	gag2_1))	((ceb1_2	plu2_1)	gal1_2))	(((icr2_3	(ceb1_1	vel2_1))	((ceb2_2	gac2_1)	vul1_2))	icr2_2))	((((gab2_1	(gab2_2	icr2_4))	(((((366.1_1	vup1_1)	icr1_3)	369.1_1)	gag1_1)	(((gac2_2	gal2_2)	plu2_2)	vul3_2)))
((((((366.1_2	((406.1_1	416.1_1)	406.1_2))	((lai1_1	lai2_2)	((lai1_2	lai2_1)	tri1_2)))	(((hal1_1	hal1_2)	(hal2_1	hal2_2))	(((rot1_1	rot1_2)	(rot3_1	rot3_2))	(rot2_1	rot2_2))))	((((((((gag2_2	icr1_2)	vel1_1)	((((((gac1_2	vel2_1)	plu2_1)	(icr2_1	vul1_2))	gab1_1)	ceb2_2)	(ceb1_1	icr2_2)))	(((ceb1_2	gac1_1)	((ceb2_1	gag2_1)	gac2_1))	icr2_3))	gal1_2)	((((((gab2_1	(gab2_2	icr2_4))	vul3_2)	gag1_2)	gag1_1)	plu2_2)	(((369.1_1	icr1_3)	(vel1_2	plu1_2))	((gac2_2
((((((((406.1_1	(406.1_2	416.1_1))	366.1_2)	((lai1_2	lai2_1)	tri1_2))	(lai1_1	lai2_2))	(((hal1_1	hal1_2)	(hal2_1	hal2_2))	((rot1_1	rot1_2)	((rot2_1	rot2_2)	(rot3_1	rot3_2)))))	(((((icr2_1	(gac1_2	gag2_2))	((((gab1_1	vel2_1)	plu2_1)	((ceb1_1	ceb2_2)	icr2_2))	(((((ceb1_2	gac1_1)	((ceb2_1	gac2_1)	gag2_1))	(gal1_2	icr2_3))	icr1_2)	(vel1_1	vul1_2))))	(gac2_2	vup1_1))	((((gab2_1	(gab2_2	icr2_4))	(plu1_2	vel1_2))	vup1_2)	((((366.1_1	gal2_2)	(369.1_1	icr1_3))
((((((((406.1_1	406.1_2)	416.1_1)	366.1_2)	((lai1_1	lai2_2)	((lai1_2	lai2_1)	tri1_2)))	((hal1_1	(hal1_2	(hal2_1	hal2_2)))	(((rot1_1	rot1_2)	(rot3_1	rot3_2))	(rot2_1	rot2_2))))	(((((((gac2_1	icr2_3)	icr2_1)	(((gal1_2	gac1_2)	plu2_1)	(vel1_1	vul1_2)))	((gac1_1	vel2_1)	(gag2_1	icr1_2)))	((((ceb1_2	ceb2_1)	(gab1_1	gag2_2))	(ceb1_1	ceb2_2))	icr2_2))	(gab2_2	(gab2_1	icr2_4)))	(((366.1_1	(gal2_1	gal2_2))	plu1_2)	(((369.1_1	vul3_2)	icr1_3)	(((gag1_1	vup1_2)
((((((((366.1_2	((406.1_1	416.1_1)	406.1_2))	((lai1_2	lai2_1)	tri1_2))	(lai1_1	lai2_2))	(((hal1_1	hal1_2)	(hal2_1	hal2_2))	((rot1_1	rot1_2)	((rot2_1	rot2_2)	(rot3_1	rot3_2)))))	(((((((((icr2_3	plu2_1)	ceb1_2)	((((ceb2_1	(gac2_1	icr2_1))	((gag2_2	icr1_2)	gal1_2))	(gac1_1	gag2_1))	(ceb2_2	vel1_1)))	((gac1_2	icr2_2)	(gab1_1	(vel2_1	vul1_2))))	ceb1_1)	((icr1_3	vul3_2)	vup1_1))	((366.1_1	gag1_2)	((((369.1_1	(gac2_2	plu1_2))	gal2_1)	((plu2_2	(gag1_1	gal2_2))
((((((366.1_2	((406.1_1	406.1_2)	416.1_1))	(lai1_1	lai2_2))	((lai1_2	lai2_1)	tri1_2))	(((hal1_1	hal1_2)	(hal2_1	hal2_2))	((rot1_1	rot1_2)	((rot2_1	rot2_2)	(rot3_1	rot3_2)))))	((((((((((icr2_3	(icr1_2	plu2_1))	(gag2_1	gag2_2))	((ceb2_2	(gal1_2	vel1_1))	icr2_2))	(ceb2_1	gac1_1))	((ceb1_2	gab1_1)	vul1_2))	(icr2_1	gac2_1))	((ceb1_1	gac1_2)	vel2_1))	((((gab2_2	icr2_4)	gab2_1)	((366.1_1	plu2_2)	((icr1_3	gal2_1)	vul3_2)))	((gab1_2	vul2_2)	(icr1_1	vel2_2))))
(((((((366.1_2	(406.1_1	(406.1_2	416.1_1)))	((lai1_2	lai2_1)	tri1_2))	(lai1_1	lai2_2))	((((((gac1_1	icr2_2)	((gac2_1	gab1_1)	((((ceb1_2	ceb2_2)	vel1_1)	vul1_2)	((ceb2_1	icr2_1)	icr2_3))))	((vel2_1	gac1_2)	((ceb1_1	((gag2_1	gag2_2)	(icr1_2	plu2_1)))	gal1_2)))	((icr2_4	(gab2_1	gab2_2))	(366.1_1	369.1_1)))	(((((((gal2_1	vul3_2)	gal2_2)	vup1_1)	(gag1_2	plu2_2))	icr1_3)	(gag1_1	(vel1_2	vup1_2)))	(gac2_2	plu1_2)))	((gab1_2	(icr1_1	vul2_2))	vel2_2)))	((hal1_1
(((((((366.1_2	((406.1_1	416.1_1)	406.1_2))	((lai1_2	lai2_1)	tri1_2))	(lai1_1	lai2_2))	(((hal1_1	hal1_2)	(hal2_1	hal2_2))	((rot1_1	rot1_2)	((rot2_1	rot2_2)	(rot3_1	rot3_2)))))	(((((((((gab1_1	ceb2_2)	((ceb1_2	(ceb2_1	gac1_1))	((icr1_2	plu2_1)	vul1_2)))	(gac1_2	(((gac2_1	((icr2_3	vel1_1)	vel2_1))	icr2_1)	(gag2_1	gag2_2))))	ceb1_1)	(gal1_2	icr2_2))	(((vup1_2	gag1_1)	((icr1_3	(vup1_1	vul3_2))	gal2_1))	plu1_2))	(gab2_1	(gab2_2	icr2_4)))	(((366.1_1	gac2_2)
((((((366.1_2	((406.1_1	406.1_2)	416.1_1))	((lai1_2	lai2_1)	tri1_2))	(lai1_1	lai2_2))	((((((gag2_1	icr1_2)	((((ceb1_2	vul1_2)	(gag2_2	(gab1_1	(plu2_1	vel2_1))))	(ceb2_1	(gac1_1	vel1_1)))	((((((ceb1_1	(gal1_2	icr2_1))	gac1_2)	ceb2_2)	icr2_3)	gac2_1)	icr2_2)))	(((((gab2_2	gab2_1)	icr2_4)	vul3_2)	gag1_1)	((gal2_1	icr1_3)	vup1_1)))	(((366.1_1	plu2_2)	(gac2_2	gal2_2))	vup1_2))	((369.1_1	plu1_2)	(gag1_2	vel1_2)))	((gab1_2	(icr1_1	vul2_2))	vel2_2)))	((hal1_1
(((((((366.1_2	((406.1_1	416.1_1)	406.1_2))	(lai1_1	lai2_2))	((lai1_2	lai2_1)	tri1_2))	(((hal1_1	(hal2_1	hal2_2))	hal1_2)	((rot1_1	rot1_2)	((rot2_1	rot2_2)	(rot3_1	rot3_2)))))	(((((((((gac1_2	gac1_1)	(ceb1_1	(gac2_1	vel1_1)))	(ceb1_2	vul1_2))	(((ceb2_1	(ceb2_2	gal1_2))	icr2_2)	((((gab1_1	icr2_3)	vel2_1)	plu2_1)	(gag2_1	gag2_2))))	icr2_1)	icr1_2)	((vul3_2	gag1_1)	(gag1_2	(vel1_2	vup1_1))))	((((((gab2_1	gab2_2)	icr2_4)	gal2_1)	(((369.1_1	gac2_2)	icr1_3)
(((((((366.1_2	((406.1_1	406.1_2)	416.1_1))	((lai1_2	lai2_1)	tri1_2))	(lai1_1	lai2_2))	(((hal1_1	hal1_2)	(hal2_1	hal2_2))	((rot1_1	rot1_2)	((rot2_1	rot2_2)	(rot3_1	rot3_2)))))	((((((((gac2_1	icr1_2)	(gab1_1	gal1_2))	ceb1_2)	ceb1_1)	((gac1_1	(vel1_1	vul1_2))	icr2_1))	(icr2_2	(icr2_3	plu2_1)))	(((ceb2_1	gag2_2)	(ceb2_2	vel2_1))	(gac1_2	gag2_1)))	((((gab2_2	icr2_4)	gab2_1)	(gac2_2	gal2_2))	((((366.1_1	vel1_2)	((plu1_2	vup1_2)	vup1_1))	((369.1_1	gag1_2)
(((((((366.1_2	(406.1_1	(406.1_2	416.1_1)))	(lai1_1	lai2_2))	((lai1_2	lai2_1)	tri1_2))	((hal1_1	hal1_2)	(hal2_1	hal2_2)))	(((rot1_1	rot1_2)	(rot3_1	rot3_2))	(rot2_1	rot2_2)))	((((((((((((ceb2_2	gal1_2)	gac1_1)	icr2_1)	vul1_2)	((((ceb1_1	gab1_1)	ceb1_2)	vel1_1)	gag2_1))	((((icr2_3	ceb2_1)	(gac1_2	icr1_2))	(gag2_2	plu2_1))	(vel2_1	gac2_1)))	icr2_2)	((gac2_2	plu1_2)	gag1_1))	(((369.1_1	gag1_2)	vup1_1)	(gal2_2	plu2_2)))	(((gab2_1	gab2_2)	icr2_4)	((icr1_3
((((((366.1_2	((406.1_1	406.1_2)	416.1_1))	((lai1_1	lai2_2)	((lai1_2	lai2_1)	tri1_2)))	(((((((vel1_1	icr2_2)	(((gac1_2	((((ceb1_1	gab1_1)	plu2_1)	icr1_2)	icr2_1))	((ceb1_2	gac1_1)	ceb2_2))	gal1_2))	(ceb2_1	(gac2_1	((((gag2_1	icr2_3)	gag2_2)	vul1_2)	vel2_1))))	(((gag1_2	gal2_1)	gal2_2)	((gag1_1	icr1_3)	vul3_2)))	((gab2_1	(gab2_2	icr2_4))	(vel1_2	vup1_2)))	((366.1_1	(369.1_1	((plu1_2	vup1_1)	plu2_2)))	gac2_2))	((gab1_2	(icr1_1	vul2_2))	vel2_2)))	((hal1_1
(((((((366.1_2	((406.1_1	416.1_1)	406.1_2))	((lai1_1	lai2_2)	((lai1_2	lai2_1)	tri1_2)))	((hal1_1	hal1_2)	(hal2_1	hal2_2)))	(((rot1_1	rot1_2)	(rot3_1	rot3_2))	(rot2_1	rot2_2)))	((((((((((gag2_2	gac1_2)	(gag2_1	vel1_1))	(gac2_1	vul1_2))	icr2_2)	((ceb2_1	vel2_1)	(ceb2_2	icr1_2)))	ceb1_2)	(icr2_3	(((((ceb1_1	plu2_1)	gab1_1)	icr2_1)	gal1_2)	gac1_1)))	(((gab2_1	(gab2_2	icr2_4))	(((366.1_1	(gac2_2	gal2_2))	(icr1_3	plu1_2))	gag1_1))	((369.1_1	gal2_1)	((vul3_2
(((((((366.1_2	((406.1_1	406.1_2)	416.1_1))	(lai1_1	lai2_2))	((lai1_2	lai2_1)	tri1_2))	(((hal1_1	hal1_2)	(hal2_1	hal2_2))	((rot1_1	rot1_2)	((rot2_1	rot2_2)	(rot3_1	rot3_2)))))	((((((gac1_2	ceb1_1)	icr2_2)	(gag2_2	(icr2_3	vul1_2)))	(ceb1_2	((((ceb2_1	vel1_1)	((gab1_1	plu2_1)	icr2_1))	((gag2_1	vel2_1)	icr1_2))	(ceb2_2	((gac1_1	gac2_1)	gal1_2)))))	((((((icr2_4	(gab2_1	gab2_2))	369.1_1)	(((366.1_1	vul3_2)	gac2_2)	(gal2_2	vel1_2)))	((gag1_2	gal2_1)	vup1_1))
(((((((366.1_2	(406.1_1	(406.1_2	416.1_1)))	(lai1_1	lai2_2))	((lai1_2	lai2_1)	tri1_2))	(((hal1_1	hal1_2)	(hal2_1	hal2_2))	((rot1_1	rot1_2)	((rot2_1	rot2_2)	(rot3_1	rot3_2)))))	((((((((ceb1_2	ceb1_1)	icr2_1)	((((ceb2_1	plu2_1)	gac2_1)	((icr1_2	vel2_1)	vel1_1))	(((gab1_1	gac1_1)	icr2_2)	gac1_2)))	(gag2_2	(icr2_3	vul1_2)))	((ceb2_2	gag2_1)	gal1_2))	((((gab2_1	gab2_2)	icr2_4)	((366.1_1	(369.1_1	vel1_2))	((gac2_2	(plu2_2	vup1_2))	(gag1_1	gal2_2))))	((plu1_2
((((((((366.1_2	(lai1_1	lai2_2))	((406.1_1	416.1_1)	406.1_2))	((lai1_2	lai2_1)	tri1_2))	((hal1_1	hal1_2)	(hal2_1	hal2_2)))	(((rot1_1	rot1_2)	(rot3_1	rot3_2))	(rot2_1	rot2_2)))	(((((((((ceb2_2	(gac1_2	gag2_2))	gac2_1)	(ceb2_1	icr1_2))	(ceb1_1	(ceb1_2	(gab1_1	(gac1_1	vel1_1)))))	((icr2_1	plu2_1)	vul1_2))	(gag2_1	icr2_3))	(gal1_2	(icr2_2	vel2_1)))	(((((((((gab2_1	icr2_4)	gab2_2)	(vup1_2	gac2_2))	((369.1_1	plu1_2)	vup1_1))	gag1_1)	(366.1_1	gag1_2))	(((gal2_2
(((((((369.1_1	366.1_2)	(406.1_1	(406.1_2	416.1_1)))	((lai1_2	lai2_1)	tri1_2))	(lai1_1	lai2_2))	(((hal1_1	(hal2_1	hal2_2))	hal1_2)	(((rot1_1	rot1_2)	(rot3_1	rot3_2))	(rot2_1	rot2_2))))	(((((ceb2_1	(((ceb1_2	(gag2_1	vel2_1))	(plu2_1	vul1_2))	(gal1_2	icr1_2)))	icr2_2)	((((ceb1_1	((gab1_1	icr2_3)	(gac1_2	vel1_1)))	gac2_1)	ceb2_2)	((gac1_1	gag2_2)	icr2_1)))	((((gab2_1	(gab2_2	icr2_4))	((366.1_1	gag1_2)	((gal2_2	((gag1_1	vup1_2)	vel1_2))	(gal2_1	plu1_2))))
((((((((((369.1_1	366.1_2)	(406.1_1	(406.1_2	416.1_1)))	(lai1_1	lai2_2))	((lai1_2	lai2_1)	tri1_2))	(((hal1_1	hal1_2)	(hal2_1	hal2_2))	(((rot1_1	rot1_2)	(rot3_1	rot3_2))	(rot2_1	rot2_2))))	(((((((((icr1_2	icr2_2)	icr2_1)	ceb2_2)	(((ceb1_1	vel1_1)	ceb1_2)	(gab1_1	icr2_3)))	(((ceb2_1	vul1_2)	(gac1_2	vel2_1))	gac1_1))	((((gac2_1	gal1_2)	gag2_1)	gag2_2)	plu2_1))	(((gab2_1	icr2_4)	gab2_2)	(plu2_2	vel1_2)))	(((366.1_1	vup1_1)	(((gal2_1	gac2_2)	gag1_2)	(gag1_1
(((((((((369.1_1	366.1_2)	(406.1_1	(406.1_2	416.1_1)))	((lai1_2	lai2_1)	tri1_2))	(lai1_1	lai2_2))	(((hal1_1	hal1_2)	(hal2_1	hal2_2))	(((rot1_1	rot1_2)	(rot3_1	rot3_2))	(rot2_1	rot2_2))))	((((((gab1_1	gag2_1)	icr2_2)	(gal1_2	icr1_2))	(366.1_1	vul3_2))	icr2_3)	((gab2_1	(gab2_2	icr2_4))	((((vel2_1	gac1_2)	(((ceb1_1	ceb2_1)	((ceb1_2	((gac2_1	gag2_2)	vul1_2))	((icr2_1	vel1_1)	plu2_1)))	(ceb2_2	gac1_1)))	((vup1_1	(gag1_2	vup1_2))	plu1_2))	(((icr1_3	((gac2_2
((((((((369.1_1	(366.1_2	((406.1_1	416.1_1)	406.1_2)))	(lai1_1	lai2_2))	(lai1_2	lai2_1))	tri1_2)	(((rot1_1	rot1_2)	(rot3_1	rot3_2))	(rot2_1	rot2_2)))	((hal1_1	(hal2_1	hal2_2))	hal1_2))	(((((((((gab1_1	icr1_2)	((ceb1_1	gac1_1)	(ceb2_2	(gag2_2	gal1_2))))	(plu2_1	(((ceb1_2	gac1_2)	vel2_1)	((gac2_1	icr2_1)	vul1_2))))	vel1_1)	(ceb2_1	gag2_1))	(icr2_2	icr2_3))	(gab2_2	(gab2_1	icr2_4)))	(((((366.1_1	gag1_1)	(gag1_2	gal2_1))	((icr1_3	((gal2_2	vup1_2)	vel1_2))
(((((((((366.1_2	369.1_1)	(406.1_1	(406.1_2	416.1_1)))	(lai1_1	lai2_2))	((lai1_2	lai2_1)	tri1_2))	(((rot1_1	rot1_2)	(rot3_1	rot3_2))	(rot2_1	rot2_2)))	((hal1_1	hal1_2)	(hal2_1	hal2_2)))	(((((((((gac2_1	gab1_1)	gac1_1)	icr1_2)	(ceb1_1	(ceb2_1	gag2_1)))	(((((ceb1_2	vel1_1)	vul1_2)	gac1_2)	(ceb2_2	gag2_2))	plu2_1))	(gal1_2	icr2_2))	((vel2_1	icr2_3)	icr2_1))	((((gab2_1	gab2_2)	icr2_4)	((gag1_1	plu2_2)	vul3_2))	(((((366.1_1	gal2_1)	gag1_2)	((gac2_2	gal2_2)
((((((((366.1_2	369.1_1)	(406.1_1	(406.1_2	416.1_1)))	((lai1_1	lai2_2)	((lai1_2	lai2_1)	tri1_2)))	(((hal1_1	hal1_2)	(hal2_1	hal2_2))	((((rot1_1	rot1_2)	rot3_1)	rot3_2)	(rot2_1	rot2_2))))	(gab1_2	((vel2_2	icr1_1)	vul2_2)))	(((((((ceb2_1	gag2_1)	(icr1_2	icr2_2))	(icr2_3	ceb1_1))	(((((ceb1_2	(ceb2_2	gac1_1))	gac1_2)	(((gab1_1	gag2_2)	(gac2_1	plu2_1))	icr2_1))	vel1_1)	(vel2_1	vul1_2)))	gal1_2)	(gab2_1	(gab2_2	icr2_4)))	((((366.1_1	(((gal2_1	vel1_2)	vup1_1)
(((((((366.1_2	369.1_1)	(406.1_1	(406.1_2	416.1_1)))	(lai1_1	lai2_2))	((lai1_2	lai2_1)	tri1_2))	(((hal1_1	hal1_2)	(hal2_1	hal2_2))	(((rot1_1	rot1_2)	(rot3_1	rot3_2))	(rot2_1	rot2_2))))	(((((((vel1_1	icr2_2)	(ceb2_2	(gac1_2	icr2_3)))	(((ceb1_1	icr2_1)	icr1_2)	((gag2_1	gag2_2)	(gal1_2	plu2_1))))	gac1_1)	(((gab1_1	vul1_2)	vel2_1)	(ceb1_2	(ceb2_1	gac2_1))))	((((gab2_2	icr2_4)	gab2_1)	((((366.1_1	vel1_2)	vul3_2)	(((vup1_1	vup1_2)	gag1_1)	(gal2_2	icr1_3)))
((((((((366.1_2	369.1_1)	(406.1_1	(406.1_2	416.1_1)))	(lai1_1	lai2_2))	((lai1_2	lai2_1)	tri1_2))	(((hal1_1	(hal2_1	hal2_2))	hal1_2)	((((rot1_1	rot1_2)	rot3_2)	rot3_1)	(rot2_1	rot2_2))))	(((((((gag2_2	(ceb1_2	gac2_1))	icr2_1)	plu2_1)	(((ceb2_2	vul1_2)	(gab1_1	gac1_1))	((gac1_2	vel1_1)	icr2_3)))	(((gal1_2	vel2_1)	icr1_2)	(((ceb1_1	icr2_2)	gag2_1)	ceb2_1)))	(((((((gab2_2	(gab2_1	icr2_4))	vup1_2)	plu1_2)	gag1_2)	gal2_1)	366.1_1)	(((gac2_2	vel1_2)	(icr1_3
((((((((406.1_2	366.1_2)	369.1_1)	(406.1_1	416.1_1))	(lai1_1	lai2_2))	((lai1_2	lai2_1)	tri1_2))	(((hal1_1	(hal2_1	hal2_2))	hal1_2)	((rot1_1	rot1_2)	((rot2_1	rot2_2)	(rot3_1	rot3_2)))))	((((((((icr2_3	vel1_1)	icr2_1)	plu2_1)	((((ceb1_2	gac1_2)	gal1_2)	vel2_1)	(icr1_2	icr2_2)))	((vul1_2	((ceb2_2	gab1_1)	gag2_1))	gag2_2))	(((ceb1_1	gac2_1)	gac1_1)	ceb2_1))	(((((icr2_4	gab2_2)	gab2_1)	((plu2_2	gag1_1)	vup1_1))	(((gac2_2	plu1_2)	gal2_1)	vul3_2))	((366.1_1
(((((((366.1_2	369.1_1)	(406.1_1	(406.1_2	416.1_1)))	((lai1_1	lai2_2)	((lai1_2	lai2_1)	tri1_2)))	(((hal1_1	hal1_2)	(hal2_1	hal2_2))	(((rot1_1	rot1_2)	(rot3_1	rot3_2))	(rot2_1	rot2_2))))	((((ceb1_2	((((((gag2_1	icr2_3)	((ceb2_1	(ceb2_2	gal1_2))	gab1_1))	gag2_2)	(ceb1_1	(vel2_1	(((icr1_2	icr2_1)	vel1_1)	icr2_2))))	((gac1_1	vul1_2)	(gac2_1	plu2_1)))	gac1_2))	(gab2_1	(gab2_2	icr2_4)))	(366.1_1	((((((vup1_2	((gac2_2	gag1_1)	icr1_3))	(gal2_2	plu2_2))	vel1_2)
((((((((406.1_1	(406.1_2	416.1_1))	(366.1_2	369.1_1))	((lai1_1	lai2_2)	((lai1_2	lai2_1)	tri1_2)))	((hal1_1	(hal1_2	(hal2_1	hal2_2)))	((rot1_1	rot1_2)	((rot2_1	rot2_2)	(rot3_1	rot3_2)))))	(((((((plu2_1	gag2_1)	(ceb2_1	(gac2_1	gal1_2)))	((icr1_2	icr2_1)	(((ceb1_2	vul1_2)	gac1_2)	((ceb2_2	(gab1_1	vel1_1))	gac1_1))))	((ceb1_1	icr2_2)	icr2_3))	(vel2_1	gag2_2))	(((icr2_4	(gab2_1	gab2_2))	(gag1_1	((vup1_1	plu1_2)	vup1_2)))	((366.1_1	(plu2_2	gal2_1))	(gac2_2
((((((((366.1_2	((406.1_1	406.1_2)	416.1_1))	369.1_1)	(((lai1_1	lai2_2)	tri1_2)	(lai1_2	lai2_1)))	(((hal1_1	hal1_2)	(hal2_1	hal2_2))	((rot1_1	rot1_2)	((rot2_1	rot2_2)	(rot3_1	rot3_2)))))	(((((((((((icr2_3	vel1_1)	(((gab1_1	plu2_1)	gac1_2)	gac1_1))	gac2_1)	icr1_2)	icr2_1)	icr2_2)	(ceb1_2	ceb2_1))	((vul1_2	ceb1_1)	((((ceb2_2	vel2_1)	gal1_2)	gag2_1)	gag2_2)))	(((gab2_2	icr2_4)	gab2_1)	plu1_2))	(((((366.1_1	gag1_1)	gal2_2)	((plu2_2	((gal2_1	vup1_1)	(icr1_3
(((((((((366.1_2	369.1_1)	((406.1_1	416.1_1)	406.1_2))	(lai1_1	lai2_2))	((lai1_2	lai2_1)	tri1_2))	(((hal1_1	hal1_2)	(hal2_1	hal2_2))	((rot1_1	rot1_2)	((rot2_1	rot2_2)	(rot3_1	rot3_2)))))	((((((((((ceb2_1	gab1_1)	plu2_1)	gal1_2)	(gac2_1	gag2_2))	ceb1_2)	(((ceb1_1	icr2_3)	gac1_2)	(((ceb2_2	(icr1_2	(vel1_1	vul1_2)))	((gag2_1	vel2_1)	icr2_1))	gac1_1)))	icr2_2)	((((366.1_1	(gag1_2	vul3_2))	(gal2_1	vup1_1))	gal2_2)	((gag1_1	icr1_3)	plu2_2)))	((gab2_2	(gab2_1
(((((((366.1_2	369.1_1)	(406.1_1	(406.1_2	416.1_1)))	((lai1_1	lai2_2)	((lai1_2	lai2_1)	tri1_2)))	(((rot1_1	rot1_2)	(rot3_1	rot3_2))	(rot2_1	rot2_2)))	((hal1_1	hal1_2)	(hal2_1	hal2_2)))	(((((((icr2_2	ceb2_1)	(ceb2_2	(icr1_2	vul1_2)))	(icr2_1	icr2_3))	((gac1_2	(ceb1_1	gac1_1))	(gac2_1	gag2_2)))	((((ceb1_2	plu2_1)	vel1_1)	gab1_1)	(gag2_1	(gal1_2	vel2_1))))	(((((gab2_1	(gab2_2	icr2_4))	(vup1_1	vup1_2))	(gal2_2	gac2_2))	(((gag1_1	plu1_2)	(plu2_2	vel1_2))
(((((((366.1_2	((406.1_1	406.1_2)	416.1_1))	(lai1_1	lai2_2))	((lai1_2	lai2_1)	tri1_2))	(((hal1_1	hal1_2)	(hal2_1	hal2_2))	(((rot1_1	rot1_2)	(rot3_1	rot3_2))	(rot2_1	rot2_2))))	(((((((((ceb2_1	gal1_2)	gac1_1)	ceb2_2)	gab1_1)	(icr2_1	icr2_3))	((gag2_1	vul1_2)	(icr1_2	vel2_1)))	(((ceb1_2	gac2_1)	icr2_2)	((ceb1_1	gag2_2)	(gac1_2	plu2_1))))	((((((((gab2_1	(gab2_2	icr2_4))	vup1_1)	((369.1_1	plu2_2)	gag1_2))	((gal2_1	vul3_2)	icr1_3))	gal2_2)	((366.1_1	(vel1_2
((((((((366.1_2	(406.1_1	(406.1_2	416.1_1)))	((lai1_2	lai2_1)	tri1_2))	(lai1_1	lai2_2))	(hal1_1	(hal1_2	(hal2_1	hal2_2))))	((rot1_1	rot1_2)	(((rot2_1	rot2_2)	rot3_1)	rot3_2)))	((((((((ceb2_2	(ceb2_1	plu2_1))	gag2_2)	(gac1_2	icr2_1))	(((ceb1_1	gac1_1)	gag2_1)	(vel2_1	vul1_2)))	((icr2_3	vel1_1)	((icr1_2	icr2_2)	gab1_1)))	((ceb1_2	gac2_1)	gal1_2))	((((gab2_2	(gab2_1	icr2_4))	plu2_2)	gal2_2)	((((366.1_1	((gal2_1	vup1_1)	vul3_2))	gac2_2)	(369.1_1	(gag1_2
(((((((366.1_2	((406.1_1	416.1_1)	406.1_2))	((lai1_2	lai2_1)	tri1_2))	(lai1_1	lai2_2))	(((hal1_1	hal1_2)	(hal2_1	hal2_2))	((rot1_1	rot1_2)	(((rot2_1	rot2_2)	rot3_2)	rot3_1))))	(((gab1_2	icr1_1)	vel2_2)	vul2_2))	(((((gag2_2	ceb2_2)	((gac1_2	vel1_1)	icr2_2))	(((icr2_1	gag2_1)	(((((((ceb1_1	gab1_1)	gac2_1)	ceb1_2)	ceb2_1)	vel2_1)	plu2_1)	icr2_3))	((gac1_1	(icr1_2	vul1_2))	gal1_2)))	((369.1_1	(icr1_3	plu2_2))	(vel1_2	gag1_1)))	(((gab2_1	(gab2_2	icr2_4))
((((((((366.1_2	((406.1_1	406.1_2)	416.1_1))	(lai1_1	lai2_2))	((lai1_2	lai2_1)	tri1_2))	(((hal1_1	(hal2_1	hal2_2))	hal1_2)	(((rot1_1	rot1_2)	(rot3_1	rot3_2))	(rot2_1	rot2_2))))	(((gab1_2	icr1_1)	vul2_2)	vel2_2))	(((((((((ceb1_2	icr2_1)	(((gac1_1	gag2_2)	gac2_1)	((gac1_2	plu2_1)	vel1_1)))	(ceb1_1	(gab1_1	vul1_2)))	(icr1_2	vel2_1))	((ceb2_1	icr2_3)	gal1_2))	(ceb2_2	gag2_1))	icr2_2)	plu2_2)	(((gab2_1	(gab2_2	icr2_4))	((369.1_1	gag1_1)	((gag1_2	(gac2_2
((((((((366.1_2	(406.1_1	(406.1_2	416.1_1)))	((lai1_2	lai2_1)	tri1_2))	(lai1_1	lai2_2))	(((hal1_1	hal1_2)	(hal2_1	hal2_2))	(((rot1_1	rot1_2)	(rot3_1	rot3_2))	(rot2_1	rot2_2))))	(((gab1_2	vul2_2)	icr1_1)	vel2_2))	(((((((ceb1_1	ceb1_2)	((gab1_1	gac1_1)	((gac1_2	icr1_2)	vul1_2)))	vel2_1)	gag2_2)	(((((((ceb2_1	(plu2_1	vel1_1))	gag2_1)	icr2_3)	(gac2_1	gal1_2))	icr2_2)	ceb2_2)	icr2_1))	plu1_2)	(((((((icr2_4	gab2_1)	gab2_2)	((gal2_2	vul3_2)	gac2_2))	icr1_3)
(((((((366.1_2	(406.1_1	(406.1_2	416.1_1)))	(lai1_1	lai2_2))	((lai1_2	lai2_1)	tri1_2))	(((hal1_1	hal1_2)	(hal2_1	hal2_2))	((rot1_1	rot1_2)	((rot2_1	rot2_2)	(rot3_1	rot3_2)))))	(((((((((((ceb1_1	gag2_1)	ceb2_1)	ceb2_2)	(ceb1_2	gab1_1))	gac1_2)	(gac1_1	icr2_2))	((((vel1_1	vel2_1)	icr2_1)	gal1_2)	((gag2_2	icr1_2)	(icr2_3	plu2_1))))	(gac2_1	vul1_2))	(((366.1_1	369.1_1)	(((gac2_2	plu1_2)	plu2_2)	gag1_1))	(icr1_3	vel1_2)))	(((((gab2_1	gab2_2)	icr2_4)	gal2_2)
(((((((366.1_2	(406.1_1	(406.1_2	416.1_1)))	((lai1_2	lai2_1)	tri1_2))	(lai1_1	lai2_2))	(((hal1_1	hal1_2)	(hal2_1	hal2_2))	(((rot1_1	rot1_2)	(rot3_1	rot3_2))	(rot2_1	rot2_2))))	(((((((((ceb1_1	gag2_1)	ceb2_1)	(ceb2_2	gac1_1))	(((ceb1_2	gab1_1)	(gac2_1	gag2_2))	(((gac1_2	icr1_2)	plu2_1)	vul1_2)))	((gal1_2	icr2_3)	vel1_1))	(((((366.1_1	(gal2_1	vup1_1))	(369.1_1	gag1_1))	gac2_2)	(icr1_3	(vel1_2	plu2_2)))	(gag1_2	gal2_2)))	(gab2_1	(gab2_2	icr2_4)))	(((icr2_1
((((((((366.1_2	((406.1_1	416.1_1)	406.1_2))	((lai1_2	lai2_1)	tri1_2))	(lai1_1	lai2_2))	(((hal1_1	hal1_2)	(hal2_1	hal2_2))	(((rot1_1	rot1_2)	(rot3_1	rot3_2))	(rot2_1	rot2_2))))	(((gab1_2	icr1_1)	vul2_2)	vel2_2))	(((((gac1_2	(gag2_1	icr2_2))	(((ceb1_1	plu2_1)	(gac2_1	vel2_1))	gal1_2))	(((((gag2_2	icr2_3)	ceb2_1)	(gac1_1	icr1_2))	((ceb1_2	vel1_1)	(ceb2_2	((gab1_1	vul1_2)	icr2_1))))	(((((366.1_1	369.1_1)	(icr1_3	plu2_2))	((gal2_2	gal2_1)	(gag1_2	vup1_1)))
(((((((366.1_2	((406.1_1	406.1_2)	416.1_1))	(lai1_1	lai2_2))	((lai1_2	lai2_1)	tri1_2))	((hal1_1	(hal1_2	(hal2_1	hal2_2)))	((rot1_1	rot1_2)	((rot2_1	rot2_2)	(rot3_1	rot3_2)))))	(((((((gag2_1	vel1_1)	gal1_2)	((ceb1_1	plu2_1)	((((((ceb2_2	icr1_2)	gag2_2)	gac1_2)	((icr2_1	gac1_1)	gab1_1))	gac2_1)	icr2_2)))	((icr2_3	vul1_2)	((ceb1_2	vel2_1)	ceb2_1)))	(((gab2_2	icr2_4)	gab2_1)	(((gag1_2	gal2_1)	(gal2_2	plu1_2))	(vup1_1	vup1_2))))	((((366.1_1	plu2_2)	((369.1_1
(((((((366.1_2	((406.1_1	406.1_2)	416.1_1))	(lai1_1	lai2_2))	((lai1_2	lai2_1)	tri1_2))	(((hal1_1	hal1_2)	(hal2_1	hal2_2))	((((rot1_1	rot1_2)	rot3_2)	rot3_1)	(rot2_1	rot2_2))))	(((gab1_2	vul2_2)	icr1_1)	vel2_2))	((((ceb1_2	vel2_1)	icr1_2)	(((gac1_2	(((ceb1_1	icr2_3)	gal1_2)	((ceb2_2	gag2_2)	gab1_1)))	icr2_1)	(((((ceb2_1	vul1_2)	gac2_1)	plu2_1)	(gac1_1	(icr2_2	vel1_1)))	gag2_1)))	(((((gab2_2	icr2_4)	gab2_1)	(gac2_2	(vup1_1	vel1_2)))	((((366.1_1	icr1_3)
((((((((366.1_2	(406.1_1	(406.1_2	416.1_1)))	((lai1_1	lai2_2)	tri1_2))	(lai1_2	lai2_1))	(((hal1_1	hal1_2)	(hal2_1	hal2_2))	((rot1_1	rot1_2)	(((rot2_1	rot2_2)	rot3_1)	rot3_2))))	((gab1_2	vul2_2)	(icr1_1	vel2_2)))	((((((ceb1_2	plu2_1)	(gac2_1	icr1_2))	((ceb1_1	gag2_1)	(vel2_1	vul1_2)))	(((gac1_1	(ceb2_1	(icr2_3	vel1_1)))	(gab1_1	gal1_2))	(ceb2_2	(gac1_2	(gag2_2	icr2_1)))))	icr2_2)	(((((gab2_1	gab2_2)	icr2_4)	vel1_2)	(gac2_2	((gal2_1	vup1_2)	(gal2_2
((((((366.1_2	(406.1_1	(406.1_2	416.1_1)))	((lai1_2	lai2_1)	tri1_2))	(lai1_1	lai2_2))	(((hal1_1	hal1_2)	(hal2_1	hal2_2))	(((rot1_1	rot1_2)	(rot3_1	rot3_2))	(rot2_1	rot2_2))))	((((plu2_1	(((ceb1_1	vel2_1)	vul1_2)	icr2_2))	((icr1_2	((((ceb2_2	gal1_2)	(gac1_2	(gac2_1	gag2_1)))	(gab1_1	(icr2_1	icr2_3)))	(gac1_1	vel1_1)))	((ceb1_2	gag2_2)	ceb2_1)))	(((((gab2_1	gab2_2)	icr2_4)	369.1_1)	gag1_2)	((((((366.1_1	vup1_2)	(gal2_2	icr1_3))	vel1_2)	((gac2_2	gag1_1)
((((((366.1_2	(406.1_1	(406.1_2	416.1_1)))	((lai1_1	lai2_2)	((lai1_2	lai2_1)	tri1_2)))	((hal1_1	hal1_2)	(hal2_1	hal2_2)))	((rot1_1	rot1_2)	(rot2_1	(rot2_2	(rot3_1	rot3_2)))))	(((((((ceb1_1	(gab1_1	icr2_1))	((ceb2_1	gag2_2)	plu2_1))	((ceb1_2	gac2_1)	((gag2_1	vel1_1)	gal1_2)))	(((((icr1_2	icr2_3)	(ceb2_2	gac1_1))	vel2_1)	gac1_2)	vul1_2))	icr2_2)	(((gab2_1	icr2_4)	gab2_2)	((((366.1_1	(gac2_2	gag1_1))	369.1_1)	gag1_2)	((((gal2_1	vup1_1)	(gal2_2	(icr1_3
(((((((((406.1_1	416.1_1)	406.1_2)	366.1_2)	((lai1_2	lai2_1)	tri1_2))	(lai1_1	lai2_2))	(((hal1_1	hal1_2)	(hal2_1	hal2_2))	(((rot1_1	rot1_2)	(rot3_1	rot3_2))	(rot2_1	rot2_2))))	(((((((((vul1_2	icr1_2)	((gac1_2	gac2_1)	plu2_1))	ceb2_1)	gag2_2)	((((ceb1_1	gac1_1)	vel2_1)	(gab1_1	vel1_1))	icr2_1))	((ceb1_2	(gag2_1	icr2_3))	(ceb2_2	gal1_2)))	icr2_2)	((((icr2_4	(gab2_1	gab2_2))	(gag1_1	(plu2_2	vup1_2)))	((366.1_1	vup1_1)	gag1_2))	(369.1_1	((((icr1_3	vul3_2)
(((((((366.1_2	(406.1_1	(406.1_2	416.1_1)))	((lai1_2	lai2_1)	tri1_2))	(lai1_1	lai2_2))	(((hal1_1	hal1_2)	(hal2_1	hal2_2))	((rot1_1	rot1_2)	((rot2_1	rot2_2)	(rot3_1	rot3_2)))))	((((((((((((gag2_2	plu2_1)	icr1_2)	vel1_1)	(ceb2_2	vel2_1))	icr2_1)	gac1_1)	(((gag2_1	vul1_2)	icr2_3)	gac1_2))	(((ceb1_1	gac2_1)	(ceb1_2	ceb2_1))	icr2_2))	gab1_1)	gal1_2)	((((((((gab2_1	icr2_4)	gab2_2)	(366.1_1	(gal2_1	icr1_3)))	vup1_2)	vul3_2)	((((369.1_1	vup1_1)	plu1_2)	(gag1_2
((((((366.1_2	((406.1_1	416.1_1)	406.1_2))	((lai1_2	lai2_1)	tri1_2))	(lai1_1	lai2_2))	(((hal1_1	hal1_2)	(hal2_1	hal2_2))	((rot1_1	rot1_2)	((rot2_1	rot2_2)	(rot3_1	rot3_2)))))	(((((((gab1_1	ceb2_1)	(ceb1_2	ceb2_2))	(vel1_1	gac2_1))	(gag2_2	icr2_3))	(((vel2_1	((gac1_1	gac1_2)	gal1_2))	(((ceb1_1	(icr1_2	vul1_2))	(icr2_1	plu2_1))	icr2_2))	gag2_1))	(((((icr2_4	(gab2_1	gab2_2))	vup1_1)	vul3_2)	(369.1_1	plu1_2))	(((366.1_1	gal2_1)	vup1_2)	((((gac2_2	(gag1_1
(((((((366.1_2	(406.1_1	(406.1_2	416.1_1)))	((lai1_2	lai2_1)	tri1_2))	(lai1_1	lai2_2))	(((hal1_1	hal1_2)	(hal2_1	hal2_2))	((rot1_1	rot1_2)	((rot2_1	rot2_2)	(rot3_1	rot3_2)))))	(((((((((((((ceb1_1	plu2_1)	gab1_1)	ceb2_1)	vul1_2)	((gac1_2	vel1_1)	icr1_2))	(((ceb1_2	gac2_1)	ceb2_2)	gag2_1))	(vel2_1	icr2_2))	(gac1_1	icr2_1))	((gag2_2	icr2_3)	gal1_2))	(((gab2_1	icr2_4)	gab2_2)	(((gal2_2	vel1_2)	vul3_2)	(icr1_3	vup1_1))))	((366.1_1	gal2_1)	gag1_2))	(((369.1_1
(((((((((366.1_2	((406.1_1	416.1_1)	406.1_2))	(lai1_1	lai2_2))	((lai1_2	lai2_1)	tri1_2))	((hal1_1	hal1_2)	(hal2_1	hal2_2)))	((rot1_1	rot1_2)	((rot2_1	rot2_2)	(rot3_1	rot3_2))))	((((((((gac2_1	gag2_2)	((ceb1_1	gab1_1)	gal1_2))	(icr2_3	vel2_1))	(((((plu2_1	gac1_2)	ceb2_2)	(((ceb1_2	gag2_1)	icr1_2)	vel1_1))	(gac1_1	vul1_2))	icr2_2))	(ceb2_1	icr2_1))	((369.1_1	vup1_2)	((gac2_2	gag1_2)	(gal2_1	plu1_2))))	(((((gab2_1	gab2_2)	icr2_4)	vel1_2)	(((gag1_1	(gal2_2
((((((((406.1_1	(406.1_2	416.1_1))	366.1_2)	((lai1_2	lai2_1)	tri1_2))	(lai1_1	lai2_2))	(((hal1_1	hal1_2)	(hal2_1	hal2_2))	((rot1_1	rot1_2)	((rot2_1	rot2_2)	(rot3_1	rot3_2)))))	((((((((((ceb1_2	vul1_2)	gac1_2)	(ceb1_1	gal1_2))	(vel1_1	vel2_1))	(((((ceb2_2	icr1_2)	gag2_1)	icr2_1)	gag2_2)	(gab1_1	gac2_1)))	(plu2_1	icr2_3))	icr2_2)	(ceb2_1	gac1_1))	((((((gab2_2	icr2_4)	gab2_1)	(366.1_1	vel1_2))	(((369.1_1	(gac2_2	vup1_2))	plu1_2)	gal2_2))	(vul3_2	(gag1_1
(((((((366.1_2	(406.1_1	(406.1_2	416.1_1)))	(lai1_1	lai2_2))	((lai1_2	lai2_1)	tri1_2))	(((((icr2_2	(((ceb2_2	gac2_1)	(gag2_1	vel1_1))	gac1_2))	(((ceb1_2	gal1_2)	(((((ceb1_1	plu2_1)	vel2_1)	(gac1_1	gag2_2))	ceb2_1)	((icr1_2	icr2_3)	icr2_1)))	(gab1_1	vul1_2)))	(((369.1_1	gal2_1)	gac2_2)	(vup1_1	vup1_2)))	((((((gab2_1	icr2_4)	gab2_2)	gag1_1)	(366.1_1	vel1_2))	((icr1_3	plu1_2)	vul3_2))	(gag1_2	(gal2_2	plu2_2))))	((gab1_2	(vul2_2	icr1_1))	vel2_2)))	((hal1_1
((((((((((366.1_2	((406.1_1	406.1_2)	416.1_1))	(lai1_1	lai2_2))	((lai1_2	lai2_1)	tri1_2))	((hal1_1	hal1_2)	(hal2_1	hal2_2)))	(((rot1_1	rot1_2)	(rot3_1	rot3_2))	(rot2_1	rot2_2)))	(((((((ceb2_2	(gac1_2	gac2_1))	gag2_1)	((gab1_1	((((gac1_1	vel1_1)	vel2_1)	gag2_2)	icr2_3))	icr2_1))	(ceb1_2	vul1_2))	((((ceb1_1	icr1_2)	icr2_2)	plu2_1)	gal1_2))	((((gab2_1	gab2_2)	icr2_4)	((vup1_1	gag1_2)	((gal2_1	plu1_2)	gac2_2)))	(((366.1_1	plu2_2)	vel1_2)	((ceb2_1	(gag1_1
((((((((406.1_1	(406.1_2	416.1_1))	366.1_2)	((lai1_1	lai2_2)	((lai1_2	lai2_1)	tri1_2)))	(((hal1_1	hal1_2)	(hal2_1	hal2_2))	((rot1_1	rot1_2)	((rot2_1	rot2_2)	(rot3_1	rot3_2)))))	(((gab1_2	vul2_2)	icr1_1)	vel2_2))	((((((((((gac1_1	vel1_1)	gac1_2)	icr1_2)	ceb1_1)	(ceb2_1	gab1_1))	((ceb1_2	vul1_2)	(ceb2_2	gag2_1)))	(gac2_1	gal1_2))	plu2_1)	icr2_1)	(((((gab2_1	gab2_2)	icr2_4)	((369.1_1	plu1_2)	vup1_1))	((((icr2_3	vel2_1)	gag2_2)	icr2_2)	(gag1_2	icr1_3)))
(((((((366.1_2	((406.1_1	416.1_1)	406.1_2))	(lai1_1	lai2_2))	((lai1_2	lai2_1)	tri1_2))	(((hal1_1	hal1_2)	(hal2_1	hal2_2))	((((rot1_1	rot1_2)	rot3_2)	rot3_1)	(rot2_1	rot2_2))))	(((((((((((gac1_2	gac1_1)	(ceb1_1	vel1_1))	(ceb1_2	gab1_1))	icr2_3)	(ceb2_2	gag2_1))	(icr2_2	icr1_2))	(((ceb2_1	vul1_2)	gag2_2)	plu2_1))	(369.1_1	(plu1_2	vup1_2)))	(gab2_1	(gab2_2	icr2_4)))	(((((366.1_1	vul3_2)	(gag1_1	(gal2_2	vup1_1)))	((gac2_1	vel2_1)	(gal1_2	icr2_1)))	((gac2_2
((((((366.1_2	(406.1_1	(406.1_2	416.1_1)))	(lai1_1	lai2_2))	((lai1_2	lai2_1)	tri1_2))	(((hal1_1	hal1_2)	(hal2_1	hal2_2))	(((rot1_1	rot1_2)	(rot3_1	rot3_2))	(rot2_1	rot2_2))))	(((((((gac1_1	gac2_1)	vel2_1)	((((plu2_1	ceb2_2)	(((gag2_1	vel1_1)	icr2_3)	vul1_2))	(ceb1_2	gab1_1))	(ceb1_1	((ceb2_1	icr1_2)	(gag2_2	icr2_1)))))	icr2_2)	(vul3_2	((gal2_2	icr1_3)	vup1_1)))	((((gab2_1	gab2_2)	icr2_4)	(((369.1_1	gal2_1)	gac2_2)	(plu2_2	(plu1_2	vel1_2))))	(((366.1_1
(((((((366.1_2	((406.1_1	406.1_2)	416.1_1))	(lai1_1	lai2_2))	((lai1_2	lai2_1)	tri1_2))	(((hal1_1	hal1_2)	(hal2_1	hal2_2))	((rot1_1	rot1_2)	((rot2_1	rot2_2)	(rot3_1	rot3_2)))))	(((((((((gac1_1	ceb2_1)	(gac1_2	icr2_3))	(gab1_1	vel1_1))	((ceb2_2	gag2_1)	ceb1_2))	icr2_2)	((ceb1_1	icr1_2)	(((gac2_1	plu2_1)	gal1_2)	icr2_1)))	(((gab2_2	icr2_4)	gab2_1)	(icr1_3	vup1_1)))	(((((366.1_1	gal2_1)	gal2_2)	(vel1_2	(gag1_2	plu1_2)))	((369.1_1	(plu2_2	gag1_1))	((gac2_2
(((((((366.1_2	((406.1_1	406.1_2)	416.1_1))	(lai1_1	lai2_2))	((lai1_2	lai2_1)	tri1_2))	(((hal1_1	hal1_2)	(hal2_1	hal2_2))	(((rot1_1	rot1_2)	(rot3_1	rot3_2))	(rot2_1	rot2_2))))	((gab1_2	(icr1_1	vul2_2))	vel2_2))	(((((gac1_1	(gac2_1	(gag2_1	(icr2_1	icr2_2))))	((ceb1_1	ceb2_2)	vul1_2))	((ceb2_1	((gac1_2	vel1_1)	icr1_2))	(gab1_1	icr2_3)))	(((ceb1_2	gal1_2)	gag2_2)	(plu2_1	vel2_1)))	((((((gab2_1	gab2_2)	icr2_4)	(gac2_2	(plu2_2	vup1_2)))	((366.1_1	((gal2_2
((((((366.1_2	((406.1_1	406.1_2)	416.1_1))	((lai1_1	lai2_2)	((lai1_2	lai2_1)	tri1_2)))	((hal1_1	hal1_2)	(hal2_1	hal2_2)))	(((((((gac1_1	vel2_1)	ceb2_1)	(gac1_2	((gal1_2	icr2_1)	plu2_1)))	(((gag2_2	ceb2_2)	(ceb1_1	gag2_1))	(icr2_2	vel1_1)))	(((((icr2_4	gab2_2)	gab2_1)	(((369.1_1	vup1_2)	plu2_2)	gac2_2))	(gal2_2	plu1_2))	(((366.1_1	(gag1_2	icr1_3))	vel1_2)	((gag1_1	vul3_2)	gal2_1))))	((((ceb1_2	vul1_2)	icr1_2)	((gab1_1	icr2_3)	gac2_1))	vup1_1))	(((gab1_2
((((((((406.1_1	(406.1_2	416.1_1))	366.1_2)	((lai1_1	lai2_2)	((lai1_2	lai2_1)	tri1_2)))	(((((((ceb1_1	gag2_1)	ceb1_2)	((plu2_1	gac1_2)	gal1_2))	(((((ceb2_2	gag2_2)	((gab1_1	vul1_2)	(icr1_2	icr2_3)))	icr2_2)	(icr2_1	vel1_1))	vup1_1))	((ceb2_1	gac1_1)	(gac2_1	vel2_1)))	((((gab2_1	(gab2_2	icr2_4))	(gal2_1	vul3_2))	plu1_2)	((((366.1_1	((369.1_1	(gag1_2	vel1_2))	vup1_2))	(icr1_3	gac2_2))	plu2_2)	(gag1_1	gal2_2))))	(gab1_2	(icr1_1	(vel2_2	vul2_2)))))	(((hal1_1
((((((((366.1_2	((406.1_1	406.1_2)	416.1_1))	(lai1_1	lai2_2))	((lai1_2	lai2_1)	tri1_2))	((((((gab1_1	icr2_3)	(ceb1_1	vel1_1))	(((gag2_1	vul1_2)	icr2_1)	icr2_2))	((((((plu2_1	gac1_2)	(ceb1_2	ceb2_2))	(((ceb2_1	gac2_1)	gac1_1)	(gag2_2	vel2_1)))	icr1_2)	gal1_2)	vup1_1))	((((gab2_1	(gab2_2	icr2_4))	(gag1_2	gac2_2))	(369.1_1	plu2_2))	((366.1_1	((vup1_2	vel1_2)	((icr1_3	plu1_2)	vul3_2)))	((gal2_1	gal2_2)	gag1_1))))	((gab1_2	(icr1_1	vul2_2))	vel2_2)))	(hal1_1
((((((366.1_2	(406.1_1	(406.1_2	416.1_1)))	((lai1_1	lai2_2)	((lai1_2	lai2_1)	tri1_2)))	((hal1_1	hal1_2)	(hal2_1	hal2_2)))	(((rot1_1	rot1_2)	(rot3_1	rot3_2))	(rot2_1	rot2_2)))	((((((gab1_1	((icr2_3	plu2_1)	vel1_1))	(((vel2_1	gag2_1)	((((((ceb1_1	icr1_2)	gac2_1)	gac1_1)	gag2_2)	icr2_1)	(ceb1_2	ceb2_1)))	((icr2_2	(gac1_2	vul1_2))	(ceb2_2	gal1_2))))	((366.1_1	gac2_2)	(gal2_1	plu1_2)))	((((369.1_1	vup1_1)	vup1_2)	gag1_1)	(((vul3_2	icr1_3)	plu2_2)	(gag1_2
((((((((366.1_2	((406.1_1	406.1_2)	416.1_1))	(lai1_1	lai2_2))	((lai1_2	lai2_1)	tri1_2))	((((((((((ceb1_1	gag2_1)	(plu2_1	vel1_1))	vul1_2)	gac1_1)	(((icr2_1	vel2_1)	icr2_3)	icr2_2))	((ceb2_2	gac1_2)	gal1_2))	((ceb2_1	gac2_1)	(gag2_2	icr1_2)))	(ceb1_2	gab1_1))	(((((gab2_1	(gab2_2	icr2_4))	((369.1_1	vup1_1)	gac2_2))	((plu2_2	vup1_2)	gag1_1))	(((366.1_1	plu1_2)	gal2_1)	gag1_2))	((vel1_2	icr1_3)	(vul3_2	gal2_2))))	(((gab1_2	vul2_2)	vel2_2)	icr1_1)))	(hal1_1
((((((366.1_2	(406.1_1	(406.1_2	416.1_1)))	(lai1_1	lai2_2))	((hal1_1	hal1_2)	(hal2_1	hal2_2)))	((((((((plu2_1	(gab1_1	vel2_1))	ceb1_2)	ceb1_1)	(((((ceb2_1	(gag2_1	vel1_1))	(((gac1_1	(icr2_1	vul1_2))	icr2_3)	(gag2_2	gal1_2)))	(ceb2_2	gac1_2))	icr2_2)	icr1_2))	gac2_1)	(((((gab2_1	gab2_2)	icr2_4)	(gal2_2	icr1_3))	vel1_2)	((gag1_1	plu2_2)	vul3_2)))	((((366.1_1	vup1_2)	(369.1_1	(vup1_1	gac2_2)))	gal2_1)	(gag1_2	plu1_2)))	(((gab1_2	icr1_1)	vul2_2)	vel2_2)))
((((366.1_2	(406.1_1	(406.1_2	416.1_1)))	(((lai1_2	lai2_1)	tri1_2)	(((rot1_1	rot1_2)	(rot3_1	rot3_2))	(rot2_1	rot2_2))))	((((((((((((plu2_1	gal1_2)	((vel1_1	(icr1_2	vul1_2))	gab1_1))	(ceb1_1	(ceb2_2	icr2_2)))	(ceb1_2	gac1_2))	icr2_3)	((((gac2_1	gac1_1)	ceb2_1)	gag2_1)	gag2_2))	(icr2_1	vel2_1))	((icr2_4	gab2_2)	gab2_1))	(((((366.1_1	gal2_2)	(369.1_1	vup1_2))	((gac2_2	vup1_1)	icr1_3))	(((vul3_2	plu1_2)	(plu2_2	gag1_2))	gag1_1))	(gal2_1	vel1_2)))	(((gab1_2
((((((((366.1_2	(406.1_1	(406.1_2	416.1_1)))	((lai1_2	lai2_1)	tri1_2))	(lai1_1	lai2_2))	((((((((((ceb2_1	vel2_1)	gag2_2)	(vel1_1	vul1_2))	icr2_1)	icr2_2)	((((gac1_1	plu2_1)	((ceb1_1	icr2_3)	gac1_2))	(ceb1_2	ceb2_2))	(gal1_2	icr1_2)))	((gab1_1	gag2_1)	gac2_1))	((((366.1_1	plu1_2)	gag1_1)	(vup1_1	(gag1_2	plu2_2)))	((((369.1_1	vul3_2)	vup1_2)	(gac2_2	gal2_1))	(gal2_2	vel1_2))))	(((icr2_4	gab2_2)	gab2_1)	icr1_3))	((gab1_2	(vel2_2	vul2_2))	icr1_1)))	(((rot1_1
((((((((366.1_2	(406.1_1	(406.1_2	416.1_1)))	(lai1_1	lai2_2))	((hal1_1	hal1_2)	(hal2_1	hal2_2)))	(((lai1_2	lai2_1)	tri1_2)	(((rot1_1	rot1_2)	(rot3_1	rot3_2))	(rot2_1	rot2_2))))	(((gab1_2	vel2_2)	icr1_1)	vul2_2))	((((((((gac1_2	(gac1_1	vul1_2))	gal1_2)	((icr1_2	icr2_1)	vel2_1))	(((ceb2_1	icr2_2)	(gab1_1	plu2_1))	gag2_2))	((((gac2_1	gag2_1)	ceb1_2)	vel1_1)	((ceb1_1	icr2_3)	ceb2_2)))	(icr1_3	plu2_2))	((vel1_2	gal2_1)	(vup1_2	vul3_2)))	(((gab2_1	gab2_2)
((((((((366.1_2	(406.1_1	(406.1_2	416.1_1)))	(lai1_1	lai2_2))	((lai1_2	lai2_1)	tri1_2))	((hal1_1	hal1_2)	(hal2_1	hal2_2)))	(((rot1_1	rot1_2)	(rot3_1	rot3_2))	(rot2_1	rot2_2)))	(((((((gag2_2	plu2_1)	(icr2_1	vel1_1))	(((icr2_3	vel2_1)	((ceb1_2	gab1_1)	((ceb2_2	vul1_2)	(gac2_1	gag2_1))))	gac1_1))	(((ceb1_1	icr1_2)	ceb2_1)	(gac1_2	gal1_2)))	369.1_1)	(((((((gab2_1	gab2_2)	icr2_4)	gag1_2)	((vel1_2	vup1_2)	vup1_1))	(gal2_2	vul3_2))	(gal2_1	(gag1_1	icr1_3)))
((((((((366.1_2	(406.1_1	(406.1_2	416.1_1)))	((lai1_1	lai2_2)	(lai1_2	lai2_1)))	tri1_2)	((((((gal1_2	ceb1_1)	(gag2_2	vel1_1))	(((((vel2_1	plu2_1)	(ceb1_2	icr2_1))	gac2_1)	((((((ceb2_1	gac1_1)	ceb2_2)	(gag2_1	vul1_2))	icr1_2)	icr2_3)	gac1_2))	gab1_1))	(366.1_1	gal2_1))	((((icr2_4	(gab2_1	gab2_2))	((gag1_1	plu1_2)	(vup1_1	vup1_2)))	icr2_2)	((((369.1_1	(gag1_2	gal2_2))	gac2_2)	(icr1_3	plu2_2))	(vel1_2	vul3_2))))	((gab1_2	vul2_2)	(icr1_1	vel2_2))))	(((rot1_1
(((((((366.1_2	((406.1_1	406.1_2)	416.1_1))	((lai1_2	lai2_1)	tri1_2))	(lai1_1	lai2_2))	(((((plu2_1	(((ceb1_2	vul1_2)	gal1_2)	vel1_1))	((((ceb1_1	gag2_1)	(((ceb2_1	(icr1_2	icr2_1))	icr2_2)	(gab1_1	vel2_1)))	((ceb2_2	gac2_1)	icr2_3))	((gac1_1	gag2_2)	gac1_2)))	gag1_2)	((((((gab2_2	(gab2_1	icr2_4))	369.1_1)	((gal2_1	(plu1_2	vup1_1))	gac2_2))	(366.1_1	(((vel1_2	plu2_2)	(gag1_1	gal2_2))	vup1_2)))	icr1_3)	vul3_2))	((gab1_2	vul2_2)	(vel2_2	icr1_1))))	((hal1_1
((((((((366.1_2	((406.1_1	416.1_1)	406.1_2))	(lai1_1	lai2_2))	((lai1_2	lai2_1)	tri1_2))	((hal1_1	(hal2_1	hal2_2))	hal1_2))	(((rot1_1	rot1_2)	(rot3_1	rot3_2))	(rot2_1	rot2_2)))	((((((((icr1_2	plu2_1)	icr2_1)	(ceb2_1	(((gac1_1	icr2_3)	gag2_1)	((gac1_2	vel2_1)	gag2_2))))	((ceb1_2	(gab1_1	vul1_2))	icr2_2))	(((ceb1_1	vel1_1)	(ceb2_2	gal1_2))	gac2_1))	((gab2_2	(gab2_1	icr2_4))	(((366.1_1	(icr1_3	vul3_2))	(369.1_1	gag1_2))	((gal2_2	(vup1_1	(plu1_2	plu2_2)))
(((((((366.1_2	(406.1_1	(406.1_2	416.1_1)))	((lai1_2	lai2_1)	tri1_2))	(lai1_1	lai2_2))	(((hal1_1	hal1_2)	(hal2_1	hal2_2))	((rot1_1	rot1_2)	((rot2_1	rot2_2)	(rot3_1	rot3_2)))))	(((gab1_2	vul2_2)	icr1_1)	vel2_2))	(((((((((gal1_2	gag2_1)	((ceb1_1	(ceb2_2	vel1_1))	vel2_1))	((icr1_2	vul1_2)	gac1_1))	(gag2_2	icr2_2))	(ceb2_1	gac1_2))	((gac2_1	icr2_1)	((ceb1_2	icr2_3)	(gab1_1	plu2_1))))	((((369.1_1	vul3_2)	gal2_1)	(plu1_2	vup1_1))	((gal2_2	vel1_2)	gag1_1)))
((((((366.1_2	((406.1_1	416.1_1)	406.1_2))	((lai1_2	lai2_1)	tri1_2))	(lai1_1	lai2_2))	(((hal1_1	hal1_2)	(hal2_1	hal2_2))	((rot1_1	rot1_2)	((rot2_1	rot2_2)	(rot3_1	rot3_2)))))	(((((((((plu2_1	ceb2_2)	gac2_1)	icr2_1)	gag2_2)	((gab1_1	icr1_2)	icr2_3))	((((((ceb1_1	ceb1_2)	gal1_2)	vel1_1)	((gac1_1	gac1_2)	vul1_2))	((ceb2_1	gag2_1)	vel2_1))	icr2_2))	(((((366.1_1	gac2_2)	369.1_1)	((gal2_2	((gag1_1	plu1_2)	vup1_1))	(gag1_2	gal2_1)))	vup1_2)	vul3_2))	((((gab2_1
((((((((406.1_1	406.1_2)	416.1_1)	366.1_2)	((lai1_2	lai2_1)	tri1_2))	(lai1_1	lai2_2))	(((hal1_1	hal1_2)	(hal2_1	hal2_2))	(((rot1_1	rot1_2)	(rot3_1	rot3_2))	(rot2_1	rot2_2))))	(((((((gac2_1	(icr1_2	icr2_1))	((((ceb1_1	vul1_2)	ceb1_2)	vel1_1)	icr2_2))	gal1_2)	((ceb2_2	icr2_3)	(gac1_1	gag2_1)))	(((gab1_1	((gag2_2	vel2_1)	plu2_1))	ceb2_1)	gac1_2))	((((((gab2_1	icr2_4)	gab2_2)	(vel1_2	vul3_2))	((gal2_2	vup1_2)	(vup1_1	plu1_2)))	(gag1_1	(icr1_3	plu2_2)))
(((((((366.1_2	((406.1_1	406.1_2)	416.1_1))	((lai1_1	lai2_2)	((lai1_2	lai2_1)	tri1_2)))	((hal1_1	(hal2_1	hal2_2))	hal1_2))	((rot1_1	rot1_2)	((rot2_1	rot2_2)	(rot3_1	rot3_2))))	((((((((icr1_2	gac2_1)	gab1_1)	icr2_1)	((ceb2_1	icr2_3)	gag2_2))	((((gac1_1	plu2_1)	gac1_2)	gag2_1)	((ceb1_1	((ceb2_2	gal1_2)	vel2_1))	(ceb1_2	vel1_1))))	(icr2_2	vul1_2))	((((((((icr2_4	gab2_1)	gab2_2)	(gal2_2	icr1_3))	(366.1_1	(369.1_1	gac2_2)))	(gal2_1	plu2_2))	gag1_1)	plu1_2)
((((((((366.1_2	((406.1_1	416.1_1)	406.1_2))	((lai1_1	lai2_2)	((lai1_2	lai2_1)	tri1_2)))	((hal1_1	hal1_2)	(hal2_1	hal2_2)))	((((rot1_1	rot1_2)	rot3_1)	rot3_2)	(rot2_1	rot2_2)))	(((((vel2_1	ceb1_2)	(((((ceb1_1	vel1_1)	ceb2_2)	gac1_2)	plu2_1)	icr1_2))	icr2_2)	((gal1_2	gag2_1)	(((gab1_1	gac1_1)	(((ceb2_1	gac2_1)	icr2_1)	(gag2_2	vul1_2)))	icr2_3)))	(((((icr2_4	gab2_1)	gab2_2)	((366.1_1	(vup1_2	gag1_2))	((gal2_1	plu2_2)	gal2_2)))	(((((369.1_1	plu1_2)	(gac2_2
((((((((366.1_2	((406.1_1	406.1_2)	416.1_1))	tri1_2)	((lai1_1	lai2_2)	(lai1_2	lai2_1)))	((hal1_1	hal1_2)	(hal2_1	hal2_2)))	((rot1_1	rot1_2)	(((rot2_1	rot2_2)	rot3_1)	rot3_2)))	((((((((vel2_1	ceb1_2)	vul1_2)	((((ceb2_2	((ceb1_1	gac1_1)	plu2_1))	(gal1_2	icr2_2))	((ceb2_1	(gab1_1	icr2_3))	gac2_1))	((gag2_1	(icr1_2	vel1_1))	icr2_1)))	(gac1_2	gag2_2))	((369.1_1	(vup1_1	gal2_2))	gag1_1))	(((((366.1_1	icr1_3)	(plu1_2	(plu2_2	vup1_2)))	vel1_2)	((gac2_2	gag1_2)
((((((366.1_2	((406.1_1	406.1_2)	416.1_1))	(lai1_1	lai2_2))	((lai1_2	lai2_1)	tri1_2))	(((((((vul1_2	gac2_1)	((ceb1_1	gag2_2)	gal1_2))	((ceb1_2	ceb2_1)	((((ceb2_2	icr2_2)	icr2_3)	((gab1_1	gac1_1)	icr1_2))	gac1_2)))	(plu2_1	((icr2_1	vel2_1)	vel1_1)))	gag2_1)	((gab2_1	(gab2_2	icr2_4))	((366.1_1	((vel1_2	gag1_2)	gal2_1))	(((((((369.1_1	plu2_2)	vup1_2)	icr1_3)	gag1_1)	vul3_2)	gal2_2)	(gac2_2	(plu1_2	vup1_1))))))	(((gab1_2	icr1_1)	vul2_2)	vel2_2)))	(((hal1_1
((((((366.1_2	(406.1_1	(406.1_2	416.1_1)))	((lai1_1	lai2_2)	((lai1_2	lai2_1)	tri1_2)))	((((((((((ceb1_1	vel1_1)	icr2_1)	icr2_2)	(ceb2_1	plu2_1))	(((((ceb1_2	gab1_1)	(gag2_2	vul1_2))	((((gac1_1	gac2_1)	gac1_2)	icr2_3)	(gag2_1	icr1_2)))	vel2_1)	ceb2_2))	gal1_2)	vul3_2)	((((366.1_1	(gag1_1	icr1_3))	((369.1_1	gag1_2)	((gal2_2	vel1_2)	gal2_1)))	(vup1_1	vup1_2))	((gac2_2	plu1_2)	plu2_2)))	((gab2_1	gab2_2)	icr2_4))	((gab1_2	(icr1_1	vul2_2))	vel2_2)))	(((hal1_1
(((((((366.1_2	((406.1_1	406.1_2)	416.1_1))	((lai1_2	lai2_1)	tri1_2))	(lai1_1	lai2_2))	((hal1_1	(hal1_2	(hal2_1	hal2_2)))	((rot1_1	rot1_2)	((rot2_1	rot2_2)	(rot3_1	rot3_2)))))	(((((((((vel1_1	ceb2_1)	(ceb1_2	(gal1_2	(icr1_2	vul1_2))))	(gac1_2	icr2_3))	(ceb1_1	(gab1_1	gag2_1)))	((gac2_1	plu2_1)	icr2_2))	((ceb2_2	vel2_1)	gag2_2))	(gac1_1	icr2_1))	(((gab2_2	icr2_4)	gab2_1)	((((((366.1_1	icr1_3)	(gag1_1	gag1_2))	(369.1_1	vel1_2))	(vup1_1	gac2_2))	(((gal2_1
(((((((406.1_1	(406.1_2	416.1_1))	366.1_2)	((lai1_2	lai2_1)	tri1_2))	(lai1_1	lai2_2))	(((((((ceb2_2	vel1_1)	(gag2_1	vel2_1))	(plu2_1	((((gac1_1	gac2_1)	icr2_2)	icr2_1)	gag2_2)))	gac1_2)	((ceb1_1	ceb1_2)	(((ceb2_1	(gab1_1	icr1_2))	(gal1_2	vul1_2))	icr2_3)))	(((gab2_1	icr2_4)	gab2_2)	((((366.1_1	gac2_2)	vul3_2)	(((gag1_2	plu1_2)	vel1_2)	(gal2_1	gal2_2)))	((369.1_1	(((gag1_1	icr1_3)	vup1_1)	vup1_2))	plu2_2))))	(((gab1_2	vul2_2)	icr1_1)	vel2_2)))	(((hal1_1
(((((((366.1_2	((406.1_1	406.1_2)	416.1_1))	(lai1_1	lai2_2))	((lai1_2	lai2_1)	tri1_2))	(((hal1_1	hal1_2)	(hal2_1	hal2_2))	((rot1_1	rot1_2)	((rot2_1	rot2_2)	(rot3_1	rot3_2)))))	(((((((((gal1_2	gac1_2)	vul1_2)	icr2_2)	(((gab1_1	icr2_3)	vel1_1)	(gac1_1	plu2_1)))	(icr2_1	(ceb1_1	(((ceb2_1	gag2_1)	ceb2_2)	vel2_1))))	((ceb1_2	icr1_2)	(gac2_1	gag2_2)))	((gab2_2	icr2_4)	gab2_1))	((((366.1_1	gag1_2)	((gac2_2	vup1_2)	vul3_2))	plu1_2)	((369.1_1	(gal2_1	plu2_2))
((((((((406.1_1	(406.1_2	416.1_1))	366.1_2)	((lai1_1	lai2_2)	((lai1_2	lai2_1)	tri1_2)))	(((((((((((((gab1_1	vel2_1)	plu2_1)	gac1_1)	icr2_1)	vel1_1)	(gac2_1	(gag2_2	icr2_2)))	gac1_2)	((((ceb1_1	vul1_2)	gag2_1)	(ceb2_1	icr1_2))	(((ceb1_2	gal1_2)	icr2_3)	ceb2_2)))	(icr2_4	(gab2_1	gab2_2)))	(((366.1_1	gac2_2)	(gag1_2	vup1_2))	vul3_2))	(((369.1_1	icr1_3)	vup1_1)	(gag1_1	plu1_2)))	((vel1_2	(gal2_1	gal2_2))	plu2_2))	(((gab1_2	icr1_1)	vel2_2)	vul2_2)))	(hal1_1
((((((366.1_2	(406.1_1	(406.1_2	416.1_1)))	((lai1_1	lai2_2)	((lai1_2	lai2_1)	tri1_2)))	(((hal1_1	hal1_2)	(hal2_1	hal2_2))	((rot1_1	rot1_2)	((rot2_1	rot2_2)	(rot3_1	rot3_2)))))	(((((((gab1_1	gac1_1)	icr2_3)	(ceb1_2	((gag2_2	icr2_2)	vul1_2)))	(((vel2_1	plu2_1)	(icr2_1	(icr1_2	gal1_2)))	((((ceb1_1	vel1_1)	ceb2_1)	gac1_2)	((ceb2_2	gag2_1)	gac2_1))))	((icr2_4	(gab2_1	gab2_2))	((plu2_2	gal2_1)	vel1_2)))	(((366.1_1	gag1_1)	((369.1_1	vul3_2)	(((gac2_2	icr1_3)
(((((((366.1_2	(406.1_1	(406.1_2	416.1_1)))	(lai1_1	lai2_2))	((lai1_2	lai2_1)	tri1_2))	(((hal1_1	hal1_2)	(hal2_1	hal2_2))	((rot1_1	rot1_2)	((rot2_1	rot2_2)	(rot3_1	rot3_2)))))	(((((vul1_2	(gac1_1	gac2_1))	((((((ceb1_2	icr1_2)	gab1_1)	((ceb2_2	gac1_2)	gag2_2))	icr2_1)	(gag2_1	vel1_1))	gal1_2))	(((ceb2_1	ceb1_1)	(icr2_3	vel2_1))	(icr2_2	plu2_1)))	(((((gab2_1	gab2_2)	icr2_4)	(gal2_2	vup1_2))	((((366.1_1	gag1_1)	vel1_2)	icr1_3)	((gag1_2	plu2_2)	vul3_2)))
(((((366.1_2	((406.1_1	406.1_2)	416.1_1))	((lai1_1	lai2_2)	((lai1_2	lai2_1)	tri1_2)))	(((hal1_1	hal1_2)	(hal2_1	hal2_2))	(((rot1_1	rot1_2)	(rot3_1	rot3_2))	(rot2_1	rot2_2))))	((((((((ceb1_1	(gac2_1	gag2_2))	icr2_3)	(ceb2_2	icr1_2))	((((ceb1_2	(ceb2_1	gab1_1))	gal1_2)	(gac1_2	icr2_1))	(vel1_1	(gag2_1	plu2_1))))	(((gac1_1	vul1_2)	vel2_1)	icr2_2))	(((((((366.1_1	gal2_2)	gag1_1)	vul3_2)	gac2_2)	vup1_2)	((((369.1_1	(gag1_2	vup1_1))	gal2_1)	plu1_2)	vel1_2))
((((((((406.1_1	406.1_2)	416.1_1)	366.1_2)	((lai1_1	lai2_2)	((lai1_2	lai2_1)	tri1_2)))	(((hal1_1	hal1_2)	(hal2_1	hal2_2))	((rot1_1	rot1_2)	((rot2_1	rot2_2)	(rot3_1	rot3_2)))))	(((((((((icr1_2	vel1_1)	(ceb2_2	icr2_3))	((gac2_1	icr2_1)	((gag2_1	gag2_2)	vul1_2)))	(ceb1_1	(ceb1_2	ceb2_1)))	gal1_2)	(((((gab1_1	plu2_1)	gac1_1)	vel2_1)	gac1_2)	icr2_2))	(gab2_1	(gab2_2	icr2_4)))	((((366.1_1	plu2_2)	((gal2_2	plu1_2)	vel1_2))	((369.1_1	gag1_1)	vup1_2))	((((gac2_2
((((((366.1_2	(406.1_1	(406.1_2	416.1_1)))	((lai1_1	lai2_2)	((lai1_2	lai2_1)	tri1_2)))	(((hal1_1	(hal2_1	hal2_2))	hal1_2)	((rot1_1	rot1_2)	((rot2_1	rot2_2)	(rot3_1	rot3_2)))))	((((((((((gag2_1	(gac1_2	vel2_1))	(gac1_1	plu2_1))	((((ceb1_2	gal1_2)	(ceb2_2	icr1_2))	ceb1_1)	(ceb2_1	icr2_1)))	(((gab1_1	gag2_2)	vel1_1)	vul1_2))	(gac2_1	(icr2_2	icr2_3)))	(gab2_1	(gab2_2	icr2_4)))	(((plu2_2	(vel1_2	vup1_2))	(gal2_1	icr1_3))	vul3_2))	gac2_2)	((366.1_1	vup1_1)
((((((366.1_2	(406.1_1	(406.1_2	416.1_1)))	(lai1_1	lai2_2))	((lai1_2	lai2_1)	tri1_2))	(((hal1_1	hal1_2)	(hal2_1	hal2_2))	((rot1_1	rot1_2)	(((rot2_1	rot2_2)	rot3_2)	rot3_1))))	(((((((gab1_1	((ceb1_2	icr1_2)	((vel1_1	vel2_1)	vul1_2)))	gac2_1)	((icr2_3	icr2_2)	icr2_1))	((((ceb1_1	((ceb2_1	gag2_1)	(ceb2_2	gag2_2)))	(gac1_1	plu2_1))	gac1_2)	gal1_2))	icr1_3)	((((((gab2_1	gab2_2)	icr2_4)	(gag1_1	vup1_2))	((369.1_1	(gag1_2	(gac2_2	plu1_2)))	vul3_2))	((366.1_1
((((((366.1_2	(406.1_1	(406.1_2	416.1_1)))	((lai1_1	lai2_2)	((lai1_2	lai2_1)	tri1_2)))	((hal1_1	(hal1_2	(hal2_1	hal2_2)))	(((rot1_1	rot1_2)	(rot3_1	rot3_2))	(rot2_1	rot2_2))))	(((((((gal1_2	vel1_1)	(gac2_1	icr2_3))	icr2_2)	((ceb1_1	gac1_2)	(ceb2_2	gag2_2)))	(((((ceb1_2	vel2_1)	plu2_1)	(ceb2_1	vul1_2))	(gac1_1	(gag2_1	icr2_1)))	(gab1_1	icr1_2)))	((((((((gab2_2	gab2_1)	icr2_4)	(plu2_2	vup1_2))	(vel1_2	vup1_1))	((gag1_2	gag1_1)	gal2_2))	(gac2_2	vul3_2))
(((((((366.1_2	(406.1_1	(406.1_2	416.1_1)))	((lai1_2	lai2_1)	tri1_2))	(lai1_1	lai2_2))	(((hal1_1	hal1_2)	(hal2_1	hal2_2))	((rot1_1	rot1_2)	((rot2_1	rot2_2)	(rot3_1	rot3_2)))))	((((((((gab1_1	vul1_2)	gal1_2)	gag2_2)	(((ceb1_1	gag2_1)	(((ceb2_1	icr2_1)	(((ceb2_2	icr1_2)	plu2_1)	vel1_1))	gac1_2))	((ceb1_2	icr2_3)	gac2_1)))	(gac1_1	(icr2_2	vel2_1)))	((((369.1_1	gag1_1)	vul3_2)	icr1_3)	(gac2_2	vel1_2)))	(((gab2_1	icr2_4)	((gab2_2	vup1_1)	plu1_2))	((((366.1_1
(((((((366.1_2	(406.1_1	(406.1_2	416.1_1)))	(lai1_1	lai2_2))	((lai1_2	lai2_1)	tri1_2))	(((hal1_1	hal1_2)	(hal2_1	hal2_2))	((rot1_1	rot1_2)	((rot2_1	rot2_2)	(rot3_1	rot3_2)))))	(((((((((ceb1_1	(ceb2_1	vul1_2))	((ceb1_2	gac1_1)	((gac1_2	(icr2_3	vel1_1))	(gag2_1	icr1_2))))	icr2_1)	((((ceb2_2	gac2_1)	vel2_1)	gal1_2)	(gab1_1	gag2_2)))	(plu2_1	icr2_2))	((((366.1_1	gal2_2)	vul3_2)	((369.1_1	plu1_2)	((icr1_3	vel1_2)	plu2_2)))	(vup1_1	gag1_1)))	(gal2_1	gag1_2))
((((((((366.1_2	((406.1_1	406.1_2)	416.1_1))	((lai1_2	lai2_1)	tri1_2))	(lai1_1	lai2_2))	(hal1_1	(hal1_2	(hal2_1	hal2_2))))	((rot1_1	rot1_2)	((rot2_1	rot2_2)	(rot3_1	rot3_2))))	((((((((gac1_1	ceb2_2)	(((ceb1_2	gag2_2)	icr2_1)	icr2_2))	vel2_1)	(((((vel1_1	icr1_2)	icr2_3)	gac2_1)	plu2_1)	((ceb1_1	gal1_2)	(gab1_1	gac1_2))))	((ceb2_1	vul1_2)	gag2_1))	(gab2_1	(gab2_2	icr2_4)))	((366.1_1	vul3_2)	(((((((369.1_1	gal2_2)	plu1_2)	(plu2_2	gal2_1))	(vup1_2	icr1_3))
(((((((366.1_2	(lai1_1	lai2_2))	((lai1_2	lai2_1)	tri1_2))	(406.1_1	(406.1_2	416.1_1)))	((rot1_1	rot1_2)	((rot2_1	rot2_2)	(rot3_1	rot3_2))))	((hal1_1	hal1_2)	(hal2_1	hal2_2)))	((((((ceb1_1	(gal1_2	icr2_1))	((((ceb2_2	(gac2_1	icr2_2))	vul1_2)	((ceb2_1	gab1_1)	icr2_3))	(gag2_2	vel2_1)))	(((ceb1_2	(gac1_2	plu2_1))	((gac1_1	vel1_1)	icr1_2))	gag2_1))	(((((366.1_1	gac2_2)	vel1_2)	plu2_2)	(((((369.1_1	gag1_2)	gal2_1)	vup1_1)	(gal2_2	plu1_2))	(vup1_2	gag1_1)))
((((((((406.1_1	(406.1_2	416.1_1))	366.1_2)	(lai1_1	lai2_2))	((lai1_2	lai2_1)	tri1_2))	(((hal1_1	hal1_2)	(hal2_1	hal2_2))	(((rot1_1	rot1_2)	(rot3_1	rot3_2))	(rot2_1	rot2_2))))	(((((((((plu2_1	icr1_2)	gag2_2)	((ceb2_1	icr2_3)	(ceb1_2	((ceb2_2	gab1_1)	gac2_1))))	gal1_2)	((gac1_1	vel1_1)	icr2_2))	((gag2_1	vul1_2)	icr2_1))	((ceb1_1	gac1_2)	vel2_1))	((gab2_2	(gab2_1	icr2_4))	(((366.1_1	icr1_3)	vul3_2)	(((((((369.1_1	gal2_2)	gag1_1)	(gac2_2	gal2_1))	(vup1_1
(((((((366.1_2	(406.1_1	(406.1_2	416.1_1)))	(lai1_1	lai2_2))	((lai1_2	lai2_1)	tri1_2))	((hal1_1	(hal1_2	(hal2_1	hal2_2)))	((rot1_1	rot1_2)	((rot2_1	rot2_2)	(rot3_1	rot3_2)))))	(((((((icr1_2	vel2_1)	((gab1_1	((icr2_3	plu2_1)	vul1_2))	gac2_1))	(gac1_1	(gac1_2	vel1_1)))	(((((ceb1_1	ceb2_1)	(gag2_1	icr2_1))	ceb2_2)	((ceb1_2	gag2_2)	gal1_2))	icr2_2))	366.1_1)	(((((((gab2_2	icr2_4)	gab2_1)	gag1_2)	(((((369.1_1	plu1_2)	icr1_3)	(gag1_1	vel1_2))	(plu2_2	vup1_2))
((((((((366.1_2	(406.1_1	(406.1_2	416.1_1)))	((lai1_1	lai2_2)	((lai1_2	lai2_1)	tri1_2)))	((hal1_1	(hal2_1	hal2_2))	hal1_2))	(((rot1_1	rot1_2)	(rot3_1	rot3_2))	(rot2_1	rot2_2)))	(((((((ceb1_1	plu2_1)	vul1_2)	((gac2_1	icr2_3)	vel2_1))	(gag2_1	(((((ceb1_2	gal1_2)	(ceb2_2	((gab1_1	icr1_2)	gag2_2)))	icr2_1)	icr2_2)	gac1_1)))	(ceb2_1	(vel1_1	gac1_2)))	((((plu1_2	vup1_2)	icr1_3)	(gag1_2	gag1_1))	vul3_2))	((gab2_2	(gab2_1	icr2_4))	(((366.1_1	vup1_1)	(((369.1_1
(((((((366.1_2	(406.1_1	(406.1_2	416.1_1)))	((lai1_2	lai2_1)	tri1_2))	(lai1_1	lai2_2))	(((hal1_1	(hal2_1	hal2_2))	hal1_2)	((rot1_1	rot1_2)	((rot2_1	rot2_2)	(rot3_1	rot3_2)))))	(((((((ceb2_1	((gac1_2	gag2_1)	vel1_1))	(ceb2_2	icr2_1))	(ceb1_1	((((ceb1_2	gal1_2)	(icr1_2	icr2_3))	gab1_1)	gac2_1)))	(((gag2_2	plu2_1)	vul1_2)	icr2_2))	(vel2_1	gac1_1))	(((((gab2_1	icr2_4)	gab2_2)	vul3_2)	plu2_2)	(((((((366.1_1	plu1_2)	(vup1_2	vup1_1))	gag1_2)	(gag1_1	icr1_3))
((((((((366.1_2	(406.1_1	(406.1_2	416.1_1)))	((lai1_2	lai2_1)	tri1_2))	(lai1_1	lai2_2))	(((hal1_1	hal1_2)	(hal2_1	hal2_2))	(((rot1_1	rot1_2)	(rot3_1	rot3_2))	(rot2_1	rot2_2))))	((gab1_2	vul2_2)	(icr1_1	vel2_2)))	(((((((ceb1_1	(ceb2_2	vel1_1))	icr2_2)	((gac1_2	plu2_1)	((gac2_1	gag2_2)	vel2_1)))	icr2_3)	((((ceb1_2	(((gab1_1	gag2_1)	gac1_1)	icr1_2))	(ceb2_1	gal1_2))	icr2_1)	vul1_2))	(((366.1_1	icr1_3)	((369.1_1	gag1_2)	(vup1_2	plu1_2)))	(gac2_2	vul3_2)))
((((((((366.1_2	((406.1_1	416.1_1)	406.1_2))	(lai1_1	lai2_2))	((lai1_2	lai2_1)	tri1_2))	(hal1_1	(hal1_2	(hal2_1	hal2_2))))	((rot1_1	rot1_2)	((rot2_1	rot2_2)	(rot3_1	rot3_2))))	(((((((gag2_1	icr1_2)	((gag2_2	(gac1_2	gac2_1))	plu2_1))	(ceb1_1	((ceb2_2	vul1_2)	((gac1_1	vel2_1)	icr2_3))))	(ceb1_2	(((((ceb2_1	icr2_1)	gab1_1)	gal1_2)	icr2_2)	vel1_1)))	((vup1_1	gag1_1)	((gal2_2	vel1_2)	plu2_2)))	((((((gab2_2	icr2_4)	gab2_1)	(vup1_2	plu1_2))	369.1_1)	gag1_2)
((((((((406.1_1	416.1_1)	406.1_2)	366.1_2)	(lai1_1	lai2_2))	((((hal1_1	hal1_2)	(hal2_1	hal2_2))	(((rot1_1	rot1_2)	(rot3_1	rot3_2))	(rot2_1	rot2_2)))	((lai1_2	lai2_1)	tri1_2)))	(((((((((vel1_1	plu2_1)	gal1_2)	gag2_1)	gac1_1)	((((ceb2_1	(gac1_2	vul1_2))	(ceb2_2	icr2_2))	icr2_1)	gag2_2))	((((vel2_1	icr1_2)	gac2_1)	(ceb1_1	ceb1_2))	(gab1_1	icr2_3)))	gal2_2)	(((((gab2_2	(gab2_1	icr2_4))	369.1_1)	plu1_2)	(((gal2_1	vup1_2)	gac2_2)	gag1_2))	((366.1_1	(plu2_2
((((((((366.1_2	((406.1_1	416.1_1)	406.1_2))	(lai1_1	lai2_2))	((lai1_2	lai2_1)	tri1_2))	((hal1_1	(hal1_2	(hal2_1	hal2_2)))	((rot1_1	rot1_2)	((rot2_1	rot2_2)	(rot3_1	rot3_2)))))	((gab1_2	(icr1_1	vul2_2))	vel2_2))	(((((ceb2_2	gac1_1)	(((((gac2_1	ceb1_1)	vel2_1)	plu2_1)	icr2_2)	((ceb2_1	vel1_1)	gac1_2)))	(gab1_1	gag2_1))	((ceb1_2	(gag2_2	((icr1_2	vul1_2)	icr2_3)))	(gal1_2	icr2_1)))	(((((((gab2_1	icr2_4)	gab2_2)	(gal2_1	vup1_2))	((gac2_2	gag1_2)	vul3_2))
(((((((366.1_2	((406.1_1	416.1_1)	406.1_2))	((lai1_2	lai2_1)	tri1_2))	(lai1_1	lai2_2))	(((hal1_1	hal1_2)	(hal2_1	hal2_2))	((rot1_1	rot1_2)	((rot2_1	rot2_2)	(rot3_1	rot3_2)))))	(((((((((ceb1_2	gac2_1)	((gac1_1	icr1_2)	plu2_1))	icr2_3)	icr2_1)	((gag2_2	vul1_2)	((ceb1_1	(ceb2_2	gal1_2))	((ceb2_1	gac1_2)	(gab1_1	gag2_1)))))	((icr2_2	vel1_1)	vel2_1))	(((icr2_4	(gab2_1	gab2_2))	vul3_2)	(((366.1_1	369.1_1)	gal2_2)	((gag1_1	gag1_2)	plu2_2))))	(((vel1_2	plu1_2)
((((((366.1_2	((406.1_1	416.1_1)	406.1_2))	(lai1_1	lai2_2))	((lai1_2	lai2_1)	tri1_2))	(((hal1_1	hal1_2)	(hal2_1	hal2_2))	((rot1_1	rot1_2)	(((rot2_1	rot2_2)	rot3_2)	rot3_1))))	((((((((((icr2_3	gac2_1)	ceb1_2)	((gac1_2	vel2_1)	icr2_2))	gag2_1)	(gag2_2	gal1_2))	(ceb2_2	(vel1_1	plu2_1)))	((((ceb1_1	gac1_1)	(gab1_1	icr1_2))	(ceb2_1	vul1_2))	icr2_1))	((366.1_1	(((((369.1_1	icr1_3)	vup1_2)	(gal2_1	plu1_2))	gac2_2)	gag1_1))	((vul3_2	vup1_1)	(vel1_2	((gag1_2
((((((((366.1_2	((406.1_1	406.1_2)	416.1_1))	(lai1_1	lai2_2))	((lai1_2	lai2_1)	tri1_2))	(((hal1_1	hal1_2)	(hal2_1	hal2_2))	((rot1_1	rot1_2)	((rot2_1	rot2_2)	(rot3_1	rot3_2)))))	(((gab1_2	vul2_2)	icr1_1)	vel2_2))	(((((gac2_1	icr2_3)	(((((ceb1_1	vel2_1)	ceb1_2)	icr1_2)	vul1_2)	icr2_1))	((((vel1_1	gal1_2)	(ceb2_2	(gab1_1	(gag2_1	gag2_2))))	icr2_2)	(((ceb2_1	gac1_1)	gac1_2)	plu2_1)))	((369.1_1	vup1_2)	(gag1_1	gag1_2)))	((icr2_4	(gab2_1	gab2_2))	(((366.1_1
(((((((((406.1_1	(406.1_2	416.1_1))	366.1_2)	(lai1_1	lai2_2))	tri1_2)	(lai1_2	lai2_1))	(((hal1_1	hal1_2)	(hal2_1	hal2_2))	(((rot1_1	rot1_2)	(rot3_1	rot3_2))	(rot2_1	rot2_2))))	((((((((ceb1_1	ceb1_2)	plu2_1)	vul1_2)	((gac2_1	gal1_2)	icr2_3))	((gag2_2	icr2_2)	(((ceb2_2	gac1_2)	((gac1_1	vel2_1)	((gag2_1	icr1_2)	icr2_1)))	gab1_1)))	(ceb2_1	vel1_1))	(vel1_2	vul3_2))	(((((gab2_1	gab2_2)	icr2_4)	plu1_2)	(((369.1_1	gag1_2)	vup1_2)	(gag1_1	((gal2_1	icr1_3)
(((((((((366.1_2	(406.1_1	(406.1_2	416.1_1)))	(lai1_1	lai2_2))	((lai1_2	lai2_1)	tri1_2))	(((hal1_1	hal1_2)	(hal2_1	hal2_2))	(((rot1_1	rot1_2)	(rot3_1	rot3_2))	(rot2_1	rot2_2))))	(icr1_1	vel2_2))	((((((gag2_2	vul1_2)	(ceb2_1	icr2_2))	(((ceb2_2	(gab1_1	icr2_3))	(gac2_1	icr2_1))	plu2_1))	vel1_1)	((gac1_2	(((ceb1_2	vel2_1)	gag2_1)	((gac1_1	gal1_2)	icr1_2)))	ceb1_1))	((((gab2_1	gab2_2)	icr2_4)	(vel1_2	vul3_2))	(((366.1_1	gac2_2)	plu1_2)	(((369.1_1	(gal2_1
(((((((366.1_2	((406.1_1	416.1_1)	406.1_2))	(((lai1_1	lai2_2)	(lai1_2	lai2_1))	tri1_2))	(((hal1_1	hal1_2)	(hal2_1	hal2_2))	((((rot1_1	rot1_2)	rot3_2)	rot3_1)	(rot2_1	rot2_2))))	(((gab1_2	icr1_1)	vul2_2)	vel2_2))	((((((vel2_1	icr2_3)	(ceb2_2	(gag2_2	icr2_1)))	(((gac2_1	(gal1_2	icr2_2))	(gab1_1	plu2_1))	(ceb1_1	gag2_1)))	gac1_1)	((((ceb1_2	icr1_2)	ceb2_1)	vel1_1)	(gac1_2	vul1_2)))	((((gab2_2	(gab2_1	icr2_4))	plu2_2)	((gag1_2	gal2_1)	vel1_2))	(((366.1_1
((((((366.1_2	(406.1_1	(406.1_2	416.1_1)))	(lai1_1	lai2_2))	((lai1_2	lai2_1)	tri1_2))	(((hal1_1	hal1_2)	(hal2_1	hal2_2))	(((rot1_1	rot1_2)	(rot3_1	rot3_2))	(rot2_1	rot2_2))))	(((((((((gac1_1	icr2_3)	gal1_2)	icr2_2)	gab1_1)	(((ceb1_1	gag2_1)	gac2_1)	(((ceb2_2	gac1_2)	vul1_2)	plu2_1)))	(((ceb1_2	icr1_2)	ceb2_1)	(gag2_2	vel2_1)))	(icr2_1	vel1_1))	(((gab2_2	gab2_1)	((366.1_1	(gac2_2	plu2_2))	((icr2_4	(gag1_2	(gal2_1	vel1_2)))	vup1_2)))	(((369.1_1	gag1_1)
((((((((366.1_2	(406.1_1	(406.1_2	416.1_1)))	(lai1_1	lai2_2))	((lai1_2	lai2_1)	tri1_2))	(((hal1_1	hal1_2)	(hal2_1	hal2_2))	((((rot1_1	rot1_2)	rot3_1)	rot3_2)	(rot2_1	rot2_2))))	((((((((gac1_1	plu2_1)	vel1_1)	((ceb1_1	(gal1_2	icr2_1))	icr2_2))	(ceb1_2	icr1_2))	gac1_2)	((ceb2_1	vul1_2)	(((ceb2_2	(gac2_1	vel2_1))	((gag2_1	icr2_3)	gag2_2))	gab1_1)))	(((((gab2_2	(gab2_1	icr2_4))	369.1_1)	(gal2_1	gal2_2))	((gag1_2	vul3_2)	(icr1_3	(plu1_2	plu2_2))))	((366.1_1
(((((366.1_2	(406.1_1	(406.1_2	416.1_1)))	(((rot1_1	rot1_2)	(rot3_1	rot3_2))	(rot2_1	rot2_2)))	(((hal1_1	hal1_2)	(hal2_1	hal2_2))	((lai1_1	lai2_2)	((lai1_2	lai2_1)	tri1_2))))	(((((((plu2_1	gac1_1)	icr2_2)	(gal1_2	icr2_1))	((ceb2_2	((gac1_2	icr2_3)	gag2_1))	(((ceb1_1	(vel2_1	vul1_2))	ceb1_2)	(ceb2_1	((gab1_1	(gag2_2	vel1_1))	(gac2_1	icr1_2))))))	(gag1_2	plu1_2))	((((((icr2_4	(gab2_1	gab2_2))	plu2_2)	gal2_1)	((366.1_1	(vup1_2	gal2_2))	(369.1_1	gac2_2)))
(((((((366.1_2	((406.1_1	416.1_1)	406.1_2))	((lai1_1	lai2_2)	((lai1_2	lai2_1)	tri1_2)))	((rot1_1	rot1_2)	((rot2_1	rot2_2)	(rot3_1	rot3_2))))	((hal1_1	hal1_2)	(hal2_1	hal2_2)))	(((((((((ceb2_2	plu2_1)	((ceb1_1	(gac2_1	gag2_1))	((ceb1_2	icr1_2)	(gab1_1	gag2_2))))	((ceb2_1	gac1_2)	((gal1_2	(vel1_1	vul1_2))	(icr2_3	vel2_1))))	icr2_1)	(gac1_1	icr2_2))	((((366.1_1	gal2_2)	icr1_3)	vup1_2)	gag1_2))	(plu2_2	vul3_2))	((((icr2_4	(gab2_1	gab2_2))	((gac2_2	(gag1_1
(((((((366.1_2	(406.1_1	(406.1_2	416.1_1)))	((lai1_1	lai2_2)	((lai1_2	lai2_1)	tri1_2)))	(((rot1_1	rot1_2)	(rot3_1	rot3_2))	(rot2_1	rot2_2)))	((hal1_1	hal1_2)	(hal2_1	hal2_2)))	(((((gag2_2	((gac1_1	(icr1_2	vul1_2))	(gag2_1	icr2_3)))	(((((ceb1_1	gac2_1)	(ceb1_2	ceb2_2))	((ceb2_1	((gal1_2	vel2_1)	icr2_2))	gac1_2))	(gab1_1	vel1_1))	icr2_1))	((((((gab2_1	icr2_4)	gab2_2)	(((366.1_1	plu2_2)	vup1_2)	gal2_2))	gag1_2)	(gag1_1	vup1_1))	369.1_1))	((plu2_1	((plu1_2
((((((((366.1_2	(406.1_1	(406.1_2	416.1_1)))	((lai1_2	lai2_1)	tri1_2))	(lai1_1	lai2_2))	(((hal1_1	hal1_2)	(hal2_1	hal2_2))	((((rot1_1	rot1_2)	rot3_1)	rot3_2)	(rot2_1	rot2_2))))	(((gab1_2	icr1_1)	vul2_2)	vel2_2))	(((((((((gac1_2	(gab1_1	gac2_1))	icr1_2)	gag2_1)	(ceb1_1	icr2_2))	((((ceb1_2	ceb2_2)	ceb2_1)	(gal1_2	icr2_3))	gag2_2))	(gac1_1	plu2_1))	(icr2_1	(vul1_2	(vel1_1	vel2_1))))	(((gab2_1	icr2_4)	gab2_2)	vup1_2))	((((((366.1_1	plu2_2)	vup1_1)	gac2_2)
((((((((((366.1_2	((406.1_1	416.1_1)	406.1_2))	(lai1_1	lai2_2))	(lai1_2	lai2_1))	tri1_2)	((rot1_1	rot1_2)	((rot2_1	rot2_2)	(rot3_1	rot3_2))))	(hal1_1	(hal1_2	(hal2_1	hal2_2))))	(((gab1_2	icr1_1)	vul2_2)	vel2_2))	((((((((gac1_2	((ceb1_1	(ceb2_2	plu2_1))	ceb1_2))	((ceb2_1	(icr2_1	icr2_2))	(gag2_1	vul1_2)))	(((gab1_1	gag2_2)	icr2_3)	vel2_1))	gac2_1)	(((gac1_1	icr1_2)	vel1_1)	gal1_2))	(((369.1_1	gag1_1)	vul3_2)	(gag1_2	icr1_3)))	(((gab2_1	icr2_4)	gab2_2)
((((((366.1_2	((406.1_1	416.1_1)	406.1_2))	(((lai1_1	lai2_2)	(lai1_2	lai2_1))	tri1_2))	(((hal1_1	hal1_2)	(hal2_1	hal2_2))	(((rot1_1	rot1_2)	(rot3_1	rot3_2))	(rot2_1	rot2_2))))	(((((((((ceb1_2	vul1_2)	((gag2_1	icr2_3)	gag2_2))	(icr2_1	gab1_1))	icr2_2)	gac2_1)	((vel2_1	gal1_2)	((ceb1_1	ceb2_1)	(((ceb2_2	gac1_2)	((icr1_2	vel1_1)	plu2_1))	gac1_1))))	vul3_2)	((((((gab2_1	icr2_4)	gab2_2)	(gac2_2	vel1_2))	((gal2_2	vup1_2)	plu1_2))	gal2_1)	(((((366.1_1	gag1_2)
((((((366.1_2	369.1_1)	((406.1_1	406.1_2)	416.1_1))	((lai1_1	lai2_2)	((lai1_2	lai2_1)	tri1_2)))	(((hal1_1	hal1_2)	(hal2_1	hal2_2))	(((rot1_1	rot1_2)	(rot3_1	rot3_2))	(rot2_1	rot2_2))))	(((((vul1_2	((((((((ceb2_2	icr1_2)	gac2_1)	vel2_1)	gag2_1)	gag2_2)	gac1_2)	(ceb2_1	vel1_1))	(plu2_1	gal1_2)))	((((ceb1_2	icr2_3)	icr2_1)	gac1_1)	icr2_2))	ceb1_1)	((((((((gab2_1	icr2_4)	gab2_2)	(((gac2_2	vup1_1)	vel1_2)	gal2_2))	vup1_2)	(plu2_2	(gag1_1	icr1_3)))	gab1_1)
(((((((((366.1_2	((406.1_1	416.1_1)	406.1_2))	369.1_1)	(lai1_1	lai2_2))	((lai1_2	lai2_1)	tri1_2))	((hal1_1	(hal1_2	(hal2_1	hal2_2)))	((rot1_1	rot1_2)	((rot2_1	rot2_2)	(rot3_1	rot3_2)))))	(((gab1_2	icr1_1)	vul2_2)	vel2_2))	(((((((((gab1_1	gac1_1)	icr2_1)	gac1_2)	vul1_2)	gag2_1)	(((ceb2_1	((gag2_2	vel1_1)	plu2_1))	icr2_2)	vel2_1))	((ceb1_2	icr2_3)	((((ceb1_1	ceb2_2)	gac2_1)	icr1_2)	gal1_2)))	((((gab2_2	(gab2_1	icr2_4))	(plu1_2	vup1_1))	vup1_2)	((vel1_2
((((((366.1_2	(369.1_1	((406.1_1	406.1_2)	416.1_1)))	((lai1_1	lai2_2)	((lai1_2	lai2_1)	tri1_2)))	(((hal1_1	hal1_2)	(hal2_1	hal2_2))	(((rot1_1	rot1_2)	(rot3_1	rot3_2))	(rot2_1	rot2_2))))	((((ceb2_2	icr2_2)	(((((((gac2_1	vul1_2)	gac1_1)	plu2_1)	ceb2_1)	((ceb1_1	gac1_2)	vel1_1))	((gag2_1	gal1_2)	((ceb1_2	vel2_1)	icr2_1)))	((gab1_1	icr2_3)	(gag2_2	icr1_2))))	((((gab2_1	gab2_2)	icr2_4)	(366.1_1	(gac2_2	((gag1_1	gag1_2)	vul3_2))))	((((vup1_2	(plu1_2	vel1_2))
((((((((((366.1_2	(406.1_1	(406.1_2	416.1_1)))	369.1_1)	((lai1_2	lai2_1)	tri1_2))	(lai1_1	lai2_2))	((hal1_1	hal1_2)	(hal2_1	hal2_2)))	((rot1_1	rot1_2)	((rot2_1	rot2_2)	(rot3_1	rot3_2))))	(((((((gac1_2	ceb2_2)	gab1_1)	(((((plu2_1	vel1_1)	vul1_2)	icr1_2)	((ceb1_1	gag2_1)	(gac1_1	gac2_1)))	(gag2_2	icr2_2)))	((((ceb1_2	gal1_2)	vel2_1)	icr2_1)	(ceb2_1	icr2_3)))	(gac2_2	(plu1_2	vup1_2)))	(((((gab2_1	icr2_4)	gab2_2)	((gal2_1	vup1_1)	(vul3_2	(gag1_1	gal2_2))))
((((((((406.1_1	406.1_2)	416.1_1)	(366.1_2	369.1_1))	((lai1_1	lai2_2)	((lai1_2	lai2_1)	tri1_2)))	(((hal1_1	hal1_2)	(hal2_1	hal2_2))	((rot1_1	rot1_2)	((rot2_1	rot2_2)	(rot3_1	rot3_2)))))	((((((((ceb1_1	(ceb1_2	icr1_2))	gag2_2)	(gal1_2	(((icr2_2	icr2_3)	(gab1_1	plu2_1))	(gac2_1	gag2_1))))	icr2_1)	((((ceb2_1	vul1_2)	(gac1_2	vel1_1))	(ceb2_2	vel2_1))	gac1_1))	(((366.1_1	vup1_2)	gac2_2)	plu1_2))	(((((gab2_1	(gab2_2	icr2_4))	icr1_3)	(gag1_2	gal2_1))	(gag1_1
((((((((366.1_2	(406.1_1	(406.1_2	416.1_1)))	369.1_1)	(lai1_1	lai2_2))	((lai1_2	lai2_1)	tri1_2))	(((((((((gal1_2	icr1_2)	(ceb1_1	gac1_1))	((icr2_1	icr2_2)	icr2_3))	(366.1_1	vup1_2))	((ceb2_2	vel1_1)	gab1_1))	(((gac2_1	((plu2_1	((gac1_2	gag2_1)	gag2_2))	vul1_2))	vel2_1)	(ceb1_2	ceb2_1)))	vel1_2)	(((icr2_4	(gab2_1	gab2_2))	gal2_2)	((vup1_1	(((gac2_2	vul3_2)	icr1_3)	plu1_2))	(gag1_1	(gag1_2	(gal2_1	plu2_2))))))	((gab1_2	(icr1_1	vel2_2))	vul2_2)))	(((rot1_1
((((((((366.1_2	((406.1_1	416.1_1)	406.1_2))	369.1_1)	(lai1_1	lai2_2))	((lai1_2	lai2_1)	tri1_2))	(((((((((gac2_1	icr2_3)	gag2_2)	((ceb2_1	(icr2_1	vel2_1))	gac1_2))	ceb1_2)	icr2_2)	(gal1_2	vel1_1))	(((gab2_1	(gab2_2	icr2_4))	vup1_2)	((((vup1_1	vul3_2)	gal2_1)	((gag1_1	plu1_2)	plu2_2))	((icr1_3	gac2_2)	(gag1_2	vel1_2)))))	((366.1_1	gal2_2)	((((ceb1_1	(gac1_1	icr1_2))	gag2_1)	((gab1_1	plu2_1)	vul1_2))	ceb2_2)))	(((gab1_2	icr1_1)	vul2_2)	vel2_2)))	(((hal1_1
((((((366.1_2	369.1_1)	(406.1_1	(406.1_2	416.1_1)))	(((lai1_1	lai2_2)	(lai1_2	lai2_1))	tri1_2))	(((hal1_1	(hal2_1	hal2_2))	hal1_2)	((rot1_1	rot1_2)	((rot2_1	rot2_2)	(rot3_1	rot3_2)))))	((((((((((gac2_1	ceb2_2)	gag2_1)	(((ceb1_1	gab1_1)	ceb1_2)	plu2_1))	(icr2_1	gac1_2))	vel1_1)	(gag2_2	(vel2_1	vul1_2)))	((gac1_1	(gal1_2	icr2_3))	icr1_2))	(ceb2_1	icr2_2))	((((gab2_2	(gab2_1	icr2_4))	(366.1_1	(vel1_2	(gac2_2	vul3_2))))	(gal2_2	vup1_2))	(((plu1_2	(gal2_1
(((((((366.1_2	(406.1_1	(406.1_2	416.1_1)))	((lai1_2	lai2_1)	tri1_2))	(369.1_1	(lai1_1	lai2_2)))	(((hal1_1	hal1_2)	(hal2_1	hal2_2))	((((rot1_1	rot1_2)	rot3_2)	rot3_1)	(rot2_1	rot2_2))))	(((((((((ceb1_2	vel2_1)	vul1_2)	plu2_1)	(((ceb1_1	(ceb2_1	gab1_1))	gal1_2)	gag2_2))	(((((ceb2_2	gac1_1)	gac2_1)	icr1_2)	icr2_2)	(((gac1_2	vel1_1)	icr2_1)	gag2_1)))	icr2_3)	((((gab2_1	(gab2_2	icr2_4))	366.1_1)	(gag1_2	plu2_2))	((vul3_2	vup1_1)	(icr1_3	vel1_2))))	(((((gal2_1
((((((((406.1_1	406.1_2)	416.1_1)	366.1_2)	(369.1_1	(lai1_1	lai2_2)))	((lai1_2	lai2_1)	tri1_2))	((((((((((gag2_2	plu2_1)	vel2_1)	(ceb1_2	vul1_2))	(ceb2_2	gac1_1))	icr2_2)	(gal1_2	icr1_2))	((((ceb1_1	icr2_3)	((ceb2_1	(gac1_2	vel1_1))	gab1_1))	(gac2_1	gag2_1))	icr2_1))	((gab2_1	gab2_2)	icr2_4))	((366.1_1	(plu1_2	(gal2_1	plu2_2)))	((((vul3_2	((gag1_2	vel1_2)	(icr1_3	vup1_1)))	gac2_2)	(gal2_2	vup1_2))	gag1_1)))	(gab1_2	((icr1_1	vul2_2)	vel2_2))))	(((hal1_1
(((((((366.1_2	(406.1_1	(406.1_2	416.1_1)))	((lai1_1	lai2_2)	((lai1_2	lai2_1)	tri1_2)))	(hal1_1	(hal1_2	(hal2_1	hal2_2))))	((rot1_1	rot1_2)	((rot2_1	rot2_2)	(rot3_1	rot3_2))))	(((((ceb1_2	((((ceb2_1	plu2_1)	gab1_1)	((gac1_1	gac1_2)	(((icr2_3	vel2_1)	vul1_2)	vel1_1)))	(((gag2_1	gag2_2)	icr2_2)	gal1_2)))	(ceb2_2	icr1_2))	(ceb1_1	(gac2_1	icr2_1)))	(((gab2_1	icr2_4)	gab2_2)	((366.1_1	vul3_2)	((((((369.1_1	(vup1_2	plu1_2))	(gag1_1	icr1_3))	(gac2_2	gag1_2))
(((((((366.1_2	(406.1_1	(406.1_2	416.1_1)))	(lai1_1	lai2_2))	(lai1_2	lai2_1))	tri1_2)	(((hal1_1	hal1_2)	(hal2_1	hal2_2))	(((rot1_1	rot1_2)	(rot3_1	rot3_2))	(rot2_1	rot2_2))))	(((((((gac2_1	gab1_1)	(ceb2_2	plu2_1))	((ceb1_2	vul1_2)	gac1_2))	(((gac1_1	icr2_1)	icr2_2)	(((ceb1_1	icr2_3)	gal1_2)	(((ceb2_1	gag2_2)	(gag2_1	vel2_1))	(icr1_2	vel1_1)))))	(369.1_1	(icr1_3	plu1_2)))	(((gab2_2	icr2_4)	gab2_1)	(((((366.1_1	gal2_2)	vel1_2)	(gag1_2	vup1_1))	(gal2_1
(((((((366.1_2	(406.1_1	(406.1_2	416.1_1)))	(lai1_1	lai2_2))	((lai1_2	lai2_1)	tri1_2))	((hal1_1	hal1_2)	(hal2_1	hal2_2)))	((rot1_1	rot1_2)	((rot2_1	rot2_2)	(rot3_1	rot3_2))))	(((((ceb2_1	vel2_1)	((((gag2_1	(gac1_1	gag2_2))	(ceb1_1	vul1_2))	(((ceb2_2	plu2_1)	gac2_1)	icr2_2))	((ceb1_2	vel1_1)	icr2_1)))	((gab1_1	gac1_2)	(gal1_2	(icr1_2	icr2_3))))	(((((((gab2_1	gab2_2)	icr2_4)	(((366.1_1	gal2_1)	vel1_2)	(gag1_1	vul3_2)))	gac2_2)	vup1_1)	(((369.1_1	icr1_3)
((((((((406.1_1	(406.1_2	416.1_1))	366.1_2)	(lai1_1	lai2_2))	((lai1_2	lai2_1)	tri1_2))	(((hal1_1	hal1_2)	(hal2_1	hal2_2))	((rot1_1	rot1_2)	((rot2_1	rot2_2)	(rot3_1	rot3_2)))))	(((((((((gab1_1	gal1_2)	(icr1_2	vul1_2))	((((gag2_1	gac1_1)	(gac2_1	vel2_1))	(((((((ceb1_1	icr2_3)	ceb1_2)	gac1_2)	ceb2_2)	icr2_1)	icr2_2)	gag2_2))	ceb2_1))	(vel1_1	plu2_1))	(gac2_2	plu2_2))	((gal2_2	vup1_1)	plu1_2))	((((((gab2_1	gab2_2)	icr2_4)	gal2_1)	369.1_1)	(((gag1_1	(icr1_3
(((((((366.1_2	(406.1_1	(406.1_2	416.1_1)))	((lai1_1	lai2_2)	((lai1_2	lai2_1)	tri1_2)))	((hal1_1	hal1_2)	(hal2_1	hal2_2)))	((((rot1_1	rot1_2)	rot3_2)	rot3_1)	(rot2_1	rot2_2)))	(((((((vel1_1	gal1_2)	ceb2_1)	(ceb2_2	gag2_1))	((gac1_1	gac1_2)	gac2_1))	(((ceb1_2	plu2_1)	(ceb1_1	((gag2_2	icr2_3)	icr2_1)))	((gab1_1	icr1_2)	(icr2_2	(vel2_1	vul1_2)))))	((((gab2_1	(gab2_2	icr2_4))	gal2_1)	((((369.1_1	icr1_3)	((gal2_2	(gag1_1	vup1_2))	vup1_1))	vel1_2)	gag1_2))
((((((366.1_2	((406.1_1	406.1_2)	416.1_1))	(((hal1_1	hal1_2)	(hal2_1	hal2_2))	((rot1_1	rot1_2)	((rot2_1	rot2_2)	(rot3_1	rot3_2)))))	(((lai1_1	lai2_2)	(lai1_2	lai2_1))	tri1_2))	((((((((((plu2_1	icr2_1)	(ceb1_1	gag2_2))	ceb1_2)	(((gab1_1	((ceb2_1	gal1_2)	icr2_3))	vel1_1)	vel2_1))	(ceb2_2	icr2_2))	gac2_1)	((gac1_1	gag2_1)	gac1_2))	(icr1_2	vul1_2))	(((((gab2_1	icr2_4)	gab2_2)	((((366.1_1	plu2_2)	plu1_2)	369.1_1)	gac2_2))	(gag1_2	vel1_2))	(((gag1_1	icr1_3)
((((((((406.1_1	(406.1_2	416.1_1))	366.1_2)	((lai1_2	lai2_1)	tri1_2))	(lai1_1	lai2_2))	(((hal1_1	hal1_2)	(hal2_1	hal2_2))	(((rot1_1	rot1_2)	(rot3_1	rot3_2))	(rot2_1	rot2_2))))	((gab1_2	icr1_1)	(vel2_2	vul2_2)))	(((((((ceb1_1	(ceb1_2	gag2_2))	((plu2_1	gac1_1)	icr2_1))	((gac1_2	(gag2_1	vel1_1))	icr2_2))	((((((ceb2_1	vel2_1)	ceb2_2)	gac2_1)	(icr1_2	vul1_2))	gab1_1)	(gal1_2	icr2_3)))	(((369.1_1	(plu2_2	plu1_2))	(icr1_3	vup1_2))	(gag1_2	vel1_2)))	(((gab2_1
(((((((366.1_2	((406.1_1	416.1_1)	406.1_2))	(lai1_1	lai2_2))	(((lai1_2	lai2_1)	tri1_2)	(((rot1_1	rot1_2)	(rot3_1	rot3_2))	(rot2_1	rot2_2))))	((hal1_1	hal1_2)	(hal2_1	hal2_2)))	(((gab1_2	vul2_2)	vel2_2)	icr1_1))	((((((((((plu2_1	gac1_2)	ceb2_1)	icr2_3)	icr2_2)	gab1_1)	vul1_2)	(((gac1_1	gag2_1)	vel1_1)	(gac2_1	gag2_2)))	(icr1_2	icr2_1))	(((ceb1_1	ceb2_2)	(ceb1_2	vel2_1))	gal1_2))	((((gab2_1	icr2_4)	gab2_2)	icr1_3)	((((366.1_1	vup1_2)	vel1_2)	(((vup1_1
(((((((366.1_2	(406.1_1	(406.1_2	416.1_1)))	((lai1_2	lai2_1)	tri1_2))	(lai1_1	lai2_2))	(((hal1_1	hal1_2)	(hal2_1	hal2_2))	(((rot1_1	rot1_2)	(rot3_1	rot3_2))	(rot2_1	rot2_2))))	((gab1_2	vul2_2)	(icr1_1	vel2_2)))	(((((icr2_3	gal1_2)	((((((ceb1_1	vel2_1)	plu2_1)	gag2_2)	(ceb1_2	ceb2_2))	(vul1_2	(gac2_1	(gag2_1	vel1_1))))	((gab1_1	gac1_2)	gac1_1)))	(((ceb2_1	icr2_1)	icr2_2)	icr1_2))	((((gab2_1	(gab2_2	icr2_4))	gag1_1)	((369.1_1	plu1_2)	icr1_3))	((((366.1_1
((((((366.1_2	(406.1_1	(406.1_2	416.1_1)))	(lai1_1	lai2_2))	((lai1_2	lai2_1)	tri1_2))	((((((((gag2_1	((gac1_2	vel2_1)	gac2_1))	vel1_1)	(ceb1_1	(((((ceb1_2	icr1_2)	(((ceb2_2	gab1_1)	gag2_2)	(icr2_1	vul1_2)))	plu2_1)	((ceb2_1	gal1_2)	icr2_2))	gac1_1)))	icr2_3)	(icr2_4	(gab2_1	gab2_2)))	((((366.1_1	plu2_2)	vel1_2)	((icr1_3	plu1_2)	vup1_1))	(((369.1_1	gag1_1)	vup1_2)	(gac2_2	gal2_1))))	((vul3_2	gag1_2)	gal2_2))	(((gab1_2	vul2_2)	vel2_2)	icr1_1)))	(((hal1_1
(((((((((406.1_1	406.1_2)	416.1_1)	366.1_2)	(lai1_1	lai2_2))	tri1_2)	(lai1_2	lai2_1))	(((hal1_1	hal1_2)	(hal2_1	hal2_2))	(((rot1_1	rot1_2)	(rot3_1	rot3_2))	(rot2_1	rot2_2))))	(((((((ceb2_2	(gag2_2	icr1_2))	((((ceb1_1	(ceb1_2	gab1_1))	icr2_2)	(gac2_1	icr2_3))	((gac1_2	gag2_1)	vul1_2)))	plu2_1)	(((vel2_1	gal1_2)	gac1_1)	((ceb2_1	vel1_1)	icr2_1)))	((369.1_1	(gag1_1	plu2_2))	((((plu1_2	icr1_3)	gal2_2)	(gag1_2	vel1_2))	((gal2_1	vup1_2)	vup1_1))))	(((gab2_1
(((((366.1_2	(406.1_1	(406.1_2	416.1_1)))	((lai1_1	lai2_2)	((lai1_2	lai2_1)	tri1_2)))	((hal1_1	(hal1_2	(hal2_1	hal2_2)))	(((rot1_1	rot1_2)	(rot3_1	rot3_2))	(rot2_1	rot2_2))))	((((((icr1_2	((((ceb1_1	icr2_3)	vel1_1)	((ceb2_1	plu2_1)	gal1_2))	gac2_1))	((((gac1_1	gag2_1)	icr2_2)	(ceb2_2	(((gac1_2	vul1_2)	vel2_1)	gag2_2)))	((ceb1_2	gab1_1)	icr2_1)))	((gab2_2	icr2_4)	gab2_1))	(369.1_1	(((plu1_2	(gag1_2	vel1_2))	plu2_2)	(gal2_2	(vup1_1	vup1_2)))))	((((366.1_1
((((((366.1_2	(406.1_1	(406.1_2	416.1_1)))	((lai1_1	lai2_2)	((lai1_2	lai2_1)	tri1_2)))	(((hal1_1	hal1_2)	(hal2_1	hal2_2))	((((rot1_1	rot1_2)	rot3_1)	rot3_2)	(rot2_1	rot2_2))))	((gab1_2	icr1_1)	(vul2_2	vel2_2)))	((((icr1_2	(((ceb2_1	gab1_1)	gac2_1)	((ceb2_2	gag2_2)	gac1_1)))	((ceb1_1	(vul1_2	vel1_1))	((gag2_1	gal1_2)	vel2_1)))	((((ceb1_2	plu2_1)	(gac1_2	icr2_3))	icr2_1)	icr2_2))	((((gab2_1	gab2_2)	icr2_4)	(plu1_2	vul3_2))	(((((((366.1_1	icr1_3)	gal2_2)
(((((((366.1_2	(406.1_1	(406.1_2	416.1_1)))	((lai1_2	lai2_1)	tri1_2))	(lai1_1	lai2_2))	((hal1_1	(hal2_1	hal2_2))	hal1_2))	((((rot1_1	rot1_2)	rot3_1)	rot3_2)	(rot2_1	rot2_2)))	((((((((ceb2_1	plu2_1)	gac2_1)	(((vel1_1	(ceb1_2	gag2_2))	gac1_2)	(ceb1_1	(ceb2_2	gac1_1))))	((icr1_2	(icr2_3	(vel2_1	vul1_2)))	icr2_1))	((gab1_1	(gag2_1	icr2_2))	gal1_2))	(((((gab2_1	icr2_4)	gab2_2)	gal2_1)	plu2_2)	(366.1_1	plu1_2)))	((((369.1_1	vel1_2)	gag1_1)	vul3_2)	((((gag1_2
(((((((((366.1_2	((406.1_1	406.1_2)	416.1_1))	(lai1_1	lai2_2))	((lai1_2	lai2_1)	tri1_2))	((hal1_1	hal1_2)	(hal2_1	hal2_2)))	(((rot1_1	rot1_2)	(rot3_1	rot3_2))	(rot2_1	rot2_2)))	((((((((vul1_2	vel2_1)	icr2_3)	((icr2_1	plu2_1)	icr2_2))	((gac1_2	(((((ceb1_1	gac1_1)	(ceb2_2	(gag2_2	vel1_1)))	gac2_1)	gab1_1)	((ceb1_2	icr1_2)	ceb2_1)))	gag2_1))	gal1_2)	(((((gab2_1	icr2_4)	gab2_2)	icr1_3)	((366.1_1	gag1_1)	(gal2_2	(gac2_2	vup1_2))))	gag1_2))	vup1_1)	((((369.1_1
(((((((366.1_2	(406.1_1	(406.1_2	416.1_1)))	(lai1_1	lai2_2))	((lai1_2	lai2_1)	tri1_2))	((hal1_1	(hal1_2	(hal2_1	hal2_2)))	(((rot1_1	rot1_2)	(rot2_1	rot2_2))	(rot3_1	rot3_2))))	(((((((gal1_2	icr2_2)	(gac1_1	gac2_1))	icr2_1)	(plu2_1	icr2_3))	(ceb2_2	((((ceb1_1	ceb1_2)	gab1_1)	icr1_2)	((((((ceb2_1	vel2_1)	vul1_2)	gag2_1)	gac1_2)	vel1_1)	gag2_2))))	(((((gab2_2	(gab2_1	icr2_4))	(369.1_1	gal2_1))	(((gag1_2	(plu1_2	vup1_1))	vel1_2)	gac2_2))	(gal2_2	icr1_3))
((((((((366.1_2	(406.1_1	(406.1_2	416.1_1)))	(lai1_1	lai2_2))	((lai1_2	lai2_1)	tri1_2))	((hal1_1	(hal1_2	(hal2_1	hal2_2)))	(((rot1_1	rot1_2)	(rot3_1	rot3_2))	(rot2_1	rot2_2))))	((((((((((vul1_2	icr2_3)	gag2_2)	(gag2_1	vel2_1))	gac1_2)	(ceb2_2	plu2_1))	((ceb2_1	vel1_1)	icr1_2))	(((gac2_1	(icr2_1	(gac1_1	gal1_2)))	icr2_2)	gab1_1))	(ceb1_1	ceb1_2))	((((gac2_2	gal2_2)	gal2_1)	gag1_2)	vul3_2))	(((gab2_1	gab2_2)	icr2_4)	((366.1_1	gag1_1)	((369.1_1	(icr1_3
(((((((406.1_1	(406.1_2	416.1_1))	366.1_2)	(lai1_1	lai2_2))	((lai1_2	lai2_1)	tri1_2))	(((hal1_1	(hal2_1	hal2_2))	hal1_2)	((rot1_1	rot1_2)	((rot2_1	rot2_2)	(rot3_1	rot3_2)))))	((((((plu2_1	ceb2_1)	(gag2_2	vel1_1))	(((((ceb1_1	gac1_2)	gac1_1)	(icr1_2	icr2_3))	((((gac2_1	vel2_1)	icr2_2)	gag2_1)	gal1_2))	(((ceb1_2	gab1_1)	icr2_1)	(ceb2_2	vul1_2))))	vel1_2)	(((gab2_1	icr2_4)	gab2_2)	((((366.1_1	(gal2_2	(plu1_2	plu2_2)))	gag1_1)	((gag1_2	((icr1_3	vup1_2)
(((((((366.1_2	(406.1_1	(406.1_2	416.1_1)))	(lai1_1	lai2_2))	((lai1_2	lai2_1)	tri1_2))	(((hal1_1	(hal2_1	hal2_2))	hal1_2)	(((rot1_1	rot1_2)	(rot3_1	rot3_2))	(rot2_1	rot2_2))))	(((((((plu2_1	((((ceb1_2	((gac2_1	vel2_1)	gag2_1))	((gab1_1	gac1_1)	(gac1_2	icr2_1)))	icr1_2)	(((gag2_2	vel1_1)	ceb1_1)	icr2_2)))	icr2_3)	((ceb2_1	(ceb2_2	vul1_2))	gal1_2))	(gab2_1	(gab2_2	icr2_4)))	((((((366.1_1	vup1_1)	plu1_2)	((gac2_2	gag1_1)	icr1_3))	gal2_1)	(((369.1_1	vup1_2)
(((((((366.1_2	(406.1_1	(406.1_2	416.1_1)))	((lai1_2	lai2_1)	tri1_2))	(lai1_1	lai2_2))	(((hal1_1	hal1_2)	(hal2_1	hal2_2))	((rot1_1	rot1_2)	((rot2_1	rot2_2)	(rot3_1	rot3_2)))))	((((((icr2_1	((((gab1_1	gac1_1)	icr2_2)	(gag2_1	(icr2_3	vul1_2)))	vel2_1))	plu2_1)	(ceb2_2	icr1_2))	((((ceb1_2	gac1_2)	ceb2_1)	((gal1_2	ceb1_1)	gac2_1))	(gag2_2	vel1_1)))	((((gab2_1	gab2_2)	icr2_4)	((gag1_1	plu1_2)	vel1_2))	(((((366.1_1	vul3_2)	gag1_2)	vup1_1)	(((369.1_1	plu2_2)
((((((((406.1_1	(406.1_2	416.1_1))	366.1_2)	(lai1_1	lai2_2))	((lai1_2	lai2_1)	tri1_2))	((hal1_1	hal1_2)	(hal2_1	hal2_2)))	((rot1_1	rot1_2)	((rot2_1	rot2_2)	(rot3_1	rot3_2))))	(((((vel2_1	(gac2_1	icr1_2))	ceb2_1)	((icr2_2	((ceb1_1	plu2_1)	(icr2_1	vel1_1)))	((((((ceb1_2	gag2_2)	icr2_3)	vul1_2)	gal1_2)	((ceb2_2	gac1_2)	gag2_1))	(gab1_1	gac1_1))))	((((((icr2_4	gab2_2)	gab2_1)	gal2_2)	((366.1_1	plu2_2)	((369.1_1	gal2_1)	(vel1_2	(gag1_1	plu1_2)))))	vup1_2)
((((((((406.1_1	(406.1_2	416.1_1))	366.1_2)	((lai1_2	lai2_1)	tri1_2))	(369.1_1	(lai1_1	lai2_2)))	((hal1_1	(hal1_2	(hal2_1	hal2_2)))	((rot1_1	rot1_2)	((rot2_1	rot2_2)	(rot3_1	rot3_2)))))	(((((((((gac1_1	gac1_2)	(ceb1_2	gag2_2))	((ceb1_1	plu2_1)	(icr2_1	vel1_1)))	vul1_2)	(ceb2_2	icr2_2))	(ceb2_1	vel2_1))	((((gal1_2	gag2_1)	gac2_1)	(icr1_2	icr2_3))	gab1_1))	((((gab2_1	gab2_2)	icr2_4)	(((366.1_1	(vup1_1	vup1_2))	((icr1_3	(gac2_2	gag1_2))	plu2_2))	gal2_2))
(((((((((369.1_1	366.1_2)	(406.1_1	(406.1_2	416.1_1)))	(lai1_1	lai2_2))	((lai1_2	lai2_1)	tri1_2))	(((rot1_1	rot1_2)	(rot3_1	rot3_2))	(rot2_1	rot2_2)))	((hal1_1	hal1_2)	(hal2_1	hal2_2)))	((((((vul1_2	gac1_1)	((ceb1_1	icr2_1)	(plu2_1	vel1_1)))	(((((((gac1_2	gab1_1)	gac2_1)	icr2_3)	ceb1_2)	((ceb2_1	icr1_2)	vel2_1))	(gag2_1	gag2_2))	(ceb2_2	gal1_2)))	(((gab2_1	gab2_2)	icr2_4)	(((366.1_1	plu2_2)	(gag1_1	icr1_3))	icr2_2)))	((gac2_2	gal2_2)	(((plu1_2	gal2_1)
(((((((((366.1_2	369.1_1)	(406.1_1	(406.1_2	416.1_1)))	((lai1_2	lai2_1)	tri1_2))	(lai1_1	lai2_2))	((hal1_1	hal1_2)	(hal2_1	hal2_2)))	((rot1_1	rot1_2)	((rot2_1	rot2_2)	(rot3_1	rot3_2))))	(((((ceb1_1	vel1_1)	((((((ceb2_1	(vel2_1	vul1_2))	ceb2_2)	gag2_2)	gac1_2)	((ceb1_2	(gac2_1	(icr1_2	plu2_1)))	((gab1_1	gac1_1)	gal1_2)))	(((gag2_1	icr2_3)	icr2_1)	icr2_2)))	(((366.1_1	gag1_1)	plu2_2)	((vup1_1	(plu1_2	gal2_1))	vul3_2)))	((((gab2_2	gab2_1)	icr2_4)	(vup1_2
((((((((369.1_1	366.1_2)	(406.1_1	(406.1_2	416.1_1)))	((lai1_2	lai2_1)	tri1_2))	(lai1_1	lai2_2))	(((hal1_1	hal1_2)	(hal2_1	hal2_2))	(((rot1_1	rot1_2)	(rot3_1	rot3_2))	(rot2_1	rot2_2))))	((((((((((ceb2_2	gac2_1)	(ceb1_1	gag2_2))	((ceb1_2	gac1_1)	(((ceb2_1	gab1_1)	vel1_1)	gac1_2)))	(icr1_2	plu2_1))	icr2_2)	(icr2_3	(vel2_1	vul1_2)))	gag2_1)	gal1_2)	((((gab2_1	icr2_4)	gab2_2)	(((((366.1_1	gal2_1)	((gac2_2	icr1_3)	gag1_1))	((plu1_2	vup1_1)	vul3_2))	(gag1_2
(((((((((369.1_1	366.1_2)	(406.1_1	(406.1_2	416.1_1)))	(lai1_1	lai2_2))	((lai1_2	lai2_1)	tri1_2))	(((hal1_1	hal1_2)	(hal2_1	hal2_2))	((rot1_1	rot1_2)	((rot2_1	rot2_2)	(rot3_1	rot3_2)))))	((gab1_2	vel2_2)	(icr1_1	vul2_2)))	((((((((vel2_1	((icr1_2	ceb2_2)	gac1_1))	((ceb2_1	gag2_2)	plu2_1))	gab1_1)	(gag2_1	icr2_1))	(((ceb1_2	icr2_3)	gac1_2)	(icr2_2	vel1_1)))	((ceb1_1	(gac2_1	vul1_2))	gal1_2))	((((366.1_1	gal2_2)	((((gac2_2	gag1_1)	icr1_3)	(vel1_2	vul3_2))
((((((((366.1_2	369.1_1)	((406.1_1	406.1_2)	416.1_1))	(lai1_2	lai2_1))	((lai1_1	lai2_2)	tri1_2))	(((hal1_1	(hal2_1	hal2_2))	hal1_2)	((rot1_1	rot1_2)	((rot2_1	rot2_2)	(rot3_1	rot3_2)))))	(((((gal1_2	(((gab1_1	gag2_1)	(plu2_1	vel2_1))	(gac1_1	gag2_2)))	(((icr2_1	vul1_2)	(gac2_1	(gac1_2	icr2_2)))	((((ceb1_1	(ceb1_2	icr2_3))	vel1_1)	ceb2_1)	icr1_2)))	ceb2_2)	((((gab1_2	vul2_2)	icr1_1)	vel2_2)	(gab2_1	(gab2_2	icr2_4))))	((((((366.1_1	vul3_2)	vup1_1)	(gag1_1
((((((366.1_2	369.1_1)	(406.1_1	(406.1_2	416.1_1)))	((lai1_1	lai2_2)	((lai1_2	lai2_1)	tri1_2)))	(((hal1_1	hal1_2)	(hal2_1	hal2_2))	((((rot1_1	rot1_2)	rot3_1)	rot3_2)	(rot2_1	rot2_2))))	((((((((gac1_1	gag2_1)	gac2_1)	((ceb1_2	plu2_1)	ceb2_1))	(((ceb1_1	gag2_2)	vel1_1)	(icr1_2	icr2_3)))	ceb2_2)	(vul1_2	gal1_2))	(((plu1_2	(((gal2_2	vul3_2)	plu2_2)	((gac2_2	gal2_1)	icr1_3)))	gag1_1)	((icr2_1	gab1_1)	((gac1_2	vel2_1)	icr2_2))))	(((((gab2_2	icr2_4)	gab2_1)
((((((((406.1_1	(406.1_2	416.1_1))	369.1_1)	366.1_2)	(lai1_1	lai2_2))	((lai1_2	lai2_1)	tri1_2))	(((hal1_1	hal1_2)	(hal2_1	hal2_2))	((rot1_1	rot1_2)	((rot2_1	rot2_2)	(rot3_1	rot3_2)))))	((((icr2_1	gac2_1)	((((gag2_1	vul1_2)	(((ceb1_2	plu2_1)	(ceb2_1	gab1_1))	gac1_2))	gac1_1)	gal1_2))	((ceb2_2	vel2_1)	((ceb1_1	(gag2_2	(icr1_2	icr2_3)))	(icr2_2	vel1_1))))	((((gab2_1	gab2_2)	(((gab1_2	(icr1_1	vel2_2))	vul2_2)	icr2_4))	(((gag1_1	gal2_2)	((gac2_2	vup1_2)
(((((((366.1_2	((406.1_1	406.1_2)	416.1_1))	((lai1_2	lai2_1)	tri1_2))	(lai1_1	lai2_2))	(hal1_1	(hal1_2	(hal2_1	hal2_2))))	(((rot1_1	rot1_2)	(rot3_1	rot3_2))	(rot2_1	rot2_2)))	(((((((ceb1_2	icr1_2)	((ceb2_1	gag2_2)	((gac2_1	vel2_1)	icr2_1)))	vul1_2)	gac1_1)	(((((gab1_1	plu2_1)	icr2_3)	icr2_2)	(ceb1_1	((ceb2_2	gal1_2)	(gag2_1	vel1_1))))	gac1_2))	(369.1_1	gac2_2))	(((((gab2_2	gab2_1)	icr2_4)	((gab1_2	(icr1_1	vul2_2))	vel2_2))	((366.1_1	gal2_1)	vel1_2))
(((((((366.1_2	(406.1_1	(406.1_2	416.1_1)))	((lai1_2	lai2_1)	tri1_2))	(lai1_1	lai2_2))	((hal1_1	hal1_2)	(hal2_1	hal2_2)))	((rot1_1	rot1_2)	(((rot2_1	rot2_2)	rot3_2)	rot3_1)))	((((((((ceb1_1	((ceb2_2	(plu2_1	vel2_1))	icr2_3))	ceb1_2)	(gab1_1	gac2_1))	((gag2_1	gag2_2)	((icr2_1	(ceb2_1	icr1_2))	gal1_2)))	icr2_2)	((gac1_2	vel1_1)	(gac1_1	vul1_2)))	(((gab2_2	icr2_4)	gab2_1)	((gab1_2	vel2_2)	(icr1_1	vul2_2))))	(((((366.1_1	gag1_2)	vul3_2)	gal2_1)	(((369.1_1
((((((366.1_2	(406.1_1	(406.1_2	416.1_1)))	(lai1_1	lai2_2))	((lai1_2	lai2_1)	tri1_2))	((hal1_1	(hal1_2	(hal2_1	hal2_2)))	(((rot1_1	rot1_2)	(rot3_1	rot3_2))	(rot2_1	rot2_2))))	(((((((ceb1_2	gab1_1)	icr2_2)	(ceb2_1	(gag2_2	icr1_2)))	((gac2_1	gac1_1)	((((((ceb2_2	icr2_3)	plu2_1)	gag2_1)	(gac1_2	vel1_1))	gal1_2)	icr2_1)))	((ceb1_1	vel2_1)	vul1_2))	((gab2_1	(gab2_2	icr2_4))	((gab1_2	(icr1_1	vul2_2))	vel2_2)))	((((366.1_1	((gal2_1	plu1_2)	vup1_2))	(gal2_2
((((((366.1_2	(406.1_1	(406.1_2	416.1_1)))	((lai1_1	lai2_2)	((lai1_2	lai2_1)	tri1_2)))	(((hal1_1	hal1_2)	(hal2_1	hal2_2))	((rot1_1	rot1_2)	((rot2_1	rot2_2)	(rot3_1	rot3_2)))))	((((((((gac2_1	((ceb2_1	icr1_2)	(ceb2_2	gag2_1)))	icr2_1)	(ceb1_1	gag2_2))	(((((gab1_1	gac1_2)	icr2_3)	((gac1_1	plu2_1)	vel1_1))	((ceb1_2	vul1_2)	vel2_1))	gal1_2))	icr2_2)	(((gab1_2	(vel2_2	vul2_2))	icr1_1)	(gab2_1	(gab2_2	icr2_4))))	((gal2_2	vel1_2)	plu1_2))	(((366.1_1	gag1_2)
(((((((366.1_2	(406.1_1	(406.1_2	416.1_1)))	(lai1_1	lai2_2))	((lai1_2	lai2_1)	tri1_2))	(((rot1_1	rot1_2)	((rot2_1	rot2_2)	(rot3_1	rot3_2)))	((hal1_1	hal1_2)	(hal2_1	hal2_2))))	(((gag2_1	(((vul1_2	icr2_3)	gag2_2)	((((ceb2_1	(vel1_1	(gac1_1	icr1_2)))	(gac2_1	icr2_1))	(gab1_1	(gac1_2	vel2_1)))	(gal1_2	icr2_2))))	(ceb1_1	((ceb1_2	plu2_1)	ceb2_2)))	(((((gab2_1	(gab2_2	icr2_4))	(((gab1_2	vul2_2)	vel2_2)	icr1_1))	((((369.1_1	plu1_2)	gal2_1)	(vup1_1	vup1_2))
((((((366.1_2	((406.1_1	416.1_1)	406.1_2))	((hal1_1	(hal1_2	(hal2_1	hal2_2)))	(((rot1_1	rot1_2)	(rot3_1	rot3_2))	(rot2_1	rot2_2))))	((lai1_1	lai2_2)	((lai1_2	lai2_1)	tri1_2)))	(((((((icr2_1	((ceb1_2	gab1_1)	(gac1_2	plu2_1)))	icr2_2)	icr2_3)	((((ceb1_1	vel2_1)	gal1_2)	(ceb2_1	(((vel1_1	gag2_2)	gag2_1)	vul1_2)))	gac2_1))	((ceb2_2	gac1_1)	icr1_2))	(((gab2_2	(gab2_1	icr2_4))	((gab1_2	icr1_1)	(vul2_2	vel2_2)))	(((366.1_1	gag1_2)	vel1_2)	vul3_2)))	(369.1_1
((((((((366.1_2	((406.1_1	406.1_2)	416.1_1))	(lai1_1	lai2_2))	((lai1_2	lai2_1)	tri1_2))	(((hal1_1	hal1_2)	(hal2_1	hal2_2))	((rot1_1	rot1_2)	((rot2_1	rot2_2)	(rot3_1	rot3_2)))))	(((((((ceb2_2	icr1_2)	gac1_1)	(ceb2_1	icr2_3))	((gac2_1	gal1_2)	vul1_2))	((((ceb1_1	gab1_1)	plu2_1)	icr2_2)	(gag2_2	vel1_1)))	((((ceb1_2	gag2_1)	icr2_1)	(gac1_2	vel2_1))	(((366.1_1	gal2_2)	(gag1_2	vup1_1))	(icr1_3	plu2_2))))	(((((((icr2_4	(((gab1_2	vul2_2)	icr1_1)	vel2_2))	(gab2_1
((((((366.1_2	((406.1_1	406.1_2)	416.1_1))	((lai1_2	lai2_1)	tri1_2))	(lai1_1	lai2_2))	((hal1_1	(hal1_2	(hal2_1	hal2_2)))	(((rot1_1	rot1_2)	(rot3_1	rot3_2))	(rot2_1	rot2_2))))	(((((((((ceb2_2	vel2_1)	(((ceb1_1	gab1_1)	plu2_1)	icr1_2))	gac1_2)	(((ceb1_2	gac1_1)	ceb2_1)	icr2_2))	((gag2_2	vel1_1)	(icr2_1	vul1_2)))	(((gac2_1	gag2_1)	gal1_2)	icr2_3))	(((369.1_1	gag1_1)	(plu1_2	(vup1_1	gal2_2)))	(gac2_2	gag1_2)))	(((gab2_1	(gab2_2	icr2_4))	(((gab1_2	icr1_1)
(((((((366.1_2	((406.1_1	406.1_2)	416.1_1))	((lai1_2	lai2_1)	tri1_2))	(lai1_1	lai2_2))	((hal1_1	(hal1_2	(hal2_1	hal2_2)))	((rot1_1	rot1_2)	((rot2_1	rot2_2)	(rot3_1	rot3_2)))))	((((((gac2_1	(((ceb2_1	gag2_1)	(gac1_1	vel2_1))	(gag2_2	vul1_2)))	((((ceb2_2	(icr1_2	vel1_1))	gac1_2)	icr2_1)	icr2_3))	icr2_2)	gal1_2)	(ceb1_2	((ceb1_1	gab1_1)	plu2_1)))	((((((gab2_1	icr2_4)	gab2_2)	((gab1_2	(icr1_1	vel2_2))	vul2_2))	(((366.1_1	icr1_3)	vel1_2)	(vup1_2	plu2_2)))
((((((((366.1_2	((406.1_1	416.1_1)	406.1_2))	(lai1_1	lai2_2))	((lai1_2	lai2_1)	tri1_2))	((hal1_1	hal1_2)	(hal2_1	hal2_2)))	((((rot1_1	rot1_2)	rot3_1)	rot3_2)	(rot2_1	rot2_2)))	(((((icr1_2	gag2_2)	((((ceb1_1	vel1_1)	gag2_1)	(ceb2_2	vul1_2))	((ceb2_1	icr2_3)	(gac1_2	gal1_2))))	((((gac1_1	vel2_1)	(gab1_1	((ceb1_2	plu2_1)	icr2_1)))	gac2_1)	icr2_2))	(((gab2_1	(gab2_2	icr2_4))	(((gab1_2	icr1_1)	vul2_2)	vel2_2))	gal2_1))	((((((((366.1_1	vel1_2)	gag1_2)	369.1_1)
(((((((((406.1_1	406.1_2)	416.1_1)	366.1_2)	(lai1_1	lai2_2))	((lai1_2	lai2_1)	tri1_2))	((hal1_1	hal1_2)	(hal2_1	hal2_2)))	((rot1_1	rot1_2)	(((rot2_1	rot2_2)	rot3_1)	rot3_2)))	(((((((((gag2_2	vel1_1)	icr2_3)	ceb2_1)	(((ceb1_1	gag2_1)	gal1_2)	icr2_2))	(((gac2_1	gac1_1)	(ceb2_2	vel2_1))	(gac1_2	icr1_2)))	icr2_1)	(ceb1_2	(gab1_1	(plu2_1	vul1_2))))	((gab2_1	(gab2_2	icr2_4))	(((((366.1_1	vup1_1)	(gag1_2	icr1_3))	(369.1_1	(vel1_2	plu1_2)))	(plu2_2	((((gac2_2
(((((((366.1_2	(406.1_1	(406.1_2	416.1_1)))	((lai1_1	lai2_2)	((lai1_2	lai2_1)	tri1_2)))	(((rot1_1	rot1_2)	(rot3_1	rot3_2))	(rot2_1	rot2_2)))	((hal1_1	hal1_2)	(hal2_1	hal2_2)))	(((((((gal1_2	ceb2_2)	ceb2_1)	((ceb1_2	gag2_1)	(gab1_1	vel2_1)))	icr2_2)	(((((icr1_2	(icr2_1	vul1_2))	vel1_1)	(ceb1_1	(gac1_2	gac2_1)))	(gac1_1	(gag2_2	plu2_1)))	icr2_3))	(((((gab2_1	gab2_2)	icr2_4)	(((366.1_1	gal2_2)	gal2_1)	(vup1_1	vul3_2)))	(((369.1_1	gag1_2)	(gac2_2	vup1_2))
((((((((406.1_1	416.1_1)	406.1_2)	366.1_2)	((lai1_2	lai2_1)	tri1_2))	(lai1_1	lai2_2))	((hal1_1	hal1_2)	((hal2_1	hal2_2)	((rot1_1	rot1_2)	((rot2_1	rot2_2)	(rot3_1	rot3_2))))))	((((((icr2_1	icr1_2)	((ceb2_2	vel1_1)	gac1_2))	((ceb1_1	gac2_1)	ceb1_2))	(((gab1_1	gag2_1)	vel2_1)	((ceb2_1	icr2_2)	((gac1_1	((gag2_2	plu2_1)	(gal1_2	vul1_2)))	icr2_3))))	((((((gab2_2	(gab2_1	icr2_4))	((gac2_2	gag1_2)	(vel1_2	vup1_2)))	gag1_1)	plu2_2)	((366.1_1	gal2_2)	icr1_3))
(((((((((406.1_1	416.1_1)	406.1_2)	366.1_2)	(lai1_1	lai2_2))	((lai1_2	lai2_1)	tri1_2))	(((((((ceb2_1	gac1_1)	(vul1_2	(icr2_3	vel2_1)))	(icr2_1	icr2_2))	gac2_1)	((((ceb1_1	icr1_2)	gab1_1)	((ceb2_2	vel1_1)	(gac1_2	gag2_2)))	((ceb1_2	gag2_1)	(gal1_2	plu2_1))))	((((((gab2_2	icr2_4)	gab2_1)	(gac2_2	gag1_1))	(((366.1_1	plu2_2)	vul3_2)	(369.1_1	plu1_2)))	(gal2_1	vup1_1))	(((gag1_2	vup1_2)	vel1_2)	(gal2_2	icr1_3))))	(gab1_2	(vul2_2	(icr1_1	vel2_2)))))	(((hal1_1
(((((((((366.1_2	(406.1_1	(406.1_2	416.1_1)))	((lai1_2	lai2_1)	tri1_2))	(lai1_1	lai2_2))	(((((((((((gag2_1	(ceb2_2	(gab1_1	icr1_2)))	plu2_1)	gal1_2)	vel2_1)	icr2_1)	(((icr2_3	gac1_1)	vul1_2)	icr2_2))	ceb2_1)	((((ceb1_1	gac1_2)	vel1_1)	(ceb1_2	gag2_2))	gac2_1))	(((((gab2_2	gab2_1)	icr2_4)	((369.1_1	(plu1_2	vel1_2))	(gac2_2	gag1_1)))	(gal2_1	vup1_1))	vup1_2))	((366.1_1	plu2_2)	((icr1_3	(gag1_2	gal2_2))	vul3_2)))	(((gab1_2	icr1_1)	vul2_2)	vel2_2)))	(((rot1_1
((((((((366.1_2	((406.1_1	406.1_2)	416.1_1))	((lai1_1	lai2_2)	((lai1_2	lai2_1)	tri1_2)))	((hal1_1	hal1_2)	(hal2_1	hal2_2)))	((rot1_1	rot1_2)	(((rot2_1	rot2_2)	rot3_2)	rot3_1)))	(((((((((((((ceb1_1	ceb1_2)	vel1_1)	gag2_2)	gab1_1)	(icr2_2	vul1_2))	gal1_2)	(((((ceb2_2	gag2_1)	plu2_1)	icr1_2)	((((gac1_1	gac2_1)	icr2_3)	icr2_1)	vel2_1))	(ceb2_1	gac1_2)))	(((vel1_2	vul3_2)	gal2_2)	gag1_1))	((gab2_1	gab2_2)	icr2_4))	(366.1_1	plu2_2))	icr1_3)	((((369.1_1	plu1_2)
[truncated: 17,134 more rows]
[truncated: 41 more columns]
