# Supplementary material for: AllCoPol: inferring allele co-ancestry in polyploids
Source: BMC Bioinformatics. 2020 Oct 7;21:441. doi: 10.1186/s12859-020-03750-9 (PMC7542712; doi:10.1186/s12859-020-03750-9)
Supplement: Supplementary file 2 — Additional file 2: Gene trees used in the example analysis. This file contains the data used in the example analysis comprising 10 markers with 18,000 gene trees each. [file 12859_2020_3750_MOESM2_ESM.zip › gene_trees/B20.txt]

(((((((((vul3_1	vup2_2)	(gab1_2	vup1_1))	icr2_1)	bur1_1)	((((((((icr2_2	icr1_3)	(grm1_1	grm2_1))	vup1_2)	vir2_1)	bur1_2)	vul2_2)	((gra1_1	gra2_2)	gra1_2))	gag1_2))	(((((ceb1_2	((366.1_1	369.1_2)	vul1_2))	(gag1_1	hal2_1))	(gac1_1	icr1_2))	(((((369.1_1	416.1_2)	406.1_1)	lai1_1)	(gab1_1	((gal1_2	gal2_1)	lai2_1)))	tri2_2))	(vel1_2	((((gac2_1	gag2_1)	icr2_3)	((gac2_2	gal1_1)	plu2_1))	vul1_1))))	((((tri1_1	(((406.1_2	ceb1_1)	bur2_1)	(((416.1_1	(ceb2_1	rot1_1))
(((((((((((vul3_1	((gab1_2	vup1_1)	vup2_2))	vul2_2)	((((vel1_2	(vul1_1	plu2_1))	((gac2_1	icr2_3)	gal1_1))	(gac2_2	gag2_1))	hal2_1))	bur1_1)	(vul1_2	((366.1_1	369.1_2)	ceb1_2)))	(((((((icr2_2	icr1_3)	(grm1_1	grm2_1))	vir2_1)	vup1_2)	bur1_2)	(((gra2_2	gra1_2)	gra1_1)	(((icr1_2	gac1_1)	gag1_1)	(gag1_2	icr2_1))))	((((369.1_1	416.1_2)	406.1_1)	(((gal1_2	gal2_1)	lai1_1)	(gab1_1	lai2_1)))	tri2_2)))	(rhc1_1	rhc1_2))	(hal1_1	((vel1_1	vel2_1)	plu1_1)))	(((tri1_1
((((((((((((vul3_1	((gab1_2	vup1_1)	vup2_2))	(((vul1_2	ceb1_2)	(366.1_1	369.1_2))	gag1_2))	bur1_1)	(((vel1_2	(((gac2_2	gag2_1)	icr2_3)	gal1_1))	(gac2_1	plu2_1))	vul1_1))	(((((((416.1_2	406.1_1)	369.1_1)	tri2_2)	((gab1_1	lai1_1)	(gal1_2	gal2_1)))	lai2_1)	(icr2_1	((gac1_1	icr1_2)	gag1_1)))	(hal2_1	vul2_2)))	(((icr1_3	(icr2_2	(grm1_1	grm2_1)))	(vup1_2	vir2_1))	bur1_2))	((gra1_1	gra2_2)	gra1_2))	(hal1_1	((vel1_1	vel2_1)	plu1_1)))	(rhc1_1	rhc1_2))	(((((((bur2_2
((((((((((vul3_1	gab1_2)	(vup1_1	vup2_2))	((gra2_2	gra1_1)	gra1_2))	(((((ceb1_2	vul1_2)	(366.1_1	369.1_2))	gag1_2)	(hal2_1	vul2_2))	(((((icr2_2	(grm1_1	grm2_1))	icr1_3)	(vup1_2	vir2_1))	bur1_2)	(((((369.1_1	(406.1_1	416.1_2))	(((gal1_2	gal2_1)	lai1_1)	lai2_1))	tri2_2)	gab1_1)	(bur1_1	((gac1_1	(gag1_1	icr2_1))	icr1_2))))))	(vel1_2	(gac2_1	((gac2_2	(gal1_1	icr2_3))	((gag2_1	plu2_1)	vul1_1)))))	(hal1_1	((vel1_1	vel2_1)	plu1_1)))	(rhc1_1	rhc1_2))	(((((((bur2_2
((((((((vul3_1	((gab1_2	vup2_2)	vup1_1))	hal2_1)	(bur1_1	gag1_2))	((((((((366.1_1	369.1_2)	vul1_2)	ceb1_2)	(gag1_1	vul2_2))	(((((369.1_1	416.1_2)	406.1_1)	((gab1_1	lai1_1)	(gal1_2	gal2_1)))	(lai2_1	tri2_2))	(gac1_1	(icr1_2	icr2_1))))	(((icr1_3	(((grm1_1	grm2_1)	icr2_2)	vir2_1))	vup1_2)	bur1_2))	(((((gac2_1	icr2_3)	vul1_1)	(gag2_1	gal1_1))	(gac2_2	plu2_1))	vel1_2))	((gra1_1	gra2_2)	gra1_2)))	((hal1_1	(plu1_1	(vel1_1	vel2_1)))	(rhc1_1	rhc1_2)))	((vul3_2
(((((((((vul3_1	(gab1_2	(vup1_1	vup2_2)))	(((vup1_2	(((icr2_2	vir2_1)	icr1_3)	(grm1_1	grm2_1)))	bur1_2)	hal2_1))	gag1_2)	(((((((366.1_1	369.1_2)	ceb1_2)	vul1_2)	(((((((406.1_1	416.1_2)	369.1_1)	(icr1_2	lai2_1))	(gab1_1	((gal1_2	gal2_1)	lai1_1)))	tri2_2)	(gag1_1	vul2_2))	(gac1_1	icr2_1)))	(vel1_2	((gac2_1	((gac2_2	icr2_3)	gag2_1))	((gal1_1	plu2_1)	vul1_1))))	((gra1_1	gra2_2)	gra1_2))	bur1_1))	(hal1_1	(plu1_1	(vel1_1	vel2_1))))	(rhc1_1	rhc1_2))	((((tri1_1
(((((((((((vul3_1	gab1_2)	vup1_1)	vup2_2)	(((((((366.1_1	369.1_2)	vul1_2)	ceb1_2)	(((gac1_1	icr1_2)	gag1_1)	icr2_1))	((gra2_2	gra1_1)	gra1_2))	(((((416.1_2	(369.1_1	406.1_1))	lai1_1)	(gab1_1	(gal1_2	gal2_1)))	tri2_2)	lai2_1))	(((icr2_2	vir2_1)	(vup1_2	icr1_3))	(grm1_1	grm2_1))))	(hal2_1	vul2_2))	(bur1_2	gag1_2))	((((((gac2_1	icr2_3)	(gac2_2	gal1_1))	(gag2_1	plu2_1))	vul1_1)	vel1_2)	bur1_1))	(hal1_1	((vel1_1	vel2_1)	plu1_1)))	(((vul3_2	gac1_2)	(gab2_2
(((((((((((((vul3_1	vup1_1)	(gab1_2	vup2_2))	icr2_1)	((icr1_2	gag1_1)	gac1_1))	(hal2_1	vul2_2))	(((((416.1_2	(369.1_1	406.1_1))	((gal1_2	gal2_1)	lai1_1))	gab1_1)	tri2_2)	lai2_1))	((vul1_2	ceb1_2)	(366.1_1	369.1_2)))	((gra1_1	gra2_2)	gra1_2))	((((((icr1_3	(grm1_1	grm2_1))	(vup1_2	vir2_1))	icr2_2)	bur1_2)	bur1_1)	((vel1_2	(gac2_1	((gac2_2	gal1_1)	((gag2_1	icr2_3)	(vul1_1	plu2_1)))))	gag1_2)))	((hal1_1	(plu1_1	(vel1_1	vel2_1)))	(rhc1_1	rhc1_2)))	(((((bur2_2
(((((((((vul3_1	((gab1_2	vup1_1)	vup2_2))	((vel1_2	((gac2_1	(((gac2_2	icr2_3)	plu2_1)	vul1_1))	(gag2_1	gal1_1)))	gag1_2))	(gra2_2	(gra1_1	gra1_2)))	((((ceb1_2	vul1_2)	(366.1_1	369.1_2))	(((((((416.1_2	406.1_1)	369.1_1)	gac1_1)	((gab1_1	lai1_1)	(gal1_2	gal2_1)))	(icr2_1	(gag1_1	icr1_2)))	(lai2_1	tri2_2))	bur1_1))	((((vup1_2	((icr2_2	icr1_3)	(vir2_1	(grm1_1	grm2_1))))	bur1_2)	hal2_1)	vul2_2)))	((hal1_1	(plu1_1	(vel1_1	vel2_1)))	(rhc1_1	rhc1_2)))	((vul3_2
((((((((((((vul3_1	((gab1_2	vup2_2)	vup1_1))	icr2_1)	gag1_1)	(((416.1_2	(369.1_1	406.1_1))	((gab1_1	lai1_1)	(gac1_1	(gal1_2	gal2_1))))	icr1_2))	((gra2_2	gra1_1)	gra1_2))	(((vup1_2	((icr1_3	(vir2_1	icr2_2))	(grm1_1	grm2_1)))	bur1_2)	((((vel1_2	(gac2_1	((((gac2_2	gag2_1)	(gal1_1	icr2_3))	plu2_1)	vul1_1)))	gag1_2)	hal2_1)	(lai2_1	tri2_2))))	(((ceb1_2	((366.1_1	369.1_2)	vul1_2))	bur1_1)	vul2_2))	((plu1_1	(vel1_1	vel2_1))	hal1_1))	((((((bur2_2	(tri2_1	vir1_1))
(((((((((((((vul3_1	(vup1_1	vup2_2))	gab1_2)	(ceb1_2	((366.1_1	369.1_2)	vul1_2)))	((icr1_2	icr2_1)	gag1_1))	(((gac2_1	(((gac2_2	gag2_1)	gal1_1)	(icr2_3	plu2_1)))	vul1_1)	vel1_2))	(((((369.1_1	(406.1_1	416.1_2))	tri2_2)	((gab1_1	lai1_1)	(gac1_1	(gal1_2	gal2_1))))	lai2_1)	gag1_2))	(bur1_1	(hal2_1	vul2_2)))	((((icr2_2	vir2_1)	((vup1_2	(grm1_1	grm2_1))	icr1_3))	bur1_2)	((gra2_2	gra1_1)	gra1_2)))	(rhc1_1	rhc1_2))	(hal1_1	(plu1_1	(vel1_1	vel2_1))))	(((((((bur2_2
((((((((((((((vul3_1	vup2_2)	(gab1_2	vup1_1))	((bur1_1	gag1_1)	icr1_2))	((((((gal1_2	gal2_1)	lai2_1)	tri2_2)	(gab1_1	lai1_1))	gac1_1)	icr2_1))	gag1_2)	((369.1_1	406.1_1)	416.1_2))	(((vul1_2	ceb1_2)	(366.1_1	369.1_2))	(((((icr2_2	icr1_3)	(vir2_1	(grm1_1	grm2_1)))	vup1_2)	bur1_2)	(vel1_2	((((gac2_1	gag2_1)	vul1_1)	((gac2_2	icr2_3)	plu2_1))	gal1_1)))))	(hal2_1	vul2_2))	((gra2_2	gra1_2)	gra1_1))	(((vel1_1	vel2_1)	plu1_1)	hal1_1))	(rhc1_1	rhc1_2))	(((((rot2_1
(((((((((((((((vul3_1	(gab1_2	(vup1_1	vup2_2)))	gag1_2)	bur1_1)	((((((gal1_2	gal2_1)	lai1_1)	gab1_1)	lai2_1)	tri2_2)	((gac1_1	icr2_1)	icr1_2)))	(hal2_1	vul2_2))	gag1_1)	((((icr1_3	(icr2_2	vir2_1))	vup1_2)	(grm1_1	grm2_1))	bur1_2))	(vel1_2	((((gac2_1	gal1_1)	(gac2_2	(gag2_1	plu2_1)))	icr2_3)	vul1_1)))	(((vul1_2	ceb1_2)	(366.1_1	369.1_2))	(369.1_1	(406.1_1	416.1_2))))	(gra1_2	(gra1_1	gra2_2)))	(hal1_1	(plu1_1	(vel1_1	vel2_1))))	(rhc1_1	rhc1_2))	((vul3_2
((((((((((vul3_1	((gab1_2	vup1_1)	vup2_2))	gag1_2)	(hal2_1	vul2_2))	((vul1_2	(ceb1_2	(366.1_1	369.1_2)))	((vel1_2	((((gac2_1	icr2_3)	((gac2_2	gag2_1)	gal1_1))	vul1_1)	plu2_1))	gag1_1)))	(((vup1_2	(vir2_1	((grm1_1	grm2_1)	(icr1_3	icr2_2))))	bur1_2)	(((((((416.1_2	369.1_1)	406.1_1)	((gab1_1	lai1_1)	(gal1_2	gal2_1)))	tri2_2)	lai2_1)	(((gra1_1	gra2_2)	gra1_2)	((gac1_1	icr2_1)	icr1_2)))	bur1_1)))	(rhc1_1	rhc1_2))	(hal1_1	(plu1_1	(vel1_1	vel2_1))))	(((((bur2_2
((((((((((((((vul3_1	vup2_2)	(gab1_2	vup1_1))	icr1_2)	(gac1_1	icr2_1))	(((icr1_3	(vup1_2	((icr2_2	vir2_1)	(grm1_1	grm2_1))))	bur1_2)	((((369.1_1	416.1_2)	406.1_1)	(gal1_2	gal2_1))	((lai1_1	(gab1_1	tri2_2))	lai2_1))))	((((gac2_1	gac2_2)	(gag2_1	(icr2_3	plu2_1)))	(gal1_1	vul1_1))	vel1_2))	(gag1_1	gag1_2))	((((ceb1_2	((366.1_1	369.1_2)	vul1_2))	bur1_1)	((gra2_2	gra1_2)	gra1_1))	(hal2_1	vul2_2)))	(rhc1_1	rhc1_2))	(hal1_1	((vel1_1	vel2_1)	plu1_1)))	((((rot2_1
(((((((((vul3_1	(gab1_2	vup1_1))	vup2_2)	((((icr2_2	((grm1_1	grm2_1)	(icr1_3	vir2_1)))	vup1_2)	bur1_2)	(((((gac2_1	icr2_3)	((gac2_2	gag2_1)	gal1_1))	(vul1_1	plu2_1))	vel1_2)	gag1_2)))	(((gra2_2	gra1_1)	gra1_2)	gag1_1))	((((ceb1_2	vul1_2)	(366.1_1	369.1_2))	bur1_1)	(((((((369.1_1	406.1_1)	416.1_2)	((lai1_1	tri2_2)	(gab1_1	(gal1_2	gal2_1))))	lai2_1)	((gac1_1	icr2_1)	icr1_2))	vul2_2)	hal2_1)))	((hal1_1	((vel1_1	vel2_1)	plu1_1))	(rhc1_1	rhc1_2)))	((((((rot2_1
((((((((((vul3_1	((gab1_2	vup1_1)	vup2_2))	((gra2_2	gra1_2)	gra1_1))	((vel1_2	((((gac2_1	gag2_1)	plu2_1)	gal1_1)	((gac2_2	icr2_3)	vul1_1)))	gag1_2))	(((bur1_1	icr1_2)	((gag1_1	hal2_1)	vul2_2))	(gac1_1	icr2_1)))	((ceb1_2	(vul1_2	(366.1_1	369.1_2)))	((vir2_1	(((icr2_2	icr1_3)	vup1_2)	(grm1_1	grm2_1)))	bur1_2)))	((((((369.1_1	406.1_1)	416.1_2)	((gal1_2	gal2_1)	(gab1_1	lai1_1)))	tri2_2)	lai2_1)	((hal1_1	((vel1_1	vel2_1)	plu1_1))	(rhc1_1	rhc1_2))))	((vul3_2
((((((((((((vul3_1	((gab1_2	vup1_1)	vup2_2))	(((vir2_1	(icr2_2	icr1_3))	(grm1_1	grm2_1))	vup1_2))	((gag1_1	vul2_2)	hal2_1))	((((vel1_2	((((gac2_1	icr2_3)	(gac2_2	plu2_1))	vul1_1)	(gag2_1	gal1_1)))	gag1_2)	((gra1_1	gra2_2)	gra1_2))	(bur1_1	(gac1_1	(icr1_2	icr2_1)))))	(((vul1_2	ceb1_2)	(366.1_1	369.1_2))	bur1_2))	((((((369.1_1	406.1_1)	416.1_2)	(lai1_1	gab1_1))	(gal1_2	gal2_1))	tri2_2)	lai2_1))	(hal1_1	((vel1_1	vel2_1)	plu1_1)))	(rhc1_1	rhc1_2))	(((((rot2_1
(((((((((((vul3_1	((gab1_2	vup1_1)	vup2_2))	bur1_1)	((((ceb1_2	vul1_2)	(366.1_1	369.1_2))	((gac1_1	icr2_1)	icr1_2))	(gra1_2	(gra1_1	gra2_2))))	(((((icr2_2	(grm1_1	grm2_1))	vir2_1)	icr1_3)	vup1_2)	bur1_2))	(((((406.1_1	(369.1_1	416.1_2))	tri2_2)	(((gal1_2	gal2_1)	lai1_1)	gab1_1))	lai2_1)	((gag1_1	vul2_2)	hal2_1)))	((vel1_2	((((gac2_1	vul1_1)	(gac2_2	gal1_1))	gag2_1)	(icr2_3	plu2_1)))	gag1_2))	((hal1_1	(plu1_1	(vel1_1	vel2_1)))	(rhc1_1	rhc1_2)))	(vul3_2
((((((((((((vul3_1	((gab1_2	vup1_1)	vup2_2))	(((ceb1_2	((366.1_1	369.1_2)	vul1_2))	bur1_1)	gag1_2))	((gac1_1	icr1_2)	icr2_1))	((gag1_1	hal2_1)	vul2_2))	((gra2_2	gra1_1)	gra1_2))	((((((369.1_1	406.1_1)	416.1_2)	lai1_1)	(gab1_1	(gal1_2	gal2_1)))	lai2_1)	tri2_2))	(((((vir2_1	(grm1_1	grm2_1))	icr2_2)	vup1_2)	icr1_3)	bur1_2))	((((gac2_1	icr2_3)	((gac2_2	gal1_1)	(gag2_1	plu2_1)))	vul1_1)	vel1_2))	((hal1_1	((vel1_1	vel2_1)	plu1_1))	(rhc1_1	rhc1_2)))	((vul3_2
(((((((((vul3_1	(gab1_2	vup1_1))	vup2_2)	(icr2_1	((gag1_1	hal2_1)	vul2_2)))	((((((369.1_1	406.1_1)	416.1_2)	((gal1_2	gal2_1)	tri2_2))	lai2_1)	(gab1_1	lai1_1))	((gac1_1	icr1_2)	gag1_2)))	(vel1_2	((gac2_1	(gac2_2	(gal1_1	(icr2_3	plu2_1))))	(gag2_1	vul1_1))))	((((ceb1_2	((366.1_1	369.1_2)	vul1_2))	bur1_1)	((gra1_1	gra2_2)	gra1_2))	(((vup1_2	(icr2_2	vir2_1))	(icr1_3	(grm1_1	grm2_1)))	bur1_2)))	((hal1_1	(plu1_1	(vel1_1	vel2_1)))	(rhc1_1	rhc1_2)))	(((((((bur2_2
(((((((((((((vul3_1	vup2_2)	(gab1_2	vup1_1))	(gac1_1	icr1_2))	(icr2_1	((gag1_1	hal2_1)	vul2_2)))	(((369.1_1	406.1_1)	416.1_2)	(((gab1_1	lai1_1)	((gal1_2	gal2_1)	lai2_1))	tri2_2)))	(((vul1_2	(366.1_1	369.1_2))	ceb1_2)	(vel1_2	((((gac2_1	gag2_1)	(gac2_2	gal1_1))	(icr2_3	plu2_1))	vul1_1))))	((vup1_2	((icr2_2	(grm1_1	grm2_1))	(icr1_3	vir2_1)))	bur1_2))	((bur1_1	gag1_2)	((gra2_2	gra1_1)	gra1_2)))	((hal1_1	(plu1_1	(vel1_1	vel2_1)))	(rhc1_1	rhc1_2)))	((((((bur2_2
(((((((((((((((vul3_1	vup1_1)	(gab1_2	vup2_2))	(icr1_2	gac1_1))	((((369.1_1	(406.1_1	416.1_2))	(gal1_2	gal2_1))	(lai2_1	(gab1_1	lai1_1)))	tri2_2))	icr2_1)	(((vul1_2	ceb1_2)	(366.1_1	369.1_2))	(vel1_2	(((gac2_1	plu2_1)	((gac2_2	vul1_1)	(gag2_1	icr2_3)))	gal1_1))))	gag1_2)	((((((icr2_2	vir2_1)	((grm1_1	grm2_1)	icr1_3))	bur1_2)	vup1_2)	bur1_1)	((gra2_2	gra1_1)	gra1_2)))	((gag1_1	vul2_2)	hal2_1))	(rhc1_1	rhc1_2))	(hal1_1	(plu1_1	(vel1_1	vel2_1))))	((vul3_2
(((((((((((vul3_1	((gab1_2	vup1_1)	vup2_2))	((gac1_1	(icr1_2	icr2_1))	gag1_2))	(((vup1_2	(grm1_1	grm2_1))	((icr2_2	vir2_1)	icr1_3))	bur1_2))	(vul1_2	((366.1_1	369.1_2)	ceb1_2)))	bur1_1)	((((((((406.1_1	416.1_2)	369.1_1)	(lai1_1	(gal1_2	gal2_1)))	(lai2_1	tri2_2))	gab1_1)	((gag1_1	vul2_2)	hal2_1))	(vel1_2	((gac2_1	(gac2_2	((gag2_1	icr2_3)	(gal1_1	plu2_1))))	vul1_1)))	((gra2_2	gra1_1)	gra1_2)))	(hal1_1	(plu1_1	(vel1_1	vel2_1))))	(rhc1_1	rhc1_2))	(((((rot2_1
(((((((((vul3_1	((gab1_2	vup2_2)	vup1_1))	((gag1_1	hal2_1)	vul2_2))	(((((icr2_2	icr1_3)	((grm1_1	grm2_1)	vir2_1))	vup1_2)	(icr1_2	(gac1_1	icr2_1)))	bur1_2))	(((366.1_1	369.1_2)	(ceb1_2	vul1_2))	((gra1_1	gra2_2)	gra1_2)))	((((((369.1_1	(406.1_1	416.1_2))	((lai1_1	gab1_1)	tri2_2))	lai2_1)	(gal1_2	gal2_1))	((vel1_2	((gac2_1	vul1_1)	((((gac2_2	icr2_3)	plu2_1)	gal1_1)	gag2_1)))	gag1_2))	bur1_1))	((hal1_1	(plu1_1	(vel1_1	vel2_1)))	(rhc1_1	rhc1_2)))	((((((bur2_2
((((((((((((vul3_1	((gab1_2	vup1_1)	vup2_2))	(gac1_1	icr2_1))	(((bur1_2	icr1_2)	vul2_2)	(gag1_1	hal2_1)))	bur1_1)	((366.1_1	369.1_2)	(ceb1_2	vul1_2)))	((vup1_2	((vir2_1	(grm1_1	grm2_1))	(icr1_3	icr2_2)))	((vel1_2	(((gac2_1	icr2_3)	((gac2_2	(gag2_1	plu2_1))	gal1_1))	vul1_1))	gag1_2)))	((((369.1_1	(406.1_1	416.1_2))	(gal1_2	gal2_1))	((gab1_1	lai1_1)	tri2_2))	lai2_1))	((gra1_1	gra2_2)	gra1_2))	((hal1_1	(plu1_1	(vel1_1	vel2_1)))	(rhc1_1	rhc1_2)))	(((((406.1_2
(((((((((vul3_1	vup2_2)	(gab1_2	vup1_1))	((((((ceb1_2	vul1_2)	(366.1_1	369.1_2))	vul2_2)	(((vir2_1	icr2_2)	(vup1_2	(icr1_3	(grm1_1	grm2_1))))	(bur1_2	icr1_2)))	((gra2_2	gra1_1)	gra1_2))	(((((416.1_2	(369.1_1	406.1_1))	((gab1_1	lai1_1)	lai2_1))	tri2_2)	(gal1_2	gal2_1))	(((vel1_2	(((gac2_1	(gac2_2	plu2_1))	(gag2_1	icr2_3))	(gal1_1	vul1_1)))	(gag1_1	hal2_1))	(bur1_1	((gac1_1	icr2_1)	gag1_2))))))	(rhc1_1	rhc1_2))	(hal1_1	(plu1_1	(vel1_1	vel2_1))))	((((((bur2_2
((((((((((((((vul3_1	((gab1_2	vup1_1)	vup2_2))	icr1_2)	icr2_1)	((((((369.1_1	416.1_2)	406.1_1)	(lai2_1	tri2_2))	((gab1_1	lai1_1)	(gal1_2	gal2_1)))	bur1_2)	(gac1_1	(gag1_1	hal2_1))))	((((((gac2_1	icr2_3)	gal1_1)	vul1_1)	((gac2_2	plu2_1)	gag2_1))	vel1_2)	gag1_2))	((gra2_2	gra1_1)	gra1_2))	(((grm1_1	grm2_1)	vup1_2)	((icr2_2	vir2_1)	icr1_3)))	vul2_2)	(((ceb1_2	vul1_2)	(366.1_1	369.1_2))	bur1_1))	(((plu1_1	(vel1_1	vel2_1))	hal1_1)	(rhc1_1	rhc1_2)))	((vul3_2
(((((((((((((vul3_1	(gab1_2	vup1_1))	vup2_2)	(((416.1_2	(369.1_1	406.1_1))	lai2_1)	(((gab1_1	lai1_1)	(gal1_2	gal2_1))	tri2_2)))	((((vel1_2	(((gac2_1	icr2_3)	vul1_1)	((gac2_2	gag2_1)	(gal1_1	plu2_1))))	gag1_2)	icr2_1)	icr1_2))	((bur1_2	gac1_1)	(gag1_1	hal2_1)))	((icr2_2	((vir2_1	(grm1_1	grm2_1))	icr1_3))	vup1_2))	((((366.1_1	369.1_2)	vul1_2)	ceb1_2)	bur1_1))	vul2_2)	((gra1_1	gra2_2)	gra1_2))	(hal1_1	(plu1_1	(vel1_1	vel2_1))))	(rhc1_1	rhc1_2))	(((((((bur2_2
((((((((((((vul3_1	(gab1_2	vup2_2))	vup1_1)	((((((gac2_1	icr2_3)	(gac2_2	vul1_1))	plu2_1)	(gag2_1	gal1_1))	vel1_2)	gag1_2))	((((icr2_2	vir2_1)	(grm1_1	grm2_1))	icr1_3)	vup1_2))	(((ceb1_2	vul1_2)	(366.1_1	369.1_2))	(((((((416.1_2	(369.1_1	406.1_1))	lai2_1)	(gab1_1	((gal1_2	gal2_1)	lai1_1)))	tri2_2)	(bur1_2	gac1_1))	bur1_1)	vul2_2)))	((gra2_2	(gra1_1	gra1_2))	(((gag1_1	hal2_1)	icr2_1)	icr1_2)))	(rhc1_1	rhc1_2))	(hal1_1	(plu1_1	(vel1_1	vel2_1))))	(vul3_2
(((((((((vul3_1	((gab1_2	vup1_1)	vup2_2))	(((grm1_1	grm2_1)	((icr2_2	(icr1_3	vir2_1))	vup1_2))	((((((gac2_1	gal1_1)	gag2_1)	((gac2_2	icr2_3)	plu2_1))	vul1_1)	vel1_2)	gag1_2)))	((((vul1_2	((366.1_1	369.1_2)	ceb1_2))	(((((((369.1_1	406.1_1)	416.1_2)	lai1_1)	(gab1_1	((gal1_2	gal2_1)	tri2_2)))	lai2_1)	(((gac1_1	icr2_1)	icr1_2)	(gag1_1	hal2_1)))	((gra2_2	gra1_2)	gra1_1)))	bur1_2)	vul2_2))	bur1_1)	(hal1_1	(plu1_1	(vel1_1	vel2_1))))	(rhc1_1	rhc1_2))	((vul3_2
((((((((((((vul3_1	vup1_1)	gab1_2)	vup2_2)	bur1_2)	(((ceb1_2	vul1_2)	(366.1_1	369.1_2))	bur1_1))	(((((vup1_2	icr1_3)	(grm1_1	grm2_1))	(vir2_1	icr2_2))	((((vel1_2	((((gac2_1	(gac2_2	plu2_1))	gal1_1)	vul1_1)	(gag2_1	icr2_3)))	gag1_2)	icr2_1)	((gra1_1	gra2_2)	gra1_2)))	vul2_2))	(((((((406.1_1	416.1_2)	369.1_1)	lai1_1)	(gab1_1	(gal1_2	gal2_1)))	lai2_1)	tri2_2)	(gac1_1	((gag1_1	hal2_1)	icr1_2))))	((hal1_1	(plu1_1	(vel1_1	vel2_1)))	(rhc1_1	rhc1_2)))	(vul3_2
((((((((((((((vul3_1	((gab1_2	vup1_1)	vup2_2))	(icr1_2	gac1_1))	((bur1_2	gag1_1)	hal2_1))	((vel1_2	((gac2_1	((gag2_1	vul1_1)	(gal1_1	plu2_1)))	(gac2_2	icr2_3)))	gag1_2))	((gra2_2	gra1_2)	gra1_1))	icr2_1)	((((366.1_1	369.1_2)	ceb1_2)	vul1_2)	bur1_1))	((((icr2_2	icr1_3)	((vir2_1	(grm1_1	grm2_1))	vup1_2))	(((((369.1_1	(406.1_1	416.1_2))	(gab1_1	(gal1_2	gal2_1)))	lai1_1)	tri2_2)	lai2_1))	vul2_2))	(hal1_1	(plu1_1	(vel1_1	vel2_1))))	(rhc1_1	rhc1_2))	((vul3_2
(((((((((((vul3_1	(gab1_2	(vup1_1	vup2_2)))	((icr1_2	gac1_1)	icr2_1))	vul2_2)	(((((406.1_1	(369.1_1	416.1_2))	(gab1_1	lai1_1))	(gal1_2	gal2_1))	tri2_2)	lai2_1))	(((366.1_1	369.1_2)	(ceb1_2	vul1_2))	bur1_1))	((((((icr1_3	icr2_2)	vup1_2)	(vir2_1	(grm1_1	grm2_1)))	(gag1_1	hal2_1))	bur1_2)	((gra1_1	gra2_2)	gra1_2)))	((vel1_2	((((gac2_1	gag2_1)	((gal1_1	icr2_3)	plu2_1))	gac2_2)	vul1_1))	gag1_2))	((hal1_1	(plu1_1	(vel1_1	vel2_1)))	(rhc1_1	rhc1_2)))	(((((((bur2_2
((((((((((((vul3_1	((gab1_2	vup1_1)	vup2_2))	((icr1_2	icr2_1)	gac1_1))	(((vul1_2	ceb1_2)	(366.1_1	369.1_2))	bur1_1))	(((((((gac2_1	icr2_3)	plu2_1)	gal1_1)	((gac2_2	vul1_1)	gag2_1))	vel1_2)	gag1_2)	(gag1_1	hal2_1)))	(((gra2_2	gra1_2)	gra1_1)	vul2_2))	(((icr2_2	((vup1_2	(vir2_1	(grm1_1	grm2_1)))	icr1_3))	bur1_2)	(((369.1_1	406.1_1)	416.1_2)	((((gab1_1	lai1_1)	lai2_1)	tri2_2)	(gal1_2	gal2_1)))))	(hal1_1	(plu1_1	(vel1_1	vel2_1))))	(rhc1_1	rhc1_2))	((((406.1_2
(((((((((((vul3_1	(gab1_2	(vup1_1	vup2_2)))	((icr1_2	icr2_1)	(gag1_1	hal2_1)))	(((((vup1_2	(grm1_1	grm2_1))	vir2_1)	icr1_3)	icr2_2)	bur1_2))	((ceb1_2	vul1_2)	(366.1_1	369.1_2)))	((((((369.1_1	416.1_2)	406.1_1)	(gal1_2	gal2_1))	((gab1_1	lai2_1)	lai1_1))	tri2_2)	(bur1_1	(gac1_1	vul2_2))))	(((((((gac2_1	icr2_3)	vul1_1)	gal1_1)	((gac2_2	gag2_1)	plu2_1))	vel1_2)	gag1_2)	((gra2_2	gra1_2)	gra1_1)))	(hal1_1	(plu1_1	(vel1_1	vel2_1))))	(rhc1_1	rhc1_2))	(((((((406.1_2
(((((((((((((vul3_1	((gab1_2	vup1_1)	vup2_2))	(icr1_2	icr2_1))	(gag1_1	hal2_1))	vul2_2)	(((vul1_2	ceb1_2)	(366.1_1	369.1_2))	bur1_1))	((((((icr1_3	icr2_2)	(vup1_2	(grm1_1	grm2_1)))	vir2_1)	bur1_2)	(((((369.1_1	416.1_2)	406.1_1)	(gal1_2	gal2_1))	tri2_2)	((gab1_1	lai1_1)	lai2_1)))	((gra1_1	gra1_2)	gra2_2)))	(((vel1_2	((((gac2_1	gal1_1)	(gac2_2	(gag2_1	plu2_1)))	icr2_3)	vul1_1))	gag1_2)	gac1_1))	(hal1_1	(plu1_1	(vel1_1	vel2_1))))	(rhc1_1	rhc1_2))	((vul3_2
(((((((((((((vul3_1	vup2_2)	gab1_2)	vup1_1)	((((406.1_1	369.1_1)	416.1_2)	(gab1_1	((gal1_2	gal2_1)	lai1_1)))	lai2_1))	((((((vup1_2	vir2_1)	icr1_3)	(grm1_1	grm2_1))	icr2_2)	bur1_2)	(gra1_2	(gra1_1	gra2_2))))	((((gac1_1	icr1_2)	icr2_1)	tri2_2)	((gag1_1	hal2_1)	vul2_2)))	((vel1_2	((gac2_1	gac2_2)	(((gag2_1	plu2_1)	(gal1_1	icr2_3))	vul1_1)))	gag1_2))	(((vul1_2	ceb1_2)	(366.1_1	369.1_2))	bur1_1))	(hal1_1	((vel1_1	vel2_1)	plu1_1)))	(rhc1_1	rhc1_2))	(((((((bur2_2
((((((((((vul3_1	((icr1_2	gac1_1)	((gag1_1	hal2_1)	vul2_2)))	(gab1_2	(vup1_1	vup2_2)))	((((((icr2_2	icr1_3)	vir2_1)	vup1_2)	(grm1_1	grm2_1))	bur1_2)	bur1_1))	((ceb1_2	((366.1_1	369.1_2)	vul1_2))	((((406.1_1	(369.1_1	416.1_2))	(lai1_1	((gal1_2	gal2_1)	(icr2_1	lai2_1))))	tri2_2)	gab1_1)))	((vel1_2	(((gac2_1	gal1_1)	(gac2_2	icr2_3))	((gag2_1	vul1_1)	plu2_1)))	gag1_2))	(gra2_2	(gra1_1	gra1_2)))	(rhc1_1	rhc1_2))	((((((((bur2_2	vir1_1)	tri2_1)	vir1_2)	tri1_1)
(((((((((((((vul3_1	(vup1_1	vup2_2))	gab1_2)	(((((369.1_1	406.1_1)	416.1_2)	lai1_1)	(((gal1_2	gal2_1)	tri2_2)	(icr2_1	lai2_1)))	gab1_1))	(((gra2_2	gra1_1)	gra1_2)	(icr1_2	gac1_1)))	(((((vul1_2	(366.1_1	369.1_2))	ceb1_2)	bur1_1)	((vel1_2	((gac2_1	vul1_1)	(((gac2_2	gal1_1)	(gag2_1	icr2_3))	plu2_1)))	gag1_2))	((gag1_1	vul2_2)	hal2_1)))	(((((icr2_2	vir2_1)	icr1_3)	(grm1_1	grm2_1))	vup1_2)	bur1_2))	(hal1_1	(plu1_1	(vel1_1	vel2_1))))	((((rot2_1	rot3_2)	rot3_1)
(((((((((vul3_1	vup2_2)	(gab1_2	vup1_1))	(icr2_1	lai2_1))	(((((ceb1_2	((366.1_1	369.1_2)	vul1_2))	bur1_1)	((vel1_2	(((gac2_1	((gac2_2	(gag2_1	plu2_1))	icr2_3))	gal1_1)	vul1_1))	gag1_2))	((((icr1_3	icr2_2)	(grm1_1	grm2_1))	(vup1_2	vir2_1))	bur1_2))	((icr1_2	gac1_1)	(gag1_1	hal2_1))))	vul2_2)	(((((406.1_1	(369.1_1	416.1_2))	(gal1_2	gal2_1))	(gab1_1	lai1_1))	tri2_2)	((gra1_1	gra2_2)	gra1_2)))	((hal1_1	(plu1_1	(vel1_1	vel2_1)))	(rhc1_1	rhc1_2)))	(((((((bur2_2
(((((((((vul3_1	((gab1_2	vup1_1)	vup2_2))	(icr2_1	lai2_1))	vul2_2)	bur1_1)	((ceb1_2	((366.1_1	369.1_2)	vul1_2))	((((vir2_1	icr1_3)	(vup1_2	(icr2_2	(grm1_1	grm2_1))))	bur1_2)	((((((406.1_1	416.1_2)	369.1_1)	tri2_2)	((gal1_2	gal2_1)	(gab1_1	lai1_1)))	((gag1_1	hal2_1)	(gac1_1	icr1_2)))	(((vel1_2	((gac2_1	(((gac2_2	gag2_1)	icr2_3)	plu2_1))	(gal1_1	vul1_1)))	gag1_2)	((gra2_2	gra1_1)	gra1_2))))))	((hal1_1	(plu1_1	(vel1_1	vel2_1)))	(rhc1_1	rhc1_2)))	((((((bur2_2
(((((((((((((vul3_1	(vup2_2	vup1_1))	gab1_2)	(icr1_2	((gac1_1	(gag1_1	hal2_1))	(icr2_1	lai2_1))))	((((((gac2_1	plu2_1)	gac2_2)	icr2_3)	((gag2_1	vul1_1)	gal1_1))	vel1_2)	gag1_2))	((vul1_2	ceb1_2)	(366.1_1	369.1_2)))	(((((416.1_2	406.1_1)	369.1_1)	(gab1_1	((gal1_2	gal2_1)	lai1_1)))	tri2_2)	vul2_2))	(((((icr1_3	vir2_1)	(grm1_1	grm2_1))	(vup1_2	icr2_2))	bur1_2)	(bur1_1	((gra2_2	gra1_1)	gra1_2))))	(rhc1_1	rhc1_2))	(hal1_1	(plu1_1	(vel1_1	vel2_1))))	(((((bur2_2
((((((((((((vul3_1	((gab1_2	vup1_1)	vup2_2))	bur1_1)	((((vul1_2	((366.1_1	369.1_2)	ceb1_2))	((gac1_1	(gag1_1	hal2_1))	(icr2_1	lai2_1)))	icr1_2)	((((vup1_2	vir2_1)	(icr1_3	((grm1_1	grm2_1)	icr2_2)))	((((416.1_2	369.1_1)	406.1_1)	(gab1_1	lai1_1))	((gal1_2	gal2_1)	tri2_2)))	bur1_2)))	((vel1_2	(((((gac2_1	icr2_3)	gal1_1)	plu2_1)	(gac2_2	gag2_1))	vul1_1))	gag1_2))	((gra1_1	gra2_2)	gra1_2))	vul2_2)	(hal1_1	(plu1_1	(vel1_1	vel2_1))))	(rhc1_1	rhc1_2))	((gab2_2
(((((((((((((vul3_1	(gab1_2	(vup1_1	vup2_2)))	(((((((406.1_1	416.1_2)	369.1_1)	(gab1_1	tri2_2))	lai1_1)	(gal1_2	gal2_1))	(gac1_1	(icr2_1	lai2_1)))	(bur1_1	icr1_2)))	(gag1_1	hal2_1))	((((icr2_2	vir2_1)	((vup1_2	icr1_3)	(grm1_1	grm2_1)))	bur1_2)	vul2_2))	((vel1_2	(gac2_1	(((gac2_2	(icr2_3	plu2_1))	vul1_1)	(gag2_1	gal1_1))))	gag1_2))	(gra1_2	(gra1_1	gra2_2)))	((ceb1_2	vul1_2)	(366.1_1	369.1_2)))	(rhc1_1	rhc1_2))	(hal1_1	(plu1_1	(vel1_1	vel2_1))))	((((rot2_1
((((((((((vul3_1	(gab1_2	vup1_1))	vup2_2)	((((((416.1_2	(369.1_1	406.1_1))	lai1_1)	(gal1_2	gal2_1))	gab1_1)	tri2_2)	(gag1_1	hal2_1)))	((((vel1_2	((gac2_1	icr2_3)	((((gac2_2	plu2_1)	gag2_1)	gal1_1)	vul1_1)))	gag1_2)	(gac1_1	icr1_2))	(icr2_1	lai2_1)))	(((icr1_3	(vup1_2	((grm1_1	grm2_1)	icr2_2)))	vir2_1)	bur1_2))	(((((366.1_1	369.1_2)	vul1_2)	ceb1_2)	bur1_1)	vul2_2))	((gra2_2	gra1_1)	gra1_2))	(hal1_1	(plu1_1	(vel1_1	vel2_1))))	(((((tri1_1	((rot2_1	rot3_1)
(((((((((((((((vul3_1	vup2_2)	vup1_1)	gab1_2)	(gac1_1	icr1_2))	(gag1_1	hal2_1))	(((((369.1_1	(406.1_1	416.1_2))	gab1_1)	lai1_1)	(icr2_1	lai2_1))	(gal1_2	gal2_1)))	tri2_2)	(((ceb1_2	((366.1_1	369.1_2)	vul1_2))	bur1_1)	((gra2_2	gra1_2)	gra1_1)))	vul2_2)	((((((icr1_3	vir2_1)	icr2_2)	(grm1_1	grm2_1))	vup1_2)	bur1_2)	(((((gac2_1	(gac2_2	plu2_1))	((gag2_1	icr2_3)	gal1_1))	vul1_1)	vel1_2)	gag1_2)))	(hal1_1	(plu1_1	(vel1_1	vel2_1))))	(((((((bur2_2	tri2_1)	(vir1_1
(((((((((vul3_1	((gab1_2	vup2_2)	vup1_1))	((((((((369.1_1	406.1_1)	416.1_2)	((gab1_1	lai1_1)	(gal1_2	gal2_1)))	tri2_2)	lai2_1)	icr2_1)	((((((gac2_1	(gac2_2	plu2_1))	(gag2_1	icr2_3))	vul1_1)	gal1_1)	vel1_2)	gag1_2))	((gag1_1	hal2_1)	vul2_2)))	(((vup1_2	((icr2_2	vir2_1)	(grm1_1	grm2_1)))	icr1_3)	bur1_2))	bur1_1)	(((vul1_2	(366.1_1	369.1_2))	ceb1_2)	(gac1_1	icr1_2)))	((gra2_2	gra1_2)	gra1_1))	((hal1_1	(plu1_1	(vel1_1	vel2_1)))	(rhc1_1	rhc1_2)))	(((((((406.1_2
(((((((((((((vul3_1	((gab1_2	vup2_2)	vup1_1))	(icr1_2	(gac1_1	icr2_1)))	((gag1_1	hal2_1)	vul2_2))	((((369.1_1	(406.1_1	416.1_2))	lai2_1)	((gab1_1	lai1_1)	(gal1_2	gal2_1)))	tri2_2))	((ceb1_2	vul1_2)	(366.1_1	369.1_2)))	((vel1_2	((((gac2_1	gag2_1)	vul1_1)	gal1_1)	((gac2_2	icr2_3)	plu2_1)))	gag1_2))	((((icr2_2	(vup1_2	(icr1_3	vir2_1)))	(grm1_1	grm2_1))	bur1_2)	((gra1_1	gra2_2)	gra1_2)))	bur1_1)	(hal1_1	(plu1_1	(vel1_1	vel2_1))))	(rhc1_1	rhc1_2))	(((((406.1_2
(((((((((((vul3_1	((gab1_2	vup2_2)	vup1_1))	((icr1_2	gac1_1)	icr2_1))	(((((icr2_2	icr1_3)	(vup1_2	((grm1_1	grm2_1)	vir2_1)))	bur1_2)	(((416.1_2	(369.1_1	406.1_1))	((gab1_1	((gal1_2	gal2_1)	lai1_1))	lai2_1))	tri2_2))	(((gra1_1	gra1_2)	gra2_2)	((gag1_1	vul2_2)	hal2_1))))	((vul1_2	(366.1_1	369.1_2))	ceb1_2))	((vel1_2	(((gac2_1	((gag2_1	gal1_1)	(icr2_3	plu2_1)))	gac2_2)	vul1_1))	gag1_2))	bur1_1)	(hal1_1	(plu1_1	(vel1_1	vel2_1))))	(rhc1_1	rhc1_2))	(((gac1_2
(((((((((vul3_1	((gab1_2	vup2_2)	vup1_1))	(((((369.1_1	406.1_1)	416.1_2)	((gal1_2	gal2_1)	lai1_1))	(gab1_1	lai2_1))	tri2_2))	(((((ceb1_2	vul1_2)	(366.1_1	369.1_2))	((gag1_1	hal2_1)	vul2_2))	((((((grm1_1	grm2_1)	vir2_1)	(icr1_3	icr2_2))	vup1_2)	bur1_2)	(((vel1_2	(gac2_1	((gac2_2	vul1_1)	(((gag2_1	icr2_3)	plu2_1)	gal1_1))))	gag1_2)	(icr1_2	(gac1_1	icr2_1)))))	((gra1_1	gra1_2)	gra2_2)))	bur1_1)	((hal1_1	(plu1_1	(vel1_1	vel2_1)))	(rhc1_1	rhc1_2)))	((((bur2_2
(((((((((((((vul3_1	vup1_1)	(gab1_2	vup2_2))	((gac1_1	icr1_2)	icr2_1))	((gra1_1	gra2_2)	gra1_2))	((((vup1_2	icr2_2)	icr1_3)	((grm1_1	grm2_1)	vir2_1))	bur1_2))	((gag1_1	vul2_2)	hal2_1))	(((vel1_2	((((gac2_1	((gal1_1	plu2_1)	icr2_3))	vul1_1)	gag2_1)	gac2_2))	gag1_2)	bur1_1))	(((ceb1_2	(366.1_1	369.1_2))	vul1_2)	(((((416.1_2	369.1_1)	406.1_1)	((lai2_1	gab1_1)	lai1_1))	(gal1_2	gal2_1))	tri2_2)))	(hal1_1	(plu1_1	(vel1_1	vel2_1))))	(rhc1_1	rhc1_2))	(((((((bur2_2
(((((((vul3_1	((gab1_2	vup2_2)	vup1_1))	(((vul1_2	(366.1_1	369.1_2))	ceb1_2)	(((((((icr1_3	icr2_2)	vup1_2)	((grm1_1	grm2_1)	vir2_1))	bur1_2)	((gra2_2	gra1_1)	gra1_2))	((gag1_1	hal2_1)	vul2_2))	((((((406.1_1	416.1_2)	369.1_1)	lai2_1)	((gal1_2	gal2_1)	(gab1_1	lai1_1)))	tri2_2)	(((vel1_2	((((gac2_1	(gac2_2	(gag2_1	plu2_1)))	icr2_3)	vul1_1)	gal1_1))	gag1_2)	((icr1_2	gac1_1)	icr2_1))))))	bur1_1)	((hal1_1	(plu1_1	(vel1_1	vel2_1)))	(rhc1_1	rhc1_2)))	(((((((rot2_1
((((((((((vul3_1	(gab1_2	vup1_1))	vup2_2)	((ceb1_2	(366.1_1	369.1_2))	vul1_2))	(((((((((grm1_1	grm2_1)	icr2_2)	(icr1_3	vir2_1))	vup1_2)	(((((((((369.1_1	416.1_2)	406.1_1)	lai1_1)	gab1_1)	(gal1_2	gal2_1))	tri2_2)	lai2_1)	bur1_1)	(gac1_1	(icr1_2	icr2_1))))	bur1_2)	((gag1_1	vul2_2)	hal2_1))	((gra2_2	gra1_1)	gra1_2))	((vel1_2	(((gac2_1	icr2_3)	(gag2_1	vul1_1))	(gac2_2	(gal1_1	plu2_1))))	gag1_2)))	(hal1_1	(plu1_1	(vel1_1	vel2_1))))	(rhc1_1	rhc1_2))	(((((rot2_1
((((((((((vul3_1	((gab1_2	vup1_1)	vup2_2))	((gra1_1	gra1_2)	gra2_2))	((((ceb1_2	((366.1_1	369.1_2)	vul1_2))	((gag1_1	hal2_1)	vul2_2))	((((((369.1_1	(406.1_1	416.1_2))	(gab1_1	lai1_1))	lai2_1)	tri2_2)	((bur1_2	icr2_1)	icr1_2))	(gal1_2	gal2_1)))	((((vir2_1	icr1_3)	(grm1_1	grm2_1))	(icr2_2	vup1_2))	(bur1_1	gac1_1))))	((vel1_2	(((gac2_1	icr2_3)	((gac2_2	plu2_1)	gag2_1))	(gal1_1	vul1_1)))	gag1_2))	(hal1_1	(plu1_1	(vel1_1	vel2_1))))	(rhc1_1	rhc1_2))	(vul3_2
((((((((((((((vul3_1	(gab1_2	vup1_1))	vup2_2)	(((vel1_2	(((gac2_1	(gag2_1	gal1_1))	((gac2_2	icr2_3)	plu2_1))	vul1_1))	gag1_2)	gac1_1))	((gra2_2	gra1_1)	gra1_2))	(((((369.1_1	416.1_2)	406.1_1)	(gab1_1	((gal1_2	gal2_1)	lai1_1)))	lai2_1)	tri2_2))	(bur1_1	((bur1_2	icr1_2)	icr2_1)))	(((icr2_2	vir2_1)	icr1_3)	(vup1_2	(grm1_1	grm2_1))))	((gag1_1	hal2_1)	vul2_2))	(rhc1_1	rhc1_2))	(hal1_1	(plu1_1	(vel1_1	vel2_1))))	(((366.1_1	369.1_2)	ceb1_2)	vul1_2))	((((((((bur2_2
((((((((vul3_1	(gab1_2	(vup1_1	vup2_2)))	(((366.1_1	369.1_2)	(ceb1_2	vul1_2))	((((((406.1_1	416.1_2)	369.1_1)	lai2_1)	tri2_2)	((gab1_1	lai1_1)	(gal1_2	gal2_1)))	icr1_2)))	(((((icr1_3	vir2_1)	(vup1_2	(icr2_2	(grm1_1	grm2_1))))	bur1_2)	(bur1_1	((gac1_1	icr2_1)	((gag1_1	hal2_1)	vul2_2))))	((vel1_2	((gac2_1	(gal1_1	vul1_1))	((gac2_2	gag2_1)	(icr2_3	plu2_1))))	gag1_2)))	((gra1_1	gra2_2)	gra1_2))	(hal1_1	(plu1_1	(vel1_1	vel2_1))))	(rhc1_1	rhc1_2))	(((((((rot2_1
(((((((((((((((vul3_1	vup1_1)	vup2_2)	gab1_2)	((gac1_1	icr2_1)	((gag1_1	hal2_1)	vul2_2)))	((((gac2_1	(icr2_3	plu2_1))	((gac2_2	gal1_1)	gag2_1))	vul1_1)	vel1_2))	((((369.1_1	(406.1_1	416.1_2))	lai2_1)	gag1_2)	((((gab1_1	lai1_1)	(gal1_2	gal2_1))	tri2_2)	icr1_2)))	(((((vir2_1	icr2_2)	icr1_3)	(grm1_1	grm2_1))	vup1_2)	bur1_2))	bur1_1)	((vul1_2	ceb1_2)	(366.1_1	369.1_2)))	((gra1_1	gra2_2)	gra1_2))	((hal1_1	(plu1_1	(vel1_1	vel2_1)))	(rhc1_1	rhc1_2)))	((((((bur2_2
((((((((((((vul3_1	((gab1_2	vup1_1)	vup2_2))	(gac1_1	(icr1_2	icr2_1)))	bur1_1)	(vul1_2	((366.1_1	369.1_2)	ceb1_2)))	(((406.1_1	(369.1_1	416.1_2))	lai2_1)	((vel1_2	((((gac2_1	gal1_1)	plu2_1)	((gac2_2	gag2_1)	icr2_3))	vul1_1))	gag1_2)))	(((((((grm1_1	grm2_1)	vir2_1)	((icr1_3	vup1_2)	icr2_2))	bur1_2)	((gag1_1	vul2_2)	hal2_1))	(((lai1_1	gab1_1)	tri2_2)	(gal1_2	gal2_1)))	((gra2_2	gra1_1)	gra1_2)))	(rhc1_1	rhc1_2))	(hal1_1	((vel1_1	vel2_1)	plu1_1)))	(((((rot2_1
(((((((((((((vul3_1	(vup1_1	vup2_2))	gab1_2)	bur1_1)	(icr1_2	icr2_1))	(((((grm1_1	grm2_1)	((icr1_3	icr2_2)	vir2_1))	vup1_2)	bur1_2)	gac1_1))	((((gac2_1	(((gac2_2	icr2_3)	gag2_1)	vul1_1))	(gal1_1	plu2_1))	vel1_2)	gag1_2))	((((ceb1_2	vul1_2)	(366.1_1	369.1_2))	((gag1_1	hal2_1)	vul2_2))	(((369.1_1	(406.1_1	416.1_2))	((gab1_1	lai1_1)	(gal1_2	gal2_1)))	lai2_1)))	tri2_2)	((gra2_2	gra1_2)	gra1_1))	(hal1_1	(plu1_1	(vel1_1	vel2_1))))	(rhc1_1	rhc1_2))	(((((tri1_1
((((((((((vul3_1	(gab1_2	vup1_1))	vup2_2)	(bur1_1	(((icr1_2	gac1_1)	icr2_1)	tri2_2)))	(((vup1_2	icr1_3)	((icr2_2	(grm1_1	grm2_1))	vir2_1))	bur1_2))	(((vel1_2	(((gac2_1	gal1_1)	(gac2_2	plu2_1))	((gag2_1	icr2_3)	vul1_1)))	gag1_2)	(gag1_1	vul2_2)))	hal2_1)	(((((366.1_1	369.1_2)	vul1_2)	ceb1_2)	(((((369.1_1	(406.1_1	416.1_2))	(gal1_2	gal2_1))	lai1_1)	gab1_1)	lai2_1))	((gra1_1	gra2_2)	gra1_2)))	((hal1_1	(plu1_1	(vel1_1	vel2_1)))	(rhc1_1	rhc1_2)))	(((((tri1_1
((((((((((((vul3_1	vup2_2)	(gab1_2	vup1_1))	(icr2_1	(gac1_1	icr1_2)))	(((vel1_2	((((gac2_1	(icr2_3	plu2_1))	vul1_1)	gag2_1)	(gac2_2	gal1_1)))	gag1_2)	((gra1_1	gra2_2)	gra1_2)))	(((vup1_2	bur1_2)	(icr2_2	((grm1_1	grm2_1)	icr1_3)))	vir2_1))	((((((406.1_1	416.1_2)	369.1_1)	lai2_1)	(gab1_1	lai1_1))	(gal1_2	gal2_1))	(bur1_1	tri2_2)))	(((366.1_1	369.1_2)	(ceb1_2	vul1_2))	(gag1_1	hal2_1)))	vul2_2)	((hal1_1	(plu1_1	(vel1_1	vel2_1)))	(rhc1_1	rhc1_2)))	((((((bur2_2
((((((((((((vul3_1	vup2_2)	(gab1_2	vup1_1))	(hal2_1	gag1_1))	((gac1_1	icr1_2)	icr2_1))	((vel1_2	((gac2_1	gag2_1)	(((gac2_2	(icr2_3	plu2_1))	gal1_1)	vul1_1)))	gag1_2))	(((((406.1_1	(369.1_1	416.1_2))	(gal1_2	gal2_1))	(lai1_1	gab1_1))	vul2_2)	lai2_1))	(((((vul1_2	(366.1_1	369.1_2))	ceb1_2)	((gra1_1	gra2_2)	gra1_2))	bur1_1)	(icr1_3	(((icr2_2	vir2_1)	(grm1_1	grm2_1))	(vup1_2	bur1_2)))))	tri2_2)	(hal1_1	(plu1_1	(vel1_1	vel2_1))))	(rhc1_1	rhc1_2))	((((((bur2_2
((((((((((((vul3_1	(gab1_2	vup2_2))	vup1_1)	(hal2_1	vul2_2))	(vel1_2	(((gac2_1	(icr2_3	plu2_1))	gag2_1)	((gac2_2	gal1_1)	vul1_1))))	((((((vul1_2	(366.1_1	369.1_2))	ceb1_2)	((416.1_2	(369.1_1	406.1_1))	(((gab1_1	lai1_1)	(gal1_2	gal2_1))	lai2_1)))	((icr2_1	gac1_1)	(gag1_1	icr1_2)))	gag1_2)	(((icr1_3	(((grm1_1	grm2_1)	icr2_2)	vir2_1))	bur1_2)	vup1_2)))	((bur1_1	tri2_2)	(gra2_2	(gra1_1	gra1_2))))	(hal1_1	(plu1_1	(vel1_1	vel2_1))))	(rhc1_1	rhc1_2))	(((((rot2_1
(((((((((((((((vul3_1	((gab1_2	vup1_1)	vup2_2))	vul2_2)	((icr1_2	(gac1_1	icr2_1))	hal2_1))	gag1_1)	((vul1_2	((366.1_1	369.1_2)	ceb1_2))	((gra2_2	gra1_1)	gra1_2)))	gag1_2)	tri2_2)	bur1_1)	(((((369.1_1	416.1_2)	406.1_1)	(gal1_2	gal2_1))	((gab1_1	lai1_1)	lai2_1))	(vel1_2	((((gac2_1	gac2_2)	gag2_1)	(gal1_1	(icr2_3	plu2_1)))	vul1_1))))	((vup1_2	((icr2_2	icr1_3)	((grm1_1	grm2_1)	vir2_1)))	bur1_2))	(hal1_1	((vel1_1	vel2_1)	plu1_1)))	(rhc1_1	rhc1_2))	((((((rot2_1
((((((((((((((((vul3_1	gab1_2)	vup2_2)	vup1_1)	((((gag1_1	hal2_1)	(icr1_2	icr2_1))	gag1_2)	gac1_1))	(vel1_2	((gac2_1	(gag2_1	icr2_3))	(((gac2_2	plu2_1)	gal1_1)	vul1_1))))	(((ceb1_2	vul1_2)	(366.1_1	369.1_2))	((((369.1_1	416.1_2)	406.1_1)	lai2_1)	((gab1_1	lai1_1)	(gal1_2	gal2_1)))))	((gra2_2	gra1_1)	gra1_2))	vul2_2)	(((((icr1_3	icr2_2)	(grm1_1	grm2_1))	vir2_1)	vup1_2)	bur1_2))	(bur1_1	tri2_2))	(hal1_1	(plu1_1	(vel1_1	vel2_1))))	(rhc1_1	rhc1_2))	((((((rot2_1
((((((((((((vul3_1	(gab1_2	(vup1_1	vup2_2)))	gac1_1)	((gag1_1	hal2_1)	icr2_1))	((gag1_2	icr1_2)	vul2_2))	((((icr2_2	vir2_1)	(icr1_3	(grm1_1	grm2_1)))	vup1_2)	((((369.1_1	416.1_2)	406.1_1)	(gal1_2	gal2_1))	((gab1_1	lai1_1)	lai2_1))))	(bur1_2	tri2_2))	(((vul1_2	(ceb1_2	(366.1_1	369.1_2)))	(vel1_2	((((gac2_1	(gag2_1	plu2_1))	icr2_3)	(gac2_2	gal1_1))	vul1_1)))	(bur1_1	((gra2_2	gra1_1)	gra1_2))))	(hal1_1	(plu1_1	(vel1_1	vel2_1))))	(rhc1_1	rhc1_2))	((((((rot2_1
((((((((((((vul3_1	(gab1_2	vup1_1))	vup2_2)	((gac1_1	(icr1_2	icr2_1))	(gag1_1	(hal2_1	vul2_2))))	((vel1_2	(((gac2_1	vul1_1)	plu2_1)	(((gac2_2	gag2_1)	icr2_3)	gal1_1)))	gag1_2))	((icr2_2	vir2_1)	((vup1_2	icr1_3)	(grm1_1	grm2_1))))	(((((416.1_2	406.1_1)	369.1_1)	(gab1_1	((gal1_2	gal2_1)	lai1_1)))	lai2_1)	(bur1_1	tri2_2)))	((ceb1_2	vul1_2)	(366.1_1	369.1_2)))	(bur1_2	((gra1_1	gra1_2)	gra2_2)))	(hal1_1	(plu1_1	(vel1_1	vel2_1))))	(rhc1_1	rhc1_2))	(((((tri1_1
(((((((((((vul3_1	(vup1_1	vup2_2))	gab1_2)	(((ceb1_2	vul1_2)	(366.1_1	369.1_2))	((vel1_2	(((((gac2_1	icr2_3)	plu2_1)	(gac2_2	gal1_1))	gag2_1)	vul1_1))	gag1_2)))	((((((369.1_1	406.1_1)	416.1_2)	((((gal1_2	gal2_1)	gab1_1)	lai2_1)	lai1_1))	tri2_2)	(gra2_2	(gra1_1	gra1_2)))	(((bur1_1	(gac1_1	(icr1_2	icr2_1)))	((gag1_1	hal2_1)	vul2_2))	bur1_2)))	((((grm1_1	grm2_1)	(icr2_2	icr1_3))	vup1_2)	vir2_1))	(rhc1_1	rhc1_2))	(hal1_1	((vel1_1	vel2_1)	plu1_1)))	(((((((bur2_2
((((((((((((vul3_1	vup2_2)	(gab1_2	vup1_1))	((icr1_2	icr2_1)	gac1_1))	((vel1_2	(((gac2_1	plu2_1)	vul1_1)	(((gac2_2	gag2_1)	icr2_3)	gal1_1)))	gag1_2))	((vul1_2	ceb1_2)	(366.1_1	369.1_2)))	((gra2_2	gra1_2)	gra1_1))	((((((vup1_2	icr2_2)	icr1_3)	((bur1_2	vir2_1)	(grm1_1	grm2_1)))	((gag1_1	hal2_1)	vul2_2))	((((((416.1_2	369.1_1)	406.1_1)	(gal1_2	gal2_1))	(gab1_1	lai1_1))	tri2_2)	lai2_1))	bur1_1))	(hal1_1	(plu1_1	(vel1_1	vel2_1))))	(rhc1_1	rhc1_2))	((((((bur2_2
(((((((((((vul3_1	((gab1_2	vup2_2)	vup1_1))	(((vir2_1	icr2_2)	((vup1_2	icr1_3)	(grm1_1	grm2_1)))	bur1_2))	(((vel1_2	(((gac2_1	(icr2_3	plu2_1))	vul1_1)	((gac2_2	gag2_1)	gal1_1)))	gag1_2)	(((gra1_1	gra2_2)	gra1_2)	(gag1_1	(hal2_1	vul2_2)))))	((ceb1_2	vul1_2)	(366.1_1	369.1_2)))	bur1_1)	((((((((369.1_1	406.1_1)	416.1_2)	lai1_1)	tri2_2)	(gal1_2	gal2_1))	gab1_1)	((icr1_2	icr2_1)	gac1_1))	lai2_1))	(rhc1_1	rhc1_2))	(hal1_1	(plu1_1	(vel1_1	vel2_1))))	(((((((bur2_2
((((((((((vul3_1	(gab1_2	(vup1_1	vup2_2)))	(((icr1_2	(gac1_1	icr2_1))	(gag1_1	hal2_1))	vul2_2))	(((ceb1_2	vul1_2)	(366.1_1	369.1_2))	(((((369.1_1	(406.1_1	416.1_2))	gab1_1)	lai2_1)	((gal1_2	gal2_1)	lai1_1))	tri2_2)))	(((vup1_2	((vir2_1	(icr2_2	icr1_3))	(grm1_1	grm2_1)))	bur1_2)	(((((gac2_1	((gac2_2	icr2_3)	plu2_1))	(gag2_1	gal1_1))	vul1_1)	vel1_2)	gag1_2)))	(bur1_1	((gra2_2	gra1_2)	gra1_1)))	(hal1_1	(plu1_1	(vel1_1	vel2_1))))	(gab2_2	vel2_2))	(rhc1_1
((((((((((((vul3_1	gab1_2)	(vup1_1	vup2_2))	(((((grm1_1	grm2_1)	(icr1_3	(icr2_2	vir2_1)))	bur1_2)	vup1_2)	((406.1_1	(369.1_1	416.1_2))	((((gab1_1	lai1_1)	(gal1_2	gal2_1))	lai2_1)	tri2_2))))	(gac1_1	(hal2_1	(icr1_2	icr2_1))))	((((((((gac2_1	icr2_3)	gac2_2)	(gal1_1	vul1_1))	(gag2_1	plu2_1))	vel1_2)	gag1_2)	bur1_1)	(gag1_1	vul2_2)))	((366.1_1	369.1_2)	(vul1_2	ceb1_2)))	((gra2_2	gra1_1)	gra1_2))	(rhc1_1	rhc1_2))	(hal1_1	(plu1_1	(vel1_1	vel2_1))))	((((((406.1_2
(((((((((vul3_1	(gab1_2	(vup1_1	vup2_2)))	((gac1_1	(hal2_1	icr2_1))	icr1_2))	(((((((ceb1_2	vul1_2)	(366.1_1	369.1_2))	gag1_1)	((((416.1_2	(369.1_1	406.1_1))	((gab1_1	lai1_1)	(gal1_2	gal2_1)))	tri2_2)	lai2_1))	((((((gac2_1	gac2_2)	(icr2_3	plu2_1))	gag2_1)	vul1_1)	gal1_1)	vel1_2))	(((((icr2_2	icr1_3)	vir2_1)	((grm1_1	grm2_1)	vup1_2))	bur1_2)	gag1_2))	(bur1_1	((gra2_2	gra1_1)	gra1_2))))	vul2_2)	(hal1_1	(plu1_1	(vel1_1	vel2_1))))	(rhc1_1	rhc1_2))	((((((406.1_2
((((((((((vul3_1	((gab1_2	vup2_2)	vup1_1))	(((gac1_1	icr2_1)	icr1_2)	hal2_1))	((gra2_2	gra1_1)	gra1_2))	(((vul1_2	ceb1_2)	(366.1_1	369.1_2))	((((grm1_1	grm2_1)	(((icr2_2	icr1_3)	vir2_1)	vup1_2))	bur1_2)	((((406.1_1	369.1_1)	416.1_2)	((((lai1_1	gab1_1)	(gal1_2	gal2_1))	tri2_2)	lai2_1))	((vel1_2	((gac2_1	(((gac2_2	icr2_3)	gal1_1)	(gag2_1	plu2_1)))	vul1_1))	gag1_2)))))	(bur1_1	(gag1_1	vul2_2)))	(hal1_1	(plu1_1	(vel1_1	vel2_1))))	(rhc1_1	rhc1_2))	((((((rot2_1
(((((((((((((((vul3_1	(gab1_2	vup1_1))	vup2_2)	((gac1_1	icr1_2)	icr2_1))	hal2_1)	((vel1_2	(((gac2_1	vul1_1)	gal1_1)	((gac2_2	plu2_1)	(gag2_1	icr2_3))))	gag1_2))	(((icr1_3	(icr2_2	((grm1_1	grm2_1)	vir2_1)))	vup1_2)	bur1_2))	(gra1_1	(gra1_2	gra2_2)))	(gag1_1	vul2_2))	((((ceb1_2	vul1_2)	(366.1_1	369.1_2))	bur1_1)	(((416.1_2	(369.1_1	406.1_1))	(gal1_2	gal2_1))	(((gab1_1	tri2_2)	lai1_1)	lai2_1))))	(rhc1_1	rhc1_2))	(hal1_1	(plu1_1	(vel1_1	vel2_1))))	(((((((bur2_2
(((((((((vul3_1	vup2_2)	(gab1_2	vup1_1))	(bur1_2	(((icr1_2	icr2_1)	gac1_1)	((gag1_1	vul2_2)	hal2_1))))	(gra2_2	(gra1_1	gra1_2)))	(ceb1_2	(vul1_2	(366.1_1	369.1_2))))	((vel1_2	((gac2_1	vul1_1)	((gac2_2	((gag2_1	icr2_3)	plu2_1))	gal1_1)))	gag1_2))	(((vir2_1	(vup1_2	(icr2_2	(grm1_1	grm2_1))))	icr1_3)	(((((416.1_2	(369.1_1	406.1_1))	((gab1_1	(gal1_2	gal2_1))	lai1_1))	tri2_2)	lai2_1)	bur1_1)))	((((((((((bur2_2	tri2_1)	vir1_2)	vir1_1)	(((rot2_1	rot3_1)	rot3_2)
(((((((((((((vul3_1	gab1_2)	(vup2_2	vup1_1))	(vel1_2	((gac2_1	((gac2_2	icr2_3)	gag2_1))	((gal1_1	plu2_1)	vul1_1))))	(((gag1_1	hal2_1)	gag1_2)	vul2_2))	((((vul1_2	(ceb1_2	(366.1_1	369.1_2)))	(((bur1_2	icr1_2)	icr2_1)	gac1_1))	(((((416.1_2	406.1_1)	369.1_1)	((gab1_1	lai1_1)	(gal1_2	gal2_1)))	tri2_2)	lai2_1))	((gra2_2	gra1_1)	gra1_2)))	((((icr1_3	vir2_1)	icr2_2)	(grm1_1	grm2_1))	vup1_2))	bur1_1)	(hal1_1	(plu1_1	(vel1_1	vel2_1))))	(rhc1_1	rhc1_2))	(gab2_2
(((((((((((vul3_1	((gab1_2	vup1_1)	vup2_2))	((((((ceb1_2	((366.1_1	369.1_2)	vul1_2))	(icr2_1	(gac1_1	icr1_2)))	bur1_1)	(vel1_2	((gac2_1	(vul1_1	plu2_1))	(((gac2_2	gag2_1)	gal1_1)	icr2_3))))	bur1_2)	(((((406.1_1	(369.1_1	416.1_2))	(lai1_1	(gal1_2	gal2_1)))	tri2_2)	lai2_1)	gab1_1)))	(((icr2_2	vir2_1)	(vup1_2	(grm1_1	grm2_1)))	icr1_3))	(gag1_1	hal2_1))	vul2_2)	gag1_2)	((gra2_2	gra1_1)	gra1_2))	(hal1_1	(plu1_1	(vel1_1	vel2_1))))	(rhc1_1	rhc1_2))	((((((rot2_1
(((((((((((((vul3_1	vup2_2)	vup1_1)	gab1_2)	gag1_2)	((((((vul1_2	ceb1_2)	(366.1_1	369.1_2))	bur1_1)	(((icr1_3	vir2_1)	icr2_2)	(vup1_2	(grm1_1	grm2_1))))	(bur1_2	(icr1_2	(gac1_1	icr2_1))))	(gag1_1	hal2_1)))	(vel1_2	(gac2_1	((gac2_2	gal1_1)	((gag2_1	icr2_3)	(plu2_1	vul1_1))))))	((((((406.1_1	(369.1_1	416.1_2))	tri2_2)	(gal1_2	gal2_1))	(lai1_1	gab1_1))	lai2_1)	vul2_2))	((gra2_2	gra1_1)	gra1_2))	(hal1_1	(plu1_1	(vel1_1	vel2_1))))	(rhc1_1	rhc1_2))	((((((bur2_2
(((((((((((vul3_1	(gab1_2	vup1_1))	vup2_2)	((gag1_1	vul2_2)	hal2_1))	((icr2_2	vir2_1)	(vup1_2	((grm1_1	grm2_1)	icr1_3))))	((gra2_2	gra1_1)	gra1_2))	((((vul1_2	ceb1_2)	(366.1_1	369.1_2))	(((bur1_2	gac1_1)	(icr1_2	icr2_1))	gag1_2))	(((((416.1_2	(369.1_1	406.1_1))	lai2_1)	(gab1_1	(gal1_2	gal2_1)))	(lai1_1	tri2_2))	((vel1_2	(((((gac2_1	gac2_2)	icr2_3)	plu2_1)	(gag2_1	gal1_1))	vul1_1))	bur1_1))))	(((plu1_1	(vel1_1	vel2_1))	hal1_1)	(rhc1_1	rhc1_2)))	((((((bur2_2
(((((((((vul3_1	gab1_2)	(vup1_1	vup2_2))	(((((gac2_1	(gac2_2	plu2_1))	gal1_1)	vul1_1)	(gag2_1	icr2_3))	vel1_2))	((((((ceb1_2	vul1_2)	(366.1_1	369.1_2))	gag1_2)	bur1_2)	(icr1_2	(gac1_1	icr2_1)))	((((icr2_2	vir2_1)	(grm1_1	grm2_1))	(vup1_2	icr1_3))	(((((((369.1_1	406.1_1)	416.1_2)	tri2_2)	lai2_1)	((gab1_1	lai1_1)	(gal1_2	gal2_1)))	bur1_1)	((gag1_1	hal2_1)	vul2_2)))))	((gra2_2	gra1_1)	gra1_2))	((hal1_1	((vel1_1	vel2_1)	plu1_1))	(rhc1_1	rhc1_2)))	(vul3_2
(((((((((((vul3_1	((gab1_2	vup1_1)	vup2_2))	((((icr1_3	vir2_1)	(icr2_2	(grm1_1	grm2_1)))	vup1_2)	bur1_2))	((vel1_2	((((gac2_1	(gac2_2	gag2_1))	plu2_1)	(gal1_1	icr2_3))	vul1_1))	(icr2_1	(gac1_1	icr1_2))))	(((((369.1_1	416.1_2)	406.1_1)	(gab1_1	lai1_1))	(gal1_2	gal2_1))	(lai2_1	tri2_2)))	((((366.1_1	369.1_2)	(ceb1_2	vul1_2))	(gag1_1	(hal2_1	vul2_2)))	(bur1_1	((gra1_2	gra2_2)	gra1_1))))	gag1_2)	(hal1_1	(plu1_1	(vel1_1	vel2_1))))	(rhc1_1	rhc1_2))	(((((((406.1_2
(((((((((((vul3_1	((gab1_2	gac1_1)	(vup2_2	vup1_1)))	icr1_2)	((((416.1_2	369.1_1)	406.1_1)	((gab1_1	(gal1_2	gal2_1))	lai2_1))	(lai1_1	tri2_2)))	gag1_2)	((((((ceb1_2	vul1_2)	(366.1_1	369.1_2))	bur1_1)	bur1_2)	((gag1_1	hal2_1)	vul2_2))	((vel1_2	((gac2_1	gac2_2)	(((gag2_1	icr2_3)	plu2_1)	(gal1_1	vul1_1))))	icr2_1)))	((((icr2_2	(grm1_1	grm2_1))	(vup1_2	icr1_3))	vir2_1)	((gra1_1	gra2_2)	gra1_2)))	(hal1_1	((vel1_1	vel2_1)	plu1_1)))	(rhc1_1	rhc1_2))	((((((bur2_2
(((((((((vul3_1	((gab1_2	vup2_2)	vup1_1))	(vel1_2	((gac2_1	vul1_1)	(((gac2_2	gal1_1)	icr2_3)	(gag2_1	plu2_1)))))	(((((((ceb1_2	vul1_2)	(366.1_1	369.1_2))	bur1_2)	((((((406.1_1	416.1_2)	369.1_1)	((icr1_2	icr2_1)	(lai1_1	tri2_2)))	(gab1_1	(gal1_2	gal2_1)))	lai2_1)	bur1_1))	(icr2_2	(vup1_2	((icr1_3	vir2_1)	(grm1_1	grm2_1)))))	((gra2_2	(gra1_1	gra1_2))	gac1_1))	gag1_2))	(gag1_1	(hal2_1	vul2_2)))	((hal1_1	((vel1_1	vel2_1)	plu1_1))	(rhc1_1	rhc1_2)))	(((((rot2_1
(((((((((((vul3_1	vup1_1)	(gab1_2	vup2_2))	((((((369.1_1	(406.1_1	416.1_2))	lai2_1)	(gal1_2	gal2_1))	((gab1_1	lai1_1)	tri2_2))	gac1_1)	((bur1_2	icr1_2)	icr2_1)))	((gra2_2	(gra1_1	gra1_2))	((gag1_1	hal2_1)	vul2_2)))	bur1_1)	((((ceb1_2	(366.1_1	369.1_2))	vul1_2)	((icr2_2	(vup1_2	icr1_3))	((grm1_1	grm2_1)	vir2_1)))	(((((gac2_1	gac2_2)	((gag2_1	icr2_3)	gal1_1))	(vul1_1	plu2_1))	vel1_2)	gag1_2)))	(hal1_1	(plu1_1	(vel1_1	vel2_1))))	(rhc1_1	rhc1_2))	(((((tri1_1
((((((((((((vul3_1	vup1_1)	(gab1_2	vup2_2))	(bur1_2	((gac1_1	icr2_1)	((gag1_1	(hal2_1	vul2_2))	icr1_2))))	(((((406.1_1	369.1_1)	416.1_2)	(gab1_1	lai1_1))	((gal1_2	gal2_1)	tri2_2))	lai2_1))	((366.1_1	369.1_2)	(ceb1_2	vul1_2)))	(gra1_2	(gra1_1	gra2_2)))	(((vel1_2	((((gac2_1	plu2_1)	gag2_1)	(icr2_3	vul1_1))	(gac2_2	gal1_1)))	gag1_2)	bur1_1))	(((vup1_2	icr1_3)	(vir2_1	(grm1_1	grm2_1)))	icr2_2))	(hal1_1	(plu1_1	(vel1_1	vel2_1))))	(rhc1_1	rhc1_2))	((((((406.1_2
(((((((((((vul3_1	((gab1_2	vup1_1)	vup2_2))	(((((406.1_1	416.1_2)	369.1_1)	(gab1_1	(gal1_2	gal2_1)))	tri2_2)	(lai1_1	lai2_1)))	(bur1_2	(icr1_2	gac1_1)))	bur1_1)	(((((vul1_2	(366.1_1	369.1_2))	ceb1_2)	icr2_1)	((vel1_2	(((gac2_1	plu2_1)	vul1_1)	((gac2_2	(gag2_1	icr2_3))	gal1_1)))	gag1_2))	((gag1_1	hal2_1)	vul2_2)))	((vup1_2	(((vir2_1	(grm1_1	grm2_1))	icr2_2)	icr1_3))	(gra2_2	(gra1_1	gra1_2))))	(rhc1_1	rhc1_2))	(hal1_1	((vel1_1	vel2_1)	plu1_1)))	(((((((bur2_2
((((((((((vul3_1	((gab1_2	vup2_2)	vup1_1))	icr1_2)	((bur1_2	icr2_1)	gac1_1))	((((((366.1_1	369.1_2)	vul1_2)	ceb1_2)	((((416.1_2	406.1_1)	369.1_1)	(((gab1_1	lai1_1)	(gal1_2	gal2_1))	tri2_2))	lai2_1))	(((((grm1_1	grm2_1)	icr1_3)	vir2_1)	icr2_2)	vup1_2))	((gag1_1	hal2_1)	vul2_2)))	bur1_1)	((((gac2_1	(gac2_2	(((gag2_1	icr2_3)	gal1_1)	(vul1_1	plu2_1))))	vel1_2)	gag1_2)	((gra2_2	gra1_1)	gra1_2)))	(hal1_1	(plu1_1	(vel1_1	vel2_1))))	((((((((bur2_2	tri2_1)	vir1_1)
(((((((((((((vul3_1	((gab1_2	vup2_2)	vup1_1))	bur1_2)	((((366.1_1	369.1_2)	ceb1_2)	vul1_2)	(gac1_1	icr2_1)))	((gag1_1	vul2_2)	hal2_1))	(((icr2_2	vup1_2)	icr1_3)	((grm1_1	grm2_1)	vir2_1)))	(((((416.1_2	(369.1_1	406.1_1))	((gab1_1	lai1_1)	(gal1_2	gal2_1)))	lai2_1)	tri2_2)	icr1_2))	((gra2_2	gra1_1)	gra1_2))	(((((gac2_1	(gag2_1	icr2_3))	(((gac2_2	plu2_1)	vul1_1)	gal1_1))	vel1_2)	gag1_2)	bur1_1))	((hal1_1	(plu1_1	(vel1_1	vel2_1)))	(rhc1_1	rhc1_2)))	(gab2_2
((((((((((((vul3_1	((gab1_2	vup2_2)	vup1_1))	vul2_2)	(((ceb1_2	vul1_2)	(366.1_1	369.1_2))	(gag1_1	hal2_1)))	(((vel1_2	(((gac2_1	((gac2_2	plu2_1)	gag2_1))	(gal1_1	vul1_1))	icr2_3))	gag1_2)	icr2_1))	(((((vup1_2	icr2_2)	(grm1_1	grm2_1))	vir2_1)	icr1_3)	bur1_2))	((((((((369.1_1	406.1_1)	416.1_2)	lai1_1)	(gal1_2	gal2_1))	gab1_1)	(lai2_1	tri2_2))	(icr1_2	gac1_1))	((gra2_2	gra1_1)	gra1_2)))	bur1_1)	(rhc1_1	rhc1_2))	(hal1_1	(plu1_1	(vel1_1	vel2_1))))	((((((((bur2_2
((((((((vul3_1	((gab1_2	vup2_2)	vup1_1))	icr2_1)	((((((369.1_1	406.1_1)	416.1_2)	((gab1_1	(gal1_2	gal2_1))	lai2_1))	tri2_2)	lai1_1)	bur1_1))	(((((vul1_2	((366.1_1	369.1_2)	ceb1_2))	((gra2_2	gra1_1)	gra1_2))	vul2_2)	((vel1_2	((((gac2_1	gac2_2)	gal1_1)	((gag2_1	plu2_1)	vul1_1))	icr2_3))	gag1_2))	((((icr1_3	((grm1_1	grm2_1)	(icr2_2	vir2_1)))	vup1_2)	bur1_2)	((gag1_1	hal2_1)	(gac1_1	icr1_2)))))	((hal1_1	((vel1_1	vel2_1)	plu1_1))	(rhc1_1	rhc1_2)))	((((((rot2_1
(((((((((((vul3_1	(gab1_2	(vup1_1	vup2_2)))	(406.1_1	(369.1_1	416.1_2)))	icr2_1)	((vup1_2	((icr2_2	icr1_3)	((grm1_1	grm2_1)	vir2_1)))	bur1_2))	(((gab1_1	((((gal1_2	gal2_1)	lai1_1)	tri2_2)	lai2_1))	(gac1_1	icr1_2))	(((gra2_2	gra1_1)	gra1_2)	((gag1_1	vul2_2)	hal2_1))))	(((ceb1_2	vul1_2)	(366.1_1	369.1_2))	bur1_1))	((vel1_2	((((gac2_1	gal1_1)	icr2_3)	((gac2_2	plu2_1)	gag2_1))	vul1_1))	gag1_2))	(hal1_1	(plu1_1	(vel1_1	vel2_1))))	(((((((((bur2_2	tri2_1)	vir1_1)
((((((((((((vul3_1	vup1_1)	(gab1_2	vup2_2))	(((((vir2_1	vup1_2)	(icr1_3	icr2_2))	(grm1_1	grm2_1))	bur1_2)	(((gag1_1	hal2_1)	vul2_2)	icr2_1)))	((((406.1_1	(369.1_1	416.1_2))	((gab1_1	lai1_1)	tri2_2))	(gal1_2	gal2_1))	lai2_1))	((vel1_2	(gac2_1	((((gac2_2	(gag2_1	plu2_1))	gal1_1)	icr2_3)	vul1_1)))	bur1_1))	(((366.1_1	369.1_2)	ceb1_2)	vul1_2))	((gac1_1	icr1_2)	gag1_2))	(gra2_2	(gra1_1	gra1_2)))	((hal1_1	(plu1_1	(vel1_1	vel2_1)))	(rhc1_1	rhc1_2)))	(gab2_2
((((((((((((((((vul3_1	((gab1_2	vup1_1)	vup2_2))	icr2_1)	gag1_2)	((vir2_1	(vup1_2	(((grm1_1	grm2_1)	icr2_2)	icr1_3)))	bur1_2))	((vul1_2	(366.1_1	369.1_2))	ceb1_2))	bur1_1)	(((((gac2_1	gal1_1)	icr2_3)	((gac2_2	gag2_1)	plu2_1))	vul1_1)	vel1_2))	(gag1_1	hal2_1))	((gra1_1	gra2_2)	gra1_2))	vul2_2)	((((((416.1_2	(369.1_1	406.1_1))	(lai1_1	gab1_1))	(gal1_2	gal2_1))	lai2_1)	tri2_2)	(gac1_1	icr1_2)))	(hal1_1	(plu1_1	(vel1_1	vel2_1))))	(rhc1_1	rhc1_2))	(gab2_2
(((((((((((((((vul3_1	gab1_2)	(vup1_1	vup2_2))	gag1_2)	icr2_1)	(vel1_2	(((gac2_1	gal1_1)	plu2_1)	(((gac2_2	gag2_1)	icr2_3)	vul1_1))))	((gag1_1	hal2_1)	vul2_2))	((((icr1_3	icr2_2)	(grm1_1	grm2_1))	(vup1_2	vir2_1))	bur1_2))	bur1_1)	(((ceb1_2	vul1_2)	(366.1_1	369.1_2))	(gac1_1	icr1_2)))	(((369.1_1	(406.1_1	416.1_2))	((gab1_1	lai1_1)	tri2_2))	((gal1_2	gal2_1)	lai2_1)))	((gra2_2	gra1_2)	gra1_1))	((hal1_1	(plu1_1	(vel1_1	vel2_1)))	(rhc1_1	rhc1_2)))	((((((((bur2_2
(((((((((vul3_1	((gab1_2	vup2_2)	vup1_1))	(((vul1_2	ceb1_2)	(366.1_1	369.1_2))	((gac1_1	icr1_2)	icr2_1)))	(((icr2_2	(((vup1_2	icr1_3)	(grm1_1	grm2_1))	vir2_1))	bur1_2)	((((416.1_2	369.1_1)	406.1_1)	((((gab1_1	lai1_1)	(gal1_2	gal2_1))	tri2_2)	lai2_1))	(((vel1_2	((((gac2_1	gag2_1)	plu2_1)	(gac2_2	vul1_1))	(gal1_1	icr2_3)))	gag1_2)	(gag1_1	(hal2_1	vul2_2))))))	bur1_1)	((gra1_1	gra2_2)	gra1_2))	((hal1_1	(plu1_1	(vel1_1	vel2_1)))	(rhc1_1	rhc1_2)))	(((tri1_1
(((((((((((((vul3_1	((gab1_2	vup1_1)	vup2_2))	icr2_1)	(gac1_1	icr1_2))	(gra2_2	(gra1_1	gra1_2)))	((vel1_2	((gac2_1	((((gac2_2	plu2_1)	gag2_1)	gal1_1)	vul1_1))	icr2_3))	gag1_2))	(vul1_2	(ceb1_2	(366.1_1	369.1_2))))	((((369.1_1	416.1_2)	406.1_1)	((((gal1_2	gal2_1)	(gab1_1	lai1_1))	tri2_2)	lai2_1))	((gag1_1	hal2_1)	vul2_2)))	(((icr1_3	((vir2_1	(vup1_2	icr2_2))	(grm1_1	grm2_1)))	bur1_2)	bur1_1))	(hal1_1	(plu1_1	(vel1_1	vel2_1))))	(rhc1_1	rhc1_2))	((((((((bur2_2
((((((((((vul3_1	((gab1_2	vup1_1)	vup2_2))	((((ceb1_2	((366.1_1	369.1_2)	vul1_2))	((icr1_2	(gac1_1	icr2_1))	((gag1_1	vul2_2)	hal2_1)))	((vel1_2	(((gac2_1	(gac2_2	gal1_1))	((gag2_1	icr2_3)	plu2_1))	vul1_1))	gag1_2))	((gra1_1	gra2_2)	gra1_2)))	((((369.1_1	416.1_2)	406.1_1)	((gab1_1	((gal1_2	gal2_1)	lai1_1))	lai2_1))	tri2_2))	((((vir2_1	(grm1_1	grm2_1))	vup1_2)	(icr2_2	icr1_3))	bur1_2))	bur1_1)	((hal1_1	(plu1_1	(vel1_1	vel2_1)))	(rhc1_1	rhc1_2)))	(((((bur2_2
(((((((((((vul3_1	(vup1_1	vup2_2))	gab1_2)	((gac1_1	icr1_2)	icr2_1))	((gag1_1	vul2_2)	hal2_1))	(bur1_1	gag1_2))	(((((vir2_1	(grm1_1	grm2_1))	vup1_2)	(icr2_2	icr1_3))	bur1_2)	((((((gac2_1	icr2_3)	(gac2_2	gag2_1))	gal1_1)	plu2_1)	vul1_1)	vel1_2)))	((((ceb1_2	vul1_2)	(366.1_1	369.1_2))	(((((406.1_1	416.1_2)	369.1_1)	(gab1_1	lai1_1))	tri2_2)	((gal1_2	gal2_1)	lai2_1)))	((gra1_2	gra2_2)	gra1_1)))	((hal1_1	(plu1_1	(vel1_1	vel2_1)))	(rhc1_1	rhc1_2)))	(((((((bur2_2
(((((((((((((vul3_1	gab1_2)	(vup1_1	vup2_2))	(vel1_2	(((gac2_1	plu2_1)	((gal1_1	vul1_1)	icr2_3))	(gac2_2	gag2_1))))	(gra2_2	(gra1_1	gra1_2)))	((vup1_2	bur1_2)	((((grm1_1	grm2_1)	icr1_3)	icr2_2)	vir2_1)))	gag1_2)	(((((vul1_2	ceb1_2)	(366.1_1	369.1_2))	bur1_1)	(((((369.1_1	416.1_2)	406.1_1)	((gab1_1	lai1_1)	(gal1_2	gal2_1)))	tri2_2)	lai2_1))	(((gac1_1	icr1_2)	icr2_1)	((gag1_1	vul2_2)	hal2_1))))	(rhc1_1	rhc1_2))	(hal1_1	(plu1_1	(vel1_1	vel2_1))))	((((((rot2_1
(((((((((((((vul3_1	(gab1_2	(vup1_1	vup2_2)))	icr2_1)	(gac1_1	icr1_2))	((ceb1_2	((366.1_1	369.1_2)	vul1_2))	bur1_1))	(gra2_2	(gra1_1	gra1_2)))	((vel1_2	(((gac2_1	icr2_3)	gal1_1)	(gac2_2	((gag2_1	plu2_1)	vul1_1))))	gag1_2))	(((((369.1_1	406.1_1)	416.1_2)	(gab1_1	((gal1_2	gal2_1)	lai1_1)))	(lai2_1	tri2_2))	((gag1_1	hal2_1)	vul2_2)))	((((icr2_2	(grm1_1	grm2_1))	vir2_1)	(bur1_2	icr1_3))	vup1_2))	((hal1_1	(plu1_1	(vel1_1	vel2_1)))	(rhc1_1	rhc1_2)))	(((((((bur2_2
(((((((((((((vul3_1	(gab1_2	vup1_1))	vup2_2)	(((gag1_1	vul2_2)	hal2_1)	((gac1_1	icr1_2)	icr2_1)))	((vel1_2	((((gac2_1	icr2_3)	(gac2_2	(gag2_1	plu2_1)))	gal1_1)	vul1_1))	gag1_2))	((vir2_1	(icr2_2	(icr1_3	(grm1_1	grm2_1))))	(vup1_2	bur1_2)))	((((ceb1_2	vul1_2)	(366.1_1	369.1_2))	bur1_1)	(((369.1_1	416.1_2)	406.1_1)	(((gab1_1	((gal1_2	gal2_1)	lai1_1))	tri2_2)	lai2_1))))	((gra2_2	gra1_1)	gra1_2))	(rhc1_1	rhc1_2))	(hal1_1	(plu1_1	(vel1_1	vel2_1))))	(gab2_2
(((((((((vul3_1	((gab1_2	vup1_1)	vup2_2))	(((((icr1_3	vir2_1)	icr2_2)	vup1_2)	(grm1_1	grm2_1))	bur1_2))	(((vel1_2	((((gac2_1	plu2_1)	gag2_1)	(gac2_2	gal1_1))	(icr2_3	vul1_1)))	gag1_2)	(((icr2_1	gac1_1)	icr1_2)	(gag1_1	(hal2_1	vul2_2)))))	((((vul1_2	(366.1_1	369.1_2))	ceb1_2)	((gra2_2	gra1_1)	gra1_2))	bur1_1))	(((((406.1_1	416.1_2)	369.1_1)	(gab1_1	lai1_1))	tri2_2)	((gal1_2	gal2_1)	lai2_1)))	((hal1_1	((vel1_1	vel2_1)	plu1_1))	(rhc1_1	rhc1_2)))	(((((((bur2_2
((((((((((((((vul3_1	(gab1_2	vup2_2))	vup1_1)	(((vup1_2	((grm1_1	grm2_1)	icr2_2))	(icr1_3	vir2_1))	bur1_2))	(vel1_2	(gac2_1	(((gac2_2	gal1_1)	icr2_3)	((gag2_1	plu2_1)	vul1_1)))))	(gag1_1	(hal2_1	vul2_2)))	((gac1_1	icr1_2)	icr2_1))	bur1_1)	((((369.1_1	416.1_2)	406.1_1)	((((gal1_2	gal2_1)	(gab1_1	lai1_1))	tri2_2)	lai2_1))	(((gra2_2	gra1_1)	gra1_2)	gag1_2)))	((366.1_1	369.1_2)	(vul1_2	ceb1_2)))	(hal1_1	(plu1_1	(vel1_1	vel2_1))))	(rhc1_1	rhc1_2))	(((((((((((406.1_2
((((((((((((vul3_1	vup2_2)	gab1_2)	vup1_1)	((icr2_1	gac1_1)	icr1_2))	bur1_1)	((((ceb1_2	vul1_2)	(366.1_1	369.1_2))	(((((406.1_1	369.1_1)	416.1_2)	((gal1_2	gal2_1)	(gab1_1	lai1_1)))	lai2_1)	tri2_2))	((gag1_1	hal2_1)	vul2_2)))	(((((grm1_1	grm2_1)	(icr2_2	vir2_1))	(vup1_2	icr1_3))	bur1_2)	(((((((gac2_1	gal1_1)	vul1_1)	((gac2_2	plu2_1)	gag2_1))	icr2_3)	vel1_2)	gag1_2)	((gra2_2	gra1_1)	gra1_2))))	(hal1_1	(plu1_1	(vel1_1	vel2_1))))	(rhc1_1	rhc1_2))	(vul3_2
((((((((((vul3_1	((gab1_2	vup1_1)	vup2_2))	((((vup1_2	icr1_3)	vir2_1)	((grm1_1	grm2_1)	icr2_2))	bur1_2))	(((bur1_1	((gac1_1	icr1_2)	icr2_1))	((gra1_1	gra2_2)	gra1_2))	((gag1_1	hal2_1)	vul2_2)))	((((369.1_1	(406.1_1	416.1_2))	gab1_1)	((((gal1_2	gal2_1)	lai1_1)	lai2_1)	tri2_2))	((vel1_2	((gac2_1	vul1_1)	((gac2_2	(gag2_1	plu2_1))	(gal1_1	icr2_3))))	gag1_2)))	((ceb1_2	vul1_2)	(366.1_1	369.1_2)))	(hal1_1	((vel1_1	vel2_1)	plu1_1)))	(((tri1_1	((((bur2_2	tri2_1)
((((((((((((vul3_1	vup2_2)	(gab1_2	vup1_1))	((vir2_1	((vup1_2	(icr2_2	(grm1_1	grm2_1)))	icr1_3))	bur1_2))	(((((406.1_1	(369.1_1	416.1_2))	((gal1_2	gal2_1)	lai2_1))	(gab1_1	lai1_1))	tri2_2)	(((bur1_1	((icr2_1	gac1_1)	icr1_2))	((gra2_2	gra1_1)	gra1_2))	((gag1_1	hal2_1)	vul2_2))))	((ceb1_2	vul1_2)	(366.1_1	369.1_2)))	((((((vel1_2	vul1_1)	icr2_3)	(gag2_1	plu2_1))	gac2_2)	(gac2_1	gal1_1))	gag1_2))	(rhc1_1	rhc1_2))	(hal1_1	(plu1_1	(vel1_1	vel2_1))))	((vul3_2
(((((((((((vul3_1	(gab1_2	vup1_1))	vup2_2)	(gac1_1	(icr1_2	icr2_1)))	(((((406.1_1	369.1_1)	416.1_2)	lai2_1)	((gal1_2	gal2_1)	(gab1_1	lai1_1)))	tri2_2))	((((((366.1_1	369.1_2)	vul1_2)	ceb1_2)	bur1_1)	gag1_2)	((gra2_2	gra1_1)	gra1_2)))	(((((((icr1_3	vup1_2)	(grm1_1	grm2_1))	icr2_2)	vir2_1)	bur1_2)	(gag1_1	(hal2_1	vul2_2)))	(vel1_2	((gac2_1	(gal1_1	vul1_1))	((gac2_2	(gag2_1	plu2_1))	icr2_3)))))	((hal1_1	(plu1_1	(vel1_1	vel2_1)))	(rhc1_1	rhc1_2)))	gra2_1)
((((((((((vul3_1	(gab1_2	vup2_2))	vup1_1)	gag1_2)	(((((icr2_2	vup1_2)	(icr1_3	((grm1_1	grm2_1)	vir2_1)))	bur1_2)	((((((369.1_1	416.1_2)	406.1_1)	(gal1_2	gal2_1))	(gab1_1	lai1_1))	lai2_1)	tri2_2))	(bur1_1	((gac1_1	icr1_2)	icr2_1))))	((gra2_2	gra1_1)	gra1_2))	(((366.1_1	369.1_2)	(ceb1_2	vul1_2))	((vel1_2	((((gac2_1	(gac2_2	gag2_1))	gal1_1)	(icr2_3	plu2_1))	vul1_1))	((gag1_1	vul2_2)	hal2_1))))	(rhc1_1	rhc1_2))	(hal1_1	(plu1_1	(vel1_1	vel2_1))))	((((rot2_1
((((((((vul3_1	(gab1_2	(vup1_1	vup2_2)))	((icr2_2	(vup1_2	((vir2_1	icr1_3)	(grm1_1	grm2_1))))	bur1_2))	((((((ceb1_2	(366.1_1	369.1_2))	vul1_2)	((vel1_2	((((gac2_1	gac2_2)	(vul1_1	plu2_1))	(gal1_1	icr2_3))	gag2_1))	gag1_2))	((((416.1_2	(369.1_1	406.1_1))	(lai1_1	gab1_1))	lai2_1)	((gal1_2	gal2_1)	tri2_2)))	((gra2_2	gra1_1)	gra1_2))	(bur1_1	(((icr1_2	gac1_1)	icr2_1)	((gag1_1	hal2_1)	vul2_2)))))	(hal1_1	(plu1_1	(vel1_1	vel2_1))))	(rhc1_1	rhc1_2))	(gab2_2
((((((((vul3_1	(gab1_2	vup1_1))	vup2_2)	(((ceb1_2	vul1_2)	(366.1_1	369.1_2))	(((((((vir2_1	(grm1_1	grm2_1))	(icr2_2	icr1_3))	vup1_2)	bur1_2)	(gra1_1	(gra1_2	gra2_2)))	(((((416.1_2	406.1_1)	369.1_1)	((gab1_1	lai2_1)	((gal1_2	gal2_1)	lai1_1)))	tri2_2)	(((((gac2_1	((gag2_1	(gal1_1	icr2_3))	plu2_1))	(gac2_2	vul1_1))	vel1_2)	gag1_2)	((icr1_2	icr2_1)	(gac1_1	((gag1_1	hal2_1)	vul2_2))))))	bur1_1)))	(hal1_1	(plu1_1	(vel1_1	vel2_1))))	(rhc1_1	rhc1_2))	(((((((rot2_1
((((((((((((vul3_1	((gab1_2	vup1_1)	vup2_2))	((((366.1_1	369.1_2)	vul1_2)	ceb1_2)	(((((((416.1_2	(369.1_1	406.1_1))	lai1_1)	(gal1_2	gal2_1))	gab1_1)	tri2_2)	lai2_1)	(((gac1_1	icr1_2)	icr2_1)	((gag1_1	hal2_1)	vul2_2)))))	((gra2_2	gra1_1)	gra1_2))	(((vup1_2	icr2_2)	((vir2_1	icr1_3)	(grm1_1	grm2_1)))	bur1_2))	((vel1_2	((gac2_1	(icr2_3	plu2_1))	(((gac2_2	gag2_1)	gal1_1)	vul1_1)))	gag1_2))	bur1_1)	(hal1_1	(plu1_1	(vel1_1	vel2_1))))	(rhc1_1	rhc1_2))	((vul3_2
(((((((((((((vul3_1	(gab1_2	vup1_1))	vup2_2)	icr2_1)	(gac1_1	icr1_2))	(((406.1_1	(369.1_1	416.1_2))	(((gab1_1	lai1_1)	lai2_1)	tri2_2))	(gal1_2	gal2_1)))	((vel1_2	((((gac2_1	gal1_1)	vul1_1)	(gac2_2	icr2_3))	(gag2_1	plu2_1)))	gag1_2))	((gra1_1	gra2_2)	gra1_2))	((((vul1_2	ceb1_2)	(366.1_1	369.1_2))	(gag1_1	(hal2_1	vul2_2)))	(((((grm1_1	grm2_1)	vir2_1)	((icr2_2	icr1_3)	vup1_2))	bur1_2)	bur1_1)))	(rhc1_1	rhc1_2))	(hal1_1	((vel1_1	vel2_1)	plu1_1)))	((((((406.1_2
(((((((((((vul3_1	(gab1_2	(vup1_1	vup2_2)))	((gag1_1	hal2_1)	vul2_2))	((((((369.1_1	406.1_1)	416.1_2)	(gab1_1	lai1_1))	(gal1_2	gal2_1))	tri2_2)	lai2_1))	(((vel1_2	((((gac2_1	((gag2_1	icr2_3)	plu2_1))	gac2_2)	gal1_1)	vul1_1))	gag1_2)	(icr1_2	(gac1_1	icr2_1))))	(ceb1_2	(vul1_2	(366.1_1	369.1_2))))	((((icr2_2	vup1_2)	icr1_3)	((grm1_1	grm2_1)	vir2_1))	bur1_2))	(bur1_1	((gra2_2	gra1_1)	gra1_2)))	((hal1_1	(plu1_1	(vel1_1	vel2_1)))	(rhc1_1	rhc1_2)))	(gab2_2
((((((((((((((vul3_1	vup2_2)	vup1_1)	gab1_2)	((406.1_1	(369.1_1	416.1_2))	((((gab1_1	(gal1_2	gal2_1))	lai1_1)	tri2_2)	lai2_1)))	((icr1_2	gac1_1)	icr2_1))	(gag1_1	(hal2_1	vul2_2)))	bur1_1)	(((vup1_2	((icr2_2	vir2_1)	icr1_3))	(grm1_1	grm2_1))	bur1_2))	(((vul1_2	(366.1_1	369.1_2))	ceb1_2)	((((((gac2_1	gac2_2)	((gag2_1	(icr2_3	plu2_1))	gal1_1))	vul1_1)	vel1_2)	gag1_2)	((gra1_1	gra2_2)	gra1_2))))	(hal1_1	(plu1_1	(vel1_1	vel2_1))))	(rhc1_1	rhc1_2))	((((((rot2_1
((((((((((((vul3_1	(gab1_2	(vup1_1	vup2_2)))	((ceb1_2	(366.1_1	369.1_2))	vul1_2))	(bur1_1	((gac1_1	icr2_1)	icr1_2)))	(((((416.1_2	406.1_1)	369.1_1)	(gal1_2	gal2_1))	lai2_1)	((gab1_1	lai1_1)	tri2_2)))	((gag1_1	vul2_2)	hal2_1))	((gra2_2	gra1_1)	gra1_2))	(((vup1_2	((icr1_3	icr2_2)	((grm1_1	grm2_1)	vir2_1)))	bur1_2)	((vel1_2	((gac2_1	(((gac2_2	gag2_1)	(gal1_1	plu2_1))	icr2_3))	vul1_1))	gag1_2)))	(hal1_1	(plu1_1	(vel1_1	vel2_1))))	(rhc1_1	rhc1_2))	(((((((bur2_2
((((((((vul3_1	((gab1_2	vup1_1)	vup2_2))	(((((ceb1_2	((366.1_1	369.1_2)	vul1_2))	((((((369.1_1	(406.1_1	416.1_2))	(gab1_1	lai1_1))	(lai2_1	(gal1_2	gal2_1)))	tri2_2)	(icr2_1	(gac1_1	icr1_2)))	(gag1_1	(hal2_1	vul2_2))))	((vel1_2	(gac2_1	(((gac2_2	gag2_1)	(icr2_3	(vul1_1	plu2_1)))	gal1_1)))	gag1_2))	((((icr1_3	(grm1_1	grm2_1))	icr2_2)	(vup1_2	vir2_1))	bur1_2))	bur1_1))	((gra2_2	gra1_1)	gra1_2))	(hal1_1	(plu1_1	(vel1_1	vel2_1))))	(rhc1_1	rhc1_2))	(gab2_2
((((((((vul3_1	((gab1_2	vup2_2)	vup1_1))	bur1_1)	((((((366.1_1	369.1_2)	vul1_2)	ceb1_2)	((((406.1_1	(369.1_1	416.1_2))	gab1_1)	((gal1_2	gal2_1)	lai1_1))	(lai2_1	tri2_2)))	((((((icr1_3	vir2_1)	vup1_2)	(grm1_1	grm2_1))	icr2_2)	bur1_2)	((icr2_1	icr1_2)	gac1_1)))	((gag1_1	hal2_1)	vul2_2)))	(((((gac2_1	((gal1_1	(icr2_3	plu2_1))	vul1_1))	(gac2_2	gag2_1))	vel1_2)	gag1_2)	((gra2_2	gra1_1)	gra1_2)))	(hal1_1	(plu1_1	(vel1_1	vel2_1))))	(rhc1_1	rhc1_2))	((((((((bur2_2
(((((((((vul3_1	(gab1_2	(vup1_1	vup2_2)))	(gra1_1	(gra1_2	gra2_2)))	((ceb1_2	vul1_2)	(366.1_1	369.1_2)))	((((((369.1_1	(406.1_1	416.1_2))	(gab1_1	lai1_1))	(gal1_2	gal2_1))	tri2_2)	lai2_1)	((bur1_1	(gac1_1	icr1_2))	icr2_1)))	((((icr1_3	(grm1_1	grm2_1))	(vup1_2	(icr2_2	vir2_1)))	bur1_2)	(((vel1_2	((gac2_1	(gac2_2	(gal1_1	plu2_1)))	((gag2_1	icr2_3)	vul1_1)))	gag1_2)	(gag1_1	(hal2_1	vul2_2)))))	(rhc1_1	rhc1_2))	((((((406.1_2	ceb1_1)	bur2_1)	((416.1_1	(((ceb2_1
(((((((((((vul3_1	vup1_1)	(gab1_2	vup2_2))	gac1_1)	icr1_2)	(((((ceb1_2	vul1_2)	(366.1_1	369.1_2))	bur1_1)	(((vel1_2	(gac2_1	((((gac2_2	gal1_1)	(vul1_1	plu2_1))	icr2_3)	gag2_1)))	gag1_2)	icr2_1))	((gag1_1	vul2_2)	hal2_1)))	(((((icr2_2	(icr1_3	vir2_1))	(grm1_1	grm2_1))	vup1_2)	bur1_2)	((gra2_2	gra1_2)	gra1_1)))	((((369.1_1	(406.1_1	416.1_2))	((gab1_1	lai1_1)	(gal1_2	gal2_1)))	lai2_1)	tri2_2))	((hal1_1	((vel1_1	vel2_1)	plu1_1))	(rhc1_1	rhc1_2)))	(((((bur2_2
(((((((((((vul3_1	(gab1_2	(vup1_1	vup2_2)))	(gac1_1	(icr1_2	icr2_1)))	((vel1_2	(((gac2_1	gag2_1)	gac2_2)	((gal1_1	vul1_1)	(plu2_1	icr2_3))))	gag1_2))	((((((grm1_1	grm2_1)	vir2_1)	(icr2_2	icr1_3))	vup1_2)	bur1_2)	((gag1_1	hal2_1)	vul2_2)))	((gra2_2	gra1_1)	gra1_2))	((((vul1_2	ceb1_2)	(366.1_1	369.1_2))	((((((369.1_1	406.1_1)	416.1_2)	(gab1_1	lai1_1))	(gal1_2	gal2_1))	lai2_1)	tri2_2))	bur1_1))	((hal1_1	((vel1_1	vel2_1)	plu1_1))	(rhc1_1	rhc1_2)))	((vul3_2
((((((((((((vul3_1	gab1_2)	vup2_2)	(gac1_1	icr2_1))	vup1_1)	icr1_2)	(((((icr1_3	icr2_2)	vir2_1)	(grm1_1	grm2_1))	vup1_2)	bur1_2))	((((((366.1_1	369.1_2)	(ceb1_2	vul1_2))	bur1_1)	(((gra2_2	gra1_1)	gra1_2)	((gag1_1	hal2_1)	vul2_2)))	((vel1_2	(gac2_1	((gac2_2	((gal1_1	plu2_1)	vul1_1))	(gag2_1	icr2_3))))	gag1_2))	((((406.1_1	(369.1_1	416.1_2))	tri2_2)	((lai1_1	gab1_1)	(gal1_2	gal2_1)))	lai2_1)))	((hal1_1	(plu1_1	(vel1_1	vel2_1)))	(rhc1_1	rhc1_2)))	((((406.1_2
(((((((((((((((vul3_1	vup2_2)	(gab1_2	vup1_1))	icr2_1)	gac1_1)	icr1_2)	((gra2_2	gra1_1)	gra1_2))	((gag1_1	hal2_1)	vul2_2))	(((ceb1_2	(366.1_1	369.1_2))	vul1_2)	((((icr1_3	icr2_2)	(vir2_1	(grm1_1	grm2_1)))	vup1_2)	bur1_2)))	((((((406.1_1	416.1_2)	369.1_1)	((gal1_2	gal2_1)	(gab1_1	lai1_1)))	lai2_1)	tri2_2)	((vel1_2	(((gac2_1	(gag2_1	icr2_3))	vul1_1)	(gac2_2	(gal1_1	plu2_1))))	gag1_2)))	bur1_1)	(hal1_1	(plu1_1	(vel1_1	vel2_1))))	(rhc1_1	rhc1_2))	(((((((((406.1_2
(((((((((((((vul3_1	gab1_2)	(vup1_1	vup2_2))	((gac1_1	icr1_2)	icr2_1))	(bur1_1	((gra2_2	gra1_2)	gra1_1)))	(gag1_1	vul2_2))	(((ceb1_2	vul1_2)	(366.1_1	369.1_2))	hal2_1))	((((369.1_1	416.1_2)	406.1_1)	(((gab1_1	lai1_1)	(gal1_2	gal2_1))	tri2_2))	lai2_1))	((bur1_2	(((icr2_2	(icr1_3	vir2_1))	(grm1_1	grm2_1))	vup1_2))	(((((gac2_1	gag2_1)	vul1_1)	(((gac2_2	plu2_1)	icr2_3)	gal1_1))	vel1_2)	gag1_2)))	(rhc1_1	rhc1_2))	(hal1_1	(plu1_1	(vel1_1	vel2_1))))	(vul3_2
(((((((((((((((vul3_1	vup1_1)	gab1_2)	vup2_2)	(icr1_2	(gac1_1	icr2_1)))	((gag1_1	hal2_1)	vul2_2))	(((icr1_3	icr2_2)	(vup1_2	((grm1_1	grm2_1)	vir2_1)))	bur1_2))	(((((416.1_2	(369.1_1	406.1_1))	(gab1_1	lai1_1))	lai2_1)	tri2_2)	(gal1_2	gal2_1)))	((vel1_2	((gac2_1	((gac2_2	(gag2_1	icr2_3))	(gal1_1	plu2_1)))	vul1_1))	gag1_2))	(((vul1_2	ceb1_2)	(366.1_1	369.1_2))	((gra2_2	gra1_1)	gra1_2)))	bur1_1)	(hal1_1	(plu1_1	(vel1_1	vel2_1))))	(rhc1_1	rhc1_2))	((((tri1_1
(((((((((((vul3_1	((gab1_2	vup2_2)	vup1_1))	((gac1_1	icr1_2)	icr2_1))	(gag1_1	(hal2_1	vul2_2)))	((gra2_2	gra1_1)	gra1_2))	((((((vup1_2	vir2_1)	((icr2_2	icr1_3)	(grm1_1	grm2_1)))	bur1_2)	((((((369.1_1	406.1_1)	416.1_2)	(gal1_2	gal2_1))	gab1_1)	tri2_2)	(lai1_1	lai2_1)))	bur1_1)	((vel1_2	(((gac2_1	plu2_1)	((gag2_1	icr2_3)	gal1_1))	(gac2_2	vul1_1)))	gag1_2)))	((366.1_1	369.1_2)	(ceb1_2	vul1_2)))	(hal1_1	(plu1_1	(vel1_1	vel2_1))))	(rhc1_1	rhc1_2))	((vul3_2
(((((((((((((vul3_1	gab1_2)	(vup1_1	vup2_2))	(((((icr2_2	((grm1_1	grm2_1)	vir2_1))	icr1_3)	vup1_2)	bur1_2)	((icr2_1	(gag1_1	(hal2_1	vul2_2)))	(gac1_1	icr1_2))))	((vel1_2	((gac2_1	(gac2_2	plu2_1))	(((gag2_1	icr2_3)	vul1_1)	gal1_1)))	gag1_2))	(gra2_2	(gra1_1	gra1_2)))	((vul1_2	ceb1_2)	(366.1_1	369.1_2)))	(((((((369.1_1	406.1_1)	416.1_2)	(lai1_1	gab1_1))	tri2_2)	(gal1_2	gal2_1))	lai2_1)	bur1_1))	(hal1_1	(plu1_1	(vel1_1	vel2_1))))	(rhc1_1	rhc1_2))	((vul3_2
((((((((((vul3_1	(gab1_2	(vup1_1	vup2_2)))	(((gag1_1	vul2_2)	hal2_1)	icr2_1))	(icr1_2	gac1_1))	bur1_1)	(((((icr2_2	(icr1_3	(grm1_1	grm2_1)))	vir2_1)	vup1_2)	bur1_2)	(((((416.1_2	(369.1_1	406.1_1))	lai2_1)	(gal1_2	gal2_1))	(gab1_1	lai1_1))	tri2_2)))	((((ceb1_2	vul1_2)	(366.1_1	369.1_2))	((gra2_2	gra1_1)	gra1_2))	((vel1_2	((((gac2_1	plu2_1)	(gac2_2	(gag2_1	icr2_3)))	vul1_1)	gal1_1))	gag1_2)))	(hal1_1	(plu1_1	(vel1_1	vel2_1))))	(rhc1_1	rhc1_2))	((((((((bur2_2
((((((((((vul3_1	gab1_2)	(vup1_1	vup2_2))	bur1_1)	(((((ceb1_2	(366.1_1	369.1_2))	vul1_2)	((gra2_2	gra1_2)	gra1_1))	(((((icr2_2	icr1_3)	(vir2_1	(grm1_1	grm2_1)))	vup1_2)	bur1_2)	((icr2_1	icr1_2)	gac1_1)))	((((((369.1_1	406.1_1)	416.1_2)	(((gab1_1	lai1_1)	(gal1_2	gal2_1))	lai2_1))	tri2_2)	((gag1_1	hal2_1)	vul2_2))	((vel1_2	((gac2_1	vul1_1)	(((gac2_2	icr2_3)	plu2_1)	(gag2_1	gal1_1))))	gag1_2))))	(hal1_1	(plu1_1	(vel1_1	vel2_1))))	(rhc1_1	rhc1_2))	((((tri1_1
(((((((((((vul3_1	((gab1_2	vup1_1)	vup2_2))	((((gac2_1	(((gac2_2	vul1_1)	gag2_1)	((gal1_1	icr2_3)	plu2_1)))	vel1_2)	gag1_2)	(gac1_1	(icr1_2	icr2_1))))	(((icr1_3	(grm1_1	grm2_1))	((icr2_2	vup1_2)	vir2_1))	bur1_2))	bur1_1)	((((vul1_2	ceb1_2)	(366.1_1	369.1_2))	((((406.1_1	(369.1_1	416.1_2))	(lai1_1	(gab1_1	tri2_2)))	(gal1_2	gal2_1))	lai2_1))	((gra1_1	gra2_2)	gra1_2)))	((gag1_1	hal2_1)	vul2_2))	((hal1_1	(plu1_1	(vel1_1	vel2_1)))	(rhc1_1	rhc1_2)))	((((((bur2_2
(((((((((((((vul3_1	(gab1_2	vup1_1))	vup2_2)	((icr1_2	icr2_1)	gac1_1))	(((vel1_2	(((gac2_1	icr2_3)	plu2_1)	((gac2_2	gal1_1)	(gag2_1	vul1_1))))	gag1_2)	((gag1_1	hal2_1)	vul2_2)))	((vul1_2	ceb1_2)	(366.1_1	369.1_2)))	((((369.1_1	406.1_1)	416.1_2)	tri2_2)	(((gab1_1	(gal1_2	gal2_1))	lai2_1)	lai1_1)))	((gra1_1	gra2_2)	gra1_2))	(((((vir2_1	(icr2_2	(grm1_1	grm2_1)))	vup1_2)	icr1_3)	bur1_2)	bur1_1))	(hal1_1	(plu1_1	(vel1_1	vel2_1))))	(rhc1_1	rhc1_2))	(((rot2_1
((((((((((((vul3_1	(gab1_2	vup1_1))	vup2_2)	((gac1_1	icr1_2)	icr2_1))	((ceb1_2	vul1_2)	(366.1_1	369.1_2)))	((vel1_2	((((gac2_1	plu2_1)	(gac2_2	gal1_1))	(icr2_3	vul1_1))	gag2_1))	gag1_2))	(((vir2_1	((((grm1_1	grm2_1)	icr1_3)	vup1_2)	icr2_2))	bur1_2)	((gag1_1	hal2_1)	vul2_2)))	((((((((369.1_1	416.1_2)	406.1_1)	lai1_1)	lai2_1)	((gal1_2	gal2_1)	gab1_1))	tri2_2)	(gra1_2	(gra1_1	gra2_2)))	bur1_1))	((hal1_1	((vel1_1	vel2_1)	plu1_1))	(rhc1_1	rhc1_2)))	(gab2_2
((((((((((((((vul3_1	vup1_1)	(gab1_2	vup2_2))	((gac1_1	icr1_2)	icr2_1))	((366.1_1	369.1_2)	(ceb1_2	vul1_2)))	(((gac2_2	vel1_2)	(((gac2_1	gal1_1)	((gag2_1	vul1_1)	icr2_3))	plu2_1))	gag1_2))	(((vir2_1	vup1_2)	((grm1_1	grm2_1)	(icr1_3	icr2_2)))	bur1_2))	(bur1_1	((gag1_1	hal2_1)	vul2_2)))	(((((369.1_1	406.1_1)	416.1_2)	tri2_2)	((gab1_1	lai1_1)	(gal1_2	gal2_1)))	lai2_1))	(gra2_2	(gra1_1	gra1_2)))	(((plu1_1	(vel1_1	vel2_1))	hal1_1)	(rhc1_1	rhc1_2)))	(gab2_2
(((((((((((vul3_1	((gab1_2	vup2_2)	vup1_1))	((icr2_1	icr1_2)	gac1_1))	((gag1_1	hal2_1)	vul2_2))	((((icr1_3	icr2_2)	(grm1_1	grm2_1))	(vup1_2	vir2_1))	bur1_2))	((((((gac2_1	(gag2_1	icr2_3))	plu2_1)	(gac2_2	vul1_1))	gal1_1)	vel1_2)	gag1_2))	(((ceb1_2	vul1_2)	(366.1_1	369.1_2))	bur1_1))	(((369.1_1	(406.1_1	416.1_2))	lai2_1)	(tri2_2	((gab1_1	lai1_1)	(gal1_2	gal2_1)))))	((gra2_2	gra1_1)	gra1_2))	((hal1_1	(plu1_1	(vel1_1	vel2_1)))	(rhc1_1	rhc1_2)))	(((((((bur2_2
(((((((((((((((vul3_1	(vup1_1	vup2_2))	gab1_2)	(icr1_2	icr2_1))	gac1_1)	((vel1_2	(((((gac2_1	gac2_2)	plu2_1)	gag2_1)	icr2_3)	(gal1_1	vul1_1)))	gag1_2))	bur1_1)	((gag1_1	hal2_1)	vul2_2))	(((((icr1_3	vir2_1)	(grm1_1	grm2_1))	icr2_2)	vup1_2)	bur1_2))	(((ceb1_2	((366.1_1	369.1_2)	vul1_2))	((gra1_1	gra2_2)	gra1_2))	((((((369.1_1	416.1_2)	406.1_1)	(gab1_1	lai1_1))	(gal1_2	gal2_1))	lai2_1)	tri2_2)))	(hal1_1	(plu1_1	(vel1_1	vel2_1))))	(rhc1_1	rhc1_2))	((vul3_2
(((((((((((vul3_1	(gab1_2	vup2_2))	vup1_1)	(((((grm1_1	grm2_1)	((icr2_2	icr1_3)	vir2_1))	vup1_2)	bur1_2)	((vel1_2	((((gac2_1	gal1_1)	(icr2_3	(vul1_1	plu2_1)))	gac2_2)	gag2_1))	gag1_2)))	(bur1_1	((gac1_1	icr1_2)	icr2_1)))	((((369.1_1	406.1_1)	416.1_2)	(((lai1_1	(gal1_2	gal2_1))	gab1_1)	tri2_2))	lai2_1))	(((gra1_1	gra1_2)	gra2_2)	(gag1_1	(hal2_1	vul2_2))))	((ceb1_2	vul1_2)	(366.1_1	369.1_2)))	((hal1_1	(plu1_1	(vel1_1	vel2_1)))	(rhc1_1	rhc1_2)))	(((((406.1_2
((((((((((((((vul3_1	((gab1_2	vup2_2)	vup1_1))	((gac1_1	icr1_2)	icr2_1))	(((369.1_1	416.1_2)	406.1_1)	(((gab1_1	lai1_1)	(gal1_2	gal2_1))	(lai2_1	tri2_2))))	vul2_2)	((vel1_2	((((gac2_1	(gag2_1	plu2_1))	(gac2_2	icr2_3))	gal1_1)	vul1_1))	gag1_2))	(((vul1_2	ceb1_2)	(366.1_1	369.1_2))	(gag1_1	hal2_1)))	((((icr1_3	vir2_1)	((grm1_1	grm2_1)	icr2_2))	vup1_2)	bur1_2))	bur1_1)	((gra2_2	gra1_1)	gra1_2))	(hal1_1	(plu1_1	(vel1_1	vel2_1))))	(rhc1_1	rhc1_2))	((((((rot2_1
(((((((((((vul3_1	(gab1_2	(vup1_1	vup2_2)))	(icr2_1	(gac1_1	icr1_2)))	vul2_2)	(((((icr2_2	(icr1_3	(grm1_1	grm2_1)))	(vup1_2	vir2_1))	bur1_2)	((((369.1_1	(406.1_1	416.1_2))	(gal1_2	gal2_1))	(gab1_1	lai1_1))	(lai2_1	tri2_2)))	(((vel1_2	((((gac2_1	(gac2_2	plu2_1))	vul1_1)	(gag2_1	gal1_1))	icr2_3))	gag1_2)	(gag1_1	hal2_1))))	((((vul1_2	(366.1_1	369.1_2))	ceb1_2)	bur1_1)	((gra2_2	gra1_1)	gra1_2)))	(hal1_1	(plu1_1	(vel1_1	vel2_1))))	(rhc1_1	rhc1_2))	((((((rot2_1
(((((((((((((vul3_1	((gab1_2	vup1_1)	vup2_2))	((gac1_1	icr2_1)	icr1_2))	vul2_2)	(((ceb1_2	vul1_2)	(366.1_1	369.1_2))	((vel1_2	((((gac2_1	plu2_1)	gac2_2)	(icr2_3	vul1_1))	(gag2_1	gal1_1)))	gag1_2)))	(((((369.1_1	416.1_2)	406.1_1)	((gab1_1	(gal1_2	gal2_1))	lai1_1))	lai2_1)	tri2_2))	((gra2_2	gra1_1)	gra1_2))	((((icr2_2	(icr1_3	(vup1_2	((grm1_1	grm2_1)	vir2_1))))	bur1_2)	bur1_1)	(gag1_1	hal2_1)))	(rhc1_1	rhc1_2))	(hal1_1	(plu1_1	(vel1_1	vel2_1))))	(vul3_2
((((((((((((vul3_1	gab1_2)	vup2_2)	vup1_1)	((vup1_2	(icr2_2	((icr1_3	vir2_1)	(grm1_1	grm2_1))))	bur1_2))	(bur1_1	(icr2_1	(gac1_1	icr1_2))))	(((((406.1_1	369.1_1)	416.1_2)	((lai1_1	(gal1_2	gal2_1))	gab1_1))	lai2_1)	tri2_2))	((ceb1_2	vul1_2)	(366.1_1	369.1_2)))	((((vel1_2	((gac2_1	((((gac2_2	plu2_1)	gag2_1)	icr2_3)	gal1_1))	vul1_1))	gag1_2)	((gag1_1	hal2_1)	vul2_2))	((gra2_2	gra1_1)	gra1_2)))	(hal1_1	(plu1_1	(vel1_1	vel2_1))))	(((((((((bur2_2	tri2_1)	vir1_1)
(((((((((((vul3_1	((gab1_2	vup1_1)	vup2_2))	((gac1_1	icr2_1)	icr1_2))	((gag1_1	hal2_1)	vul2_2))	(((((grm1_1	grm2_1)	icr1_3)	((icr2_2	vir2_1)	vup1_2))	bur1_2)	bur1_1))	((((406.1_1	(369.1_1	416.1_2))	(((gal1_2	gal2_1)	lai1_1)	lai2_1))	tri2_2)	gab1_1))	((vul1_2	ceb1_2)	(366.1_1	369.1_2)))	(((vel1_2	(((((gac2_1	(gag2_1	plu2_1))	gal1_1)	gac2_2)	icr2_3)	vul1_1))	gag1_2)	((gra2_2	gra1_1)	gra1_2)))	((hal1_1	((vel1_1	vel2_1)	plu1_1))	(rhc1_1	rhc1_2)))	((((((rot2_1
((((((((((((vul3_1	((gab1_2	vup1_1)	vup2_2))	icr2_1)	((gag1_1	hal2_1)	vul2_2))	(((gra1_1	gra2_2)	gra1_2)	(gac1_1	icr1_2)))	((((((vul1_2	ceb1_2)	(366.1_1	369.1_2))	(((vup1_2	(grm1_1	grm2_1))	(icr1_3	vir2_1))	icr2_2))	bur1_2)	((vel1_2	((gac2_1	((gac2_2	gal1_1)	vul1_1))	((gag2_1	icr2_3)	plu2_1)))	gag1_2))	bur1_1))	((((369.1_1	416.1_2)	406.1_1)	((gal1_2	gal2_1)	(gab1_1	lai1_1)))	(lai2_1	tri2_2)))	(hal1_1	(plu1_1	(vel1_1	vel2_1))))	(rhc1_1	rhc1_2))	(vul3_2
((((((((vul3_1	((gab1_2	vup1_1)	vup2_2))	icr2_1)	((((ceb1_2	vul1_2)	(366.1_1	369.1_2))	bur1_1)	((gag1_1	hal2_1)	vul2_2)))	((((((vir2_1	icr2_2)	(grm1_1	grm2_1))	vup1_2)	icr1_3)	((((vel1_2	((gac2_1	((gac2_2	gag2_1)	gal1_1))	((icr2_3	plu2_1)	vul1_1)))	gag1_2)	(gac1_1	icr1_2))	((gra2_2	gra1_1)	gra1_2)))	((((((369.1_1	406.1_1)	416.1_2)	(gal1_2	gal2_1))	lai2_1)	((gab1_1	lai1_1)	tri2_2))	bur1_2)))	(((((((rot2_1	rot3_1)	rot3_2)	((bur2_2	(tri2_1	vir1_1))	vir1_2))
(((((((((((vul3_1	(gab1_2	vup2_2))	vup1_1)	((icr1_2	gac1_1)	icr2_1))	(gag1_1	(hal2_1	vul2_2)))	(((icr1_3	(bur1_2	vir2_1))	vup1_2)	((grm1_1	grm2_1)	icr2_2)))	((gra2_2	gra1_1)	gra1_2))	(((vul1_2	((366.1_1	369.1_2)	ceb1_2))	bur1_1)	(((((((369.1_1	416.1_2)	406.1_1)	((gab1_1	lai1_1)	(gal1_2	gal2_1)))	tri2_2)	gag1_2)	(vel1_2	((((gac2_1	plu2_1)	icr2_3)	gal1_1)	((gac2_2	gag2_1)	vul1_1))))	lai2_1)))	((((((rot2_1	rot3_2)	rot3_1)	(((bur2_2	vir1_1)	tri2_1)	vir1_2))
(((((((((((vul3_1	((gab1_2	vup1_1)	vup2_2))	((gra1_1	gra2_2)	gra1_2))	vul2_2)	((((ceb1_2	(366.1_1	369.1_2))	vul1_2)	bur1_1)	((((grm1_1	grm2_1)	icr2_2)	(vup1_2	(icr1_3	vir2_1)))	bur1_2)))	(((vel1_2	(((gac2_1	plu2_1)	gac2_2)	(((gag2_1	icr2_3)	gal1_1)	vul1_1)))	gag1_2)	(((gac1_1	icr1_2)	icr2_1)	(gag1_1	hal2_1))))	(((((369.1_1	406.1_1)	416.1_2)	gab1_1)	(lai1_1	(gal1_2	gal2_1)))	(lai2_1	tri2_2)))	(gab2_2	vel2_2))	(rhc1_1	rhc1_2))	(hal1_1	(plu1_1	(vel1_1
((((((((((((vul3_1	vup2_2)	(gab1_2	vup1_1))	(((369.1_1	(406.1_1	416.1_2))	tri2_2)	((lai1_1	gab1_1)	((gal1_2	gal2_1)	lai2_1))))	((((366.1_1	369.1_2)	(ceb1_2	vul1_2))	bur1_1)	((((((icr2_2	icr1_3)	(grm1_1	grm2_1))	(vup1_2	vir2_1))	bur1_2)	(((gac1_1	icr1_2)	icr2_1)	(gag1_1	hal2_1)))	((vel1_2	(((gac2_1	gal1_1)	(plu2_1	icr2_3))	((gac2_2	gag2_1)	vul1_1)))	gag1_2))))	((gra1_1	gra2_2)	gra1_2))	vul2_2)	(rhc1_1	rhc1_2))	(hal1_1	(plu1_1	(vel1_1	vel2_1))))	((vul3_2
(((((((((((((((vul3_1	(gab1_2	vup1_1))	vup2_2)	icr2_1)	(bur1_2	(gag1_1	hal2_1)))	(gac1_1	icr1_2))	(((((((369.1_1	416.1_2)	406.1_1)	lai1_1)	((gal1_2	gal2_1)	lai2_1))	gab1_1)	tri2_2)	((vel1_2	(((gac2_1	gag2_1)	((gac2_2	plu2_1)	(gal1_1	icr2_3)))	vul1_1))	gag1_2)))	(((((grm1_1	grm2_1)	(icr1_3	vir2_1))	vup1_2)	icr2_2)	vul2_2))	(((vul1_2	ceb1_2)	(366.1_1	369.1_2))	bur1_1))	((gra2_2	gra1_2)	gra1_1))	(hal1_1	(plu1_1	(vel1_1	vel2_1))))	(rhc1_1	rhc1_2))	(((((rot2_1
(((((((((((((vul3_1	(gab1_2	vup1_1))	vup2_2)	(vel1_2	(gac2_1	(gac2_2	((gag2_1	plu2_1)	(gal1_1	(icr2_3	vul1_1)))))))	bur1_2)	gag1_2)	((icr2_2	((icr1_3	vir2_1)	(grm1_1	grm2_1)))	vup1_2))	((((((369.1_1	416.1_2)	406.1_1)	(gal1_2	gal2_1))	(gab1_1	lai1_1))	lai2_1)	tri2_2))	(icr1_2	((gac1_1	(gag1_1	hal2_1))	icr2_1)))	((((366.1_1	369.1_2)	(ceb1_2	vul1_2))	bur1_1)	vul2_2))	(gra1_1	(gra1_2	gra2_2)))	((hal1_1	(plu1_1	(vel1_1	vel2_1)))	(rhc1_1	rhc1_2)))	(((((((rot2_1
(((((((((((vul3_1	((gab1_2	vup1_1)	vup2_2))	(gag1_1	hal2_1))	(gac1_1	icr2_1))	icr1_2)	((((vul1_2	ceb1_2)	(366.1_1	369.1_2))	bur1_1)	(((((grm1_1	grm2_1)	icr2_2)	vir2_1)	bur1_2)	(vup1_2	icr1_3))))	(((((369.1_1	406.1_1)	416.1_2)	tri2_2)	(lai1_1	(gab1_1	(gal1_2	gal2_1))))	lai2_1))	((((vel1_2	((((gac2_1	gac2_2)	plu2_1)	gal1_1)	((gag2_1	icr2_3)	vul1_1)))	gag1_2)	((gra1_1	gra2_2)	gra1_2))	vul2_2))	((hal1_1	(plu1_1	(vel1_1	vel2_1)))	(rhc1_1	rhc1_2)))	(vul3_2
((((((((((vul3_1	vup2_2)	(gab1_2	vup1_1))	(((((icr1_3	(grm1_1	grm2_1))	vir2_1)	vup1_2)	icr2_2)	bur1_2))	(((((366.1_1	369.1_2)	(ceb1_2	vul1_2))	((gac1_1	icr1_2)	icr2_1))	(gag1_1	hal2_1))	(((((gac2_1	gag2_1)	vul1_1)	(((gac2_2	icr2_3)	plu2_1)	gal1_1))	vel1_2)	gag1_2)))	((((((406.1_1	(369.1_1	416.1_2))	((gab1_1	lai1_1)	(gal1_2	gal2_1)))	(tri2_2	lai2_1))	bur1_1)	((gra1_1	gra2_2)	gra1_2))	vul2_2))	((hal1_1	(plu1_1	(vel1_1	vel2_1)))	(rhc1_1	rhc1_2)))	((((((((((406.1_2
((((((((((((vul3_1	(vup1_1	vup2_2))	gab1_2)	icr2_1)	((((icr1_3	vir2_1)	vup1_2)	((grm1_1	grm2_1)	icr2_2))	bur1_2))	(((vel1_2	(((gac2_1	(gag2_1	gal1_1))	(gac2_2	plu2_1))	(icr2_3	vul1_1)))	gag1_2)	((gag1_1	hal2_1)	vul2_2)))	(((((406.1_1	369.1_1)	416.1_2)	(gal1_2	gal2_1))	(gab1_1	(lai1_1	tri2_2)))	lai2_1))	((gra2_2	gra1_1)	gra1_2))	(gac1_1	icr1_2))	(((ceb1_2	vul1_2)	(366.1_1	369.1_2))	bur1_1))	((hal1_1	(plu1_1	(vel1_1	vel2_1)))	(rhc1_1	rhc1_2)))	(((((((bur2_2
((((((((((vul3_1	vup1_1)	vup2_2)	gab1_2)	(((vel1_2	(((gac2_1	gal1_1)	gag2_1)	(gac2_2	(icr2_3	(vul1_1	plu2_1)))))	gag1_2)	((gra1_1	gra2_2)	gra1_2)))	(((((ceb1_2	vul1_2)	(366.1_1	369.1_2))	(((((vir2_1	(grm1_1	grm2_1))	icr1_3)	icr2_2)	vup1_2)	(bur1_2	icr2_1)))	(bur1_1	(icr1_2	gac1_1)))	((((((416.1_2	(369.1_1	406.1_1))	lai1_1)	(gal1_2	gal2_1))	(gab1_1	tri2_2))	lai2_1)	((gag1_1	hal2_1)	vul2_2))))	(hal1_1	((vel1_1	vel2_1)	plu1_1)))	(rhc1_1	rhc1_2))	(((((((406.1_2
((((((((vul3_1	((gab1_2	vup1_1)	vup2_2))	((((369.1_1	406.1_1)	416.1_2)	(((gab1_1	lai1_1)	lai2_1)	(gal1_2	gal2_1)))	tri2_2))	(((((vul1_2	ceb1_2)	(366.1_1	369.1_2))	((vel1_2	((gac2_1	(gag2_1	gal1_1))	((gac2_2	vul1_1)	(icr2_3	plu2_1))))	gag1_2))	((icr2_2	((vup1_2	(vir2_1	(grm1_1	grm2_1)))	icr1_3))	bur1_2))	(((bur1_1	(icr2_1	(gac1_1	icr1_2)))	((gra1_1	gra2_2)	gra1_2))	((gag1_1	hal2_1)	vul2_2))))	(rhc1_1	rhc1_2))	(((((((406.1_2	(lit1_1	lit2_1))	ceb1_1)	bur2_1)
(((((((((((vul3_1	(gab1_2	vup1_1))	vup2_2)	(bur1_1	((gac1_1	icr1_2)	icr2_1)))	((((icr2_2	vir2_1)	vup1_2)	((bur1_2	(grm1_1	grm2_1))	icr1_3))	((gag1_1	vul2_2)	hal2_1)))	((vel1_2	(((gac2_1	icr2_3)	(gac2_2	((gag2_1	gal1_1)	plu2_1)))	vul1_1))	gag1_2))	(((366.1_1	369.1_2)	(ceb1_2	vul1_2))	((((((369.1_1	406.1_1)	416.1_2)	(lai2_1	tri2_2))	(lai1_1	gab1_1))	(gal1_2	gal2_1))	((gra2_2	gra1_1)	gra1_2))))	(rhc1_1	rhc1_2))	(hal1_1	(plu1_1	(vel1_1	vel2_1))))	((vul3_2
(((((((((vul3_1	((gab1_2	vup1_1)	vup2_2))	gag1_2)	(((((((((((icr2_2	(grm1_1	grm2_1))	icr1_3)	bur1_2)	vir2_1)	vup1_2)	((gag1_1	vul2_2)	hal2_1))	icr2_1)	(icr1_2	gac1_1))	((gra1_1	gra2_2)	gra1_2))	(vel1_2	((((gac2_1	(gal1_1	icr2_3))	gag2_1)	vul1_1)	(gac2_2	plu2_1))))	((((416.1_2	(369.1_1	406.1_1))	(((lai1_1	gab1_1)	(gal1_2	gal2_1))	lai2_1))	tri2_2)	bur1_1)))	((ceb1_2	(366.1_1	369.1_2))	vul1_2))	((hal1_1	(plu1_1	(vel1_1	vel2_1)))	(rhc1_1	rhc1_2)))	(((((rot2_1
(((((((((vul3_1	(vup1_1	vup2_2))	gab1_2)	((((((ceb1_2	vul1_2)	(366.1_1	369.1_2))	(vel1_2	((((gac2_1	gal1_1)	gag2_1)	(gac2_2	(icr2_3	plu2_1)))	vul1_1)))	(((((406.1_1	(369.1_1	416.1_2))	((gab1_1	lai1_1)	(gal1_2	gal2_1)))	tri2_2)	lai2_1)	((((gra2_2	gra1_2)	gra1_1)	(gac1_1	icr1_2))	icr2_1)))	gag1_2)	(icr2_2	(vup1_2	(bur1_2	((icr1_3	(grm1_1	grm2_1))	vir2_1))))))	(bur1_1	((gag1_1	hal2_1)	vul2_2)))	(rhc1_1	rhc1_2))	(hal1_1	(plu1_1	(vel1_1	vel2_1))))	((((((((bur2_2
((((((((((((vul3_1	vup1_1)	(gab1_2	vup2_2))	((gag1_1	hal2_1)	vul2_2))	(((((((ceb1_2	vul1_2)	(366.1_1	369.1_2))	(icr1_2	(gac1_1	icr2_1)))	(((((vir2_1	grm2_1)	(grm1_1	icr1_3))	vup1_2)	icr2_2)	bur1_2))	(vel1_2	(((gac2_1	plu2_1)	(gac2_2	((gag2_1	icr2_3)	vul1_1)))	gal1_1)))	(((((369.1_1	406.1_1)	416.1_2)	(gab1_1	lai1_1))	(gal1_2	gal2_1))	(tri2_2	lai2_1)))	((gra2_2	gra1_2)	gra1_1)))	gag1_2)	bur1_1)	(rhc1_1	rhc1_2))	(hal1_1	(plu1_1	(vel1_1	vel2_1))))	(gab2_2
((((((((((((((vul3_1	gab1_2)	(vup1_1	vup2_2))	((gag1_1	hal2_1)	vul2_2))	(((((grm2_1	vir2_1)	icr2_2)	(grm1_1	icr1_3))	vup1_2)	bur1_2))	((vul1_2	ceb1_2)	(366.1_1	369.1_2)))	((((((369.1_1	406.1_1)	416.1_2)	((gal1_2	gal2_1)	(gab1_1	lai1_1)))	lai2_1)	tri2_2)	(gac1_1	(icr1_2	icr2_1))))	(((vel1_2	(((gac2_1	gal1_1)	((gac2_2	icr2_3)	(gag2_1	plu2_1)))	vul1_1))	gag1_2)	bur1_1))	((gra1_1	gra1_2)	gra2_2))	(rhc1_1	rhc1_2))	(hal1_1	(plu1_1	(vel1_1	vel2_1))))	(vul3_2
(((((((((((vul3_1	(gab1_2	vup1_1))	vup2_2)	(gac1_1	(icr1_2	icr2_1)))	(ceb1_2	((366.1_1	369.1_2)	vul1_2)))	((vel1_2	((((gac2_1	(gac2_2	gag2_1))	icr2_3)	(vul1_1	plu2_1))	gal1_1))	gag1_2))	(((((icr2_2	grm2_1)	icr1_3)	vir2_1)	(vup1_2	grm1_1))	bur1_2))	(((((((369.1_1	406.1_1)	416.1_2)	lai2_1)	tri2_2)	((gab1_1	lai1_1)	(gal1_2	gal2_1)))	((gag1_1	hal2_1)	vul2_2))	(bur1_1	((gra2_2	gra1_1)	gra1_2))))	(hal1_1	(plu1_1	(vel1_1	vel2_1))))	(rhc1_1	rhc1_2))	(((((((bur2_2
((((((((((vul3_1	((gab1_2	vup1_1)	vup2_2))	bur1_1)	((icr1_2	icr2_1)	gac1_1))	(((vel1_2	((gac2_1	gal1_1)	(((gac2_2	gag2_1)	(icr2_3	plu2_1))	vul1_1)))	gag1_2)	((gra1_2	gra1_1)	gra2_2)))	((gag1_1	hal2_1)	vul2_2))	(((vul1_2	ceb1_2)	(366.1_1	369.1_2))	((((vir2_1	grm1_1)	(((grm2_1	icr1_3)	icr2_2)	vup1_2))	bur1_2)	((416.1_2	(369.1_1	406.1_1))	(((lai1_1	(gab1_1	(gal1_2	gal2_1)))	lai2_1)	tri2_2)))))	(hal1_1	(plu1_1	(vel1_1	vel2_1))))	(rhc1_1	rhc1_2))	(((((((bur2_2
((((((((((((((((vul3_1	(vup1_1	vup2_2))	gab1_2)	(icr1_2	icr2_1))	gac1_1)	((vel1_2	(((gac2_1	((gac2_2	gag2_1)	vul1_1))	(icr2_3	plu2_1))	gal1_1))	gag1_2))	bur1_1)	(((vup1_2	(((vir2_1	(grm1_1	icr2_2))	grm2_1)	icr1_3))	bur1_2)	((gag1_1	hal2_1)	vul2_2)))	((((((416.1_2	(369.1_1	406.1_1))	(gal1_2	gal2_1))	gab1_1)	lai1_1)	tri2_2)	lai2_1))	((ceb1_2	vul1_2)	(366.1_1	369.1_2)))	((gra2_2	gra1_2)	gra1_1))	(rhc1_1	rhc1_2))	(hal1_1	(plu1_1	(vel1_1	vel2_1))))	(gab2_2
(((((((((vul3_1	((gab1_2	vup1_1)	vup2_2))	((((((406.1_1	416.1_2)	369.1_1)	(gab1_1	((gal1_2	gal2_1)	lai1_1)))	lai2_1)	tri2_2)	(bur1_2	((gra2_2	gra1_1)	gra1_2))))	((((((ceb1_2	(366.1_1	369.1_2))	vul1_2)	(gac1_1	(icr1_2	icr2_1)))	((((vir2_1	(icr1_3	icr2_2))	grm2_1)	grm1_1)	vup1_2))	((gag1_1	vul2_2)	hal2_1))	((vel1_2	((((gac2_1	gag2_1)	gal1_1)	vul1_1)	((gac2_2	plu2_1)	icr2_3)))	gag1_2)))	bur1_1)	(hal1_1	(plu1_1	(vel1_1	vel2_1))))	(rhc1_1	rhc1_2))	(gab2_2
((((((((((((vul3_1	((gab1_2	vup1_1)	vup2_2))	((bur1_2	((gac1_1	gag1_1)	icr2_1))	icr1_2))	((((366.1_1	369.1_2)	ceb1_2)	vul1_2)	(((icr1_3	(grm2_1	vir2_1))	(icr2_2	grm1_1))	vup1_2)))	(hal2_1	vul2_2))	(bur1_1	(gra1_2	(gra1_1	gra2_2))))	((((369.1_1	416.1_2)	406.1_1)	(((gab1_1	((gal1_2	gal2_1)	lai1_1))	lai2_1)	tri2_2))	((vel1_2	(((((gac2_1	(gac2_2	plu2_1))	gag2_1)	icr2_3)	gal1_1)	vul1_1))	gag1_2)))	(hal1_1	(plu1_1	(vel1_1	vel2_1))))	(rhc1_1	rhc1_2))	(((((((bur2_2
((((((((((((((vul3_1	(gab1_2	vup1_1))	vup2_2)	((vel1_2	(((gac2_1	gag2_1)	((gac2_2	gal1_1)	icr2_3))	(vul1_1	plu2_1)))	gag1_2))	(bur1_2	(((gac1_1	icr2_1)	icr1_2)	gag1_1)))	(hal2_1	vul2_2))	(((((369.1_1	(406.1_1	416.1_2))	lai2_1)	gab1_1)	lai1_1)	((gal1_2	gal2_1)	tri2_2)))	bur1_1)	((vul1_2	((366.1_1	369.1_2)	ceb1_2))	(((vup1_2	icr1_3)	((vir2_1	(grm1_1	grm2_1))	icr2_2))	((gra2_2	gra1_1)	gra1_2))))	(hal1_1	((vel1_1	vel2_1)	plu1_1)))	(rhc1_1	rhc1_2))	(vul3_2
(((((((((((vul3_1	((gab1_2	vup1_1)	vup2_2))	(ceb1_2	((366.1_1	369.1_2)	vul1_2)))	((((369.1_1	406.1_1)	416.1_2)	(tri2_2	((gab1_1	lai1_1)	(gal1_2	gal2_1))))	(icr2_1	lai2_1)))	(((((((gac2_1	gag2_1)	gac2_2)	plu2_1)	icr2_3)	gal1_1)	vul1_1)	vel1_2))	(((((icr1_3	icr2_2)	(grm1_1	grm2_1))	(vup1_2	vir2_1))	bur1_2)	(gag1_2	vul2_2)))	((bur1_1	((gag1_1	hal2_1)	(gac1_1	icr1_2)))	((gra2_2	gra1_1)	gra1_2)))	((hal1_1	(plu1_1	(vel1_1	vel2_1)))	(rhc1_1	rhc1_2)))	((((((bur2_2
(((((((((((((vul3_1	(gab1_2	(vup1_1	vup2_2)))	((gac1_1	icr1_2)	((gag1_1	hal2_1)	gag1_2)))	(((grm1_1	grm2_1)	(((vir2_1	icr1_3)	icr2_2)	vup1_2))	bur1_2))	(vul1_2	((366.1_1	369.1_2)	ceb1_2)))	(((((gac2_1	(gag2_1	icr2_3))	(gac2_2	(gal1_1	plu2_1)))	vul1_1)	vel1_2)	bur1_1))	((((369.1_1	406.1_1)	416.1_2)	(gal1_2	gal2_1))	(((gab1_1	lai1_1)	tri2_2)	(icr2_1	lai2_1))))	((gra1_2	gra2_2)	gra1_1))	vul2_2)	(hal1_1	(plu1_1	(vel1_1	vel2_1))))	(rhc1_1	rhc1_2))	(gab2_2
(((((((((((((vul3_1	((gab1_2	vup1_1)	vup2_2))	(gag1_1	(hal2_1	vul2_2)))	(gac1_1	icr1_2))	((bur1_1	bur1_2)	icr2_1))	((vel1_2	(((gac2_1	gal1_1)	vul1_1)	((gac2_2	gag2_1)	(icr2_3	plu2_1))))	gag1_2))	((gra2_2	gra1_2)	gra1_1))	((((416.1_2	(369.1_1	406.1_1))	((gab1_1	lai1_1)	(gal1_2	gal2_1)))	lai2_1)	tri2_2))	(((vul1_2	(366.1_1	369.1_2))	ceb1_2)	((vir2_1	(vup1_2	icr1_3))	((grm1_1	grm2_1)	icr2_2))))	((plu1_1	(vel1_1	vel2_1))	hal1_1))	(rhc1_1	rhc1_2))	((((((406.1_2
(((((((((((vul3_1	(gab1_2	vup1_1))	vup2_2)	((((((416.1_2	(369.1_1	406.1_1))	gab1_1)	lai1_1)	(gal1_2	gal2_1))	tri2_2)	lai2_1))	(bur1_2	icr2_1))	(((vul1_2	ceb1_2)	(366.1_1	369.1_2))	((gac1_1	icr1_2)	((gag1_1	vul2_2)	hal2_1))))	(((vel1_2	((((((gac2_1	gag2_1)	gac2_2)	icr2_3)	vul1_1)	gal1_1)	plu2_1))	bur1_1)	(((gra2_2	gra1_2)	gra1_1)	gag1_2)))	(((grm1_1	grm2_1)	(vir2_1	icr2_2))	(vup1_2	icr1_3)))	((hal1_1	(plu1_1	(vel1_1	vel2_1)))	(rhc1_1	rhc1_2)))	(vul3_2
(((((((((((vul3_1	((gab1_2	vup2_2)	vup1_1))	icr2_1)	((((vul1_2	(366.1_1	369.1_2))	ceb1_2)	((((((416.1_2	406.1_1)	369.1_1)	(gal1_2	gal2_1))	(lai1_1	gab1_1))	lai2_1)	tri2_2))	bur1_1))	((gra1_1	gra2_2)	gra1_2))	((vel1_2	((gac2_1	vul1_1)	(((gac2_2	gag2_1)	icr2_3)	(gal1_1	plu2_1))))	bur1_2))	((vup1_2	(((icr1_3	icr2_2)	(grm1_1	grm2_1))	vir2_1))	((((gag1_1	vul2_2)	hal2_1)	(gac1_1	icr1_2))	gag1_2)))	(((plu1_1	(vel1_1	vel2_1))	hal1_1)	(rhc1_1	rhc1_2)))	((vul3_2
((((((((((((vul3_1	vup2_2)	(gab1_2	vup1_1))	gag1_2)	((gra1_1	gra2_2)	gra1_2))	(((369.1_1	406.1_1)	416.1_2)	((((lai1_1	(gal1_2	gal2_1))	tri2_2)	gab1_1)	lai2_1)))	(hal1_1	(plu1_1	(vel1_1	vel2_1))))	(vel1_2	((gac2_1	(gac2_2	vul1_1))	(((gag2_1	plu2_1)	gal1_1)	icr2_3))))	((((((366.1_1	369.1_2)	(ceb1_2	vul1_2))	(gac1_1	icr2_1))	(bur1_1	icr1_2))	((gag1_1	hal2_1)	vul2_2))	(((icr1_3	((grm1_1	grm2_1)	icr2_2))	(vup1_2	vir2_1))	bur1_2)))	(rhc1_1	rhc1_2))	((vul3_2
((((((((vul3_1	((gab1_2	vup1_1)	vup2_2))	(((((grm1_1	grm2_1)	(vup1_2	icr2_2))	(icr1_3	vir2_1))	bur1_2)	gag1_2))	((((((((416.1_2	369.1_1)	406.1_1)	(gal1_2	gal2_1))	((gab1_1	lai1_1)	lai2_1))	tri2_2)	(((gra1_1	gra2_2)	gra1_2)	icr2_1))	bur1_1)	(vel1_2	(((gac2_1	plu2_1)	vul1_1)	((gac2_2	gag2_1)	(gal1_1	icr2_3))))))	(((366.1_1	369.1_2)	(ceb1_2	vul1_2))	((gac1_1	icr1_2)	((gag1_1	hal2_1)	vul2_2))))	((hal1_1	(plu1_1	(vel1_1	vel2_1)))	(rhc1_1	rhc1_2)))	(((((bur2_2
(((((((((((vul3_1	((gab1_2	vup2_2)	vup1_1))	gag1_2)	bur1_1)	(((((416.1_2	406.1_1)	369.1_1)	(((gal1_2	gal2_1)	lai1_1)	lai2_1))	gab1_1)	tri2_2))	(vel1_2	((gac2_1	(icr2_3	plu2_1))	(((gac2_2	vul1_1)	gal1_1)	gag2_1))))	((((ceb1_2	vul1_2)	(366.1_1	369.1_2))	((gra2_2	gra1_2)	gra1_1))	((((((icr1_3	vup1_2)	(grm1_1	grm2_1))	icr2_2)	vir2_1)	bur1_2)	(((gac1_1	icr1_2)	((gag1_1	vul2_2)	hal2_1))	icr2_1))))	(hal1_1	(plu1_1	(vel1_1	vel2_1))))	(((((tri1_1	((((bur2_2	tri2_1)
(((((((((((((vul3_1	vup2_2)	(gab1_2	vup1_1))	((((icr1_3	vir2_1)	(icr2_2	(grm1_1	grm2_1)))	vup1_2)	bur1_2))	icr2_1)	((((369.1_1	416.1_2)	406.1_1)	((gab1_1	((gal1_2	gal2_1)	lai1_1))	lai2_1))	tri2_2))	(((ceb1_2	(366.1_1	369.1_2))	vul1_2)	bur1_1))	(gra2_2	(gra1_1	gra1_2)))	(((vel1_2	(((gac2_1	(gag2_1	(gal1_1	icr2_3)))	plu2_1)	(gac2_2	vul1_1)))	(((gag1_1	vul2_2)	hal2_1)	gag1_2))	(gac1_1	icr1_2)))	(hal1_1	(plu1_1	(vel1_1	vel2_1))))	(rhc1_1	rhc1_2))	(((((((bur2_2
((((((((((((vul3_1	gab1_2)	vup2_2)	vup1_1)	((((((((406.1_1	(369.1_1	416.1_2))	gab1_1)	(gal1_2	gal2_1))	lai1_1)	lai2_1)	tri2_2)	((gac1_1	icr1_2)	(gag1_2	icr2_1)))	((vel1_2	((gac2_1	((gac2_2	plu2_1)	((gag2_1	icr2_3)	vul1_1)))	gal1_1))	((gag1_1	vul2_2)	hal2_1))))	(vup1_2	(((icr2_2	bur1_2)	(icr1_3	(grm1_1	grm2_1)))	vir2_1)))	((366.1_1	369.1_2)	(ceb1_2	vul1_2)))	bur1_1)	((gra1_1	gra2_2)	gra1_2))	(hal1_1	((vel1_1	vel2_1)	plu1_1)))	(rhc1_1	rhc1_2))	(((((((rot2_1
((((((((((((((vul3_1	((gab1_2	vup1_1)	vup2_2))	(gag1_1	(hal2_1	vul2_2)))	(icr1_2	icr2_1))	((((icr2_2	icr1_3)	((grm1_1	grm2_1)	vir2_1))	vup1_2)	bur1_2))	((((vel1_2	(((((gac2_1	gac2_2)	plu2_1)	(gag2_1	icr2_3))	gal1_1)	vul1_1))	gag1_2)	gac1_1)	bur1_1))	((gra2_2	gra1_1)	gra1_2))	((((((369.1_1	406.1_1)	416.1_2)	(lai1_1	(gal1_2	gal2_1)))	gab1_1)	tri2_2)	lai2_1))	((vul1_2	ceb1_2)	(366.1_1	369.1_2)))	(hal1_1	((vel1_1	vel2_1)	plu1_1)))	(rhc1_1	rhc1_2))	((vul3_2
(((((((((((((((vul3_1	(gab1_2	vup1_1))	vup2_2)	(icr2_1	icr1_2))	((gag1_1	hal2_1)	vul2_2))	((vel1_2	(((gac2_1	(((gag2_1	icr2_3)	gal1_1)	plu2_1))	gac2_2)	vul1_1))	gag1_2))	bur1_1)	(((((369.1_1	406.1_1)	416.1_2)	gab1_1)	(tri2_2	((gal1_2	gal2_1)	lai1_1)))	lai2_1))	(((vup1_2	vir2_1)	((icr1_3	icr2_2)	(grm1_1	grm2_1)))	bur1_2))	((ceb1_2	((366.1_1	369.1_2)	vul1_2))	gac1_1))	((gra1_1	gra2_2)	gra1_2))	((hal1_1	(plu1_1	(vel1_1	vel2_1)))	(rhc1_1	rhc1_2)))	((vul3_2
((((((((((((vul3_1	((gab1_2	vup1_1)	vup2_2))	bur1_1)	((gag1_1	hal2_1)	vul2_2))	((((416.1_2	(369.1_1	406.1_1))	(lai1_1	(gab1_1	(gal1_2	gal2_1))))	tri2_2)	icr1_2))	(icr2_1	lai2_1))	((gra1_1	gra2_2)	gra1_2))	((((ceb1_2	(vul1_2	(366.1_1	369.1_2)))	(gac1_1	gag1_2))	(vel1_2	(((((gac2_1	gag2_1)	gal1_1)	vul1_1)	gac2_2)	(plu2_1	icr2_3))))	(((icr1_3	vir2_1)	((bur1_2	icr2_2)	(grm1_1	grm2_1)))	vup1_2)))	(hal1_1	(plu1_1	(vel1_1	vel2_1))))	(rhc1_1	rhc1_2))	(gab2_2
((((((((((((vul3_1	(gab1_2	vup1_1))	vup2_2)	(vel1_2	((((gac2_1	(gac2_2	plu2_1))	icr2_3)	gal1_1)	(gag2_1	vul1_1))))	((((bur1_1	icr1_2)	(gac1_1	icr2_1))	((gag1_1	hal2_1)	vul2_2))	gag1_2))	((ceb1_2	vul1_2)	(366.1_1	369.1_2)))	((((406.1_1	(369.1_1	416.1_2))	lai1_1)	lai2_1)	((gab1_1	(gal1_2	gal2_1))	tri2_2)))	((gra2_2	gra1_1)	gra1_2))	((icr1_3	(icr2_2	vir2_1))	((vup1_2	bur1_2)	(grm1_1	grm2_1))))	((hal1_1	((vel1_1	vel2_1)	plu1_1))	(rhc1_1	rhc1_2)))	(((((rot2_1
((((((((((((vul3_1	(vup1_1	vup2_2))	gab1_2)	((gag1_1	hal2_1)	vul2_2))	((gra1_1	gra2_2)	gra1_2))	((((vul1_2	((366.1_1	369.1_2)	ceb1_2))	bur1_1)	((gac1_1	icr1_2)	(gag1_2	(icr2_1	lai2_1))))	(vel1_2	((gac2_1	gag2_1)	((((gac2_2	icr2_3)	plu2_1)	gal1_1)	vul1_1)))))	(((((369.1_1	406.1_1)	416.1_2)	(gab1_1	lai1_1))	(gal1_2	gal2_1))	tri2_2))	((((icr2_2	vir2_1)	(grm1_1	grm2_1))	(vup1_2	icr1_3))	bur1_2))	(hal1_1	(plu1_1	(vel1_1	vel2_1))))	(rhc1_1	rhc1_2))	(((((((bur2_2
((((((((((((vul3_1	((gab1_2	vup1_1)	vup2_2))	(icr1_2	gac1_1))	bur1_1)	(icr2_1	lai2_1))	((gag1_1	hal2_1)	vul2_2))	(((((gac2_1	((gac2_2	plu2_1)	gal1_1))	(gag2_1	icr2_3))	vul1_1)	vel1_2)	gag1_2))	((((vul1_2	ceb1_2)	(366.1_1	369.1_2))	((((((grm1_1	grm2_1)	vir2_1)	(icr1_3	icr2_2))	bur1_2)	vup1_2)	(((369.1_1	(406.1_1	416.1_2))	gab1_1)	(((gal1_2	gal2_1)	lai1_1)	tri2_2))))	((gra2_2	gra1_1)	gra1_2)))	(rhc1_1	rhc1_2))	(hal1_1	(plu1_1	(vel1_1	vel2_1))))	((((((rot2_1
((((((((((((vul3_1	(gab1_2	vup1_1))	vup2_2)	(gac1_1	icr1_2))	(((((369.1_1	406.1_1)	416.1_2)	(gab1_1	lai1_1))	(gal1_2	gal2_1))	tri2_2))	(icr2_1	lai2_1))	((((vul1_2	ceb1_2)	(366.1_1	369.1_2))	bur1_1)	(gra2_2	(gra1_1	gra1_2))))	(((vel1_2	(((gac2_1	gag2_1)	(gac2_2	(icr2_3	plu2_1)))	(gal1_1	vul1_1)))	gag1_2)	((gag1_1	hal2_1)	vul2_2)))	((((icr1_3	(grm1_1	grm2_1))	(icr2_2	vir2_1))	vup1_2)	bur1_2))	((hal1_1	(plu1_1	(vel1_1	vel2_1)))	(rhc1_1	rhc1_2)))	((((((rot2_1
(((((((((vul3_1	((gab1_2	vup1_1)	vup2_2))	((gag1_1	hal2_1)	vul2_2))	((((((369.1_1	406.1_1)	416.1_2)	(gab1_1	(gal1_2	gal2_1)))	((icr1_2	gac1_1)	tri2_2))	lai1_1)	((gra1_1	gra2_2)	gra1_2)))	(((((vul1_2	ceb1_2)	(366.1_1	369.1_2))	bur1_1)	((vel1_2	(((gac2_1	((gag2_1	vul1_1)	(icr2_3	plu2_1)))	gac2_2)	gal1_1))	gag1_2))	(icr2_1	lai2_1)))	(((((icr2_2	vir2_1)	icr1_3)	(grm1_1	grm2_1))	vup1_2)	bur1_2))	((hal1_1	(plu1_1	(vel1_1	vel2_1)))	(rhc1_1	rhc1_2)))	(vul3_2
((((((((vul3_1	(gab1_2	(vup2_2	vup1_1)))	(((416.1_2	406.1_1)	369.1_1)	((lai1_1	gab1_1)	(((gal1_2	gal2_1)	tri2_2)	lai2_1))))	(icr1_2	gac1_1))	(((((ceb1_2	vul1_2)	(366.1_1	369.1_2))	bur1_1)	((((grm1_1	grm2_1)	bur1_2)	vup1_2)	((icr1_3	vir2_1)	icr2_2)))	((((vel1_2	(((gac2_1	gag2_1)	((gac2_2	icr2_3)	vul1_1))	(gal1_1	plu2_1)))	gag1_2)	((gag1_1	(hal2_1	vul2_2))	icr2_1))	(gra1_1	(gra1_2	gra2_2)))))	((hal1_1	(plu1_1	(vel1_1	vel2_1)))	(rhc1_1	rhc1_2)))	(((((((bur2_2
(((((((((vul3_1	(gab1_2	vup2_2))	vup1_1)	((((vup1_2	icr2_2)	((grm1_1	grm2_1)	icr1_3))	vir2_1)	bur1_2))	((gra1_1	gra1_2)	gra2_2))	(((((vul1_2	(366.1_1	369.1_2))	ceb1_2)	bur1_1)	(((vel1_2	((((gac2_1	gac2_2)	(icr2_3	plu2_1))	(gag2_1	vul1_1))	gal1_1))	gag1_2)	((hal1_1	(plu1_1	(vel1_1	vel2_1)))	((gac1_1	icr1_2)	icr2_1))))	((((369.1_1	416.1_2)	406.1_1)	(((lai1_1	gab1_1)	lai2_1)	(gal1_2	gal2_1)))	tri2_2)))	((gag1_1	hal2_1)	vul2_2))	(rhc1_1	rhc1_2))	((((((((bur2_2
((((((((((vul3_1	(vup1_1	vup2_2))	gab1_2)	(((((ceb1_2	vul1_2)	(366.1_1	369.1_2))	bur1_1)	((icr2_1	(gac1_1	icr1_2))	((gag1_1	vul2_2)	hal2_1)))	(((((369.1_1	(406.1_1	416.1_2))	(gal1_2	gal2_1))	(lai1_1	gab1_1))	tri2_2)	lai2_1)))	((gra1_1	gra2_2)	gra1_2))	(((((icr2_2	icr1_3)	vir2_1)	vup1_2)	bur1_2)	(grm1_1	grm2_1)))	((vel1_2	(((gac2_1	(((gac2_2	gag2_1)	plu2_1)	icr2_3))	gal1_1)	vul1_1))	gag1_2))	((hal1_1	(plu1_1	(vel1_1	vel2_1)))	(rhc1_1	rhc1_2)))	(((((bur2_2
((((((((((vul3_1	(gab1_2	vup1_1))	vup2_2)	((((366.1_1	369.1_2)	(ceb1_2	vul1_2))	bur1_1)	((((369.1_1	(406.1_1	416.1_2))	tri2_2)	((lai2_1	(gab1_1	lai1_1))	(gal1_2	gal2_1)))	((gac1_1	icr2_1)	icr1_2))))	((((((vir2_1	vup1_2)	((grm1_1	grm2_1)	(icr2_2	icr1_3)))	bur1_2)	gag1_2)	(((((gac2_1	gag2_1)	plu2_1)	(((gac2_2	icr2_3)	vul1_1)	gal1_1))	vel1_2)	((gag1_1	hal2_1)	vul2_2)))	((gra1_1	gra2_2)	gra1_2)))	(hal1_1	(plu1_1	(vel1_1	vel2_1))))	(rhc1_1	rhc1_2))	((vul3_2
(((((((((((vul3_1	(gab1_2	vup1_1))	vup2_2)	(((((416.1_2	369.1_1)	406.1_1)	((gal1_2	gal2_1)	lai1_1))	gab1_1)	(lai2_1	tri2_2)))	((gra1_1	gra2_2)	gra1_2))	((gac1_1	icr1_2)	icr2_1))	(((((vul1_2	ceb1_2)	(366.1_1	369.1_2))	(((((gac2_1	gal1_1)	(((gac2_2	icr2_3)	plu2_1)	gag2_1))	vul1_1)	vel1_2)	gag1_2))	(((((icr1_3	icr2_2)	(grm1_1	grm2_1))	(vup1_2	vir2_1))	bur1_2)	((gag1_1	vul2_2)	hal2_1)))	bur1_1))	(hal1_1	(plu1_1	(vel1_1	vel2_1))))	(((((((bur2_2	tri2_1)	vir1_1)
(((((((((((gab1_2	vup1_1)	vul3_1)	vup2_2)	gac1_1)	icr2_1)	icr1_2)	((((vup1_2	(((icr2_2	vir2_1)	icr1_3)	(grm1_1	grm2_1)))	bur1_2)	((gra1_1	gra2_2)	gra1_2))	(((((((369.1_1	416.1_2)	406.1_1)	(gab1_1	lai1_1))	(gal1_2	gal2_1))	tri2_2)	lai2_1)	((((((gac2_1	gag2_1)	(gac2_2	gal1_1))	plu2_1)	(icr2_3	vul1_1))	vel1_2)	gag1_2))))	((((ceb1_2	vul1_2)	(366.1_1	369.1_2))	bur1_1)	((gag1_1	vul2_2)	hal2_1)))	((hal1_1	(plu1_1	(vel1_1	vel2_1)))	(rhc1_1	rhc1_2)))	((((((rot2_1
((((((((((((((vul3_1	(gab1_2	vup1_1))	vup2_2)	icr2_1)	((icr1_2	(gac1_1	(gag1_1	hal2_1)))	vul2_2))	((366.1_1	369.1_2)	(ceb1_2	vul1_2)))	(((vel1_2	(((gac2_1	((gac2_2	gag2_1)	plu2_1))	(gal1_1	icr2_3))	vul1_1))	gag1_2)	((bur1_1	tri2_2)	((gra2_2	gra1_2)	gra1_1))))	((((vir2_1	(grm1_1	grm2_1))	(icr1_3	icr2_2))	vup1_2)	bur1_2))	(((369.1_1	(406.1_1	416.1_2))	(lai2_1	lai1_1))	(gab1_1	(gal1_2	gal2_1))))	(hal1_1	((vel1_1	vel2_1)	plu1_1)))	(rhc1_1	rhc1_2))	((gab2_2
(((((((((((vul3_1	(gab1_2	(vup1_1	vup2_2)))	(gac1_1	icr1_2))	icr2_1)	(((((369.1_1	(406.1_1	416.1_2))	((lai1_1	gab1_1)	(gal1_2	gal2_1)))	tri2_2)	lai2_1)	((vel1_2	(((gac2_1	plu2_1)	(gag2_1	(gal1_1	icr2_3)))	(gac2_2	vul1_1)))	gag1_2)))	(((vir2_1	(((icr2_2	icr1_3)	(grm1_1	grm2_1))	vup1_2))	bur1_2)	(((gra2_2	gra1_2)	gra1_1)	((gag1_1	hal2_1)	vul2_2))))	bur1_1)	(((366.1_1	369.1_2)	ceb1_2)	vul1_2))	(rhc1_1	rhc1_2))	(hal1_1	(plu1_1	(vel1_1	vel2_1))))	(((((((bur2_2
((((((((((((vul3_1	((gab1_2	vup1_1)	vup2_2))	icr1_2)	gac1_1)	icr2_1)	((((ceb1_2	vul1_2)	(366.1_1	369.1_2))	bur1_1)	((((416.1_2	406.1_1)	369.1_1)	((gab1_1	lai1_1)	(gal1_2	gal2_1)))	(tri2_2	lai2_1))))	((vup1_2	((((grm1_1	grm2_1)	icr2_2)	vir2_1)	icr1_3))	bur1_2))	(gra2_2	(gra1_1	gra1_2)))	(((vel1_2	((((gac2_1	gag2_1)	vul1_1)	gac2_2)	((gal1_1	icr2_3)	plu2_1)))	gag1_2)	((gag1_1	hal2_1)	vul2_2)))	((hal1_1	(plu1_1	(vel1_1	vel2_1)))	(rhc1_1	rhc1_2)))	(vul3_2
(((((((((((vul3_1	((gab1_2	vup1_1)	vup2_2))	((gac1_1	icr2_1)	icr1_2))	(((366.1_1	369.1_2)	(ceb1_2	vul1_2))	((gag1_1	hal2_1)	vul2_2)))	bur1_1)	(((((icr1_3	vup1_2)	((grm1_1	grm2_1)	(icr2_2	vir2_1)))	bur1_2)	(vel1_2	(((gac2_1	((gac2_2	gag2_1)	gal1_1))	(plu2_1	icr2_3))	vul1_1)))	(((((416.1_2	369.1_1)	406.1_1)	((gab1_1	(gal1_2	gal2_1))	lai1_1))	(lai2_1	tri2_2))	gag1_2)))	((gra1_1	gra2_2)	gra1_2))	(rhc1_1	rhc1_2))	(hal1_1	(plu1_1	(vel1_1	vel2_1))))	(((vul3_2
((((((((((((vul3_1	gab1_2)	(vup1_1	vup2_2))	((gac1_1	(icr1_2	icr2_1))	((gag1_1	hal2_1)	vul2_2)))	((((366.1_1	369.1_2)	ceb1_2)	vul1_2)	bur1_1))	(vel1_2	((gac2_1	((gac2_2	icr2_3)	gal1_1))	((gag2_1	plu2_1)	vul1_1))))	(((icr1_3	(vup1_2	(grm1_1	grm2_1)))	(bur1_2	icr2_2))	vir2_1))	((gra1_1	(gra1_2	gra2_2))	gag1_2))	(((((369.1_1	416.1_2)	406.1_1)	(gal1_2	gal2_1))	((gab1_1	lai1_1)	lai2_1))	tri2_2))	(hal1_1	(plu1_1	(vel1_1	vel2_1))))	(rhc1_1	rhc1_2))	(((((((bur2_2
(((((((((((((vul3_1	vup1_1)	(gab1_2	vup2_2))	hal2_1)	(icr2_1	gac1_1))	(gag1_1	vul2_2))	(((((((369.1_1	406.1_1)	416.1_2)	(gal1_2	gal2_1))	tri2_2)	icr1_2)	(gab1_1	lai1_1))	lai2_1))	((vel1_2	(((gac2_1	((gag2_1	vul1_1)	plu2_1))	(gac2_2	icr2_3))	gal1_1))	gag1_2))	(((((ceb1_2	vul1_2)	(366.1_1	369.1_2))	bur1_1)	((gra2_2	gra1_1)	gra1_2))	(((((grm1_1	grm2_1)	icr1_3)	(icr2_2	vir2_1))	vup1_2)	bur1_2)))	(hal1_1	(plu1_1	(vel1_1	vel2_1))))	(rhc1_1	rhc1_2))	(((((((bur2_2
(((((((((((((vul3_1	(gab1_2	vup2_2))	vup1_1)	(gac1_1	icr2_1))	((gag1_1	hal2_1)	vul2_2))	(((ceb1_2	(366.1_1	369.1_2))	vul1_2)	bur1_1))	(((icr1_3	icr2_2)	(vup1_2	((grm1_1	grm2_1)	vir2_1)))	bur1_2))	(((((((((406.1_1	416.1_2)	369.1_1)	gab1_1)	lai1_1)	(gal1_2	gal2_1))	lai2_1)	tri2_2)	icr1_2)	((vel1_2	(((gac2_1	(gag2_1	(icr2_3	plu2_1)))	vul1_1)	(gac2_2	gal1_1)))	gag1_2)))	((gra1_1	gra2_2)	gra1_2))	(rhc1_1	rhc1_2))	(hal1_1	(plu1_1	(vel1_1	vel2_1))))	(vul3_2
(((((((((((((vul3_1	vup2_2)	(gab1_2	vup1_1))	(((icr1_2	icr2_1)	((gag1_1	hal2_1)	vul2_2))	gac1_1))	(((vup1_2	((icr1_3	(grm1_1	grm2_1))	(icr2_2	vir2_1)))	bur1_2)	((gra2_2	gra1_1)	gra1_2)))	((((ceb1_2	vul1_2)	(366.1_1	369.1_2))	bur1_1)	(((gac2_1	(((((gac2_2	gal1_1)	gag2_1)	plu2_1)	vul1_1)	icr2_3))	vel1_2)	gag1_2)))	(((((416.1_2	369.1_1)	406.1_1)	((gab1_1	lai1_1)	tri2_2))	(gal1_2	gal2_1))	lai2_1))	(hal1_1	(plu1_1	(vel1_1	vel2_1))))	(rhc1_1	rhc1_2))	((((((bur2_2
((((((((((vul3_1	(gab1_2	(vup1_1	vup2_2)))	(((((369.1_1	406.1_1)	416.1_2)	((gab1_1	(gal1_2	gal2_1))	lai1_1))	tri2_2)	lai2_1))	bur1_1)	((((366.1_1	369.1_2)	(ceb1_2	vul1_2))	(((((icr2_2	icr1_3)	vir2_1)	(grm1_1	grm2_1))	vup1_2)	bur1_2))	(((vel1_2	((gac2_1	(((gac2_2	plu2_1)	gag2_1)	icr2_3))	(gal1_1	vul1_1)))	gag1_2)	(((gra2_2	gra1_1)	gra1_2)	(gac1_1	((((gag1_1	hal2_1)	icr1_2)	icr2_1)	vul2_2))))))	(hal1_1	(plu1_1	(vel1_1	vel2_1))))	(rhc1_1	rhc1_2))	((((tri1_1
((((((((((((vul3_1	((gab1_2	vup1_1)	vup2_2))	((vul1_2	ceb1_2)	(366.1_1	369.1_2)))	((vel1_2	((((gac2_1	gal1_1)	gag2_1)	((gac2_2	icr2_3)	vul1_1))	plu2_1))	gag1_2))	((vup1_2	(vir2_1	(((grm1_1	grm2_1)	icr2_2)	icr1_3)))	bur1_2))	bur1_1)	((((((369.1_1	416.1_2)	406.1_1)	lai2_1)	tri2_2)	((gab1_1	lai1_1)	(gal1_2	gal2_1)))	(((icr1_2	gac1_1)	icr2_1)	(gag1_1	hal2_1))))	(((gra2_2	gra1_1)	gra1_2)	vul2_2))	(hal1_1	(plu1_1	(vel1_1	vel2_1))))	(rhc1_1	rhc1_2))	(gab2_2
((((((((((((vul3_1	((gab1_2	vup1_1)	vup2_2))	((ceb1_2	vul1_2)	(366.1_1	369.1_2)))	(((((((369.1_1	416.1_2)	406.1_1)	lai2_1)	(gab1_1	lai1_1))	(gal1_2	gal2_1))	tri2_2)	vul2_2))	((((vel1_2	(((gac2_1	gac2_2)	((gag2_1	icr2_3)	(gal1_1	plu2_1)))	vul1_1))	gag1_2)	((icr1_2	(gac1_1	icr2_1))	(gag1_1	hal2_1)))	bur1_1))	((vup1_2	(icr1_3	((grm1_1	grm2_1)	(icr2_2	vir2_1))))	bur1_2))	((gra1_1	gra2_2)	gra1_2))	(hal1_1	(plu1_1	(vel1_1	vel2_1))))	(rhc1_1	rhc1_2))	(((((406.1_2
(((((((((vul3_1	((gab1_2	vup2_2)	vup1_1))	(((gac1_1	icr2_1)	icr1_2)	(gag1_1	hal2_1)))	vul2_2)	(((((((icr2_2	(grm1_1	grm2_1))	vir2_1)	icr1_3)	vup1_2)	bur1_2)	(((406.1_1	(369.1_1	416.1_2))	(((gab1_1	((gal1_2	gal2_1)	lai1_1))	tri2_2)	lai2_1))	((gra2_2	gra1_1)	gra1_2)))	(((vel1_2	((((((gac2_1	gal1_1)	gac2_2)	vul1_1)	gag2_1)	plu2_1)	icr2_3))	gag1_2)	bur1_1)))	((vul1_2	ceb1_2)	(366.1_1	369.1_2)))	((hal1_1	((vel1_1	vel2_1)	plu1_1))	(rhc1_1	rhc1_2)))	(((((rot2_1
(((((((((((((((vul3_1	(gab1_2	vup2_2))	vup1_1)	((gag1_1	hal2_1)	icr2_1))	(icr1_2	gac1_1))	((vul1_2	ceb1_2)	(366.1_1	369.1_2)))	bur1_1)	(((((416.1_2	(369.1_1	406.1_1))	lai1_1)	(gab1_1	(gal1_2	gal2_1)))	tri2_2)	lai2_1))	((((icr1_3	(vir2_1	(icr2_2	(grm1_1	grm2_1))))	bur1_2)	vup1_2)	((((((gac2_1	gag2_1)	(gac2_2	icr2_3))	(gal1_1	plu2_1))	vul1_1)	vel1_2)	gag1_2)))	(((gra2_2	gra1_1)	gra1_2)	vul2_2))	(hal1_1	(plu1_1	(vel1_1	vel2_1))))	(rhc1_1	rhc1_2))	(gab2_2
(((((((((((((vul3_1	vup2_2)	vup1_1)	gab1_2)	((((((369.1_1	(406.1_1	416.1_2))	lai1_1)	lai2_1)	(gab1_1	tri2_2))	(gal1_2	gal2_1))	(gag1_1	hal2_1)))	(((vul1_2	ceb1_2)	(366.1_1	369.1_2))	icr2_1))	((vel1_2	(((gac2_1	gag2_1)	((gac2_2	plu2_1)	gal1_1))	(icr2_3	vul1_1)))	gag1_2))	(((vup1_2	(icr1_3	((grm1_1	grm2_1)	(icr2_2	vir2_1))))	bur1_2)	(icr1_2	gac1_1)))	((bur1_1	((gra2_2	gra1_1)	gra1_2))	vul2_2))	((hal1_1	(plu1_1	(vel1_1	vel2_1)))	(rhc1_1	rhc1_2)))	(gab2_2
((((((((((((vul3_1	vup1_1)	vup2_2)	gab1_2)	(bur1_2	(gac1_1	((gag1_1	hal2_1)	icr1_2))))	bur1_1)	((vel1_2	((gac2_1	(gag2_1	gal1_1))	(((gac2_2	icr2_3)	plu2_1)	vul1_1)))	gag1_2))	((((((ceb1_2	vul1_2)	(366.1_1	369.1_2))	(icr2_1	lai2_1))	((((416.1_2	406.1_1)	369.1_1)	((lai1_1	(gal1_2	gal2_1))	gab1_1))	tri2_2))	((gra2_2	gra1_1)	gra1_2))	(((((grm1_1	grm2_1)	(icr2_2	vir2_1))	icr1_3)	vup1_2)	vul2_2)))	(rhc1_1	rhc1_2))	(hal1_1	(plu1_1	(vel1_1	vel2_1))))	(((vul3_2
(((((((((((vul3_1	((gab1_2	vup2_2)	vup1_1))	((icr1_2	gac1_1)	(gag1_1	hal2_1)))	bur1_2)	((vel1_2	((gac2_1	vul1_1)	((gac2_2	(gal1_1	icr2_3))	(gag2_1	plu2_1))))	gag1_2))	vul2_2)	((ceb1_2	(366.1_1	369.1_2))	vul1_2))	(((((((grm1_1	grm2_1)	icr2_2)	vir2_1)	icr1_3)	vup1_2)	(((((((416.1_2	(369.1_1	406.1_1))	(gal1_2	gal2_1))	gab1_1)	lai1_1)	tri2_2)	(icr2_1	lai2_1))	((gra2_2	gra1_1)	gra1_2)))	bur1_1))	(rhc1_1	rhc1_2))	(hal1_1	(plu1_1	(vel1_1	vel2_1))))	((((((rot2_1
(((((((((((((((((vul3_1	vup1_1)	(gab1_2	vup2_2))	(gag1_1	hal2_1))	(gac1_1	icr1_2))	bur1_2)	(((vul1_2	(366.1_1	369.1_2))	ceb1_2)	bur1_1))	((vel1_2	(((gac2_1	gac2_2)	((icr2_3	plu2_1)	vul1_1))	(gag2_1	gal1_1)))	gag1_2))	(((((406.1_1	416.1_2)	369.1_1)	lai1_1)	(gal1_2	gal2_1))	(gab1_1	tri2_2)))	(icr1_3	((grm1_1	grm2_1)	(vup1_2	(icr2_2	vir2_1)))))	vul2_2)	(icr2_1	lai2_1))	((gra1_1	gra2_2)	gra1_2))	(hal1_1	(plu1_1	(vel1_1	vel2_1))))	(rhc1_1	rhc1_2))	((((((rot2_1
(((((((((((vul3_1	vup2_2)	gab1_2)	vup1_1)	((((ceb1_2	vul1_2)	(366.1_1	369.1_2))	bur1_1)	(((grm1_1	grm2_1)	(icr1_3	(icr2_2	vir2_1)))	vup1_2)))	((((((369.1_1	406.1_1)	416.1_2)	gab1_1)	((gal1_2	gal2_1)	tri2_2))	lai1_1)	((bur1_2	(gac1_1	icr1_2))	((gag1_1	hal2_1)	vul2_2))))	((((vel1_2	((((gac2_1	icr2_3)	vul1_1)	((gac2_2	gag2_1)	plu2_1))	gal1_1))	gag1_2)	(icr2_1	lai2_1))	((gra2_2	gra1_1)	gra1_2)))	(rhc1_1	rhc1_2))	(hal1_1	(plu1_1	(vel1_1	vel2_1))))	((((((((bur2_2
(((((((((vul3_1	(gab1_2	vup1_1))	vup2_2)	((((vul1_2	ceb1_2)	(366.1_1	369.1_2))	bur1_1)	(((((406.1_1	369.1_1)	416.1_2)	((gal1_2	gal2_1)	gab1_1))	(lai1_1	tri2_2))	((gra2_2	gra1_2)	gra1_1))))	(((((grm1_1	grm2_1)	(vup1_2	vir2_1))	(icr2_2	icr1_3))	(bur1_2	((gac1_1	icr1_2)	(((gag1_1	hal2_1)	vul2_2)	(icr2_1	lai2_1)))))	((vel1_2	((((gac2_1	((gac2_2	plu2_1)	gag2_1))	gal1_1)	icr2_3)	vul1_1))	gag1_2)))	(rhc1_1	rhc1_2))	(hal1_1	(plu1_1	(vel1_1	vel2_1))))	(gab2_2
((((((((((((vul3_1	vup2_2)	(gab1_2	vup1_1))	(((vel1_2	((((gac2_1	plu2_1)	(gac2_2	icr2_3))	gal1_1)	(gag2_1	vul1_1)))	gag1_2)	((gac1_1	icr1_2)	icr2_1)))	((((icr2_2	icr1_3)	((grm1_1	grm2_1)	vir2_1))	vup1_2)	bur1_2))	(((((406.1_1	(369.1_1	416.1_2))	tri2_2)	((gab1_1	(gal1_2	gal2_1))	lai1_1))	lai2_1)	((gag1_1	vul2_2)	hal2_1)))	((gra1_1	gra2_2)	gra1_2))	(((366.1_1	369.1_2)	(ceb1_2	vul1_2))	bur1_1))	((hal1_1	(plu1_1	(vel1_1	vel2_1)))	(rhc1_1	rhc1_2)))	(vul3_2
(((((((((((vul3_1	vup2_2)	(gab1_2	vup1_1))	gac1_1)	((gag1_1	hal2_1)	vul2_2))	(((((369.1_1	(406.1_1	416.1_2))	lai2_1)	gab1_1)	(gal1_2	gal2_1))	(lai1_1	tri2_2)))	((((vul1_2	(366.1_1	369.1_2))	ceb1_2)	(((((((grm1_1	grm2_1)	icr2_2)	(icr1_3	vir2_1))	vup1_2)	bur1_2)	((gra1_2	gra2_2)	gra1_1))	(icr1_2	icr2_1)))	(((vel1_2	((gac2_1	((((gac2_2	plu2_1)	gag2_1)	gal1_1)	icr2_3))	vul1_1))	gag1_2)	bur1_1)))	((hal1_1	((plu1_1	vel2_1)	vel1_1))	(rhc1_1	rhc1_2)))	(((tri1_1
((((((((((((vul3_1	vup2_2)	(gab1_2	vup1_1))	(gac1_1	(gag1_1	(hal2_1	vul2_2))))	bur1_1)	(((366.1_1	369.1_2)	vul1_2)	ceb1_2))	((vel1_2	((gac2_1	((gac2_2	gal1_1)	(gag2_1	(icr2_3	plu2_1))))	vul1_1))	gag1_2))	((gra2_2	gra1_2)	gra1_1))	(((((((icr2_2	(grm1_1	grm2_1))	icr1_3)	vir2_1)	vup1_2)	bur1_2)	(icr2_1	icr1_2))	((((416.1_2	(369.1_1	406.1_1))	((lai1_1	(gal1_2	gal2_1))	gab1_1))	lai2_1)	tri2_2)))	((hal1_1	((vel1_1	vel2_1)	plu1_1))	(rhc1_1	rhc1_2)))	(((((((406.1_2
(((((((((((vul3_1	vup2_2)	(gab1_2	vup1_1))	(((((ceb1_2	vul1_2)	(366.1_1	369.1_2))	((((icr1_3	vir2_1)	(((grm1_1	grm2_1)	icr2_2)	vup1_2))	bur1_2)	gac1_1))	((gag1_1	hal2_1)	vul2_2))	((((416.1_2	406.1_1)	369.1_1)	lai2_1)	(((gab1_1	lai1_1)	(gal1_2	gal2_1))	tri2_2))))	(bur1_1	(icr1_2	icr2_1)))	(((vel1_2	((gac2_1	(((gac2_2	gag2_1)	gal1_1)	(icr2_3	plu2_1)))	vul1_1))	gag1_2)	((gra1_1	gra2_2)	gra1_2)))	(hal1_1	(plu1_1	(vel1_1	vel2_1))))	(rhc1_1	rhc1_2))	(vul3_2
((((((((((((vul3_1	(gab1_2	(vup1_1	vup2_2)))	(icr1_2	icr2_1))	(((((406.1_1	416.1_2)	369.1_1)	((lai1_1	gab1_1)	(gal1_2	gal2_1)))	lai2_1)	tri2_2))	(((ceb1_2	vul1_2)	(366.1_1	369.1_2))	(bur1_1	vul2_2)))	(gra1_1	(gra1_2	gra2_2)))	(((((icr1_3	vir2_1)	(icr2_2	vup1_2))	(grm1_1	grm2_1))	bur1_2)	(((vel1_2	((((gac2_1	gac2_2)	gag2_1)	(plu2_1	vul1_1))	(gal1_1	icr2_3)))	gag1_2)	(gac1_1	(gag1_1	hal2_1)))))	(hal1_1	(plu1_1	(vel1_1	vel2_1))))	(rhc1_1	rhc1_2))	(vul3_2
((((((((((vul3_1	(gab1_2	vup1_1))	vup2_2)	bur1_1)	gac1_1)	((((icr1_3	(grm1_1	grm2_1))	(icr2_2	vir2_1))	vup1_2)	bur1_2))	((((((ceb1_2	vul1_2)	(366.1_1	369.1_2))	vul2_2)	((((416.1_2	369.1_1)	406.1_1)	(gab1_1	lai1_1))	((gal1_2	gal2_1)	(lai2_1	tri2_2))))	(gag1_1	hal2_1))	(((vel1_2	((gac2_1	gac2_2)	((((gag2_1	plu2_1)	vul1_1)	gal1_1)	icr2_3)))	gag1_2)	(icr1_2	icr2_1))))	((gra2_2	gra1_1)	gra1_2))	((hal1_1	(plu1_1	(vel1_1	vel2_1)))	(rhc1_1	rhc1_2)))	((((((bur2_2
(((((((((((((vul3_1	vup2_2)	(gab1_2	vup1_1))	((gag1_1	vul2_2)	hal2_1))	(((((369.1_1	416.1_2)	406.1_1)	((gab1_1	((gal1_2	gal2_1)	lai1_1))	tri2_2))	lai2_1)	gac1_1))	bur1_1)	bur1_2)	((((icr1_3	(icr2_2	vir2_1))	vup1_2)	(grm1_1	grm2_1))	((gra2_2	gra1_2)	gra1_1)))	(((366.1_1	369.1_2)	(vul1_2	ceb1_2))	(((vel1_2	((((gac2_1	(gac2_2	gag2_1))	(icr2_3	plu2_1))	gal1_1)	vul1_1))	gag1_2)	(icr1_2	icr2_1))))	(rhc1_1	rhc1_2))	(hal1_1	(plu1_1	(vel1_1	vel2_1))))	(((((((rot2_1
(((((((((((vul3_1	(gab1_2	vup1_1))	vup2_2)	(((((((grm1_1	grm2_1)	icr1_3)	(icr2_2	vir2_1))	vup1_2)	((gra2_2	gra1_1)	gra1_2))	(icr2_1	lai2_1))	icr1_2))	((ceb1_2	vul1_2)	(366.1_1	369.1_2)))	bur1_2)	(((((((369.1_1	(406.1_1	416.1_2))	(gab1_1	lai1_1))	((gal1_2	gal2_1)	tri2_2))	gac1_1)	((gag1_1	hal2_1)	vul2_2))	bur1_1)	gag1_2))	(hal1_1	(plu1_1	(vel1_1	vel2_1))))	((((((gac2_1	(icr2_3	plu2_1))	gag2_1)	(gac2_2	gal1_1))	vul1_1)	vel1_2)	(rhc1_1	rhc1_2)))	(((tri1_1
(((((((((((vul3_1	((gab1_2	vup1_1)	vup2_2))	(icr2_1	lai2_1))	(vel1_2	((((gac2_1	(gag2_1	plu2_1))	icr2_3)	vul1_1)	(gac2_2	gal1_1))))	(((((((416.1_2	(369.1_1	406.1_1))	gab1_1)	tri2_2)	(lai1_1	(gal1_2	gal2_1)))	gac1_1)	((gag1_1	hal2_1)	vul2_2))	bur1_2))	(gra1_1	(gra1_2	gra2_2)))	(((((366.1_1	369.1_2)	ceb1_2)	vul1_2)	(((vir2_1	((((grm1_1	grm2_1)	icr2_2)	icr1_3)	vup1_2))	gag1_2)	icr1_2))	bur1_1))	(hal1_1	(plu1_1	(vel1_1	vel2_1))))	(rhc1_1	rhc1_2))	((((((bur2_2
((((((((((vul3_1	(vup1_1	vup2_2))	gab1_2)	bur1_1)	((((vir2_1	vup1_2)	((grm1_1	grm2_1)	(icr1_3	icr2_2)))	bur1_2)	((((((369.1_1	406.1_1)	416.1_2)	lai2_1)	(((gab1_1	lai1_1)	(gal1_2	gal2_1))	tri2_2))	(((vel1_2	((gac2_1	((gac2_2	plu2_1)	gal1_1))	((gag2_1	icr2_3)	vul1_1)))	gag1_2)	icr2_1))	((icr1_2	gac1_1)	(gag1_1	(hal2_1	vul2_2))))))	(((ceb1_2	vul1_2)	(366.1_1	369.1_2))	(gra1_2	(gra1_1	gra2_2))))	((hal1_1	(plu1_1	(vel1_1	vel2_1)))	(rhc1_1	rhc1_2)))	(gab2_2
((((((((((((vul3_1	vup2_2)	(gab1_2	vup1_1))	(gac1_1	(icr1_2	icr2_1)))	((((((406.1_1	416.1_2)	369.1_1)	lai2_1)	tri2_2)	(lai1_1	(gab1_1	(gal1_2	gal2_1))))	((gag1_1	hal2_1)	vul2_2)))	((gra1_1	gra2_2)	gra1_2))	(((vul1_2	(366.1_1	369.1_2))	ceb1_2)	((((((icr2_2	vir2_1)	(grm1_1	grm2_1))	icr1_3)	vup1_2)	bur1_2)	bur1_1)))	((vel1_2	(((((gac2_1	vul1_1)	(gac2_2	icr2_3))	gag2_1)	plu2_1)	gal1_1))	gag1_2))	(hal1_1	(plu1_1	(vel1_1	vel2_1))))	(rhc1_1	rhc1_2))	(gab2_2
((((((((((((((vul3_1	gab1_2)	vup1_1)	vup2_2)	((((icr2_2	((grm1_1	grm2_1)	vir2_1))	vup1_2)	icr1_3)	bur1_2))	((((406.1_1	369.1_1)	416.1_2)	(gab1_1	((gal1_2	gal2_1)	lai1_1)))	(lai2_1	tri2_2)))	(((icr1_2	icr2_1)	gac1_1)	((gag1_1	vul2_2)	hal2_1)))	(((((gac2_1	gal1_1)	(gac2_2	(icr2_3	plu2_1)))	(gag2_1	vul1_1))	vel1_2)	gag1_2))	((gra2_2	gra1_1)	gra1_2))	(((vul1_2	(366.1_1	369.1_2))	ceb1_2)	bur1_1))	((hal1_1	(plu1_1	(vel1_1	vel2_1)))	(rhc1_1	rhc1_2)))	((((((rot2_1
(((((((((((((vul3_1	((gab1_2	vup2_2)	vup1_1))	((vel1_2	(((gac2_1	gac2_2)	vul1_1)	((gag2_1	gal1_1)	(icr2_3	plu2_1))))	gag1_2))	((gag1_1	vul2_2)	hal2_1))	((gac1_1	icr1_2)	icr2_1))	((((icr2_2	(vir2_1	icr1_3))	(vup1_2	(grm1_1	grm2_1)))	bur1_2)	(((((369.1_1	406.1_1)	416.1_2)	((gab1_1	(gal1_2	gal2_1))	lai1_1))	lai2_1)	tri2_2)))	((vul1_2	((366.1_1	369.1_2)	ceb1_2))	bur1_1))	((gra2_2	gra1_1)	gra1_2))	(rhc1_1	rhc1_2))	(hal1_1	(plu1_1	(vel1_1	vel2_1))))	(gab2_2
(((((((((((vul3_1	(gab1_2	vup1_1))	vup2_2)	((((vul1_2	ceb1_2)	(366.1_1	369.1_2))	bur1_1)	(((gac1_1	icr1_2)	icr2_1)	(gag1_1	(hal2_1	vul2_2)))))	(((((((gac2_1	icr2_3)	(gac2_2	gag2_1))	plu2_1)	vul1_1)	gal1_1)	vel1_2)	gag1_2))	((((((406.1_1	416.1_2)	369.1_1)	(gab1_1	(gal1_2	gal2_1)))	lai1_1)	tri2_2)	lai2_1))	((gra2_2	gra1_1)	gra1_2))	((((grm1_1	grm2_1)	((icr2_2	vir2_1)	icr1_3))	vup1_2)	bur1_2))	((hal1_1	(plu1_1	(vel1_1	vel2_1)))	(rhc1_1	rhc1_2)))	(((tri1_1
(((((((((((((vul3_1	vup1_1)	gab1_2)	vup2_2)	(icr2_1	(gac1_1	icr1_2)))	(((((369.1_1	416.1_2)	406.1_1)	((lai1_1	gab1_1)	(gal1_2	gal2_1)))	tri2_2)	lai2_1))	((((ceb1_2	vul1_2)	(366.1_1	369.1_2))	bur1_1)	((gag1_1	hal2_1)	vul2_2)))	((icr1_3	(((vup1_2	vir2_1)	icr2_2)	(grm1_1	grm2_1)))	bur1_2))	((vel1_2	((gac2_1	gac2_2)	(((gag2_1	(icr2_3	plu2_1))	vul1_1)	gal1_1)))	gag1_2))	((gra2_2	gra1_2)	gra1_1))	(hal1_1	(plu1_1	(vel1_1	vel2_1))))	(rhc1_1	rhc1_2))	(((((((((bur2_2
((((((((((((((vul3_1	(vup1_1	vup2_2))	gab1_2)	gac1_1)	((vul1_2	ceb1_2)	(366.1_1	369.1_2)))	((vel1_2	(gac2_1	((((gac2_2	vul1_1)	icr2_3)	gal1_1)	(gag2_1	plu2_1))))	gag1_2))	((((icr1_3	(vup1_2	vir2_1))	icr2_2)	(grm1_1	grm2_1))	(icr1_2	icr2_1)))	bur1_1)	((((((369.1_1	416.1_2)	406.1_1)	((gab1_1	(gal1_2	gal2_1))	lai1_1))	lai2_1)	tri2_2)	bur1_2))	((gra1_1	gra2_2)	gra1_2))	((gag1_1	hal2_1)	vul2_2))	(hal1_1	(plu1_1	(vel1_1	vel2_1))))	((((tri1_1	((((bur2_2	vir1_1)
((((((((((((((vul3_1	(gab1_2	vup1_1))	vup2_2)	((ceb1_2	vul1_2)	(366.1_1	369.1_2)))	bur1_2)	gac1_1)	(((gag1_1	hal2_1)	vul2_2)	(icr1_2	icr2_1)))	((((416.1_2	(369.1_1	406.1_1))	((gab1_1	lai2_1)	(gal1_2	gal2_1)))	lai1_1)	tri2_2))	((gra1_1	gra2_2)	gra1_2))	((icr2_2	(((vup1_2	vir2_1)	icr1_3)	(grm1_1	grm2_1)))	bur1_1))	((vel1_2	(((gac2_1	icr2_3)	plu2_1)	((gac2_2	gag2_1)	(gal1_1	vul1_1))))	gag1_2))	(rhc1_1	rhc1_2))	(hal1_1	(plu1_1	(vel1_1	vel2_1))))	((((((rot2_1
((((((((((vul3_1	gac1_1)	vup2_2)	(gab1_2	vup1_1))	(((ceb1_2	vul1_2)	(366.1_1	369.1_2))	bur1_1))	((((((416.1_2	(369.1_1	406.1_1))	lai1_1)	lai2_1)	(gab1_1	(gal1_2	gal2_1)))	tri2_2)	(vel1_2	(((((gac2_1	gag2_1)	plu2_1)	vul1_1)	(gac2_2	icr2_3))	gal1_1))))	((((((icr2_2	vir2_1)	icr1_3)	(vup1_2	(grm1_1	grm2_1)))	bur1_2)	((((gag1_1	hal2_1)	vul2_2)	(icr1_2	icr2_1))	gag1_2))	((gra1_1	gra2_2)	gra1_2)))	(gab2_2	vel2_2))	((((((bur2_2	(tri2_1	vir1_1))	vir1_2)	((rot2_1
((((((((((((vul3_1	(gab1_2	vup2_2))	vup1_1)	icr2_1)	((((((366.1_1	369.1_2)	ceb1_2)	vul1_2)	bur1_1)	(((((369.1_1	406.1_1)	416.1_2)	gab1_1)	lai2_1)	((lai1_1	(gal1_2	gal2_1))	tri2_2)))	((gra1_1	gra2_2)	gra1_2)))	((vel1_2	(gac2_1	(((((gac2_2	gag2_1)	plu2_1)	gal1_1)	icr2_3)	vul1_1)))	gag1_2))	((((((icr2_2	(grm1_1	grm2_1))	vir2_1)	vup1_2)	icr1_3)	bur1_2)	((gac1_1	icr1_2)	((gag1_1	hal2_1)	vul2_2))))	(hal1_1	(plu1_1	(vel1_1	vel2_1))))	(rhc1_1	rhc1_2))	((((((bur2_2
((((((((((((vul3_1	gab1_2)	(vup1_1	vup2_2))	(gra2_2	(gra1_1	gra1_2)))	((gag1_1	vul2_2)	hal2_1))	(((vir2_1	((grm1_1	grm2_1)	(icr1_3	icr2_2)))	vup1_2)	bur1_2))	((gac1_1	icr1_2)	icr2_1))	((((366.1_1	369.1_2)	(ceb1_2	vul1_2))	bur1_1)	((((gac2_1	(gac2_2	(gag2_1	(icr2_3	plu2_1))))	(gal1_1	vul1_1))	vel1_2)	gag1_2)))	((((((369.1_1	416.1_2)	406.1_1)	(gab1_1	(gal1_2	gal2_1)))	lai1_1)	tri2_2)	lai2_1))	(hal1_1	(plu1_1	(vel1_1	vel2_1))))	((((((((bur2_2	vir1_1)	tri2_1)
((((((((((((vul3_1	(gab1_2	vup1_1))	vup2_2)	((gac1_1	icr1_2)	icr2_1))	((((vul1_2	((366.1_1	369.1_2)	ceb1_2))	bur1_1)	(vel1_2	(((gac2_1	gac2_2)	(gal1_1	vul1_1))	((gag2_1	icr2_3)	plu2_1))))	(((icr2_2	((vup1_2	vir2_1)	icr1_3))	(grm1_1	grm2_1))	bur1_2)))	((gra2_2	gra1_1)	gra1_2))	((((((369.1_1	(406.1_1	416.1_2))	(gab1_1	(gal1_2	gal2_1)))	lai1_1)	lai2_1)	tri2_2)	(((gag1_1	hal2_1)	vul2_2)	gag1_2)))	(rhc1_1	rhc1_2))	(hal1_1	(plu1_1	(vel1_1	vel2_1))))	(vul3_2
((((((((((((vul3_1	vup2_2)	(gab1_2	vup1_1))	(gac1_1	(icr1_2	icr2_1)))	bur1_1)	(((vup1_2	vir2_1)	(icr1_3	((grm1_1	grm2_1)	icr2_2)))	bur1_2))	(((ceb1_2	vul1_2)	(366.1_1	369.1_2))	gag1_2))	((gag1_1	hal2_1)	vul2_2))	((((gac2_1	(gac2_2	plu2_1))	(((gag2_1	vul1_1)	gal1_1)	icr2_3))	vel1_2)	((gra2_2	gra1_1)	gra1_2)))	(((406.1_1	(369.1_1	416.1_2))	tri2_2)	(((gab1_1	lai1_1)	(gal1_2	gal2_1))	lai2_1)))	((hal1_1	(plu1_1	(vel1_1	vel2_1)))	(rhc1_1	rhc1_2)))	((((((bur2_2
((((((((((((vul3_1	((gab1_2	vup1_1)	vup2_2))	bur1_1)	((((416.1_2	(369.1_1	406.1_1))	tri2_2)	(((gal1_2	gal2_1)	gab1_1)	lai1_1))	lai2_1))	((((ceb1_2	vul1_2)	(366.1_1	369.1_2))	((vup1_2	(((icr2_2	icr1_3)	vir2_1)	(grm1_1	grm2_1)))	bur1_2))	((gra1_1	gra2_2)	gra1_2)))	(((vel1_2	(((gac2_1	(gag2_1	icr2_3))	vul1_1)	((gac2_2	plu2_1)	gal1_1)))	((gac1_1	icr1_2)	icr2_1))	gag1_2))	((gag1_1	hal2_1)	vul2_2))	(rhc1_1	rhc1_2))	(hal1_1	((vel1_1	vel2_1)	plu1_1)))	(((((rot2_1
((((((((vul3_1	(gab1_2	vup1_1))	vup2_2)	(((((ceb1_2	vul1_2)	(366.1_1	369.1_2))	bur1_1)	(((vel1_2	((((gac2_1	gac2_2)	gal1_1)	(gag2_1	(icr2_3	plu2_1)))	vul1_1))	bur1_2)	((gra1_1	gra1_2)	gra2_2)))	((((gac1_1	icr2_1)	icr1_2)	gag1_2)	((gag1_1	vul2_2)	hal2_1))))	(((((416.1_2	369.1_1)	406.1_1)	((gab1_1	(gal1_2	gal2_1))	lai1_1))	tri2_2)	lai2_1))	(icr2_2	((vup1_2	((grm1_1	grm2_1)	icr1_3))	vir2_1)))	((hal1_1	(plu1_1	(vel1_1	vel2_1)))	(rhc1_1	rhc1_2)))	(((((bur2_2
(((((((((vul3_1	((gab1_2	vup1_1)	vup2_2))	((gra2_2	gra1_2)	gra1_1))	((366.1_1	369.1_2)	(vul1_2	ceb1_2)))	((((((416.1_2	(369.1_1	406.1_1))	((gab1_1	lai1_1)	(gal1_2	gal2_1)))	lai2_1)	tri2_2)	bur1_1)	(((((((gac2_1	gag2_1)	icr2_3)	((gac2_2	plu2_1)	gal1_1))	vul1_1)	vel1_2)	((bur1_2	((gag1_1	hal2_1)	vul2_2))	(icr2_1	(gac1_1	icr1_2))))	gag1_2)))	(((vup1_2	icr1_3)	(icr2_2	vir2_1))	(grm1_1	grm2_1)))	((hal1_1	(plu1_1	(vel1_1	vel2_1)))	(rhc1_1	rhc1_2)))	(((((rot2_1
((((((((((vul3_1	gab1_2)	vup2_2)	vup1_1)	((366.1_1	369.1_2)	(ceb1_2	vul1_2)))	(((((((vir2_1	(((grm1_1	grm2_1)	icr1_3)	icr2_2))	vup1_2)	bur1_2)	(((((((369.1_1	406.1_1)	416.1_2)	(gab1_1	lai1_1))	lai2_1)	tri2_2)	(gal1_2	gal2_1))	bur1_1))	((gag1_1	hal2_1)	vul2_2))	((gra1_2	gra2_2)	gra1_1))	(gac1_1	(icr1_2	icr2_1))))	((vel1_2	(((((gac2_1	gag2_1)	(gal1_1	icr2_3))	vul1_1)	gac2_2)	plu2_1))	gag1_2))	((hal1_1	(plu1_1	(vel1_1	vel2_1)))	(rhc1_1	rhc1_2)))	((((((406.1_2
((((((((((vul3_1	((gab1_2	vup1_1)	vup2_2))	((366.1_1	369.1_2)	(ceb1_2	vul1_2)))	((vel1_2	(((gac2_1	gac2_2)	gal1_1)	(((gag2_1	icr2_3)	vul1_1)	plu2_1)))	gag1_2))	((((icr2_2	(((vup1_2	icr1_3)	(grm1_1	grm2_1))	vir2_1))	bur1_2)	((((369.1_1	(406.1_1	416.1_2))	((lai1_1	(gab1_1	(gal1_2	gal2_1)))	(lai2_1	tri2_2)))	((icr1_2	gac1_1)	icr2_1))	((gra2_2	gra1_1)	gra1_2)))	((gag1_1	hal2_1)	vul2_2)))	bur1_1)	(hal1_1	(plu1_1	(vel1_1	vel2_1))))	(rhc1_1	rhc1_2))	((((tri1_1
((((((((((vul3_1	((gab1_2	vup1_1)	vup2_2))	((((((369.1_1	416.1_2)	406.1_1)	(lai1_1	(gal1_2	gal2_1)))	gab1_1)	tri2_2)	lai2_1))	((((gac2_1	((gac2_2	gal1_1)	icr2_3))	((gag2_1	plu2_1)	vul1_1))	vel1_2)	gag1_2))	((gac1_1	icr1_2)	icr2_1))	(((ceb1_2	vul1_2)	(366.1_1	369.1_2))	((gag1_1	vul2_2)	hal2_1)))	((gra2_2	gra1_1)	gra1_2))	(((((grm1_1	grm2_1)	(vup1_2	icr2_2))	(icr1_3	vir2_1))	bur1_2)	bur1_1))	((((((((((bur2_2	tri2_1)	vir1_1)	vir1_2)	(rot2_1	(rot3_1	rot3_2)))
(((((((vul3_1	(gab1_2	vup1_1))	vup2_2)	((((((((vul1_2	ceb1_2)	(366.1_1	369.1_2))	bur1_1)	((gra1_2	gra2_2)	gra1_1))	((icr2_1	(gac1_1	icr1_2))	((gag1_1	hal2_1)	vul2_2)))	(((416.1_2	406.1_1)	369.1_1)	(((((gab1_1	gal2_1)	gal1_2)	lai1_1)	tri2_2)	lai2_1)))	((((((grm1_1	grm2_1)	icr2_2)	vir2_1)	vup1_2)	icr1_3)	bur1_2))	((((gac2_1	(gac2_2	vul1_1))	(((gag2_1	plu2_1)	icr2_3)	gal1_1))	vel1_2)	gag1_2)))	((hal1_1	((vel1_1	vel2_1)	plu1_1))	(rhc1_1	rhc1_2)))	((((((((bur2_2
(((((((vul3_1	((gab1_2	vup2_2)	vup1_1))	((((ceb1_2	vul1_2)	(366.1_1	369.1_2))	bur1_1)	(((((icr2_2	(grm1_1	grm2_1))	vir2_1)	vup1_2)	icr1_3)	bur1_2)))	((((((((416.1_2	(369.1_1	406.1_1))	lai1_1)	gab1_1)	(gal1_2	gal2_1))	(lai2_1	tri2_2))	(gac1_1	(icr1_2	icr2_1)))	((((((gac2_1	plu2_1)	vul1_1)	((gac2_2	gag2_1)	gal1_1))	icr2_3)	vel1_2)	gag1_2))	(((gra2_2	gra1_1)	gra1_2)	((gag1_1	vul2_2)	hal2_1))))	(hal1_1	(plu1_1	(vel1_1	vel2_1))))	(rhc1_1	rhc1_2))	((((((bur2_2
(((((((((((((vul3_1	((gab1_2	vup1_1)	vup2_2))	(gac1_1	(icr1_2	icr2_1)))	((gag1_1	hal2_1)	vul2_2))	((ceb1_2	vul1_2)	(366.1_1	369.1_2)))	((gra2_2	gra1_2)	gra1_1))	(((((vir2_1	(icr2_2	((grm1_1	grm2_1)	icr1_3)))	vup1_2)	bur1_2)	((((369.1_1	406.1_1)	416.1_2)	(lai1_1	gab1_1))	(((gal1_2	gal2_1)	tri2_2)	lai2_1)))	((vel1_2	(gac2_1	(((gac2_2	gag2_1)	(gal1_1	(icr2_3	plu2_1)))	vul1_1)))	gag1_2)))	bur1_1)	(hal1_1	(plu1_1	(vel1_1	vel2_1))))	(rhc1_1	rhc1_2))	(vul3_2
((((((((((vul3_1	((gab1_2	vup1_1)	vup2_2))	icr2_1)	(gac1_1	icr1_2))	((gag1_1	hal2_1)	vul2_2))	((((icr2_2	(grm1_1	grm2_1))	(icr1_3	vir2_1))	bur1_2)	vup1_2))	(((((ceb1_2	vul1_2)	(366.1_1	369.1_2))	((vel1_2	(((gac2_1	icr2_3)	((gag2_1	plu2_1)	vul1_1))	(gac2_2	gal1_1)))	gag1_2))	((((369.1_1	416.1_2)	406.1_1)	((gal1_2	gal2_1)	tri2_2))	((lai1_1	lai2_1)	gab1_1)))	(bur1_1	((gra1_1	gra2_2)	gra1_2))))	((hal1_1	(plu1_1	(vel1_1	vel2_1)))	(rhc1_1	rhc1_2)))	(((((406.1_2
(((((((((((((vul3_1	(gab1_2	vup1_1))	vup2_2)	(((vel1_2	(((gac2_1	((gag2_1	gal1_1)	vul1_1))	plu2_1)	(gac2_2	icr2_3)))	gag1_2)	(gac1_1	(icr1_2	icr2_1))))	(((vul1_2	ceb1_2)	(366.1_1	369.1_2))	bur1_1))	(gra1_1	(gra1_2	gra2_2)))	((369.1_1	(406.1_1	416.1_2))	((((gab1_1	lai1_1)	(gal1_2	gal2_1))	lai2_1)	tri2_2)))	(gag1_1	(hal2_1	vul2_2)))	(((((grm1_1	grm2_1)	(bur1_2	icr2_2))	vir2_1)	icr1_3)	vup1_2))	(hal1_1	(plu1_1	(vel1_1	vel2_1))))	(rhc1_1	rhc1_2))	(((((((rot2_1
(((((((((((vul3_1	vup2_2)	(gab1_2	vup1_1))	((((((406.1_1	416.1_2)	369.1_1)	((gal1_2	gal2_1)	tri2_2))	(lai1_1	gab1_1))	lai2_1)	(gac1_1	(icr1_2	icr2_1))))	(((ceb1_2	vul1_2)	(366.1_1	369.1_2))	((vel1_2	(((gac2_1	gal1_1)	(gac2_2	(icr2_3	plu2_1)))	(gag2_1	vul1_1)))	gag1_2)))	(gag1_1	(hal2_1	vul2_2)))	((((grm1_1	grm2_1)	icr1_3)	(vir2_1	(vup1_2	icr2_2)))	(gra1_1	(gra1_2	gra2_2))))	(bur1_1	bur1_2))	((hal1_1	(plu1_1	(vel1_1	vel2_1)))	(rhc1_1	rhc1_2)))	((((((((bur2_2
((((((((((((((vul3_1	(gab1_2	vup2_2))	vup1_1)	((gac1_1	icr1_2)	icr2_1))	((((icr1_3	vup1_2)	((icr2_2	vir2_1)	(grm1_1	grm2_1)))	bur1_2)	((((369.1_1	(406.1_1	416.1_2))	(gal1_2	gal2_1))	tri2_2)	((gab1_1	lai1_1)	lai2_1))))	(((vel1_2	(((gac2_1	(gal1_1	plu2_1))	(icr2_3	vul1_1))	(gac2_2	gag2_1)))	gag1_2)	((gag1_1	hal2_1)	vul2_2)))	bur1_1)	((gra2_2	gra1_1)	gra1_2))	((366.1_1	369.1_2)	(ceb1_2	vul1_2)))	(rhc1_1	rhc1_2))	(hal1_1	(plu1_1	(vel1_1	vel2_1))))	((vul3_2
(((((((((vul3_1	((icr1_2	icr2_1)	gac1_1))	((((((grm1_1	grm2_1)	vir2_1)	vup1_2)	(icr1_3	icr2_2))	bur1_2)	(((gab1_2	vup1_1)	vup2_2)	((gag1_1	hal2_1)	vul2_2))))	(((ceb1_2	vul1_2)	(366.1_1	369.1_2))	bur1_1))	(((vel1_2	((((gac2_1	(gac2_2	gag2_1))	vul1_1)	gal1_1)	(icr2_3	plu2_1)))	gag1_2)	((gra1_1	gra2_2)	gra1_2)))	(((((369.1_1	(406.1_1	416.1_2))	lai2_1)	((gal1_2	gal2_1)	tri2_2))	(lai1_1	gab1_1))	((hal1_1	(plu1_1	(vel1_1	vel2_1)))	(rhc1_1	rhc1_2))))	(gab2_2
(((((((((((vul3_1	(gac1_1	icr1_2))	icr2_1)	((gag1_1	hal2_1)	vul2_2))	(((((((366.1_1	369.1_2)	ceb1_2)	vul1_2)	bur1_1)	((vel1_2	((((gac2_1	plu2_1)	((gac2_2	gag2_1)	gal1_1))	icr2_3)	vul1_1))	gag1_2))	((gab1_2	vup1_1)	vup2_2))	(((((icr2_2	(grm1_1	grm2_1))	icr1_3)	vup1_2)	vir2_1)	bur1_2)))	(gra2_2	(gra1_1	gra1_2)))	(((((369.1_1	406.1_1)	416.1_2)	tri2_2)	(gab1_1	((gal1_2	gal2_1)	lai1_1)))	lai2_1))	((hal1_1	(plu1_1	(vel1_1	vel2_1)))	(rhc1_1	rhc1_2)))	(((rot2_1
(((((((((((((((vul3_1	vup1_1)	(gab1_2	vup2_2))	((((icr1_3	icr2_2)	(vup1_2	((grm1_1	grm2_1)	vir2_1)))	bur1_2)	(icr1_2	(gac1_1	icr2_1))))	((gag1_1	hal2_1)	vul2_2))	bur1_1)	((((gac2_1	(((gac2_2	(gag2_1	plu2_1))	gal1_1)	icr2_3))	vel1_2)	vul1_1)	gag1_2))	((((369.1_1	(406.1_1	416.1_2))	(gab1_1	tri2_2))	lai2_1)	(lai1_1	(gal1_2	gal2_1))))	((gra1_1	gra2_2)	gra1_2))	(vul1_2	((366.1_1	369.1_2)	ceb1_2)))	(hal1_1	(plu1_1	(vel1_1	vel2_1))))	(rhc1_1	rhc1_2))	(vul3_2
((((((((((((vul3_1	((gab1_2	vup1_1)	vup2_2))	(vup1_2	((vir2_1	(grm1_1	grm2_1))	(icr2_2	icr1_3))))	((gag1_1	hal2_1)	vul2_2))	(bur1_1	((icr2_1	icr1_2)	gac1_1)))	gag1_2)	((gra2_2	gra1_1)	gra1_2))	(((366.1_1	369.1_2)	vul1_2)	ceb1_2))	(((((((406.1_1	369.1_1)	416.1_2)	lai2_1)	lai1_1)	(gab1_1	((gal1_2	gal2_1)	tri2_2)))	(vel1_2	(((((gac2_1	gal1_1)	icr2_3)	plu2_1)	(gac2_2	gag2_1))	vul1_1)))	bur1_2))	((hal1_1	((vel1_1	vel2_1)	plu1_1))	(rhc1_1	rhc1_2)))	(((vul3_2
((((((((((vul3_1	((gab1_2	vup1_1)	vup2_2))	gac1_1)	((ceb1_2	vul1_2)	(366.1_1	369.1_2)))	((gag1_1	vul2_2)	hal2_1))	(((((((grm1_1	grm2_1)	vir2_1)	(vup1_2	(icr1_3	icr2_2)))	(bur1_2	(icr2_1	icr1_2)))	(gra1_1	(gra1_2	gra2_2)))	((vel1_2	((((gac2_1	(gac2_2	plu2_1))	vul1_1)	gal1_1)	(gag2_1	icr2_3)))	gag1_2))	((((369.1_1	(406.1_1	416.1_2))	((gab1_1	(gal1_2	gal2_1))	(lai1_1	tri2_2)))	lai2_1)	bur1_1)))	(hal1_1	(plu1_1	(vel1_1	vel2_1))))	(rhc1_1	rhc1_2))	(gab2_2
((((((((((vul3_1	(gab1_2	(vup1_1	vup2_2)))	(bur1_1	((gag1_1	vul2_2)	hal2_1)))	(((ceb1_2	vul1_2)	(366.1_1	369.1_2))	((icr1_2	icr2_1)	gac1_1)))	(((((icr1_3	icr2_2)	((grm1_1	grm2_1)	vir2_1))	vup1_2)	bur1_2)	(((416.1_2	(369.1_1	406.1_1))	((((gal1_2	gal2_1)	lai1_1)	gab1_1)	lai2_1))	tri2_2)))	(((((gac2_1	(gac2_2	gag2_1))	((gal1_1	icr2_3)	(plu2_1	vul1_1)))	vel1_2)	gag1_2)	((gra1_1	gra2_2)	gra1_2)))	((hal1_1	(plu1_1	(vel1_1	vel2_1)))	(rhc1_1	rhc1_2)))	((vul3_2
((((((((((((vul3_1	((gab1_2	vup2_2)	vup1_1))	(icr1_2	icr2_1))	gac1_1)	((((vel1_2	((((gac2_1	gal1_1)	((gac2_2	gag2_1)	icr2_3))	plu2_1)	vul1_1))	gag1_2)	((gag1_1	vul2_2)	hal2_1))	lai2_1))	((((vul1_2	ceb1_2)	(366.1_1	369.1_2))	bur1_1)	((((416.1_2	369.1_1)	406.1_1)	(gab1_1	((gal1_2	gal2_1)	lai1_1)))	tri2_2)))	((((grm1_1	grm2_1)	vir2_1)	((icr1_3	icr2_2)	vup1_2))	bur1_2))	(gra2_2	(gra1_1	gra1_2)))	(hal1_1	((vel1_1	vel2_1)	plu1_1)))	(rhc1_1	rhc1_2))	(gab2_2
((((((((((((((((vul3_1	vup1_1)	(gab1_2	vup2_2))	((gac1_1	icr1_2)	icr2_1))	((gra2_2	gra1_1)	gra1_2))	(((369.1_1	(406.1_1	416.1_2))	((gal1_2	gal2_1)	tri2_2))	(lai1_1	gab1_1)))	gag1_2)	(((vel1_2	((gac2_1	gal1_1)	(((gac2_2	vul1_1)	gag2_1)	(icr2_3	plu2_1))))	lai2_1)	((gag1_1	hal2_1)	vul2_2)))	(((vir2_1	((icr1_3	icr2_2)	(grm1_1	grm2_1)))	vup1_2)	bur1_2))	bur1_1)	(((366.1_1	369.1_2)	vul1_2)	ceb1_2))	(rhc1_1	rhc1_2))	(hal1_1	(plu1_1	(vel1_1	vel2_1))))	((vul3_2
(((((((((((((((vul3_1	gab1_2)	(vup1_1	vup2_2))	icr1_2)	gac1_1)	icr2_1)	((gag1_1	vul2_2)	hal2_1))	((vel1_2	(((gac2_1	(((gac2_2	icr2_3)	gal1_1)	gag2_1))	plu2_1)	vul1_1))	gag1_2))	((((icr1_3	(icr2_2	vir2_1))	(vup1_2	(grm1_1	grm2_1)))	bur1_2)	((((((369.1_1	416.1_2)	406.1_1)	gab1_1)	lai2_1)	(lai1_1	(gal1_2	gal2_1)))	tri2_2)))	((gra1_1	gra2_2)	gra1_2))	(((ceb1_2	vul1_2)	(366.1_1	369.1_2))	bur1_1))	(rhc1_1	rhc1_2))	(hal1_1	((vel1_1	vel2_1)	plu1_1)))	((((((406.1_2
(((((((((((((vul3_1	(gab1_2	(vup1_1	vup2_2)))	icr2_1)	(gac1_1	icr1_2))	((gag1_1	hal2_1)	vul2_2))	(((((369.1_1	406.1_1)	416.1_2)	tri2_2)	(gal1_2	gal2_1))	((gab1_1	lai1_1)	lai2_1)))	((gra2_2	gra1_1)	gra1_2))	((((ceb1_2	(366.1_1	369.1_2))	vul1_2)	bur1_1)	((((icr2_2	vir2_1)	(icr1_3	(grm1_1	grm2_1)))	vup1_2)	bur1_2)))	((vel1_2	((((gac2_1	(gac2_2	gag2_1))	(icr2_3	plu2_1))	gal1_1)	vul1_1))	gag1_2))	(hal1_1	((vel1_1	vel2_1)	plu1_1)))	(rhc1_1	rhc1_2))	(vul3_2
(((((((((((vul3_1	((gab1_2	vup2_2)	vup1_1))	(icr2_1	gac1_1))	icr1_2)	(((((406.1_1	416.1_2)	369.1_1)	(gal1_2	gal2_1))	tri2_2)	((gab1_1	lai1_1)	lai2_1)))	(gag1_1	(hal2_1	vul2_2)))	((gra2_2	gra1_1)	gra1_2))	(vel1_2	(((gac2_1	((gac2_2	plu2_1)	(gag2_1	vul1_1)))	icr2_3)	gal1_1)))	(((((vul1_2	ceb1_2)	(366.1_1	369.1_2))	bur1_1)	gag1_2)	((((icr2_2	(icr1_3	(grm1_1	grm2_1)))	vir2_1)	vup1_2)	bur1_2)))	((hal1_1	(plu1_1	(vel1_1	vel2_1)))	(rhc1_1	rhc1_2)))	(((((tri1_1
(((((((((vul3_1	(gab1_2	vup2_2))	vup1_1)	((((((369.1_1	416.1_2)	406.1_1)	lai2_1)	(gal1_2	gal2_1))	tri2_2)	(gab1_1	lai1_1)))	((((grm1_1	grm2_1)	((icr2_2	(icr1_3	vir2_1))	vup1_2))	bur1_2)	(((((gac2_1	(gag2_1	gal1_1))	gac2_2)	(icr2_3	(vul1_1	plu2_1)))	vel1_2)	gag1_2)))	((((vul1_2	(366.1_1	369.1_2))	ceb1_2)	bur1_1)	(((gra2_2	gra1_2)	gra1_1)	(((gac1_1	icr1_2)	icr2_1)	((gag1_1	hal2_1)	vul2_2)))))	((hal1_1	(plu1_1	(vel1_1	vel2_1)))	(rhc1_1	rhc1_2)))	((((((rot2_1
((((((((((vul3_1	((gab1_2	vup1_1)	vup2_2))	(((vup1_2	(vir2_1	icr1_3))	((grm1_1	grm2_1)	icr2_2))	bur1_2))	(((((((369.1_1	406.1_1)	416.1_2)	((gab1_1	lai1_1)	tri2_2))	(gal1_2	gal2_1))	lai2_1)	((gra1_1	gra2_2)	gra1_2))	(vel1_2	((((gac2_1	icr2_3)	gag2_1)	((gac2_2	plu2_1)	vul1_1))	gal1_1))))	(((icr2_1	((gag1_1	hal2_1)	vul2_2))	gag1_2)	(gac1_1	icr1_2)))	(((ceb1_2	vul1_2)	(366.1_1	369.1_2))	bur1_1))	(rhc1_1	rhc1_2))	((plu1_1	(vel1_1	vel2_1))	hal1_1))	(((((bur2_2
(((((((((((vul3_1	vup2_2)	(gab1_2	vup1_1))	gag1_2)	(gac1_1	(icr1_2	icr2_1)))	((gag1_1	hal2_1)	vul2_2))	((((vir2_1	(grm1_1	grm2_1))	(vup1_2	(icr2_2	icr1_3)))	bur1_2)	(gra1_1	(gra1_2	gra2_2))))	(((((vul1_2	ceb1_2)	(366.1_1	369.1_2))	bur1_1)	(((((369.1_1	(406.1_1	416.1_2))	lai1_1)	(gab1_1	(gal1_2	gal2_1)))	lai2_1)	tri2_2))	(vel1_2	(((gac2_1	plu2_1)	(gac2_2	icr2_3))	((gag2_1	gal1_1)	vul1_1)))))	((hal1_1	(plu1_1	(vel1_1	vel2_1)))	(rhc1_1	rhc1_2)))	((((((rot2_1
(((((((((((((vul3_1	(gab1_2	vup1_1))	vup2_2)	(((gag1_1	hal2_1)	vul2_2)	gag1_2))	((((((369.1_1	406.1_1)	416.1_2)	gab1_1)	((((gal1_2	gal2_1)	lai1_1)	tri2_2)	lai2_1))	((icr1_2	gac1_1)	icr2_1))	bur1_1))	((vup1_2	(vir2_1	((icr2_2	icr1_3)	(grm1_1	grm2_1))))	bur1_2))	(((366.1_1	369.1_2)	ceb1_2)	vul1_2))	((gra2_2	gra1_1)	gra1_2))	(vel1_2	(((gac2_1	plu2_1)	vul1_1)	(((gac2_2	gag2_1)	gal1_1)	icr2_3))))	((hal1_1	(plu1_1	(vel1_1	vel2_1)))	(rhc1_1	rhc1_2)))	((vul3_2
(((((((((((((((vul3_1	gab1_2)	(vup2_2	vup1_1))	((gag1_1	hal2_1)	vul2_2))	(icr1_2	(gac1_1	icr2_1)))	((((369.1_1	416.1_2)	406.1_1)	((gab1_1	(gal1_2	gal2_1))	lai1_1))	(lai2_1	tri2_2)))	(((366.1_1	369.1_2)	ceb1_2)	vul1_2))	(bur1_1	gag1_2))	(vel1_2	(gac2_1	(((gac2_2	plu2_1)	gal1_1)	((gag2_1	icr2_3)	vul1_1)))))	(((icr2_2	((icr1_3	vir2_1)	vup1_2))	(grm1_1	grm2_1))	bur1_2))	(gra2_2	(gra1_1	gra1_2)))	((hal1_1	(plu1_1	(vel1_1	vel2_1)))	(rhc1_1	rhc1_2)))	(((((bur2_2
((((((((((((vul3_1	vup2_2)	(gab1_2	vup1_1))	(((((369.1_1	416.1_2)	406.1_1)	(((gal1_2	gal2_1)	(gab1_1	lai1_1))	(lai2_1	tri2_2)))	((gac1_1	icr1_2)	icr2_1))	gag1_2))	((gag1_1	vul2_2)	hal2_1))	(vel1_2	((((gac2_1	plu2_1)	(gag2_1	icr2_3))	(gac2_2	vul1_1))	gal1_1)))	(((vul1_2	ceb1_2)	(366.1_1	369.1_2))	bur1_1))	((icr1_3	(((vup1_2	icr2_2)	bur1_2)	(vir2_1	(grm1_1	grm2_1))))	((gra1_1	gra2_2)	gra1_2)))	((hal1_1	(plu1_1	(vel1_1	vel2_1)))	(rhc1_1	rhc1_2)))	(tri1_1
((((((vul3_1	(((vel1_2	(((gac2_1	(gal1_1	icr2_3))	((gac2_2	gag2_1)	plu2_1))	vul1_1))	(((gac1_1	icr1_2)	((gab1_2	vup1_1)	vup2_2))	icr2_1))	gag1_2))	((((416.1_2	406.1_1)	369.1_1)	((gab1_1	lai1_1)	(gal1_2	gal2_1)))	(lai2_1	tri2_2)))	(((((ceb1_2	vul1_2)	(366.1_1	369.1_2))	bur1_1)	((gra2_2	gra1_1)	gra1_2))	((((icr2_2	((vir2_1	(grm1_1	grm2_1))	icr1_3))	vup1_2)	bur1_2)	((gag1_1	hal2_1)	vul2_2))))	((hal1_1	(plu1_1	(vel1_1	vel2_1)))	(rhc1_1	rhc1_2)))	((((tri1_1
((((((((((vul3_1	((((ceb1_2	((366.1_1	369.1_2)	vul1_2))	bur1_1)	((((416.1_2	(369.1_1	406.1_1))	lai2_1)	(lai1_1	(gab1_1	(gal1_2	gal2_1))))	tri2_2))	((gag1_1	hal2_1)	vul2_2)))	((gra2_2	gra1_1)	gra1_2))	((((vel1_2	(((((gac2_1	gac2_2)	gag2_1)	gal1_1)	(icr2_3	plu2_1))	vul1_1))	(gac1_1	icr1_2))	icr2_1)	(((gab1_2	vup2_2)	vup1_1)	gag1_2)))	(((icr1_3	((icr2_2	(grm1_1	grm2_1))	vir2_1))	vup1_2)	bur1_2))	(rhc1_1	rhc1_2))	(hal1_1	(plu1_1	(vel1_1	vel2_1))))	(((((406.1_2
((((((((((vul3_1	(((gac1_1	icr1_2)	icr2_1)	((gab1_2	vup1_1)	vup2_2)))	((gra2_2	gra1_2)	gra1_1))	(((366.1_1	369.1_2)	(ceb1_2	vul1_2))	bur1_1))	(((((icr1_3	(vup1_2	(grm1_1	grm2_1)))	(icr2_2	vir2_1))	bur1_2)	((gag1_1	vul2_2)	hal2_1))	((vel1_2	((((gac2_1	gal1_1)	gac2_2)	vul1_1)	((gag2_1	icr2_3)	plu2_1)))	gag1_2)))	(((369.1_1	(406.1_1	416.1_2))	lai2_1)	(((gal1_2	gal2_1)	(gab1_1	lai1_1))	tri2_2)))	((hal1_1	(plu1_1	(vel1_1	vel2_1)))	(rhc1_1	rhc1_2)))	((((((rot2_1
(((((((((((vul3_1	((gab1_2	vup2_2)	vup1_1))	((gac1_1	icr1_2)	icr2_1))	bur1_1)	((ceb1_2	vul1_2)	(366.1_1	369.1_2)))	((((((((grm1_1	grm2_1)	vir2_1)	vup1_2)	icr2_2)	icr1_3)	bur1_2)	((gag1_1	hal2_1)	vul2_2))	(((((369.1_1	416.1_2)	406.1_1)	(gal1_2	gal2_1))	((lai1_1	gab1_1)	lai2_1))	tri2_2)))	(((vel1_2	(((gac2_1	plu2_1)	(((gac2_2	vul1_1)	gag2_1)	gal1_1))	icr2_3))	gag1_2)	(gra2_2	(gra1_1	gra1_2))))	(hal1_1	(plu1_1	(vel1_1	vel2_1))))	(rhc1_1	rhc1_2))	((tri1_1
(((((((((((vul3_1	((gab1_2	vup2_2)	vup1_1))	icr2_1)	(gac1_1	icr1_2))	(((ceb1_2	(366.1_1	369.1_2))	vul1_2)	bur1_1))	(((406.1_1	(369.1_1	416.1_2))	(gab1_1	lai1_1))	(((gal1_2	gal2_1)	tri2_2)	lai2_1)))	(gra1_1	(gra1_2	gra2_2)))	((((vir2_1	vup1_2)	((icr2_2	(grm1_1	grm2_1))	icr1_3))	bur1_2)	(((vel1_2	((((gac2_1	(gag2_1	plu2_1))	gal1_1)	(gac2_2	icr2_3))	vul1_1))	gag1_2)	(gag1_1	(hal2_1	vul2_2)))))	((hal1_1	(plu1_1	(vel1_1	vel2_1)))	(rhc1_1	rhc1_2)))	(((((((rot2_1
((((((((((((vul3_1	vup2_2)	gab1_2)	vup1_1)	(((((icr1_3	((grm1_1	grm2_1)	icr2_2))	vup1_2)	vir2_1)	bur1_2)	bur1_1))	((((((369.1_1	406.1_1)	416.1_2)	((gab1_1	tri2_2)	(lai1_1	lai2_1)))	(gal1_2	gal2_1))	((gac1_1	icr2_1)	icr1_2))	((gra1_1	gra2_2)	gra1_2)))	((gag1_1	hal2_1)	vul2_2))	((366.1_1	369.1_2)	(ceb1_2	vul1_2)))	((vel1_2	(((((gac2_1	gag2_1)	(gac2_2	plu2_1))	icr2_3)	gal1_1)	vul1_1))	gag1_2))	(rhc1_1	rhc1_2))	(hal1_1	(plu1_1	(vel1_1	vel2_1))))	(((((rot2_1
((((((((vul3_1	((gab1_2	vup1_1)	vup2_2))	((vel1_2	(((gac2_1	gag2_1)	gal1_1)	(((gac2_2	plu2_1)	icr2_3)	vul1_1)))	gag1_2))	((((vup1_2	(grm1_1	grm2_1))	vir2_1)	(icr1_3	icr2_2))	bur1_2))	(((((vul1_2	((366.1_1	369.1_2)	ceb1_2))	bur1_1)	(((369.1_1	(406.1_1	416.1_2))	((lai1_1	tri2_2)	(gal1_2	gal2_1)))	(gab1_1	lai2_1)))	(gra1_2	(gra1_1	gra2_2)))	(((icr1_2	gac1_1)	icr2_1)	((gag1_1	hal2_1)	vul2_2))))	((hal1_1	(plu1_1	(vel1_1	vel2_1)))	(rhc1_1	rhc1_2)))	((((((rot2_1
((((((((((((vul3_1	((gab1_2	vup2_2)	vup1_1))	(gra1_1	(gra1_2	gra2_2)))	((vul1_2	(366.1_1	369.1_2))	ceb1_2))	(((vir2_1	vup1_2)	(((grm1_1	grm2_1)	icr1_3)	icr2_2))	bur1_2))	((bur1_1	((gac1_1	icr1_2)	icr2_1))	((gag1_1	hal2_1)	vul2_2)))	((((((((416.1_2	369.1_1)	406.1_1)	tri2_2)	lai1_1)	gab1_1)	(gal1_2	gal2_1))	lai2_1)	((vel1_2	((gac2_1	((gac2_2	gag2_1)	(icr2_3	plu2_1)))	(gal1_1	vul1_1)))	gag1_2)))	(hal1_1	(plu1_1	(vel1_1	vel2_1))))	(rhc1_1	rhc1_2))	((vul3_2
(((((((((((vul3_1	((gab1_2	vup1_1)	vup2_2))	icr2_1)	icr1_2)	gac1_1)	((gag1_1	hal2_1)	vul2_2))	(((((369.1_1	406.1_1)	416.1_2)	(gab1_1	(gal1_2	gal2_1)))	tri2_2)	(lai1_1	lai2_1)))	((((ceb1_2	(366.1_1	369.1_2))	vul1_2)	bur1_1)	(((((gac2_1	(gag2_1	plu2_1))	gal1_1)	((gac2_2	icr2_3)	vul1_1))	vel1_2)	gag1_2)))	(((((grm1_1	grm2_1)	vir2_1)	(vup1_2	(icr2_2	icr1_3)))	bur1_2)	((gra1_1	gra2_2)	gra1_2)))	((hal1_1	(plu1_1	(vel1_1	vel2_1)))	(rhc1_1	rhc1_2)))	(((((tri1_1
(((((((((vul3_1	((gab1_2	vup1_1)	vup2_2))	(icr1_2	icr2_1))	((((ceb1_2	((366.1_1	369.1_2)	vul1_2))	((((406.1_1	416.1_2)	369.1_1)	(((gab1_1	(gal1_2	gal2_1))	tri2_2)	(lai1_1	lai2_1)))	(((((gac2_1	vul1_1)	((gac2_2	gal1_1)	(gag2_1	(icr2_3	plu2_1))))	vel1_2)	gag1_2)	bur1_1)))	((gag1_1	hal2_1)	vul2_2))	(((((icr2_2	grm1_1)	icr1_3)	(vir2_1	grm2_1))	vup1_2)	bur1_2)))	(((gra2_2	gra1_1)	gra1_2)	gac1_1))	(hal1_1	(plu1_1	(vel1_1	vel2_1))))	(rhc1_1	rhc1_2))	(((tri1_1
(((((((((vul3_1	((gab1_2	vup1_1)	vup2_2))	((icr1_2	gac1_1)	icr2_1))	(((ceb1_2	vul1_2)	(366.1_1	369.1_2))	bur1_1))	((((((icr1_3	((vir2_1	grm1_1)	(vup1_2	(grm2_1	icr2_2))))	bur1_2)	((gag1_1	hal2_1)	vul2_2))	(((369.1_1	(406.1_1	416.1_2))	gab1_1)	(((gal1_2	gal2_1)	(lai1_1	tri2_2))	lai2_1)))	((vel1_2	((((gac2_1	gag2_1)	(icr2_3	plu2_1))	gal1_1)	(gac2_2	vul1_1)))	gag1_2))	((gra2_2	gra1_2)	gra1_1)))	((hal1_1	(plu1_1	(vel1_1	vel2_1)))	(rhc1_1	rhc1_2)))	((vul3_2
(((((((((vul3_1	((gab1_2	vup1_1)	vup2_2))	(((icr1_3	(((grm1_1	(grm2_1	icr2_2))	vup1_2)	vir2_1))	bur1_2)	((gag1_1	vul2_2)	hal2_1)))	((gra2_2	gra1_1)	gra1_2))	((((((369.1_1	406.1_1)	416.1_2)	gab1_1)	((gal1_2	gal2_1)	lai1_1))	tri2_2)	lai2_1))	((((ceb1_2	(vul1_2	(366.1_1	369.1_2)))	bur1_1)	(((((gac2_1	((gag2_1	icr2_3)	(gal1_1	vul1_1)))	plu2_1)	gac2_2)	vel1_2)	gag1_2))	((gac1_1	icr1_2)	icr2_1)))	(hal1_1	(plu1_1	(vel1_1	vel2_1))))	(rhc1_1	rhc1_2))	(((((rot2_1
((((((((((vul3_1	(gab1_2	(vup1_1	vup2_2)))	(((406.1_1	(369.1_1	416.1_2))	tri2_2)	(((gal1_2	gal2_1)	(gab1_1	lai1_1))	lai2_1)))	(((vel1_2	((gac2_1	gal1_1)	((gac2_2	((gag2_1	icr2_3)	plu2_1))	vul1_1)))	gag1_2)	((gac1_1	icr1_2)	icr2_1)))	(((vul1_2	(ceb1_2	(366.1_1	369.1_2)))	bur1_1)	((gag1_1	hal2_1)	vul2_2)))	((((grm1_1	(icr1_3	(icr2_2	vir2_1)))	(vup1_2	grm2_1))	bur1_2)	(gra2_2	(gra1_1	gra1_2))))	(hal1_1	(plu1_1	(vel1_1	vel2_1))))	(rhc1_1	rhc1_2))	(gab2_2
((((((((((((((vul3_1	vup1_1)	(gab1_2	vup2_2))	((gac1_1	icr1_2)	icr2_1))	((gag1_1	hal2_1)	vul2_2))	((grm1_1	((vup1_2	(grm2_1	vir2_1))	(icr1_3	icr2_2)))	bur1_2))	(((((369.1_1	406.1_1)	416.1_2)	(((gab1_1	lai1_1)	(gal1_2	gal2_1))	lai2_1))	tri2_2)	((vel1_2	((gac2_1	(((gac2_2	icr2_3)	plu2_1)	(gag2_1	gal1_1)))	vul1_1))	gag1_2)))	((vul1_2	(ceb1_2	(366.1_1	369.1_2)))	bur1_1))	((gra1_1	gra2_2)	gra1_2))	(rhc1_1	rhc1_2))	(hal1_1	(plu1_1	(vel1_1	vel2_1))))	((((((bur2_2
(((((((((vul3_1	((gab1_2	vup2_2)	vup1_1))	((gac1_1	icr1_2)	icr2_1))	((vup1_2	(((grm1_1	grm2_1)	icr1_3)	(vir2_1	icr2_2)))	bur1_2))	((((vel1_2	(((gac2_1	(gag2_1	icr2_3))	(gal1_1	plu2_1))	(gac2_2	vul1_1)))	gag1_2)	((gag1_1	hal2_1)	vul2_2))	(gra2_2	(gra1_1	gra1_2))))	((((ceb1_2	(366.1_1	369.1_2))	vul1_2)	bur1_1)	(((((369.1_1	416.1_2)	406.1_1)	(gal1_2	gal2_1))	(gab1_1	lai1_1))	(lai2_1	tri2_2))))	(hal1_1	(plu1_1	(vel1_1	vel2_1))))	(rhc1_1	rhc1_2))	(((((((rot2_1
(((((((((((((vul3_1	(gab1_2	vup1_1))	vup2_2)	(gac1_1	(icr1_2	icr2_1)))	(((vul1_2	ceb1_2)	(366.1_1	369.1_2))	bur1_1))	gag1_2)	(vel1_2	(((gac2_1	gag2_1)	vul1_1)	(((gac2_2	icr2_3)	plu2_1)	gal1_1))))	((vup1_2	((icr2_2	(grm1_1	grm2_1))	(vir2_1	icr1_3)))	bur1_2))	(((((406.1_1	416.1_2)	369.1_1)	((lai1_1	(gal1_2	gal2_1))	gab1_1))	lai2_1)	tri2_2))	(((gra1_1	gra2_2)	gra1_2)	((gag1_1	hal2_1)	vul2_2)))	(rhc1_1	rhc1_2))	(hal1_1	(plu1_1	(vel1_1	vel2_1))))	((((((((bur2_2
(((((((((((((vul3_1	((gab1_2	vup1_1)	vup2_2))	icr1_2)	gac1_1)	(((gag1_1	hal2_1)	vul2_2)	icr2_1))	(((vul1_2	ceb1_2)	(366.1_1	369.1_2))	bur1_1))	(((((369.1_1	(406.1_1	416.1_2))	(gal1_2	gal2_1))	(gab1_1	lai1_1))	tri2_2)	lai2_1))	((vel1_2	((gac2_1	(((gac2_2	icr2_3)	gal1_1)	(gag2_1	plu2_1)))	vul1_1))	gag1_2))	(((icr1_3	(vup1_2	((grm1_1	grm2_1)	icr2_2)))	vir2_1)	bur1_2))	((gra2_2	gra1_2)	gra1_1))	((hal1_1	(plu1_1	(vel1_1	vel2_1)))	(rhc1_1	rhc1_2)))	(vul3_2
(((((((((((vul3_1	((gab1_2	vup2_2)	vup1_1))	((gac1_1	icr1_2)	icr2_1))	bur1_1)	((ceb1_2	vul1_2)	(366.1_1	369.1_2)))	(((((((369.1_1	406.1_1)	416.1_2)	(((gab1_1	lai1_1)	(gal1_2	gal2_1))	lai2_1))	tri2_2)	((gra2_2	gra1_1)	gra1_2))	((((gac2_1	((gag2_1	icr2_3)	(gal1_1	plu2_1)))	(gac2_2	vul1_1))	vel1_2)	gag1_2))	((gag1_1	hal2_1)	vul2_2)))	((((icr2_2	vir2_1)	(grm1_1	grm2_1))	(vup1_2	icr1_3))	bur1_2))	((hal1_1	((vel1_1	vel2_1)	plu1_1))	(rhc1_1	rhc1_2)))	(((((((bur2_2
(((((((((((((vul3_1	gab1_2)	vup2_2)	vup1_1)	((vel1_2	((gac2_1	(((gac2_2	plu2_1)	icr2_3)	gal1_1))	(gag2_1	vul1_1)))	gag1_2))	(bur1_1	icr1_2))	(((ceb1_2	((366.1_1	369.1_2)	vul1_2))	((((((icr2_2	vir2_1)	vup1_2)	icr1_3)	(grm1_1	grm2_1))	bur1_2)	(((((((406.1_1	416.1_2)	369.1_1)	(gab1_1	lai1_1))	(gal1_2	gal2_1))	tri2_2)	lai2_1)	(gac1_1	icr2_1))))	((gag1_1	hal2_1)	vul2_2)))	((gra1_1	gra2_2)	gra1_2))	(hal1_1	(plu1_1	(vel1_1	vel2_1))))	(rhc1_1	rhc1_2))	(gab2_2
((((((((((((vul3_1	((gab1_2	vup1_1)	vup2_2))	(gac1_1	icr1_2))	(((gag1_1	hal2_1)	vul2_2)	icr2_1))	(((vul1_2	(366.1_1	369.1_2))	ceb1_2)	bur1_1))	((vel1_2	((gac2_1	(((gac2_2	gag2_1)	gal1_1)	icr2_3))	(plu2_1	vul1_1)))	gag1_2))	(((((icr2_2	(grm1_1	grm2_1))	icr1_3)	(vup1_2	vir2_1))	bur1_2)	((((406.1_1	(369.1_1	416.1_2))	(gab1_1	lai1_1))	((gal1_2	gal2_1)	lai2_1))	tri2_2)))	(gra1_2	(gra1_1	gra2_2)))	(hal1_1	((vel1_1	vel2_1)	plu1_1)))	(rhc1_1	rhc1_2))	((vul3_2
((((((((vul3_1	(gab1_2	vup1_1))	vup2_2)	(((((((ceb1_2	(366.1_1	369.1_2))	vul1_2)	(((gac1_1	icr1_2)	((gag1_1	hal2_1)	vul2_2))	icr2_1))	((vel1_2	((((gac2_1	gag2_1)	gal1_1)	(gac2_2	icr2_3))	(vul1_1	plu2_1)))	gag1_2))	((((((369.1_1	(406.1_1	416.1_2))	gab1_1)	lai1_1)	(gal1_2	gal2_1))	tri2_2)	lai2_1))	((vup1_2	((icr1_3	(icr2_2	vir2_1))	(grm1_1	grm2_1)))	bur1_2))	(bur1_1	((gra2_2	gra1_1)	gra1_2))))	((hal1_1	(plu1_1	(vel1_1	vel2_1)))	(rhc1_1	rhc1_2)))	(gab2_2
(((((((((((vul3_1	(gab1_2	vup1_1))	vup2_2)	((((vir2_1	icr2_2)	((icr1_3	(grm1_1	grm2_1))	vup1_2))	bur1_2)	((gra1_2	gra1_1)	gra2_2)))	((((ceb1_2	vul1_2)	(366.1_1	369.1_2))	bur1_1)	vul2_2))	((((369.1_1	416.1_2)	lai2_1)	((406.1_1	(gab1_1	(gal1_2	gal2_1)))	lai1_1))	tri2_2))	(((vel1_2	(gac2_1	((gac2_2	vul1_1)	(((gag2_1	icr2_3)	gal1_1)	plu2_1))))	gag1_2)	(((icr2_1	icr1_2)	gac1_1)	(gag1_1	hal2_1))))	(hal1_1	(plu1_1	(vel1_1	vel2_1))))	(rhc1_1	rhc1_2))	((((((((bur2_2
((((((((((vul3_1	((gab1_2	vup1_1)	vup2_2))	((vel1_2	((gac2_1	((gal1_1	plu2_1)	icr2_3))	((gac2_2	gag2_1)	vul1_1)))	gag1_2))	(((((((grm1_1	grm2_1)	icr1_3)	(vup1_2	(icr2_2	vir2_1)))	bur1_2)	((gag1_1	hal2_1)	vul2_2))	((gra1_1	gra1_2)	gra2_2))	((gac1_1	icr1_2)	icr2_1)))	(((((416.1_2	369.1_1)	406.1_1)	((lai1_1	gab1_1)	(gal1_2	gal2_1)))	lai2_1)	tri2_2))	(((ceb1_2	vul1_2)	(366.1_1	369.1_2))	bur1_1))	((((vel1_1	vel2_1)	plu1_1)	hal1_1)	(rhc1_1	rhc1_2)))	gra2_1)
((((((((((vul3_1	(gab1_2	vup1_1))	vup2_2)	((((406.1_1	369.1_1)	416.1_2)	((gab1_1	lai1_1)	(gal1_2	gal2_1)))	(lai2_1	tri2_2)))	((((((ceb1_2	vul1_2)	(366.1_1	369.1_2))	((((grm1_1	grm2_1)	vir2_1)	(vup1_2	(icr2_2	icr1_3)))	bur1_2))	((icr2_1	(gac1_1	icr1_2))	((gag1_1	hal2_1)	vul2_2)))	((gra1_2	gra2_2)	gra1_1))	bur1_1))	((vel1_2	(((gac2_1	((gac2_2	gag2_1)	(icr2_3	plu2_1)))	gal1_1)	vul1_1))	gag1_2))	((hal1_1	(plu1_1	(vel1_1	vel2_1)))	(rhc1_1	rhc1_2)))	((vul3_2
((((((((((vul3_1	((gab1_2	vup1_1)	vup2_2))	(((vup1_2	icr1_3)	((vir2_1	icr2_2)	(grm1_1	grm2_1)))	bur1_2))	(bur1_1	((gag1_1	hal2_1)	vul2_2)))	((gra1_1	gra2_2)	gra1_2))	((vul1_2	ceb1_2)	(366.1_1	369.1_2)))	(((406.1_1	(369.1_1	416.1_2))	((((gab1_1	lai1_1)	(gal1_2	gal2_1))	lai2_1)	tri2_2))	(((vel1_2	(((gac2_1	(gag2_1	icr2_3))	(gal1_1	plu2_1))	(gac2_2	vul1_1)))	gag1_2)	(gac1_1	(icr1_2	icr2_1)))))	((hal1_1	(plu1_1	(vel1_1	vel2_1)))	(rhc1_1	rhc1_2)))	((((((((bur2_2
(((((((((((((vul3_1	vup2_2)	(gab1_2	vup1_1))	(gac1_1	(icr1_2	icr2_1)))	bur1_1)	(((406.1_1	(369.1_1	416.1_2))	(lai2_1	((gab1_1	lai1_1)	(gal1_2	gal2_1))))	tri2_2))	((((vir2_1	icr2_2)	(vup1_2	((grm1_1	grm2_1)	icr1_3)))	bur1_2)	((vel1_2	(((((gac2_1	gac2_2)	plu2_1)	(gal1_1	icr2_3))	vul1_1)	gag2_1))	gag1_2)))	((vul1_2	(366.1_1	369.1_2))	ceb1_2))	((gra1_1	(gra1_2	gra2_2))	((gag1_1	hal2_1)	vul2_2)))	(rhc1_1	rhc1_2))	(hal1_1	(plu1_1	(vel1_1	vel2_1))))	(((((((bur2_2
(((((((((((((vul3_1	(gab1_2	(vup1_1	vup2_2)))	(bur1_1	(icr1_2	(gac1_1	icr2_1))))	((gag1_1	hal2_1)	vul2_2))	((((416.1_2	369.1_1)	406.1_1)	(((lai1_1	lai2_1)	gab1_1)	(gal1_2	gal2_1)))	tri2_2))	((((gac2_1	(gac2_2	gag2_1))	((gal1_1	icr2_3)	vul1_1))	plu2_1)	vel1_2))	gag1_2)	((ceb1_2	vul1_2)	(366.1_1	369.1_2)))	((gra2_2	gra1_1)	gra1_2))	((((icr2_2	vir2_1)	((grm1_1	grm2_1)	icr1_3))	vup1_2)	bur1_2))	((hal1_1	(plu1_1	(vel1_1	vel2_1)))	(rhc1_1	rhc1_2)))	(((((((bur2_2
(((((((((((((((vul3_1	(gab1_2	vup1_1))	vup2_2)	(bur1_1	((gac1_1	icr1_2)	icr2_1)))	((((((369.1_1	406.1_1)	416.1_2)	(lai1_1	lai2_1))	tri2_2)	gab1_1)	(gal1_2	gal2_1)))	((gag1_1	vul2_2)	hal2_1))	((vel1_2	((gac2_1	(((gac2_2	icr2_3)	plu2_1)	gal1_1))	(gag2_1	vul1_1)))	gag1_2))	((gra1_1	gra2_2)	gra1_2))	((vul1_2	ceb1_2)	(366.1_1	369.1_2)))	((icr1_3	(vup1_2	(bur1_2	(vir2_1	(grm1_1	grm2_1)))))	icr2_2))	(hal1_1	((vel1_1	vel2_1)	plu1_1)))	(rhc1_1	rhc1_2))	(vul3_2
((((((((((((vul3_1	((gab1_2	vup2_2)	vup1_1))	bur1_1)	(((((((369.1_1	416.1_2)	406.1_1)	(gab1_1	lai1_1))	(gal1_2	gal2_1))	tri2_2)	lai2_1)	((gac1_1	icr2_1)	icr1_2)))	(((vel1_2	(((gac2_1	(gal1_1	plu2_1))	vul1_1)	((gac2_2	icr2_3)	gag2_1)))	gag1_2)	((gag1_1	hal2_1)	vul2_2)))	((366.1_1	369.1_2)	(ceb1_2	vul1_2)))	(gra1_2	(gra1_1	gra2_2)))	((vup1_2	vir2_1)	(((icr2_2	(grm1_1	grm2_1))	bur1_2)	icr1_3)))	(hal1_1	(plu1_1	(vel1_1	vel2_1))))	(rhc1_1	rhc1_2))	(vul3_2
((((((((((((vul3_1	((gab1_2	vup1_1)	vup2_2))	((((369.1_1	(406.1_1	416.1_2))	((gab1_1	(gal1_2	gal2_1))	lai1_1))	lai2_1)	tri2_2))	(((((vul1_2	(366.1_1	369.1_2))	ceb1_2)	((icr1_2	icr2_1)	gac1_1))	bur1_1)	((vel1_2	(((((gac2_1	plu2_1)	gag2_1)	(gac2_2	icr2_3))	vul1_1)	gal1_1))	gag1_2)))	((((icr2_2	vup1_2)	((vir2_1	(grm1_1	grm2_1))	icr1_3))	bur1_2)	((gra1_1	gra2_2)	gra1_2)))	(gag1_1	(hal2_1	vul2_2)))	(hal1_1	((vel1_1	vel2_1)	plu1_1)))	gra2_1)	((((((bur2_2	vir1_2)
((((((((((vul3_1	vup2_2)	(gab1_2	vup1_1))	((((ceb1_2	(366.1_1	369.1_2))	vul1_2)	bur1_1)	(((gra2_2	gra1_1)	gra1_2)	(gac1_1	(icr1_2	icr2_1)))))	(((vup1_2	(grm1_1	grm2_1))	(icr2_2	(icr1_3	vir2_1)))	bur1_2))	((((((406.1_1	416.1_2)	369.1_1)	(lai2_1	(gab1_1	(gal1_2	gal2_1))))	lai1_1)	tri2_2)	(((vel1_2	(((gac2_1	vul1_1)	(gag2_1	(gal1_1	icr2_3)))	(gac2_2	plu2_1)))	gag1_2)	((gag1_1	hal2_1)	vul2_2))))	(hal1_1	(plu1_1	(vel1_1	vel2_1))))	(rhc1_1	rhc1_2))	((((((rot2_1
((((((((((((vul3_1	((gab1_2	vup1_1)	vup2_2))	(icr2_1	(gac1_1	icr1_2)))	(((369.1_1	(406.1_1	416.1_2))	(((gab1_1	lai1_1)	(gal1_2	gal2_1))	tri2_2))	lai2_1))	(gag1_1	(hal2_1	vul2_2)))	((((icr1_3	icr2_2)	vup1_2)	(vir2_1	(grm1_1	grm2_1)))	bur1_2))	(((ceb1_2	vul1_2)	(366.1_1	369.1_2))	bur1_1))	((gra1_1	gra2_2)	gra1_2))	((vel1_2	((gac2_1	(gac2_2	gag2_1))	((gal1_1	(icr2_3	plu2_1))	vul1_1)))	gag1_2))	((hal1_1	(plu1_1	(vel1_1	vel2_1)))	(rhc1_1	rhc1_2)))	((vul3_2
((((((((((((vul3_1	(gab1_2	(vup2_2	vup1_1)))	((((369.1_1	(406.1_1	416.1_2))	((gab1_1	tri2_2)	(gal1_2	gal2_1)))	lai1_1)	lai2_1))	((gac1_1	icr2_1)	icr1_2))	(((((icr2_2	vir2_1)	(grm1_1	grm2_1))	icr1_3)	vup1_2)	bur1_2))	((vel1_2	(((gac2_1	gal1_1)	(((gac2_2	icr2_3)	plu2_1)	gag2_1))	vul1_1))	gag1_2))	((gag1_1	hal2_1)	vul2_2))	((((vul1_2	ceb1_2)	(366.1_1	369.1_2))	bur1_1)	((gra1_1	gra2_2)	gra1_2)))	((hal1_1	(plu1_1	(vel1_1	vel2_1)))	(rhc1_1	rhc1_2)))	(((((bur2_2
(((((((((((((vul3_1	(gab1_2	vup2_2))	vup1_1)	(bur1_2	(gac1_1	(icr1_2	icr2_1))))	((gag1_1	hal2_1)	vul2_2))	((vel1_2	((gac2_1	(gal1_1	(icr2_3	vul1_1)))	((gac2_2	gag2_1)	plu2_1)))	gag1_2))	(((icr2_2	(icr1_3	vir2_1))	(grm1_1	grm2_1))	vup1_2))	(((((416.1_2	406.1_1)	369.1_1)	gab1_1)	((gal1_2	gal2_1)	lai1_1))	(lai2_1	tri2_2)))	(((ceb1_2	vul1_2)	(366.1_1	369.1_2))	(bur1_1	((gra2_2	gra1_1)	gra1_2))))	(rhc1_1	rhc1_2))	(hal1_1	(plu1_1	(vel1_1	vel2_1))))	((((((((bur2_2
((((((((((((vul3_1	(vup2_2	vup1_1))	gab1_2)	((gra1_1	gra2_2)	gra1_2))	((gag1_1	hal2_1)	vul2_2))	((((icr1_3	((grm1_1	grm2_1)	vir2_1))	(icr2_2	vup1_2))	bur1_2)	((((((369.1_1	406.1_1)	416.1_2)	gab1_1)	tri2_2)	((gal1_2	gal2_1)	(lai1_1	lai2_1)))	((gac1_1	icr2_1)	icr1_2))))	((vel1_2	(((gac2_1	plu2_1)	(gac2_2	vul1_1))	((gag2_1	icr2_3)	gal1_1)))	gag1_2))	(((ceb1_2	vul1_2)	(366.1_1	369.1_2))	bur1_1))	(rhc1_1	rhc1_2))	(hal1_1	(plu1_1	(vel1_1	vel2_1))))	(((((((bur2_2
((((((((((vul3_1	(gab1_2	(vup1_1	vup2_2)))	((gra1_1	gra2_2)	gra1_2))	(((((gac2_1	(icr2_3	plu2_1))	gac2_2)	gag2_1)	(gal1_1	vul1_1))	vel1_2))	((((grm1_1	grm2_1)	vup1_2)	((icr2_2	vir2_1)	icr1_3))	bur1_2))	(((vul1_2	ceb1_2)	(366.1_1	369.1_2))	((((((369.1_1	416.1_2)	406.1_1)	(((gab1_1	lai1_1)	(gal1_2	gal2_1))	lai2_1))	tri2_2)	bur1_1)	(((icr1_2	gac1_1)	(gag1_1	(hal2_1	vul2_2)))	(gag1_2	icr2_1)))))	((hal1_1	(plu1_1	(vel1_1	vel2_1)))	(gab2_2	vel2_2)))	(rhc1_1
(((((((((vul3_1	((gab1_2	vup1_1)	vup2_2))	(((vel1_2	(((gac2_1	icr2_3)	gal1_1)	(gac2_2	(gag2_1	(plu2_1	vul1_1)))))	((gag1_1	hal2_1)	vul2_2))	(gac1_1	(icr1_2	icr2_1))))	((ceb1_2	vul1_2)	(366.1_1	369.1_2)))	((((((((369.1_1	406.1_1)	416.1_2)	lai1_1)	gab1_1)	(gal1_2	gal2_1))	tri2_2)	lai2_1)	gag1_2))	(((((grm1_1	grm2_1)	(vup1_2	(icr2_2	(icr1_3	vir2_1))))	bur1_2)	bur1_1)	((gra2_2	gra1_1)	gra1_2)))	(rhc1_1	rhc1_2))	(((((tri1_1	(((bur2_2	(tri2_1	vir1_1))	vir1_2)
(((((((((vul3_1	(gab1_2	(vup1_1	vup2_2)))	((((grm1_1	grm2_1)	((icr2_2	vir2_1)	icr1_3))	vup1_2)	bur1_2))	((((406.1_1	(369.1_1	416.1_2))	(gab1_1	lai1_1))	(((gal1_2	gal2_1)	tri2_2)	lai2_1))	((((gac1_1	icr1_2)	icr2_1)	gag1_2)	((gag1_1	hal2_1)	vul2_2))))	((ceb1_2	((366.1_1	369.1_2)	vul1_2))	bur1_1))	((vel1_2	(((gac2_1	gag2_1)	(gac2_2	icr2_3))	((gal1_1	plu2_1)	vul1_1)))	((gra1_1	gra2_2)	gra1_2)))	(rhc1_1	rhc1_2))	(hal1_1	(plu1_1	(vel1_1	vel2_1))))	(((((((((bur2_2
(((((((((((vul3_1	((gab1_2	vup2_2)	vup1_1))	(((gra1_1	gra2_2)	gra1_2)	((icr1_2	icr2_1)	gac1_1)))	(gag1_1	(hal2_1	vul2_2)))	((((406.1_1	(369.1_1	416.1_2))	(gab1_1	lai1_1))	((gal1_2	gal2_1)	lai2_1))	tri2_2))	(((ceb1_2	vul1_2)	(366.1_1	369.1_2))	bur1_1))	((vel1_2	((gac2_1	((gac2_2	((gag2_1	icr2_3)	plu2_1))	gal1_1))	vul1_1))	gag1_2))	((((vup1_2	(grm1_1	grm2_1))	(icr1_3	icr2_2))	vir2_1)	bur1_2))	((hal1_1	(plu1_1	(vel1_1	vel2_1)))	(rhc1_1	rhc1_2)))	(((vul3_2
(((((((((((vul3_1	gab1_2)	(vup1_1	vup2_2))	(((((gac2_1	(gac2_2	icr2_3))	gal1_1)	(gag2_1	(vul1_1	plu2_1)))	vel1_2)	gag1_2))	(((icr1_2	icr2_1)	gac1_1)	(gag1_1	(hal2_1	vul2_2))))	(((((vup1_2	(vir2_1	(grm1_1	grm2_1)))	(icr2_2	icr1_3))	bur1_2)	bur1_1)	((gra2_2	gra1_1)	gra1_2)))	((((366.1_1	369.1_2)	vul1_2)	ceb1_2)	((((406.1_1	(369.1_1	416.1_2))	(gab1_1	((gal1_2	gal2_1)	lai1_1)))	tri2_2)	lai2_1)))	(rhc1_1	rhc1_2))	(hal1_1	((vel1_1	vel2_1)	plu1_1)))	((((((((bur2_2
(((((((((((vul3_1	((gab1_2	vup1_1)	vup2_2))	(((gac1_1	icr1_2)	icr2_1)	((gag1_1	hal2_1)	vul2_2)))	((vul1_2	(366.1_1	369.1_2))	ceb1_2))	(((369.1_1	(406.1_1	416.1_2))	lai2_1)	(gab1_1	((gal1_2	gal2_1)	(lai1_1	tri2_2)))))	bur1_1)	((vel1_2	((((gac2_1	gac2_2)	(gag2_1	(gal1_1	plu2_1)))	vul1_1)	icr2_3))	gag1_2))	((((((icr1_3	vir2_1)	(grm1_1	grm2_1))	vup1_2)	icr2_2)	bur1_2)	((gra1_1	gra2_2)	gra1_2)))	((hal1_1	((vel1_1	vel2_1)	plu1_1))	(rhc1_1	rhc1_2)))	(((((((bur2_2
(((((((((((((vul3_1	((gab1_2	vup1_1)	vup2_2))	(((369.1_1	416.1_2)	406.1_1)	((gab1_1	(gal1_2	gal2_1))	(tri2_2	lai1_1))))	((((vul1_2	(366.1_1	369.1_2))	ceb1_2)	(gac1_1	icr1_2))	icr2_1))	((((icr1_3	vir2_1)	icr2_2)	vup1_2)	(bur1_2	(grm1_1	grm2_1))))	bur1_1)	((((((gac2_1	icr2_3)	gal1_1)	(gac2_2	(gag2_1	plu2_1)))	vul1_1)	vel1_2)	gag1_2))	((((gra2_2	gra1_1)	gra1_2)	((gag1_1	hal2_1)	vul2_2))	lai2_1))	(rhc1_1	rhc1_2))	(hal1_1	(plu1_1	(vel1_1	vel2_1))))	(((((((((406.1_2
(((((((((((vul3_1	(gab1_2	(vup1_1	vup2_2)))	(bur1_2	(gac1_1	icr1_2)))	(((((grm1_1	grm2_1)	icr2_2)	vir2_1)	vup1_2)	icr1_3))	(((((((416.1_2	369.1_1)	406.1_1)	icr2_1)	(gab1_1	lai1_1))	lai2_1)	(gal1_2	gal2_1))	tri2_2))	bur1_1)	(((((366.1_1	369.1_2)	(vul1_2	ceb1_2))	((vel1_2	((gac2_1	vul1_1)	((((gac2_2	gag2_1)	gal1_1)	plu2_1)	icr2_3)))	gag1_2))	((gag1_1	vul2_2)	hal2_1))	((gra2_2	gra1_1)	gra1_2)))	(rhc1_1	rhc1_2))	(hal1_1	(plu1_1	(vel1_1	vel2_1))))	(((((bur2_2
((((((((((vul3_1	(gab1_2	vup1_1))	vup2_2)	(gac1_1	icr1_2))	(((((vul1_2	ceb1_2)	(366.1_1	369.1_2))	icr2_1)	((gag1_1	hal2_1)	vul2_2))	((vel1_2	(((gac2_1	((gac2_2	(gag2_1	plu2_1))	icr2_3))	vul1_1)	gal1_1))	gag1_2)))	(((406.1_1	(369.1_1	416.1_2))	(gal1_2	gal2_1))	((gab1_1	(lai1_1	tri2_2))	lai2_1)))	(((icr1_3	(vup1_2	vir2_1))	(icr2_2	(grm1_1	grm2_1)))	bur1_2))	(bur1_1	((gra2_2	gra1_1)	gra1_2)))	((hal1_1	(plu1_1	(vel1_1	vel2_1)))	(rhc1_1	rhc1_2)))	((((((((bur2_2
((((((((((vul3_1	(gab1_2	(vup1_1	vup2_2)))	((icr1_2	icr2_1)	gac1_1))	((((vir2_1	(((grm1_1	grm2_1)	icr2_2)	icr1_3))	vup1_2)	bur1_2)	(gag1_1	(hal2_1	vul2_2))))	((((416.1_2	(369.1_1	406.1_1))	(lai1_1	lai2_1))	(gab1_1	(gal1_2	gal2_1)))	tri2_2))	((vul1_2	ceb1_2)	(366.1_1	369.1_2)))	((((vel1_2	(((gac2_1	gal1_1)	icr2_3)	((gac2_2	plu2_1)	(gag2_1	vul1_1))))	gag1_2)	((gra2_2	gra1_1)	gra1_2))	bur1_1))	(hal1_1	(plu1_1	(vel1_1	vel2_1))))	(rhc1_1	rhc1_2))	((((((rot2_1
(((((((((((((vul3_1	gab1_2)	vup1_1)	vup2_2)	(gac1_1	icr1_2))	icr2_1)	((vel1_2	((((gac2_1	((gac2_2	plu2_1)	gag2_1))	gal1_1)	vul1_1)	icr2_3))	gag1_2))	((((((vir2_1	(grm1_1	grm2_1))	icr1_3)	icr2_2)	vup1_2)	bur1_2)	((((369.1_1	416.1_2)	406.1_1)	lai2_1)	((((gal1_2	gal2_1)	lai1_1)	gab1_1)	tri2_2))))	((((vul1_2	(366.1_1	369.1_2))	ceb1_2)	bur1_1)	((gag1_1	hal2_1)	vul2_2)))	((gra1_1	gra2_2)	gra1_2))	(((vul3_2	gac1_2)	gra2_1)	((hal1_1	(plu1_1	(vel1_1	vel2_1)))
((((((((((vul3_1	(vup2_2	vup1_1))	gab1_2)	((gra2_2	gra1_1)	gra1_2))	(((gac1_1	icr2_1)	icr1_2)	((gag1_1	hal2_1)	vul2_2)))	(((((ceb1_2	vul1_2)	(366.1_1	369.1_2))	bur1_1)	(((((((416.1_2	406.1_1)	369.1_1)	gab1_1)	tri2_2)	(lai1_1	(gal1_2	gal2_1)))	lai2_1)	((vel1_2	(((gac2_1	gal1_1)	plu2_1)	(((gac2_2	gag2_1)	icr2_3)	vul1_1)))	gag1_2)))	((((icr1_3	(grm1_1	grm2_1))	vir2_1)	(vup1_2	icr2_2))	bur1_2)))	(hal1_1	(plu1_1	(vel1_1	vel2_1))))	(rhc1_1	rhc1_2))	(((((((rot2_1
(((((((((((vul3_1	((gab1_2	vup2_2)	vup1_1))	icr1_2)	icr2_1)	gac1_1)	((((((vul1_2	ceb1_2)	(366.1_1	369.1_2))	bur1_1)	((((((406.1_1	416.1_2)	369.1_1)	lai1_1)	(gal1_2	gal2_1))	lai2_1)	(gab1_1	tri2_2)))	((gag1_1	hal2_1)	vul2_2))	(((((gac2_1	((gac2_2	gag2_1)	gal1_1))	plu2_1)	(icr2_3	vul1_1))	vel1_2)	gag1_2)))	((vir2_1	(((icr1_3	(grm1_1	grm2_1))	vup1_2)	icr2_2))	bur1_2))	((gra2_2	gra1_1)	gra1_2))	((hal1_1	(plu1_1	(vel1_1	vel2_1)))	(rhc1_1	rhc1_2)))	(((((((bur2_2
((((((((((((vul3_1	(vup1_1	vup2_2))	gab1_2)	((366.1_1	369.1_2)	(ceb1_2	vul1_2)))	((gac1_1	icr1_2)	icr2_1))	bur1_1)	((((406.1_1	416.1_2)	369.1_1)	(((gab1_1	lai1_1)	(gal1_2	gal2_1))	tri2_2))	lai2_1))	(((((grm1_1	grm2_1)	((icr2_2	icr1_3)	vir2_1))	vup1_2)	bur1_2)	((vel1_2	((((gac2_1	gac2_2)	gag2_1)	((gal1_1	plu2_1)	icr2_3))	vul1_1))	gag1_2)))	(((gra2_2	gra1_1)	gra1_2)	((gag1_1	hal2_1)	vul2_2)))	((hal1_1	(plu1_1	(vel1_1	vel2_1)))	(rhc1_1	rhc1_2)))	((((tri1_1
((((((((((vul3_1	((gab1_2	vup1_1)	vup2_2))	(gac1_1	(icr1_2	icr2_1)))	((((ceb1_2	(366.1_1	369.1_2))	vul1_2)	(((((grm1_1	grm2_1)	(vir2_1	icr1_3))	icr2_2)	vup1_2)	bur1_2))	((gag1_1	hal2_1)	vul2_2)))	((((416.1_2	(369.1_1	406.1_1))	lai2_1)	tri2_2)	((gab1_1	(gal1_2	gal2_1))	lai1_1)))	(((((gac2_1	icr2_3)	(gac2_2	gag2_1))	((gal1_1	vul1_1)	plu2_1))	vel1_2)	gag1_2))	(bur1_1	(gra1_1	(gra1_2	gra2_2))))	((hal1_1	(plu1_1	(vel1_1	vel2_1)))	(rhc1_1	rhc1_2)))	((((tri1_1
((((((((((((vul3_1	((gab1_2	vup1_1)	vup2_2))	bur1_1)	(icr2_1	(gac1_1	icr1_2)))	((ceb1_2	vul1_2)	(366.1_1	369.1_2)))	((((((gac2_1	(gag2_1	plu2_1))	(gal1_1	icr2_3))	vul1_1)	gac2_2)	vel1_2)	gag1_2))	(((gra2_2	gra1_1)	gra1_2)	((gag1_1	hal2_1)	vul2_2)))	(((((icr1_3	(icr2_2	(grm1_1	grm2_1)))	vir2_1)	vup1_2)	bur1_2)	((((((406.1_1	(369.1_1	416.1_2))	gab1_1)	lai1_1)	(gal1_2	gal2_1))	tri2_2)	lai2_1)))	((hal1_1	(plu1_1	(vel1_1	vel2_1)))	(rhc1_1	rhc1_2)))	(vul3_2
((((((((((vul3_1	(gab1_2	(vup1_1	vup2_2)))	((((vir2_1	(grm1_1	grm2_1))	(icr1_3	icr2_2))	vup1_2)	bur1_2))	(((vul1_2	((366.1_1	369.1_2)	ceb1_2))	(gac1_1	(icr1_2	icr2_1)))	bur1_1))	(((369.1_1	(406.1_1	416.1_2))	((((gab1_1	lai1_1)	(gal1_2	gal2_1))	lai2_1)	tri2_2))	((vel1_2	(((gac2_1	plu2_1)	vul1_1)	((gac2_2	gag2_1)	(gal1_1	icr2_3))))	gag1_2)))	(((gra2_2	gra1_2)	gra1_1)	(gag1_1	(hal2_1	vul2_2))))	((hal1_1	(plu1_1	(vel1_1	vel2_1)))	(rhc1_1	rhc1_2)))	(vul3_2
(((((((((((vul3_1	((gab1_2	vup1_1)	vup2_2))	(icr1_2	(gac1_1	icr2_1)))	(bur1_1	((gag1_1	hal2_1)	vul2_2)))	((vul1_2	(366.1_1	369.1_2))	ceb1_2))	(((((vir2_1	(grm1_1	grm2_1))	(vup1_2	(icr1_3	icr2_2)))	bur1_2)	(((((406.1_1	(369.1_1	416.1_2))	((gab1_1	lai1_1)	(gal1_2	gal2_1)))	tri2_2)	lai2_1)	((vel1_2	((((gac2_1	(plu2_1	icr2_3))	gal1_1)	gac2_2)	(gag2_1	vul1_1)))	gag1_2)))	((gra2_2	gra1_1)	gra1_2)))	(hal1_1	(plu1_1	(vel1_1	vel2_1))))	(rhc1_1	rhc1_2))	(((((vir1_2
((((((((((((((vul3_1	vup2_2)	(gab1_2	vup1_1))	icr1_2)	((gag1_1	hal2_1)	vul2_2))	(gac1_1	icr2_1))	(((((369.1_1	(406.1_1	416.1_2))	(gab1_1	lai1_1))	(gal1_2	gal2_1))	lai2_1)	tri2_2))	((vul1_2	(366.1_1	369.1_2))	ceb1_2))	(((vel1_2	((gac2_1	gal1_1)	((gac2_2	((gag2_1	plu2_1)	icr2_3))	vul1_1)))	gag1_2)	bur1_1))	(((((grm1_1	grm2_1)	icr2_2)	icr1_3)	(vir2_1	vup1_2))	(bur1_2	((gra2_2	gra1_1)	gra1_2))))	(hal1_1	(plu1_1	(vel1_1	vel2_1))))	(rhc1_1	rhc1_2))	(((vul3_2
(((((((((((((vul3_1	(gab1_2	vup2_2))	vup1_1)	(gac1_1	icr1_2))	icr2_1)	(((vul1_2	ceb1_2)	(366.1_1	369.1_2))	(((gag1_1	vul2_2)	hal2_1)	gag1_2)))	((gra2_2	gra1_1)	gra1_2))	((((369.1_1	(406.1_1	416.1_2))	(((gal1_2	gal2_1)	lai1_1)	gab1_1))	(lai2_1	tri2_2))	(vel1_2	(((gac2_1	((gac2_2	gal1_1)	(gag2_1	plu2_1)))	icr2_3)	vul1_1))))	((vup1_2	(((grm1_1	grm2_1)	icr2_2)	(bur1_2	(vir2_1	icr1_3))))	bur1_1))	(rhc1_1	rhc1_2))	(gab2_2	vel2_2))	((((((bur2_2	vir1_1)	tri2_1)
(((((((((((((((vul3_1	((gab1_2	vup1_1)	vup2_2))	icr2_1)	(gac1_1	icr1_2))	(ceb1_2	((366.1_1	369.1_2)	vul1_2)))	(((369.1_1	(406.1_1	416.1_2))	((lai1_1	(gab1_1	(gal1_2	gal2_1)))	lai2_1))	tri2_2))	((((gac2_1	(gac2_2	plu2_1))	vul1_1)	((gag2_1	icr2_3)	gal1_1))	vel1_2))	(((gra2_2	gra1_2)	gra1_1)	(((gag1_1	hal2_1)	vul2_2)	gag1_2)))	((((grm1_1	grm2_1)	bur1_2)	((icr2_2	icr1_3)	vir2_1))	vup1_2))	bur1_1)	(rhc1_1	rhc1_2))	(hal1_1	(plu1_1	(vel1_1	vel2_1))))	((vul3_2
(((((((((((((((vul3_1	vup2_2)	(gab1_2	vup1_1))	((gac1_1	icr2_1)	(gag1_2	icr1_2)))	(vul1_2	((366.1_1	369.1_2)	ceb1_2)))	((gag1_1	hal2_1)	vul2_2))	(vel1_2	((((gac2_1	vul1_1)	(gac2_2	icr2_3))	(gag2_1	plu2_1))	gal1_1)))	((vup1_2	(vir2_1	(grm1_1	grm2_1)))	((bur1_2	icr2_2)	icr1_3)))	((gra2_2	gra1_1)	gra1_2))	(((((369.1_1	416.1_2)	406.1_1)	(((gal1_2	gal2_1)	lai1_1)	tri2_2))	(gab1_1	lai2_1))	bur1_1))	(hal1_1	((vel1_1	vel2_1)	plu1_1)))	(rhc1_1	rhc1_2))	((((((bur2_2
((((((((((((vul3_1	(gab1_2	vup1_1))	vup2_2)	((gac1_1	icr1_2)	icr2_1))	(vel1_2	(((gac2_1	((gac2_2	gal1_1)	vul1_1))	(gag2_1	icr2_3))	plu2_1)))	((((416.1_2	369.1_1)	406.1_1)	tri2_2)	(gab1_1	((gal1_2	gal2_1)	(lai1_1	lai2_1)))))	((gag1_1	vul2_2)	hal2_1))	((((((vul1_2	ceb1_2)	(366.1_1	369.1_2))	(gra2_2	(gra1_1	gra1_2)))	gag1_2)	(((((icr2_2	icr1_3)	vir2_1)	vup1_2)	(grm1_1	grm2_1))	bur1_2))	bur1_1))	(hal1_1	(plu1_1	(vel1_1	vel2_1))))	(rhc1_1	rhc1_2))	(((((rot2_1
(((((((((vul3_1	(gab1_2	(vup1_1	vup2_2)))	((gra2_2	gra1_1)	gra1_2))	gag1_2)	(((((((vir2_1	icr1_3)	(grm1_1	grm2_1))	icr2_2)	bur1_2)	vup1_2)	((((((406.1_1	369.1_1)	416.1_2)	(((gal1_2	gal2_1)	tri2_2)	lai1_1))	lai2_1)	gab1_1)	((gac1_1	icr2_1)	icr1_2)))	(vel1_2	(gac2_1	((((gac2_2	plu2_1)	(gag2_1	icr2_3))	vul1_1)	gal1_1)))))	((((ceb1_2	vul1_2)	(366.1_1	369.1_2))	bur1_1)	((gag1_1	hal2_1)	vul2_2)))	((hal1_1	((vel1_1	vel2_1)	plu1_1))	(rhc1_1	rhc1_2)))	(((tri1_1
(((((((((((((vul3_1	vup1_1)	(gab1_2	vup2_2))	(gac1_1	(icr1_2	icr2_1)))	(((ceb1_2	vul1_2)	(366.1_1	369.1_2))	bur1_1))	(((((((gac2_1	plu2_1)	vul1_1)	gag2_1)	gac2_2)	icr2_3)	gal1_1)	vel1_2))	gag1_2)	((((((icr1_3	icr2_2)	vup1_2)	(vir2_1	(grm1_1	grm2_1)))	bur1_2)	((gag1_1	vul2_2)	hal2_1))	((((416.1_2	(369.1_1	406.1_1))	(lai1_1	gab1_1))	lai2_1)	((gal1_2	gal2_1)	tri2_2))))	((gra2_2	gra1_1)	gra1_2))	((hal1_1	(plu1_1	(vel1_1	vel2_1)))	(rhc1_1	rhc1_2)))	(vul3_2
((((((((((((vul3_1	(gab1_2	vup1_1))	vup2_2)	(((((416.1_2	406.1_1)	369.1_1)	((gal1_2	gal2_1)	lai2_1))	(gab1_1	lai1_1))	tri2_2))	((gra2_2	gra1_1)	gra1_2))	((((ceb1_2	vul1_2)	(366.1_1	369.1_2))	((vel1_2	(((gac2_1	(((gac2_2	gal1_1)	icr2_3)	gag2_1))	vul1_1)	plu2_1))	gag1_2))	((((((icr2_2	(grm1_1	grm2_1))	vir2_1)	icr1_3)	vup1_2)	bur1_2)	bur1_1)))	((gac1_1	icr2_1)	icr1_2))	((gag1_1	hal2_1)	vul2_2))	(hal1_1	(plu1_1	(vel1_1	vel2_1))))	(rhc1_1	rhc1_2))	(((((((bur2_2
(((((((((((((vul3_1	((gab1_2	vup2_2)	vup1_1))	((((vup1_2	((vir2_1	(grm1_1	grm2_1))	icr2_2))	icr1_3)	bur1_2)	((gac1_1	(icr1_2	icr2_1))	gag1_2)))	(((((((369.1_1	416.1_2)	406.1_1)	lai1_1)	(gal1_2	gal2_1))	gab1_1)	lai2_1)	tri2_2))	(bur1_1	(gag1_1	hal2_1)))	((gra2_2	gra1_1)	gra1_2))	(((gac2_1	vul1_1)	(((gac2_2	gag2_1)	gal1_1)	(plu2_1	icr2_3)))	vel1_2))	(ceb1_2	((366.1_1	369.1_2)	vul1_2)))	vul2_2)	((hal1_1	(plu1_1	(vel1_1	vel2_1)))	(rhc1_1	rhc1_2)))	(gab2_2
((((((((((((((vul3_1	vup1_1)	(gab1_2	vup2_2))	icr2_1)	((icr1_2	gag1_2)	gac1_1))	(((366.1_1	369.1_2)	(ceb1_2	vul1_2))	bur1_1))	(((((gac2_1	(gac2_2	plu2_1))	icr2_3)	vul1_1)	(gag2_1	gal1_1))	vel1_2))	vul2_2)	((((((icr2_2	vup1_2)	(icr1_3	((grm1_1	grm2_1)	vir2_1)))	bur1_2)	((gra2_2	gra1_1)	gra1_2))	((((((369.1_1	406.1_1)	416.1_2)	lai1_1)	(gab1_1	(gal1_2	gal2_1)))	lai2_1)	tri2_2))	(gag1_1	hal2_1)))	(rhc1_1	rhc1_2))	(hal1_1	(plu1_1	(vel1_1	vel2_1))))	(gab2_2
(((((((((vul3_1	((gab1_2	vup2_2)	vup1_1))	bur1_2)	(vel1_2	((gac2_1	(gag2_1	(icr2_3	plu2_1)))	((gac2_2	gal1_1)	vul1_1))))	((((416.1_2	(369.1_1	406.1_1))	tri2_2)	((lai1_1	gab1_1)	(gal1_2	gal2_1)))	lai2_1))	((icr2_2	((grm1_1	grm2_1)	vir2_1))	(vup1_2	icr1_3)))	(((((vul1_2	((366.1_1	369.1_2)	ceb1_2))	bur1_1)	icr2_1)	(((gra2_2	gra1_1)	gra1_2)	((gac1_1	icr1_2)	gag1_2)))	((gag1_1	hal2_1)	vul2_2)))	(hal1_1	(plu1_1	(vel1_1	vel2_1))))	(((((((((406.1_2	ceb1_1)	bur2_1)
((((((((((vul3_1	vup2_2)	(gab1_2	vup1_1))	(((vel1_2	(gac2_1	((gac2_2	((gag2_1	gal1_1)	plu2_1))	(icr2_3	vul1_1))))	gag1_2)	(gag1_1	(hal2_1	vul2_2))))	((((ceb1_2	(vul1_2	(366.1_1	369.1_2)))	bur1_1)	((gra1_1	gra2_2)	gra1_2))	(((vup1_2	((icr2_2	vir2_1)	((grm1_1	grm2_1)	icr1_3)))	((gac1_1	icr1_2)	icr2_1))	((406.1_1	(369.1_1	416.1_2))	(((gab1_1	((gal1_2	gal2_1)	lai2_1))	lai1_1)	tri2_2)))))	bur1_2)	(hal1_1	(plu1_1	(vel1_1	vel2_1))))	(rhc1_1	rhc1_2))	(gab2_2
(((((((((((vul3_1	((gab1_2	vup1_1)	vup2_2))	((bur1_2	(icr1_2	icr2_1))	gac1_1))	(((((406.1_1	416.1_2)	369.1_1)	((gab1_1	lai1_1)	(gal1_2	gal2_1)))	tri2_2)	lai2_1))	((gag1_1	hal2_1)	vul2_2))	(((ceb1_2	vul1_2)	(366.1_1	369.1_2))	bur1_1))	((((((grm1_1	grm2_1)	(icr1_3	icr2_2))	vup1_2)	vir2_1)	((vel1_2	(((gac2_1	(gac2_2	gag2_1))	vul1_1)	(gal1_1	(plu2_1	icr2_3))))	gag1_2))	((gra2_2	gra1_1)	gra1_2)))	((hal1_1	(plu1_1	(vel1_1	vel2_1)))	(rhc1_1	rhc1_2)))	((((tri1_1
(((((((((((vul3_1	((gab1_2	vup1_1)	vup2_2))	(bur1_2	(icr1_2	(gac1_1	icr2_1))))	((((ceb1_2	vul1_2)	(366.1_1	369.1_2))	bur1_1)	((icr2_2	icr1_3)	((vup1_2	(grm1_1	grm2_1))	vir2_1))))	(((((369.1_1	406.1_1)	416.1_2)	lai1_1)	gab1_1)	(((gal1_2	gal2_1)	tri2_2)	lai2_1)))	(gag1_1	(hal2_1	vul2_2)))	((vel1_2	((((gac2_1	gal1_1)	vul1_1)	(gac2_2	plu2_1))	(gag2_1	icr2_3)))	gag1_2))	(gra2_2	(gra1_1	gra1_2)))	(hal1_1	((vel1_1	vel2_1)	plu1_1)))	(rhc1_1	rhc1_2))	(((((((rot2_1
(((((((((((((((vul3_1	(vup1_1	vup2_2))	gab1_2)	(((((416.1_2	406.1_1)	369.1_1)	((gal1_2	gal2_1)	lai1_1))	(gab1_1	tri2_2))	lai2_1))	(bur1_2	((icr1_2	icr2_1)	gac1_1)))	((vel1_2	((gac2_1	(gac2_2	(gag2_1	icr2_3)))	((gal1_1	plu2_1)	vul1_1)))	gag1_2))	(((grm1_1	grm2_1)	(vup1_2	(icr2_2	(icr1_3	vir2_1))))	(gag1_1	hal2_1)))	vul2_2)	((vul1_2	ceb1_2)	(366.1_1	369.1_2)))	((gra1_1	gra2_2)	gra1_2))	bur1_1)	(hal1_1	((vel1_1	vel2_1)	plu1_1)))	((((((bur2_2	tri2_1)	vir1_1)
((((((((((((vul3_1	gab1_2)	vup1_1)	vup2_2)	bur1_2)	(((369.1_1	(406.1_1	416.1_2))	tri2_2)	(((gab1_1	(gal1_2	gal2_1))	lai1_1)	lai2_1)))	((gac1_1	icr1_2)	icr2_1))	(gag1_1	hal2_1))	(((((366.1_1	369.1_2)	vul1_2)	ceb1_2)	bur1_1)	vul2_2))	((((((grm1_1	grm2_1)	icr1_3)	(icr2_2	vir2_1))	vup1_2)	((vel1_2	(((((gac2_1	gac2_2)	gag2_1)	vul1_1)	(icr2_3	plu2_1))	gal1_1))	gag1_2))	(gra2_2	(gra1_1	gra1_2))))	(((((((((bur2_2	vir1_1)	tri2_1)	vir1_2)	tri1_1)	((rot2_1	rot3_1)
((((((((((vul3_1	vup1_1)	(gab1_2	vup2_2))	(bur1_2	((gac1_1	icr1_2)	icr2_1)))	((gag1_1	vul2_2)	hal2_1))	(((vul1_2	ceb1_2)	(366.1_1	369.1_2))	((((grm1_1	grm2_1)	(icr1_3	vir2_1))	(vup1_2	icr2_2))	((gra2_2	gra1_1)	gra1_2))))	(((((((((369.1_1	406.1_1)	416.1_2)	gab1_1)	lai1_1)	(gal1_2	gal2_1))	lai2_1)	tri2_2)	((vel1_2	((gac2_1	(gac2_2	(gal1_1	icr2_3)))	((gag2_1	plu2_1)	vul1_1)))	gag1_2))	bur1_1))	(hal1_1	((vel1_1	vel2_1)	plu1_1)))	(rhc1_1	rhc1_2))	((((((((bur2_2
(((((((((((((vul3_1	((gab1_2	vup1_1)	vup2_2))	bur1_2)	(icr1_2	(gac1_1	icr2_1)))	(((((406.1_1	369.1_1)	416.1_2)	lai1_1)	((gab1_1	(gal1_2	gal2_1))	lai2_1))	tri2_2))	((gag1_1	vul2_2)	hal2_1))	((((366.1_1	369.1_2)	ceb1_2)	vul1_2)	bur1_1))	((gra2_2	gra1_1)	gra1_2))	((vel1_2	(((gac2_1	gac2_2)	(gag2_1	plu2_1))	((gal1_1	icr2_3)	vul1_1)))	gag1_2))	((((icr1_3	icr2_2)	(grm1_1	grm2_1))	vir2_1)	vup1_2))	((hal1_1	(plu1_1	(vel1_1	vel2_1)))	(rhc1_1	rhc1_2)))	((((((bur2_2
((((((((((((vul3_1	((gab1_2	vup1_1)	vup2_2))	(bur1_2	(((gag1_1	hal2_1)	(gac1_1	icr1_2))	vul2_2)))	icr2_1)	((((((416.1_2	(369.1_1	406.1_1))	lai1_1)	gab1_1)	lai2_1)	(gal1_2	gal2_1))	tri2_2))	(((vul1_2	(366.1_1	369.1_2))	ceb1_2)	bur1_1))	((((vir2_1	(icr1_3	icr2_2))	vup1_2)	(grm1_1	grm2_1))	((vel1_2	(((gac2_1	(gag2_1	icr2_3))	(gac2_2	plu2_1))	(gal1_1	vul1_1)))	gag1_2)))	((gra1_1	gra2_2)	gra1_2))	(hal1_1	(plu1_1	(vel1_1	vel2_1))))	(rhc1_1	rhc1_2))	(gab2_2
((((((((((((vul3_1	(vup1_1	vup2_2))	gab1_2)	((icr2_1	((gag1_1	hal2_1)	icr1_2))	gac1_1))	(((vel1_2	((gac2_1	(gal1_1	plu2_1))	(((gac2_2	gag2_1)	vul1_1)	icr2_3)))	gag1_2)	bur1_2))	vul2_2)	(((vul1_2	ceb1_2)	(366.1_1	369.1_2))	bur1_1))	(((((icr2_2	vup1_2)	(grm1_1	grm2_1))	(icr1_3	vir2_1))	(((((369.1_1	406.1_1)	416.1_2)	(lai1_1	(gab1_1	(gal1_2	gal2_1))))	lai2_1)	tri2_2))	((gra2_2	gra1_2)	gra1_1)))	(hal1_1	(plu1_1	(vel1_1	vel2_1))))	(rhc1_1	rhc1_2))	(vul3_2
(((((((((((((((vul3_1	vup2_2)	(gab1_2	vup1_1))	((icr1_2	gac1_1)	icr2_1))	(gag1_1	hal2_1))	vul2_2)	((vir2_1	(((icr2_2	icr1_3)	(grm1_1	grm2_1))	vup1_2))	((vel1_2	(((gac2_1	gac2_2)	((gag2_1	plu2_1)	icr2_3))	(gal1_1	vul1_1)))	gag1_2)))	((((369.1_1	416.1_2)	406.1_1)	(((gab1_1	lai1_1)	(gal1_2	gal2_1))	lai2_1))	tri2_2))	bur1_2)	((gra2_2	gra1_1)	gra1_2))	((ceb1_2	((366.1_1	369.1_2)	vul1_2))	bur1_1))	((hal1_1	(plu1_1	(vel1_1	vel2_1)))	(rhc1_1	rhc1_2)))	(gab2_2
((((((((((((vul3_1	(vup1_1	vup2_2))	gab1_2)	((gag1_1	vul2_2)	hal2_1))	((((369.1_1	406.1_1)	416.1_2)	(((gal1_2	gal2_1)	lai2_1)	tri2_2))	(gab1_1	lai1_1)))	(((((grm1_1	grm2_1)	(icr2_2	icr1_3))	vir2_1)	vup1_2)	bur1_2))	(((ceb1_2	vul1_2)	(366.1_1	369.1_2))	bur1_1))	((((vel1_2	(((gac2_1	vul1_1)	gal1_1)	((gac2_2	(gag2_1	plu2_1))	icr2_3)))	gag1_2)	(gac1_1	(icr1_2	icr2_1)))	((gra2_2	gra1_1)	gra1_2)))	(rhc1_1	rhc1_2))	(hal1_1	(plu1_1	(vel1_1	vel2_1))))	(vul3_2
(((((((((((vul3_1	((gab1_2	vup1_1)	vup2_2))	((((406.1_1	(369.1_1	416.1_2))	lai2_1)	(gab1_1	lai1_1))	((gal1_2	gal2_1)	tri2_2)))	((gag1_1	vul2_2)	hal2_1))	((vel1_2	((gac2_1	((gal1_1	icr2_3)	vul1_1))	(gac2_2	(gag2_1	plu2_1))))	gag1_2))	((gra1_1	gra2_2)	gra1_2))	(vup1_2	(vir2_1	((bur1_2	((grm1_1	grm2_1)	icr1_3))	icr2_2))))	(((366.1_1	369.1_2)	(ceb1_2	vul1_2))	((icr1_2	icr2_1)	gac1_1)))	bur1_1)	((hal1_1	(plu1_1	(vel1_1	vel2_1)))	(rhc1_1	rhc1_2)))	((((((((406.1_2
(((((((((((vul3_1	(vup1_1	vup2_2))	gab1_2)	((((406.1_1	(369.1_1	416.1_2))	((gab1_1	(gal1_2	gal2_1))	lai1_1))	lai2_1)	tri2_2))	(((((icr1_3	(bur1_2	vir2_1))	icr2_2)	(grm1_1	grm2_1))	vup1_2)	((gra2_2	gra1_1)	gra1_2)))	(((vul1_2	ceb1_2)	(366.1_1	369.1_2))	(((vel1_2	((gac2_1	gag2_1)	(((gac2_2	icr2_3)	gal1_1)	(plu2_1	vul1_1))))	gag1_2)	((bur1_1	(icr2_1	(gac1_1	icr1_2)))	((gag1_1	hal2_1)	vul2_2)))))	(hal1_1	(plu1_1	(vel1_1	vel2_1))))	(rhc1_1	rhc1_2))	((((rot2_1
(((((((((((((vul3_1	((gab1_2	vup1_1)	vup2_2))	((gag1_1	vul2_2)	hal2_1))	(icr1_2	(gac1_1	icr2_1)))	(((366.1_1	369.1_2)	(ceb1_2	vul1_2))	bur1_1))	(((gac2_1	((((gac2_2	gal1_1)	(icr2_3	plu2_1))	vul1_1)	gag2_1))	vel1_2)	gag1_2))	(((((369.1_1	406.1_1)	416.1_2)	lai2_1)	tri2_2)	((gab1_1	lai1_1)	(gal1_2	gal2_1))))	((gra2_2	gra1_2)	gra1_1))	((icr1_3	(((vup1_2	vir2_1)	icr2_2)	(grm1_1	grm2_1)))	bur1_2))	(hal1_1	(plu1_1	(vel1_1	vel2_1))))	(rhc1_1	rhc1_2))	((((((rot2_1
(((((((((vul3_1	((gab1_2	vup1_1)	vup2_2))	((icr1_2	icr2_1)	gac1_1))	((gag1_1	hal2_1)	vul2_2))	(((((vup1_2	((grm1_1	grm2_1)	(icr1_3	(icr2_2	vir2_1))))	bur1_2)	bur1_1)	((vel1_2	(gac2_1	(((((gac2_2	gag2_1)	gal1_1)	icr2_3)	plu2_1)	vul1_1)))	gag1_2))	(((((369.1_1	416.1_2)	406.1_1)	lai2_1)	((gal1_2	gal2_1)	(gab1_1	lai1_1)))	tri2_2)))	((vul1_2	((366.1_1	369.1_2)	ceb1_2))	((gra1_1	gra2_2)	gra1_2)))	((hal1_1	(plu1_1	(vel1_1	vel2_1)))	(rhc1_1	rhc1_2)))	(((((tri1_1
((((((((((((vul3_1	gab1_2)	vup1_1)	vup2_2)	(gag1_1	hal2_1))	((vel1_2	((gac2_1	((gac2_2	vul1_1)	((gag2_1	gal1_1)	plu2_1)))	icr2_3))	gag1_2))	(((ceb1_2	(366.1_1	369.1_2))	vul1_2)	bur1_1))	((((icr2_2	icr1_3)	(vup1_2	(vir2_1	(grm1_1	grm2_1))))	bur1_2)	(((((406.1_1	416.1_2)	369.1_1)	((lai1_1	((gab1_1	(gal1_2	gal2_1))	tri2_2))	lai2_1))	((gac1_1	icr1_2)	icr2_1))	vul2_2)))	((gra1_1	gra2_2)	gra1_2))	(hal1_1	(plu1_1	(vel1_1	vel2_1))))	(rhc1_1	rhc1_2))	(((((tri1_1
(((((((((((((vul3_1	(gab1_2	vup1_1))	vup2_2)	((gac1_1	icr1_2)	icr2_1))	(((ceb1_2	vul1_2)	(366.1_1	369.1_2))	bur1_1))	(gag1_1	hal2_1))	(((grm1_1	grm2_1)	(((icr1_3	icr2_2)	vup1_2)	vir2_1))	bur1_2))	vul2_2)	(((((369.1_1	(406.1_1	416.1_2))	(lai1_1	gab1_1))	((gal1_2	gal2_1)	tri2_2))	lai2_1)	((vel1_2	(((((gac2_1	gag2_1)	icr2_3)	(gac2_2	plu2_1))	gal1_1)	vul1_1))	gag1_2)))	((gra2_2	gra1_1)	gra1_2))	(rhc1_1	rhc1_2))	(hal1_1	((vel1_1	vel2_1)	plu1_1)))	(((((((rot2_1
(((((((((((vul3_1	((gab1_2	vup1_1)	vup2_2))	icr2_1)	(gac1_1	icr1_2))	((((406.1_1	(369.1_1	416.1_2))	(gal1_2	gal2_1))	((gab1_1	lai1_1)	lai2_1))	tri2_2))	((((((ceb1_2	vul1_2)	(366.1_1	369.1_2))	bur1_1)	((gra2_2	gra1_1)	gra1_2))	((vel1_2	((gac2_1	(gal1_1	plu2_1))	(((gac2_2	icr2_3)	gag2_1)	vul1_1)))	gag1_2))	(((((grm1_1	grm2_1)	icr1_3)	(vup1_2	vir2_1))	icr2_2)	bur1_2)))	((gag1_1	hal2_1)	vul2_2))	(hal1_1	(plu1_1	(vel1_1	vel2_1))))	(rhc1_1	rhc1_2))	(((((((rot2_1
((((((((((((vul3_1	(gab1_2	(vup1_1	vup2_2)))	vul2_2)	((gra1_1	gra2_2)	gra1_2))	((icr2_1	(gac1_1	icr1_2))	(gag1_1	hal2_1)))	bur1_1)	((((369.1_1	406.1_1)	416.1_2)	((gal1_2	gal2_1)	lai2_1))	((gab1_1	lai1_1)	tri2_2)))	(((vul1_2	ceb1_2)	(366.1_1	369.1_2))	((((grm1_1	grm2_1)	(icr1_3	vir2_1))	(vup1_2	icr2_2))	bur1_2)))	(((((((gac2_1	plu2_1)	icr2_3)	gag2_1)	gal1_1)	vul1_1)	(gac2_2	vel1_2))	gag1_2))	(rhc1_1	rhc1_2))	(hal1_1	(plu1_1	(vel1_1	vel2_1))))	(((((406.1_2
((((((((((vul3_1	((gab1_2	vup1_1)	vup2_2))	(((gac1_1	icr1_2)	(gag1_1	hal2_1))	icr2_1))	(((((vup1_2	(grm1_1	grm2_1))	icr1_3)	(icr2_2	vir2_1))	bur1_2)	((((gac2_1	(icr2_3	plu2_1))	((gac2_2	vul1_1)	(gag2_1	gal1_1)))	vel1_2)	gag1_2)))	vul2_2)	((gra1_1	gra2_2)	gra1_2))	((((vul1_2	(366.1_1	369.1_2))	ceb1_2)	bur1_1)	(((369.1_1	406.1_1)	416.1_2)	((((gab1_1	lai1_1)	(gal1_2	gal2_1))	tri2_2)	lai2_1))))	((hal1_1	((vel1_1	vel2_1)	plu1_1))	(rhc1_1	rhc1_2)))	(((vul3_2
((((((((((((vul3_1	vup2_2)	(gab1_2	vup1_1))	vul2_2)	((vel1_2	((gac2_1	(((gac2_2	gag2_1)	(icr2_3	plu2_1))	vul1_1))	gal1_1))	gag1_2))	(((((366.1_1	369.1_2)	ceb1_2)	vul1_2)	bur1_1)	((((grm1_1	grm2_1)	icr2_2)	(vup1_2	(icr1_3	vir2_1)))	bur1_2)))	((((((369.1_1	406.1_1)	416.1_2)	gab1_1)	((gal1_2	gal2_1)	lai1_1))	tri2_2)	lai2_1))	(((gac1_1	icr1_2)	icr2_1)	(gag1_1	hal2_1)))	(rhc1_1	rhc1_2))	((hal1_1	(plu1_1	(vel1_1	vel2_1)))	((gra2_2	gra1_1)	gra1_2)))	(((((rot2_1
(((((((((vul3_1	((gab1_2	vup1_1)	vup2_2))	((gac1_1	icr1_2)	(gag1_1	hal2_1)))	(((((406.1_1	416.1_2)	369.1_1)	(gab1_1	((gal1_2	gal2_1)	lai1_1)))	(lai2_1	tri2_2))	((gra2_2	(gra1_1	gra1_2))	(icr2_1	vul2_2))))	((((icr2_2	(icr1_3	(grm1_1	grm2_1)))	vir2_1)	vup1_2)	bur1_2))	((((ceb1_2	vul1_2)	(366.1_1	369.1_2))	bur1_1)	((vel1_2	((((gac2_1	(icr2_3	plu2_1))	(gac2_2	gag2_1))	vul1_1)	gal1_1))	gag1_2)))	((hal1_1	(plu1_1	(vel1_1	vel2_1)))	(rhc1_1	rhc1_2)))	((((tri1_1
(((((((((((((((vul3_1	((gab1_2	vup2_2)	vup1_1))	((((((369.1_1	416.1_2)	406.1_1)	(gab1_1	lai1_1))	(gal1_2	gal2_1))	tri2_2)	(icr2_1	lai2_1)))	(vel1_2	(gac2_1	(((gac2_2	(gag2_1	icr2_3))	gal1_1)	(plu2_1	vul1_1)))))	(((vup1_2	vir2_1)	(icr2_2	((grm1_1	grm2_1)	icr1_3)))	bur1_2))	bur1_1)	vul2_2)	((((gac1_1	icr1_2)	gag1_2)	hal2_1)	gag1_1))	((gra2_2	gra1_1)	gra1_2))	((vul1_2	ceb1_2)	(366.1_1	369.1_2)))	(hal1_1	((vel1_1	vel2_1)	plu1_1)))	(rhc1_1	rhc1_2))	((((((bur2_2
((((((((((((vul3_1	(gab1_2	vup1_1))	vup2_2)	(((((416.1_2	406.1_1)	369.1_1)	lai1_1)	((gab1_1	(gal1_2	gal2_1))	tri2_2))	bur1_1))	((gac1_1	icr1_2)	gag1_2))	(((gag1_1	hal2_1)	vul2_2)	(icr2_1	lai2_1)))	(((((icr2_2	(grm1_1	grm2_1))	icr1_3)	vir2_1)	vup1_2)	bur1_2))	(ceb1_2	(vul1_2	(366.1_1	369.1_2))))	((gra1_1	gra1_2)	gra2_2))	((((gac2_1	icr2_3)	gal1_1)	((gac2_2	(gag2_1	plu2_1))	vul1_1))	vel1_2))	(rhc1_1	rhc1_2))	((((((406.1_2	ceb1_1)	(((416.1_1	((((ceb2_1	rot1_1)
(((((((((((((vul3_1	(gab1_2	(vup2_2	vup1_1)))	(gac1_1	icr1_2))	gag1_2)	((406.1_1	(369.1_1	416.1_2))	(((lai1_1	gab1_1)	(gal1_2	gal2_1))	tri2_2)))	bur1_1)	(vel1_2	(((gac2_1	gal1_1)	(vul1_1	plu2_1))	(gac2_2	(gag2_1	icr2_3)))))	((((366.1_1	369.1_2)	vul1_2)	ceb1_2)	(icr2_1	lai2_1)))	((gra1_1	gra2_2)	gra1_2))	(((((icr2_2	icr1_3)	(vup1_2	vir2_1))	(grm1_1	grm2_1))	bur1_2)	((gag1_1	hal2_1)	vul2_2)))	(rhc1_1	rhc1_2))	(hal1_1	(plu1_1	(vel1_1	vel2_1))))	(((((rot2_1
(((((((((((vul3_1	((gab1_2	vup1_1)	vup2_2))	(gac1_1	icr1_2))	((((416.1_2	(369.1_1	406.1_1))	lai1_1)	tri2_2)	(gab1_1	(gal1_2	gal2_1))))	((((((((gac2_1	vul1_1)	gal1_1)	(((gac2_2	plu2_1)	icr2_3)	gag2_1))	vel1_2)	gag1_2)	((gag1_1	hal2_1)	vul2_2))	(icr2_1	lai2_1))	((gra2_2	gra1_1)	gra1_2)))	bur1_1)	((ceb1_2	((366.1_1	369.1_2)	vul1_2))	((vir2_1	((icr1_3	(grm1_1	grm2_1))	(vup1_2	icr2_2)))	bur1_2)))	(hal1_1	(plu1_1	(vel1_1	vel2_1))))	(rhc1_1	rhc1_2))	((vul3_2
(((((((((vul3_1	((gab1_2	vup1_1)	vup2_2))	(gac1_1	icr1_2))	((((ceb1_2	vul1_2)	(366.1_1	369.1_2))	bur1_1)	bur1_2))	((((((406.1_1	416.1_2)	369.1_1)	(((gal1_2	gal2_1)	lai1_1)	gab1_1))	((icr2_1	lai2_1)	tri2_2))	((gag1_1	hal2_1)	vul2_2))	((vel1_2	(((gac2_1	gag2_1)	((icr2_3	plu2_1)	vul1_1))	(gac2_2	gal1_1)))	gag1_2)))	((((grm1_1	grm2_1)	(icr2_2	vir2_1))	vup1_2)	icr1_3))	((gra1_2	gra1_1)	gra2_2))	((hal1_1	((vel1_1	vel2_1)	plu1_1))	(rhc1_1	rhc1_2)))	((((((406.1_2
(((((((((((vul3_1	vup2_2)	gab1_2)	vup1_1)	bur1_1)	(gra1_1	(gra1_2	gra2_2)))	(icr1_2	gac1_1))	((((icr1_3	(grm1_1	grm2_1))	(icr2_2	vir2_1))	vup1_2)	bur1_2))	((((((ceb1_2	vul1_2)	(366.1_1	369.1_2))	((vel1_2	(((gac2_1	gac2_2)	(((gag2_1	plu2_1)	vul1_1)	icr2_3))	gal1_1))	gag1_2))	icr2_1)	((((369.1_1	406.1_1)	416.1_2)	(((lai1_1	gab1_1)	(gal1_2	gal2_1))	lai2_1))	tri2_2))	(gag1_1	(hal2_1	vul2_2))))	((hal1_1	((vel1_1	vel2_1)	plu1_1))	(rhc1_1	rhc1_2)))	((((((((bur2_2
((((((((((((vul3_1	((gab1_2	vup1_1)	vup2_2))	((vul1_2	ceb1_2)	(366.1_1	369.1_2)))	(((gra2_2	gra1_1)	gra1_2)	((icr1_2	icr2_1)	gac1_1)))	(((((369.1_1	406.1_1)	416.1_2)	((lai1_1	tri2_2)	(gab1_1	(gal1_2	gal2_1))))	lai2_1)	(vel1_2	(((((gac2_1	gac2_2)	icr2_3)	gag2_1)	gal1_1)	(vul1_1	plu2_1)))))	((gag1_1	hal2_1)	vul2_2))	(((vup1_2	(((icr1_3	(grm1_1	grm2_1))	vir2_1)	icr2_2))	bur1_2)	gag1_2))	bur1_1)	(hal1_1	(plu1_1	(vel1_1	vel2_1))))	(rhc1_1	rhc1_2))	((((((rot2_1
((((((((((((((vul3_1	((gab1_2	vup2_2)	vup1_1))	icr1_2)	gag1_2)	(vel1_2	((((gac2_1	(gac2_2	(gag2_1	icr2_3)))	gal1_1)	vul1_1)	plu2_1)))	(bur1_1	(gra2_2	(gra1_1	gra1_2))))	((vul1_2	ceb1_2)	(366.1_1	369.1_2)))	(((((416.1_2	(369.1_1	406.1_1))	(gal1_2	gal2_1))	(((gab1_1	lai1_1)	lai2_1)	tri2_2))	(gac1_1	icr2_1))	((gag1_1	vul2_2)	hal2_1)))	(((icr1_3	(vup1_2	(icr2_2	(grm1_1	grm2_1))))	vir2_1)	bur1_2))	(hal1_1	(plu1_1	(vel1_1	vel2_1))))	(rhc1_1	rhc1_2))	(((((((bur2_2
((((((((((((((vul3_1	vup1_1)	((icr1_2	gab1_2)	vup2_2))	(((icr1_3	(icr2_2	((grm1_1	grm2_1)	vir2_1)))	vup1_2)	((vel1_2	((gac2_1	((gac2_2	plu2_1)	(gag2_1	gal1_1)))	(icr2_3	vul1_1)))	gag1_2)))	(bur1_2	(gac1_1	icr2_1)))	bur1_1)	(hal1_1	(plu1_1	(vel1_1	vel2_1))))	((gra1_1	gra2_2)	gra1_2))	((vul1_2	(ceb1_2	(366.1_1	369.1_2)))	(rhc1_1	rhc1_2)))	((gag1_1	hal2_1)	vul2_2))	((((416.1_2	(369.1_1	406.1_1))	(lai1_1	(gab1_1	(gal1_2	gal2_1))))	tri2_2)	lai2_1))	(gab2_2
(((((((((vul3_1	(icr1_2	((gab1_2	vup1_1)	vup2_2)))	(((gac2_1	(((gac2_2	gal1_1)	(icr2_3	vul1_1))	(gag2_1	plu2_1)))	vel1_2)	gag1_2))	((ceb1_2	((366.1_1	369.1_2)	vul1_2))	bur1_1))	(hal1_1	(plu1_1	(vel1_1	vel2_1))))	(rhc1_1	rhc1_2))	((((grm1_1	grm2_1)	((vir2_1	(vup1_2	icr2_2))	icr1_3))	bur1_2)	((((369.1_1	(406.1_1	416.1_2))	(((gab1_1	lai1_1)	(gal1_2	gal2_1))	tri2_2))	lai2_1)	(((gra2_2	gra1_1)	gra1_2)	(((gac1_1	icr2_1)	(gag1_1	hal2_1))	vul2_2)))))	(((((((406.1_2
((((((((vul3_1	(gab1_2	(vup1_1	vup2_2)))	icr1_2)	((((vul1_2	ceb1_2)	(366.1_1	369.1_2))	bur1_1)	((((((icr2_2	(vir2_1	icr1_3))	vup1_2)	(grm1_1	grm2_1))	bur1_2)	(gac1_1	icr2_1))	(((416.1_2	(369.1_1	406.1_1))	(((gab1_1	lai1_1)	tri2_2)	((gal1_2	gal2_1)	lai2_1)))	((gag1_1	hal2_1)	vul2_2)))))	(gra1_2	(gra1_1	gra2_2)))	(((((((gac2_1	(gal1_1	vul1_1))	gag2_1)	icr2_3)	(gac2_2	plu2_1))	vel1_2)	gag1_2)	(hal1_1	(plu1_1	(vel1_1	vel2_1)))))	(rhc1_1	rhc1_2))	(((((((((bur2_2
((((((((((((vul3_1	(gab1_2	vup1_1))	vup2_2)	((((gac2_1	((gac2_2	gag2_1)	(gal1_1	(icr2_3	plu2_1))))	vul1_1)	vel1_2)	gag1_2))	bur1_1)	(((366.1_1	369.1_2)	vul1_2)	ceb1_2))	(((vup1_2	(icr2_2	((grm1_1	grm2_1)	(vir2_1	icr1_3))))	bur1_2)	(gac1_1	icr2_1)))	(((((((369.1_1	(406.1_1	416.1_2))	((gab1_1	lai1_1)	lai2_1))	(gal1_2	gal2_1))	tri2_2)	((gag1_1	hal2_1)	vul2_2))	((gra1_1	gra2_2)	gra1_2))	icr1_2))	((((((((bur2_2	vir1_1)	tri2_1)	vir1_2)	((rot2_1	rot3_2)	rot3_1))
(((((((((((vul3_1	(gab1_2	(vup1_1	vup2_2)))	(gac1_1	icr2_1))	((gag1_1	hal2_1)	vul2_2))	((((gac2_1	(gac2_2	(icr2_3	vul1_1)))	((gag2_1	plu2_1)	gal1_1))	vel1_2)	gag1_2))	(gra2_2	(gra1_1	gra1_2)))	((((((406.1_1	416.1_2)	369.1_1)	((gab1_1	(gal1_2	gal2_1))	lai1_1))	tri2_2)	lai2_1)	icr1_2))	(((ceb1_2	vul1_2)	(366.1_1	369.1_2))	(((icr1_3	(((vup1_2	icr2_2)	(grm1_1	grm2_1))	vir2_1))	bur1_2)	bur1_1)))	((hal1_1	(plu1_1	(vel1_1	vel2_1)))	(rhc1_1	rhc1_2)))	((((((rot2_1
((((((((vul3_1	((gab1_2	vup1_1)	vup2_2))	((((ceb1_2	vul1_2)	(366.1_1	369.1_2))	((vel1_2	((gac2_1	(gac2_2	gal1_1))	((gag2_1	(vul1_1	plu2_1))	icr2_3)))	gag1_2))	((gag1_1	vul2_2)	hal2_1)))	(((((((vir2_1	(icr2_2	(grm1_1	grm2_1)))	(icr1_3	vup1_2))	bur1_2)	(((((406.1_1	416.1_2)	369.1_1)	lai2_1)	((gab1_1	((gal1_2	gal2_1)	lai1_1))	tri2_2))	icr1_2))	bur1_1)	((gra1_1	gra2_2)	gra1_2))	(gac1_1	icr2_1)))	(hal1_1	(plu1_1	(vel1_1	vel2_1))))	(rhc1_1	rhc1_2))	((vul3_2
((((((((vul3_1	gab1_2)	(vup1_1	vup2_2))	(((((ceb1_2	vul1_2)	(366.1_1	369.1_2))	(gag1_1	(hal2_1	vul2_2)))	(((((((369.1_1	406.1_1)	416.1_2)	lai2_1)	(lai1_1	gab1_1))	(gal1_2	gal2_1))	tri2_2)	(((vel1_2	((((gac2_1	vul1_1)	gac2_2)	plu2_1)	((gag2_1	icr2_3)	gal1_1)))	gag1_2)	(icr2_1	(gac1_1	icr1_2)))))	((((icr1_3	vir2_1)	icr2_2)	(vup1_2	(grm1_1	grm2_1)))	bur1_2)))	bur1_1)	(((hal1_1	(plu1_1	(vel1_1	vel2_1)))	((gra1_1	gra2_2)	gra1_2))	(rhc1_1	rhc1_2)))	((((((((bur2_2
(((((((((((vul3_1	(vup1_1	vup2_2))	gab1_2)	((gra1_1	gra2_2)	gra1_2))	(((ceb1_2	vul1_2)	(366.1_1	369.1_2))	((gag1_1	hal2_1)	vul2_2)))	(((((((((grm1_1	grm2_1)	icr1_3)	vir2_1)	icr2_2)	vup1_2)	bur1_2)	((gac1_1	icr1_2)	icr2_1))	(((((369.1_1	(406.1_1	416.1_2))	((lai2_1	lai1_1)	gab1_1))	(gal1_2	gal2_1))	tri2_2)	bur1_1))	((((gac2_1	(gac2_2	plu2_1))	(((gag2_1	icr2_3)	vul1_1)	gal1_1))	vel1_2)	gag1_2)))	(hal1_1	(plu1_1	(vel1_1	vel2_1))))	(rhc1_1	rhc1_2))	(gab2_2
((((((((((((((vul3_1	vup2_2)	(gab1_2	vup1_1))	(ceb1_2	(vul1_2	(366.1_1	369.1_2))))	(gag1_1	(hal2_1	vul2_2)))	((gac1_1	icr1_2)	icr2_1))	((((vup1_2	(grm1_1	grm2_1))	((icr1_3	vir2_1)	icr2_2))	bur1_2)	(((369.1_1	416.1_2)	406.1_1)	(((((gal1_2	gal2_1)	lai1_1)	gab1_1)	tri2_2)	lai2_1))))	((gra2_2	gra1_1)	gra1_2))	((vel1_2	(((((gac2_1	gag2_1)	gal1_1)	icr2_3)	(gac2_2	plu2_1))	vul1_1))	gag1_2))	bur1_1)	(rhc1_1	rhc1_2))	(hal1_1	(plu1_1	(vel1_1	vel2_1))))	((vul3_2
((((((((((((vul3_1	((gab1_2	vup2_2)	vup1_1))	(bur1_1	(icr1_2	(gac1_1	icr2_1))))	((((366.1_1	369.1_2)	(ceb1_2	vul1_2))	((((icr1_3	((grm1_1	grm2_1)	vir2_1))	icr2_2)	vup1_2)	bur1_2))	(((369.1_1	(406.1_1	416.1_2))	(((gab1_1	lai1_1)	(gal1_2	gal2_1))	lai2_1))	tri2_2)))	((gag1_1	hal2_1)	vul2_2))	((vel1_2	((gac2_1	((gac2_2	((gal1_1	icr2_3)	plu2_1))	gag2_1))	vul1_1))	gag1_2))	((gra2_2	gra1_1)	gra1_2))	(hal1_1	(plu1_1	(vel1_1	vel2_1))))	(rhc1_1	rhc1_2))	(vul3_2
(((((((((((((vul3_1	vup1_1)	gab1_2)	vup2_2)	bur1_1)	bur1_2)	((((((416.1_2	369.1_1)	406.1_1)	((gab1_1	(gal1_2	gal2_1))	lai1_1))	tri2_2)	lai2_1)	(((vel1_2	(gac2_1	((gac2_2	(((gag2_1	icr2_3)	plu2_1)	gal1_1))	vul1_1)))	gag1_2)	((gra2_2	gra1_1)	gra1_2))))	((((366.1_1	369.1_2)	vul1_2)	ceb1_2)	(((gac1_1	icr1_2)	icr2_1)	((gag1_1	vul2_2)	hal2_1))))	((((icr2_2	vir2_1)	(grm1_1	grm2_1))	icr1_3)	vup1_2))	((hal1_1	(plu1_1	(vel1_1	vel2_1)))	(rhc1_1	rhc1_2)))	((((((bur2_2
((((((((((((vul3_1	(gab1_2	vup1_1))	vup2_2)	bur1_2)	((((vul1_2	ceb1_2)	(366.1_1	369.1_2))	bur1_1)	((((vir2_1	icr2_2)	icr1_3)	(grm1_1	grm2_1))	vup1_2)))	(((vel1_2	(((gac2_1	vul1_1)	((gac2_2	gal1_1)	(gag2_1	icr2_3)))	plu2_1))	gag1_2)	((gag1_1	hal2_1)	vul2_2)))	(((((406.1_1	416.1_2)	369.1_1)	(((gab1_1	((gal1_2	gal2_1)	lai1_1))	tri2_2)	lai2_1))	(icr1_2	(gac1_1	icr2_1)))	((gra2_2	gra1_1)	gra1_2)))	(hal1_1	(plu1_1	(vel1_1	vel2_1))))	(rhc1_1	rhc1_2))	((vul3_2
((((((((((((vul3_1	gab1_2)	(vup1_1	vup2_2))	((gac1_1	icr1_2)	icr2_1))	((gag1_1	hal2_1)	vul2_2))	((vel1_2	(gac2_1	(((gac2_2	icr2_3)	(gal1_1	plu2_1))	(gag2_1	vul1_1))))	gag1_2))	(((((369.1_1	406.1_1)	416.1_2)	(gab1_1	lai1_1))	(gal1_2	gal2_1))	(lai2_1	tri2_2)))	(((((vir2_1	icr1_3)	icr2_2)	(vup1_2	(grm1_1	grm2_1)))	bur1_2)	((gra2_2	gra1_1)	gra1_2)))	(((vul1_2	ceb1_2)	(366.1_1	369.1_2))	bur1_1))	((hal1_1	(plu1_1	(vel1_1	vel2_1)))	(rhc1_1	rhc1_2)))	(((((((bur2_2
(((((((((((vul3_1	((gab1_2	vup2_2)	vup1_1))	(icr1_2	gac1_1))	((gag1_1	hal2_1)	vul2_2))	((gra2_2	gra1_1)	gra1_2))	((((((icr2_2	vir2_1)	icr1_3)	(grm1_1	grm2_1))	vup1_2)	bur1_2)	((((gac2_1	(((gac2_2	gag2_1)	icr2_3)	plu2_1))	(gal1_1	vul1_1))	vel1_2)	gag1_2)))	(((369.1_1	(406.1_1	416.1_2))	(lai1_1	(gal1_2	gal2_1)))	(gab1_1	((icr2_1	lai2_1)	tri2_2))))	((vul1_2	((366.1_1	369.1_2)	ceb1_2))	bur1_1))	(hal1_1	(plu1_1	(vel1_1	vel2_1))))	(rhc1_1	rhc1_2))	(((((((bur2_2
(((((((((((vul3_1	gab1_2)	(vup1_1	vup2_2))	((gac1_1	icr1_2)	((gag1_1	hal2_1)	vul2_2)))	(((((369.1_1	406.1_1)	416.1_2)	(lai1_1	(gab1_1	(gal1_2	gal2_1))))	tri2_2)	(icr2_1	lai2_1)))	((((((vup1_2	(icr2_2	icr1_3))	(grm1_1	grm2_1))	vir2_1)	bur1_2)	((gra2_2	gra1_1)	gra1_2))	((((((gac2_1	icr2_3)	gal1_1)	vul1_1)	(gac2_2	(gag2_1	plu2_1)))	vel1_2)	gag1_2)))	(((vul1_2	(366.1_1	369.1_2))	ceb1_2)	bur1_1))	(hal1_1	(plu1_1	(vel1_1	vel2_1))))	(rhc1_1	rhc1_2))	(((((((bur2_2
((((((((((((vul3_1	vup2_2)	(gab1_2	vup1_1))	(gac1_1	icr1_2))	((((366.1_1	369.1_2)	(ceb1_2	vul1_2))	((gag1_1	hal2_1)	vul2_2))	((406.1_1	(369.1_1	416.1_2))	(((gab1_1	lai1_1)	(gal1_2	gal2_1))	tri2_2))))	(((((vup1_2	bur1_2)	((grm1_1	grm2_1)	vir2_1))	(icr2_2	icr1_3))	bur1_1)	((vel1_2	((((gac2_1	gag2_1)	vul1_1)	gal1_1)	((gac2_2	icr2_3)	plu2_1)))	gag1_2)))	(icr2_1	lai2_1))	((gra2_2	gra1_2)	gra1_1))	(rhc1_1	rhc1_2))	(hal1_1	(plu1_1	(vel1_1	vel2_1))))	(((tri1_1
(((((((((((vul3_1	gab1_2)	(vup1_1	vup2_2))	(gac1_1	icr1_2))	(((icr1_3	((icr2_2	(bur1_2	(grm1_1	grm2_1)))	vir2_1))	vup1_2)	(icr2_1	lai2_1)))	((ceb1_2	vul1_2)	(366.1_1	369.1_2)))	(((((((406.1_1	416.1_2)	369.1_1)	((gab1_1	((gal1_2	gal2_1)	lai1_1))	tri2_2))	((vel1_2	((gac2_1	((gac2_2	vul1_1)	(gag2_1	(icr2_3	plu2_1))))	gal1_1))	gag1_2))	((gag1_1	hal2_1)	vul2_2))	((gra2_2	gra1_1)	gra1_2))	bur1_1))	(rhc1_1	rhc1_2))	(hal1_1	(plu1_1	(vel1_1	vel2_1))))	(vul3_2
(((((((((((vul3_1	(gab1_2	(vup1_1	vup2_2)))	(icr2_1	lai2_1))	(gac1_1	icr1_2))	((vel1_2	(((gac2_1	((gag2_1	vul1_1)	gal1_1))	(gac2_2	plu2_1))	icr2_3))	gag1_2))	(gag1_1	(hal2_1	vul2_2)))	((vul1_2	ceb1_2)	(366.1_1	369.1_2)))	((((((icr2_2	vup1_2)	(grm1_1	grm2_1))	(icr1_3	vir2_1))	((gra1_1	gra1_2)	gra2_2))	(bur1_1	bur1_2))	((((406.1_1	369.1_1)	416.1_2)	(gal1_2	gal2_1))	((gab1_1	lai1_1)	tri2_2))))	((hal1_1	(plu1_1	(vel1_1	vel2_1)))	(rhc1_1	rhc1_2)))	(((tri1_1
(((((((((((((vul3_1	vup2_2)	vup1_1)	gab1_2)	(gac1_1	icr1_2))	(icr2_1	lai2_1))	(vel1_2	(((((gac2_1	gal1_1)	gac2_2)	plu2_1)	vul1_1)	(gag2_1	icr2_3))))	((bur1_2	gag1_2)	((gag1_1	hal2_1)	vul2_2)))	((((366.1_1	369.1_2)	(ceb1_2	vul1_2))	(((((grm1_1	grm2_1)	icr2_2)	(vup1_2	(icr1_3	vir2_1)))	(((406.1_1	(369.1_1	416.1_2))	((gab1_1	(gal1_2	gal2_1))	lai1_1))	tri2_2))	bur1_1))	((gra2_2	gra1_1)	gra1_2)))	(rhc1_1	rhc1_2))	(hal1_1	(plu1_1	(vel1_1	vel2_1))))	(((((((bur2_2
(((((((((((((vul3_1	gab1_2)	vup2_2)	vup1_1)	(gac1_1	icr1_2))	((gag1_1	vul2_2)	hal2_1))	bur1_2)	(((vel1_2	(gac2_1	((((gac2_2	gag2_1)	(icr2_3	plu2_1))	vul1_1)	gal1_1)))	((gra2_2	gra1_1)	gra1_2))	(bur1_1	(icr2_1	lai2_1))))	((((vul1_2	ceb1_2)	(366.1_1	369.1_2))	((((416.1_2	(369.1_1	406.1_1))	(gab1_1	((gal1_2	gal2_1)	lai1_1)))	tri2_2)	gag1_2))	((icr2_2	vup1_2)	(((grm1_1	grm2_1)	vir2_1)	icr1_3))))	(hal1_1	((vel1_1	vel2_1)	plu1_1)))	(rhc1_1	rhc1_2))	(((406.1_2
(((((((((((((vul3_1	vup1_1)	vup2_2)	gab1_2)	(gac1_1	icr1_2))	((gra2_2	gra1_1)	gra1_2))	(((gag1_1	hal2_1)	vul2_2)	(icr2_1	lai2_1)))	(((((vul1_2	ceb1_2)	(366.1_1	369.1_2))	((((((gac2_1	gal1_1)	icr2_3)	(gac2_2	plu2_1))	(gag2_1	vul1_1))	vel1_2)	gag1_2))	bur1_1)	((((((grm1_1	grm2_1)	icr2_2)	(vup1_2	icr1_3))	vir2_1)	bur1_2)	(((((369.1_1	406.1_1)	416.1_2)	((gal1_2	gal2_1)	lai1_1))	gab1_1)	tri2_2))))	(rhc1_1	rhc1_2))	(hal1_1	(plu1_1	(vel1_1	vel2_1))))	(gab2_2
(((((((((((((vul3_1	(gab1_2	(vup1_1	vup2_2)))	(gac1_1	icr1_2))	((((ceb1_2	vul1_2)	(366.1_1	369.1_2))	bur1_1)	(icr2_1	lai2_1)))	((vel1_2	(((gac2_1	(gal1_1	icr2_3))	vul1_1)	(gac2_2	(gag2_1	plu2_1))))	gag1_2))	((gra1_1	gra1_2)	gra2_2))	(((406.1_1	416.1_2)	369.1_1)	((((gal1_2	gal2_1)	gab1_1)	tri2_2)	lai1_1)))	(((((icr2_2	(grm1_1	grm2_1))	(vup1_2	vir2_1))	icr1_3)	bur1_2)	(gag1_1	(hal2_1	vul2_2))))	(rhc1_1	rhc1_2))	(hal1_1	(plu1_1	(vel1_1	vel2_1))))	(vul3_2
(((((((((vul3_1	(gab1_2	vup1_1))	vup2_2)	bur1_1)	((((ceb1_2	vul1_2)	(366.1_1	369.1_2))	(((((icr1_3	(icr2_2	vir2_1))	(vup1_2	(grm1_1	grm2_1)))	bur1_2)	((((416.1_2	369.1_1)	406.1_1)	((gal1_2	gal2_1)	lai1_1))	(gab1_1	tri2_2)))	(((vel1_2	((gac2_1	vul1_1)	(((gac2_2	plu2_1)	gag2_1)	(gal1_1	icr2_3))))	gag1_2)	(icr2_1	((gac1_1	icr1_2)	lai2_1)))))	(((gra2_2	gra1_1)	gra1_2)	(gag1_1	(hal2_1	vul2_2)))))	((hal1_1	(plu1_1	(vel1_1	vel2_1)))	(rhc1_1	rhc1_2)))	(((tri1_1
(((((((((((vul3_1	((gab1_2	vup2_2)	vup1_1))	((((406.1_1	(369.1_1	416.1_2))	tri2_2)	((gal1_2	gal2_1)	(gab1_1	lai1_1)))	lai2_1))	bur1_1)	(gra1_2	(gra1_1	gra2_2)))	((gac1_1	icr1_2)	icr2_1))	((vul1_2	((366.1_1	369.1_2)	ceb1_2))	((((((icr2_2	icr1_3)	vir2_1)	bur1_2)	vup1_2)	(grm1_1	grm2_1))	((vel1_2	((((gac2_1	gal1_1)	(gag2_1	icr2_3))	(gac2_2	plu2_1))	vul1_1))	gag1_2))))	((gag1_1	vul2_2)	hal2_1))	(hal1_1	(plu1_1	(vel1_1	vel2_1))))	((((((bur2_2	(tri2_1	vir1_1))
(((((((((vul3_1	((gab1_2	vup1_1)	vup2_2))	((gac1_1	icr1_2)	icr2_1))	(gra2_2	(gra1_1	gra1_2)))	((((((ceb1_2	vul1_2)	(366.1_1	369.1_2))	bur1_1)	(((((369.1_1	416.1_2)	406.1_1)	(gal1_2	gal2_1))	((lai1_1	gab1_1)	lai2_1))	tri2_2))	((((icr2_2	(grm1_1	grm2_1))	(vir2_1	icr1_3))	(vup1_2	bur1_2))	((vel1_2	(((gac2_1	gag2_1)	((gac2_2	gal1_1)	icr2_3))	(vul1_1	plu2_1)))	gag1_2)))	((gag1_1	hal2_1)	vul2_2)))	(rhc1_1	rhc1_2))	(hal1_1	(plu1_1	(vel1_1	vel2_1))))	((((tri1_1
((((((((((vul3_1	(gab1_2	(vup1_1	vup2_2)))	((((gac2_1	((gac2_2	vul1_1)	((gag2_1	plu2_1)	icr2_3)))	gal1_1)	vel1_2)	gag1_2))	(((ceb1_2	vul1_2)	(366.1_1	369.1_2))	bur1_1))	(((((369.1_1	406.1_1)	416.1_2)	((lai1_1	(gal1_2	gal2_1))	tri2_2))	(gab1_1	lai2_1))	(gac1_1	(icr1_2	icr2_1))))	(((((icr2_2	icr1_3)	(vir2_1	(grm1_1	grm2_1)))	vup1_2)	bur1_2)	(((gra1_1	gra2_2)	gra1_2)	((gag1_1	vul2_2)	hal2_1))))	(rhc1_1	rhc1_2))	(hal1_1	(plu1_1	(vel1_1	vel2_1))))	((((((((bur2_2
((((((((((vul3_1	(gab1_2	vup1_1))	vup2_2)	((((vel1_2	(((gac2_1	gag2_1)	(gac2_2	icr2_3))	((gal1_1	plu2_1)	vul1_1)))	gag1_2)	((gac1_1	icr1_2)	icr2_1))	((gra2_2	gra1_2)	gra1_1)))	(((((369.1_1	(406.1_1	416.1_2))	(gal1_2	gal2_1))	(gab1_1	lai2_1))	lai1_1)	tri2_2))	((((vul1_2	ceb1_2)	(366.1_1	369.1_2))	(((icr2_2	((vir2_1	(grm1_1	grm2_1))	icr1_3))	vup1_2)	bur1_2))	((gag1_1	hal2_1)	vul2_2)))	bur1_1)	((hal1_1	((vel1_1	vel2_1)	plu1_1))	(rhc1_1	rhc1_2)))	(vul3_2
(((((((((((vul3_1	((gab1_2	vup1_1)	vup2_2))	(bur1_1	((gac1_1	icr2_1)	icr1_2)))	(((vul1_2	ceb1_2)	(366.1_1	369.1_2))	(((((((gac2_1	plu2_1)	gag2_1)	gal1_1)	vul1_1)	(gac2_2	icr2_3))	vel1_2)	gag1_2)))	((((369.1_1	406.1_1)	416.1_2)	(gab1_1	(gal1_2	gal2_1)))	((lai1_1	tri2_2)	lai2_1)))	((gag1_1	vul2_2)	hal2_1))	(((((icr2_2	(grm1_1	grm2_1))	icr1_3)	vup1_2)	vir2_1)	bur1_2))	((gra2_2	gra1_1)	gra1_2))	(hal1_1	(plu1_1	(vel1_1	vel2_1))))	(rhc1_1	rhc1_2))	(((((((406.1_2
(((((((((((((((vul3_1	vup1_1)	gab1_2)	vup2_2)	gac1_1)	icr1_2)	icr2_1)	(((366.1_1	369.1_2)	vul1_2)	ceb1_2))	bur1_1)	((gag1_1	hal2_1)	vul2_2))	((vel1_2	(gac2_1	(((gac2_2	gag2_1)	icr2_3)	((gal1_1	plu2_1)	vul1_1))))	gag1_2))	(((((((icr1_3	icr2_2)	(grm1_1	grm2_1))	vup1_2)	vir2_1)	bur1_2)	((gra1_1	gra2_2)	gra1_2))	(hal1_1	(plu1_1	(vel1_1	vel2_1)))))	(((((406.1_1	369.1_1)	416.1_2)	lai2_1)	((lai1_1	(gal1_2	gal2_1))	gab1_1))	tri2_2))	(rhc1_1	rhc1_2))	((((((rot2_1
(((((((((((vul3_1	(gab1_2	(vup1_1	vup2_2)))	((gac1_1	icr2_1)	(gag1_2	icr1_2)))	(vel1_2	((gac2_1	((((gac2_2	plu2_1)	icr2_3)	gag2_1)	gal1_1))	vul1_1)))	(((((ceb1_2	vul1_2)	(366.1_1	369.1_2))	bur1_1)	((gag1_1	vul2_2)	hal2_1))	((((369.1_1	406.1_1)	416.1_2)	(((lai1_1	(gal1_2	gal2_1))	gab1_1)	lai2_1))	tri2_2)))	(((((icr2_2	icr1_3)	vir2_1)	(grm1_1	grm2_1))	vup1_2)	bur1_2))	((gra1_1	gra2_2)	gra1_2))	(rhc1_1	rhc1_2))	(hal1_1	(plu1_1	(vel1_1	vel2_1))))	((((((bur2_2
(((((((((vul3_1	((gab1_2	vup1_1)	vup2_2))	((gac1_1	icr2_1)	icr1_2))	bur1_1)	(ceb1_2	(vul1_2	(366.1_1	369.1_2))))	(((((((icr1_3	(grm1_1	grm2_1))	(icr2_2	vir2_1))	vup1_2)	bur1_2)	(((((416.1_2	406.1_1)	369.1_1)	lai1_1)	((gab1_1	(gal1_2	gal2_1))	tri2_2))	lai2_1))	((((gra2_2	gra1_1)	gra1_2)	vul2_2)	(gag1_1	hal2_1)))	((vel1_2	((gac2_1	plu2_1)	((((gac2_2	gag2_1)	icr2_3)	vul1_1)	gal1_1)))	gag1_2)))	((hal1_1	(plu1_1	(vel1_1	vel2_1)))	(rhc1_1	rhc1_2)))	((((((vir1_2
(((((((((((vul3_1	(gab1_2	vup1_1))	vup2_2)	((((((grm1_1	grm2_1)	(vup1_2	(vir2_1	(icr2_2	icr1_3))))	bur1_2)	vul2_2)	((icr1_2	(gac1_1	icr2_1))	(gag1_1	hal2_1)))	(((((416.1_2	(369.1_1	406.1_1))	((gab1_1	lai1_1)	(gal1_2	gal2_1)))	tri2_2)	lai2_1)	bur1_1)))	((vel1_2	((gac2_1	vul1_1)	((((gac2_2	plu2_1)	gag2_1)	icr2_3)	gal1_1)))	gag1_2))	((vul1_2	ceb1_2)	(366.1_1	369.1_2)))	((gra2_2	gra1_1)	gra1_2))	((hal1_1	(plu1_1	(vel1_1	vel2_1)))	(rhc1_1	rhc1_2)))	((((vir1_2
(((((((((((((vul3_1	(gab1_2	(vup2_2	vup1_1)))	((((((gac2_1	gag2_1)	icr2_3)	(gac2_2	gal1_1))	(vul1_1	plu2_1))	vel1_2)	gag1_2))	((icr1_2	(gag1_1	hal2_1))	(gac1_1	icr2_1)))	((vul1_2	ceb1_2)	(366.1_1	369.1_2)))	(((((369.1_1	(406.1_1	416.1_2))	lai1_1)	(gab1_1	(gal1_2	gal2_1)))	tri2_2)	lai2_1))	bur1_1)	vul2_2)	((((((grm1_1	grm2_1)	vup1_2)	(icr2_2	vir2_1))	icr1_3)	bur1_2)	((gra2_2	gra1_2)	gra1_1)))	(rhc1_1	rhc1_2))	(hal1_1	(plu1_1	(vel1_1	vel2_1))))	((((((((bur2_2
((((((((((((((vul3_1	vup1_1)	(gab1_2	vup2_2))	gac1_1)	((gag1_1	hal2_1)	(icr1_2	icr2_1)))	gag1_2)	(bur1_1	vul2_2))	(((((369.1_1	416.1_2)	406.1_1)	(((gal1_2	gal2_1)	lai1_1)	gab1_1))	lai2_1)	tri2_2))	((vul1_2	ceb1_2)	(366.1_1	369.1_2)))	(((((((vir2_1	icr2_2)	(grm1_1	grm2_1))	icr1_3)	vup1_2)	bur1_2)	(((((gac2_1	(gag2_1	icr2_3))	gac2_2)	(gal1_1	vul1_1))	plu2_1)	vel1_2))	((gra2_2	gra1_2)	gra1_1)))	((hal1_1	(plu1_1	(vel1_1	vel2_1)))	(rhc1_1	rhc1_2)))	(((((((bur2_2
((((((((((((((vul3_1	((gab1_2	vup2_2)	vup1_1))	gag1_2)	(icr1_2	icr2_1))	((((vir2_1	(grm1_1	grm2_1))	(icr1_3	icr2_2))	vup1_2)	bur1_2))	((((gac2_1	vul1_1)	((gac2_2	icr2_3)	(gal1_1	plu2_1)))	gag2_1)	vel1_2))	vul2_2)	(((vul1_2	ceb1_2)	(366.1_1	369.1_2))	(((((369.1_1	(406.1_1	416.1_2))	(gab1_1	lai1_1))	(gal1_2	gal2_1))	lai2_1)	tri2_2)))	(bur1_1	(gac1_1	(gag1_1	hal2_1))))	((gra1_1	gra2_2)	gra1_2))	(rhc1_1	rhc1_2))	(hal1_1	((vel1_1	vel2_1)	plu1_1)))	(((((rot2_1
(((((((((((((((vul3_1	vup2_2)	(gab1_2	vup1_1))	((icr1_2	icr2_1)	gag1_2))	(((366.1_1	369.1_2)	ceb1_2)	vul1_2))	vul2_2)	(((((icr2_2	vir2_1)	icr1_3)	vup1_2)	(grm1_1	grm2_1))	bur1_2))	((gra2_2	gra1_1)	gra1_2))	bur1_1)	((((((406.1_1	416.1_2)	369.1_1)	lai2_1)	(((gab1_1	lai1_1)	(gal1_2	gal2_1))	tri2_2))	(gac1_1	(gag1_1	hal2_1)))	(vel1_2	((((gac2_1	(gac2_2	gag2_1))	vul1_1)	gal1_1)	(icr2_3	plu2_1)))))	(hal1_1	((vel1_1	vel2_1)	plu1_1)))	(rhc1_1	rhc1_2))	(((((((bur2_2
((((((((vul3_1	((gab1_2	vup1_1)	vup2_2))	(bur1_2	gac1_1))	((gra2_2	gra1_1)	gra1_2))	((((ceb1_2	vul1_2)	(366.1_1	369.1_2))	(((((icr1_3	vir2_1)	vup1_2)	icr2_2)	(grm1_1	grm2_1))	(vel1_2	((gac2_1	(gac2_2	gal1_1))	(((gag2_1	icr2_3)	plu2_1)	vul1_1)))))	((((((((416.1_2	(369.1_1	406.1_1))	(gab1_1	(gal1_2	gal2_1)))	lai1_1)	tri2_2)	lai2_1)	vul2_2)	((((icr2_1	gag1_1)	gag1_2)	icr1_2)	hal2_1))	bur1_1)))	(hal1_1	((vel1_1	vel2_1)	plu1_1)))	(rhc1_1	rhc1_2))	((((((rot2_1
((((((((((((vul3_1	((gab1_2	vup1_1)	vup2_2))	(((((369.1_1	416.1_2)	406.1_1)	(gab1_1	lai1_1))	((gal1_2	gal2_1)	lai2_1))	tri2_2))	(hal2_1	vul2_2))	(((icr2_2	(grm1_1	grm2_1))	(vir2_1	icr1_3))	vup1_2))	((gra2_2	gra1_1)	gra1_2))	(bur1_1	(((icr1_2	gag1_2)	gag1_1)	icr2_1)))	(((ceb1_2	((366.1_1	369.1_2)	vul1_2))	gac1_1)	((vel1_2	(((gac2_1	gal1_1)	(gac2_2	plu2_1))	((gag2_1	icr2_3)	vul1_1)))	bur1_2)))	(hal1_1	(plu1_1	(vel1_1	vel2_1))))	(rhc1_1	rhc1_2))	(gab2_2
(((((((((((((vul3_1	vup2_2)	(gab1_2	vup1_1))	gag1_1)	(((vul1_2	(366.1_1	369.1_2))	ceb1_2)	(gac1_1	icr2_1)))	(bur1_2	hal2_1))	(((((369.1_1	416.1_2)	406.1_1)	lai1_1)	(lai2_1	tri2_2))	(gab1_1	(gal1_2	gal2_1))))	(((((grm1_1	grm2_1)	((vup1_2	(icr2_2	vir2_1))	icr1_3))	((vel1_2	(((((gac2_1	gac2_2)	vul1_1)	plu2_1)	(gag2_1	icr2_3))	gal1_1))	gag1_2))	((gra1_1	gra2_2)	gra1_2))	((bur1_1	icr1_2)	vul2_2)))	(hal1_1	(plu1_1	(vel1_1	vel2_1))))	(rhc1_1	rhc1_2))	((((((rot2_1
((((((((((((((((vul3_1	vup1_1)	(gab1_2	vup2_2))	gac1_1)	icr2_1)	hal2_1)	(gag1_1	vul2_2))	bur1_1)	((vel1_2	((gac2_1	((gac2_2	gag2_1)	(gal1_1	(icr2_3	plu2_1))))	vul1_1))	gag1_2))	(((icr2_2	(vir2_1	(grm1_1	grm2_1)))	icr1_3)	vup1_2))	(((((369.1_1	416.1_2)	406.1_1)	((gal1_2	gal2_1)	lai1_1))	tri2_2)	(gab1_1	lai2_1)))	bur1_2)	((((366.1_1	369.1_2)	vul1_2)	ceb1_2)	icr1_2))	((gra1_1	gra2_2)	gra1_2))	((hal1_1	(plu1_1	(vel1_1	vel2_1)))	(rhc1_1	rhc1_2)))	((((((rot2_1
((((((((((vul3_1	((gab1_2	vup1_1)	vup2_2))	((406.1_1	(369.1_1	416.1_2))	(((lai2_1	lai1_1)	(gal1_2	gal2_1))	(gab1_1	tri2_2))))	((icr1_3	(icr2_2	(grm1_1	grm2_1)))	(vup1_2	vir2_1)))	bur1_1)	(((vul1_2	(366.1_1	369.1_2))	ceb1_2)	(bur1_2	(((icr1_2	gac1_1)	icr2_1)	((gag1_1	vul2_2)	hal2_1)))))	(((vel1_2	(((gac2_1	(((gac2_2	icr2_3)	plu2_1)	gal1_1))	vul1_1)	gag2_1))	((gra2_2	gra1_1)	gra1_2))	gag1_2))	(hal1_1	(plu1_1	(vel1_1	vel2_1))))	(rhc1_1	rhc1_2))	((((((((bur2_2
((((((((((vul3_1	(gab1_2	vup1_1))	vup2_2)	(((icr2_2	icr1_3)	(vup1_2	((grm1_1	grm2_1)	vir2_1)))	((gra1_1	gra2_2)	gra1_2)))	bur1_1)	(((((366.1_1	369.1_2)	(ceb1_2	vul1_2))	((((((gac2_1	gag2_1)	(gal1_1	icr2_3))	((gac2_2	plu2_1)	vul1_1))	vel1_2)	gag1_2)	((gag1_1	hal2_1)	vul2_2)))	((bur1_2	icr2_1)	(gac1_1	icr1_2)))	(((((369.1_1	(406.1_1	416.1_2))	(gab1_1	lai1_1))	tri2_2)	lai2_1)	(gal1_2	gal2_1))))	(rhc1_1	rhc1_2))	(hal1_1	(plu1_1	(vel1_1	vel2_1))))	(((((((rot2_1
((((((((((vul3_1	gab1_2)	(vup1_1	vup2_2))	((vup1_2	(icr1_3	icr2_2))	((grm1_1	grm2_1)	vir2_1)))	bur1_1)	(((((ceb1_2	vul1_2)	(366.1_1	369.1_2))	((vel1_2	((((gac2_1	plu2_1)	(gac2_2	gal1_1))	vul1_1)	(gag2_1	icr2_3)))	gag1_2))	(bur1_2	(((icr1_2	icr2_1)	gac1_1)	((gag1_1	hal2_1)	vul2_2))))	((((416.1_2	(369.1_1	406.1_1))	((gab1_1	lai1_1)	(gal1_2	gal2_1)))	lai2_1)	tri2_2)))	(gra2_2	(gra1_1	gra1_2)))	(hal1_1	((vel1_1	vel2_1)	plu1_1)))	(rhc1_1	rhc1_2))	(((((((((406.1_2
(((((((((((vul3_1	vup2_2)	(gab1_2	vup1_1))	(((((416.1_2	(369.1_1	406.1_1))	tri2_2)	(gal1_2	gal2_1))	lai2_1)	(gab1_1	lai1_1)))	(((vul1_2	(366.1_1	369.1_2))	ceb1_2)	((bur1_2	(((gra2_2	gra1_1)	gra1_2)	((icr1_2	gac1_1)	icr2_1)))	((gag1_1	hal2_1)	vul2_2))))	bur1_1)	((vel1_2	(((gac2_1	(gal1_1	(icr2_3	plu2_1)))	vul1_1)	(gac2_2	gag2_1)))	gag1_2))	((((icr1_3	(grm1_1	grm2_1))	vup1_2)	icr2_2)	vir2_1))	(rhc1_1	rhc1_2))	(hal1_1	(plu1_1	(vel1_1	vel2_1))))	(((((((rot2_1
((((((((((((((vul3_1	(gab1_2	vup1_1))	vup2_2)	icr2_1)	(gac1_1	icr1_2))	((gag1_1	hal2_1)	vul2_2))	bur1_2)	((ceb1_2	vul1_2)	(366.1_1	369.1_2)))	(((grm1_1	grm2_1)	(((icr2_2	icr1_3)	vup1_2)	vir2_1))	((vel1_2	(((gac2_1	(((gac2_2	plu2_1)	vul1_1)	gal1_1))	gag2_1)	icr2_3))	gag1_2)))	((((((((369.1_1	406.1_1)	416.1_2)	(gal1_2	gal2_1))	(lai1_1	gab1_1))	tri2_2)	lai2_1)	((gra1_1	gra2_2)	gra1_2))	bur1_1))	(hal1_1	((vel1_1	vel2_1)	plu1_1)))	(rhc1_1	rhc1_2))	((((((rot2_1
(((((((((((vul3_1	(gab1_2	vup1_1))	vup2_2)	((gag1_1	hal2_1)	vul2_2))	(gac1_1	(icr1_2	icr2_1)))	(((((((gac2_1	vul1_1)	gag2_1)	plu2_1)	gal1_1)	(gac2_2	icr2_3))	vel1_2)	gag1_2))	(((ceb1_2	vul1_2)	(366.1_1	369.1_2))	((((vir2_1	icr2_2)	(vup1_2	(icr1_3	(grm1_1	grm2_1))))	bur1_2)	((gra2_2	gra1_2)	gra1_1))))	(((((369.1_1	406.1_1)	416.1_2)	((gab1_1	lai1_1)	lai2_1))	tri2_2)	(gal1_2	gal2_1)))	bur1_1)	((((((bur2_2	tri2_1)	vir1_1)	vir1_2)	(((((406.1_2	ceb1_1)	bur2_1)
(((((((((((vul3_1	((gab1_2	vup1_1)	vup2_2))	((icr1_2	gac1_1)	icr2_1))	(vel1_2	((((gac2_1	icr2_3)	gal1_1)	vul1_1)	((gac2_2	gag2_1)	plu2_1))))	((gag1_1	(hal2_1	vul2_2))	gag1_2))	((gra2_2	gra1_1)	gra1_2))	((((((vup1_2	(icr2_2	vir2_1))	(grm1_1	grm2_1))	icr1_3)	bur1_2)	(((((406.1_1	416.1_2)	369.1_1)	((gab1_1	(gal1_2	gal2_1))	lai1_1))	tri2_2)	lai2_1))	bur1_1))	((ceb1_2	vul1_2)	(366.1_1	369.1_2)))	((vul3_2	gac1_2)	(gab2_2	vel2_2)))	(((((((rot2_1	rot3_1)	rot3_2)
((((((((vul3_1	(gab1_2	(vup1_1	vup2_2)))	((((ceb1_2	vul1_2)	(366.1_1	369.1_2))	(((((406.1_1	(369.1_1	416.1_2))	((lai1_1	(gab1_1	(gal1_2	gal2_1)))	tri2_2))	lai2_1)	(((bur1_1	gac1_1)	icr2_1)	icr1_2))	(((vel1_2	(((gac2_1	gal1_1)	(gac2_2	((gag2_1	icr2_3)	plu2_1)))	vul1_1))	gag1_2)	((gag1_1	hal2_1)	vul2_2))))	((icr1_3	((vup1_2	(icr2_2	vir2_1))	(grm1_1	grm2_1)))	bur1_2)))	(hal1_1	(plu1_1	(vel1_1	vel2_1))))	((gra2_2	(gra1_1	gra1_2))	(rhc1_1	rhc1_2)))	(((((bur2_2
((((((((((((vul3_1	(gab1_2	vup1_1))	vup2_2)	icr2_1)	bur1_1)	((gag1_1	hal2_1)	vul2_2))	(((vul1_2	ceb1_2)	(366.1_1	369.1_2))	((((((vir2_1	(icr2_2	(grm1_1	grm2_1)))	icr1_3)	vup1_2)	bur1_2)	((vel1_2	(((gac2_1	(((gac2_2	icr2_3)	plu2_1)	gag2_1))	vul1_1)	gal1_1))	gag1_2))	(gac1_1	icr1_2))))	(((369.1_1	416.1_2)	406.1_1)	(((lai1_1	gab1_1)	tri2_2)	(gal1_2	gal2_1))))	lai2_1)	(gra1_1	(gra1_2	gra2_2)))	(((((((((406.1_2	ceb1_1)	bur2_1)	((416.1_1	((ceb2_1	(((gab2_1	(icr1_1
(((((((((((vul3_1	((gab1_2	vup1_1)	vup2_2))	((gag1_1	hal2_1)	vul2_2))	((416.1_2	((gab1_1	lai1_1)	(369.1_1	406.1_1)))	(((gal1_2	gal2_1)	tri2_2)	lai2_1)))	((gra1_1	gra2_2)	gra1_2))	((((((366.1_1	369.1_2)	ceb1_2)	vul1_2)	((gac1_1	icr1_2)	icr2_1))	bur1_1)	((((gac2_2	icr2_3)	gal1_1)	(((gac2_1	plu2_1)	(gag2_1	vul1_1))	vel1_2))	gag1_2)))	((((icr1_3	vir2_1)	(vup1_2	icr2_2))	(grm1_1	grm2_1))	bur1_2))	(rhc1_1	rhc1_2))	(hal1_1	((vel1_1	vel2_1)	plu1_1)))	((((((((bur2_2
(((((((((((vul3_1	vup2_2)	(gab1_2	vup1_1))	((((((grm1_1	grm2_1)	icr2_2)	(vir2_1	icr1_3))	vup1_2)	bur1_2)	(((((((369.1_1	416.1_2)	406.1_1)	((gal1_2	gal2_1)	(gab1_1	lai1_1)))	tri2_2)	lai2_1)	((gra2_2	gra1_1)	gra1_2))	bur1_1)))	((((ceb1_2	vul1_2)	(366.1_1	369.1_2))	((vel1_2	(((((gac2_1	plu2_1)	gac2_2)	gal1_1)	(gag2_1	icr2_3))	vul1_1))	gag1_2))	((gag1_1	hal2_1)	vul2_2)))	((icr1_2	gac1_1)	icr2_1))	(hal1_1	((vel1_1	vel2_1)	plu1_1)))	(rhc1_1	rhc1_2))	(((((bur2_2
(((((((((((vul3_1	((gab1_2	vup2_2)	vup1_1))	(bur1_1	((gag1_1	hal2_1)	vul2_2)))	((vel1_2	((((gac2_1	gac2_2)	icr2_3)	gag2_1)	((gal1_1	plu2_1)	vul1_1)))	gag1_2))	((((((369.1_1	406.1_1)	416.1_2)	lai2_1)	((gab1_1	lai1_1)	(gal1_2	gal2_1)))	tri2_2)	(((gra2_2	gra1_1)	gra1_2)	(icr1_2	(gac1_1	icr2_1)))))	((366.1_1	369.1_2)	(ceb1_2	vul1_2)))	(((vir2_1	(icr1_3	icr2_2))	(vup1_2	(grm1_1	grm2_1)))	bur1_2))	(rhc1_1	rhc1_2))	(hal1_1	(plu1_1	(vel1_1	vel2_1))))	((((((((bur2_2
(((((((((((((vul3_1	gab1_2)	(vup1_1	vup2_2))	((icr1_2	gac1_1)	icr2_1))	((vup1_2	(((vir2_1	icr1_3)	(grm1_1	grm2_1))	icr2_2))	bur1_2))	((vel1_2	(((gac2_1	icr2_3)	((gac2_2	vul1_1)	(gag2_1	plu2_1)))	gal1_1))	gag1_2))	((gra2_2	gra1_2)	gra1_1))	(((((vul1_2	ceb1_2)	(366.1_1	369.1_2))	((gag1_1	hal2_1)	vul2_2))	((((((416.1_2	406.1_1)	369.1_1)	(gal1_2	gal2_1))	(gab1_1	lai1_1))	lai2_1)	tri2_2))	bur1_1))	(hal1_1	(plu1_1	(vel1_1	vel2_1))))	(rhc1_1	rhc1_2))	(((((((bur2_2
(((((((((((vul3_1	gab1_2)	vup1_1)	vup2_2)	((icr2_1	gac1_1)	icr1_2))	((gag1_1	hal2_1)	vul2_2))	(((icr1_3	vup1_2)	((vir2_1	(grm1_1	grm2_1))	icr2_2))	bur1_2))	(((vul1_2	ceb1_2)	(366.1_1	369.1_2))	(((((406.1_1	416.1_2)	369.1_1)	tri2_2)	((gab1_1	lai1_1)	(gal1_2	gal2_1)))	lai2_1)))	(((vel1_2	((((gac2_1	((gac2_2	plu2_1)	gag2_1))	vul1_1)	gal1_1)	icr2_3))	gag1_2)	(bur1_1	((gra1_1	gra2_2)	gra1_2))))	((hal1_1	(plu1_1	(vel1_1	vel2_1)))	(rhc1_1	rhc1_2)))	((((((((rot2_1
((((((((((((((((vul3_1	gab1_2)	(vup1_1	vup2_2))	bur1_1)	(((vup1_2	((((grm1_1	grm2_1)	icr2_2)	vir2_1)	icr1_3))	bur1_2)	(icr1_2	(gac1_1	icr2_1))))	((gag1_1	hal2_1)	vul2_2))	lai2_1)	((ceb1_2	vul1_2)	(366.1_1	369.1_2)))	((((416.1_2	(369.1_1	406.1_1))	((gab1_1	lai1_1)	(gal1_2	gal2_1)))	tri2_2)	(vel1_2	(((gac2_1	(gac2_2	plu2_1))	vul1_1)	((gag2_1	icr2_3)	gal1_1)))))	((gra2_2	gra1_1)	gra1_2))	gag1_2)	(rhc1_1	rhc1_2))	(hal1_1	(plu1_1	(vel1_1	vel2_1))))	(gab2_2
(((((((((vul3_1	vup2_2)	(gab1_2	vup1_1))	lai2_1)	((((((vul1_2	(366.1_1	369.1_2))	ceb1_2)	bur1_1)	((vel1_2	((gac2_1	(gag2_1	icr2_3))	(((gac2_2	plu2_1)	vul1_1)	gal1_1)))	gag1_2))	((((((vir2_1	icr2_2)	(grm1_1	grm2_1))	icr1_3)	vup1_2)	bur1_2)	(((406.1_1	(369.1_1	416.1_2))	(((lai1_1	gab1_1)	tri2_2)	(gal1_2	gal2_1)))	(((gac1_1	icr1_2)	icr2_1)	((gag1_1	hal2_1)	vul2_2)))))	((gra2_2	gra1_2)	gra1_1)))	(hal1_1	(plu1_1	(vel1_1	vel2_1))))	(rhc1_1	rhc1_2))	(((vul3_2
(((((((((vul3_1	((gab1_2	vup1_1)	vup2_2))	icr2_1)	((gra2_2	gra1_1)	gra1_2))	(((((ceb1_2	vul1_2)	(366.1_1	369.1_2))	(((icr2_2	((vup1_2	(grm1_1	grm2_1))	(icr1_3	vir2_1)))	bur1_2)	((((((gac2_1	(gac2_2	gag2_1))	vul1_1)	(gal1_1	plu2_1))	icr2_3)	vel1_2)	gag1_2)))	(((((((406.1_1	416.1_2)	369.1_1)	(lai1_1	gab1_1))	(gal1_2	gal2_1))	lai2_1)	tri2_2)	(bur1_1	(gac1_1	icr1_2))))	((gag1_1	hal2_1)	vul2_2)))	(hal1_1	(plu1_1	(vel1_1	vel2_1))))	(rhc1_1	rhc1_2))	((((((406.1_2
(((((((((((((((vul3_1	((gab1_2	vup2_2)	vup1_1))	gag1_2)	bur1_1)	(((gac2_1	((gac2_2	plu2_1)	gal1_1))	((gag2_1	icr2_3)	vul1_1))	vel1_2))	(gac1_1	(icr1_2	icr2_1)))	((gag1_1	vul2_2)	hal2_1))	((gra1_1	gra2_2)	gra1_2))	((((369.1_1	416.1_2)	406.1_1)	(((gal1_2	gal2_1)	(gab1_1	lai1_1))	lai2_1))	tri2_2))	((366.1_1	369.1_2)	(ceb1_2	vul1_2)))	((vup1_2	(((grm1_1	grm2_1)	vir2_1)	(icr2_2	icr1_3)))	bur1_2))	(rhc1_1	rhc1_2))	(hal1_1	((vel1_1	vel2_1)	plu1_1)))	(((vul3_2
(((((((((((((((((vul3_1	vup1_1)	gab1_2)	vup2_2)	((gac1_1	icr2_1)	icr1_2))	((gag1_1	hal2_1)	vul2_2))	((((icr1_3	vup1_2)	((grm1_1	grm2_1)	icr2_2))	vir2_1)	bur1_2))	((vul1_2	(366.1_1	369.1_2))	ceb1_2))	((((416.1_2	406.1_1)	369.1_1)	(((gab1_1	lai1_1)	(gal1_2	gal2_1))	tri2_2))	lai2_1))	gag1_2)	(vel1_2	((gac2_1	(gal1_1	(icr2_3	plu2_1)))	((gac2_2	gag2_1)	vul1_1))))	(bur1_1	((gra1_1	gra2_2)	gra1_2)))	(rhc1_1	rhc1_2))	(hal1_1	(plu1_1	(vel1_1	vel2_1))))	((((((bur2_2
(((((((((((((((((vul3_1	gab1_2)	vup1_1)	vup2_2)	icr1_2)	(gac1_1	icr2_1))	((ceb1_2	(366.1_1	369.1_2))	vul1_2))	((gag1_1	vul2_2)	hal2_1))	((vel1_2	((((gac2_1	(gac2_2	gag2_1))	gal1_1)	vul1_1)	(icr2_3	plu2_1)))	gag1_2))	(((369.1_1	(406.1_1	416.1_2))	lai2_1)	(((gab1_1	(gal1_2	gal2_1))	lai1_1)	tri2_2)))	((((icr2_2	(icr1_3	vir2_1))	(grm1_1	grm2_1))	vup1_2)	bur1_2))	bur1_1)	((gra2_2	gra1_1)	gra1_2))	(hal1_1	((vel1_1	vel2_1)	plu1_1)))	(rhc1_1	rhc1_2))	(((((((bur2_2
((((((((((((vul3_1	(gab1_2	vup1_1))	vup2_2)	((((icr1_3	((vup1_2	vir2_1)	(grm1_1	grm2_1)))	icr2_2)	bur1_2)	((vel1_2	((((gac2_1	(gag2_1	gal1_1))	(gac2_2	plu2_1))	icr2_3)	vul1_1))	gag1_2)))	((((366.1_1	369.1_2)	vul1_2)	ceb1_2)	(icr1_2	(gac1_1	icr2_1))))	((gra1_1	(gra1_2	gra2_2))	((gag1_1	hal2_1)	vul2_2)))	(((((369.1_1	406.1_1)	416.1_2)	lai2_1)	(((gab1_1	lai1_1)	tri2_2)	(gal1_2	gal2_1)))	bur1_1))	(hal1_1	(plu1_1	(vel1_1	vel2_1))))	(rhc1_1	rhc1_2))	(gab2_2
((((((((((((((vul3_1	(gab1_2	(vup1_1	vup2_2)))	((icr1_2	icr2_1)	gac1_1))	((gag1_1	hal2_1)	vul2_2))	((vul1_2	((366.1_1	369.1_2)	ceb1_2))	bur1_1))	(((((grm1_1	grm2_1)	vir2_1)	vup1_2)	(icr1_3	icr2_2))	bur1_2))	((369.1_1	(406.1_1	416.1_2))	(((gab1_1	lai1_1)	((gal1_2	gal2_1)	lai2_1))	tri2_2)))	((((gac2_1	gag2_1)	(((gac2_2	plu2_1)	vul1_1)	(gal1_1	icr2_3)))	vel1_2)	gag1_2))	(gra2_2	(gra1_1	gra1_2)))	(rhc1_1	rhc1_2))	(hal1_1	((vel1_1	vel2_1)	plu1_1)))	(vul3_2
((((((((((vul3_1	(gab1_2	(vup2_2	vup1_1)))	((bur1_1	(gag1_1	(hal2_1	vul2_2)))	((gra2_2	gra1_1)	gra1_2)))	(((ceb1_2	vul1_2)	(366.1_1	369.1_2))	((vup1_2	((vir2_1	(icr1_3	icr2_2))	(grm1_1	grm2_1)))	bur1_2)))	((((((gab1_1	(gal1_2	gal2_1))	tri2_2)	lai2_1)	((369.1_1	(406.1_1	416.1_2))	lai1_1))	((vel1_2	((gac2_1	gag2_1)	(((gac2_2	icr2_3)	(gal1_1	plu2_1))	vul1_1)))	gag1_2))	(gac1_1	(icr1_2	icr2_1))))	(rhc1_1	rhc1_2))	(hal1_1	(plu1_1	(vel1_1	vel2_1))))	(((tri1_1
(((((((((vul3_1	vup2_2)	(gab1_2	vup1_1))	(((ceb1_2	(366.1_1	369.1_2))	vul1_2)	(((((vir2_1	(icr2_2	icr1_3))	vup1_2)	(grm1_1	grm2_1))	bur1_2)	((((((((369.1_1	406.1_1)	416.1_2)	(gal1_2	gal2_1))	(gab1_1	lai1_1))	tri2_2)	lai2_1)	(bur1_1	((gac1_1	icr1_2)	icr2_1)))	((gag1_1	hal2_1)	vul2_2)))))	(((vel1_2	(((gac2_1	((gac2_2	gag2_1)	icr2_3))	(vul1_1	plu2_1))	gal1_1))	gag1_2)	((gra2_2	gra1_1)	gra1_2)))	(hal1_1	(plu1_1	(vel1_1	vel2_1))))	(vul3_2	gac1_2))	((((((rot2_1
((((((((((((((vul3_1	vup2_2)	(gab1_2	vup1_1))	((icr1_2	icr2_1)	gac1_1))	(((((369.1_1	406.1_1)	416.1_2)	(((gal1_2	gal2_1)	gab1_1)	lai1_1))	lai2_1)	tri2_2))	(gra1_1	(gra1_2	gra2_2)))	(((vul1_2	ceb1_2)	(366.1_1	369.1_2))	bur1_1))	((gag1_1	hal2_1)	vul2_2))	((((grm1_1	grm2_1)	((vup1_2	(icr2_2	icr1_3))	vir2_1))	bur1_2)	((vel1_2	((((gac2_1	((gac2_2	plu2_1)	icr2_3))	gag2_1)	gal1_1)	vul1_1))	gag1_2)))	(hal1_1	((vel1_1	vel2_1)	plu1_1)))	(rhc1_1	rhc1_2))	((((((bur2_2
(((((((((vul3_1	(gab1_2	(vup1_1	vup2_2)))	(gag1_1	(hal2_1	vul2_2)))	bur1_1)	((gac1_1	icr1_2)	icr2_1))	((((vup1_2	(icr1_3	((icr2_2	(grm1_1	grm2_1))	vir2_1)))	bur1_2)	(((((416.1_2	(369.1_1	406.1_1))	tri2_2)	((gab1_1	lai1_1)	(gal1_2	gal2_1)))	lai2_1)	(((gac2_1	((((gac2_2	icr2_3)	gag2_1)	(vul1_1	plu2_1))	gal1_1))	vel1_2)	gag1_2)))	(gra1_1	(gra1_2	gra2_2))))	((ceb1_2	vul1_2)	(366.1_1	369.1_2)))	((hal1_1	(plu1_1	(vel1_1	vel2_1)))	(rhc1_1	rhc1_2)))	((((((rot2_1
((((((((((((vul3_1	((gab1_2	vup2_2)	vup1_1))	((gag1_1	hal2_1)	vul2_2))	(icr2_1	(gac1_1	icr1_2)))	((((416.1_2	(369.1_1	406.1_1))	((gal1_2	gal2_1)	lai1_1))	(gab1_1	tri2_2))	lai2_1))	((ceb1_2	vul1_2)	(366.1_1	369.1_2)))	((gra2_2	gra1_1)	gra1_2))	((((((grm1_1	grm2_1)	icr1_3)	(icr2_2	vir2_1))	vup1_2)	bur1_2)	bur1_1))	((vel1_2	(((gac2_1	plu2_1)	gal1_1)	(((gac2_2	gag2_1)	icr2_3)	vul1_1)))	gag1_2))	((hal1_1	((vel1_1	vel2_1)	plu1_1))	(rhc1_1	rhc1_2)))	(((((((bur2_2
(((((((((((((vul3_1	(gab1_2	(vup1_1	vup2_2)))	((gag1_1	vul2_2)	hal2_1))	((gac1_1	icr1_2)	icr2_1))	((366.1_1	369.1_2)	(ceb1_2	vul1_2)))	(vel1_2	(gac2_1	((((gac2_2	gag2_1)	plu2_1)	(gal1_1	icr2_3))	vul1_1))))	gag1_2)	((((((406.1_1	416.1_2)	369.1_1)	(gal1_2	gal2_1))	(gab1_1	lai1_1))	lai2_1)	tri2_2))	((((((((grm1_1	grm2_1)	icr2_2)	vir2_1)	icr1_3)	vup1_2)	bur1_2)	bur1_1)	((gra2_2	gra1_1)	gra1_2)))	(hal1_1	((vel1_1	vel2_1)	plu1_1)))	(rhc1_1	rhc1_2))	(((((rot2_1
(((((((((vul3_1	((gac1_1	(icr1_2	icr2_1))	(gab1_2	(vup1_1	vup2_2))))	(((((406.1_1	416.1_2)	369.1_1)	lai2_1)	tri2_2)	((gab1_1	lai1_1)	(gal1_2	gal2_1))))	(((((icr1_3	(grm1_1	grm2_1))	vup1_2)	(vir2_1	icr2_2))	bur1_2)	((gra2_2	gra1_1)	gra1_2)))	(((((366.1_1	369.1_2)	(vul1_2	ceb1_2))	gag1_2)	bur1_1)	((gag1_1	hal2_1)	vul2_2)))	(vel1_2	(((((gac2_1	gac2_2)	icr2_3)	gag2_1)	(vul1_1	plu2_1))	gal1_1)))	((hal1_1	(plu1_1	(vel1_1	vel2_1)))	(rhc1_1	rhc1_2)))	((((((((406.1_2
(((((((((vul3_1	vup1_1)	(gab1_2	vup2_2))	((gac1_1	icr1_2)	icr2_1))	((((((icr2_2	vir2_1)	(grm1_1	grm2_1))	icr1_3)	vup1_2)	bur1_2)	(bur1_1	((gag1_1	hal2_1)	vul2_2))))	(((369.1_1	(406.1_1	416.1_2))	((((lai1_1	gab1_1)	(gal1_2	gal2_1))	lai2_1)	tri2_2))	((vel1_2	((((gac2_1	gal1_1)	gag2_1)	gac2_2)	(icr2_3	(vul1_1	plu2_1))))	gag1_2)))	((vul1_2	(ceb1_2	(366.1_1	369.1_2)))	((gra2_2	gra1_1)	gra1_2)))	((hal1_1	(plu1_1	(vel1_1	vel2_1)))	(rhc1_1	rhc1_2)))	((((((((bur2_2
(((((((((((((vul3_1	((gab1_2	vup1_1)	vup2_2))	((icr1_2	gac1_1)	icr2_1))	((gag1_1	hal2_1)	vul2_2))	(((((gac2_1	(gag2_1	gal1_1))	gac2_2)	(icr2_3	(vul1_1	plu2_1)))	vel1_2)	gag1_2))	((((icr1_3	vir2_1)	((grm1_1	grm2_1)	icr2_2))	vup1_2)	bur1_2))	bur1_1)	((406.1_1	(369.1_1	416.1_2))	(((gab1_1	((gal1_2	gal2_1)	lai1_1))	lai2_1)	tri2_2)))	(gra1_1	(gra1_2	gra2_2)))	(((366.1_1	369.1_2)	vul1_2)	ceb1_2))	(hal1_1	((vel1_1	vel2_1)	plu1_1)))	(rhc1_1	rhc1_2))	((((((((bur2_2
(((((((((vul3_1	vup2_2)	(gab1_2	vup1_1))	((ceb1_2	vul1_2)	(366.1_1	369.1_2)))	(((vup1_2	((icr2_2	vir2_1)	((grm1_1	grm2_1)	icr1_3)))	(((((406.1_1	(369.1_1	416.1_2))	lai2_1)	(((gab1_1	(gal1_2	gal2_1))	lai1_1)	tri2_2))	bur1_1)	icr2_1))	(bur1_2	(gac1_1	icr1_2))))	(((((((gac2_1	gal1_1)	gac2_2)	((gag2_1	icr2_3)	(vul1_1	plu2_1)))	vel1_2)	gag1_2)	((gag1_1	hal2_1)	vul2_2))	((gra2_2	gra1_1)	gra1_2)))	(hal1_1	(plu1_1	(vel1_1	vel2_1))))	(((((((406.1_2	ceb1_1)	(lit1_1
(((((((((((((vul3_1	(gab1_2	vup2_2))	vup1_1)	bur1_2)	((((vel1_2	(gac2_1	((gac2_2	vul1_1)	(((gag2_1	icr2_3)	plu2_1)	gal1_1))))	gag1_2)	((gag1_1	hal2_1)	vul2_2))	(icr1_2	(gac1_1	icr2_1))))	bur1_1)	((ceb1_2	vul1_2)	(366.1_1	369.1_2)))	(((((vir2_1	icr2_2)	icr1_3)	vup1_2)	(grm1_1	grm2_1))	((((((406.1_1	416.1_2)	369.1_1)	(gal1_2	gal2_1))	(gab1_1	lai1_1))	lai2_1)	tri2_2)))	((gra2_2	gra1_1)	gra1_2))	(rhc1_1	rhc1_2))	(hal1_1	(plu1_1	(vel1_1	vel2_1))))	(vul3_2
((((((((((((vul3_1	vup2_2)	(gab1_2	vup1_1))	((ceb1_2	vul1_2)	(366.1_1	369.1_2)))	(((((369.1_1	416.1_2)	406.1_1)	(gab1_1	lai1_1))	(((gal1_2	gal2_1)	tri2_2)	lai2_1))	((gag1_1	hal2_1)	vul2_2)))	((((vel1_2	(((gac2_1	gag2_1)	((gac2_2	(icr2_3	plu2_1))	gal1_1))	vul1_1))	gag1_2)	((gra2_2	gra1_1)	gra1_2))	bur1_2))	((gac1_1	icr2_1)	icr1_2))	(((grm1_1	grm2_1)	((icr2_2	vir2_1)	icr1_3))	vup1_2))	bur1_1)	(hal1_1	(plu1_1	(vel1_1	vel2_1))))	(rhc1_1	rhc1_2))	(((((((bur2_2
(((((((((((vul3_1	gab1_2)	(vup1_1	vup2_2))	(gac1_1	(icr1_2	icr2_1)))	(((((((gac2_1	gal1_1)	((gac2_2	plu2_1)	icr2_3))	gag2_1)	vul1_1)	vel1_2)	gag1_2)	((gra2_2	gra1_1)	gra1_2)))	((ceb1_2	(366.1_1	369.1_2))	vul1_2))	((((((grm1_1	grm2_1)	(icr2_2	(icr1_3	vir2_1)))	vup1_2)	bur1_2)	((((369.1_1	416.1_2)	406.1_1)	(lai2_1	tri2_2))	((lai1_1	gab1_1)	(gal1_2	gal2_1))))	((gag1_1	hal2_1)	vul2_2)))	bur1_1)	(hal1_1	(plu1_1	(vel1_1	vel2_1))))	(rhc1_1	rhc1_2))	((((((((rot2_1
(((((((((((vul3_1	gab1_2)	(vup1_1	vup2_2))	(((vir2_1	icr1_3)	((icr2_2	(grm1_1	grm2_1))	vup1_2))	bur1_2))	gag1_2)	bur1_1)	(((((ceb1_2	((366.1_1	369.1_2)	vul1_2))	(vel1_2	(((gac2_1	(gal1_1	plu2_1))	vul1_1)	((gac2_2	icr2_3)	gag2_1))))	((gac1_1	icr1_2)	icr2_1))	((gag1_1	hal2_1)	vul2_2))	(gra1_1	(gra1_2	gra2_2))))	((((((406.1_1	416.1_2)	369.1_1)	(gab1_1	lai1_1))	(gal1_2	gal2_1))	tri2_2)	lai2_1))	((hal1_1	(plu1_1	(vel1_1	vel2_1)))	(rhc1_1	rhc1_2)))	((vul3_2
((((((((((((vul3_1	vup1_1)	vup2_2)	gab1_2)	((icr1_2	gac1_1)	icr2_1))	(((vul1_2	(366.1_1	369.1_2))	ceb1_2)	((gag1_1	hal2_1)	vul2_2)))	(((((icr1_3	vir2_1)	(vup1_2	(icr2_2	(grm1_1	grm2_1))))	bur1_2)	(((((406.1_1	416.1_2)	369.1_1)	(gal1_2	gal2_1))	tri2_2)	((gab1_1	lai1_1)	lai2_1)))	(vel1_2	((gac2_1	(((gac2_2	gag2_1)	icr2_3)	gal1_1))	(vul1_1	plu2_1)))))	(((gra2_2	gra1_2)	gra1_1)	gag1_2))	bur1_1)	((hal1_1	(plu1_1	(vel1_1	vel2_1)))	(rhc1_1	rhc1_2)))	((((((bur2_2
(((((((((((vul3_1	(gab1_2	vup1_1))	vup2_2)	(gra2_2	(gra1_1	gra1_2)))	((gac1_1	icr1_2)	icr2_1))	(((((406.1_1	369.1_1)	416.1_2)	lai2_1)	(gal1_2	gal2_1))	((lai1_1	tri2_2)	gab1_1)))	(((vul1_2	ceb1_2)	(366.1_1	369.1_2))	bur1_1))	((((((icr2_2	vir2_1)	(grm1_1	grm2_1))	icr1_3)	vup1_2)	bur1_2)	(((vel1_2	((((gac2_1	plu2_1)	gag2_1)	((gac2_2	icr2_3)	gal1_1))	vul1_1))	gag1_2)	((gag1_1	hal2_1)	vul2_2))))	(hal1_1	(plu1_1	(vel1_1	vel2_1))))	(rhc1_1	rhc1_2))	((((((rot2_1
((((((((((((((vul3_1	vup2_2)	gab1_2)	vup1_1)	((((((gac2_1	((gac2_2	icr2_3)	plu2_1))	(gag2_1	(gal1_1	vul1_1)))	vel1_2)	gag1_2)	((icr1_2	gac1_1)	icr2_1))	((gag1_1	vul2_2)	hal2_1)))	((((((369.1_1	416.1_2)	406.1_1)	lai2_1)	(((gal1_2	gal2_1)	gab1_1)	lai1_1))	tri2_2)	bur1_1))	((((icr1_3	(icr2_2	vir2_1))	vup1_2)	(grm1_1	grm2_1))	bur1_2))	((ceb1_2	(366.1_1	369.1_2))	vul1_2))	((gra2_2	gra1_1)	gra1_2))	(rhc1_1	rhc1_2))	(vul3_2	gac1_2))	(hal1_1	(plu1_1	(vel1_1
((((((((((vul3_1	(gab1_2	(vup1_1	vup2_2)))	((ceb1_2	vul1_2)	(366.1_1	369.1_2)))	((gag1_1	hal2_1)	vul2_2))	((vel1_2	((gac2_1	vul1_1)	(((gac2_2	gag2_1)	icr2_3)	(gal1_1	plu2_1))))	gag1_2))	((bur1_1	tri2_2)	(((gra2_2	gra1_1)	gra1_2)	((gac1_1	icr1_2)	icr2_1))))	((((icr1_3	((grm1_1	grm2_1)	vir2_1))	(bur1_2	icr2_2))	vup1_2)	((((416.1_2	406.1_1)	369.1_1)	(gab1_1	((gal1_2	gal2_1)	lai1_1)))	lai2_1)))	(rhc1_1	rhc1_2))	(hal1_1	(plu1_1	(vel1_1	vel2_1))))	(((((((rot2_1
(((((((((vul3_1	(gab1_2	vup1_1))	vup2_2)	tri2_2)	((((ceb1_2	(366.1_1	369.1_2))	vul1_2)	(((416.1_2	(369.1_1	406.1_1))	(gab1_1	((gal1_2	gal2_1)	lai1_1)))	lai2_1))	(((((((icr2_2	(grm1_1	grm2_1))	vup1_2)	(icr1_3	vir2_1))	bur1_2)	((bur1_1	icr1_2)	((gac1_1	icr2_1)	((gag1_1	hal2_1)	vul2_2))))	((gra2_2	gra1_2)	gra1_1))	((((gac2_1	((((gac2_2	gag2_1)	icr2_3)	plu2_1)	gal1_1))	vul1_1)	vel1_2)	gag1_2))))	((hal1_1	(plu1_1	(vel1_1	vel2_1)))	(rhc1_1	rhc1_2)))	((((406.1_2
((((((((vul3_1	(gab1_2	vup1_1))	vup2_2)	(hal1_1	(plu1_1	(vel1_1	vel2_1))))	(rhc1_1	rhc1_2))	(((vul1_2	ceb1_2)	(366.1_1	369.1_2))	((((((icr2_2	(icr1_3	(vup1_2	((grm1_1	grm2_1)	vir2_1))))	bur1_2)	bur1_1)	((((369.1_1	416.1_2)	406.1_1)	((((gal1_2	gal2_1)	gab1_1)	lai1_1)	lai2_1))	tri2_2))	((vel1_2	((((gac2_1	icr2_3)	gac2_2)	((gag2_1	plu2_1)	gal1_1))	vul1_1))	gag1_2))	((gra1_1	(gra1_2	gra2_2))	((gac1_1	icr1_2)	((gag1_1	(hal2_1	vul2_2))	icr2_1))))))	(((((((bur2_2
((((((((((((vul3_1	((gab1_2	vup2_2)	vup1_1))	(bur1_1	(((gac1_1	icr1_2)	icr2_1)	(((gag1_1	hal2_1)	vul2_2)	gag1_2))))	(vel1_2	(((gac2_1	gag2_1)	gac2_2)	(((gal1_1	icr2_3)	plu2_1)	vul1_1))))	(((((416.1_2	(369.1_1	406.1_1))	tri2_2)	lai2_1)	(gal1_2	gal2_1))	(gab1_1	lai1_1)))	(((366.1_1	369.1_2)	vul1_2)	ceb1_2))	((((((grm1_1	grm2_1)	icr1_3)	icr2_2)	vir2_1)	vup1_2)	bur1_2))	((gra2_2	gra1_1)	gra1_2))	((hal1_1	(plu1_1	(vel1_1	vel2_1)))	(rhc1_1	rhc1_2)))	(gab2_2
(((((((((((vul3_1	vup1_1)	(gab1_2	vup2_2))	(icr2_1	(gac1_1	icr1_2)))	((gag1_1	hal2_1)	vul2_2))	(((vir2_1	((grm1_1	grm2_1)	(icr1_3	icr2_2)))	(vup1_2	bur1_2))	((((((406.1_1	416.1_2)	369.1_1)	((gal1_2	gal2_1)	lai1_1))	(gab1_1	lai2_1))	tri2_2)	gag1_2)))	((gra1_1	gra2_2)	gra1_2))	((((ceb1_2	vul1_2)	(366.1_1	369.1_2))	bur1_1)	(vel1_2	(((((gac2_1	(gac2_2	icr2_3))	plu2_1)	gal1_1)	vul1_1)	gag2_1))))	((((tri1_1	(((bur2_2	(tri2_1	vir1_1))	vir1_2)	((rot2_1	rot3_1)
(((((((((((vul3_1	vup1_1)	(gab1_2	vup2_2))	((icr1_2	gac1_1)	icr2_1))	((vel1_2	(((gac2_1	gal1_1)	((gag2_1	plu2_1)	icr2_3))	(gac2_2	vul1_1)))	gag1_2))	(((((369.1_1	406.1_1)	416.1_2)	((gab1_1	lai1_1)	(gal1_2	gal2_1)))	lai2_1)	tri2_2))	((((366.1_1	369.1_2)	(ceb1_2	vul1_2))	bur1_1)	((((gra1_1	gra2_2)	gra1_2)	(gag1_1	hal2_1))	vul2_2)))	(((vir2_1	vup1_2)	((icr2_2	(grm1_1	grm2_1))	icr1_3))	bur1_2))	(hal1_1	(plu1_1	(vel1_1	vel2_1))))	(rhc1_1	rhc1_2))	((((((((bur2_2
(((((((((((((vul3_1	((gab1_2	vup1_1)	vup2_2))	gag1_2)	vul2_2)	(((ceb1_2	(366.1_1	369.1_2))	vul1_2)	bur1_1))	(((((icr1_3	(vup1_2	vir2_1))	icr2_2)	(grm1_1	grm2_1))	bur1_2)	(((gac1_1	icr1_2)	icr2_1)	(gag1_1	hal2_1))))	((gra1_1	gra2_2)	gra1_2))	(vel1_2	(((gac2_1	((gag2_1	icr2_3)	plu2_1))	(gac2_2	gal1_1))	vul1_1)))	(((369.1_1	406.1_1)	416.1_2)	((gab1_1	(gal1_2	gal2_1))	((lai1_1	tri2_2)	lai2_1))))	(hal1_1	(plu1_1	(vel1_1	vel2_1))))	(rhc1_1	rhc1_2))	((((((406.1_2
((((((((((((vul3_1	((gab1_2	vup2_2)	vup1_1))	(((vir2_1	(grm1_1	grm2_1))	(vup1_2	icr2_2))	icr1_3))	((gag1_1	vul2_2)	hal2_1))	gag1_2)	((((ceb1_2	vul1_2)	(366.1_1	369.1_2))	bur1_1)	((((((369.1_1	406.1_1)	416.1_2)	tri2_2)	((gab1_1	lai1_1)	(gal1_2	gal2_1)))	lai2_1)	((gra2_2	gra1_2)	gra1_1))))	((vel1_2	(((gac2_1	(gag2_1	(gal1_1	icr2_3)))	(gac2_2	plu2_1))	vul1_1))	(bur1_2	((icr1_2	icr2_1)	gac1_1))))	(hal1_1	(plu1_1	(vel1_1	vel2_1))))	(rhc1_1	rhc1_2))	((vul3_2
((((((((((vul3_1	((gab1_2	vup1_1)	vup2_2))	(bur1_2	((gag1_1	hal2_1)	vul2_2)))	((vel1_2	(((gac2_1	gac2_2)	(gag2_1	plu2_1))	((gal1_1	icr2_3)	vul1_1)))	(((gac1_1	icr2_1)	icr1_2)	gag1_2)))	(((((((366.1_1	369.1_2)	vul1_2)	ceb1_2)	bur1_1)	((gra2_2	gra1_1)	gra1_2))	((((416.1_2	406.1_1)	(gal1_2	gal2_1))	((gab1_1	lai1_1)	(369.1_1	tri2_2)))	lai2_1))	(((((grm1_1	grm2_1)	vir2_1)	icr2_2)	icr1_3)	vup1_2)))	(hal1_1	(plu1_1	(vel1_1	vel2_1))))	(rhc1_1	rhc1_2))	(((((((bur2_2
(((((((((vul3_1	(gab1_2	vup1_1))	vup2_2)	(((gag1_1	hal2_1)	vul2_2)	icr2_1))	(((((((vul1_2	ceb1_2)	(366.1_1	369.1_2))	bur1_1)	((((369.1_1	(406.1_1	416.1_2))	lai1_1)	(gab1_1	(gal1_2	gal2_1)))	lai2_1))	tri2_2)	((((vup1_2	(grm1_1	grm2_1))	(vir2_1	(icr1_3	icr2_2)))	bur1_2)	(icr1_2	gac1_1)))	((vel1_2	(((gac2_1	gag2_1)	(gac2_2	((icr2_3	plu2_1)	vul1_1)))	gal1_1))	gag1_2)))	((gra2_2	gra1_1)	gra1_2))	((hal1_1	((vel1_1	vel2_1)	plu1_1))	(rhc1_1	rhc1_2)))	((vul3_2
(((((((((((((vul3_1	vup1_1)	gab1_2)	vup2_2)	((((icr1_2	icr2_1)	gac1_1)	gag1_2)	((gag1_1	hal2_1)	vul2_2)))	(vel1_2	((gac2_1	vul1_1)	(((gac2_2	gal1_1)	icr2_3)	(gag2_1	plu2_1)))))	((vul1_2	ceb1_2)	(366.1_1	369.1_2)))	((((((416.1_2	369.1_1)	406.1_1)	gab1_1)	((gal1_2	gal2_1)	lai1_1))	lai2_1)	tri2_2))	((gra2_2	gra1_1)	gra1_2))	((((vir2_1	vup1_2)	(bur1_2	icr1_3))	(icr2_2	(grm1_1	grm2_1)))	bur1_1))	(rhc1_1	rhc1_2))	(hal1_1	(plu1_1	(vel1_1	vel2_1))))	((((tri1_1
((((((((((((vul3_1	(gab1_2	(vup1_1	vup2_2)))	(((gac1_1	icr1_2)	icr2_1)	gag1_2))	((gag1_1	hal2_1)	vul2_2))	(((icr1_3	((icr2_2	(grm1_1	grm2_1))	vir2_1))	vup1_2)	bur1_2))	(((((406.1_1	(369.1_1	416.1_2))	(lai1_1	gab1_1))	lai2_1)	(gal1_2	gal2_1))	tri2_2))	(((ceb1_2	vul1_2)	(366.1_1	369.1_2))	bur1_1))	(gra2_2	(gra1_1	gra1_2)))	(vel1_2	((gac2_1	(((gac2_2	icr2_3)	gal1_1)	(gag2_1	plu2_1)))	vul1_1)))	((hal1_1	(plu1_1	(vel1_1	vel2_1)))	(rhc1_1	rhc1_2)))	(((((((rot2_1
((((((((((((vul3_1	(gab1_2	vup1_1))	vup2_2)	((gag1_1	vul2_2)	hal2_1))	((((icr1_3	(icr2_2	vir2_1))	(vup1_2	(grm1_1	grm2_1)))	bur1_2)	(((((369.1_1	(406.1_1	416.1_2))	(gab1_1	lai2_1))	(lai1_1	(gal1_2	gal2_1)))	tri2_2)	((icr2_1	(gac1_1	icr1_2))	gag1_2))))	(vel1_2	(((gac2_1	((gac2_2	gag2_1)	plu2_1))	icr2_3)	(gal1_1	vul1_1))))	(((ceb1_2	vul1_2)	(366.1_1	369.1_2))	bur1_1))	((gra1_1	gra2_2)	gra1_2))	((hal1_1	(plu1_1	(vel1_1	vel2_1)))	(rhc1_1	rhc1_2)))	((((((406.1_2
(((((((((vul3_1	((gab1_2	vup2_2)	vup1_1))	(((((((icr2_2	icr1_3)	vir2_1)	(grm1_1	grm2_1))	vup1_2)	bur1_2)	((gag1_1	hal2_1)	vul2_2))	(vel1_2	(((gac2_1	gal1_1)	(gac2_2	icr2_3))	((gag2_1	plu2_1)	vul1_1)))))	((((369.1_1	(406.1_1	416.1_2))	(lai1_1	(gab1_1	(gal1_2	gal2_1))))	tri2_2)	lai2_1))	(((((vul1_2	(366.1_1	369.1_2))	ceb1_2)	bur1_1)	((gac1_1	icr2_1)	gag1_2))	((gra1_2	(gra1_1	gra2_2))	icr1_2)))	(rhc1_1	rhc1_2))	(hal1_1	(plu1_1	(vel1_1	vel2_1))))	((((((((406.1_2
(((((((((vul3_1	((gab1_2	vup1_1)	vup2_2))	((((vup1_2	vir2_1)	(((grm1_1	grm2_1)	icr2_2)	icr1_3))	bur1_2)	(((gac1_1	icr2_1)	icr1_2)	gag1_2)))	(vel1_2	((gac2_1	vul1_1)	(gac2_2	(((gag2_1	icr2_3)	plu2_1)	gal1_1)))))	(((ceb1_2	vul1_2)	(366.1_1	369.1_2))	bur1_1))	((((((406.1_1	416.1_2)	369.1_1)	(gal1_2	gal2_1))	(((gab1_1	lai1_1)	lai2_1)	tri2_2))	((gag1_1	hal2_1)	vul2_2))	((gra2_2	gra1_1)	gra1_2)))	(hal1_1	(plu1_1	(vel1_1	vel2_1))))	(rhc1_1	rhc1_2))	(((((tri1_1
((((((((((vul3_1	((gab1_2	vup1_1)	vup2_2))	(((((gac2_1	gac2_2)	(gag2_1	gal1_1))	(icr2_3	(vul1_1	plu2_1)))	vel1_2)	((gac1_1	icr2_1)	(gag1_2	icr1_2))))	(bur1_1	((gag1_1	hal2_1)	vul2_2)))	((gra2_2	gra1_1)	gra1_2))	(((ceb1_2	vul1_2)	(366.1_1	369.1_2))	(((((((grm1_1	grm2_1)	icr2_2)	vir2_1)	icr1_3)	vup1_2)	bur1_2)	((369.1_1	(406.1_1	416.1_2))	(((gab1_1	lai2_1)	((gal1_2	gal2_1)	lai1_1))	tri2_2)))))	(rhc1_1	rhc1_2))	(hal1_1	((vel1_1	vel2_1)	plu1_1)))	((((((((bur2_2
((((((((((((vul3_1	((gab1_2	vup1_1)	vup2_2))	(((((((369.1_1	406.1_1)	416.1_2)	gab1_1)	tri2_2)	(((gal1_2	gal2_1)	lai2_1)	lai1_1))	(icr1_2	gag1_2))	((gag1_1	hal2_1)	vul2_2)))	((((vir2_1	icr1_3)	icr2_2)	(grm1_1	grm2_1))	vup1_2))	((((vul1_2	ceb1_2)	(366.1_1	369.1_2))	bur1_1)	(gac1_1	icr2_1)))	(vel1_2	(gac2_1	(((gac2_2	gal1_1)	((gag2_1	icr2_3)	plu2_1))	vul1_1))))	(bur1_2	(gra1_1	(gra1_2	gra2_2))))	(hal1_1	(plu1_1	(vel1_1	vel2_1))))	(rhc1_1	rhc1_2))	((((((bur2_2
(((((((((((((vul3_1	((gab1_2	vup1_1)	vup2_2))	icr1_2)	gag1_2)	(((gra2_2	gra1_2)	gra1_1)	((gag1_1	hal2_1)	vul2_2)))	((((366.1_1	369.1_2)	ceb1_2)	vul1_2)	(bur1_1	(gac1_1	icr2_1))))	(vel1_2	(((gac2_1	(gac2_2	plu2_1))	(gag2_1	vul1_1))	(gal1_1	icr2_3))))	((((vup1_2	((vir2_1	icr2_2)	(grm1_1	grm2_1)))	icr1_3)	bur1_2)	((((406.1_1	369.1_1)	416.1_2)	((gab1_1	lai1_1)	(gal1_2	gal2_1)))	(lai2_1	tri2_2))))	(hal1_1	(plu1_1	(vel1_1	vel2_1))))	(rhc1_1	rhc1_2))	(((tri1_1
((((((((((((vul3_1	((gab1_2	vup1_1)	vup2_2))	gag1_2)	((((366.1_1	369.1_2)	(ceb1_2	vul1_2))	((((((369.1_1	406.1_1)	416.1_2)	lai1_1)	(gab1_1	(gal1_2	gal2_1)))	lai2_1)	tri2_2))	(vel1_2	((((gac2_1	vul1_1)	plu2_1)	(gac2_2	(gag2_1	icr2_3)))	gal1_1))))	bur1_1)	((gra2_2	(gra1_1	gra1_2))	(gac1_1	(icr1_2	icr2_1))))	(((vir2_1	(((icr2_2	icr1_3)	(grm1_1	grm2_1))	vup1_2))	bur1_2)	((gag1_1	hal2_1)	vul2_2)))	(hal1_1	(plu1_1	(vel1_1	vel2_1))))	(rhc1_1	rhc1_2))	(vul3_2
(((((((((((((vul3_1	((gab1_2	vup1_1)	vup2_2))	((((366.1_1	369.1_2)	vul1_2)	ceb1_2)	(icr1_2	gac1_1)))	bur1_1)	(((gag1_1	vul2_2)	hal2_1)	gag1_2))	(((((((369.1_1	(406.1_1	416.1_2))	lai1_1)	(gal1_2	gal2_1))	tri2_2)	gab1_1)	lai2_1)	icr2_1))	(((((icr2_2	vir2_1)	((grm1_1	grm2_1)	icr1_3))	vup1_2)	bur1_2)	(vel1_2	((((gac2_1	gac2_2)	(gag2_1	icr2_3))	plu2_1)	(gal1_1	vul1_1)))))	((gra1_1	gra2_2)	gra1_2))	(hal1_1	(plu1_1	(vel1_1	vel2_1))))	(rhc1_1	rhc1_2))	(gac1_2
((((((((((((vul3_1	vup2_2)	(gab1_2	vup1_1))	gag1_2)	(icr1_2	gac1_1))	((ceb1_2	vul1_2)	(366.1_1	369.1_2)))	icr2_1)	(((((((416.1_2	369.1_1)	406.1_1)	lai1_1)	(gab1_1	(gal1_2	gal2_1)))	tri2_2)	lai2_1)	(gag1_1	(hal2_1	vul2_2))))	(((((icr1_3	(grm1_1	grm2_1))	(vup1_2	icr2_2))	vir2_1)	bur1_2)	bur1_1))	((vel1_2	(gac2_1	((gac2_2	(gag2_1	plu2_1))	((gal1_1	icr2_3)	vul1_1))))	(gra1_1	(gra1_2	gra2_2))))	((hal1_1	(plu1_1	(vel1_1	vel2_1)))	(rhc1_1	rhc1_2)))	((((((tri1_1
((((((((((((vul3_1	((gab1_2	vup1_1)	vup2_2))	((gac1_1	icr1_2)	icr2_1))	((vul1_2	(366.1_1	369.1_2))	ceb1_2))	((gra2_2	gra1_1)	gra1_2))	((vel1_2	((gac2_1	gag2_1)	((((gac2_2	icr2_3)	plu2_1)	vul1_1)	gal1_1)))	gag1_2))	bur1_1)	(gag1_1	(hal2_1	vul2_2)))	((((icr1_3	vir2_1)	((vup1_2	(grm1_1	grm2_1))	icr2_2))	bur1_2)	((((369.1_1	406.1_1)	416.1_2)	tri2_2)	((lai1_1	gab1_1)	((gal1_2	gal2_1)	lai2_1)))))	(hal1_1	(plu1_1	(vel1_1	vel2_1))))	(rhc1_1	rhc1_2))	((((((bur2_2
(((((((((((((vul3_1	((gab1_2	vup1_1)	vup2_2))	((gac1_1	icr1_2)	icr2_1))	(gag1_1	hal2_1))	((gra2_2	gra1_1)	gra1_2))	(((ceb1_2	vul1_2)	(366.1_1	369.1_2))	(((((406.1_1	(369.1_1	416.1_2))	lai1_1)	((gab1_1	(gal1_2	gal2_1))	tri2_2))	lai2_1)	vul2_2)))	((vel1_2	((gac2_1	((gac2_2	icr2_3)	gal1_1))	((gag2_1	plu2_1)	vul1_1)))	gag1_2))	bur1_1)	(((((icr1_3	icr2_2)	vir2_1)	vup1_2)	(grm1_1	grm2_1))	bur1_2))	((hal1_1	(plu1_1	(vel1_1	vel2_1)))	(rhc1_1	rhc1_2)))	((vul3_2
((((((((((((vul3_1	vup2_2)	(gab1_2	vup1_1))	(gag1_1	hal2_1))	bur1_1)	(((gra2_2	gra1_1)	gra1_2)	((gac1_1	icr1_2)	icr2_1)))	(vir2_1	((icr2_2	((grm1_1	grm2_1)	icr1_3))	(vup1_2	bur1_2))))	((ceb1_2	vul1_2)	(366.1_1	369.1_2)))	((((((369.1_1	406.1_1)	416.1_2)	((lai1_1	(gal1_2	gal2_1))	gab1_1))	tri2_2)	lai2_1)	(((vel1_2	(((gac2_1	(gag2_1	(icr2_3	plu2_1)))	(gal1_1	vul1_1))	gac2_2))	gag1_2)	vul2_2)))	(rhc1_1	rhc1_2))	(hal1_1	(plu1_1	(vel1_1	vel2_1))))	((((tri1_1
((((((((((((vul3_1	vup2_2)	(gab1_2	vup1_1))	(((gra1_1	gra2_2)	gra1_2)	icr1_2))	(((vul1_2	ceb1_2)	(366.1_1	369.1_2))	bur1_1))	((((((((369.1_1	406.1_1)	416.1_2)	((lai1_1	gab1_1)	(gal1_2	gal2_1)))	(tri2_2	lai2_1))	gac1_1)	vul2_2)	icr2_1)	(gag1_1	hal2_1)))	((((icr1_3	(icr2_2	vir2_1))	((grm1_1	grm2_1)	bur1_2))	vup1_2)	(((((gac2_1	gag2_1)	((icr2_3	plu2_1)	vul1_1))	(gac2_2	gal1_1))	vel1_2)	gag1_2)))	(hal1_1	(plu1_1	(vel1_1	vel2_1))))	(((((((bur2_2	tri2_1)	vir1_1)
((((((((((((vul3_1	((gab1_2	vup1_1)	vup2_2))	gac1_1)	vul2_2)	(((((406.1_1	416.1_2)	369.1_1)	(gab1_1	lai1_1))	(gal1_2	gal2_1))	(lai2_1	tri2_2)))	(((366.1_1	369.1_2)	(vul1_2	ceb1_2))	bur1_1))	((gra2_2	gra1_1)	gra1_2))	(((vup1_2	(((bur1_2	vir2_1)	(grm1_1	grm2_1))	icr2_2))	icr1_3)	((((vel1_2	(((gac2_1	(gag2_1	gal1_1))	(icr2_3	plu2_1))	(gac2_2	vul1_1)))	gag1_2)	icr2_1)	((gag1_1	hal2_1)	icr1_2))))	(hal1_1	(plu1_1	(vel1_1	vel2_1))))	(rhc1_1	rhc1_2))	((((((((bur2_2
((((((((((((((vul3_1	(gab1_2	vup1_1))	vup2_2)	gag1_2)	(gac1_1	vul2_2))	((vel1_2	(((gac2_1	(gac2_2	(icr2_3	plu2_1)))	(gag2_1	gal1_1))	vul1_1))	bur1_1))	((ceb1_2	vul1_2)	(366.1_1	369.1_2)))	(((((((((416.1_2	369.1_1)	406.1_1)	gab1_1)	lai1_1)	lai2_1)	(gal1_2	gal2_1))	tri2_2)	((gag1_1	hal2_1)	(icr1_2	icr2_1)))	(gra2_2	(gra1_1	gra1_2))))	((icr1_3	(((vup1_2	vir2_1)	(grm1_1	grm2_1))	icr2_2))	bur1_2))	(hal1_1	(plu1_1	(vel1_1	vel2_1))))	(rhc1_1	rhc1_2))	(((tri1_1
((((((((((((((((vul3_1	vup2_2)	vup1_1)	gab1_2)	gac1_1)	((((icr2_2	vir2_1)	vup1_2)	((grm1_1	grm2_1)	icr1_3))	bur1_2))	(gag1_1	hal2_1))	(((vel1_2	(((gac2_1	(((gag2_1	plu2_1)	icr2_3)	gal1_1))	gac2_2)	vul1_1))	gag1_2)	bur1_1))	(vul1_2	(ceb1_2	(366.1_1	369.1_2))))	((((((416.1_2	406.1_1)	369.1_1)	tri2_2)	(gal1_2	gal2_1))	lai2_1)	(lai1_1	gab1_1)))	vul2_2)	(icr1_2	icr2_1))	((gra1_1	gra1_2)	gra2_2))	(hal1_1	(plu1_1	(vel1_1	vel2_1))))	(rhc1_1	rhc1_2))	(((((bur2_2
((((((((((((vul3_1	(gab1_2	vup1_1))	vup2_2)	(icr2_1	(gac1_1	icr1_2)))	((gag1_1	hal2_1)	vul2_2))	((((((grm1_1	grm2_1)	icr2_2)	vir2_1)	icr1_3)	vup1_2)	bur1_2))	((((((((gac2_1	plu2_1)	gag2_1)	icr2_3)	gal1_1)	vul1_1)	gac2_2)	vel1_2)	gag1_2))	((((ceb1_2	vul1_2)	(366.1_1	369.1_2))	((((369.1_1	(406.1_1	416.1_2))	(gal1_2	gal2_1))	((gab1_1	lai1_1)	tri2_2))	lai2_1))	bur1_1))	((gra1_1	gra2_2)	gra1_2))	((hal1_1	((vel1_1	vel2_1)	plu1_1))	(rhc1_1	rhc1_2)))	(((((((bur2_2
(((((((((((((((vul3_1	(vup1_1	vup2_2))	gab1_2)	(icr1_2	icr2_1))	gac1_1)	((vul1_2	ceb1_2)	(366.1_1	369.1_2)))	(gag1_1	(hal2_1	vul2_2)))	bur1_1)	(((((((406.1_1	369.1_1)	416.1_2)	gab1_1)	tri2_2)	((gal1_2	gal2_1)	lai2_1))	lai1_1)	(((vel1_2	(((gac2_1	((gag2_1	plu2_1)	gal1_1))	vul1_1)	(gac2_2	icr2_3)))	gag1_2)	((gra2_2	gra1_1)	gra1_2))))	((((icr1_3	((grm1_1	grm2_1)	vir2_1))	vup1_2)	icr2_2)	bur1_2))	(hal1_1	((vel1_1	vel2_1)	plu1_1)))	(rhc1_1	rhc1_2))	((((406.1_2
((((((((((((vul3_1	gab1_2)	(vup1_1	vup2_2))	(gac1_1	icr1_2))	((((((416.1_2	(369.1_1	406.1_1))	(gal1_2	gal2_1))	gab1_1)	tri2_2)	lai1_1)	lai2_1))	(((((vul1_2	(366.1_1	369.1_2))	ceb1_2)	((gag1_1	hal2_1)	vul2_2))	(((((((gac2_1	gag2_1)	icr2_3)	plu2_1)	((gac2_2	vul1_1)	gal1_1))	vel1_2)	gag1_2)	icr2_1))	bur1_1))	((gra2_2	gra1_2)	gra1_1))	(((icr2_2	vir2_1)	(((grm1_1	grm2_1)	vup1_2)	icr1_3))	bur1_2))	(hal1_1	(plu1_1	(vel1_1	vel2_1))))	(rhc1_1	rhc1_2))	((((tri1_1
((((((((((((((vul3_1	((gab1_2	vup1_1)	vup2_2))	((ceb1_2	vul1_2)	(366.1_1	369.1_2)))	(((icr1_3	(grm1_1	grm2_1))	vup1_2)	(icr2_2	vir2_1)))	(((((369.1_1	(406.1_1	416.1_2))	((lai1_1	gab1_1)	(gal1_2	gal2_1)))	tri2_2)	lai2_1)	(bur1_2	((icr1_2	icr2_1)	gac1_1))))	((gag1_1	vul2_2)	hal2_1))	((vel1_2	(gac2_1	((((gac2_2	(gag2_1	plu2_1))	gal1_1)	vul1_1)	icr2_3)))	gag1_2))	((gra2_2	gra1_1)	gra1_2))	bur1_1)	(rhc1_1	rhc1_2))	(hal1_1	(plu1_1	(vel1_1	vel2_1))))	((((((bur2_2
((((((((((((vul3_1	(gab1_2	vup2_2))	vup1_1)	((gac1_1	icr1_2)	icr2_1))	((gag1_1	vul2_2)	hal2_1))	(((ceb1_2	vul1_2)	(366.1_1	369.1_2))	bur1_1))	(((416.1_2	(369.1_1	406.1_1))	(((gal1_2	gal2_1)	(gab1_1	lai1_1))	lai2_1))	tri2_2))	((gra2_2	gra1_1)	gra1_2))	(((bur1_2	((icr1_3	vir2_1)	(grm1_1	grm2_1)))	(vup1_2	icr2_2))	((vel1_2	((((gac2_1	vul1_1)	icr2_3)	((gac2_2	gal1_1)	gag2_1))	plu2_1))	gag1_2)))	((hal1_1	((vel1_1	vel2_1)	plu1_1))	(rhc1_1	rhc1_2)))	(((((rot2_1
((((((((((((vul3_1	(gab1_2	vup1_1))	vup2_2)	(((gac1_1	icr1_2)	icr2_1)	(gag1_1	(hal2_1	vul2_2))))	(((((369.1_1	406.1_1)	416.1_2)	tri2_2)	(gal1_2	gal2_1))	((gab1_1	lai1_1)	lai2_1)))	((366.1_1	369.1_2)	(ceb1_2	vul1_2)))	(((((vup1_2	icr1_3)	(grm1_1	grm2_1))	(icr2_2	vir2_1))	bur1_2)	bur1_1))	((vel1_2	(((((gac2_1	plu2_1)	(gag2_1	gal1_1))	icr2_3)	gac2_2)	vul1_1))	gag1_2))	((gra1_1	gra2_2)	gra1_2))	(hal1_1	(plu1_1	(vel1_1	vel2_1))))	(rhc1_1	rhc1_2))	(((tri1_1
((((((((((((vul3_1	vup2_2)	(gab1_2	vup1_1))	bur1_1)	((((366.1_1	369.1_2)	ceb1_2)	vul1_2)	(((gac1_1	icr1_2)	((gag1_1	hal2_1)	vul2_2))	icr2_1)))	(((icr1_3	((icr2_2	vir2_1)	(grm1_1	grm2_1)))	vup1_2)	bur1_2))	(((((((369.1_1	416.1_2)	406.1_1)	gab1_1)	tri2_2)	((gal1_2	gal2_1)	lai1_1))	lai2_1)	((gra2_2	gra1_2)	gra1_1)))	((((gac2_1	vul1_1)	(((gac2_2	gal1_1)	(gag2_1	icr2_3))	plu2_1))	vel1_2)	gag1_2))	(hal1_1	(plu1_1	(vel1_1	vel2_1))))	(rhc1_1	rhc1_2))	(((((((bur2_2
(((((((((((((((vul3_1	vup2_2)	vup1_1)	gab1_2)	((gac1_1	icr1_2)	icr2_1))	(((366.1_1	369.1_2)	vul1_2)	ceb1_2))	((((icr1_3	icr2_2)	(vir2_1	(grm1_1	grm2_1)))	vup1_2)	bur1_2))	bur1_1)	((vel1_2	((gac2_1	((gac2_2	icr2_3)	gal1_1))	((gag2_1	plu2_1)	vul1_1)))	gag1_2))	((gag1_1	vul2_2)	hal2_1))	(((369.1_1	(406.1_1	416.1_2))	(((lai1_1	(gab1_1	(gal1_2	gal2_1)))	tri2_2)	lai2_1))	((gra1_1	gra2_2)	gra1_2)))	(hal1_1	(plu1_1	(vel1_1	vel2_1))))	(rhc1_1	rhc1_2))	((((((((bur2_2
(((((((((((((vul3_1	vup2_2)	(gab1_2	vup1_1))	((gac1_1	icr1_2)	icr2_1))	(vel1_2	(((((gac2_1	gag2_1)	(gac2_2	icr2_3))	vul1_1)	plu2_1)	gal1_1)))	((gra2_2	gra1_1)	gra1_2))	((((ceb1_2	vul1_2)	(366.1_1	369.1_2))	((((((icr1_3	vir2_1)	(grm1_1	grm2_1))	icr2_2)	vup1_2)	bur1_2)	bur1_1))	((gag1_1	(hal2_1	vul2_2))	gag1_2)))	(((((369.1_1	416.1_2)	406.1_1)	tri2_2)	((gab1_1	(gal1_2	gal2_1))	lai1_1))	lai2_1))	(hal1_1	(plu1_1	(vel1_1	vel2_1))))	(rhc1_1	rhc1_2))	((((((bur2_2
((((((((((((vul3_1	vup1_1)	gab1_2)	vup2_2)	(icr1_2	(gac1_1	icr2_1)))	((gra2_2	gra1_1)	gra1_2))	(((vul1_2	(ceb1_2	(366.1_1	369.1_2)))	bur1_1)	((((((grm1_1	grm2_1)	icr2_2)	vir2_1)	(vup1_2	icr1_3))	bur1_2)	((((416.1_2	(369.1_1	406.1_1))	((gab1_1	(gal1_2	gal2_1))	(lai1_1	lai2_1)))	tri2_2)	(((gag1_1	hal2_1)	vul2_2)	gag1_2)))))	(vel1_2	((gac2_1	gal1_1)	(((gac2_2	plu2_1)	(gag2_1	icr2_3))	vul1_1))))	(rhc1_1	rhc1_2))	(hal1_1	(plu1_1	(vel1_1	vel2_1))))	(((((406.1_2
(((((((((((((vul3_1	vup2_2)	(gab1_2	vup1_1))	(((icr1_2	icr2_1)	(gag1_1	(hal2_1	vul2_2)))	gac1_1))	((vel1_2	((((gac2_1	gag2_1)	(gac2_2	icr2_3))	vul1_1)	(gal1_1	plu2_1)))	gag1_2))	((ceb1_2	((366.1_1	369.1_2)	vul1_2))	bur1_1))	((((369.1_1	406.1_1)	416.1_2)	(gab1_1	tri2_2))	(((gal1_2	gal2_1)	lai2_1)	lai1_1)))	((((icr1_3	(vup1_2	(icr2_2	vir2_1)))	(grm1_1	grm2_1))	bur1_2)	((gra2_2	gra1_1)	gra1_2)))	(rhc1_1	rhc1_2))	(hal1_1	(plu1_1	(vel1_1	vel2_1))))	(vul3_2
(((((((((((vul3_1	((gab1_2	vup2_2)	vup1_1))	(icr1_2	icr2_1))	tri2_2)	((((vul1_2	(ceb1_2	(366.1_1	369.1_2)))	bur1_1)	(gac1_1	((gag1_1	vul2_2)	hal2_1)))	(((((icr1_3	vup1_2)	(grm1_1	grm2_1))	(icr2_2	vir2_1))	bur1_2)	((vel1_2	(((gac2_1	(gac2_2	vul1_1))	gal1_1)	(gag2_1	(icr2_3	plu2_1))))	gag1_2))))	(((((369.1_1	(406.1_1	416.1_2))	(gal1_2	gal2_1))	lai2_1)	(lai1_1	gab1_1))	((gra1_1	gra2_2)	gra1_2)))	(hal1_1	(plu1_1	(vel1_1	vel2_1))))	(rhc1_1	rhc1_2))	(vul3_2
(((((((((vul3_1	((gab1_2	vup1_1)	vup2_2))	((((((ceb1_2	vul1_2)	(366.1_1	369.1_2))	bur1_1)	gac1_1)	((((((icr1_3	(grm1_1	grm2_1))	icr2_2)	(vup1_2	vir2_1))	bur1_2)	((gra2_2	gra1_1)	gra1_2))	((vel1_2	(((gac2_1	plu2_1)	(gal1_1	icr2_3))	((gac2_2	gag2_1)	vul1_1)))	gag1_2)))	tri2_2))	((((406.1_1	416.1_2)	369.1_1)	((gab1_1	(gal1_2	gal2_1))	(lai1_1	lai2_1)))	((icr2_1	icr1_2)	((gag1_1	vul2_2)	hal2_1))))	(hal1_1	(plu1_1	(vel1_1	vel2_1))))	(rhc1_1	rhc1_2))	((((((bur2_2
(((((((((vul3_1	((gab1_2	vup1_1)	vup2_2))	(((((((369.1_1	406.1_1)	416.1_2)	lai1_1)	gab1_1)	(gal1_2	gal2_1))	lai2_1)	(gac1_1	tri2_2)))	gag1_2)	((((vul1_2	((366.1_1	369.1_2)	ceb1_2))	bur1_1)	(((gra2_2	gra1_1)	gra1_2)	((icr1_2	icr2_1)	((gag1_1	hal2_1)	vul2_2))))	(vel1_2	((((gac2_1	(gag2_1	plu2_1))	gal1_1)	vul1_1)	(gac2_2	icr2_3)))))	((grm1_1	grm2_1)	((icr1_3	vup1_2)	(bur1_2	(icr2_2	vir2_1)))))	((hal1_1	(plu1_1	(vel1_1	vel2_1)))	(rhc1_1	rhc1_2)))	(gab2_2
(((((((((((((vul3_1	((gab1_2	vup2_2)	vup1_1))	gac1_1)	((vel1_2	((gac2_1	((gag2_1	plu2_1)	gal1_1))	((gac2_2	icr2_3)	vul1_1)))	gag1_2))	bur1_1)	((((icr2_2	icr1_3)	(vup1_2	(grm1_1	grm2_1)))	vir2_1)	bur1_2))	((icr1_2	icr2_1)	((gag1_1	hal2_1)	vul2_2)))	(((406.1_1	369.1_1)	416.1_2)	((((gab1_1	tri2_2)	lai1_1)	(gal1_2	gal2_1))	lai2_1)))	((((366.1_1	369.1_2)	ceb1_2)	vul1_2)	((gra1_1	gra2_2)	gra1_2)))	(rhc1_1	rhc1_2))	(hal1_1	(plu1_1	(vel1_1	vel2_1))))	(((((((bur2_2
((((((((((((vul3_1	(gab1_2	vup1_1))	vup2_2)	gac1_1)	((icr1_3	((vup1_2	(grm1_1	grm2_1))	(icr2_2	vir2_1)))	bur1_2))	(bur1_1	((icr1_2	icr2_1)	((gag1_1	hal2_1)	vul2_2))))	(((((((369.1_1	416.1_2)	406.1_1)	lai1_1)	(gal1_2	gal2_1))	(tri2_2	gab1_1))	lai2_1)	(((vel1_2	((((gac2_1	gag2_1)	vul1_1)	((gac2_2	plu2_1)	gal1_1))	icr2_3))	gag1_2)	((gra2_2	gra1_1)	gra1_2))))	(vul1_2	(ceb1_2	(366.1_1	369.1_2))))	(hal1_1	(plu1_1	(vel1_1	vel2_1))))	(rhc1_1	rhc1_2))	((vul3_2
((((((((((vul3_1	((gab1_2	vup2_2)	vup1_1))	(((((369.1_1	406.1_1)	416.1_2)	tri2_2)	(gab1_1	((gal1_2	gal2_1)	lai1_1)))	(icr2_1	lai2_1)))	(((((gac2_1	(icr2_3	vul1_1))	(((gac2_2	gag2_1)	gal1_1)	plu2_1))	vel1_2)	gag1_2)	icr1_2))	((((((ceb1_2	vul1_2)	(366.1_1	369.1_2))	bur1_1)	gac1_1)	(((icr2_2	(vup1_2	vir2_1))	((grm1_1	grm2_1)	icr1_3))	bur1_2))	((gag1_1	hal2_1)	vul2_2)))	(gra2_2	(gra1_1	gra1_2)))	((hal1_1	((vel1_1	vel2_1)	plu1_1))	(rhc1_1	rhc1_2)))	((vul3_2
(((((((((((vul3_1	(gab1_2	vup1_1))	vup2_2)	icr1_2)	(((icr2_2	vup1_2)	((vir2_1	icr1_3)	(grm1_1	grm2_1)))	bur1_2))	(((((((gac2_1	icr2_3)	gac2_2)	gal1_1)	(gag2_1	plu2_1))	vul1_1)	vel1_2)	gag1_2))	((((ceb1_2	vul1_2)	(366.1_1	369.1_2))	bur1_1)	gac1_1))	((((((((((369.1_1	416.1_2)	406.1_1)	lai1_1)	(gal1_2	gal2_1))	gab1_1)	lai2_1)	tri2_2)	icr2_1)	((gra1_1	gra2_2)	gra1_2))	(gag1_1	(hal2_1	vul2_2))))	((hal1_1	(plu1_1	(vel1_1	vel2_1)))	(rhc1_1	rhc1_2)))	(((tri1_1
(((((((((vul3_1	((gab1_2	vup1_1)	vup2_2))	(((vir2_1	(icr2_2	icr1_3))	(vup1_2	(grm1_1	grm2_1)))	bur1_2))	((((((366.1_1	369.1_2)	(ceb1_2	vul1_2))	bur1_1)	(((icr1_2	(gac1_1	vul2_2))	gag1_2)	(gag1_1	hal2_1)))	((((((369.1_1	416.1_2)	406.1_1)	lai1_1)	gab1_1)	tri2_2)	((gal1_2	gal2_1)	lai2_1)))	(((((((gac2_1	(gag2_1	vul1_1))	plu2_1)	(gac2_2	icr2_3))	gal1_1)	vel1_2)	icr2_1)	((gra1_1	gra2_2)	gra1_2))))	((plu1_1	(vel1_1	vel2_1))	hal1_1))	(rhc1_1	rhc1_2))	(((((bur2_2
(((((((((((vul3_1	(gab1_2	vup1_1))	vup2_2)	((gag1_1	vul2_2)	hal2_1))	((((((((icr2_2	icr1_3)	vir2_1)	(grm1_1	grm2_1))	vup1_2)	bur1_2)	icr1_2)	gac1_1)	gag1_2))	((gra1_1	gra2_2)	gra1_2))	((((((ceb1_2	vul1_2)	(366.1_1	369.1_2))	bur1_1)	(icr2_1	lai2_1))	(((406.1_1	(369.1_1	416.1_2))	(lai1_1	(gab1_1	tri2_2)))	(gal1_2	gal2_1)))	(vel1_2	((gac2_1	((gac2_2	vul1_1)	(gag2_1	(icr2_3	plu2_1))))	gal1_1))))	((hal1_1	((vel1_1	vel2_1)	plu1_1))	(rhc1_1	rhc1_2)))	(vul3_2
(((((((((((((vul3_1	((gab1_2	vup1_1)	vup2_2))	((((gac2_1	vul1_1)	(((gac2_2	gag2_1)	icr2_3)	gal1_1))	plu2_1)	vel1_2))	(((406.1_1	416.1_2)	369.1_1)	(((gal1_2	gal2_1)	lai1_1)	(gab1_1	tri2_2))))	(((bur1_1	(gac1_1	icr1_2))	((gag1_1	hal2_1)	vul2_2))	gag1_2))	(((gra1_1	gra2_2)	gra1_2)	(icr2_1	lai2_1)))	(((grm1_1	grm2_1)	(((vir2_1	icr1_3)	icr2_2)	vup1_2))	bur1_2))	((vul1_2	ceb1_2)	(366.1_1	369.1_2)))	(hal1_1	((vel1_1	vel2_1)	plu1_1)))	(rhc1_1	rhc1_2))	((gac1_2
(((((((((((((((vul3_1	vup1_1)	(gab1_2	vup2_2))	(gac1_1	icr1_2))	((gag1_1	hal2_1)	vul2_2))	((bur1_1	gag1_2)	(icr2_1	lai2_1)))	((((((369.1_1	406.1_1)	416.1_2)	tri2_2)	gab1_1)	(lai1_1	(gal1_2	gal2_1)))	(vel1_2	((gac2_1	((gac2_2	icr2_3)	plu2_1))	((gag2_1	vul1_1)	gal1_1)))))	(gra1_1	(gra1_2	gra2_2)))	(((vup1_2	((grm1_1	grm2_1)	vir2_1))	(icr2_2	icr1_3))	bur1_2))	((vul1_2	ceb1_2)	(366.1_1	369.1_2)))	(hal1_1	((vel1_1	vel2_1)	plu1_1)))	(rhc1_1	rhc1_2))	((((406.1_2
(((((((((((((vul3_1	((gab1_2	vup1_1)	vup2_2))	(((((((gac2_1	icr2_3)	gag2_1)	plu2_1)	(gac2_2	gal1_1))	vul1_1)	vel1_2)	((gac1_1	icr1_2)	gag1_2)))	((gag1_1	vul2_2)	hal2_1))	(((366.1_1	369.1_2)	(ceb1_2	vul1_2))	((((369.1_1	406.1_1)	416.1_2)	(lai1_1	gab1_1))	((gal1_2	gal2_1)	tri2_2))))	((gra2_2	(gra1_1	gra1_2))	(icr2_1	lai2_1)))	(((icr2_2	(grm1_1	grm2_1))	((vup1_2	icr1_3)	vir2_1))	bur1_2))	bur1_1)	(hal1_1	((vel1_1	vel2_1)	plu1_1)))	(rhc1_1	rhc1_2))	((((((bur2_2
((((((((((((vul3_1	vup2_2)	(gab1_2	vup1_1))	icr1_2)	(gac1_1	((gag1_1	hal2_1)	vul2_2)))	bur1_1)	(vul1_2	((366.1_1	369.1_2)	ceb1_2)))	((((((icr2_2	(icr1_3	vir2_1))	(grm1_1	grm2_1))	vup1_2)	bur1_2)	(((((((369.1_1	406.1_1)	416.1_2)	(gal1_2	gal2_1))	(gab1_1	lai1_1))	tri2_2)	(icr2_1	lai2_1))	((gra2_2	gra1_1)	gra1_2)))	((vel1_2	((gac2_1	(((gac2_2	(icr2_3	vul1_1))	gag2_1)	plu2_1))	gal1_1))	gag1_2)))	(rhc1_1	rhc1_2))	(hal1_1	(plu1_1	(vel1_1	vel2_1))))	(gab2_2
(((((((((((((vul3_1	((gab1_2	vup1_1)	vup2_2))	(gac1_1	icr1_2))	(icr2_1	lai2_1))	((((416.1_2	369.1_1)	406.1_1)	(gab1_1	(gal1_2	gal2_1)))	(lai1_1	tri2_2)))	(gag1_1	(hal2_1	vul2_2)))	bur1_1)	(((vel1_2	((((gac2_1	gag2_1)	vul1_1)	(gac2_2	gal1_1))	(icr2_3	plu2_1)))	gag1_2)	((gra1_1	gra2_2)	gra1_2)))	((ceb1_2	vul1_2)	(366.1_1	369.1_2)))	(((((icr2_2	icr1_3)	vir2_1)	(grm1_1	grm2_1))	vup1_2)	bur1_2))	(hal1_1	(plu1_1	(vel1_1	vel2_1))))	(rhc1_1	rhc1_2))	(((((((((bur2_2
(((((((((((vul3_1	((gab1_2	vup1_1)	vup2_2))	((((406.1_1	416.1_2)	369.1_1)	((gal1_2	gal2_1)	(gab1_1	lai1_1)))	((icr2_1	lai2_1)	tri2_2)))	bur1_2)	(((icr2_2	(icr1_3	vir2_1))	(grm1_1	grm2_1))	vup1_2))	(((ceb1_2	vul1_2)	(366.1_1	369.1_2))	bur1_1))	(((vel1_2	(((((gac2_1	plu2_1)	icr2_3)	vul1_1)	gal1_1)	(gac2_2	gag2_1)))	gag1_2)	(((gra1_1	gra2_2)	gra1_2)	((gac1_1	icr1_2)	((gag1_1	hal2_1)	vul2_2)))))	(rhc1_1	rhc1_2))	(hal1_1	(plu1_1	(vel1_1	vel2_1))))	((((((((bur2_2
(((((((((vul3_1	((gab1_2	vup1_1)	vup2_2))	((((((366.1_1	369.1_2)	ceb1_2)	vul1_2)	bur1_1)	((((vel1_2	((((gac2_1	gag2_1)	vul1_1)	gal1_1)	((gac2_2	icr2_3)	plu2_1)))	gag1_2)	((gag1_1	hal2_1)	vul2_2))	(gac1_1	icr1_2)))	(((((369.1_1	(406.1_1	416.1_2))	(gab1_1	(gal1_2	gal2_1)))	(icr2_1	lai2_1))	lai1_1)	tri2_2)))	((gra1_1	gra2_2)	gra1_2))	((((vir2_1	((grm1_1	grm2_1)	icr2_2))	vup1_2)	icr1_3)	bur1_2))	((hal1_1	(plu1_1	(vel1_1	vel2_1)))	(rhc1_1	rhc1_2)))	((((((bur2_2
((((((((((((vul3_1	vup2_2)	(gab1_2	vup1_1))	((gac1_1	icr1_2)	icr2_1))	bur1_1)	((vel1_2	(((((gac2_1	plu2_1)	vul1_1)	icr2_3)	(gac2_2	gag2_1))	gal1_1))	gag1_2))	(((((((416.1_2	369.1_1)	406.1_1)	(gal1_2	gal2_1))	lai1_1)	gab1_1)	tri2_2)	lai2_1))	((gra2_2	gra1_1)	gra1_2))	((((366.1_1	369.1_2)	(ceb1_2	vul1_2))	((gag1_1	hal2_1)	vul2_2))	(((((grm1_1	grm2_1)	vir2_1)	icr1_3)	(vup1_2	icr2_2))	bur1_2)))	(rhc1_1	rhc1_2))	(hal1_1	((vel1_1	vel2_1)	plu1_1)))	(((((((rot2_1
(((((((((((vul3_1	(gab1_2	(vup2_2	vup1_1)))	((gac1_1	icr1_2)	icr2_1))	(((((366.1_1	369.1_2)	(ceb1_2	vul1_2))	bur1_1)	((gag1_1	vul2_2)	hal2_1))	((vel1_2	(((((gac2_1	gag2_1)	(gac2_2	gal1_1))	icr2_3)	plu2_1)	vul1_1))	gag1_2)))	(((((icr1_3	vir2_1)	(grm1_1	grm2_1))	vup1_2)	icr2_2)	bur1_2))	((gra2_2	gra1_1)	gra1_2))	((((((369.1_1	416.1_2)	406.1_1)	(gab1_1	lai1_1))	(gal1_2	gal2_1))	lai2_1)	tri2_2))	(hal1_1	((vel1_1	vel2_1)	plu1_1)))	(rhc1_1	rhc1_2))	((((gra2_1
(((((((((vul3_1	((gab1_2	vup1_1)	vup2_2))	(((icr1_2	gac1_1)	icr2_1)	(gag1_1	hal2_1)))	(((369.1_1	(406.1_1	416.1_2))	((gab1_1	lai1_1)	((gal1_2	gal2_1)	tri2_2)))	lai2_1))	((((((366.1_1	369.1_2)	(ceb1_2	vul1_2))	bur1_1)	vul2_2)	((((icr2_2	(icr1_3	(grm1_1	grm2_1)))	vir2_1)	vup1_2)	bur1_2))	(((vel1_2	((gac2_1	((gal1_1	vul1_1)	plu2_1))	((gac2_2	icr2_3)	gag2_1)))	gag1_2)	((gra2_2	gra1_1)	gra1_2))))	((hal1_1	((vel1_1	vel2_1)	plu1_1))	(rhc1_1	rhc1_2)))	(((gra2_1
(((((((((((((vul3_1	((gab1_2	vup1_1)	vup2_2))	(icr2_1	(gac1_1	icr1_2)))	(gag1_1	hal2_1))	((vup1_2	((((grm1_1	grm2_1)	vir2_1)	icr2_2)	icr1_3))	bur1_2))	(((((((369.1_1	406.1_1)	416.1_2)	(gab1_1	(gal1_2	gal2_1)))	lai1_1)	lai2_1)	tri2_2)	gag1_2))	vul2_2)	((gra1_1	gra1_2)	gra2_2))	(((vul1_2	ceb1_2)	(366.1_1	369.1_2))	bur1_1))	((gac2_1	((((gac2_2	plu2_1)	gag2_1)	vul1_1)	(gal1_1	icr2_3)))	vel1_2))	(hal1_1	(plu1_1	(vel1_1	vel2_1))))	(rhc1_1	rhc1_2))	((((gra2_1
((((((((vul3_1	((gab1_2	vup1_1)	vup2_2))	(((((((366.1_1	369.1_2)	(ceb1_2	vul1_2))	bur1_1)	(((gag1_1	hal2_1)	vul2_2)	gag1_2))	(((((((406.1_1	369.1_1)	416.1_2)	(gal1_2	gal2_1))	lai1_1)	(gab1_1	lai2_1))	tri2_2)	((gra2_2	gra1_1)	gra1_2)))	((((vir2_1	icr2_2)	icr1_3)	(bur1_2	(grm1_1	grm2_1)))	vup1_2))	((((gac2_1	gag2_1)	(((gac2_2	gal1_1)	(icr2_3	plu2_1))	vul1_1))	vel1_2)	(gac1_1	(icr1_2	icr2_1)))))	(hal1_1	(plu1_1	(vel1_1	vel2_1))))	(rhc1_1	rhc1_2))	(vul3_2
((((((((((vul3_1	(gab1_2	vup1_1))	vup2_2)	(((gra1_1	gra2_2)	gra1_2)	((gag1_1	hal2_1)	vul2_2)))	((((((grm1_1	grm2_1)	icr2_2)	vir2_1)	(vup1_2	icr1_3))	bur1_2)	(((((369.1_1	(406.1_1	416.1_2))	((gab1_1	lai1_1)	(gal1_2	gal2_1)))	lai2_1)	tri2_2)	((vel1_2	(((gac2_1	gag2_1)	(((gac2_2	icr2_3)	plu2_1)	vul1_1))	gal1_1))	gag1_2))))	(((((ceb1_2	vul1_2)	(366.1_1	369.1_2))	(gac1_1	icr1_2))	icr2_1)	bur1_1))	(hal1_1	(plu1_1	(vel1_1	vel2_1))))	(rhc1_1	rhc1_2))	(((((((406.1_2
((((((((vul3_1	((gab1_2	vup2_2)	vup1_1))	((gag1_1	hal2_1)	vul2_2))	(((((vul1_2	ceb1_2)	(366.1_1	369.1_2))	bur1_1)	(((((((icr2_2	vir2_1)	vup1_2)	icr1_3)	(grm1_1	grm2_1))	bur1_2)	((gac1_1	icr1_2)	icr2_1))	((((369.1_1	416.1_2)	406.1_1)	((gal1_2	gal2_1)	lai1_1))	((gab1_1	tri2_2)	lai2_1))))	(((vel1_2	(((gac2_1	(gag2_1	plu2_1))	gal1_1)	((gac2_2	vul1_1)	icr2_3)))	gag1_2)	((gra1_1	gra1_2)	gra2_2))))	(rhc1_1	rhc1_2))	(hal1_1	(plu1_1	(vel1_1	vel2_1))))	(vul3_2
(((((((((((vul3_1	vup2_2)	(gab1_2	vup1_1))	(((((369.1_1	(406.1_1	416.1_2))	(((lai1_1	gab1_1)	(gal1_2	gal2_1))	tri2_2))	lai2_1)	gag1_2)	(icr1_2	(gac1_1	icr2_1))))	(((((366.1_1	369.1_2)	(ceb1_2	vul1_2))	bur1_1)	(vel1_2	(((gac2_1	gac2_2)	(gag2_1	((icr2_3	plu2_1)	vul1_1)))	gal1_1)))	((((icr1_3	vup1_2)	((icr2_2	vir2_1)	(grm1_1	grm2_1)))	bur1_2)	((gag1_1	vul2_2)	hal2_1))))	(gra1_1	(gra1_2	gra2_2)))	(rhc1_1	rhc1_2))	(hal1_1	(plu1_1	(vel1_1	vel2_1))))	((((bur2_2
((((((((((((vul3_1	vup2_2)	(gab1_2	vup1_1))	((icr2_1	icr1_2)	gac1_1))	((gra2_2	gra1_2)	gra1_1))	((gag1_1	(hal2_1	vul2_2))	gag1_2))	(((((icr2_2	(grm1_1	grm2_1))	(icr1_3	vir2_1))	vup1_2)	bur1_2)	((((406.1_1	416.1_2)	369.1_1)	((((lai1_1	(gal1_2	gal2_1))	gab1_1)	tri2_2)	lai2_1))	(vel1_2	((((gac2_1	gag2_1)	(gal1_1	plu2_1))	(gac2_2	icr2_3))	vul1_1)))))	(((ceb1_2	vul1_2)	(366.1_1	369.1_2))	bur1_1))	(((((bur2_2	vir1_1)	tri2_1)	vir1_2)	tri1_1)	((((406.1_2	ceb1_1)
((((((((((((((((vul3_1	(vup1_1	vup2_2))	gab1_2)	(icr2_1	gac1_1))	icr1_2)	((gag1_1	hal2_1)	vul2_2))	((vul1_2	ceb1_2)	(366.1_1	369.1_2)))	((((((369.1_1	406.1_1)	416.1_2)	tri2_2)	lai2_1)	(lai1_1	(gal1_2	gal2_1)))	gab1_1))	bur1_1)	((vel1_2	((gac2_1	vul1_1)	((((gac2_2	icr2_3)	plu2_1)	gag2_1)	gal1_1)))	gag1_2))	((((vir2_1	(grm1_1	grm2_1))	(vup1_2	(icr1_3	icr2_2)))	bur1_2)	((gra2_2	gra1_1)	gra1_2)))	(hal1_1	(plu1_1	(vel1_1	vel2_1))))	(rhc1_1	rhc1_2))	(vul3_2
((((((((((((((vul3_1	((gab1_2	vup2_2)	vup1_1))	(icr2_1	gac1_1))	bur1_1)	(((((416.1_2	(369.1_1	406.1_1))	(gal1_2	gal2_1))	(gab1_1	lai1_1))	lai2_1)	tri2_2))	((gag1_1	(hal2_1	vul2_2))	icr1_2))	gag1_2)	((((366.1_1	369.1_2)	(ceb1_2	vul1_2))	(vel1_2	(gac2_1	(((gac2_2	icr2_3)	(gag2_1	plu2_1))	(gal1_1	vul1_1)))))	((gra1_1	gra2_2)	gra1_2)))	((((vir2_1	(icr2_2	icr1_3))	(grm1_1	grm2_1))	vup1_2)	bur1_2))	(hal1_1	((vel1_1	vel2_1)	plu1_1)))	(rhc1_1	rhc1_2))	((tri1_1
(((((((((vul3_1	((gab1_2	vup2_2)	vup1_1))	((((gac2_1	gal1_1)	(gac2_2	((gag2_1	plu2_1)	icr2_3)))	vul1_1)	vel1_2))	((((((ceb1_2	vul1_2)	(366.1_1	369.1_2))	(((gra1_2	gra2_2)	gra1_1)	((gac1_1	(icr1_2	icr2_1))	((gag1_1	vul2_2)	hal2_1))))	(((((((416.1_2	369.1_1)	406.1_1)	lai1_1)	gab1_1)	(gal1_2	gal2_1))	tri2_2)	lai2_1))	gag1_2)	bur1_1))	((((vir2_1	vup1_2)	(grm1_1	grm2_1))	(icr1_3	icr2_2))	bur1_2))	(rhc1_1	rhc1_2))	(hal1_1	(plu1_1	(vel1_1	vel2_1))))	(((((((rot2_1
((((((((((vul3_1	((gab1_2	vup1_1)	vup2_2))	(vup1_2	((icr1_3	(grm1_1	grm2_1))	(icr2_2	vir2_1))))	(((((vul1_2	ceb1_2)	(366.1_1	369.1_2))	bur1_1)	((bur1_2	(((gac1_1	icr2_1)	icr1_2)	((gag1_1	hal2_1)	vul2_2)))	((gra2_2	gra1_2)	gra1_1)))	(((((369.1_1	(406.1_1	416.1_2))	lai1_1)	tri2_2)	lai2_1)	(gab1_1	(gal1_2	gal2_1)))))	(((gac2_1	(((gac2_2	plu2_1)	gal1_1)	((gag2_1	icr2_3)	vul1_1)))	vel1_2)	gag1_2))	(rhc1_1	rhc1_2))	(hal1_1	(plu1_1	(vel1_1	vel2_1))))	(gab2_2
(((((((((((((vul3_1	vup2_2)	(gab1_2	vup1_1))	(ceb1_2	((366.1_1	369.1_2)	vul1_2)))	(bur1_2	(((icr1_2	gac1_1)	icr2_1)	(gag1_1	(hal2_1	vul2_2)))))	((icr1_3	(grm1_1	grm2_1))	((vup1_2	icr2_2)	vir2_1)))	(((((((369.1_1	416.1_2)	406.1_1)	(lai1_1	(gal1_2	gal2_1)))	lai2_1)	(gab1_1	tri2_2))	(((gac2_1	((((gac2_2	plu2_1)	(gag2_1	icr2_3))	gal1_1)	vul1_1))	vel1_2)	gag1_2))	bur1_1))	((gra1_1	gra2_2)	gra1_2))	(rhc1_1	rhc1_2))	(hal1_1	(plu1_1	(vel1_1	vel2_1))))	(vul3_2
((((((((((((vul3_1	(gab1_2	(vup1_1	vup2_2)))	(icr1_2	gac1_1))	bur1_2)	((gra2_2	gra1_1)	gra1_2))	(((((((((406.1_1	416.1_2)	369.1_1)	((gab1_1	lai1_1)	(gal1_2	gal2_1)))	lai2_1)	tri2_2)	bur1_1)	(vel1_2	((gac2_1	((gag2_1	icr2_3)	vul1_1))	((gac2_2	plu2_1)	gal1_1))))	gag1_2)	(((gag1_1	hal2_1)	vul2_2)	icr2_1)))	(((366.1_1	369.1_2)	(ceb1_2	vul1_2))	(((vup1_2	icr1_3)	((grm1_1	grm2_1)	icr2_2))	vir2_1)))	(rhc1_1	rhc1_2))	(hal1_1	(plu1_1	(vel1_1	vel2_1))))	((((((bur2_2
((((((((vul3_1	((gab1_2	vup1_1)	vup2_2))	((((ceb1_2	(366.1_1	369.1_2))	vul1_2)	(((((icr1_3	vup1_2)	vir2_1)	(grm1_1	grm2_1))	icr2_2)	bur1_2))	((((((((369.1_1	416.1_2)	406.1_1)	lai1_1)	gab1_1)	((gal1_2	gal2_1)	lai2_1))	tri2_2)	bur1_1)	(gag1_2	vul2_2))))	((((gra1_1	gra2_2)	gra1_2)	(icr1_2	(gag1_1	hal2_1)))	(gac1_1	icr2_1)))	((((gac2_1	((gac2_2	icr2_3)	plu2_1))	(gag2_1	gal1_1))	vul1_1)	vel1_2))	(hal1_1	((vel1_1	vel2_1)	plu1_1)))	(rhc1_1	rhc1_2))	(((((tri1_1
(((((((((((((((vul3_1	(gab1_2	(vup1_1	vup2_2)))	gag1_2)	(gag1_1	hal2_1))	bur1_1)	(gac1_1	icr1_2))	icr2_1)	vul2_2)	((366.1_1	369.1_2)	(ceb1_2	vul1_2)))	((gra2_2	gra1_1)	gra1_2))	((((vup1_2	(icr2_2	(((grm1_1	grm2_1)	icr1_3)	vir2_1)))	bur1_2)	(vel1_2	(((gac2_1	vul1_1)	(((gac2_2	icr2_3)	gag2_1)	gal1_1))	plu2_1)))	((406.1_1	(369.1_1	416.1_2))	(((gab1_1	((gal1_2	gal2_1)	lai1_1))	lai2_1)	tri2_2))))	(hal1_1	(plu1_1	(vel1_1	vel2_1))))	(vul3_2	gac1_2))	((((((vir1_2
(((((((((((vul3_1	((gab1_2	vup1_1)	vup2_2))	(icr1_2	gac1_1))	((gag1_1	hal2_1)	vul2_2))	((((gac2_1	gal1_1)	(((gac2_2	gag2_1)	vul1_1)	plu2_1))	icr2_3)	vel1_2))	((((((ceb1_2	(366.1_1	369.1_2))	vul1_2)	((gra1_1	gra2_2)	gra1_2))	(((((vir2_1	icr2_2)	((grm1_1	grm2_1)	icr1_3))	vup1_2)	bur1_2)	((((((416.1_2	369.1_1)	406.1_1)	((gab1_1	lai1_1)	(gal1_2	gal2_1)))	lai2_1)	tri2_2)	gag1_2)))	bur1_1)	icr2_1))	(hal1_1	(plu1_1	(vel1_1	vel2_1))))	(rhc1_1	rhc1_2))	(gab2_2
(((((((((((vul3_1	gab1_2)	(vup1_1	vup2_2))	(gag1_2	icr2_1))	(((vul1_2	ceb1_2)	(366.1_1	369.1_2))	(gac1_1	icr1_2)))	((((416.1_2	406.1_1)	369.1_1)	(((gab1_1	lai1_1)	lai2_1)	(gal1_2	gal2_1)))	tri2_2))	(((((grm1_1	grm2_1)	vir2_1)	((icr1_3	icr2_2)	vup1_2))	bur1_2)	((vel1_2	((((gac2_1	(gac2_2	(plu2_1	icr2_3)))	gal1_1)	gag2_1)	vul1_1))	(((gra2_2	gra1_1)	gra1_2)	((gag1_1	hal2_1)	vul2_2)))))	bur1_1)	((hal1_1	(plu1_1	(vel1_1	vel2_1)))	(rhc1_1	rhc1_2)))	((vul3_2
((((((((((((vul3_1	((gab1_2	vup1_1)	vup2_2))	(((gag1_1	vul2_2)	hal2_1)	icr2_1))	(((((369.1_1	406.1_1)	416.1_2)	(((gal1_2	gal2_1)	gab1_1)	lai1_1))	lai2_1)	tri2_2))	(((ceb1_2	vul1_2)	(366.1_1	369.1_2))	gag1_2))	bur1_1)	(((((bur1_2	(vir2_1	(grm1_1	grm2_1)))	vup1_2)	(icr1_3	icr2_2))	(gac1_1	icr1_2))	((vel1_2	(((gac2_1	((gac2_2	icr2_3)	plu2_1))	vul1_1)	(gag2_1	gal1_1)))	((gra1_1	gra2_2)	gra1_2))))	(hal1_1	((vel1_1	vel2_1)	plu1_1)))	(rhc1_1	rhc1_2))	((vul3_2
(((((((((((((vul3_1	(gab1_2	(vup1_1	vup2_2)))	((gac1_1	icr1_2)	(gag1_1	(hal2_1	vul2_2))))	((vul1_2	ceb1_2)	(366.1_1	369.1_2)))	(((((((369.1_1	406.1_1)	416.1_2)	tri2_2)	lai2_1)	((gal1_2	gal2_1)	lai1_1))	gab1_1)	icr2_1))	(((grm1_1	grm2_1)	((icr2_2	icr1_3)	(vup1_2	vir2_1)))	bur1_2))	(((gac2_1	(((gac2_2	plu2_1)	gal1_1)	(gag2_1	(icr2_3	vul1_1))))	vel1_2)	((gra2_2	gra1_2)	gra1_1)))	bur1_1)	gag1_2)	(hal1_1	(plu1_1	(vel1_1	vel2_1))))	(rhc1_1	rhc1_2))	(gab2_2
(((((((((((((vul3_1	((gab1_2	vup1_1)	vup2_2))	bur1_1)	((icr1_2	icr2_1)	gac1_1))	(((((gac2_1	gag2_1)	((gac2_2	plu2_1)	gal1_1))	(icr2_3	vul1_1))	vel1_2)	gag1_2))	(((bur1_2	vir2_1)	vup1_2)	((icr2_2	icr1_3)	(grm1_1	grm2_1))))	((gag1_1	hal2_1)	vul2_2))	(((vul1_2	ceb1_2)	(366.1_1	369.1_2))	(((((((369.1_1	416.1_2)	406.1_1)	(gal1_2	gal2_1))	lai2_1)	gab1_1)	lai1_1)	tri2_2)))	((gra1_1	gra2_2)	gra1_2))	(hal1_1	((vel1_1	vel2_1)	plu1_1)))	(rhc1_1	rhc1_2))	(vul3_2
((((((((((((vul3_1	((gab1_2	vup2_2)	vup1_1))	(((ceb1_2	vul1_2)	(366.1_1	369.1_2))	((icr1_2	icr2_1)	gac1_1)))	((gag1_1	vul2_2)	hal2_1))	((((369.1_1	406.1_1)	416.1_2)	(((lai1_1	(gal1_2	gal2_1))	lai2_1)	gab1_1))	tri2_2))	(bur1_1	((gra1_2	gra2_2)	gra1_1)))	((bur1_2	(icr2_2	vup1_2))	(((grm1_1	grm2_1)	vir2_1)	icr1_3)))	((vel1_2	((gac2_1	((gac2_2	(gag2_1	(gal1_1	icr2_3)))	vul1_1))	plu2_1))	gag1_2))	((hal1_1	((vel1_1	vel2_1)	plu1_1))	(rhc1_1	rhc1_2)))	((vul3_2
((((((((((((vul3_1	(gab1_2	vup2_2))	vup1_1)	icr2_1)	(gac1_1	icr1_2))	((vul1_2	ceb1_2)	(366.1_1	369.1_2)))	((gra2_2	gra1_1)	gra1_2))	(((((icr1_3	((vup1_2	(icr2_2	vir2_1))	(grm1_1	grm2_1)))	bur1_2)	bur1_1)	((gag1_1	vul2_2)	hal2_1))	((vel1_2	((((gac2_1	(gal1_1	(icr2_3	plu2_1)))	gac2_2)	gag2_1)	vul1_1))	gag1_2)))	(((((369.1_1	416.1_2)	406.1_1)	((lai1_1	gab1_1)	lai2_1))	tri2_2)	(gal1_2	gal2_1)))	((hal1_1	((vel1_1	vel2_1)	plu1_1))	(rhc1_1	rhc1_2)))	(((((((bur2_2
(((((((((((((vul3_1	(vup1_1	vup2_2))	gab1_2)	icr1_2)	(gac1_1	icr2_1))	(gag1_1	(hal2_1	vul2_2)))	((vul1_2	ceb1_2)	(366.1_1	369.1_2)))	((((369.1_1	406.1_1)	416.1_2)	(((gab1_1	lai1_1)	(gal1_2	gal2_1))	tri2_2))	lai2_1))	((gra1_1	gra2_2)	gra1_2))	(((vup1_2	((icr1_3	(icr2_2	(grm1_1	grm2_1)))	vir2_1))	bur1_2)	((vel1_2	(((gac2_1	gal1_1)	(((gac2_2	gag2_1)	plu2_1)	icr2_3))	vul1_1))	gag1_2)))	bur1_1)	((hal1_1	(plu1_1	(vel1_1	vel2_1)))	(rhc1_1	rhc1_2)))	(((((((bur2_2
(((((((((((((vul3_1	((gab1_2	vup1_1)	vup2_2))	(gac1_1	(gag1_1	(hal2_1	vul2_2))))	((366.1_1	369.1_2)	(vul1_2	ceb1_2)))	(icr1_2	icr2_1))	(((((406.1_1	416.1_2)	369.1_1)	(gab1_1	((gal1_2	gal2_1)	lai1_1)))	tri2_2)	lai2_1))	((gra1_1	gra2_2)	gra1_2))	(((vup1_2	((icr2_2	vir2_1)	(icr1_3	(grm1_1	grm2_1))))	bur1_2)	bur1_1))	((((gac2_1	(((gac2_2	gag2_1)	icr2_3)	plu2_1))	(gal1_1	vul1_1))	vel1_2)	gag1_2))	(hal1_1	((vel1_1	vel2_1)	plu1_1)))	(rhc1_1	rhc1_2))	(((((((bur2_2
(((((((((((vul3_1	gab1_2)	(icr2_1	(gac1_1	icr1_2)))	vup1_1)	vup2_2)	((gag1_1	hal2_1)	vul2_2))	((((((ceb1_2	vul1_2)	(366.1_1	369.1_2))	((gra2_2	gra1_1)	gra1_2))	gag1_2)	(vel1_2	((gac2_1	(((gac2_2	gal1_1)	(icr2_3	plu2_1))	vul1_1))	gag2_1)))	(((((((grm1_1	grm2_1)	vup1_2)	icr1_3)	(vir2_1	icr2_2))	bur1_2)	bur1_1)	((((((406.1_1	(369.1_1	416.1_2))	gab1_1)	lai1_1)	(gal1_2	gal2_1))	tri2_2)	lai2_1))))	(hal1_1	(plu1_1	(vel1_1	vel2_1))))	(rhc1_1	rhc1_2))	((vul3_2
((((((((((((vul3_1	vup2_2)	(gab1_2	vup1_1))	(icr1_2	gac1_1))	bur1_1)	icr2_1)	(gra1_1	(gra1_2	gra2_2)))	(((((vul1_2	ceb1_2)	(366.1_1	369.1_2))	((((((icr2_2	icr1_3)	(grm1_1	grm2_1))	vup1_2)	vir2_1)	bur1_2)	((((416.1_2	(369.1_1	406.1_1))	((gab1_1	(gal1_2	gal2_1))	lai1_1))	tri2_2)	lai2_1)))	((gag1_1	hal2_1)	vul2_2))	((vel1_2	((((gac2_1	plu2_1)	vul1_1)	gal1_1)	(gac2_2	(gag2_1	icr2_3))))	gag1_2)))	(hal1_1	(plu1_1	(vel1_1	vel2_1))))	(rhc1_1	rhc1_2))	(gab2_2
(((((((((((vul3_1	vup2_2)	(gab1_2	vup1_1))	(((((366.1_1	369.1_2)	vul1_2)	ceb1_2)	(((416.1_2	(369.1_1	406.1_1))	((lai1_1	tri2_2)	(gab1_1	(gal1_2	gal2_1))))	lai2_1))	bur1_1))	((((gra1_1	gra2_2)	gra1_2)	(icr2_1	(gac1_1	icr1_2)))	(gag1_1	(hal2_1	vul2_2))))	(((((icr1_3	((grm1_1	grm2_1)	icr2_2))	vir2_1)	vup1_2)	bur1_2)	((vel1_2	(((gac2_1	icr2_3)	vul1_1)	(((gac2_2	gag2_1)	plu2_1)	gal1_1)))	gag1_2)))	(hal1_1	(plu1_1	(vel1_1	vel2_1))))	(rhc1_1	rhc1_2))	(gab2_2
(((((((((((((((vul3_1	vup2_2)	(gab1_2	vup1_1))	bur1_1)	((gac1_1	icr2_1)	icr1_2))	(((369.1_1	(406.1_1	416.1_2))	(((lai1_1	gab1_1)	(gal1_2	gal2_1))	lai2_1))	tri2_2))	(((((icr1_3	icr2_2)	vir2_1)	(grm1_1	grm2_1))	vup1_2)	bur1_2))	(vul1_2	((366.1_1	369.1_2)	ceb1_2)))	((gra2_2	(gra1_1	gra1_2))	((gag1_1	vul2_2)	hal2_1)))	((vel1_2	((gac2_1	gag2_1)	(((gac2_2	icr2_3)	plu2_1)	(gal1_1	vul1_1))))	gag1_2))	(hal1_1	(plu1_1	(vel1_1	vel2_1))))	(rhc1_1	rhc1_2))	(((((rot2_1
(((((((((((vul3_1	gab1_2)	(vup1_1	vup2_2))	((((406.1_1	(369.1_1	416.1_2))	((gab1_1	lai1_1)	(gal1_2	gal2_1)))	tri2_2)	lai2_1))	((((vul1_2	(366.1_1	369.1_2))	ceb1_2)	((icr1_2	gac1_1)	icr2_1))	((vir2_1	((icr2_2	icr1_3)	(vup1_2	(grm1_1	grm2_1))))	bur1_2)))	bur1_1)	(((gra2_2	gra1_1)	gra1_2)	((gag1_1	hal2_1)	vul2_2)))	((vel1_2	(((gac2_1	((gac2_2	(gal1_1	plu2_1))	gag2_1))	vul1_1)	icr2_3))	gag1_2))	((hal1_1	(plu1_1	(vel1_1	vel2_1)))	(rhc1_1	rhc1_2)))	(gab2_2
((((((((((((vul3_1	vup1_1)	vup2_2)	gab1_2)	((((((grm1_1	grm2_1)	icr1_3)	vir2_1)	vup1_2)	icr2_2)	bur1_2))	(((ceb1_2	(366.1_1	369.1_2))	vul1_2)	((((416.1_2	(369.1_1	406.1_1))	lai2_1)	((gab1_1	lai1_1)	((gal1_2	gal2_1)	tri2_2)))	(bur1_1	((icr1_2	icr2_1)	gac1_1)))))	(gag1_1	(hal2_1	vul2_2)))	((vel1_2	((gac2_1	(gac2_2	(gag2_1	icr2_3)))	((gal1_1	vul1_1)	plu2_1)))	gag1_2))	((gra2_2	gra1_1)	gra1_2))	(rhc1_1	rhc1_2))	(((((tri1_1	((bur2_2	(tri2_1	vir1_2))	vir1_1))
(((((((((((vul3_1	(gab1_2	(vup1_1	vup2_2)))	(((366.1_1	369.1_2)	ceb1_2)	vul1_2))	(((vel1_2	((gac2_1	((gac2_2	gag2_1)	vul1_1))	((gal1_1	plu2_1)	icr2_3)))	gag1_2)	bur1_1))	((((((grm1_1	grm2_1)	icr1_3)	(vup1_2	(icr2_2	vir2_1)))	bur1_2)	((icr1_2	gac1_1)	icr2_1))	((((406.1_1	(369.1_1	416.1_2))	(gal1_2	gal2_1))	tri2_2)	((gab1_1	lai1_1)	lai2_1))))	((gra1_1	gra2_2)	gra1_2))	((gag1_1	hal2_1)	vul2_2))	((hal1_1	((vel1_1	vel2_1)	plu1_1))	(rhc1_1	rhc1_2)))	(vul3_2
(((((((((vul3_1	vup2_2)	(gab1_2	vup1_1))	vul2_2)	(((((((ceb1_2	vul1_2)	(366.1_1	369.1_2))	(gag1_1	hal2_1))	((bur1_1	icr2_1)	(gac1_1	icr1_2)))	((((icr1_3	(grm1_1	grm2_1))	(icr2_2	vir2_1))	vup1_2)	((vel1_2	(((gac2_1	(gac2_2	vul1_1))	((gal1_1	icr2_3)	plu2_1))	gag2_1))	gag1_2)))	(bur1_2	((gra2_2	gra1_1)	gra1_2)))	((((((416.1_2	(369.1_1	406.1_1))	lai1_1)	(gal1_2	gal2_1))	gab1_1)	tri2_2)	lai2_1)))	((hal1_1	((vel1_1	vel2_1)	plu1_1))	(rhc1_1	rhc1_2)))	(gab2_2
(((((((((vul3_1	((gab1_2	vup1_1)	vup2_2))	(((bur1_1	(icr1_2	gac1_1))	icr2_1)	(gag1_1	hal2_1)))	(((vir2_1	(icr2_2	((grm1_1	grm2_1)	icr1_3)))	vup1_2)	bur1_2))	(((vel1_2	(gac2_1	((gac2_2	((gag2_1	(gal1_1	icr2_3))	vul1_1))	plu2_1)))	gag1_2)	vul2_2))	(((((406.1_1	369.1_1)	416.1_2)	lai2_1)	gab1_1)	((lai1_1	(gal1_2	gal2_1))	tri2_2)))	(((vul1_2	(366.1_1	369.1_2))	ceb1_2)	((gra2_2	gra1_2)	gra1_1)))	((hal1_1	(plu1_1	(vel1_1	vel2_1)))	(rhc1_1	rhc1_2)))	(((((((((bur2_2
(((((((((((vul3_1	gab1_2)	(vup1_1	vup2_2))	((bur1_1	((icr1_2	gac1_1)	icr2_1))	(gag1_1	hal2_1)))	((gra1_1	(gra1_2	gra2_2))	gag1_2))	(((((416.1_2	369.1_1)	406.1_1)	(((gal1_2	gal2_1)	tri2_2)	lai2_1))	(gab1_1	lai1_1))	vul2_2))	(((vup1_2	(icr2_2	(grm1_1	grm2_1)))	(icr1_3	vir2_1))	bur1_2))	(((vul1_2	ceb1_2)	(366.1_1	369.1_2))	(vel1_2	((((gac2_1	gac2_2)	(gag2_1	icr2_3))	plu2_1)	(gal1_1	vul1_1)))))	((plu1_1	(vel1_1	vel2_1))	hal1_1))	(rhc1_1	rhc1_2))	((((((((bur2_2
((((((((((((((vul3_1	vup2_2)	(gab1_2	vup1_1))	bur1_1)	((vel1_2	(((gac2_1	(gac2_2	plu2_1))	vul1_1)	((gag2_1	gal1_1)	icr2_3)))	gag1_2))	(vir2_1	(((vup1_2	((grm1_1	grm2_1)	icr1_3))	icr2_2)	bur1_2)))	(((ceb1_2	vul1_2)	(366.1_1	369.1_2))	((icr2_1	(gac1_1	icr1_2))	((gag1_1	hal2_1)	vul2_2))))	((((((406.1_1	416.1_2)	369.1_1)	(lai1_1	gab1_1))	(gal1_2	gal2_1))	lai2_1)	tri2_2))	((gra2_2	gra1_1)	gra1_2))	(rhc1_1	rhc1_2))	(hal1_1	(plu1_1	(vel1_1	vel2_1))))	((((((bur2_2
((((((((((((((vul3_1	((gab1_2	vup1_1)	vup2_2))	(icr1_2	icr2_1))	((gag1_1	hal2_1)	vul2_2))	((((366.1_1	369.1_2)	ceb1_2)	vul1_2)	gac1_1))	tri2_2)	(vel1_2	(((gac2_1	gac2_2)	(gag2_1	plu2_1))	((gal1_1	icr2_3)	vul1_1))))	bur1_1)	gag1_2)	((gra1_1	gra2_2)	gra1_2))	((((bur1_2	(grm1_1	grm2_1))	icr1_3)	((vir2_1	icr2_2)	vup1_2))	(((369.1_1	416.1_2)	406.1_1)	(((gab1_1	lai1_1)	(gal1_2	gal2_1))	lai2_1))))	(rhc1_1	rhc1_2))	((vul3_2	gac1_2)	(hal1_1	(plu1_1	(vel1_1
(((((((((((((vul3_1	((gab1_2	vup1_1)	vup2_2))	gac1_1)	icr1_2)	((bur1_2	vir2_1)	((vup1_2	(icr2_2	(grm1_1	grm2_1)))	icr1_3)))	((gag1_1	hal2_1)	vul2_2))	((((ceb1_2	vul1_2)	(366.1_1	369.1_2))	(vel1_2	((gac2_1	icr2_3)	(gac2_2	(((gag2_1	plu2_1)	gal1_1)	vul1_1)))))	((((416.1_2	406.1_1)	369.1_1)	(icr2_1	lai2_1))	((gab1_1	(gal1_2	gal2_1))	lai1_1))))	(bur1_1	gag1_2))	((gra1_1	gra2_2)	gra1_2))	tri2_2)	(hal1_1	(plu1_1	(vel1_1	vel2_1))))	(rhc1_1	rhc1_2))	((((rot2_1
(((((((((((vul3_1	(gab1_2	(vup1_1	vup2_2)))	gac1_1)	(((((vir2_1	bur1_2)	vup1_2)	((grm1_1	grm2_1)	(icr1_3	icr2_2)))	icr1_2)	(icr2_1	lai2_1)))	bur1_1)	(((((406.1_1	369.1_1)	416.1_2)	tri2_2)	((gal1_2	gal2_1)	(gab1_1	lai1_1)))	((gag1_1	vul2_2)	hal2_1)))	(((ceb1_2	vul1_2)	(366.1_1	369.1_2))	(((vel1_2	((gac2_1	(gac2_2	((gag2_1	icr2_3)	gal1_1)))	(vul1_1	plu2_1)))	gag1_2)	((gra2_2	gra1_1)	gra1_2))))	(hal1_1	(plu1_1	(vel1_1	vel2_1))))	(rhc1_1	rhc1_2))	((((((rot2_1
(((((((((((vul3_1	(gab1_2	(vup1_1	vup2_2)))	((gra1_1	gra2_2)	gra1_2))	((((vul1_2	(366.1_1	369.1_2))	ceb1_2)	((vel1_2	(((gac2_1	gag2_1)	(gal1_1	plu2_1))	((gac2_2	icr2_3)	vul1_1)))	gag1_2))	gac1_1))	((((((icr1_3	vir2_1)	icr2_2)	(grm1_1	grm2_1))	vup1_2)	bur1_2)	(((369.1_1	(406.1_1	416.1_2))	((((gal1_2	gal2_1)	gab1_1)	lai1_1)	tri2_2))	((icr1_2	(((gag1_1	hal2_1)	vul2_2)	lai2_1))	icr2_1))))	bur1_1)	(rhc1_1	rhc1_2))	(hal1_1	(plu1_1	(vel1_1	vel2_1))))	(((tri1_1
((((((((((vul3_1	((gab1_2	vup1_1)	vup2_2))	(((gra2_2	gra1_1)	gra1_2)	icr2_1))	((vul1_2	ceb1_2)	(366.1_1	369.1_2)))	((((((icr2_2	((grm1_1	grm2_1)	vir2_1))	vup1_2)	icr1_3)	bur1_2)	(bur1_1	gac1_1))	((((gac2_1	(gag2_1	vul1_1))	((gac2_2	plu2_1)	(gal1_1	icr2_3)))	vel1_2)	gag1_2)))	(((((369.1_1	416.1_2)	406.1_1)	lai2_1)	((gab1_1	tri2_2)	((gal1_2	gal2_1)	lai1_1)))	(((icr1_2	gag1_1)	hal2_1)	vul2_2)))	(rhc1_1	rhc1_2))	(hal1_1	(plu1_1	(vel1_1	vel2_1))))	((((((bur2_2
(((((((((((((vul3_1	vup2_2)	(gab1_2	vup1_1))	(ceb1_2	((366.1_1	369.1_2)	vul1_2)))	((((((vup1_2	((grm1_1	grm2_1)	icr2_2))	icr1_3)	vir2_1)	bur1_2)	bur1_1)	((icr1_2	(gac1_1	icr2_1))	(gag1_1	hal2_1))))	(((((gac2_1	(gac2_2	gal1_1))	vul1_1)	((gag2_1	icr2_3)	plu2_1))	vel1_2)	gag1_2))	((((((406.1_1	416.1_2)	369.1_1)	((gab1_1	lai1_1)	(gal1_2	gal2_1)))	lai2_1)	tri2_2)	vul2_2))	((gra2_2	gra1_1)	gra1_2))	(hal1_1	((vel1_1	vel2_1)	plu1_1)))	(rhc1_1	rhc1_2))	(((((bur2_2
((((((((((((vul3_1	(gab1_2	vup2_2))	vup1_1)	(((icr2_1	icr1_2)	(gag1_1	hal2_1))	gac1_1))	((((((369.1_1	406.1_1)	416.1_2)	((gab1_1	lai1_1)	(gal1_2	gal2_1)))	tri2_2)	lai2_1)	bur1_1))	((366.1_1	369.1_2)	(ceb1_2	vul1_2)))	(((vup1_2	icr1_3)	((grm1_1	grm2_1)	(icr2_2	vir2_1)))	bur1_2))	((gra2_2	gra1_1)	gra1_2))	(((vel1_2	(gac2_1	(((((gac2_2	plu2_1)	gag2_1)	icr2_3)	gal1_1)	vul1_1)))	gag1_2)	vul2_2))	(hal1_1	(plu1_1	(vel1_1	vel2_1))))	(rhc1_1	rhc1_2))	((((((rot2_1
((((((((((((vul3_1	(gab1_2	(vup1_1	vup2_2)))	(gac1_1	icr2_1))	bur1_1)	(((((vir2_1	icr1_3)	((grm1_1	grm2_1)	icr2_2))	vup1_2)	bur1_2)	(((gra1_1	gra2_2)	gra1_2)	(icr1_2	(gag1_1	hal2_1)))))	vul2_2)	((((416.1_2	(369.1_1	406.1_1))	(gab1_1	(gal1_2	gal2_1)))	(lai1_1	lai2_1))	tri2_2))	(((((((gac2_1	gal1_1)	(gac2_2	icr2_3))	gag2_1)	plu2_1)	vul1_1)	vel1_2)	gag1_2))	(rhc1_1	rhc1_2))	((ceb1_2	((366.1_1	369.1_2)	vul1_2))	(hal1_1	((vel1_1	vel2_1)	plu1_1))))	(((vul3_2
((((((((((((((vul3_1	gab1_2)	(vup2_2	vup1_1))	((vul1_2	ceb1_2)	(366.1_1	369.1_2)))	((gac1_1	(gag1_1	hal2_1))	(icr1_2	icr2_1)))	vul2_2)	((((((gac2_1	plu2_1)	vul1_1)	gal1_1)	((gac2_2	gag2_1)	icr2_3))	vel1_2)	gag1_2))	(((icr1_3	(((grm1_1	grm2_1)	vir2_1)	(vup1_2	icr2_2)))	bur1_2)	(((((416.1_2	369.1_1)	406.1_1)	(gal1_2	gal2_1))	lai2_1)	((lai1_1	gab1_1)	tri2_2))))	((gra2_2	gra1_1)	gra1_2))	bur1_1)	((hal1_1	(plu1_1	(vel1_1	vel2_1)))	(rhc1_1	rhc1_2)))	((vul3_2
(((((((((((vul3_1	(gab1_2	vup1_1))	vup2_2)	(((366.1_1	369.1_2)	(ceb1_2	vul1_2))	((vel1_2	(((gac2_1	gag2_1)	gac2_2)	(((gal1_1	plu2_1)	icr2_3)	vul1_1)))	gag1_2)))	((((((grm1_1	grm2_1)	(icr2_2	vir2_1))	(vup1_2	icr1_3))	bur1_2)	(icr1_2	icr2_1))	gac1_1))	(gag1_1	(hal2_1	vul2_2)))	(((((369.1_1	(406.1_1	416.1_2))	(gal1_2	gal2_1))	(lai1_1	gab1_1))	(lai2_1	tri2_2))	bur1_1))	((gra2_2	gra1_1)	gra1_2))	((hal1_1	(plu1_1	(vel1_1	vel2_1)))	(rhc1_1	rhc1_2)))	(((((((bur2_2
(((((((((((((vul3_1	vup2_2)	(gab1_2	vup1_1))	((gac1_1	icr1_2)	icr2_1))	((icr2_2	(((vir2_1	icr1_3)	(grm1_1	grm2_1))	vup1_2))	bur1_2))	(((((ceb1_2	vul1_2)	(366.1_1	369.1_2))	((gag1_1	vul2_2)	hal2_1))	((((369.1_1	416.1_2)	406.1_1)	((gab1_1	lai1_1)	(gal1_2	gal2_1)))	(lai2_1	tri2_2)))	((vel1_2	(((gac2_1	plu2_1)	((gag2_1	icr2_3)	(gal1_1	vul1_1)))	gac2_2))	gag1_2)))	(gra2_2	(gra1_1	gra1_2)))	bur1_1)	(hal1_1	(plu1_1	(vel1_1	vel2_1))))	(gab2_2	vel2_2))	(rhc1_1
((((((((((((((vul3_1	vup1_1)	vup2_2)	gab1_2)	(gac1_1	icr1_2))	icr2_1)	((((369.1_1	(406.1_1	416.1_2))	(((gab1_1	(gal1_2	gal2_1))	lai1_1)	tri2_2))	lai2_1)	((gag1_1	hal2_1)	vul2_2)))	(((vir2_1	((grm1_1	grm2_1)	(icr1_3	icr2_2)))	vup1_2)	bur1_2))	(((vel1_2	(((((gac2_1	gac2_2)	(gal1_1	plu2_1))	gag2_1)	icr2_3)	vul1_1))	gag1_2)	((gra2_2	gra1_1)	gra1_2)))	(((vul1_2	ceb1_2)	(366.1_1	369.1_2))	bur1_1))	((hal1_1	(plu1_1	(vel1_1	vel2_1)))	(rhc1_1	rhc1_2)))	((vul3_2
(((((((vul3_1	((gab1_2	vup2_2)	vup1_1))	(((((((ceb1_2	vul1_2)	(366.1_1	369.1_2))	bur1_1)	((gra1_1	gra2_2)	gra1_2))	(((((((369.1_1	416.1_2)	406.1_1)	lai1_1)	(gab1_1	(gal1_2	gal2_1)))	tri2_2)	lai2_1)	((icr1_2	icr2_1)	gac1_1)))	(((((vir2_1	icr2_2)	icr1_3)	(grm1_1	grm2_1))	vup1_2)	bur1_2))	((vel1_2	((gac2_1	icr2_3)	((gac2_2	(gag2_1	plu2_1))	(gal1_1	vul1_1))))	gag1_2)))	((gag1_1	hal2_1)	vul2_2))	((hal1_1	(plu1_1	(vel1_1	vel2_1)))	(rhc1_1	rhc1_2)))	((((((rot2_1
(((((((((((vul3_1	vup2_2)	(gab1_2	vup1_1))	(bur1_1	((gac1_1	icr2_1)	icr1_2)))	(((((gac2_1	gac2_2)	(icr2_3	plu2_1))	((gag2_1	vul1_1)	gal1_1))	vel1_2)	gag1_2))	(((ceb1_2	vul1_2)	(366.1_1	369.1_2))	(((((406.1_1	416.1_2)	369.1_1)	tri2_2)	(lai1_1	((gal1_2	gal2_1)	lai2_1)))	gab1_1)))	(((gra2_2	gra1_1)	gra1_2)	((gag1_1	vul2_2)	hal2_1)))	((vup1_2	((icr1_3	vir2_1)	((grm1_1	grm2_1)	icr2_2)))	bur1_2))	(rhc1_1	rhc1_2))	(hal1_1	(plu1_1	(vel1_1	vel2_1))))	(((tri1_1
((((((((((((vul3_1	((gab1_2	vup2_2)	vup1_1))	gag1_2)	(((vul1_2	(ceb1_2	(366.1_1	369.1_2)))	(bur1_1	((gag1_1	hal2_1)	vul2_2)))	((vel1_2	((((((gac2_1	icr2_3)	vul1_1)	gac2_2)	plu2_1)	gag2_1)	gal1_1))	(icr1_2	(gac1_1	icr2_1)))))	(((((icr1_3	vir2_1)	icr2_2)	vup1_2)	(grm1_1	grm2_1))	bur1_2))	(((((406.1_1	416.1_2)	369.1_1)	(gal1_2	gal2_1))	tri2_2)	((gab1_1	lai1_1)	lai2_1)))	((gra2_2	gra1_1)	gra1_2))	(hal1_1	(plu1_1	(vel1_1	vel2_1))))	(rhc1_1	rhc1_2))	((vul3_2
(((((((((((((((vul3_1	vup2_2)	(gab1_2	vup1_1))	((icr2_1	(gac1_1	icr1_2))	((gag1_1	hal2_1)	vul2_2)))	(((vir2_1	((icr2_2	icr1_3)	(grm1_1	grm2_1)))	vup1_2)	bur1_2))	gag1_2)	(vul1_2	(ceb1_2	(366.1_1	369.1_2))))	((gra2_2	gra1_1)	gra1_2))	bur1_1)	(vel1_2	(((gac2_1	(gac2_2	gal1_1))	((gag2_1	icr2_3)	plu2_1))	vul1_1)))	((((((416.1_2	406.1_1)	369.1_1)	lai1_1)	((gal1_2	gal2_1)	gab1_1))	lai2_1)	tri2_2))	((hal1_1	(plu1_1	(vel1_1	vel2_1)))	(rhc1_1	rhc1_2)))	((((tri1_1
((((((((((((((((vul3_1	vup1_1)	vup2_2)	gab1_2)	bur1_2)	((gag1_1	hal2_1)	vul2_2))	((icr1_2	(gac1_1	icr2_1))	gag1_2))	(((icr1_3	icr2_2)	((grm1_1	grm2_1)	vir2_1))	vup1_2))	(vel1_2	((((gac2_1	(gac2_2	gal1_1))	(gag2_1	icr2_3))	plu2_1)	vul1_1)))	((vul1_2	ceb1_2)	(366.1_1	369.1_2)))	(((369.1_1	(406.1_1	416.1_2))	(gab1_1	((gal1_2	gal2_1)	lai1_1)))	(lai2_1	tri2_2)))	bur1_1)	((gra2_2	gra1_1)	gra1_2))	((hal1_1	(plu1_1	(vel1_1	vel2_1)))	(rhc1_1	rhc1_2)))	(vul3_2
(((((((((vul3_1	gab1_2)	vup2_2)	vup1_1)	(((vul1_2	ceb1_2)	(366.1_1	369.1_2))	((((icr2_2	((grm1_1	grm2_1)	icr1_3))	vup1_2)	vir2_1)	bur1_2)))	((((((((369.1_1	406.1_1)	416.1_2)	((lai1_1	(gal1_2	gal2_1))	gab1_1))	tri2_2)	lai2_1)	(((((gac2_1	(gac2_2	gal1_1))	vul1_1)	(gag2_1	plu2_1))	icr2_3)	vel1_2))	(((bur1_1	gag1_2)	((gac1_1	icr1_2)	icr2_1))	(gag1_1	(hal2_1	vul2_2))))	((gra1_1	gra1_2)	gra2_2)))	(hal1_1	(plu1_1	(vel1_1	vel2_1))))	(rhc1_1	rhc1_2))	(((((rot2_1
(((((((((((vul3_1	(gab1_2	vup2_2))	vup1_1)	(((((icr2_2	(icr1_3	vir2_1))	(vup1_2	(grm1_1	grm2_1)))	bur1_2)	((gra2_2	(gra1_1	gra1_2))	vul2_2))	(((((406.1_1	369.1_1)	416.1_2)	tri2_2)	(gab1_1	lai1_1))	(gal1_2	gal2_1))))	(((((ceb1_2	vul1_2)	(366.1_1	369.1_2))	bur1_1)	(((icr1_2	gac1_1)	gag1_2)	((gag1_1	hal2_1)	icr2_1)))	lai2_1))	((((gac2_1	(gac2_2	vul1_1))	(gag2_1	plu2_1))	(gal1_1	icr2_3))	vel1_2))	(rhc1_1	rhc1_2))	(hal1_1	(plu1_1	(vel1_1	vel2_1))))	((vul3_2
(((((((((((vul3_1	(gab1_2	vup1_1))	vup2_2)	((((416.1_2	(369.1_1	406.1_1))	tri2_2)	(gal1_2	gal2_1))	((gab1_1	lai1_1)	lai2_1)))	((((ceb1_2	vul1_2)	(366.1_1	369.1_2))	((icr2_2	(vup1_2	((icr1_3	vir2_1)	(grm1_1	grm2_1))))	bur1_2))	(((vel1_2	((gac2_1	vul1_1)	((gac2_2	gal1_1)	((gag2_1	icr2_3)	plu2_1))))	((icr1_2	(gac1_1	icr2_1))	(gag1_1	hal2_1)))	gag1_2)))	(bur1_1	((gra2_2	gra1_1)	gra1_2)))	vul2_2)	(hal1_1	(plu1_1	(vel1_1	vel2_1))))	(rhc1_1	rhc1_2))	((vul3_2
(((((((((((vul3_1	(gab1_2	vup1_1))	vup2_2)	(((((((369.1_1	406.1_1)	416.1_2)	(gal1_2	gal2_1))	lai2_1)	tri2_2)	(gab1_1	lai1_1))	(((vel1_2	((((gac2_1	icr2_3)	plu2_1)	gal1_1)	((gac2_2	gag2_1)	vul1_1)))	gag1_2)	((icr1_2	icr2_1)	gac1_1))))	(gag1_1	hal2_1))	(((((366.1_1	369.1_2)	(ceb1_2	vul1_2))	bur1_1)	(((((icr2_2	icr1_3)	vir2_1)	(grm1_1	grm2_1))	vup1_2)	bur1_2))	vul2_2))	((gra2_2	gra1_1)	gra1_2))	(hal1_1	(plu1_1	(vel1_1	vel2_1))))	(rhc1_1	rhc1_2))	((((((((bur2_2
(((((((((((((vul3_1	(gab1_2	vup1_1))	vup2_2)	((((406.1_1	(369.1_1	416.1_2))	tri2_2)	(gab1_1	lai1_1))	(gal1_2	gal2_1)))	((gag1_1	vul2_2)	hal2_1))	((((vel1_2	((gac2_1	(((gac2_2	plu2_1)	icr2_3)	(gal1_1	vul1_1)))	gag2_1))	gag1_2)	((icr1_2	icr2_1)	gac1_1))	((gra2_2	gra1_1)	gra1_2)))	((((366.1_1	369.1_2)	vul1_2)	ceb1_2)	bur1_1))	lai2_1)	((vir2_1	(vup1_2	((grm1_1	grm2_1)	(icr2_2	icr1_3))))	bur1_2))	(rhc1_1	rhc1_2))	(hal1_1	(plu1_1	(vel1_1	vel2_1))))	((((406.1_2
(((((((((((vul3_1	((gab1_2	vup1_1)	vup2_2))	((gag1_1	hal2_1)	vul2_2))	((gac1_1	icr2_1)	icr1_2))	((((((369.1_1	406.1_1)	416.1_2)	((gab1_1	lai1_1)	(gal1_2	gal2_1)))	lai2_1)	tri2_2)	gag1_2))	(((ceb1_2	vul1_2)	(366.1_1	369.1_2))	bur1_1))	(((vel1_2	(((gac2_2	gal1_1)	plu2_1)	icr2_3))	((gac2_1	vul1_1)	gag2_1))	((gra2_2	gra1_1)	gra1_2)))	((((grm1_1	grm2_1)	vir2_1)	((bur1_2	icr2_2)	icr1_3))	vup1_2))	((hal1_1	((vel1_1	vel2_1)	plu1_1))	(rhc1_1	rhc1_2)))	(((vul3_2
(((((((((((vul3_1	((gab1_2	vup1_1)	vup2_2))	((gac1_1	icr1_2)	icr2_1))	((gag1_1	vul2_2)	hal2_1))	((((ceb1_2	vul1_2)	(366.1_1	369.1_2))	bur1_1)	((((416.1_2	(369.1_1	406.1_1))	((lai1_1	gab1_1)	(gal1_2	gal2_1)))	tri2_2)	lai2_1)))	(((vel1_2	((((((gac2_1	gac2_2)	plu2_1)	vul1_1)	gag2_1)	gal1_1)	icr2_3))	((gra2_2	gra1_2)	gra1_1))	gag1_2))	(((icr1_3	((grm1_1	grm2_1)	(icr2_2	vir2_1)))	bur1_2)	vup1_2))	(hal1_1	((vel1_1	vel2_1)	plu1_1)))	(rhc1_1	rhc1_2))	(vul3_2
((((((((((((vul3_1	((gab1_2	vup2_2)	vup1_1))	((icr2_1	(gac1_1	icr1_2))	((gag1_1	vul2_2)	hal2_1)))	((ceb1_2	vul1_2)	(366.1_1	369.1_2)))	((((((369.1_1	416.1_2)	406.1_1)	((gab1_1	(gal1_2	gal2_1))	lai1_1))	lai2_1)	tri2_2)	bur1_1))	(((((icr2_2	vir2_1)	icr1_3)	(grm1_1	grm2_1))	vup1_2)	bur1_2))	((vel1_2	((((gac2_1	icr2_3)	((gac2_2	gag2_1)	plu2_1))	gal1_1)	vul1_1))	gag1_2))	((gra2_2	gra1_1)	gra1_2))	(hal1_1	((vel1_1	vel2_1)	plu1_1)))	(rhc1_1	rhc1_2))	(((tri1_1
((((((((((((vul3_1	((gab1_2	vup2_2)	vup1_1))	((gag1_1	vul2_2)	hal2_1))	((icr1_2	icr2_1)	gac1_1))	(((366.1_1	369.1_2)	(ceb1_2	vul1_2))	(((416.1_2	(369.1_1	406.1_1))	(((gal1_2	gal2_1)	(gab1_1	lai1_1))	tri2_2))	lai2_1)))	((vel1_2	(((gac2_1	icr2_3)	(gal1_1	plu2_1))	((gac2_2	gag2_1)	vul1_1)))	gag1_2))	bur1_1)	((((icr2_2	vir2_1)	((vup1_2	icr1_3)	(grm1_1	grm2_1)))	bur1_2)	(gra2_2	(gra1_1	gra1_2))))	(hal1_1	(plu1_1	(vel1_1	vel2_1))))	(rhc1_1	rhc1_2))	(((vul3_2
(((((((vul3_1	((gab1_2	vup1_1)	vup2_2))	((((((((grm1_1	grm2_1)	icr1_3)	(icr2_2	vir2_1))	vup1_2)	bur1_2)	((gac1_1	icr2_1)	icr1_2))	(((((369.1_1	(406.1_1	416.1_2))	(gab1_1	((gal1_2	gal2_1)	lai1_1)))	lai2_1)	tri2_2)	((gra1_1	gra2_2)	gra1_2)))	((vel1_2	(((gac2_1	(gag2_1	gal1_1))	(gac2_2	plu2_1))	(icr2_3	vul1_1)))	gag1_2)))	((vul1_2	((366.1_1	369.1_2)	ceb1_2))	bur1_1))	((gag1_1	hal2_1)	vul2_2))	((hal1_1	(plu1_1	(vel1_1	vel2_1)))	(rhc1_1	rhc1_2)))	(((((((((bur2_2
(((((((((((vul3_1	((gab1_2	vup1_1)	vup2_2))	(gac1_1	(icr1_2	icr2_1)))	((vul1_2	(366.1_1	369.1_2))	ceb1_2))	((gag1_1	hal2_1)	vul2_2))	((vel1_2	((((((gac2_1	gag2_1)	plu2_1)	gac2_2)	vul1_1)	icr2_3)	gal1_1))	gag1_2))	(((((((vup1_2	(vir2_1	icr2_2))	icr1_3)	(grm1_1	grm2_1))	bur1_2)	((((369.1_1	416.1_2)	406.1_1)	(((gab1_1	(gal1_2	gal2_1))	lai1_1)	lai2_1))	tri2_2))	bur1_1)	((gra1_1	gra2_2)	gra1_2)))	((hal1_1	(plu1_1	(vel1_1	vel2_1)))	(rhc1_1	rhc1_2)))	((vul3_2
((((((((((vul3_1	((gab1_2	vup1_1)	vup2_2))	(((vel1_2	((((gac2_1	plu2_1)	(gag2_1	icr2_3))	(gac2_2	gal1_1))	vul1_1))	gag1_2)	(bur1_1	(((gag1_1	hal2_1)	vul2_2)	(gac1_1	(icr1_2	icr2_1))))))	(((((grm1_1	grm2_1)	icr1_3)	(icr2_2	vir2_1))	vup1_2)	bur1_2))	((gra2_2	gra1_1)	gra1_2))	(((ceb1_2	vul1_2)	(366.1_1	369.1_2))	((((369.1_1	406.1_1)	416.1_2)	(gab1_1	((gal1_2	gal2_1)	lai1_1)))	(lai2_1	tri2_2))))	(vul3_2	gac1_2))	(rhc1_1	rhc1_2))	(hal1_1	(plu1_1	(vel1_1
((((((((((((vul3_1	((gab1_2	vup2_2)	vup1_1))	((icr1_2	icr2_1)	gac1_1))	((vel1_2	((((gac2_1	gal1_1)	gac2_2)	plu2_1)	((gag2_1	icr2_3)	vul1_1)))	gag1_2))	(((((369.1_1	(406.1_1	416.1_2))	((gal1_2	gal2_1)	lai1_1))	gab1_1)	(lai2_1	tri2_2))	(bur1_1	((gag1_1	hal2_1)	vul2_2))))	(ceb1_2	((366.1_1	369.1_2)	vul1_2)))	(((((grm1_1	grm2_1)	icr2_2)	(icr1_3	vir2_1))	vup1_2)	bur1_2))	((gra2_2	gra1_1)	gra1_2))	((hal1_1	(plu1_1	(vel1_1	vel2_1)))	(rhc1_1	rhc1_2)))	(vul3_2
((((((((((vul3_1	((gab1_2	vup1_1)	vup2_2))	((((406.1_1	(369.1_1	416.1_2))	lai1_1)	(gab1_1	(gal1_2	gal2_1)))	lai2_1))	((((366.1_1	369.1_2)	ceb1_2)	vul1_2)	((((vel1_2	((gac2_1	((gag2_1	plu2_1)	gal1_1))	((gac2_2	icr2_3)	vul1_1)))	gag1_2)	(bur1_2	((gag1_1	hal2_1)	vul2_2)))	(icr2_1	(gac1_1	icr1_2)))))	(bur1_1	tri2_2))	((((icr2_2	icr1_3)	vir2_1)	(grm1_1	grm2_1))	vup1_2))	((gra2_2	gra1_1)	gra1_2))	(hal1_1	(plu1_1	(vel1_1	vel2_1))))	(((((((((bur2_2	vir1_1)	tri2_1)
(((((((((((vul3_1	(gab1_2	vup1_1))	vup2_2)	(bur1_2	(gag1_1	hal2_1)))	((gac1_1	icr1_2)	icr2_1))	(((ceb1_2	vul1_2)	(366.1_1	369.1_2))	((((369.1_1	406.1_1)	416.1_2)	((gab1_1	lai1_1)	(gal1_2	gal2_1)))	lai2_1)))	((gra2_2	gra1_1)	gra1_2))	(((((((grm1_1	grm2_1)	icr2_2)	icr1_3)	vir2_1)	vup1_2)	((vel1_2	((((gac2_1	plu2_1)	gal1_1)	(gac2_2	icr2_3))	(gag2_1	vul1_1)))	gag1_2))	((bur1_1	tri2_2)	vul2_2)))	(((((((bur2_2	(tri2_1	vir1_1))	vir1_2)	tri1_1)	((rot2_1	rot3_1)
(((((((((((((vul3_1	vup2_2)	(gab1_2	vup1_1))	((((vup1_2	(grm1_1	grm2_1))	vir2_1)	(icr1_3	icr2_2))	((gac1_1	(icr1_2	icr2_1))	(gag1_1	hal2_1))))	gag1_2)	((gra2_2	gra1_1)	gra1_2))	((ceb1_2	vul1_2)	(366.1_1	369.1_2)))	(((((369.1_1	(406.1_1	416.1_2))	lai2_1)	tri2_2)	((gab1_1	(gal1_2	gal2_1))	lai1_1))	(bur1_1	bur1_2)))	vul2_2)	(vel1_2	(((gac2_1	gal1_1)	(((gac2_2	plu2_1)	icr2_3)	gag2_1))	vul1_1)))	((hal1_1	(plu1_1	(vel1_1	vel2_1)))	(rhc1_1	rhc1_2)))	(((vul3_2
(((((((((((((vul3_1	vup1_1)	gab1_2)	vup2_2)	((gac1_1	icr2_1)	icr1_2))	((gag1_1	hal2_1)	vul2_2))	((((vul1_2	ceb1_2)	(366.1_1	369.1_2))	((((369.1_1	(406.1_1	416.1_2))	((gab1_1	tri2_2)	(gal1_2	gal2_1)))	lai1_1)	lai2_1))	((vel1_2	((gac2_1	(vul1_1	plu2_1))	((gac2_2	(gag2_1	icr2_3))	gal1_1)))	gag1_2)))	(((((icr1_3	((grm1_1	grm2_1)	icr2_2))	vir2_1)	vup1_2)	bur1_2)	bur1_1))	((gra2_2	gra1_1)	gra1_2))	((hal1_1	(plu1_1	(vel1_1	vel2_1)))	(rhc1_1	rhc1_2)))	(gab2_2
((((((((((((((vul3_1	vup1_1)	gab1_2)	vup2_2)	(((vup1_2	(icr1_3	vir2_1))	(icr2_2	(grm1_1	grm2_1)))	bur1_2))	((gac1_1	icr1_2)	icr2_1))	((((vul1_2	ceb1_2)	(366.1_1	369.1_2))	((vel1_2	(((gac2_1	(gac2_2	gag2_1))	plu2_1)	((gal1_1	icr2_3)	vul1_1)))	((gag1_1	vul2_2)	hal2_1)))	gag1_2))	bur1_1)	((((((369.1_1	416.1_2)	406.1_1)	(gab1_1	(gal1_2	gal2_1)))	tri2_2)	(lai1_1	lai2_1))	(gra2_2	(gra1_1	gra1_2))))	(hal1_1	(plu1_1	(vel1_1	vel2_1))))	(rhc1_1	rhc1_2))	(((((bur2_2
((((((((((vul3_1	gab1_2)	(vup1_1	vup2_2))	(gac1_1	(icr1_2	icr2_1)))	((((icr1_3	(icr2_2	vir2_1))	vup1_2)	bur1_2)	(grm1_1	grm2_1)))	((((gac2_1	vul1_1)	icr2_3)	((gac2_2	(gag2_1	plu2_1))	gal1_1))	vel1_2))	(((((ceb1_2	vul1_2)	(366.1_1	369.1_2))	(gra2_2	(gra1_1	gra1_2)))	(((bur1_1	tri2_2)	(gag1_1	(hal2_1	vul2_2)))	gag1_2))	(((((369.1_1	406.1_1)	416.1_2)	((gal1_2	gal2_1)	lai1_1))	gab1_1)	lai2_1)))	((hal1_1	((vel1_1	vel2_1)	plu1_1))	(rhc1_1	rhc1_2)))	((((tri1_1
(((((((((((vul3_1	vup1_1)	(gab1_2	vup2_2))	(icr2_1	(gac1_1	icr1_2)))	(((369.1_1	406.1_1)	416.1_2)	(((gab1_1	lai1_1)	(gal1_2	gal2_1))	lai2_1)))	(gag1_1	(hal2_1	vul2_2)))	((((vir2_1	icr2_2)	(grm1_1	grm2_1))	(icr1_3	vup1_2))	bur1_2))	((((vul1_2	((366.1_1	369.1_2)	ceb1_2))	bur1_1)	((vel1_2	((((gac2_1	plu2_1)	((gac2_2	icr2_3)	gag2_1))	gal1_1)	vul1_1))	gag1_2))	((gra1_1	gra1_2)	gra2_2)))	tri2_2)	((hal1_1	(plu1_1	(vel1_1	vel2_1)))	(rhc1_1	rhc1_2)))	((((((rot2_1
(((((((((((((vul3_1	((gab1_2	vup1_1)	vup2_2))	((gac1_1	icr2_1)	icr1_2))	bur1_1)	((gag1_1	vul2_2)	hal2_1))	((vel1_2	(((gac2_1	gal1_1)	(gac2_2	((gag2_1	icr2_3)	plu2_1)))	vul1_1))	gag1_2))	(((vup1_2	(bur1_2	((vir2_1	(grm1_1	grm2_1))	icr2_2)))	icr1_3)	(((((416.1_2	(369.1_1	406.1_1))	gab1_1)	lai1_1)	lai2_1)	((gal1_2	gal2_1)	tri2_2))))	((gra2_2	gra1_2)	gra1_1))	(((366.1_1	369.1_2)	ceb1_2)	vul1_2))	(rhc1_1	rhc1_2))	(hal1_1	(plu1_1	(vel1_1	vel2_1))))	(gab2_2
(((((((((((((vul3_1	(gab1_2	vup1_1))	vup2_2)	(((369.1_1	(406.1_1	416.1_2))	(lai2_1	tri2_2))	((lai1_1	gab1_1)	(gal1_2	gal2_1))))	(((((gac2_1	(icr2_3	plu2_1))	vul1_1)	((gac2_2	gag2_1)	gal1_1))	vel1_2)	gag1_2))	((bur1_1	((gag1_1	hal2_1)	vul2_2))	((gac1_1	icr1_2)	icr2_1)))	((ceb1_2	vul1_2)	(366.1_1	369.1_2)))	((vup1_2	(bur1_2	((icr2_2	((grm1_1	grm2_1)	vir2_1))	icr1_3)))	((gra1_1	gra2_2)	gra1_2)))	(hal1_1	(plu1_1	(vel1_1	vel2_1))))	(rhc1_1	rhc1_2))	(((((406.1_2
((((((((((((((vul3_1	(gab1_2	vup1_1))	vup2_2)	((gag1_1	hal2_1)	vul2_2))	((ceb1_2	vul1_2)	(366.1_1	369.1_2)))	((vel1_2	(((gac2_1	gal1_1)	(((gac2_2	gag2_1)	icr2_3)	plu2_1))	vul1_1))	(gac1_1	icr1_2)))	((((icr1_3	(icr2_2	vir2_1))	(grm1_1	grm2_1))	vup1_2)	bur1_2))	((((((416.1_2	(369.1_1	406.1_1))	lai1_1)	gab1_1)	(gal1_2	gal2_1))	(lai2_1	tri2_2))	(bur1_1	(gag1_2	icr2_1))))	((gra1_2	gra2_2)	gra1_1))	(rhc1_1	rhc1_2))	(hal1_1	(plu1_1	(vel1_1	vel2_1))))	((gab2_2
(((((((((((((vul3_1	vup2_2)	(gab1_2	vup1_1))	(((gac1_1	icr1_2)	((gag1_1	hal2_1)	vul2_2))	icr2_1))	((vel1_2	(((gac2_1	icr2_3)	(gag2_1	vul1_1))	((gac2_2	gal1_1)	plu2_1)))	gag1_2))	((((((vup1_2	icr1_3)	icr2_2)	(grm1_1	grm2_1))	vir2_1)	bur1_2)	((((369.1_1	(406.1_1	416.1_2))	(lai1_1	(gal1_2	gal2_1)))	(gab1_1	tri2_2))	lai2_1)))	((ceb1_2	(vul1_2	(366.1_1	369.1_2)))	((gra2_2	gra1_2)	gra1_1)))	(hal1_1	(plu1_1	(vel1_1	vel2_1))))	bur1_1)	(rhc1_1	rhc1_2))	(vul3_2
((((((((((vul3_1	((gab1_2	vup2_2)	vup1_1))	(icr1_2	gac1_1))	(((((gac2_1	(gal1_1	plu2_1))	(gag2_1	icr2_3))	(gac2_2	vul1_1))	vel1_2)	gag1_2))	(((((((ceb1_2	vul1_2)	(366.1_1	369.1_2))	((((((416.1_2	(369.1_1	406.1_1))	gab1_1)	lai1_1)	(gal1_2	gal2_1))	tri2_2)	lai2_1))	(((((icr2_2	icr1_3)	vir2_1)	vup1_2)	(grm1_1	grm2_1))	bur1_2))	icr2_1)	(gra2_2	(gra1_1	gra1_2)))	((gag1_1	hal2_1)	vul2_2)))	(hal1_1	(plu1_1	(vel1_1	vel2_1))))	(bur1_1	(rhc1_1	rhc1_2)))	((((((bur2_2
(((((((((((((vul3_1	vup2_2)	vup1_1)	gab1_2)	gag1_2)	(gac1_1	(icr1_2	icr2_1)))	((vul1_2	ceb1_2)	(366.1_1	369.1_2)))	bur1_1)	((((((icr2_2	vir2_1)	((grm1_1	grm2_1)	icr1_3))	(vup1_2	bur1_2))	((gra2_2	gra1_1)	gra1_2))	((((gac2_1	icr2_3)	(gac2_2	gal1_1))	((gag2_1	plu2_1)	vul1_1))	vel1_2))	((((((416.1_2	369.1_1)	406.1_1)	lai1_1)	gab1_1)	(tri2_2	((gal1_2	gal2_1)	lai2_1)))	((gag1_1	hal2_1)	vul2_2))))	(rhc1_1	rhc1_2))	(hal1_1	(plu1_1	(vel1_1	vel2_1))))	(((((((rot2_1
((((((((((((((vul3_1	(gab1_2	vup1_1))	vup2_2)	(gac1_1	icr1_2))	((((icr1_3	(grm1_1	grm2_1))	(vup1_2	(icr2_2	vir2_1)))	bur1_2)	(((((((406.1_1	416.1_2)	369.1_1)	(lai1_1	(gal1_2	gal2_1)))	(gab1_1	lai2_1))	tri2_2)	(gag1_1	hal2_1))	icr2_1)))	(gag1_2	vul2_2))	bur1_1)	(vel1_2	((((gac2_1	icr2_3)	((gag2_1	plu2_1)	gal1_1))	gac2_2)	vul1_1)))	((vul1_2	ceb1_2)	(366.1_1	369.1_2)))	((gra2_2	gra1_1)	gra1_2))	((hal1_1	(plu1_1	(vel1_1	vel2_1)))	(rhc1_1	rhc1_2)))	((((bur2_2
(((((((((((((vul3_1	vup2_2)	(gab1_2	vup1_1))	vul2_2)	((gac1_1	icr2_1)	((gag1_1	hal2_1)	icr1_2)))	(vup1_2	((vir2_1	(((grm1_1	grm2_1)	icr2_2)	icr1_3))	bur1_2)))	((((((406.1_1	369.1_1)	416.1_2)	((gal1_2	gal2_1)	tri2_2))	((gab1_1	lai2_1)	lai1_1))	((vel1_2	((((gac2_1	icr2_3)	gag2_1)	gal1_1)	((gac2_2	vul1_1)	plu2_1)))	gag1_2))	((gra1_1	gra2_2)	gra1_2)))	(((vul1_2	ceb1_2)	(366.1_1	369.1_2))	bur1_1))	(gab2_2	vel2_2))	(hal1_1	(plu1_1	(vel1_1	vel2_1))))	(rhc1_1
((((((((((((vul3_1	((gab1_2	vup1_1)	vup2_2))	((((416.1_2	369.1_1)	406.1_1)	(((gab1_1	lai1_1)	(gal1_2	gal2_1))	lai2_1))	tri2_2))	(((gac1_1	icr1_2)	icr2_1)	(gag1_1	hal2_1)))	((vel1_2	(((((gac2_1	plu2_1)	gac2_2)	gal1_1)	(gag2_1	icr2_3))	vul1_1))	gag1_2))	(((vul1_2	(366.1_1	369.1_2))	ceb1_2)	bur1_1))	vul2_2)	(((((icr2_2	vir2_1)	(icr1_3	(grm1_1	grm2_1)))	vup1_2)	bur1_2)	((gra2_2	gra1_1)	gra1_2)))	(rhc1_1	rhc1_2))	(hal1_1	(plu1_1	(vel1_1	vel2_1))))	(((((((rot2_1
((((((((((((((vul3_1	(gab1_2	vup1_1))	vup2_2)	((gac1_1	icr1_2)	icr2_1))	((vul1_2	((366.1_1	369.1_2)	ceb1_2))	bur1_1))	((vel1_2	((gac2_1	(((gac2_2	icr2_3)	gag2_1)	vul1_1))	(gal1_1	plu2_1)))	gag1_2))	vul2_2)	((vir2_1	((((grm1_1	grm2_1)	icr2_2)	icr1_3)	vup1_2))	bur1_2))	((((((369.1_1	416.1_2)	406.1_1)	((gal1_2	gal2_1)	lai1_1))	lai2_1)	gab1_1)	tri2_2))	((gra2_2	gra1_1)	gra1_2))	(gag1_1	hal2_1))	(rhc1_1	rhc1_2))	(hal1_1	(plu1_1	(vel1_1	vel2_1))))	((((tri1_1
((((((((((vul3_1	((gab1_2	vup2_2)	vup1_1))	(((vel1_2	((((gac2_1	icr2_3)	((gag2_1	plu2_1)	gal1_1))	gac2_2)	vul1_1))	gag1_2)	((gra1_1	gra2_2)	gra1_2)))	((((((406.1_1	369.1_1)	416.1_2)	((gal1_2	gal2_1)	lai1_1))	gab1_1)	tri2_2)	lai2_1))	(((((366.1_1	369.1_2)	ceb1_2)	vul1_2)	((icr1_2	gac1_1)	icr2_1))	(bur1_1	((gag1_1	vul2_2)	hal2_1))))	((icr1_3	((vup1_2	((grm1_1	grm2_1)	vir2_1))	icr2_2))	bur1_2))	(hal1_1	(plu1_1	(vel1_1	vel2_1))))	(rhc1_1	rhc1_2))	(((((((bur2_2
(((((((((((vul3_1	((gab1_2	vup1_1)	vup2_2))	(gac1_1	(icr1_2	icr2_1)))	(((vel1_2	((gac2_1	(((gac2_2	gal1_1)	vul1_1)	plu2_1))	(gag2_1	icr2_3)))	gag1_2)	(gag1_1	(hal2_1	vul2_2))))	((((((grm1_1	grm2_1)	icr1_3)	vup1_2)	(icr2_2	vir2_1))	bur1_2)	((gra1_1	gra2_2)	gra1_2)))	((((406.1_1	(369.1_1	416.1_2))	lai1_1)	((gab1_1	(gal1_2	gal2_1))	lai2_1))	tri2_2))	(((ceb1_2	(366.1_1	369.1_2))	vul1_2)	bur1_1))	(rhc1_1	rhc1_2))	(hal1_1	((vel1_1	vel2_1)	plu1_1)))	(((((((406.1_2
((((((((((vul3_1	(gab1_2	(vup1_1	vup2_2)))	((((((369.1_1	406.1_1)	416.1_2)	(gal1_2	gal2_1))	gab1_1)	(lai1_1	lai2_1))	tri2_2))	((vel1_2	(gac2_1	((((gac2_2	plu2_1)	icr2_3)	gal1_1)	(gag2_1	vul1_1))))	gag1_2))	(((((icr2_2	(((grm1_1	grm2_1)	icr1_3)	vir2_1))	vup1_2)	bur1_2)	(((icr1_2	gac1_1)	icr2_1)	((gag1_1	hal2_1)	vul2_2)))	((gra2_2	gra1_1)	gra1_2)))	(((vul1_2	(366.1_1	369.1_2))	ceb1_2)	bur1_1))	(hal1_1	(plu1_1	(vel1_1	vel2_1))))	(rhc1_1	rhc1_2))	((gac1_2
(((((((((((((vul3_1	vup1_1)	(gab1_2	vup2_2))	(((((406.1_1	416.1_2)	369.1_1)	tri2_2)	(((gal1_2	gal2_1)	gab1_1)	lai1_1))	lai2_1))	(((((icr2_2	((grm1_1	grm2_1)	icr1_3))	(vup1_2	vir2_1))	bur1_2)	(((icr2_1	icr1_2)	gac1_1)	((gag1_1	hal2_1)	vul2_2)))	((vel1_2	(((gac2_1	gal1_1)	vul1_1)	(gac2_2	((gag2_1	icr2_3)	plu2_1))))	gag1_2)))	((366.1_1	369.1_2)	(ceb1_2	vul1_2)))	(gra2_2	(gra1_1	gra1_2)))	bur1_1)	(hal1_1	(plu1_1	(vel1_1	vel2_1))))	(rhc1_1	rhc1_2))	((vul3_2
((((((((((((vul3_1	((gab1_2	vup1_1)	vup2_2))	(((((icr2_2	vir2_1)	icr1_3)	(grm1_1	grm2_1))	vup1_2)	bur1_2))	(((vul1_2	(366.1_1	369.1_2))	ceb1_2)	(((((369.1_1	(406.1_1	416.1_2))	tri2_2)	(gab1_1	((gal1_2	gal2_1)	lai1_1)))	lai2_1)	((gag1_1	vul2_2)	hal2_1))))	((gac1_1	icr1_2)	icr2_1))	bur1_1)	((vel1_2	((((gac2_1	gac2_2)	gal1_1)	((gag2_1	icr2_3)	vul1_1))	plu2_1))	gag1_2))	((gra1_1	gra2_2)	gra1_2))	(hal1_1	((vel1_1	vel2_1)	plu1_1)))	(rhc1_1	rhc1_2))	(gab2_2
((((((((((((vul3_1	vup2_2)	((gac1_1	icr1_2)	(gab1_2	vup1_1)))	(((((416.1_2	406.1_1)	369.1_1)	lai1_1)	(gab1_1	lai2_1))	((gal1_2	gal2_1)	tri2_2)))	(((((icr1_3	icr2_2)	vir2_1)	(grm1_1	grm2_1))	vup1_2)	bur1_2))	(((366.1_1	369.1_2)	(ceb1_2	vul1_2))	((gag1_1	hal2_1)	vul2_2)))	icr2_1)	((gra2_2	gra1_2)	gra1_1))	bur1_1)	((((vel1_2	(((gac2_1	vul1_1)	(gag2_1	(icr2_3	plu2_1)))	(gac2_2	gal1_1)))	gag1_2)	(rhc1_1	rhc1_2))	(hal1_1	(plu1_1	(vel1_1	vel2_1)))))	(gab2_2
((((((((((((((((((vul3_1	gab1_2)	vup2_2)	vup1_1)	((gag1_1	vul2_2)	hal2_1))	gac1_1)	icr1_2)	bur1_1)	((gra2_2	gra1_1)	gra1_2))	(((vul1_2	(366.1_1	369.1_2))	ceb1_2)	(icr2_1	lai2_1)))	(((((416.1_2	369.1_1)	406.1_1)	lai1_1)	(gab1_1	(gal1_2	gal2_1)))	tri2_2))	((icr1_3	((icr2_2	vir2_1)	(vup1_2	(grm1_1	grm2_1))))	bur1_2))	((vel1_2	(((gac2_1	icr2_3)	gal1_1)	(((gac2_2	plu2_1)	gag2_1)	vul1_1)))	gag1_2))	(hal1_1	((vel1_1	vel2_1)	plu1_1)))	(rhc1_1	rhc1_2))	((tri1_1
(((((((((((((((vul3_1	(gab1_2	vup2_2))	vup1_1)	((ceb1_2	vul1_2)	(366.1_1	369.1_2)))	gag1_2)	((((((406.1_1	369.1_1)	416.1_2)	(gal1_2	gal2_1))	tri2_2)	(gab1_1	lai1_1))	bur1_2))	(gag1_1	(hal2_1	vul2_2)))	gac1_1)	(((((grm1_1	grm2_1)	(vir2_1	(icr2_2	icr1_3)))	vup1_2)	lai2_1)	bur1_1))	(icr1_2	icr2_1))	((vel1_2	((gac2_1	((gac2_2	gag2_1)	gal1_1))	((icr2_3	plu2_1)	vul1_1)))	((gra1_2	gra2_2)	gra1_1)))	(rhc1_1	rhc1_2))	(hal1_1	((vel1_1	vel2_1)	plu1_1)))	((((((406.1_2
((((((((((vul3_1	((gab1_2	vup1_1)	vup2_2))	(((vir2_1	icr1_3)	(icr2_2	(grm1_1	grm2_1)))	vup1_2))	lai2_1)	((gra1_1	gra2_2)	gra1_2))	(((vul1_2	((366.1_1	369.1_2)	ceb1_2))	(bur1_2	gac1_1))	(((((((369.1_1	406.1_1)	416.1_2)	lai1_1)	(gab1_1	(gal1_2	gal2_1)))	tri2_2)	gag1_2)	(icr2_1	(((gag1_1	hal2_1)	vul2_2)	icr1_2)))))	((vel1_2	(((gac2_1	(plu2_1	icr2_3))	gag2_1)	((gac2_2	gal1_1)	vul1_1)))	bur1_1))	((hal1_1	(plu1_1	(vel1_1	vel2_1)))	(rhc1_1	rhc1_2)))	(((tri1_1
(((((((((((((vul3_1	(gab1_2	(vup1_1	vup2_2)))	(icr1_2	gac1_1))	((gag1_1	hal2_1)	vul2_2))	(((366.1_1	369.1_2)	(ceb1_2	vul1_2))	bur1_2))	gag1_2)	((((416.1_2	369.1_1)	406.1_1)	(gab1_1	(gal1_2	gal2_1)))	(lai1_1	lai2_1)))	bur1_1)	((vel1_2	(((gac2_1	plu2_1)	gac2_2)	((gag2_1	icr2_3)	(gal1_1	vul1_1))))	((gra2_2	(gra1_1	gra1_2))	(icr2_1	tri2_2))))	(((icr2_2	(grm1_1	grm2_1))	(icr1_3	vir2_1))	vup1_2))	((hal1_1	(plu1_1	(vel1_1	vel2_1)))	(rhc1_1	rhc1_2)))	(((((tri1_1
(((((((((((vul3_1	(gab1_2	vup2_2))	vup1_1)	((((vul1_2	ceb1_2)	(366.1_1	369.1_2))	((((vel1_2	(((((gac2_1	icr2_3)	(gag2_1	plu2_1))	gac2_2)	gal1_1)	vul1_1))	gag1_2)	bur1_1)	((gag1_1	vul2_2)	hal2_1)))	(((bur1_2	icr2_1)	icr1_2)	gac1_1)))	((((((406.1_1	416.1_2)	369.1_1)	gab1_1)	((gal1_2	gal2_1)	lai1_1))	lai2_1)	tri2_2))	((grm1_1	grm2_1)	(vup1_2	((icr2_2	icr1_3)	vir2_1))))	((gra1_1	gra2_2)	gra1_2))	(hal1_1	((vel1_1	vel2_1)	plu1_1)))	(rhc1_1	rhc1_2))	((((((((bur2_2
((((((((((((vul3_1	(gab1_2	vup2_2))	vup1_1)	((gag1_1	(hal2_1	vul2_2))	tri2_2))	((vel1_2	((gac2_1	plu2_1)	(((gac2_2	vul1_1)	(gag2_1	icr2_3))	gal1_1)))	gag1_2))	(((ceb1_2	((366.1_1	369.1_2)	vul1_2))	(icr2_1	icr1_2))	(bur1_1	gac1_1)))	((gra2_2	gra1_2)	gra1_1))	((((grm1_1	grm2_1)	(vup1_2	(icr1_3	(icr2_2	vir2_1))))	bur1_2)	((((((406.1_1	416.1_2)	369.1_1)	gab1_1)	lai1_1)	(gal1_2	gal2_1))	lai2_1)))	((hal1_1	(plu1_1	(vel1_1	vel2_1)))	(rhc1_1	rhc1_2)))	(gab2_2
(((((((((vul3_1	vup2_2)	(gab1_2	vup1_1))	((((((((369.1_1	416.1_2)	406.1_1)	lai2_1)	lai1_1)	(gal1_2	gal2_1))	gab1_1)	((gag1_1	vul2_2)	hal2_1))	(gac1_1	(icr1_2	icr2_1))))	(vel1_2	((gac2_1	(((gac2_2	plu2_1)	gag2_1)	icr2_3))	(gal1_1	vul1_1))))	(((((ceb1_2	((366.1_1	369.1_2)	vul1_2))	gag1_2)	(((((icr1_3	vir2_1)	icr2_2)	(grm1_1	grm2_1))	vup1_2)	bur1_2))	((gra1_1	gra2_2)	gra1_2))	(bur1_1	tri2_2)))	(hal1_1	(plu1_1	(vel1_1	vel2_1))))	(rhc1_1	rhc1_2))	(((((((406.1_2
(((((((((((vul3_1	(gab1_2	vup1_1))	vup2_2)	((((369.1_1	406.1_1)	416.1_2)	((gab1_1	lai1_1)	(gal1_2	gal2_1)))	lai2_1))	(icr2_1	((gag1_1	vul2_2)	hal2_1)))	((gac1_1	icr1_2)	gag1_2))	(((gac2_1	(gag2_1	gal1_1))	(gac2_2	((icr2_3	plu2_1)	vul1_1)))	vel1_2))	(hal1_1	(plu1_1	(vel1_1	vel2_1))))	((((ceb1_2	vul1_2)	(366.1_1	369.1_2))	((gra2_2	gra1_1)	gra1_2))	((((vup1_2	(((grm1_1	grm2_1)	icr2_2)	icr1_3))	vir2_1)	bur1_2)	(bur1_1	tri2_2))))	(rhc1_1	rhc1_2))	(((((((bur2_2
((((((((((vul3_1	(vup2_2	vup1_1))	gab1_2)	(((((416.1_2	(369.1_1	406.1_1))	(gal1_2	gal2_1))	gab1_1)	((lai1_1	lai2_1)	tri2_2))	((gag1_1	hal2_1)	vul2_2)))	(((gra2_2	gra1_2)	gra1_1)	(((icr2_1	gac1_1)	icr1_2)	gag1_2)))	((vel1_2	((((gac2_1	gac2_2)	gag2_1)	gal1_1)	(icr2_3	(vul1_1	plu2_1))))	bur1_1))	((ceb1_2	vul1_2)	(366.1_1	369.1_2)))	(((((grm1_1	grm2_1)	icr2_2)	vir2_1)	(vup1_2	icr1_3))	bur1_2))	((hal1_1	((vel1_1	vel2_1)	plu1_1))	(rhc1_1	rhc1_2)))	((((((((rot2_1
(((((((vul3_1	(gab1_2	(vup1_1	vup2_2)))	((((((416.1_2	(369.1_1	406.1_1))	((gab1_1	lai1_1)	(gal1_2	gal2_1)))	lai2_1)	tri2_2)	(((bur1_1	(gac1_1	icr2_1))	icr1_2)	((gag1_1	(hal2_1	vul2_2))	gag1_2)))	(((gac2_1	(((gac2_2	gag2_1)	(gal1_1	plu2_1))	icr2_3))	vul1_1)	vel1_2)))	(((366.1_1	369.1_2)	(ceb1_2	vul1_2))	(((((((grm1_1	grm2_1)	icr1_3)	vir2_1)	vup1_2)	icr2_2)	bur1_2)	((gra2_2	gra1_2)	gra1_1))))	(hal1_1	(plu1_1	(vel1_1	vel2_1))))	(rhc1_1	rhc1_2))	((((((((bur2_2
((((((((((((vul3_1	((gab1_2	vup1_1)	vup2_2))	(((((((406.1_1	369.1_1)	416.1_2)	gab1_1)	lai1_1)	(gal1_2	gal2_1))	(lai2_1	tri2_2))	(((((gac2_1	(gac2_2	icr2_3))	((gag2_1	plu2_1)	gal1_1))	vul1_1)	vel1_2)	gag1_2)))	((((icr1_2	icr2_1)	gac1_1)	hal2_1)	(gag1_1	vul2_2)))	bur1_1)	((((icr1_3	vup1_2)	vir2_1)	((grm1_1	grm2_1)	icr2_2))	bur1_2))	((gra2_2	gra1_2)	gra1_1))	((ceb1_2	vul1_2)	(366.1_1	369.1_2)))	(hal1_1	(plu1_1	(vel1_1	vel2_1))))	(rhc1_1	rhc1_2))	(gab2_2
((((((((vul3_1	(gab1_2	vup1_1))	vup2_2)	(((gac1_1	icr1_2)	icr2_1)	(gag1_1	(hal2_1	vul2_2))))	((((((vul1_2	ceb1_2)	(366.1_1	369.1_2))	((gra2_2	gra1_2)	gra1_1))	bur1_1)	((vel1_2	((((gac2_1	(gal1_1	plu2_1))	(icr2_3	vul1_1))	gag2_1)	gac2_2))	gag1_2))	(((icr1_3	(vup1_2	(((grm1_1	grm2_1)	vir2_1)	icr2_2)))	bur1_2)	((((((369.1_1	416.1_2)	406.1_1)	(gab1_1	lai1_1))	tri2_2)	lai2_1)	(gal1_2	gal2_1)))))	(hal1_1	(plu1_1	(vel1_1	vel2_1))))	(rhc1_1	rhc1_2))	(((((((((bur2_2
((((((((((vul3_1	vup1_1)	(gab1_2	vup2_2))	(((gac1_1	icr1_2)	icr2_1)	(gag1_1	(hal2_1	vul2_2))))	((((ceb1_2	(366.1_1	369.1_2))	vul1_2)	bur1_1)	(gra2_2	(gra1_1	gra1_2))))	(((((vir2_1	(grm1_1	grm2_1))	icr1_3)	(vup1_2	icr2_2))	bur1_2)	(((((((406.1_1	416.1_2)	369.1_1)	(gab1_1	lai1_1))	(gal1_2	gal2_1))	tri2_2)	lai2_1)	((vel1_2	(gac2_1	(((gac2_2	gag2_1)	(gal1_1	(icr2_3	plu2_1)))	vul1_1)))	gag1_2))))	(rhc1_1	rhc1_2))	(hal1_1	((vel1_1	vel2_1)	plu1_1)))	((((tri1_1
(((((((((((((vul3_1	vup2_2)	(gab1_2	vup1_1))	((icr2_1	gac1_1)	icr1_2))	bur1_1)	(((((((gac2_1	icr2_3)	plu2_1)	(gac2_2	gag2_1))	vul1_1)	gal1_1)	vel1_2)	gag1_2))	((((icr2_2	vup1_2)	(((grm1_1	grm2_1)	icr1_3)	vir2_1))	bur1_2)	((gag1_1	hal2_1)	vul2_2)))	(((vul1_2	(366.1_1	369.1_2))	ceb1_2)	((((((416.1_2	(369.1_1	406.1_1))	(gab1_1	(gal1_2	gal2_1)))	lai1_1)	lai2_1)	tri2_2)	((gra2_2	gra1_1)	gra1_2))))	(hal1_1	(plu1_1	(vel1_1	vel2_1))))	(vul3_2	gac1_2))	(gab2_2
(((((((((((((((vul3_1	vup1_1)	vup2_2)	gab1_2)	((gag1_1	hal2_1)	vul2_2))	(gac1_1	icr1_2))	(((((416.1_2	406.1_1)	369.1_1)	((lai1_1	gab1_1)	(gal1_2	gal2_1)))	lai2_1)	icr2_1))	(((((grm1_1	grm2_1)	((icr2_2	vir2_1)	icr1_3))	vup1_2)	bur1_2)	(gra2_2	(gra1_1	gra1_2))))	(bur1_1	tri2_2))	(vul1_2	((366.1_1	369.1_2)	ceb1_2)))	((vel1_2	(((gac2_1	(((gac2_2	icr2_3)	gag2_1)	plu2_1))	gal1_1)	vul1_1))	gag1_2))	((hal1_1	(plu1_1	(vel1_1	vel2_1)))	(rhc1_1	rhc1_2)))	((((((bur2_2
((((((((((((((vul3_1	(gab1_2	(vup1_1	vup2_2)))	icr2_1)	((((369.1_1	416.1_2)	406.1_1)	(((gal1_2	gal2_1)	lai2_1)	lai1_1))	gab1_1))	(((((vir2_1	icr2_2)	(grm1_1	grm2_1))	icr1_3)	vup1_2)	bur1_2))	(((icr1_2	gac1_1)	tri2_2)	(gag1_1	(hal2_1	vul2_2))))	((gra2_2	gra1_1)	gra1_2))	((vel1_2	((gac2_1	(((gac2_2	icr2_3)	gal1_1)	(gag2_1	plu2_1)))	vul1_1))	gag1_2))	(((ceb1_2	vul1_2)	(366.1_1	369.1_2))	bur1_1))	(rhc1_1	rhc1_2))	(hal1_1	(plu1_1	(vel1_1	vel2_1))))	((((bur2_2
(((((((((vul3_1	((gab1_2	vup2_2)	vup1_1))	(((((((vir2_1	icr1_3)	icr2_2)	(grm1_1	grm2_1))	vup1_2)	bur1_2)	((gac1_1	icr1_2)	icr2_1))	bur1_1))	vul2_2)	((((vul1_2	ceb1_2)	(366.1_1	369.1_2))	((gra1_1	gra2_2)	gra1_2))	((vel1_2	((gac2_1	(gag2_1	plu2_1))	((gac2_2	icr2_3)	(gal1_1	vul1_1))))	gag1_2)))	(((((((369.1_1	406.1_1)	416.1_2)	(gal1_2	gal2_1))	gab1_1)	lai1_1)	lai2_1)	((gag1_1	hal2_1)	tri2_2)))	(hal1_1	(plu1_1	(vel1_1	vel2_1))))	(rhc1_1	rhc1_2))	((((((rot2_1
(((((((((vul3_1	((gab1_2	vup1_1)	vup2_2))	((vul1_2	((366.1_1	369.1_2)	ceb1_2))	vul2_2))	((gac1_1	icr2_1)	icr1_2))	(((vir2_1	(((grm1_1	grm2_1)	vup1_2)	(icr2_2	icr1_3)))	bur1_2)	(((((((((369.1_1	406.1_1)	416.1_2)	((gab1_1	lai1_1)	lai2_1))	(gal1_2	gal2_1))	tri2_2)	bur1_1)	(gag1_1	hal2_1))	((vel1_2	((((gac2_1	plu2_1)	((gac2_2	icr2_3)	gal1_1))	gag2_1)	vul1_1))	gag1_2))	((gra1_2	gra1_1)	gra2_2))))	((hal1_1	(plu1_1	(vel1_1	vel2_1)))	(rhc1_1	rhc1_2)))	(vul3_2
(((((((((((vul3_1	(vup1_1	vup2_2))	gab1_2)	bur1_1)	((ceb1_2	vul1_2)	(366.1_1	369.1_2)))	((vel1_2	(((gac2_1	gag2_1)	plu2_1)	((gac2_2	vul1_1)	(gal1_1	icr2_3))))	gag1_2))	((((vup1_2	((grm1_1	grm2_1)	(icr1_3	(icr2_2	vir2_1))))	bur1_2)	((((icr1_2	icr2_1)	vul2_2)	gac1_1)	(gag1_1	hal2_1)))	((((416.1_2	(369.1_1	406.1_1))	lai2_1)	(gab1_1	tri2_2))	(lai1_1	(gal1_2	gal2_1)))))	((gra1_1	gra2_2)	gra1_2))	(hal1_1	(plu1_1	(vel1_1	vel2_1))))	(rhc1_1	rhc1_2))	(((tri1_1
((((((((((((((vul3_1	(gab1_2	vup2_2))	vup1_1)	(((gra1_1	gra2_2)	gra1_2)	(icr1_2	((gag1_1	vul2_2)	hal2_1))))	((vel1_2	((((((gac2_1	plu2_1)	gag2_1)	gac2_2)	vul1_1)	icr2_3)	gal1_1))	gag1_2))	bur1_1)	((((369.1_1	(406.1_1	416.1_2))	(gab1_1	((gal1_2	gal2_1)	lai1_1)))	lai2_1)	tri2_2))	(((vup1_2	(((grm1_1	grm2_1)	vir2_1)	(icr2_2	icr1_3)))	bur1_2)	(gac1_1	icr2_1)))	((ceb1_2	vul1_2)	(366.1_1	369.1_2)))	(hal1_1	(plu1_1	(vel1_1	vel2_1))))	(rhc1_1	rhc1_2))	((vul3_2
((((((((((vul3_1	((gab1_2	vup2_2)	vup1_1))	(((((((vir2_1	(grm1_1	grm2_1))	icr1_3)	icr2_2)	vup1_2)	bur1_2)	((gac1_1	icr2_1)	((gag1_1	vul2_2)	hal2_1)))	((gra2_2	gra1_2)	gra1_1)))	(((((416.1_2	369.1_1)	406.1_1)	lai2_1)	((((gal1_2	gal2_1)	gab1_1)	tri2_2)	lai1_1))	(((vel1_2	(gac2_1	((gac2_2	((gag2_1	(gal1_1	plu2_1))	icr2_3))	vul1_1)))	gag1_2)	icr1_2)))	((ceb1_2	vul1_2)	(366.1_1	369.1_2)))	bur1_1)	(hal1_1	(plu1_1	(vel1_1	vel2_1))))	(rhc1_1	rhc1_2))	((((((406.1_2
(((((((((vul3_1	((gab1_2	vup1_1)	vup2_2))	((gac1_1	icr1_2)	icr2_1))	((bur1_1	((gag1_1	hal2_1)	vul2_2))	((gra2_2	gra1_2)	gra1_1)))	(((vul1_2	ceb1_2)	(366.1_1	369.1_2))	((((((icr2_2	vir2_1)	(vup1_2	icr1_3))	(grm1_1	grm2_1))	bur1_2)	(((406.1_1	(369.1_1	416.1_2))	((gab1_1	(gal1_2	gal2_1))	(lai1_1	lai2_1)))	tri2_2))	((vel1_2	(((gac2_1	gag2_1)	(gac2_2	((icr2_3	plu2_1)	vul1_1)))	gal1_1))	gag1_2))))	(rhc1_1	rhc1_2))	(hal1_1	(plu1_1	(vel1_1	vel2_1))))	((((((bur2_2
(((((((((vul3_1	((gab1_2	vup1_1)	vup2_2))	((gac1_1	icr1_2)	icr2_1))	(((((icr1_3	(grm1_1	grm2_1))	(vup1_2	(icr2_2	vir2_1)))	bur1_2)	(hal1_1	(plu1_1	(vel1_1	vel2_1))))	((((406.1_1	(369.1_1	416.1_2))	((lai1_1	gab1_1)	(gal1_2	gal2_1)))	tri2_2)	lai2_1)))	((((vel1_2	((gac2_1	(gag2_1	(gal1_1	vul1_1)))	((gac2_2	icr2_3)	plu2_1)))	gag1_2)	((gag1_1	hal2_1)	vul2_2))	bur1_1))	((gra1_1	gra2_2)	gra1_2))	((ceb1_2	vul1_2)	(366.1_1	369.1_2)))	(rhc1_1	rhc1_2))	((((((bur2_2
((((((((vul3_1	((gab1_2	vup2_2)	vup1_1))	(icr1_2	icr2_1))	((plu1_1	(vel1_1	vel2_1))	hal1_1))	((((406.1_1	416.1_2)	369.1_1)	((gab1_1	lai2_1)	(gal1_2	gal2_1)))	(lai1_1	tri2_2)))	(((366.1_1	369.1_2)	(ceb1_2	vul1_2))	(((((vir2_1	(grm1_1	grm2_1))	icr2_2)	icr1_3)	vup1_2)	bur1_2)))	(((((vel1_2	(((gac2_1	vul1_1)	plu2_1)	((gac2_2	(gag2_1	icr2_3))	gal1_1)))	gag1_2)	gac1_1)	(((gra1_1	gra1_2)	gra2_2)	((gag1_1	hal2_1)	vul2_2)))	bur1_1))	(((((((rot2_1	rot3_1)	rot3_2)
(((((((vul3_1	((gab1_2	vup1_1)	vup2_2))	(gac1_1	icr2_1))	((((((((366.1_1	369.1_2)	vul1_2)	ceb1_2)	bur1_1)	((gag1_1	vul2_2)	hal2_1))	(((((369.1_1	416.1_2)	406.1_1)	(gal1_2	gal2_1))	(lai2_1	tri2_2))	(gab1_1	lai1_1)))	((vup1_2	((vir2_1	icr1_3)	(icr2_2	(grm1_1	grm2_1))))	bur1_2))	((((vel1_2	(((gac2_1	gac2_2)	(((gag2_1	plu2_1)	icr2_3)	gal1_1))	vul1_1))	gag1_2)	icr1_2)	((gra1_1	gra2_2)	gra1_2))))	(hal1_1	(plu1_1	(vel1_1	vel2_1))))	(rhc1_1	rhc1_2))	(((((rot2_1
(((((((((((vul3_1	(gab1_2	vup1_1))	vup2_2)	(gac1_1	icr2_1))	((((grm1_1	grm2_1)	vir2_1)	(vup1_2	(icr2_2	icr1_3)))	bur1_2))	((((((366.1_1	369.1_2)	(ceb1_2	vul1_2))	((((369.1_1	(406.1_1	416.1_2))	tri2_2)	((gab1_1	lai1_1)	(gal1_2	gal2_1)))	lai2_1))	bur1_1)	(((vel1_2	(((((gac2_1	icr2_3)	gal1_1)	vul1_1)	(gac2_2	plu2_1))	gag2_1))	gag1_2)	((gag1_1	hal2_1)	vul2_2)))	icr1_2))	((gra2_2	gra1_1)	gra1_2))	(rhc1_1	rhc1_2))	(hal1_1	(plu1_1	(vel1_1	vel2_1))))	(gab2_2
((((((((((vul3_1	((gab1_2	vup2_2)	vup1_1))	((vel1_2	(((gac2_1	(gac2_2	icr2_3))	(gag2_1	(vul1_1	plu2_1)))	gal1_1))	gag1_2))	icr1_2)	(gra1_2	(gra1_1	gra2_2)))	((((((ceb1_2	vul1_2)	(366.1_1	369.1_2))	((gag1_1	vul2_2)	hal2_1))	bur1_1)	(((((406.1_1	416.1_2)	369.1_1)	((gab1_1	lai1_1)	(gal1_2	gal2_1)))	lai2_1)	tri2_2))	((((grm1_1	grm2_1)	bur1_2)	(((icr1_3	vir2_1)	icr2_2)	vup1_2))	(gac1_1	icr2_1))))	(rhc1_1	rhc1_2))	(hal1_1	((vel1_1	vel2_1)	plu1_1)))	(vul3_2
(((((((((((((((vul3_1	(vup1_1	vup2_2))	gab1_2)	(gag1_1	(hal2_1	vul2_2)))	icr1_2)	((gac1_1	icr2_1)	gag1_2))	(((vul1_2	ceb1_2)	(366.1_1	369.1_2))	bur1_1))	(vel1_2	((gac2_1	vul1_1)	(((gac2_2	gag2_1)	icr2_3)	(gal1_1	plu2_1)))))	((((icr2_2	(icr1_3	vir2_1))	(grm1_1	grm2_1))	bur1_2)	vup1_2))	(((((416.1_2	(369.1_1	406.1_1))	(gal1_2	gal2_1))	(gab1_1	lai1_1))	lai2_1)	tri2_2))	((gra2_2	gra1_1)	gra1_2))	((hal1_1	(plu1_1	(vel1_1	vel2_1)))	(rhc1_1	rhc1_2)))	(((((((bur2_2
(((((((((((vul3_1	((gab1_2	vup1_1)	vup2_2))	bur1_1)	(icr1_2	(gac1_1	icr2_1)))	((gag1_1	vul2_2)	hal2_1))	((((ceb1_2	vul1_2)	(366.1_1	369.1_2))	((((406.1_1	(369.1_1	416.1_2))	lai2_1)	((lai1_1	tri2_2)	gab1_1))	(gal1_2	gal2_1)))	((gra2_2	gra1_2)	gra1_1)))	(((((icr1_3	icr2_2)	((grm1_1	grm2_1)	vir2_1))	vup1_2)	bur1_2)	(((((gac2_1	(gac2_2	(icr2_3	plu2_1)))	(gal1_1	vul1_1))	gag2_1)	vel1_2)	gag1_2)))	(hal1_1	((vel1_1	vel2_1)	plu1_1)))	(rhc1_1	rhc1_2))	gra2_1)
(((((((((((((vul3_1	((gab1_2	vup1_1)	vup2_2))	((gag1_1	hal2_1)	vul2_2))	((vul1_2	ceb1_2)	(366.1_1	369.1_2)))	((icr1_2	icr2_1)	gac1_1))	(((((((406.1_1	416.1_2)	369.1_1)	gab1_1)	(gal1_2	gal2_1))	lai1_1)	tri2_2)	lai2_1))	(((((icr2_2	icr1_3)	(vir2_1	(grm1_1	grm2_1)))	vup1_2)	bur1_2)	(((vel1_2	((gac2_1	gag2_1)	((((gac2_2	plu2_1)	icr2_3)	gal1_1)	vul1_1)))	gag1_2)	bur1_1)))	((gra2_2	gra1_1)	gra1_2))	(hal1_1	(plu1_1	(vel1_1	vel2_1))))	(rhc1_1	rhc1_2))	(vul3_2
(((((((((((vul3_1	((gab1_2	vup1_1)	vup2_2))	((gag1_1	hal2_1)	vul2_2))	(((((vul1_2	ceb1_2)	(366.1_1	369.1_2))	(icr1_2	gac1_1))	icr2_1)	(((icr2_2	(grm1_1	grm2_1))	(vup1_2	(icr1_3	vir2_1)))	bur1_2)))	(((((369.1_1	406.1_1)	416.1_2)	lai2_1)	((lai1_1	gab1_1)	(gal1_2	gal2_1)))	tri2_2))	((((((gac2_1	((gac2_2	plu2_1)	(gag2_1	icr2_3)))	(gal1_1	vul1_1))	vel1_2)	gag1_2)	bur1_1)	((gra1_1	gra2_2)	gra1_2)))	(rhc1_1	rhc1_2))	(hal1_1	(plu1_1	(vel1_1	vel2_1))))	(vul3_2
((((((((vul3_1	(((((((366.1_1	369.1_2)	ceb1_2)	vul1_2)	((icr2_1	gac1_1)	icr1_2))	((gab1_2	vup1_1)	vup2_2))	(((416.1_2	369.1_1)	406.1_1)	((((gal1_2	gal2_1)	gab1_1)	(lai1_1	tri2_2))	lai2_1)))	((gag1_1	vul2_2)	hal2_1)))	((((((vir2_1	vup1_2)	((icr1_3	(grm1_1	grm2_1))	icr2_2))	bur1_2)	bur1_1)	((vel1_2	((((gac2_1	gac2_2)	gal1_1)	((gag2_1	icr2_3)	plu2_1))	vul1_1))	gag1_2))	((gra2_2	gra1_1)	gra1_2)))	(rhc1_1	rhc1_2))	(hal1_1	(plu1_1	(vel1_1	vel2_1))))	(vul3_2
((((((vul3_1	((((vul1_2	ceb1_2)	(366.1_1	369.1_2))	((gab1_2	(vup1_1	vup2_2))	((gac1_1	icr2_1)	icr1_2)))	((gag1_1	hal2_1)	vul2_2)))	((gra1_1	gra1_2)	gra2_2))	(((((vir2_1	icr1_3)	icr2_2)	(vup1_2	(grm1_1	grm2_1)))	bur1_2)	(((((((369.1_1	406.1_1)	416.1_2)	gab1_1)	((gal1_2	gal2_1)	lai1_1))	(lai2_1	tri2_2))	(((((gac2_1	(gag2_1	icr2_3))	(gal1_1	vul1_1))	(gac2_2	plu2_1))	vel1_2)	gag1_2))	bur1_1)))	(((((((rot2_1	rot3_1)	rot3_2)	tri1_1)	(((406.1_2	ceb1_1)	bur2_1)
((((((((vul3_1	(gab1_2	vup2_2))	vup1_1)	(((gag1_1	hal2_1)	icr2_1)	(gac1_1	icr1_2)))	((366.1_1	369.1_2)	(ceb1_2	vul1_2)))	((((((icr2_2	(vup1_2	(grm1_1	grm2_1)))	(icr1_3	vir2_1))	((((vel1_2	((gac2_1	(gac2_2	(plu2_1	icr2_3)))	((gag2_1	gal1_1)	vul1_1)))	gag1_2)	vul2_2)	bur1_1))	((gra1_1	gra2_2)	gra1_2))	bur1_2)	((((((369.1_1	416.1_2)	406.1_1)	(gab1_1	lai1_1))	(gal1_2	gal2_1))	tri2_2)	lai2_1)))	((hal1_1	(plu1_1	(vel1_1	vel2_1)))	(rhc1_1	rhc1_2)))	(((((tri1_1
(((((((((vul3_1	((gab1_2	vup1_1)	vup2_2))	(((vel1_2	(((((gac2_1	plu2_1)	vul1_1)	gag2_1)	(gac2_2	icr2_3))	gal1_1))	gag1_2)	bur1_1))	(((((ceb1_2	vul1_2)	(366.1_1	369.1_2))	icr2_1)	vul2_2)	(((gra2_2	gra1_1)	gra1_2)	((gac1_1	icr1_2)	(gag1_1	hal2_1)))))	(((vup1_2	(icr2_2	((grm1_1	grm2_1)	(icr1_3	vir2_1))))	bur1_2)	((((((369.1_1	406.1_1)	416.1_2)	gab1_1)	lai1_1)	(gal1_2	gal2_1))	(lai2_1	tri2_2))))	(hal1_1	(plu1_1	(vel1_1	vel2_1))))	(rhc1_1	rhc1_2))	((((((rot2_1
(((((((((((((((vul3_1	((gab1_2	vup1_1)	vup2_2))	icr2_1)	(gag1_1	hal2_1))	(gac1_1	icr1_2))	bur1_1)	vul2_2)	((vul1_2	ceb1_2)	(366.1_1	369.1_2)))	((((vir2_1	icr1_3)	(grm1_1	grm2_1))	((vup1_2	bur1_2)	icr2_2))	(gra2_2	(gra1_1	gra1_2))))	(((((369.1_1	(406.1_1	416.1_2))	(gab1_1	lai1_1))	(gal1_2	gal2_1))	lai2_1)	tri2_2))	((vel1_2	((((gac2_1	gac2_2)	plu2_1)	vul1_1)	((gag2_1	icr2_3)	gal1_1)))	gag1_2))	((hal1_1	(plu1_1	(vel1_1	vel2_1)))	(rhc1_1	rhc1_2)))	((((((bur2_2
((((((((((((((((vul3_1	(gab1_2	vup1_1))	vup2_2)	icr2_1)	gac1_1)	(bur1_1	icr1_2))	((ceb1_2	vul1_2)	(366.1_1	369.1_2)))	(((((vir2_1	((grm1_1	grm2_1)	icr2_2))	vup1_2)	icr1_3)	bur1_2)	(((vel1_2	(gac2_1	((((gac2_2	(gag2_1	plu2_1))	icr2_3)	gal1_1)	vul1_1)))	gag1_2)	(gag1_1	hal2_1))))	((gra1_1	gra2_2)	gra1_2))	((((369.1_1	(406.1_1	416.1_2))	lai1_1)	(lai2_1	tri2_2))	(gab1_1	(gal1_2	gal2_1))))	vul2_2)	(hal1_1	((vel1_1	vel2_1)	plu1_1)))	(rhc1_1	rhc1_2))	(vul3_2
(((((((((((vul3_1	(gab1_2	vup1_1))	vup2_2)	(bur1_1	(gag1_1	hal2_1)))	icr1_2)	gag1_2)	(((((grm1_1	grm2_1)	(icr2_2	(icr1_3	vir2_1)))	vup1_2)	bur1_2)	(((((gac2_1	vul1_1)	gag2_1)	plu2_1)	((gac2_2	icr2_3)	gal1_1))	vel1_2)))	(((((ceb1_2	vul1_2)	(366.1_1	369.1_2))	(((((((406.1_1	369.1_1)	416.1_2)	gab1_1)	tri2_2)	(gal1_2	gal2_1))	lai1_1)	lai2_1))	(icr2_1	gac1_1))	vul2_2))	(hal1_1	(plu1_1	(vel1_1	vel2_1))))	(((gra2_2	gra1_1)	gra1_2)	(rhc1_1	rhc1_2)))	(((((tri1_1
((((((((((vul3_1	vup2_2)	(gab1_2	vup1_1))	(gag1_1	hal2_1))	((((icr2_2	vir2_1)	icr1_3)	(vup1_2	(grm1_1	grm2_1)))	bur1_2))	(((ceb1_2	vul1_2)	(366.1_1	369.1_2))	((((((406.1_1	416.1_2)	369.1_1)	(gab1_1	lai2_1))	(gal1_2	gal2_1))	lai1_1)	(bur1_1	tri2_2))))	((gac1_1	(icr1_2	icr2_1))	vul2_2))	(((vel1_2	((gac2_1	gal1_1)	(((gac2_2	vul1_1)	(icr2_3	plu2_1))	gag2_1)))	gag1_2)	(gra2_2	(gra1_1	gra1_2))))	(hal1_1	(plu1_1	(vel1_1	vel2_1))))	((((((((((bur2_2	tri2_1)	vir1_1)
((((((((((((vul3_1	(gab1_2	vup2_2))	vup1_1)	icr1_2)	((gac1_1	icr2_1)	(gag1_1	hal2_1)))	((((icr1_3	(grm1_1	grm2_1))	(vir2_1	icr2_2))	vup1_2)	bur1_2))	vul2_2)	(((vel1_2	((((gac2_1	(gag2_1	plu2_1))	vul1_1)	(gac2_2	icr2_3))	gal1_1))	gag1_2)	(gra1_1	(gra1_2	gra2_2))))	((((vul1_2	(366.1_1	369.1_2))	ceb1_2)	bur1_1)	((((((416.1_2	406.1_1)	369.1_1)	lai1_1)	(gab1_1	(gal1_2	gal2_1)))	tri2_2)	lai2_1)))	((hal1_1	((vel1_1	vel2_1)	plu1_1))	(rhc1_1	rhc1_2)))	(((((((bur2_2
((((((((((((vul3_1	((gab1_2	vup1_1)	vup2_2))	(icr1_2	(gac1_1	icr2_1)))	((gag1_1	vul2_2)	hal2_1))	(((icr2_2	vir2_1)	((vup1_2	(grm1_1	grm2_1))	icr1_3))	bur1_2))	((366.1_1	369.1_2)	(vul1_2	ceb1_2)))	(((((416.1_2	406.1_1)	369.1_1)	((gal1_2	gal2_1)	(gab1_1	lai1_1)))	lai2_1)	tri2_2))	bur1_1)	((gra2_2	gra1_1)	gra1_2))	((vel1_2	((gac2_1	((gac2_2	gal1_1)	(gag2_1	(vul1_1	plu2_1))))	icr2_3))	gag1_2))	((hal1_1	((vel1_1	vel2_1)	plu1_1))	(rhc1_1	rhc1_2)))	((((((rot2_1
((((((((vul3_1	icr1_2)	((((((icr1_3	vup1_2)	((icr2_2	vir2_1)	(grm1_1	grm2_1)))	bur1_2)	gac1_1)	((((vel1_2	(((((gac2_1	plu2_1)	icr2_3)	(gac2_2	gal1_1))	gag2_1)	vul1_1))	gag1_2)	((gag1_1	hal2_1)	vul2_2))	bur1_1))	icr2_1))	((gab1_2	vup1_1)	vup2_2))	((gra1_1	gra1_2)	gra2_2))	(((vul1_2	ceb1_2)	(366.1_1	369.1_2))	((((406.1_1	416.1_2)	369.1_1)	(gab1_1	(gal1_2	gal2_1)))	((lai2_1	lai1_1)	tri2_2))))	((hal1_1	(plu1_1	(vel1_1	vel2_1)))	(rhc1_1	rhc1_2)))	(((((((bur2_2
(((((((((((vul3_1	(gab1_2	vup2_2))	vup1_1)	bur1_1)	((((icr2_2	(icr1_3	vir2_1))	(grm1_1	grm2_1))	vup1_2)	bur1_2))	((((ceb1_2	vul1_2)	(366.1_1	369.1_2))	(((((406.1_1	416.1_2)	369.1_1)	(lai2_1	tri2_2))	(lai1_1	(gab1_1	(gal1_2	gal2_1))))	(icr1_2	icr2_1)))	((((((gac2_1	((gag2_1	plu2_1)	vul1_1))	((gac2_2	icr2_3)	gal1_1))	vel1_2)	gag1_2)	(gra2_2	(gra1_1	gra1_2)))	(gac1_1	(gag1_1	(hal2_1	vul2_2))))))	((plu1_1	(vel1_1	vel2_1))	hal1_1))	(rhc1_1	rhc1_2))	((((((rot2_1
((((((((vul3_1	((gab1_2	vup1_1)	vup2_2))	(((vel1_2	(((gac2_1	icr2_3)	(vul1_1	plu2_1))	(gac2_2	(gag2_1	gal1_1))))	gag1_2)	((gac1_1	icr1_2)	icr2_1)))	((((((ceb1_2	vul1_2)	(366.1_1	369.1_2))	((gag1_1	hal2_1)	vul2_2))	bur1_1)	(((((416.1_2	(369.1_1	406.1_1))	((gal1_2	gal2_1)	lai1_1))	tri2_2)	(gab1_1	lai2_1))	((gra2_2	gra1_1)	gra1_2)))	((((icr1_3	icr2_2)	((grm1_1	grm2_1)	vir2_1))	vup1_2)	bur1_2)))	(hal1_1	(plu1_1	(vel1_1	vel2_1))))	(((tri1_1	(((406.1_2	ceb1_1)
(((((((((((vul3_1	((gab1_2	vup1_1)	vup2_2))	((gag1_1	hal2_1)	vul2_2))	((vel1_2	((((gac2_1	(icr2_3	plu2_1))	gag2_1)	(gac2_2	gal1_1))	vul1_1))	(bur1_1	(((gac1_1	icr1_2)	gag1_2)	icr2_1))))	((gra2_2	gra1_1)	gra1_2))	((((ceb1_2	vul1_2)	(366.1_1	369.1_2))	((((icr2_2	icr1_3)	(vup1_2	(grm1_1	grm2_1)))	vir2_1)	bur1_2))	(((((369.1_1	406.1_1)	416.1_2)	gab1_1)	((gal1_2	gal2_1)	lai1_1))	(lai2_1	tri2_2))))	(rhc1_1	rhc1_2))	(hal1_1	((vel1_1	vel2_1)	plu1_1)))	(vul3_2
((((((((((vul3_1	(gab1_2	(vup2_2	vup1_1)))	(gra2_2	(gra1_1	gra1_2)))	(((((vul1_2	ceb1_2)	(366.1_1	369.1_2))	((gac1_1	icr1_2)	icr2_1))	(bur1_1	gag1_2))	(vel1_2	(((((gac2_1	gal1_1)	gag2_1)	gac2_2)	vul1_1)	(icr2_3	plu2_1)))))	((gag1_1	hal2_1)	vul2_2))	((((icr2_2	vir2_1)	(icr1_3	(vup1_2	(grm1_1	grm2_1))))	bur1_2)	((((369.1_1	416.1_2)	406.1_1)	lai2_1)	((gab1_1	((gal1_2	gal2_1)	lai1_1))	tri2_2))))	(hal1_1	(plu1_1	(vel1_1	vel2_1))))	(rhc1_1	rhc1_2))	(vul3_2
(((((((((vul3_1	((gab1_2	vup1_1)	vup2_2))	((gra1_1	gra2_2)	gra1_2))	(((((369.1_1	406.1_1)	416.1_2)	(gal1_2	gal2_1))	((gab1_1	lai1_1)	lai2_1))	tri2_2))	((((ceb1_2	vul1_2)	(366.1_1	369.1_2))	((((bur1_2	icr1_3)	(((grm1_1	grm2_1)	icr2_2)	(vir2_1	vup1_2)))	(gag1_1	(hal2_1	vul2_2)))	(((vel1_2	(gac2_1	(gac2_2	(((gag2_1	vul1_1)	gal1_1)	(icr2_3	plu2_1)))))	gag1_2)	bur1_1)))	((icr1_2	gac1_1)	icr2_1)))	((hal1_1	((vel1_1	vel2_1)	plu1_1))	(rhc1_1	rhc1_2)))	(vul3_2
(((((((((((vul3_1	((gab1_2	vup2_2)	vup1_1))	((gac1_1	icr1_2)	icr2_1))	gag1_2)	(vel1_2	((gac2_1	vul1_1)	((gac2_2	gag2_1)	((gal1_1	icr2_3)	plu2_1)))))	((gag1_1	hal2_1)	vul2_2))	(((ceb1_2	vul1_2)	(366.1_1	369.1_2))	bur1_1))	((bur1_2	(((icr1_3	(vir2_1	vup1_2))	(grm1_1	grm2_1))	icr2_2))	((((((406.1_1	416.1_2)	369.1_1)	lai1_1)	(gab1_1	(gal1_2	gal2_1)))	(lai2_1	tri2_2))	((gra2_2	gra1_1)	gra1_2))))	((hal1_1	(plu1_1	(vel1_1	vel2_1)))	(rhc1_1	rhc1_2)))	(((((rot2_1
(((((((((((vul3_1	(gab1_2	vup1_1))	vup2_2)	((((vel1_2	(((gac2_1	plu2_1)	(gac2_2	gag2_1))	((gal1_1	vul1_1)	icr2_3)))	gag1_2)	(gac1_1	icr1_2))	icr2_1))	bur1_1)	((ceb1_2	(vul1_2	(366.1_1	369.1_2)))	(((369.1_1	416.1_2)	406.1_1)	((((gab1_1	(gal1_2	gal2_1))	lai1_1)	tri2_2)	lai2_1))))	(((((icr2_2	icr1_3)	((vir2_1	vup1_2)	(grm1_1	grm2_1)))	bur1_2)	((gra2_2	gra1_1)	gra1_2))	((gag1_1	hal2_1)	vul2_2)))	(hal1_1	(plu1_1	(vel1_1	vel2_1))))	(rhc1_1	rhc1_2))	((((((bur2_2
((((((((vul3_1	(gab1_2	(vup1_1	vup2_2)))	((icr1_2	icr2_1)	gac1_1))	((gra2_2	gra1_2)	gra1_1))	(((((ceb1_2	vul1_2)	(366.1_1	369.1_2))	((((((icr2_2	icr1_3)	vir2_1)	vup1_2)	bur1_2)	(grm1_1	grm2_1))	((((((406.1_1	416.1_2)	369.1_1)	(gal1_2	gal2_1))	(gab1_1	lai1_1))	lai2_1)	((((((gac2_1	(gag2_1	gal1_1))	((gac2_2	icr2_3)	plu2_1))	vul1_1)	vel1_2)	gag1_2)	bur1_1))))	tri2_2)	((gag1_1	hal2_1)	vul2_2)))	(rhc1_1	rhc1_2))	(hal1_1	((vel1_1	vel2_1)	plu1_1)))	((((((((bur2_2
((((((((((vul3_1	((gab1_2	vup1_1)	vup2_2))	((((366.1_1	369.1_2)	ceb1_2)	vul1_2)	(((((369.1_1	406.1_1)	416.1_2)	(((lai1_1	(gal1_2	gal2_1))	gab1_1)	lai2_1))	tri2_2)	((gac1_1	icr1_2)	icr2_1))))	((((icr2_2	vir2_1)	(grm1_1	grm2_1))	(bur1_2	vup1_2))	icr1_3))	(bur1_1	((gag1_1	hal2_1)	vul2_2)))	(((vel1_2	((((gac2_1	icr2_3)	vul1_1)	gag2_1)	((gac2_2	plu2_1)	gal1_1)))	gag1_2)	(gra1_1	(gra1_2	gra2_2))))	(rhc1_1	rhc1_2))	(hal1_1	((vel1_1	vel2_1)	plu1_1)))	((vul3_2
((((((((((((vul3_1	(vup1_1	vup2_2))	gab1_2)	(((366.1_1	369.1_2)	vul1_2)	ceb1_2))	(((((416.1_2	406.1_1)	369.1_1)	((gal1_2	gal2_1)	tri2_2))	((gab1_1	lai1_1)	lai2_1))	(((icr1_2	icr2_1)	gac1_1)	vul2_2)))	bur1_1)	((((vir2_1	(icr1_3	vup1_2))	icr2_2)	(grm1_1	grm2_1))	bur1_2))	(((vel1_2	(((gac2_1	((gag2_1	icr2_3)	plu2_1))	(gac2_2	gal1_1))	vul1_1))	gag1_2)	(gag1_1	hal2_1)))	(gra1_1	(gra1_2	gra2_2)))	((hal1_1	(plu1_1	(vel1_1	vel2_1)))	(rhc1_1	rhc1_2)))	(vul3_2
(((((((vul3_1	((gab1_2	vup1_1)	vup2_2))	((((366.1_1	369.1_2)	(ceb1_2	vul1_2))	((gag1_1	hal2_1)	vul2_2))	((gra2_2	gra1_1)	gra1_2)))	((vup1_2	((icr2_2	(icr1_3	(grm1_1	grm2_1)))	vir2_1))	bur1_2))	(((((((369.1_1	416.1_2)	406.1_1)	((gal1_2	gal2_1)	lai2_1))	((lai1_1	gab1_1)	tri2_2))	(gac1_1	icr2_1))	bur1_1)	(((vel1_2	(((gac2_1	gal1_1)	gac2_2)	((gag2_1	icr2_3)	(vul1_1	plu2_1))))	gag1_2)	icr1_2)))	(((vul3_2	gac1_2)	gra2_1)	((hal1_1	((vel1_1	vel2_1)	plu1_1))
(((((((((vul3_1	((gab1_2	vup1_1)	vup2_2))	(((((369.1_1	(406.1_1	416.1_2))	tri2_2)	((gab1_1	lai1_1)	lai2_1))	(gal1_2	gal2_1))	(((vel1_2	(((gac2_1	vul1_1)	(gac2_2	icr2_3))	((gag2_1	gal1_1)	plu2_1)))	gag1_2)	((icr1_2	icr2_1)	gac1_1))))	(((icr2_2	icr1_3)	vup1_2)	(vir2_1	(grm1_1	grm2_1))))	((((((366.1_1	369.1_2)	vul1_2)	ceb1_2)	bur1_1)	bur1_2)	(((gra1_1	gra2_2)	gra1_2)	((gag1_1	hal2_1)	vul2_2))))	(hal1_1	(plu1_1	(vel1_1	vel2_1))))	(gab2_2	vel2_2))	((((tri1_1
(((((((((((((vul3_1	vup1_1)	vup2_2)	gab1_2)	((vel1_2	(((((gac2_1	plu2_1)	(gac2_2	gag2_1))	gal1_1)	icr2_3)	vul1_1))	gag1_2))	((gac1_1	icr1_2)	icr2_1))	((gag1_1	vul2_2)	hal2_1))	(((((406.1_1	(369.1_1	416.1_2))	(gal1_2	gal2_1))	(gab1_1	lai1_1))	lai2_1)	tri2_2))	((((366.1_1	369.1_2)	(ceb1_2	vul1_2))	bur1_1)	(gra1_2	(gra1_1	gra2_2))))	(((((icr2_2	(grm1_1	grm2_1))	vup1_2)	icr1_3)	vir2_1)	bur1_2))	(hal1_1	(plu1_1	(vel1_1	vel2_1))))	(rhc1_1	rhc1_2))	((((((((bur2_2
(((((((((((((vul3_1	((gab1_2	vup2_2)	vup1_1))	gac1_1)	(icr1_2	icr2_1))	bur1_1)	((((((416.1_2	369.1_1)	406.1_1)	(gal1_2	gal2_1))	(gab1_1	lai1_1))	lai2_1)	tri2_2))	(((((((gac2_1	gac2_2)	gal1_1)	(gag2_1	icr2_3))	plu2_1)	vul1_1)	vel1_2)	gag1_2))	(((366.1_1	369.1_2)	vul1_2)	ceb1_2))	(((vup1_2	((((grm1_1	grm2_1)	icr2_2)	icr1_3)	vir2_1))	bur1_2)	(((gra1_2	gra2_2)	gra1_1)	((gag1_1	hal2_1)	vul2_2))))	(hal1_1	(plu1_1	(vel1_1	vel2_1))))	(rhc1_1	rhc1_2))	(((((bur2_2
((((((((((vul3_1	((gab1_2	vup1_1)	vup2_2))	(bur1_1	(gac1_1	((gag1_1	hal2_1)	vul2_2))))	((366.1_1	369.1_2)	(ceb1_2	vul1_2)))	(((((vir2_1	icr2_2)	((vup1_2	(icr1_3	(grm1_1	grm2_1)))	bur1_2))	(((((369.1_1	416.1_2)	406.1_1)	(gal1_2	gal2_1))	gab1_1)	((lai1_1	tri2_2)	lai2_1)))	(((gra2_2	gra1_1)	gra1_2)	(icr2_1	icr1_2)))	(((((((gac2_1	gal1_1)	gag2_1)	gac2_2)	(icr2_3	vul1_1))	plu2_1)	vel1_2)	gag1_2)))	(gab2_2	vel2_2))	(rhc1_1	rhc1_2))	((plu1_1	(vel1_1	vel2_1))
((((((((((((vul3_1	((icr1_2	icr2_1)	((gab1_2	vup1_1)	vup2_2)))	(((vel1_2	((gac2_1	vul1_1)	((gac2_2	(gal1_1	icr2_3))	(gag2_1	plu2_1))))	gag1_2)	gac1_1))	((vul1_2	ceb1_2)	(366.1_1	369.1_2)))	((vup1_2	((grm1_1	grm2_1)	icr1_3))	((vir2_1	icr2_2)	bur1_2)))	bur1_1)	(gra2_2	(gra1_1	gra1_2)))	(((((((416.1_2	406.1_1)	369.1_1)	lai2_1)	(gab1_1	(gal1_2	gal2_1)))	lai1_1)	tri2_2)	((gag1_1	hal2_1)	vul2_2)))	((hal1_1	(plu1_1	(vel1_1	vel2_1)))	(rhc1_1	rhc1_2)))	(gab2_2
((((((((((vul3_1	icr2_1)	((vel1_2	(gac2_1	((gac2_2	icr2_3)	((gag2_1	(gal1_1	plu2_1))	vul1_1))))	gag1_2))	(((((vir2_1	icr1_3)	((grm1_1	grm2_1)	icr2_2))	vup1_2)	bur1_2)	bur1_1))	(((((vul1_2	ceb1_2)	(366.1_1	369.1_2))	((((((((369.1_1	416.1_2)	406.1_1)	((gal1_2	gal2_1)	gab1_1))	lai1_1)	lai2_1)	tri2_2)	((icr1_2	(gag1_1	hal2_1))	vul2_2))	((gab1_2	vup1_1)	vup2_2)))	((gra1_1	gra2_2)	gra1_2))	gac1_1))	(hal1_1	(plu1_1	(vel1_1	vel2_1))))	(rhc1_1	rhc1_2))	((vul3_2
((((((((((vul3_1	((((((416.1_2	(369.1_1	406.1_1))	(gal1_2	gal2_1))	lai2_1)	(gab1_1	lai1_1))	tri2_2)	(((gab1_2	vup1_1)	vup2_2)	icr2_1)))	(((gac1_1	icr1_2)	(gag1_1	hal2_1))	vul2_2))	(((ceb1_2	(366.1_1	369.1_2))	vul1_2)	bur1_1))	((vel1_2	(((gac2_1	((gag2_1	plu2_1)	icr2_3))	(gac2_2	gal1_1))	vul1_1))	gag1_2))	((((icr2_2	icr1_3)	(vup1_2	(grm1_1	grm2_1)))	vir2_1)	bur1_2))	(gra1_1	(gra1_2	gra2_2)))	(hal1_1	(plu1_1	(vel1_1	vel2_1))))	(((((((406.1_2	ceb1_1)	((((416.1_1
(((((((((((vul3_1	gag1_1)	((((369.1_1	406.1_1)	416.1_2)	(((gab1_1	lai1_1)	(gal1_2	gal2_1))	lai2_1))	tri2_2))	((((grm1_1	grm2_1)	((icr2_2	icr1_3)	vir2_1))	vup1_2)	bur1_2))	(((((gac2_1	icr2_3)	(gac2_2	plu2_1))	vul1_1)	(gag2_1	gal1_1))	vel1_2))	((((gra2_2	gra1_2)	gra1_1)	gag1_2)	(((((gac1_1	icr1_2)	icr2_1)	hal2_1)	vul2_2)	(gab1_2	(vup1_1	vup2_2)))))	((((366.1_1	369.1_2)	vul1_2)	ceb1_2)	bur1_1))	(rhc1_1	rhc1_2))	(hal1_1	(plu1_1	(vel1_1	vel2_1))))	(((gac1_2
((((((((((((vul3_1	vul2_2)	(((gac1_1	icr1_2)	((gab1_2	vup1_1)	vup2_2))	hal2_1))	gag1_2)	((((((369.1_1	406.1_1)	416.1_2)	((lai1_1	(gal1_2	gal2_1))	(gab1_1	lai2_1)))	tri2_2)	(gag1_1	icr2_1))	(gra1_1	(gra1_2	gra2_2))))	(((gac2_1	(gac2_2	(gag2_1	(gal1_1	plu2_1))))	(icr2_3	vul1_1))	vel1_2))	((vup1_2	(((icr1_3	icr2_2)	vir2_1)	(grm1_1	grm2_1)))	bur1_2))	(((ceb1_2	(366.1_1	369.1_2))	vul1_2)	bur1_1))	(hal1_1	(plu1_1	(vel1_1	vel2_1))))	(rhc1_1	rhc1_2))	((((((406.1_2
((((((((((((vul3_1	(gab1_2	vup1_1))	vup2_2)	(icr1_2	icr2_1))	((gag1_1	hal2_1)	vul2_2))	(((((369.1_1	(406.1_1	416.1_2))	lai1_1)	(lai2_1	tri2_2))	(gab1_1	(gal1_2	gal2_1)))	gac1_1))	(((vul1_2	(366.1_1	369.1_2))	ceb1_2)	bur1_1))	(((vel1_2	(((((gac2_1	icr2_3)	gac2_2)	(vul1_1	plu2_1))	gag2_1)	gal1_1))	gag1_2)	((gra2_2	gra1_1)	gra1_2)))	((((icr1_3	icr2_2)	vup1_2)	((grm1_1	grm2_1)	vir2_1))	bur1_2))	((hal1_1	((vel1_1	vel2_1)	plu1_1))	(rhc1_1	rhc1_2)))	((((((bur2_2
((((((((((((((vul3_1	(gab1_2	vup1_1))	vup2_2)	((gac1_1	icr1_2)	icr2_1))	((((((406.1_1	416.1_2)	369.1_1)	(gab1_1	lai1_1))	(gal1_2	gal2_1))	lai2_1)	tri2_2))	((vul1_2	ceb1_2)	(366.1_1	369.1_2)))	(gag1_1	(hal2_1	vul2_2)))	((bur1_2	((grm1_1	grm2_1)	vir2_1))	(vup1_2	(icr2_2	icr1_3))))	((gra2_2	gra1_1)	gra1_2))	(((vel1_2	(((gac2_1	(gac2_2	plu2_1))	(gag2_1	(icr2_3	vul1_1)))	gal1_1))	gag1_2)	bur1_1))	(hal1_1	(plu1_1	(vel1_1	vel2_1))))	(rhc1_1	rhc1_2))	((((((bur2_2
(((((((((vul3_1	vup2_2)	(gab1_2	vup1_1))	((gag1_1	vul2_2)	hal2_1))	(((icr2_2	icr1_3)	((vir2_1	(grm1_1	grm2_1))	vup1_2))	(((((((gac2_1	plu2_1)	(gag2_1	gal1_1))	(gac2_2	icr2_3))	vul1_1)	vel1_2)	gag1_2)	bur1_2)))	((((ceb1_2	vul1_2)	(366.1_1	369.1_2))	bur1_1)	(((gra1_1	gra2_2)	gra1_2)	((icr1_2	icr2_1)	gac1_1))))	((((((406.1_1	416.1_2)	369.1_1)	(gal1_2	gal2_1))	(gab1_1	lai1_1))	tri2_2)	lai2_1))	((hal1_1	(plu1_1	(vel1_1	vel2_1)))	(rhc1_1	rhc1_2)))	((((((406.1_2
(((((((((((vul3_1	((gab1_2	vup1_1)	vup2_2))	((ceb1_2	vul1_2)	(366.1_1	369.1_2)))	(icr1_2	(gac1_1	icr2_1)))	bur1_1)	((gag1_1	hal2_1)	vul2_2))	((vel1_2	(((gac2_1	gal1_1)	((gac2_2	icr2_3)	plu2_1))	(gag2_1	vul1_1)))	gag1_2))	(((vir2_1	icr1_3)	icr2_2)	(vup1_2	(grm1_1	grm2_1))))	(((((369.1_1	406.1_1)	416.1_2)	((((gab1_1	lai1_1)	(gal1_2	gal2_1))	tri2_2)	lai2_1))	bur1_2)	(gra1_2	(gra1_1	gra2_2))))	((hal1_1	(plu1_1	(vel1_1	vel2_1)))	(rhc1_1	rhc1_2)))	(((((((406.1_2
(((((((vul3_1	((gab1_2	vup2_2)	vup1_1))	bur1_2)	(((vel1_2	(((gac2_1	gag2_1)	((gac2_2	gal1_1)	(icr2_3	plu2_1)))	vul1_1))	gag1_2)	(bur1_1	(icr1_2	(gac1_1	icr2_1)))))	(((((vul1_2	ceb1_2)	(366.1_1	369.1_2))	((gra1_1	gra2_2)	gra1_2))	(((icr1_3	icr2_2)	(grm1_1	grm2_1))	(vup1_2	vir2_1)))	(((((((406.1_1	369.1_1)	416.1_2)	lai1_1)	gab1_1)	tri2_2)	((gal1_2	gal2_1)	lai2_1))	((gag1_1	hal2_1)	vul2_2))))	((hal1_1	(plu1_1	(vel1_1	vel2_1)))	(rhc1_1	rhc1_2)))	((((((((bur2_2
((((((((((((vul3_1	(gab1_2	vup1_1))	vup2_2)	(vul1_2	((366.1_1	369.1_2)	ceb1_2)))	((((grm1_1	grm2_1)	(icr2_2	(icr1_3	vir2_1)))	vup1_2)	(((((((369.1_1	406.1_1)	416.1_2)	((lai1_1	gab1_1)	lai2_1))	((gal1_2	gal2_1)	tri2_2))	bur1_1)	((gag1_1	vul2_2)	hal2_1))	(bur1_2	((gac1_1	icr1_2)	icr2_1)))))	((gra1_1	gra2_2)	gra1_2))	((vel1_2	(((gac2_1	(((gac2_2	gag2_1)	icr2_3)	plu2_1))	gal1_1)	vul1_1))	gag1_2))	(rhc1_1	rhc1_2))	(hal1_1	(plu1_1	(vel1_1	vel2_1))))	(vul3_2
((((((((((vul3_1	(gab1_2	(vup1_1	vup2_2)))	((icr1_2	(gac1_1	icr2_1))	((gag1_1	vul2_2)	hal2_1)))	((((366.1_1	369.1_2)	vul1_2)	ceb1_2)	bur1_1))	((((((369.1_1	416.1_2)	406.1_1)	(gal1_2	gal2_1))	tri2_2)	(gab1_1	lai1_1))	lai2_1))	(((((((grm1_1	grm2_1)	(icr1_3	icr2_2))	vir2_1)	vup1_2)	bur1_2)	((vel1_2	((((gac2_1	(gac2_2	gag2_1))	gal1_1)	(icr2_3	plu2_1))	vul1_1))	gag1_2))	((gra2_2	gra1_1)	gra1_2)))	(rhc1_1	rhc1_2))	(hal1_1	(plu1_1	(vel1_1	vel2_1))))	(((vul3_2
(((((((((vul3_1	(gab1_2	vup2_2))	vup1_1)	(((369.1_1	(406.1_1	416.1_2))	(lai2_1	tri2_2))	((lai1_1	(gal1_2	gal2_1))	gab1_1)))	(((((ceb1_2	vul1_2)	(366.1_1	369.1_2))	(bur1_1	((gac1_1	icr1_2)	((gag1_1	hal2_1)	vul2_2))))	(gra1_1	(gra1_2	gra2_2)))	icr2_1))	(((((((grm1_1	grm2_1)	icr2_2)	vir2_1)	icr1_3)	vup1_2)	bur1_2)	((vel1_2	((((gac2_1	(gac2_2	icr2_3))	gal1_1)	(plu2_1	vul1_1))	gag2_1))	gag1_2)))	((hal1_1	(plu1_1	(vel1_1	vel2_1)))	(rhc1_1	rhc1_2)))	(((((bur2_2
((((((((((((vul3_1	((gab1_2	vup1_1)	vup2_2))	((gra2_2	gra1_1)	gra1_2))	bur1_1)	((((vul1_2	ceb1_2)	(366.1_1	369.1_2))	((gag1_1	hal2_1)	vul2_2))	((gac1_1	icr1_2)	icr2_1)))	gag1_2)	(vel1_2	((gac2_1	((gac2_2	gag2_1)	vul1_1))	(gal1_1	(plu2_1	icr2_3)))))	(((((369.1_1	416.1_2)	406.1_1)	((gal1_2	gal2_1)	lai2_1))	(gab1_1	lai1_1))	tri2_2))	((((vup1_2	(icr2_2	vir2_1))	(grm1_1	grm2_1))	icr1_3)	bur1_2))	((hal1_1	(plu1_1	(vel1_1	vel2_1)))	(rhc1_1	rhc1_2)))	(((((((bur2_2
((((((((((((vul3_1	vup2_2)	(gab1_2	vup1_1))	((((((vir2_1	((grm1_1	grm2_1)	(icr1_3	icr2_2)))	vup1_2)	bur1_2)	(((gac1_1	icr1_2)	icr2_1)	((gag1_1	vul2_2)	hal2_1)))	((gra2_2	gra1_1)	gra1_2))	((((369.1_1	(406.1_1	416.1_2))	((gab1_1	lai1_1)	(gal1_2	gal2_1)))	tri2_2)	lai2_1)))	((ceb1_2	(vul1_2	(366.1_1	369.1_2)))	bur1_1))	((vel1_2	((gac2_1	vul1_1)	(((gac2_2	icr2_3)	gal1_1)	(gag2_1	plu2_1))))	gag1_2))	hal1_1)	(plu1_1	(vel1_1	vel2_1)))	gra2_1)	(vul3_2	gac1_2))
(((((((((vul3_1	((gab1_2	vup2_2)	vup1_1))	((gra2_2	gra1_1)	gra1_2))	bur1_1)	(((ceb1_2	(366.1_1	369.1_2))	vul1_2)	((((icr1_3	(vup1_2	(grm1_1	grm2_1)))	(icr2_2	vir2_1))	bur1_2)	(((((416.1_2	(369.1_1	406.1_1))	lai2_1)	(gab1_1	((gal1_2	gal2_1)	lai1_1)))	tri2_2)	(((icr1_2	icr2_1)	gac1_1)	(gag1_1	(hal2_1	vul2_2)))))))	((vel1_2	((((gac2_1	plu2_1)	(gac2_2	icr2_3))	vul1_1)	(gag2_1	gal1_1)))	gag1_2))	((hal1_1	(plu1_1	(vel1_1	vel2_1)))	(rhc1_1	rhc1_2)))	(gab2_2
(((((((((vul3_1	((gab1_2	vup1_1)	vup2_2))	(((gac2_1	(((((gac2_2	gag2_1)	icr2_3)	plu2_1)	vul1_1)	gal1_1))	vel1_2)	gag1_2))	((((366.1_1	369.1_2)	(ceb1_2	vul1_2))	bur1_1)	(((((icr1_3	vir2_1)	((grm1_1	grm2_1)	icr2_2))	vup1_2)	bur1_2)	(((((((369.1_1	406.1_1)	416.1_2)	(gab1_1	((gal1_2	gal2_1)	lai1_1)))	lai2_1)	tri2_2)	((gac1_1	icr1_2)	icr2_1))	((gag1_1	hal2_1)	vul2_2)))))	((gra1_1	gra2_2)	gra1_2))	((hal1_1	(plu1_1	(vel1_1	vel2_1)))	(rhc1_1	rhc1_2)))	(((((rot2_1
(((((((((vul3_1	(gab1_2	vup1_1))	vup2_2)	((((((416.1_2	(369.1_1	406.1_1))	(gab1_1	(gal1_2	gal2_1)))	lai1_1)	tri2_2)	lai2_1)	bur1_1))	(((((vul1_2	ceb1_2)	(366.1_1	369.1_2))	((icr1_2	gac1_1)	icr2_1))	(((vel1_2	(((gac2_1	(gag2_1	plu2_1))	vul1_1)	((gac2_2	icr2_3)	gal1_1)))	gag1_2)	((gag1_1	hal2_1)	vul2_2)))	(gra2_2	(gra1_1	gra1_2))))	(((((icr1_3	grm2_1)	grm1_1)	(icr2_2	vir2_1))	vup1_2)	bur1_2))	((hal1_1	(plu1_1	(vel1_1	vel2_1)))	(rhc1_1	rhc1_2)))	(((vul3_2
(((((((((((((((vul3_1	vup1_1)	gab1_2)	vup2_2)	((vel1_2	(((((gac2_1	gag2_1)	vul1_1)	icr2_3)	gal1_1)	(gac2_2	plu2_1)))	gag1_2))	bur1_1)	(bur1_2	((icr2_1	(gac1_1	icr1_2))	((gag1_1	hal2_1)	vul2_2))))	(((366.1_1	369.1_2)	(ceb1_2	vul1_2))	((icr1_3	(vup1_2	((icr2_2	vir2_1)	grm1_1)))	grm2_1)))	((gra2_2	gra1_2)	gra1_1))	(((((369.1_1	(406.1_1	416.1_2))	lai1_1)	lai2_1)	(gab1_1	(gal1_2	gal2_1)))	tri2_2))	(rhc1_1	rhc1_2))	(hal1_1	(plu1_1	(vel1_1	vel2_1))))	(vul3_2
((((((((((((vul3_1	vup2_2)	(gab1_2	vup1_1))	((icr1_2	icr2_1)	gac1_1))	bur1_2)	(((ceb1_2	vul1_2)	(366.1_1	369.1_2))	((gag1_1	hal2_1)	vul2_2)))	((vel1_2	((((gac2_1	gag2_1)	icr2_3)	vul1_1)	((gac2_2	plu2_1)	gal1_1)))	gag1_2))	((icr1_3	((icr2_2	vir2_1)	(grm1_1	grm2_1)))	vup1_2))	((((((((369.1_1	(406.1_1	416.1_2))	(gal1_2	gal2_1))	lai2_1)	gab1_1)	lai1_1)	tri2_2)	bur1_1)	((gra2_2	gra1_1)	gra1_2)))	((hal1_1	(plu1_1	(vel1_1	vel2_1)))	(rhc1_1	rhc1_2)))	(((((rot2_1
(((((((((((((vul3_1	vup2_2)	vup1_1)	gab1_2)	bur1_2)	((((ceb1_2	vul1_2)	(366.1_1	369.1_2))	(bur1_1	(gag1_1	(hal2_1	vul2_2))))	((((369.1_1	406.1_1)	416.1_2)	(((gal1_2	gal2_1)	(gab1_1	lai1_1))	tri2_2))	lai2_1)))	((gac1_1	icr2_1)	icr1_2))	((gra1_1	gra2_2)	gra1_2))	((vup1_2	(((icr2_2	(grm1_1	grm2_1))	icr1_3)	vir2_1))	((vel1_2	((((gac2_1	(gac2_2	plu2_1))	vul1_1)	gal1_1)	(gag2_1	icr2_3)))	gag1_2)))	((hal1_1	(plu1_1	(vel1_1	vel2_1)))	(rhc1_1	rhc1_2)))	(vul3_2
((((((((((((vul3_1	(gab1_2	vup1_1))	vup2_2)	((((vel1_2	((((gac2_1	(gag2_1	icr2_3))	vul1_1)	gal1_1)	(gac2_2	plu2_1)))	gag1_2)	icr2_1)	bur1_2))	(vir2_1	(((vup1_2	icr1_3)	icr2_2)	(grm1_1	grm2_1))))	((gra1_1	gra2_2)	gra1_2))	((((ceb1_2	(366.1_1	369.1_2))	vul1_2)	(gac1_1	icr1_2))	(((((416.1_2	369.1_1)	406.1_1)	(gab1_1	((gal1_2	gal2_1)	lai1_1)))	tri2_2)	lai2_1)))	(bur1_1	((gag1_1	hal2_1)	vul2_2)))	(hal1_1	(plu1_1	(vel1_1	vel2_1))))	(rhc1_1	rhc1_2))	(((((bur2_2
(((((((((((((vul3_1	vup2_2)	(gab1_2	vup1_1))	(((((369.1_1	416.1_2)	406.1_1)	(gal1_2	gal2_1))	((gab1_1	lai1_1)	tri2_2))	lai2_1))	(((((((grm1_1	grm2_1)	vir2_1)	icr2_2)	icr1_3)	vup1_2)	icr2_1)	bur1_2))	((gac1_1	icr1_2)	((gag1_1	hal2_1)	vul2_2)))	(((((gac2_1	(gal1_1	plu2_1))	((gac2_2	vul1_1)	(gag2_1	icr2_3)))	vel1_2)	gag1_2)	((gra1_1	gra2_2)	gra1_2)))	((vul1_2	((366.1_1	369.1_2)	ceb1_2))	bur1_1))	(hal1_1	(plu1_1	(vel1_1	vel2_1))))	(rhc1_1	rhc1_2))	(((((rot2_1
(((((((((((vul3_1	vup2_2)	(gab1_2	vup1_1))	((icr1_2	gac1_1)	((gag1_1	hal2_1)	vul2_2)))	((((406.1_1	416.1_2)	369.1_1)	(icr2_1	lai2_1))	(((gab1_1	(gal1_2	gal2_1))	lai1_1)	tri2_2)))	(((ceb1_2	(vul1_2	(366.1_1	369.1_2)))	bur1_1)	((vel1_2	((((gac2_1	vul1_1)	gac2_2)	((gag2_1	plu2_1)	gal1_1))	icr2_3))	gag1_2)))	(icr1_3	(vup1_2	(bur1_2	((icr2_2	(grm1_1	grm2_1))	vir2_1)))))	((gra2_2	gra1_1)	gra1_2))	((hal1_1	(plu1_1	(vel1_1	vel2_1)))	(rhc1_1	rhc1_2)))	(((((((bur2_2
((((((((((((vul3_1	((gab1_2	vup1_1)	vup2_2))	(gac1_1	icr1_2))	((gag1_1	vul2_2)	hal2_1))	(((366.1_1	369.1_2)	(ceb1_2	vul1_2))	bur1_1))	((((((((gac2_1	icr2_3)	(gac2_2	plu2_1))	gag2_1)	vul1_1)	gal1_1)	vel1_2)	gag1_2)	((gra1_1	gra2_2)	gra1_2)))	((((369.1_1	416.1_2)	406.1_1)	(icr2_1	lai2_1))	((gab1_1	lai1_1)	(gal1_2	gal2_1))))	(((((bur1_2	vup1_2)	vir2_1)	(icr1_3	(grm1_1	grm2_1)))	icr2_2)	tri2_2))	(rhc1_1	rhc1_2))	(hal1_1	(plu1_1	(vel1_1	vel2_1))))	((vul3_2
(((((((((((vul3_1	(gab1_2	(vup1_1	vup2_2)))	(((366.1_1	369.1_2)	ceb1_2)	vul1_2))	(bur1_1	((gag1_1	hal2_1)	vul2_2)))	((gac1_1	icr2_1)	icr1_2))	(((grm1_1	grm2_1)	(((icr1_3	vir2_1)	vup1_2)	icr2_2))	bur1_2))	((vel1_2	((((gac2_1	icr2_3)	gag2_1)	((gac2_2	plu2_1)	gal1_1))	vul1_1))	gag1_2))	((((((369.1_1	406.1_1)	416.1_2)	lai2_1)	(gab1_1	((gal1_2	gal2_1)	lai1_1)))	tri2_2)	(gra1_2	(gra1_1	gra2_2))))	((hal1_1	(plu1_1	(vel1_1	vel2_1)))	(rhc1_1	rhc1_2)))	((vul3_2
((((((((((((((((gab1_2	(vup1_1	vup2_2))	vul3_1)	(gac1_1	(icr1_2	icr2_1)))	((366.1_1	369.1_2)	(ceb1_2	vul1_2)))	((gag1_1	vul2_2)	hal2_1))	bur1_1)	((vel1_2	(((gac2_1	plu2_1)	(gag2_1	vul1_1))	((gac2_2	icr2_3)	gal1_1)))	gag1_2))	((((((416.1_2	406.1_1)	369.1_1)	(gab1_1	lai1_1))	(gal1_2	gal2_1))	tri2_2)	lai2_1))	((gra2_2	gra1_1)	gra1_2))	(((((grm1_1	grm2_1)	(icr2_2	vir2_1))	vup1_2)	icr1_3)	bur1_2))	(hal1_1	(plu1_1	(vel1_1	vel2_1))))	(rhc1_1	rhc1_2))	(((((rot2_1
((((((((((((((vul3_1	gab1_2)	(vup2_2	vup1_1))	((icr1_2	icr2_1)	gac1_1))	((gag1_1	vul2_2)	hal2_1))	((((((369.1_1	406.1_1)	416.1_2)	(gal1_2	gal2_1))	(gab1_1	lai1_1))	lai2_1)	tri2_2))	(ceb1_2	((366.1_1	369.1_2)	vul1_2)))	(((((icr1_3	icr2_2)	(grm1_1	grm2_1))	(vup1_2	vir2_1))	bur1_2)	bur1_1))	(((vel1_2	((((gac2_1	(gal1_1	plu2_1))	gac2_2)	icr2_3)	(gag2_1	vul1_1)))	gag1_2)	((gra1_1	gra2_2)	gra1_2)))	(rhc1_1	rhc1_2))	(hal1_1	(plu1_1	(vel1_1	vel2_1))))	gra2_1)
(((((((((((((vul3_1	((gab1_2	vup1_1)	vup2_2))	((gac1_1	icr2_1)	icr1_2))	((vul1_2	(366.1_1	369.1_2))	ceb1_2))	gag1_2)	(bur1_1	((gag1_1	vul2_2)	hal2_1)))	((vel1_2	((((gac2_1	plu2_1)	icr2_3)	vul1_1)	((gac2_2	gag2_1)	gal1_1)))	((gra2_2	gra1_2)	gra1_1)))	((((((369.1_1	406.1_1)	416.1_2)	(gab1_1	(gal1_2	gal2_1)))	lai1_1)	lai2_1)	tri2_2))	(((icr1_3	((icr2_2	vir2_1)	(grm1_1	grm2_1)))	vup1_2)	bur1_2))	(hal1_1	(plu1_1	(vel1_1	vel2_1))))	(rhc1_1	rhc1_2))	((((((((bur2_2
((((((((vul3_1	((gab1_2	vup1_1)	vup2_2))	(((((366.1_1	369.1_2)	vul1_2)	ceb1_2)	(vel1_2	((gac2_1	gal1_1)	((gac2_2	vul1_1)	(gag2_1	(icr2_3	plu2_1))))))	((((((((406.1_1	369.1_1)	416.1_2)	(lai1_1	gab1_1))	(gal1_2	gal2_1))	lai2_1)	tri2_2)	(((gra1_2	gra2_2)	gra1_1)	(((icr1_2	gac1_1)	icr2_1)	gag1_2)))	bur1_1)))	((gag1_1	hal2_1)	vul2_2))	(((((grm1_1	grm2_1)	(vir2_1	icr2_2))	icr1_3)	vup1_2)	bur1_2))	((hal1_1	(plu1_1	(vel1_1	vel2_1)))	(rhc1_1	rhc1_2)))	(gab2_2
((((((((((((((vul3_1	(vup1_1	vup2_2))	gab1_2)	((gac1_1	icr1_2)	icr2_1))	gag1_2)	(((((vul1_2	((366.1_1	369.1_2)	ceb1_2))	((gag1_1	hal2_1)	vul2_2))	(vup1_2	((((grm1_1	grm2_1)	icr2_2)	icr1_3)	vir2_1)))	bur1_1)	(((369.1_1	416.1_2)	406.1_1)	((((gab1_1	lai1_1)	(gal1_2	gal2_1))	tri2_2)	lai2_1))))	((gra1_1	gra2_2)	gra1_2))	(vel1_2	(((((gac2_1	icr2_3)	gac2_2)	gag2_1)	gal1_1)	(vul1_1	plu2_1))))	bur1_2)	(hal1_1	(plu1_1	(vel1_1	vel2_1))))	(rhc1_1	rhc1_2))	(gab2_2
((((((((vul3_1	((gab1_2	vup1_1)	vup2_2))	(vel1_2	((((gac2_1	plu2_1)	(gac2_2	gal1_1))	vul1_1)	(gag2_1	icr2_3))))	((gac1_1	icr1_2)	icr2_1))	((((vul1_2	(ceb1_2	(366.1_1	369.1_2)))	((((icr1_3	vir2_1)	((vup1_2	icr2_2)	(grm1_1	grm2_1)))	gag1_2)	((gra2_2	gra1_1)	gra1_2)))	(bur1_2	((gag1_1	vul2_2)	hal2_1)))	(((((369.1_1	416.1_2)	406.1_1)	(gab1_1	((gal1_2	gal2_1)	lai1_1)))	lai2_1)	tri2_2)))	bur1_1)	((hal1_1	((vel1_1	vel2_1)	plu1_1))	(rhc1_1	rhc1_2)))	(((((((bur2_2
(((((((((((((((vul3_1	((gab1_2	vup1_1)	vup2_2))	((ceb1_2	vul1_2)	(366.1_1	369.1_2)))	((icr1_2	(gac1_1	icr2_1))	gag1_2))	((vup1_2	((grm1_1	grm2_1)	((icr1_3	icr2_2)	vir2_1)))	bur1_2))	(gag1_1	hal2_1))	(bur1_1	lai2_1))	((gra2_2	gra1_2)	gra1_1))	(((369.1_1	(406.1_1	416.1_2))	(((gab1_1	lai1_1)	(gal1_2	gal2_1))	tri2_2))	(vel1_2	((((gac2_1	gal1_1)	((icr2_3	plu2_1)	vul1_1))	gag2_1)	gac2_2))))	vul2_2)	(hal1_1	(plu1_1	(vel1_1	vel2_1))))	(rhc1_1	rhc1_2))	(gab2_2
((((((((((vul3_1	((gab1_2	vup1_1)	vup2_2))	(bur1_1	((icr1_2	gag1_2)	(gac1_1	icr2_1))))	(((vup1_2	(icr2_2	icr1_3))	((grm1_1	grm2_1)	vir2_1))	bur1_2))	((gra1_1	gra2_2)	gra1_2))	(((((ceb1_2	vul1_2)	(366.1_1	369.1_2))	((gag1_1	hal2_1)	vul2_2))	((((416.1_2	(369.1_1	406.1_1))	((gab1_1	lai1_1)	(gal1_2	gal2_1)))	lai2_1)	tri2_2))	(vel1_2	(((gac2_1	gag2_1)	(gal1_1	(icr2_3	plu2_1)))	(gac2_2	vul1_1)))))	(rhc1_1	rhc1_2))	(hal1_1	(plu1_1	(vel1_1	vel2_1))))	(gab2_2
((((((((((vul3_1	(gab1_2	(vup1_1	vup2_2)))	((gag1_1	hal2_1)	vul2_2))	(((((369.1_1	(406.1_1	416.1_2))	(gal1_2	gal2_1))	lai2_1)	(gab1_1	lai1_1))	tri2_2))	(((vup1_2	((icr1_3	((grm1_1	grm2_1)	vir2_1))	icr2_2))	bur1_2)	((vel1_2	((((gac2_1	plu2_1)	gal1_1)	(gag2_1	icr2_3))	(gac2_2	vul1_1)))	gag1_2)))	(((ceb1_2	vul1_2)	(366.1_1	369.1_2))	bur1_1))	(((gra1_1	gra2_2)	gra1_2)	(gac1_1	(icr1_2	icr2_1))))	((hal1_1	(plu1_1	(vel1_1	vel2_1)))	(rhc1_1	rhc1_2)))	((((tri1_1
(((((((((vul3_1	(gab1_2	(vup1_1	vup2_2)))	((gag1_1	hal2_1)	vul2_2))	(((((ceb1_2	vul1_2)	(366.1_1	369.1_2))	((((406.1_1	369.1_1)	416.1_2)	(((gab1_1	lai1_1)	lai2_1)	(gal1_2	gal2_1)))	tri2_2))	((vel1_2	((gac2_1	vul1_1)	((gac2_2	((gag2_1	icr2_3)	plu2_1))	gal1_1)))	gag1_2))	(gac1_1	(icr1_2	icr2_1))))	((gra2_2	gra1_2)	gra1_1))	((((vup1_2	((vir2_1	icr1_3)	(grm1_1	grm2_1)))	icr2_2)	bur1_2)	bur1_1))	(hal1_1	((vel1_1	vel2_1)	plu1_1)))	(rhc1_1	rhc1_2))	(((((((bur2_2
(((((((((((vul3_1	((gab1_2	vup1_1)	vup2_2))	(((366.1_1	369.1_2)	ceb1_2)	vul1_2))	(((((icr1_3	vir2_1)	(icr2_2	vup1_2))	(grm1_1	grm2_1))	bur1_2)	(((((((406.1_1	416.1_2)	369.1_1)	tri2_2)	lai2_1)	(lai1_1	(gab1_1	(gal1_2	gal2_1))))	((gac1_1	icr1_2)	icr2_1))	((gag1_1	hal2_1)	vul2_2))))	(((vel1_2	(((gac2_1	(icr2_3	plu2_1))	gag2_1)	((gac2_2	gal1_1)	vul1_1)))	gag1_2)	bur1_1))	((gra1_1	gra2_2)	gra1_2))	(rhc1_1	rhc1_2))	(hal1_1	(plu1_1	(vel1_1	vel2_1))))	(gab2_2
(((((((((vul3_1	vup2_2)	(gab1_2	vup1_1))	bur1_1)	(((ceb1_2	((366.1_1	369.1_2)	vul1_2))	((((bur1_2	vir2_1)	vup1_2)	(((grm1_1	grm2_1)	icr2_2)	icr1_3))	(((gac1_1	icr1_2)	icr2_1)	((gag1_1	hal2_1)	vul2_2))))	(((((369.1_1	406.1_1)	416.1_2)	((gab1_1	lai1_1)	(gal1_2	gal2_1)))	tri2_2)	lai2_1)))	(((((gac2_1	(((gac2_2	gag2_1)	plu2_1)	(icr2_3	vul1_1)))	gal1_1)	vel1_2)	gag1_2)	((gra1_1	gra2_2)	gra1_2)))	((hal1_1	(plu1_1	(vel1_1	vel2_1)))	(rhc1_1	rhc1_2)))	(vul3_2
(((((((vul3_1	((gab1_2	vup2_2)	vup1_1))	(gag1_1	hal2_1))	(((((ceb1_2	vul1_2)	(366.1_1	369.1_2))	bur1_1)	vul2_2)	((((369.1_1	416.1_2)	406.1_1)	(((gal1_2	gal2_1)	lai1_1)	lai2_1))	(gab1_1	tri2_2))))	(((((((((grm1_1	grm2_1)	icr1_3)	vup1_2)	(icr2_2	vir2_1))	bur1_2)	icr2_1)	(gac1_1	icr1_2))	((vel1_2	(((gac2_1	gal1_1)	vul1_1)	((gac2_2	(icr2_3	plu2_1))	gag2_1)))	gag1_2))	((gra1_1	gra2_2)	gra1_2)))	((hal1_1	(plu1_1	(vel1_1	vel2_1)))	(rhc1_1	rhc1_2)))	(((((rot2_1
(((((((((((vul3_1	(vup2_2	vup1_1))	gab1_2)	(((366.1_1	369.1_2)	vul1_2)	ceb1_2))	((gac1_1	icr1_2)	icr2_1))	((icr1_3	((vup1_2	(grm1_1	grm2_1))	(icr2_2	vir2_1)))	bur1_2))	((gag1_1	hal2_1)	vul2_2))	(((((416.1_2	406.1_1)	369.1_1)	(((gal1_2	gal2_1)	(gab1_1	lai1_1))	lai2_1))	tri2_2)	(((vel1_2	(((((gac2_1	plu2_1)	gac2_2)	(gag2_1	icr2_3))	gal1_1)	vul1_1))	gag1_2)	(bur1_1	((gra2_2	gra1_1)	gra1_2)))))	((hal1_1	(plu1_1	(vel1_1	vel2_1)))	(rhc1_1	rhc1_2)))	((((((bur2_2
(((((((((((vul3_1	vup2_2)	(gab1_2	vup1_1))	(vel1_2	((((gac2_1	(gac2_2	gag2_1))	plu2_1)	(icr2_3	vul1_1))	gal1_1)))	(((((ceb1_2	vul1_2)	(366.1_1	369.1_2))	(gac1_1	icr2_1))	icr1_2)	((gag1_1	vul2_2)	hal2_1)))	((((((grm1_1	grm2_1)	icr1_3)	vup1_2)	(icr2_2	vir2_1))	bur1_2)	(((((((((369.1_1	416.1_2)	406.1_1)	(gab1_1	lai1_1))	(gal1_2	gal2_1))	lai2_1)	tri2_2)	bur1_1)	gag1_2)	((gra1_1	gra1_2)	gra2_2))))	(hal1_1	(plu1_1	(vel1_1	vel2_1))))	(rhc1_1	rhc1_2))	(((tri1_1
((((((((((vul3_1	((gab1_2	vup1_1)	vup2_2))	(((((416.1_2	369.1_1)	406.1_1)	lai2_1)	(((gal1_2	gal2_1)	(gab1_1	lai1_1))	tri2_2))	icr1_2))	(((((icr2_2	vir2_1)	icr1_3)	((grm1_1	grm2_1)	vup1_2))	bur1_2)	(((gra1_1	gra2_2)	gra1_2)	(((gag1_1	vul2_2)	hal2_1)	gag1_2))))	(((vul1_2	(366.1_1	369.1_2))	ceb1_2)	(((((gac2_1	(gac2_2	gag2_1))	((gal1_1	icr2_3)	(vul1_1	plu2_1)))	vel1_2)	(icr2_1	gac1_1))	bur1_1)))	(rhc1_1	rhc1_2))	(hal1_1	(plu1_1	(vel1_1	vel2_1))))	(((((((bur2_2
((((((((((vul3_1	((gab1_2	vup2_2)	vup1_1))	gag1_2)	((((vel1_2	(((gac2_1	(gal1_1	plu2_1))	gac2_2)	((gag2_1	icr2_3)	vul1_1)))	(icr2_1	gac1_1))	icr1_2)	bur1_1))	(((((416.1_2	(369.1_1	406.1_1))	((gal1_2	gal2_1)	(gab1_1	lai1_1)))	lai2_1)	tri2_2)	((gra2_2	gra1_1)	gra1_2)))	((((ceb1_2	vul1_2)	(366.1_1	369.1_2))	((gag1_1	hal2_1)	vul2_2))	((((icr1_3	icr2_2)	vir2_1)	(vup1_2	(grm1_1	grm2_1)))	bur1_2)))	(rhc1_1	rhc1_2))	(hal1_1	(plu1_1	(vel1_1	vel2_1))))	(gab2_2
((((((((((vul3_1	(gab1_2	(vup1_1	vup2_2)))	(((406.1_1	(369.1_1	416.1_2))	lai1_1)	(gab1_1	(((gal1_2	gal2_1)	lai2_1)	tri2_2))))	((gra2_2	gra1_2)	gra1_1))	(((((366.1_1	369.1_2)	(ceb1_2	vul1_2))	(((vel1_2	((gac2_1	((gac2_2	icr2_3)	((gag2_1	gal1_1)	plu2_1)))	vul1_1))	gag1_2)	(icr2_1	(gac1_1	icr1_2))))	bur1_1)	((gag1_1	hal2_1)	vul2_2)))	(((vup1_2	(grm1_1	grm2_1))	((icr2_2	vir2_1)	icr1_3))	bur1_2))	(hal1_1	((vel1_1	vel2_1)	plu1_1)))	(rhc1_1	rhc1_2))	(((((((rot2_1
(((((((((((((vul3_1	(gab1_2	vup1_1))	vup2_2)	(((vel1_2	(((gac2_1	((gac2_2	gag2_1)	(icr2_3	plu2_1)))	gal1_1)	vul1_1))	gag1_2)	((icr1_2	gac1_1)	icr2_1)))	(((ceb1_2	(366.1_1	369.1_2))	vul1_2)	((gag1_1	hal2_1)	vul2_2)))	((((((406.1_1	369.1_1)	416.1_2)	lai2_1)	(gal1_2	gal2_1))	((lai1_1	gab1_1)	tri2_2))	bur1_1))	((gra1_1	gra2_2)	gra1_2))	(((vir2_1	(vup1_2	icr1_3))	((grm1_1	grm2_1)	icr2_2))	bur1_2))	(rhc1_1	rhc1_2))	(hal1_1	(plu1_1	(vel1_1	vel2_1))))	((((((406.1_2
((((((((((((((vul3_1	vup2_2)	gab1_2)	vup1_1)	((((416.1_2	(369.1_1	406.1_1))	(gab1_1	((gal1_2	gal2_1)	lai1_1)))	lai2_1)	tri2_2))	(gag1_1	(hal2_1	vul2_2)))	(((vul1_2	ceb1_2)	(366.1_1	369.1_2))	icr2_1))	((((vir2_1	icr1_3)	(icr2_2	(vup1_2	(grm1_1	grm2_1))))	bur1_2)	(vel1_2	((((gac2_1	(plu2_1	icr2_3))	(gac2_2	gal1_1))	gag2_1)	vul1_1))))	((gac1_1	icr1_2)	gag1_2))	((gra1_1	gra2_2)	gra1_2))	bur1_1)	(rhc1_1	rhc1_2))	(hal1_1	(plu1_1	(vel1_1	vel2_1))))	((((((((bur2_2
((((((((((((vul3_1	vup2_2)	(gab1_2	vup1_1))	icr2_1)	(((((((369.1_1	416.1_2)	406.1_1)	(gal1_2	gal2_1))	lai2_1)	(gab1_1	lai1_1))	tri2_2)	bur1_2))	((((((icr2_2	(grm1_1	grm2_1))	vir2_1)	(vup1_2	icr1_3))	((gac1_1	icr1_2)	gag1_2))	bur1_1)	((gag1_1	hal2_1)	vul2_2)))	((vul1_2	ceb1_2)	(366.1_1	369.1_2)))	((gra1_1	gra2_2)	gra1_2))	(((gac2_1	((gac2_2	(icr2_3	plu2_1))	gag2_1))	(gal1_1	vul1_1))	vel1_2))	((hal1_1	(plu1_1	(vel1_1	vel2_1)))	(rhc1_1	rhc1_2)))	(((vul3_2
(((((((((((((vul3_1	(gab1_2	vup1_1))	vup2_2)	bur1_2)	bur1_1)	((gag1_1	hal2_1)	vul2_2))	((((((369.1_1	416.1_2)	406.1_1)	((gal1_2	gal2_1)	lai1_1))	gab1_1)	tri2_2)	lai2_1))	(icr1_3	((icr2_2	vup1_2)	((grm1_1	grm2_1)	vir2_1))))	((((366.1_1	369.1_2)	(ceb1_2	vul1_2))	gag1_2)	((gac1_1	icr1_2)	icr2_1)))	((vel1_2	(((((gac2_1	vul1_1)	gal1_1)	plu2_1)	(gac2_2	icr2_3))	gag2_1))	((gra2_2	gra1_2)	gra1_1)))	(rhc1_1	rhc1_2))	(hal1_1	(plu1_1	(vel1_1	vel2_1))))	(((((((rot2_1
((((((((((((((vul3_1	vup2_2)	gab1_2)	vup1_1)	((((416.1_2	(369.1_1	406.1_1))	((gal1_2	gal2_1)	(gab1_1	lai1_1)))	tri2_2)	lai2_1))	((gag1_1	hal2_1)	vul2_2))	bur1_1)	(((((366.1_1	369.1_2)	(ceb1_2	vul1_2))	icr2_1)	gag1_2)	((vel1_2	((gac2_1	((gac2_2	icr2_3)	vul1_1))	((gag2_1	plu2_1)	gal1_1)))	((bur1_2	(gac1_1	icr1_2))	(gra2_2	(gra1_1	gra1_2))))))	((vup1_2	icr2_2)	(((grm1_1	grm2_1)	vir2_1)	icr1_3)))	(rhc1_1	rhc1_2))	(hal1_1	(plu1_1	(vel1_1	vel2_1))))	(vul3_2
(((((((((((((((vul3_1	((gab1_2	vup1_1)	vup2_2))	icr2_1)	((gag1_1	vul2_2)	hal2_1))	(((((icr2_2	vup1_2)	vir2_1)	(grm1_1	grm2_1))	icr1_3)	bur1_2))	((vul1_2	ceb1_2)	(366.1_1	369.1_2)))	(((((406.1_1	369.1_1)	416.1_2)	lai2_1)	((gab1_1	(gal1_2	gal2_1))	lai1_1))	tri2_2))	(bur1_1	((gac1_1	icr1_2)	gag1_2)))	(gra2_2	(gra1_1	gra1_2)))	(vel1_2	(((((gac2_1	gac2_2)	gal1_1)	vul1_1)	(gag2_1	plu2_1))	icr2_3)))	(rhc1_1	rhc1_2))	(hal1_1	((vel1_1	vel2_1)	plu1_1)))	(gab2_2
(((((((((((vul3_1	vup2_2)	(gab1_2	vup1_1))	(((((369.1_1	(406.1_1	416.1_2))	(gab1_1	lai1_1))	(gal1_2	gal2_1))	lai2_1)	tri2_2))	icr2_1)	((vel1_2	(((((gac2_1	gag2_1)	plu2_1)	gal1_1)	(gac2_2	icr2_3))	vul1_1))	gag1_2))	((((((icr2_2	vir2_1)	vup1_2)	(grm1_1	grm2_1))	icr1_3)	bur1_2)	((gra1_1	gra2_2)	gra1_2)))	((((366.1_1	369.1_2)	(ceb1_2	vul1_2))	bur1_1)	((gac1_1	icr1_2)	((gag1_1	hal2_1)	vul2_2))))	((hal1_1	((vel1_1	vel2_1)	plu1_1))	(rhc1_1	rhc1_2)))	(gab2_2
((((((((((vul3_1	(gab1_2	vup1_1))	(((((((416.1_2	369.1_1)	406.1_1)	(gal1_2	gal2_1))	lai2_1)	(lai1_1	gab1_1))	tri2_2)	vup2_2))	((gag1_1	hal2_1)	vul2_2))	(((((vup1_2	(grm1_1	grm2_1))	vir2_1)	icr1_3)	icr2_2)	bur1_2))	(((((ceb1_2	vul1_2)	(366.1_1	369.1_2))	((gac1_1	icr1_2)	icr2_1))	bur1_1)	(((vel1_2	(((gac2_1	gag2_1)	((gac2_2	vul1_1)	(icr2_3	plu2_1)))	gal1_1))	gag1_2)	((gra1_1	gra2_2)	gra1_2))))	(hal1_1	(plu1_1	(vel1_1	vel2_1))))	(rhc1_1	rhc1_2))	((((((bur2_2
(((((((((((((vul3_1	(gab1_2	(vup1_1	vup2_2)))	(((vul1_2	ceb1_2)	(366.1_1	369.1_2))	((((369.1_1	406.1_1)	416.1_2)	(((gab1_1	tri2_2)	lai2_1)	((gal1_2	gal2_1)	lai1_1)))	(icr1_2	(gac1_1	icr2_1)))))	bur1_1)	((vel1_2	(((gac2_1	(gac2_2	plu2_1))	gal1_1)	((gag2_1	vul1_1)	icr2_3)))	gag1_2))	((gag1_1	hal2_1)	vul2_2))	((((icr2_2	icr1_3)	((grm1_1	grm2_1)	vir2_1))	vup1_2)	bur1_2))	((gra2_2	gra1_1)	gra1_2))	(hal1_1	(plu1_1	(vel1_1	vel2_1))))	(rhc1_1	rhc1_2))	(vul3_2
((((((((((((vul3_1	vup1_1)	(gab1_2	vup2_2))	((((icr2_2	vir2_1)	((grm1_1	grm2_1)	icr1_3))	vup1_2)	bur1_2))	(((vul1_2	(366.1_1	369.1_2))	ceb1_2)	(((gac1_1	icr2_1)	icr1_2)	((gag1_1	vul2_2)	hal2_1))))	bur1_1)	(((((369.1_1	416.1_2)	406.1_1)	lai2_1)	(gab1_1	((gal1_2	gal2_1)	lai1_1)))	tri2_2))	((vel1_2	(((gac2_1	gac2_2)	gal1_1)	((gag2_1	icr2_3)	(vul1_1	plu2_1))))	gag1_2))	(gra2_2	(gra1_1	gra1_2)))	(hal1_1	(plu1_1	(vel1_1	vel2_1))))	(rhc1_1	rhc1_2))	(((((((406.1_2
((((((((((((((vul3_1	((gab1_2	vup1_1)	vup2_2))	icr2_1)	((vel1_2	((((gac2_1	gac2_2)	(gag2_1	icr2_3))	vul1_1)	(gal1_1	plu2_1)))	gag1_2))	(icr1_2	gac1_1))	bur1_1)	(((vul1_2	ceb1_2)	(366.1_1	369.1_2))	((369.1_1	(406.1_1	416.1_2))	((gab1_1	tri2_2)	((gal1_2	gal2_1)	(lai1_1	lai2_1))))))	((((((grm1_1	grm2_1)	icr2_2)	vir2_1)	(bur1_2	icr1_3))	vup1_2)	(gra2_2	(gra1_1	gra1_2))))	((gag1_1	hal2_1)	vul2_2))	(hal1_1	(plu1_1	(vel1_1	vel2_1))))	(rhc1_1	rhc1_2))	((((rot2_1
(((((((((((((vul3_1	(gab1_2	vup2_2))	vup1_1)	(gag1_1	hal2_1))	(icr2_1	(gac1_1	icr1_2)))	((vel1_2	((gac2_1	(((gac2_2	plu2_1)	icr2_3)	(gag2_1	gal1_1)))	vul1_1))	gag1_2))	(vul1_2	((366.1_1	369.1_2)	ceb1_2)))	bur1_1)	(((((icr2_2	icr1_3)	vir2_1)	(grm1_1	grm2_1))	vup1_2)	bur1_2))	(((((369.1_1	406.1_1)	416.1_2)	((gab1_1	((gal1_2	gal2_1)	lai1_1))	lai2_1))	tri2_2)	(((gra2_2	gra1_1)	gra1_2)	vul2_2)))	((hal1_1	(plu1_1	(vel1_1	vel2_1)))	(rhc1_1	rhc1_2)))	(((((rot2_1
(((((((((((vul3_1	(gab1_2	vup1_1))	vup2_2)	((((icr1_3	vir2_1)	(vup1_2	(icr2_2	(grm1_1	grm2_1))))	bur1_2)	bur1_1))	((((((369.1_1	406.1_1)	416.1_2)	lai2_1)	((gal1_2	gal2_1)	gab1_1))	lai1_1)	tri2_2))	((ceb1_2	(366.1_1	369.1_2))	vul1_2))	(((vel1_2	(((gac2_1	vul1_1)	(((gac2_2	gag2_1)	plu2_1)	gal1_1))	icr2_3))	gag1_2)	((((icr1_2	(gac1_1	icr2_1))	hal2_1)	gag1_1)	vul2_2)))	((gra1_1	gra2_2)	gra1_2))	(hal1_1	(plu1_1	(vel1_1	vel2_1))))	(rhc1_1	rhc1_2))	(((((((((bur2_2
((((((((((((vul3_1	((gab1_2	vup1_1)	vup2_2))	((gac1_1	icr1_2)	icr2_1))	((gag1_1	hal2_1)	vul2_2))	(((((icr2_2	icr1_3)	vup1_2)	vir2_1)	(grm1_1	grm2_1))	bur1_2))	((vul1_2	ceb1_2)	(366.1_1	369.1_2)))	((((((406.1_1	416.1_2)	369.1_1)	gab1_1)	(gal1_2	gal2_1))	((lai1_1	lai2_1)	tri2_2))	((((((gac2_1	gac2_2)	(gag2_1	gal1_1))	vul1_1)	(icr2_3	plu2_1))	vel1_2)	gag1_2)))	bur1_1)	((gra2_2	gra1_1)	gra1_2))	((hal1_1	(plu1_1	(vel1_1	vel2_1)))	(rhc1_1	rhc1_2)))	(gab2_2
((((((((((vul3_1	((gab1_2	vup2_2)	vup1_1))	((((369.1_1	406.1_1)	416.1_2)	(lai2_1	tri2_2))	((lai1_1	gab1_1)	(gal1_2	gal2_1))))	(((((icr2_2	vir2_1)	(grm1_1	grm2_1))	vup1_2)	icr1_3)	bur1_2))	(gag1_1	(hal2_1	vul2_2)))	(((366.1_1	369.1_2)	(ceb1_2	vul1_2))	(((vel1_2	((gac2_1	gac2_2)	((((gag2_1	plu2_1)	gal1_1)	vul1_1)	icr2_3)))	gag1_2)	(bur1_1	(((gra1_1	gra2_2)	gra1_2)	((gac1_1	icr1_2)	icr2_1))))))	((hal1_1	(plu1_1	(vel1_1	vel2_1)))	(rhc1_1	rhc1_2)))	((vul3_2
(((((((((((((vul3_1	((gab1_2	vup2_2)	vup1_1))	((gac1_1	icr1_2)	icr2_1))	((gra2_2	gra1_2)	gra1_1))	((vul1_2	((366.1_1	369.1_2)	ceb1_2))	bur1_1))	((gag1_1	vul2_2)	hal2_1))	(((((406.1_1	416.1_2)	369.1_1)	(lai1_1	gab1_1))	((gal1_2	gal2_1)	(lai2_1	tri2_2)))	((vel1_2	((((gac2_1	gal1_1)	(icr2_3	vul1_1))	gac2_2)	(gag2_1	plu2_1)))	gag1_2)))	(((icr2_2	vir2_1)	((vup1_2	(grm1_1	grm2_1))	icr1_3))	bur1_2))	(rhc1_1	rhc1_2))	(hal1_1	((vel1_1	vel2_1)	plu1_1)))	((vul3_2
(((((((((((((vul3_1	((gab1_2	vup1_1)	vup2_2))	(((gag1_1	hal2_1)	vul2_2)	icr2_1))	((((416.1_2	406.1_1)	369.1_1)	(((gab1_1	(gal1_2	gal2_1))	(lai1_1	tri2_2))	lai2_1))	(gac1_1	icr1_2)))	((vul1_2	((366.1_1	369.1_2)	ceb1_2))	bur1_1))	(((((icr1_3	icr2_2)	(grm1_1	grm2_1))	vir2_1)	vup1_2)	bur1_2))	((gra2_2	gra1_1)	gra1_2))	((vel1_2	(((gac2_1	gal1_1)	((gac2_2	gag2_1)	(icr2_3	plu2_1)))	vul1_1))	gag1_2))	(hal1_1	(plu1_1	(vel1_1	vel2_1))))	((vul3_2	gac1_2)	gra2_1))
((((((((vul3_1	(gab1_2	(vup1_1	vup2_2)))	(((((vup1_2	icr2_2)	((grm1_1	grm2_1)	icr1_3))	vir2_1)	bur1_2)	(((gac1_1	icr1_2)	icr2_1)	((gag1_1	hal2_1)	vul2_2))))	(((((366.1_1	369.1_2)	ceb1_2)	vul1_2)	bur1_1)	(((406.1_1	(369.1_1	416.1_2))	((gab1_1	(lai2_1	tri2_2))	((gal1_2	gal2_1)	lai1_1)))	((gra2_2	gra1_1)	gra1_2))))	((vel1_2	(((gac2_1	gac2_2)	vul1_1)	((gag2_1	plu2_1)	(gal1_1	icr2_3))))	gag1_2))	(hal1_1	(plu1_1	(vel1_1	vel2_1))))	((vul3_2	gac1_2)	(gab2_2
(((((((((((vul3_1	((gab1_2	vup2_2)	vup1_1))	((gag1_1	hal2_1)	vul2_2))	((icr1_2	gac1_1)	icr2_1))	((((((ceb1_2	(366.1_1	369.1_2))	vul1_2)	bur1_1)	((vup1_2	((((grm1_1	grm2_1)	vir2_1)	icr1_3)	icr2_2))	bur1_2))	(((((406.1_1	369.1_1)	416.1_2)	(gab1_1	((gal1_2	gal2_1)	lai1_1)))	tri2_2)	lai2_1))	((((gac2_1	((gag2_1	gal1_1)	(vul1_1	plu2_1)))	(gac2_2	icr2_3))	vel1_2)	gag1_2)))	((gra2_2	gra1_1)	gra1_2))	(rhc1_1	rhc1_2))	(hal1_1	(plu1_1	(vel1_1	vel2_1))))	(((((406.1_2
((((((((((vul3_1	(gab1_2	vup1_1))	vup2_2)	(((ceb1_2	(366.1_1	369.1_2))	vul1_2)	bur1_1))	((((((((grm1_1	grm2_1)	vir2_1)	(icr1_3	icr2_2))	bur1_2)	vup1_2)	((((((((369.1_1	406.1_1)	416.1_2)	gab1_1)	((gal1_2	gal2_1)	lai1_1))	tri2_2)	lai2_1)	((gac1_1	icr1_2)	icr2_1))	((gag1_1	hal2_1)	vul2_2)))	((gra2_2	gra1_2)	gra1_1))	((vel1_2	(((gac2_1	(vul1_1	plu2_1))	((gac2_2	gag2_1)	gal1_1))	icr2_3))	gag1_2)))	(hal1_1	(plu1_1	(vel1_1	vel2_1))))	(rhc1_1	rhc1_2))	(vul3_2
(((((((((((vul3_1	(vup1_1	vup2_2))	gab1_2)	(((((gac1_1	icr2_1)	icr1_2)	hal2_1)	gag1_1)	vul2_2))	((((366.1_1	369.1_2)	(ceb1_2	vul1_2))	(((icr1_3	icr2_2)	vir2_1)	((vup1_2	bur1_2)	(grm1_1	grm2_1))))	((gra1_1	gra2_2)	gra1_2)))	(((416.1_2	(369.1_1	406.1_1))	((gab1_1	(gal1_2	gal2_1))	lai1_1))	((bur1_1	tri2_2)	lai2_1)))	((vel1_2	((gac2_1	((((gac2_2	icr2_3)	plu2_1)	gag2_1)	gal1_1))	vul1_1))	gag1_2))	((hal1_1	(plu1_1	(vel1_1	vel2_1)))	(rhc1_1	rhc1_2)))	(vul3_2
((((((((((((((vul3_1	((gab1_2	vup1_1)	vup2_2))	icr2_1)	((((((406.1_1	416.1_2)	369.1_1)	gab1_1)	lai1_1)	(gal1_2	gal2_1))	tri2_2))	(((icr1_3	icr2_2)	((vup1_2	(grm1_1	grm2_1))	vir2_1))	bur1_2))	(gra1_1	(gra1_2	gra2_2)))	bur1_1)	((((((ceb1_2	vul1_2)	(366.1_1	369.1_2))	((gag1_1	hal2_1)	vul2_2))	(gac1_1	icr1_2))	((vel1_2	((((gac2_1	((gac2_2	plu2_1)	gag2_1))	icr2_3)	gal1_1)	vul1_1))	gag1_2))	lai2_1))	(hal1_1	(plu1_1	(vel1_1	vel2_1))))	(rhc1_1	rhc1_2))	(gab2_2
(((((((((((vul3_1	((gab1_2	vup1_1)	vup2_2))	(((((369.1_1	416.1_2)	406.1_1)	(gal1_2	gal2_1))	(gab1_1	lai1_1))	tri2_2))	((gag1_1	vul2_2)	hal2_1))	(gac1_1	icr1_2))	icr2_1)	((gra1_2	(gra1_1	gra2_2))	lai2_1))	(((((vul1_2	ceb1_2)	(366.1_1	369.1_2))	bur1_1)	(((vup1_2	(icr1_3	icr2_2))	((grm1_1	grm2_1)	vir2_1))	bur1_2))	(((((gac2_1	((gac2_2	(icr2_3	plu2_1))	gag2_1))	gal1_1)	vul1_1)	vel1_2)	gag1_2)))	(rhc1_1	rhc1_2))	(hal1_1	(plu1_1	(vel1_1	vel2_1))))	(((((tri1_1
((((((((((vul3_1	((gab1_2	vup1_1)	vup2_2))	(gac1_1	icr1_2))	(((vel1_2	((((gac2_1	plu2_1)	((gac2_2	icr2_3)	gag2_1))	gal1_1)	vul1_1))	gag1_2)	((gag1_1	hal2_1)	vul2_2)))	((((((406.1_1	416.1_2)	369.1_1)	(lai1_1	gab1_1))	(gal1_2	gal2_1))	(icr2_1	lai2_1))	tri2_2))	((((((grm1_1	grm2_1)	icr2_2)	vup1_2)	(icr1_3	vir2_1))	bur1_2)	((gra1_1	gra2_2)	gra1_2)))	(((vul1_2	(366.1_1	369.1_2))	ceb1_2)	bur1_1))	((hal1_1	(plu1_1	(vel1_1	vel2_1)))	(rhc1_1	rhc1_2)))	((((((rot2_1
((((((((((vul3_1	((gab1_2	vup2_2)	vup1_1))	((gac2_1	((((gac2_2	icr2_3)	gal1_1)	(gag2_1	plu2_1))	vul1_1))	vel1_2))	gag1_2)	(((((406.1_1	(369.1_1	416.1_2))	(((gal1_2	gal2_1)	lai1_1)	(gab1_1	tri2_2)))	(gac1_1	icr1_2))	(icr2_1	lai2_1))	((gag1_1	vul2_2)	hal2_1)))	(((((366.1_1	369.1_2)	ceb1_2)	vul1_2)	bur1_1)	(((((icr2_2	vir2_1)	(grm1_1	grm2_1))	icr1_3)	vup1_2)	bur1_2)))	(gra2_2	(gra1_1	gra1_2)))	((hal1_1	(plu1_1	(vel1_1	vel2_1)))	(rhc1_1	rhc1_2)))	(((tri1_1
((((((((((((vul3_1	((gab1_2	vup2_2)	vup1_1))	((vel1_2	(((((gac2_1	icr2_3)	gal1_1)	gac2_2)	(gag2_1	plu2_1))	vul1_1))	(icr2_1	lai2_1)))	(((((416.1_2	406.1_1)	369.1_1)	(gab1_1	tri2_2))	(lai1_1	(gal1_2	gal2_1)))	(gac1_1	icr1_2)))	((gra2_2	gra1_1)	gra1_2))	gag1_2)	bur1_1)	(((366.1_1	369.1_2)	(ceb1_2	vul1_2))	(((((icr2_2	vir2_1)	vup1_2)	((grm1_1	grm2_1)	icr1_3))	bur1_2)	((gag1_1	vul2_2)	hal2_1))))	(rhc1_1	rhc1_2))	(hal1_1	(plu1_1	(vel1_1	vel2_1))))	((((((((406.1_2
((((((((((((vul3_1	(gab1_2	vup1_1))	vup2_2)	(icr1_2	gac1_1))	(icr2_1	lai2_1))	((((((416.1_2	406.1_1)	369.1_1)	(gab1_1	lai1_1))	(gal1_2	gal2_1))	tri2_2)	bur1_1))	(((((((icr2_2	icr1_3)	(grm1_1	grm2_1))	vup1_2)	vir2_1)	bur1_2)	((gra1_2	gra2_2)	gra1_1))	((gag1_1	hal2_1)	vul2_2)))	(((vul1_2	(366.1_1	369.1_2))	ceb1_2)	gag1_2))	(vel1_2	((gac2_1	((((gac2_2	icr2_3)	plu2_1)	gag2_1)	gal1_1))	vul1_1)))	(hal1_1	(plu1_1	(vel1_1	vel2_1))))	(rhc1_1	rhc1_2))	((((((bur2_2
((((((((((((((vul3_1	vup1_1)	(gab1_2	vup2_2))	(gac1_1	icr1_2))	(icr2_1	lai2_1))	(((366.1_1	369.1_2)	(ceb1_2	vul1_2))	((((406.1_1	416.1_2)	369.1_1)	((gab1_1	(gal1_2	gal2_1))	lai1_1))	tri2_2)))	(((vel1_2	(((gac2_1	plu2_1)	gag2_1)	(gal1_1	vul1_1)))	(gac2_2	icr2_3))	gag1_2))	(gag1_1	(hal2_1	vul2_2)))	((((icr2_2	icr1_3)	((grm1_1	grm2_1)	vir2_1))	vup1_2)	bur1_2))	((gra1_1	gra2_2)	gra1_2))	bur1_1)	(rhc1_1	rhc1_2))	(hal1_1	(plu1_1	(vel1_1	vel2_1))))	(((((((bur2_2
((((((((((((vul3_1	(vup1_1	vup2_2))	gab1_2)	(((vul1_2	((366.1_1	369.1_2)	ceb1_2))	((gag1_1	hal2_1)	vul2_2))	(icr2_1	lai2_1)))	((((369.1_1	416.1_2)	406.1_1)	((lai1_1	(gal1_2	gal2_1))	gab1_1))	tri2_2))	(gra2_2	(gra1_1	gra1_2)))	(((vel1_2	(((gac2_1	gac2_2)	(((gag2_1	icr2_3)	plu2_1)	gal1_1))	vul1_1))	gag1_2)	(gac1_1	icr1_2)))	bur1_1)	(((icr2_2	icr1_3)	(bur1_2	((grm1_1	grm2_1)	vir2_1)))	vup1_2))	((hal1_1	(plu1_1	(vel1_1	vel2_1)))	(rhc1_1	rhc1_2)))	((((vir1_2
(((((((((((((vul3_1	vup1_1)	(gab1_2	vup2_2))	((((((369.1_1	416.1_2)	406.1_1)	(gal1_2	gal2_1))	tri2_2)	(gab1_1	lai1_1))	bur1_1))	(gac1_1	icr1_2))	(icr2_1	lai2_1))	((366.1_1	369.1_2)	(ceb1_2	vul1_2)))	((vup1_2	(((icr2_2	vir2_1)	bur1_2)	((grm1_1	grm2_1)	icr1_3)))	(((vel1_2	(gag2_1	plu2_1))	(((gac2_1	icr2_3)	gal1_1)	(gac2_2	vul1_1)))	gag1_2)))	((gag1_1	vul2_2)	hal2_1))	((gra2_2	gra1_1)	gra1_2))	((hal1_1	(plu1_1	(vel1_1	vel2_1)))	(rhc1_1	rhc1_2)))	((((((rot2_1
(((((((((((vul3_1	(gab1_2	(vup1_1	vup2_2)))	(icr2_1	lai2_1))	((((369.1_1	416.1_2)	406.1_1)	((lai1_1	gab1_1)	tri2_2))	(gal1_2	gal2_1)))	bur1_1)	((((ceb1_2	vul1_2)	(366.1_1	369.1_2))	((((icr2_2	vup1_2)	icr1_3)	((grm1_1	grm2_1)	vir2_1))	bur1_2))	((((vel1_2	((gac2_1	((gac2_2	((gag2_1	icr2_3)	gal1_1))	plu2_1))	vul1_1))	gag1_2)	(gra1_1	(gra1_2	gra2_2)))	(icr1_2	gac1_1))))	((gag1_1	hal2_1)	vul2_2))	((hal1_1	(plu1_1	(vel1_1	vel2_1)))	(rhc1_1	rhc1_2)))	(((((((bur2_2
(((((((((((vul3_1	vup2_2)	(gab1_2	vup1_1))	(((vir2_1	(icr1_3	icr2_2))	(vup1_2	(grm1_1	grm2_1)))	bur1_2))	((gag1_1	vul2_2)	hal2_1))	((416.1_2	(369.1_1	406.1_1))	((((gab1_1	(gal1_2	gal2_1))	lai1_1)	tri2_2)	(icr2_1	lai2_1))))	(((vul1_2	ceb1_2)	(366.1_1	369.1_2))	(((((vel1_2	(gac2_1	(gac2_2	((gag2_1	plu2_1)	(gal1_1	(icr2_3	vul1_1))))))	gag1_2)	(icr1_2	gac1_1))	bur1_1)	((gra2_2	gra1_2)	gra1_1))))	(hal1_1	(plu1_1	(vel1_1	vel2_1))))	(rhc1_1	rhc1_2))	(vul3_2
(((((((((((vul3_1	((gab1_2	vup1_1)	vup2_2))	(((ceb1_2	vul1_2)	(366.1_1	369.1_2))	bur1_2))	((((icr2_2	icr1_3)	vir2_1)	(grm1_1	grm2_1))	vup1_2))	(((((((406.1_1	416.1_2)	369.1_1)	(icr2_1	lai2_1))	tri2_2)	(lai1_1	(gab1_1	(gal1_2	gal2_1))))	((gag1_1	hal2_1)	vul2_2))	((vel1_2	(((gac2_1	((gac2_2	gag2_1)	plu2_1))	(icr2_3	vul1_1))	gal1_1))	gag1_2)))	((gra1_1	gra2_2)	gra1_2))	(bur1_1	(icr1_2	gac1_1)))	(rhc1_1	rhc1_2))	(hal1_1	(plu1_1	(vel1_1	vel2_1))))	(gab2_2
(((((((((((((vul3_1	vup1_1)	(gab1_2	vup2_2))	((vul1_2	ceb1_2)	(366.1_1	369.1_2)))	((gag1_1	vul2_2)	hal2_1))	((((406.1_1	416.1_2)	369.1_1)	(((gab1_1	lai1_1)	(gal1_2	gal2_1))	(icr2_1	lai2_1)))	tri2_2))	(((((grm1_1	grm2_1)	(icr1_3	vir2_1))	icr2_2)	vup1_2)	bur1_2))	(bur1_1	(gac1_1	icr1_2)))	(((((gac2_1	(gac2_2	plu2_1))	((gag2_1	gal1_1)	(icr2_3	vul1_1)))	vel1_2)	gag1_2)	((plu1_1	(vel1_1	vel2_1))	hal1_1)))	(((gra2_2	gra1_1)	gra1_2)	(rhc1_1	rhc1_2)))	((vul3_2
((((((((((vul3_1	(gab1_2	vup1_1))	vup2_2)	bur1_2)	(((((((((366.1_1	369.1_2)	(ceb1_2	vul1_2))	(((grm1_1	grm2_1)	vup1_2)	((vir2_1	icr2_2)	icr1_3)))	((gag1_1	hal2_1)	vul2_2))	((((369.1_1	406.1_1)	416.1_2)	(((lai1_1	(gal1_2	gal2_1))	tri2_2)	(gab1_1	lai2_1)))	icr2_1))	bur1_1)	((vel1_2	((gac2_1	vul1_1)	(((gac2_2	gal1_1)	gag2_1)	(icr2_3	plu2_1))))	gag1_2))	(icr1_2	gac1_1))	((gra2_2	gra1_1)	gra1_2)))	(rhc1_1	rhc1_2))	(hal1_1	(plu1_1	(vel1_1	vel2_1))))	((((rot2_1
((((((((((((gab1_2	vup2_2)	vup1_1)	vul3_1)	(((gag1_1	vul2_2)	hal2_1)	gag1_2))	icr2_1)	(((((369.1_1	406.1_1)	416.1_2)	((lai1_1	lai2_1)	(gab1_1	((gal1_2	gal2_1)	tri2_2))))	((vel1_2	((gac2_1	gac2_2)	((gag2_1	(icr2_3	plu2_1))	(gal1_1	vul1_1))))	bur1_2))	bur1_1))	((((ceb1_2	vul1_2)	(366.1_1	369.1_2))	(icr1_2	gac1_1))	((vup1_2	(grm1_1	grm2_1))	((icr2_2	icr1_3)	vir2_1))))	((gra2_2	gra1_1)	gra1_2))	((hal1_1	((vel1_1	vel2_1)	plu1_1))	(rhc1_1	rhc1_2)))	((vul3_2
((((((((((vul3_1	vup2_2)	(gab1_2	vup1_1))	(((((406.1_1	416.1_2)	369.1_1)	lai2_1)	((gal1_2	gal2_1)	((gab1_1	lai1_1)	tri2_2)))	icr2_1))	((vel1_2	(((gac2_1	((gac2_2	icr2_3)	gag2_1))	vul1_1)	(gal1_1	plu2_1)))	gag1_2))	(gra2_2	(gra1_1	gra1_2)))	((((((((ceb1_2	vul1_2)	(366.1_1	369.1_2))	(gac1_1	icr1_2))	((vir2_1	(grm1_1	grm2_1))	((icr2_2	icr1_3)	vup1_2)))	(gag1_1	(hal2_1	vul2_2)))	bur1_2)	bur1_1)	(hal1_1	(plu1_1	(vel1_1	vel2_1)))))	(rhc1_1	rhc1_2))	(gab2_2
(((((((((vul3_1	((gab1_2	vup2_2)	vup1_1))	(((vup1_2	((vir2_1	icr2_2)	icr1_3))	(grm1_1	grm2_1))	bur1_2))	(((vul1_2	(366.1_1	369.1_2))	ceb1_2)	((((((369.1_1	(406.1_1	416.1_2))	tri2_2)	(gab1_1	((gal1_2	gal2_1)	lai1_1)))	(gac1_1	icr1_2))	gag1_2)	((vel1_2	((((gac2_1	gac2_2)	vul1_1)	((gag2_1	plu2_1)	gal1_1))	icr2_3))	bur1_1))))	(((gag1_1	hal2_1)	vul2_2)	(icr2_1	lai2_1)))	(hal1_1	(plu1_1	(vel1_1	vel2_1))))	(rhc1_1	rhc1_2))	((gra2_2	gra1_1)	gra1_2))	((((((((bur2_2
((((((((((((((vul3_1	gab1_2)	vup1_1)	vup2_2)	((((icr2_2	(grm1_1	grm2_1))	(icr1_3	vir2_1))	vup1_2)	bur1_2))	(ceb1_2	((366.1_1	369.1_2)	vul1_2)))	(((369.1_1	416.1_2)	406.1_1)	(((gal1_2	gal2_1)	(gab1_1	lai1_1))	tri2_2)))	((bur1_1	(((gac1_1	icr1_2)	(icr2_1	lai2_1))	gag1_2))	((gag1_1	hal2_1)	vul2_2)))	((gra2_2	gra1_2)	gra1_1))	(vel1_2	((((gac2_1	gac2_2)	icr2_3)	(gal1_1	vul1_1))	(gag2_1	plu2_1))))	(hal1_1	(plu1_1	(vel1_1	vel2_1))))	(rhc1_1	rhc1_2))	(((((tri1_1
(((((((((((((vul3_1	(gab1_2	vup1_1))	vup2_2)	(icr2_1	lai2_1))	(vel1_2	(((((gac2_1	gac2_2)	vul1_1)	(gag2_1	icr2_3))	gal1_1)	plu2_1)))	(((vul1_2	ceb1_2)	(366.1_1	369.1_2))	bur1_1))	((((406.1_1	369.1_1)	416.1_2)	((gab1_1	lai1_1)	tri2_2))	(gal1_2	gal2_1)))	((((icr2_2	((icr1_3	(grm1_1	grm2_1))	vir2_1))	vup1_2)	bur1_2)	((icr1_2	gac1_1)	gag1_2)))	(gra1_1	(gra1_2	gra2_2)))	((gag1_1	hal2_1)	vul2_2))	((hal1_1	(plu1_1	(vel1_1	vel2_1)))	(rhc1_1	rhc1_2)))	(gab2_2
(((((((((((((vul3_1	(gab1_2	vup2_2))	vup1_1)	(icr2_1	lai2_1))	(((406.1_1	(369.1_1	416.1_2))	(((lai1_1	gab1_1)	(gal1_2	gal2_1))	tri2_2))	(icr1_2	gac1_1)))	(((vup1_2	vir2_1)	((grm1_1	grm2_1)	(icr1_3	icr2_2)))	bur1_2))	((((vul1_2	(366.1_1	369.1_2))	ceb1_2)	bur1_1)	gag1_2))	(((vel1_2	(((gac2_1	(gac2_2	gal1_1))	vul1_1)	((gag2_1	icr2_3)	plu2_1)))	((gag1_1	hal2_1)	vul2_2))	(gra2_2	(gra1_1	gra1_2))))	(rhc1_1	rhc1_2))	(hal1_1	(plu1_1	(vel1_1	vel2_1))))	((((406.1_2
(((((((((((vul3_1	(gab1_2	vup2_2))	vup1_1)	((gag1_2	(icr2_1	lai2_1))	(gac1_1	icr1_2)))	(((((416.1_2	406.1_1)	369.1_1)	(gab1_1	lai1_1))	(tri2_2	(gal1_2	gal2_1)))	((gag1_1	hal2_1)	vul2_2)))	(vel1_2	(((((gac2_1	gac2_2)	icr2_3)	(gag2_1	plu2_1))	vul1_1)	gal1_1)))	(bur1_1	((gra2_2	gra1_1)	gra1_2)))	(((366.1_1	369.1_2)	(vul1_2	ceb1_2))	((((icr2_2	(vup1_2	(grm1_1	grm2_1)))	vir2_1)	icr1_3)	bur1_2)))	(rhc1_1	rhc1_2))	(hal1_1	((vel1_1	vel2_1)	plu1_1)))	((((((bur2_2
(((((((((((((vul3_1	vup2_2)	(gab1_2	vup1_1))	(icr2_1	lai2_1))	(((369.1_1	416.1_2)	406.1_1)	(((gal1_2	gal2_1)	tri2_2)	(gab1_1	lai1_1))))	((gag1_1	hal2_1)	vul2_2))	((ceb1_2	vul1_2)	(366.1_1	369.1_2)))	(((((icr1_3	icr2_2)	(((grm1_1	grm2_1)	vir2_1)	vup1_2))	bur1_2)	gag1_2)	(gac1_1	icr1_2)))	bur1_1)	((((vel1_2	(gac2_2	(icr2_3	plu2_1)))	(gac2_1	gag2_1))	(gal1_1	vul1_1))	((gra2_2	gra1_1)	gra1_2)))	(rhc1_1	rhc1_2))	((plu1_1	(vel1_1	vel2_1))	hal1_1))	(((((tri1_1
((((((((((vul3_1	((gab1_2	vup1_1)	vup2_2))	(((((grm1_1	grm2_1)	icr2_2)	((icr1_3	vir2_1)	vup1_2))	bur1_2)	bur1_1))	(((((366.1_1	369.1_2)	(ceb1_2	vul1_2))	(((369.1_1	406.1_1)	416.1_2)	(((gab1_1	((icr2_1	lai2_1)	lai1_1))	(gal1_2	gal2_1))	tri2_2)))	(((vel1_2	icr2_3)	(((gac2_1	plu2_1)	(gac2_2	(gag2_1	gal1_1)))	vul1_1))	((gac1_1	icr1_2)	gag1_2)))	((gag1_1	vul2_2)	hal2_1)))	((gra2_2	gra1_2)	gra1_1))	(rhc1_1	rhc1_2))	(hal1_1	(plu1_1	(vel1_1	vel2_1))))	((((((bur2_2
(((((((((vul3_1	(gab1_2	(vup1_1	vup2_2)))	((((((366.1_1	369.1_2)	ceb1_2)	vul1_2)	(gag1_1	(hal2_1	vul2_2)))	(((((369.1_1	406.1_1)	416.1_2)	(gal1_2	gal2_1))	(gab1_1	lai1_1))	((icr2_1	lai2_1)	tri2_2)))	(bur1_1	bur1_2)))	(((vir2_1	((icr1_3	icr2_2)	(grm1_1	grm2_1)))	vup1_2)	(gac1_1	icr1_2)))	((vel1_2	(((gac2_1	plu2_1)	vul1_1)	((gac2_2	gag2_1)	(gal1_1	icr2_3))))	gag1_2))	((gra2_2	gra1_1)	gra1_2))	((hal1_1	(plu1_1	(vel1_1	vel2_1)))	(rhc1_1	rhc1_2)))	(vul3_2
((((((((((((((vul3_1	vup2_2)	gab1_2)	vup1_1)	((((369.1_1	406.1_1)	416.1_2)	gab1_1)	((((gal1_2	gal2_1)	lai1_1)	(icr2_1	lai2_1))	tri2_2)))	(bur1_2	((gag1_1	hal2_1)	vul2_2)))	((((366.1_1	369.1_2)	(ceb1_2	vul1_2))	bur1_1)	(vup1_2	((vir2_1	icr1_3)	((grm1_1	grm2_1)	icr2_2)))))	((vel1_2	((((gac2_1	vul1_1)	gag2_1)	plu2_1)	(gac2_2	(gal1_1	icr2_3))))	gag1_2))	(((gra1_1	gra2_2)	gra1_2)	(icr1_2	gac1_1)))	(rhc1_1	rhc1_2))	((plu1_1	(vel1_1	vel2_1))	hal1_1))	((((((bur2_2
(((((((((vul3_1	((gab1_2	vup1_1)	vup2_2))	(gra2_2	(gra1_1	gra1_2)))	(bur1_2	(gac1_1	icr1_2)))	(((vul1_2	((366.1_1	369.1_2)	ceb1_2))	bur1_1)	((gag1_1	vul2_2)	hal2_1)))	(((vup1_2	(((grm1_1	grm2_1)	icr2_2)	icr1_3))	vir2_1)	((((416.1_2	406.1_1)	369.1_1)	(icr2_1	lai2_1))	((gab1_1	tri2_2)	((gal1_2	gal2_1)	lai1_1)))))	((vel1_2	((gac2_1	(((gac2_2	(icr2_3	plu2_1))	gal1_1)	gag2_1))	vul1_1))	gag1_2))	((hal1_1	(plu1_1	(vel1_1	vel2_1)))	(rhc1_1	rhc1_2)))	((((((rot2_1
((((((((((((((vul3_1	(vup1_1	vup2_2))	gab1_2)	((icr1_2	gac1_1)	icr2_1))	((gra2_2	gra1_1)	gra1_2))	(((vel1_2	(((((gac2_1	gac2_2)	gag2_1)	gal1_1)	(icr2_3	plu2_1))	vul1_1))	gag1_2)	bur1_1))	((((((416.1_2	406.1_1)	369.1_1)	tri2_2)	lai2_1)	((gab1_1	lai1_1)	(gal1_2	gal2_1)))	((gag1_1	vul2_2)	hal2_1)))	((ceb1_2	vul1_2)	(366.1_1	369.1_2)))	((((vir2_1	(icr2_2	(grm1_1	grm2_1)))	icr1_3)	vup1_2)	bur1_2))	(hal1_1	(plu1_1	(vel1_1	vel2_1))))	(rhc1_1	rhc1_2))	(gab2_2
((((((((((vul3_1	((gab1_2	vup2_2)	vup1_1))	(((vul1_2	((366.1_1	369.1_2)	ceb1_2))	((gag1_1	hal2_1)	vul2_2))	((((((416.1_2	369.1_1)	406.1_1)	((gab1_1	(gal1_2	gal2_1))	lai1_1))	(lai2_1	tri2_2))	(gac1_1	(icr1_2	icr2_1)))	bur1_1)))	((((icr2_2	((grm1_1	grm2_1)	icr1_3))	vir2_1)	vup1_2)	bur1_2))	((gra2_2	gra1_2)	gra1_1))	((vel1_2	((((gac2_1	gac2_2)	vul1_1)	((gag2_1	plu2_1)	gal1_1))	icr2_3))	gag1_2))	(rhc1_1	rhc1_2))	(hal1_1	(plu1_1	(vel1_1	vel2_1))))	(((vul3_2
((((((((((vul3_1	((gab1_2	vup1_1)	vup2_2))	((icr1_3	((vup1_2	(vir2_1	icr2_2))	(grm1_1	grm2_1)))	bur1_2))	(((((((369.1_1	(406.1_1	416.1_2))	(gal1_2	gal2_1))	lai2_1)	tri2_2)	(lai1_1	gab1_1))	((gag1_1	vul2_2)	hal2_1))	((gac1_1	icr2_1)	icr1_2)))	((gra1_1	gra2_2)	gra1_2))	(((ceb1_2	(366.1_1	369.1_2))	vul1_2)	bur1_1))	((vel1_2	((gac2_1	((gac2_2	plu2_1)	gal1_1))	((gag2_1	icr2_3)	vul1_1)))	gag1_2))	((hal1_1	((vel1_1	vel2_1)	plu1_1))	(rhc1_1	rhc1_2)))	(((vul3_2
((((((((((vul3_1	((gab1_2	vup1_1)	vup2_2))	icr2_1)	((gra1_1	gra2_2)	gra1_2))	(((((vul1_2	ceb1_2)	(366.1_1	369.1_2))	bur1_1)	((((vir2_1	(grm1_1	grm2_1))	icr2_2)	(vup1_2	icr1_3))	bur1_2))	((((((406.1_1	416.1_2)	369.1_1)	(lai1_1	(gal1_2	gal2_1)))	gab1_1)	lai2_1)	tri2_2)))	((((vel1_2	(((gac2_1	(gal1_1	vul1_1))	icr2_3)	((gac2_2	plu2_1)	gag2_1)))	gag1_2)	(gag1_1	(hal2_1	vul2_2)))	(gac1_1	icr1_2)))	(rhc1_1	rhc1_2))	(hal1_1	(plu1_1	(vel1_1	vel2_1))))	(((((((bur2_2
(((((((((((vul3_1	((gab1_2	vup1_1)	vup2_2))	icr2_1)	bur1_1)	(vul1_2	((366.1_1	369.1_2)	ceb1_2)))	(((((416.1_2	369.1_1)	406.1_1)	((((lai1_1	(gal1_2	gal2_1))	lai2_1)	gab1_1)	tri2_2))	((icr1_2	gac1_1)	((gag1_1	vul2_2)	hal2_1)))	(gra1_1	(gra1_2	gra2_2))))	((((vel1_2	vul1_1)	gac2_1)	((((gac2_2	gal1_1)	plu2_1)	gag2_1)	icr2_3))	gag1_2))	(((icr2_2	(grm1_1	grm2_1))	(vup1_2	(icr1_3	vir2_1)))	bur1_2))	((hal1_1	(plu1_1	(vel1_1	vel2_1)))	(rhc1_1	rhc1_2)))	((((((((bur2_2
(((((((((((((vul3_1	((gab1_2	vup2_2)	vup1_1))	icr2_1)	(((369.1_1	(406.1_1	416.1_2))	((gab1_1	((gal1_2	gal2_1)	lai1_1))	lai2_1))	tri2_2))	(((((icr2_2	icr1_3)	(((grm1_1	grm2_1)	vir2_1)	vup1_2))	bur1_2)	(icr1_2	gac1_1))	((gag1_1	hal2_1)	vul2_2)))	(((366.1_1	369.1_2)	vul1_2)	ceb1_2))	((vel1_2	(gac2_1	(((gac2_2	gag2_1)	vul1_1)	(gal1_1	(icr2_3	plu2_1)))))	gag1_2))	(bur1_1	((gra1_1	gra2_2)	gra1_2)))	(rhc1_1	rhc1_2))	(hal1_1	(plu1_1	(vel1_1	vel2_1))))	(((((((bur2_2
((((((((((vul3_1	(gab1_2	(vup1_1	vup2_2)))	tri2_2)	((vul1_2	(366.1_1	369.1_2))	ceb1_2))	(bur1_1	(((gac1_1	icr1_2)	(gag1_1	(hal2_1	vul2_2)))	icr2_1)))	((((grm1_1	grm2_1)	icr1_3)	((icr2_2	vir2_1)	(vup1_2	bur1_2)))	((((406.1_1	(369.1_1	416.1_2))	(((gal1_2	gal2_1)	lai1_1)	gab1_1))	lai2_1)	(gra1_1	(gra1_2	gra2_2)))))	(((((gac2_1	gal1_1)	(((gac2_2	plu2_1)	vul1_1)	icr2_3))	gag2_1)	vel1_2)	gag1_2))	(hal1_1	(plu1_1	(vel1_1	vel2_1))))	((((vul3_2	gac1_2)	gra2_1)
((((((((((((vul3_1	((gab1_2	vup2_2)	vup1_1))	(((((369.1_1	406.1_1)	416.1_2)	((gab1_1	lai1_1)	lai2_1))	tri2_2)	(gal1_2	gal2_1)))	bur1_1)	((vel1_2	((gac2_1	((gac2_2	plu2_1)	(gag2_1	(gal1_1	icr2_3))))	vul1_1))	gag1_2))	(((icr2_2	vir2_1)	bur1_2)	(vup1_2	((grm1_1	grm2_1)	icr1_3))))	((gra1_1	gra1_2)	gra2_2))	(((vul1_2	(ceb1_2	(366.1_1	369.1_2)))	((gac1_1	(icr1_2	icr2_1))	(gag1_1	hal2_1)))	vul2_2))	(rhc1_1	rhc1_2))	(hal1_1	(plu1_1	(vel1_1	vel2_1))))	(((((((406.1_2
((((((((((((((vul3_1	(vup1_1	vup2_2))	gab1_2)	((gac1_1	icr1_2)	((gag1_1	hal2_1)	(icr2_1	vul2_2))))	((gra2_2	gra1_1)	gra1_2))	(((ceb1_2	vul1_2)	(366.1_1	369.1_2))	bur1_1))	((((((369.1_1	416.1_2)	406.1_1)	gab1_1)	lai2_1)	lai1_1)	(gag1_2	((gal1_2	gal2_1)	tri2_2))))	(vel1_2	((gac2_1	(gac2_2	(gal1_1	vul1_1)))	((gag2_1	plu2_1)	icr2_3))))	((vir2_1	((icr2_2	vup1_2)	(grm1_1	grm2_1)))	(bur1_2	icr1_3)))	(rhc1_1	rhc1_2))	(hal1_1	(plu1_1	(vel1_1	vel2_1))))	((vul3_2
(((((((((vul3_1	(gab1_2	(vup1_1	vup2_2)))	(((((ceb1_2	(vul1_2	(366.1_1	369.1_2)))	bur1_1)	((gag1_1	vul2_2)	hal2_1))	(((369.1_1	406.1_1)	416.1_2)	(lai1_1	tri2_2)))	((gra2_2	gra1_1)	gra1_2)))	(((vel1_2	(((gac2_1	((gac2_2	icr2_3)	(gag2_1	plu2_1)))	gal1_1)	vul1_1))	gag1_2)	(((icr1_2	icr2_1)	gac1_1)	((gab1_1	(gal1_2	gal2_1))	lai2_1))))	((vup1_2	(icr2_2	((grm1_1	grm2_1)	icr1_3)))	(vir2_1	bur1_2)))	(hal1_1	(plu1_1	(vel1_1	vel2_1))))	(rhc1_1	rhc1_2))	((((tri1_1
((((((((((((vul3_1	vup1_1)	vup2_2)	gab1_2)	((bur1_1	((gra2_2	gra1_1)	gra1_2))	(bur1_2	((gac1_1	icr1_2)	icr2_1))))	(((((366.1_1	369.1_2)	vul1_2)	ceb1_2)	(((vel1_2	(((((gac2_1	icr2_3)	gag2_1)	(gac2_2	plu2_1))	gal1_1)	vul1_1))	gag1_2)	((gab1_1	(gal1_2	gal2_1))	lai2_1)))	((gag1_1	vul2_2)	hal2_1)))	(((369.1_1	(406.1_1	416.1_2))	lai1_1)	tri2_2))	(((icr2_2	vir2_1)	vup1_2)	((grm1_1	grm2_1)	icr1_3)))	(rhc1_1	rhc1_2))	(hal1_1	(plu1_1	(vel1_1	vel2_1))))	((vul3_2
((((((((((vul3_1	(vup1_1	vup2_2))	gab1_2)	((((((gac2_1	vul1_1)	(((gac2_2	gag2_1)	gal1_1)	icr2_3))	plu2_1)	vel1_2)	gag1_2)	bur1_2))	((ceb1_2	vul1_2)	(366.1_1	369.1_2)))	((icr2_2	icr1_3)	(vup1_2	((grm1_1	grm2_1)	vir2_1))))	((((((369.1_1	406.1_1)	416.1_2)	lai1_1)	((gal1_2	gal2_1)	tri2_2))	(gab1_1	lai2_1))	(bur1_1	(((gac1_1	icr2_1)	icr1_2)	((gag1_1	hal2_1)	vul2_2)))))	((gra2_2	gra1_1)	gra1_2))	(((((((((bur2_2	tri2_1)	vir1_1)	vir1_2)	((rot2_1	rot3_2)	rot3_1))
((((((((((vul3_1	(gab1_2	(vup1_1	vup2_2)))	((((vul1_2	(366.1_1	369.1_2))	ceb1_2)	(icr2_1	(gac1_1	icr1_2)))	((vel1_2	(((gac2_1	(((gac2_2	plu2_1)	gal1_1)	gag2_1))	icr2_3)	vul1_1))	gag1_2)))	(((((((406.1_1	(369.1_1	416.1_2))	lai2_1)	(gab1_1	lai1_1))	(gal1_2	gal2_1))	bur1_1)	((gag1_1	hal2_1)	vul2_2))	(bur1_2	tri2_2)))	((((icr2_2	icr1_3)	(grm1_1	grm2_1))	vir2_1)	vup1_2))	((gra1_1	gra1_2)	gra2_2))	((hal1_1	(plu1_1	(vel1_1	vel2_1)))	(rhc1_1	rhc1_2)))	gra2_1)
(((((((((((vul3_1	gab1_2)	vup1_1)	vup2_2)	(icr2_1	(gac1_1	icr1_2)))	tri2_2)	(((((366.1_1	369.1_2)	(ceb1_2	vul1_2))	bur1_1)	(((((icr1_3	vir2_1)	icr2_2)	(vup1_2	(grm1_1	grm2_1)))	bur1_2)	(((((((gac2_1	(gag2_1	icr2_3))	gal1_1)	(gac2_2	plu2_1))	vul1_1)	vel1_2)	gag1_2)	((gag1_1	hal2_1)	vul2_2))))	(((((369.1_1	406.1_1)	(gal1_2	gal2_1))	((lai1_1	gab1_1)	416.1_2))	lai2_1)	((gra1_1	gra2_2)	gra1_2))))	(hal1_1	(plu1_1	(vel1_1	vel2_1))))	(rhc1_1	rhc1_2))	((((tri1_1
((((((((((vul3_1	((gab1_2	vup2_2)	vup1_1))	(((((366.1_1	369.1_2)	ceb1_2)	vul1_2)	(((((vel1_2	((((gac2_1	(gac2_2	gal1_1))	plu2_1)	vul1_1)	(gag2_1	icr2_3)))	gag1_2)	((gac1_1	icr1_2)	icr2_1))	((gag1_1	hal2_1)	vul2_2))	bur1_1))	(((((369.1_1	416.1_2)	406.1_1)	gab1_1)	((gal1_2	gal2_1)	(lai1_1	tri2_2)))	lai2_1)))	(((((icr1_3	icr2_2)	(grm1_1	grm2_1))	vup1_2)	vir2_1)	bur1_2))	((gra2_2	gra1_1)	gra1_2))	(rhc1_1	rhc1_2))	(hal1_1	(plu1_1	(vel1_1	vel2_1))))	(gab2_2
((((((((((((vul3_1	gab1_2)	vup2_2)	vup1_1)	(((gac1_1	icr2_1)	icr1_2)	((gag1_1	hal2_1)	vul2_2)))	((ceb1_2	((366.1_1	369.1_2)	vul1_2))	((gra2_2	gra1_1)	gra1_2)))	bur1_1)	((vel1_2	((((gac2_1	icr2_3)	(gag2_1	plu2_1))	vul1_1)	(gac2_2	gal1_1)))	gag1_2))	((((icr1_3	((vir2_1	(grm1_1	grm2_1))	(vup1_2	icr2_2)))	bur1_2)	((((((406.1_1	416.1_2)	369.1_1)	(gab1_1	lai1_1))	(gal1_2	gal2_1))	lai2_1)	tri2_2))	(rhc1_1	rhc1_2)))	((plu1_1	(vel1_1	vel2_1))	hal1_1))	(((((((rot2_1
((((((((((vul3_1	((gab1_2	vup1_1)	vup2_2))	((ceb1_2	vul1_2)	(366.1_1	369.1_2)))	(((bur1_1	(icr2_1	(gac1_1	icr1_2)))	((gag1_1	vul2_2)	hal2_1))	((gra2_2	gra1_1)	gra1_2)))	((vel1_2	(((gac2_1	vul1_1)	gal1_1)	((gac2_2	gag2_1)	(icr2_3	plu2_1))))	gag1_2))	(((((369.1_1	(406.1_1	416.1_2))	(gal1_2	gal2_1))	(lai1_1	gab1_1))	lai2_1)	tri2_2))	(((vup1_2	vir2_1)	(((grm1_1	grm2_1)	icr2_2)	icr1_3))	bur1_2))	((hal1_1	((vel1_1	vel2_1)	plu1_1))	(rhc1_1	rhc1_2)))	((((((rot2_1
((((((((((vul3_1	(gab1_2	vup1_1))	vup2_2)	(((gac1_1	icr1_2)	icr2_1)	((gag1_1	vul2_2)	hal2_1)))	((((369.1_1	406.1_1)	416.1_2)	((((gab1_1	lai2_1)	(gal1_2	gal2_1))	tri2_2)	lai1_1))	((vel1_2	((gac2_1	gal1_1)	((gac2_2	((gag2_1	plu2_1)	icr2_3))	vul1_1)))	gag1_2)))	((((ceb1_2	vul1_2)	(366.1_1	369.1_2))	((gra2_2	gra1_2)	gra1_1))	((((icr1_3	((grm1_1	grm2_1)	icr2_2))	(bur1_2	vir2_1))	vup1_2)	bur1_1)))	(hal1_1	((vel1_1	vel2_1)	plu1_1)))	(rhc1_1	rhc1_2))	((((((bur2_2
((((((((((vul3_1	(gab1_2	(vup2_2	vup1_1)))	(((406.1_1	(369.1_1	416.1_2))	tri2_2)	((gab1_1	((gal1_2	gal2_1)	lai1_1))	lai2_1)))	((vel1_2	(((gac2_1	vul1_1)	(gag2_1	(plu2_1	icr2_3)))	(gac2_2	gal1_1)))	gag1_2))	((((vir2_1	icr2_2)	icr1_3)	(vup1_2	(grm1_1	grm2_1)))	bur1_2))	(((ceb1_2	vul1_2)	(366.1_1	369.1_2))	((bur1_1	(icr2_1	gac1_1))	(((gag1_1	vul2_2)	hal2_1)	icr1_2))))	((gra2_2	gra1_2)	gra1_1))	(hal1_1	(plu1_1	(vel1_1	vel2_1))))	(rhc1_1	rhc1_2))	(((((((bur2_2
((((((((((((vul3_1	((gab1_2	vup2_2)	vup1_1))	(((gac1_1	icr2_1)	icr1_2)	((gag1_1	hal2_1)	vul2_2)))	(((((gac2_1	plu2_1)	(icr2_3	vul1_1))	((gac2_2	gag2_1)	gal1_1))	vel1_2)	gag1_2))	((((((406.1_1	416.1_2)	369.1_1)	lai1_1)	tri2_2)	((gab1_1	(gal1_2	gal2_1))	lai2_1))	bur1_1))	((vup1_2	(vir2_1	icr1_3))	((bur1_2	icr2_2)	(grm1_1	grm2_1))))	(((vul1_2	ceb1_2)	(366.1_1	369.1_2))	((gra1_2	gra2_2)	gra1_1)))	(rhc1_1	rhc1_2))	(hal1_1	(plu1_1	(vel1_1	vel2_1))))	(((((((bur2_2
(((((((((((((vul3_1	((gab1_2	vup2_2)	vup1_1))	((((((369.1_1	406.1_1)	416.1_2)	(gal1_2	gal2_1))	lai1_1)	lai2_1)	(gab1_1	tri2_2)))	gag1_2)	(((icr2_1	gac1_1)	icr1_2)	((gag1_1	hal2_1)	vul2_2)))	bur1_1)	((gra2_2	gra1_1)	gra1_2))	(vel1_2	(((((gac2_1	gal1_1)	gac2_2)	vul1_1)	icr2_3)	(gag2_1	plu2_1))))	(((366.1_1	369.1_2)	(ceb1_2	vul1_2))	((vup1_2	(((vir2_1	(grm1_1	grm2_1))	icr1_3)	icr2_2))	bur1_2)))	((hal1_1	((vel1_1	vel2_1)	plu1_1))	(rhc1_1	rhc1_2)))	((vul3_2
(((((((((((vul3_1	vup1_1)	gab1_2)	vup2_2)	(gac1_1	(icr2_1	icr1_2)))	(((vup1_2	((icr2_2	vir2_1)	(grm1_1	grm2_1)))	icr1_3)	bur1_2))	((vel1_2	(((((gac2_1	vul1_1)	gal1_1)	plu2_1)	icr2_3)	(gac2_2	gag2_1)))	((gra2_2	gra1_1)	gra1_2)))	(((((366.1_1	369.1_2)	(ceb1_2	vul1_2))	bur1_1)	gag1_2)	(((((((416.1_2	406.1_1)	369.1_1)	lai1_1)	((gal1_2	gal2_1)	gab1_1))	tri2_2)	lai2_1)	((gag1_1	hal2_1)	vul2_2))))	(hal1_1	(plu1_1	(vel1_1	vel2_1))))	(rhc1_1	rhc1_2))	(((((((((bur2_2
(((((((((((((((vul3_1	gab1_2)	(vup1_1	vup2_2))	icr2_1)	gag1_2)	(gag1_1	hal2_1))	((gac1_1	icr1_2)	vul2_2))	(vel1_2	(((((gac2_1	(gag2_1	icr2_3))	gac2_2)	gal1_1)	vul1_1)	plu2_1)))	(((369.1_1	406.1_1)	416.1_2)	((((lai1_1	gab1_1)	(gal1_2	gal2_1))	tri2_2)	lai2_1)))	(((((366.1_1	369.1_2)	(ceb1_2	vul1_2))	bur1_1)	((((grm1_1	grm2_1)	vir2_1)	((vup1_2	icr2_2)	icr1_3))	bur1_2))	((gra2_2	gra1_2)	gra1_1)))	(hal1_1	(plu1_1	(vel1_1	vel2_1))))	(rhc1_1	rhc1_2))	(((tri1_1
(((((((((((vul3_1	((gab1_2	vup2_2)	vup1_1))	(((((vir2_1	icr2_2)	(grm1_1	grm2_1))	(vup1_2	icr1_3))	bur1_2)	vul2_2))	(((vel1_2	(gac2_1	(((((gac2_2	plu2_1)	icr2_3)	gag2_1)	vul1_1)	gal1_1)))	gag1_2)	((gag1_1	hal2_1)	(gac1_1	(icr1_2	icr2_1)))))	((((((406.1_1	(369.1_1	416.1_2))	(gab1_1	lai1_1))	(gal1_2	gal2_1))	lai2_1)	tri2_2)	((gra1_1	gra2_2)	gra1_2)))	((ceb1_2	((366.1_1	369.1_2)	vul1_2))	bur1_1))	(rhc1_1	rhc1_2))	(hal1_1	(plu1_1	(vel1_1	vel2_1))))	(vul3_2
(((((((vul3_1	(gab1_2	(vup2_2	vup1_1)))	(((((icr2_2	(grm1_1	grm2_1))	icr1_3)	vup1_2)	vir2_1)	bur1_2))	((((vel1_2	(((gac2_1	plu2_1)	(gac2_2	vul1_1))	((gag2_1	icr2_3)	gal1_1)))	gag1_2)	(icr1_2	gac1_1))	((gag1_1	hal2_1)	icr2_1)))	(((((((369.1_1	416.1_2)	406.1_1)	((lai1_1	gab1_1)	(gal1_2	gal2_1)))	tri2_2)	lai2_1)	((gra2_2	gra1_1)	gra1_2))	vul2_2))	(((ceb1_2	vul1_2)	(366.1_1	369.1_2))	bur1_1))	(((((((rot2_1	(rot3_1	rot3_2))	tri1_1)	((bur2_2	(tri2_1	vir1_1))
(((((((((((((vul3_1	((gab1_2	vup1_1)	vup2_2))	(((gac1_1	icr1_2)	icr2_1)	(gag1_1	hal2_1)))	bur1_1)	((((icr2_2	vir2_1)	icr1_3)	(vup1_2	(grm1_1	grm2_1)))	bur1_2))	((((369.1_1	(406.1_1	416.1_2))	((gal1_2	gal2_1)	tri2_2))	(lai1_1	gab1_1))	lai2_1))	(((((366.1_1	369.1_2)	ceb1_2)	vul1_2)	vul2_2)	((vel1_2	((gac2_1	((gac2_2	gag2_1)	icr2_3))	((gal1_1	vul1_1)	plu2_1)))	gag1_2)))	((gra2_2	gra1_2)	gra1_1))	(rhc1_1	rhc1_2))	(hal1_1	((vel1_1	vel2_1)	plu1_1)))	(gab2_2
(((((((((((vul3_1	(vup1_1	vup2_2))	gab1_2)	(((icr2_1	gac1_1)	icr1_2)	(gag1_1	hal2_1)))	(((((icr2_2	icr1_3)	vir2_1)	vup1_2)	(grm1_1	grm2_1))	bur1_2))	(((vel1_2	((gac2_1	(gag2_1	plu2_1))	(((gac2_2	gal1_1)	icr2_3)	vul1_1)))	gag1_2)	vul2_2))	((ceb1_2	vul1_2)	(366.1_1	369.1_2)))	(((((((369.1_1	406.1_1)	416.1_2)	(gal1_2	gal2_1))	((lai1_1	gab1_1)	tri2_2))	lai2_1)	((gra2_2	gra1_1)	gra1_2))	bur1_1))	((hal1_1	(plu1_1	(vel1_1	vel2_1)))	(rhc1_1	rhc1_2)))	((((((((bur2_2
((((((((((vul3_1	(gab1_2	(vup1_1	vup2_2)))	((gac1_1	(icr1_2	icr2_1))	(gag1_1	hal2_1)))	((((369.1_1	416.1_2)	406.1_1)	((((gab1_1	lai1_1)	(gal1_2	gal2_1))	tri2_2)	lai2_1))	vul2_2))	((gra2_2	gra1_1)	gra1_2))	(((((vul1_2	ceb1_2)	(366.1_1	369.1_2))	bur1_1)	(((icr1_3	vir2_1)	(vup1_2	(icr2_2	(grm1_1	grm2_1))))	bur1_2))	((vel1_2	(((gac2_1	icr2_3)	plu2_1)	(((gac2_2	gal1_1)	gag2_1)	vul1_1)))	gag1_2)))	(rhc1_1	rhc1_2))	(hal1_1	((vel1_1	vel2_1)	plu1_1)))	(((vir1_2
(((((((((((vul3_1	((gab1_2	vup1_1)	vup2_2))	icr1_2)	(gac1_1	icr2_1))	((369.1_1	(406.1_1	416.1_2))	(((gal1_2	gal2_1)	lai1_1)	((gab1_1	lai2_1)	tri2_2))))	((vel1_2	((gac2_1	(((gag2_1	vul1_1)	plu2_1)	(gal1_1	icr2_3)))	gac2_2))	gag1_2))	((((ceb1_2	vul1_2)	(366.1_1	369.1_2))	bur1_1)	(((((icr2_2	((vir2_1	icr1_3)	(grm1_1	grm2_1)))	vup1_2)	bur1_2)	((gag1_1	vul2_2)	hal2_1))	((gra2_2	gra1_2)	gra1_1))))	(rhc1_1	rhc1_2))	(hal1_1	(plu1_1	(vel1_1	vel2_1))))	(((((406.1_2
((((((((((((vul3_1	(gab1_2	(vup1_1	vup2_2)))	bur1_1)	(icr1_2	(gac1_1	icr2_1)))	(((icr2_2	vir2_1)	((icr1_3	vup1_2)	(grm1_1	grm2_1)))	bur1_2))	((((406.1_1	(369.1_1	416.1_2))	(((((gal1_2	gal2_1)	lai1_1)	gab1_1)	tri2_2)	lai2_1))	((gag1_1	hal2_1)	vul2_2))	((vel1_2	(((gac2_1	(gag2_1	plu2_1))	(icr2_3	vul1_1))	(gac2_2	gal1_1)))	gag1_2)))	((gra1_1	gra2_2)	gra1_2))	((ceb1_2	(366.1_1	369.1_2))	vul1_2))	(rhc1_1	rhc1_2))	(hal1_1	(plu1_1	(vel1_1	vel2_1))))	(((tri1_1
(((((((((vul3_1	(gab1_2	(vup1_1	vup2_2)))	(vul1_2	((366.1_1	369.1_2)	ceb1_2)))	(((((((((369.1_1	406.1_1)	416.1_2)	gab1_1)	lai1_1)	(gal1_2	gal2_1))	tri2_2)	lai2_1)	(vel1_2	((((gac2_1	gac2_2)	vul1_1)	gal1_1)	((gag2_1	plu2_1)	icr2_3))))	(((gac1_1	icr1_2)	icr2_1)	gag1_2)))	((((vir2_1	((icr1_3	icr2_2)	(vup1_2	(grm1_1	grm2_1))))	bur1_2)	((gra2_2	gra1_1)	gra1_2))	((gag1_1	hal2_1)	vul2_2)))	bur1_1)	(((vel1_1	vel2_1)	plu1_1)	hal1_1))	(rhc1_1	rhc1_2))	((((((((rot2_1
((((((((((((((((vul3_1	((gab1_2	vup1_1)	vup2_2))	icr1_2)	icr2_1)	(gac1_1	gag1_2))	((((369.1_1	416.1_2)	406.1_1)	(lai1_1	gab1_1))	((gal1_2	gal2_1)	(lai2_1	tri2_2))))	((((vup1_2	(icr1_3	icr2_2))	(grm1_1	grm2_1))	vir2_1)	bur1_2))	((vul1_2	ceb1_2)	(366.1_1	369.1_2)))	(vel1_2	(((gac2_1	icr2_3)	(gag2_1	(vul1_1	plu2_1)))	(gac2_2	gal1_1))))	(gra1_2	(gra1_1	gra2_2)))	((gag1_1	hal2_1)	vul2_2))	bur1_1)	(hal1_1	(plu1_1	(vel1_1	vel2_1))))	(rhc1_1	rhc1_2))	((vul3_2
((((((((((vul3_1	((gab1_2	vup1_1)	vup2_2))	(((((406.1_1	(369.1_1	416.1_2))	tri2_2)	((gab1_1	(gal1_2	gal2_1))	lai1_1))	lai2_1)	((((gac1_1	icr1_2)	icr2_1)	gag1_2)	((gag1_1	hal2_1)	vul2_2))))	((((icr2_2	vir2_1)	(grm1_1	grm2_1))	(vup1_2	icr1_3))	bur1_2))	bur1_1)	(((((gac2_1	gac2_2)	vul1_1)	(((gag2_1	plu2_1)	gal1_1)	icr2_3))	vel1_2)	((gra2_2	gra1_1)	gra1_2)))	(((366.1_1	369.1_2)	vul1_2)	ceb1_2))	((hal1_1	(plu1_1	(vel1_1	vel2_1)))	(rhc1_1	rhc1_2)))	((vul3_2
((((((((((vul3_1	(gab1_2	(vup1_1	vup2_2)))	(((gac2_1	(((gac2_2	(gag2_1	icr2_3))	vul1_1)	(gal1_1	plu2_1)))	vel1_2)	gag1_2))	(icr2_1	(gac1_1	icr1_2)))	((((grm1_1	grm2_1)	((icr2_2	vir2_1)	icr1_3))	vup1_2)	bur1_2))	((gag1_1	hal2_1)	vul2_2))	((((366.1_1	369.1_2)	(ceb1_2	vul1_2))	(((((369.1_1	(406.1_1	416.1_2))	tri2_2)	((lai1_1	gab1_1)	lai2_1))	(gal1_2	gal2_1))	bur1_1))	((gra1_1	gra1_2)	gra2_2)))	((hal1_1	(plu1_1	(vel1_1	vel2_1)))	(rhc1_1	rhc1_2)))	((((((bur2_2
(((((((((((vul3_1	(gab1_2	vup1_1))	vup2_2)	(gac1_1	(icr1_2	icr2_1)))	(((((ceb1_2	vul1_2)	(366.1_1	369.1_2))	((gag1_1	hal2_1)	vul2_2))	((((icr2_2	vir2_1)	(vup1_2	icr1_3))	(grm1_1	grm2_1))	bur1_2))	bur1_1))	((((((416.1_2	369.1_1)	406.1_1)	(lai1_1	gab1_1))	(gal1_2	gal2_1))	tri2_2)	lai2_1))	((vel1_2	(((gac2_1	vul1_1)	((gac2_2	(gag2_1	plu2_1))	icr2_3))	gal1_1))	gag1_2))	((gra1_1	gra2_2)	gra1_2))	(hal1_1	(plu1_1	(vel1_1	vel2_1))))	(rhc1_1	rhc1_2))	((((((((bur2_2
((((((((((((vul3_1	((gab1_2	vup1_1)	vup2_2))	icr2_1)	(icr1_2	gac1_1))	bur1_2)	((vup1_2	((icr2_2	vir2_1)	(icr1_3	(grm1_1	grm2_1))))	((vel1_2	((((gac2_1	gag2_1)	icr2_3)	vul1_1)	((gac2_2	plu2_1)	gal1_1)))	gag1_2)))	((gag1_1	vul2_2)	hal2_1))	((ceb1_2	vul1_2)	(366.1_1	369.1_2)))	bur1_1)	((((((406.1_1	416.1_2)	369.1_1)	((gab1_1	lai1_1)	(gal1_2	gal2_1)))	tri2_2)	lai2_1)	((gra2_2	gra1_1)	gra1_2)))	(((((((bur2_2	(tri2_1	vir1_1))	vir1_2)	((rot2_1	rot3_1)	rot3_2))
((((((((((vul3_1	((gab1_2	vup1_1)	vup2_2))	((icr1_2	icr2_1)	gac1_1))	(((((((369.1_1	406.1_1)	416.1_2)	(gab1_1	lai1_1))	(gal1_2	gal2_1))	tri2_2)	lai2_1)	((vel1_2	(((gac2_1	gac2_2)	(gag2_1	vul1_1))	(gal1_1	(icr2_3	plu2_1))))	gag1_2)))	(bur1_1	((gag1_1	hal2_1)	vul2_2)))	(((ceb1_2	((366.1_1	369.1_2)	vul1_2))	((gra2_2	gra1_2)	gra1_1))	((((icr2_2	vir2_1)	bur1_2)	((grm1_1	grm2_1)	icr1_3))	vup1_2)))	(rhc1_1	rhc1_2))	(hal1_1	(plu1_1	(vel1_1	vel2_1))))	(((((bur2_2
((((((((((((vul3_1	((gab1_2	vup1_1)	vup2_2))	((gac1_1	icr1_2)	icr2_1))	((((369.1_1	(406.1_1	416.1_2))	lai2_1)	((gab1_1	lai1_1)	tri2_2))	(gal1_2	gal2_1)))	gag1_2)	(((ceb1_2	((366.1_1	369.1_2)	vul1_2))	bur1_1)	((vir2_1	((vup1_2	(grm1_1	grm2_1))	(bur1_2	(icr2_2	icr1_3))))	((vel1_2	(((gac2_1	icr2_3)	(((gac2_2	plu2_1)	gal1_1)	gag2_1))	vul1_1))	((gag1_1	hal2_1)	vul2_2)))))	((gra1_1	gra2_2)	gra1_2))	(hal1_1	(plu1_1	(vel1_1	vel2_1))))	(rhc1_1	rhc1_2))	((((tri1_1
(((((((((((((vul3_1	vup1_1)	(gab1_2	vup2_2))	icr2_1)	(gac1_1	icr1_2))	(((((((((369.1_1	416.1_2)	406.1_1)	(gal1_2	gal2_1))	lai2_1)	gab1_1)	lai1_1)	tri2_2)	bur1_1)	(vel1_2	(((gac2_1	(((gac2_2	gag2_1)	gal1_1)	icr2_3))	vul1_1)	plu2_1))))	((ceb1_2	(366.1_1	369.1_2))	vul1_2))	(((gra2_2	gra1_1)	gra1_2)	((gag1_1	vul2_2)	hal2_1)))	((((vup1_2	(grm1_1	grm2_1))	(icr1_3	icr2_2))	(bur1_2	vir2_1))	gag1_2))	((hal1_1	(plu1_1	(vel1_1	vel2_1)))	(rhc1_1	rhc1_2)))	(((tri1_1
((((((((((vul3_1	((gab1_2	vup1_1)	vup2_2))	icr1_2)	gac1_1)	((vel1_2	((gac2_1	((gac2_2	icr2_3)	plu2_1))	(gag2_1	(gal1_1	vul1_1))))	((gra2_2	gra1_1)	gra1_2)))	((((ceb1_2	(366.1_1	369.1_2))	vul1_2)	(((((416.1_2	406.1_1)	369.1_1)	((gab1_1	lai1_1)	(gal1_2	gal2_1)))	tri2_2)	lai2_1))	((((((((grm1_1	grm2_1)	icr2_2)	vir2_1)	icr1_3)	vup1_2)	bur1_2)	gag1_2)	(bur1_1	(((gag1_1	hal2_1)	icr2_1)	vul2_2)))))	(rhc1_1	rhc1_2))	(hal1_1	(plu1_1	(vel1_1	vel2_1))))	((((((bur2_2
((((((((((vul3_1	vup2_2)	(gab1_2	vup1_1))	(gac1_1	icr1_2))	(hal1_1	(plu1_1	(vel1_1	vel2_1))))	((((((366.1_1	369.1_2)	ceb1_2)	vul1_2)	bur1_1)	((((icr2_2	vir2_1)	(vup1_2	((grm1_1	grm2_1)	icr1_3)))	bur1_2)	((((((((369.1_1	406.1_1)	416.1_2)	((gal1_2	gal2_1)	lai1_1))	(gab1_1	lai2_1))	tri2_2)	gag1_2)	icr2_1)	(gag1_1	(hal2_1	vul2_2)))))	(vel1_2	(((gac2_1	plu2_1)	icr2_3)	((gac2_2	gag2_1)	(gal1_1	vul1_1))))))	((gra2_2	gra1_2)	gra1_1))	(rhc1_1	rhc1_2))	((vul3_2
(((((((((((vul3_1	(gab1_2	vup1_1))	vup2_2)	icr2_1)	((gra2_2	gra1_2)	gra1_1))	(((366.1_1	369.1_2)	(ceb1_2	vul1_2))	bur1_1))	(((((((vir2_1	icr2_2)	icr1_3)	(vup1_2	(grm1_1	grm2_1)))	bur1_2)	((gac1_1	icr1_2)	((gag1_1	hal2_1)	vul2_2)))	(((((406.1_1	(369.1_1	416.1_2))	lai2_1)	(gal1_2	gal2_1))	(gab1_1	lai1_1))	tri2_2))	((vel1_2	((gac2_1	(((gac2_2	gag2_1)	plu2_1)	gal1_1))	(icr2_3	vul1_1)))	gag1_2)))	(rhc1_1	rhc1_2))	(hal1_1	(plu1_1	(vel1_1	vel2_1))))	((gac1_2
((((((((((((vul3_1	(gab1_2	vup1_1))	vup2_2)	icr1_2)	((gra2_2	gra1_2)	gra1_1))	((((icr1_3	((icr2_2	vir2_1)	(grm1_1	grm2_1)))	vup1_2)	bur1_2)	icr2_1))	((((((366.1_1	369.1_2)	(ceb1_2	vul1_2))	bur1_1)	(((((369.1_1	416.1_2)	406.1_1)	((lai1_1	gab1_1)	(gal1_2	gal2_1)))	tri2_2)	lai2_1))	gac1_1)	(((vel1_2	(((gac2_1	gag2_1)	gal1_1)	((gac2_2	vul1_1)	(plu2_1	icr2_3))))	gag1_2)	((gag1_1	hal2_1)	vul2_2))))	(hal1_1	(plu1_1	(vel1_1	vel2_1))))	(rhc1_1	rhc1_2))	(tri1_1
(((((((((((vul3_1	(gab1_2	vup2_2))	vup1_1)	(ceb1_2	((366.1_1	369.1_2)	vul1_2)))	((((((369.1_1	(406.1_1	416.1_2))	((lai1_1	gab1_1)	(gal1_2	gal2_1)))	(icr2_1	lai2_1))	tri2_2)	(bur1_1	((gra1_1	gra2_2)	gra1_2)))	(gac1_1	icr1_2)))	((gag1_1	vul2_2)	hal2_1))	((((((icr1_3	vup1_2)	icr2_2)	vir2_1)	(grm1_1	grm2_1))	bur1_2)	((vel1_2	(gac2_1	((((gac2_2	icr2_3)	gal1_1)	gag2_1)	(vul1_1	plu2_1))))	gag1_2)))	(hal1_1	((vel1_1	vel2_1)	plu1_1)))	(rhc1_1	rhc1_2))	(gab2_2
(((((((((((((vul3_1	vup1_1)	(gab1_2	vup2_2))	icr1_2)	gac1_1)	((vel1_2	((gac2_1	(gac2_2	icr2_3))	((gag2_1	plu2_1)	(gal1_1	vul1_1))))	gag1_2))	((((366.1_1	369.1_2)	(ceb1_2	vul1_2))	bur1_1)	((gra1_1	gra2_2)	gra1_2)))	((gag1_1	vul2_2)	hal2_1))	(((((vir2_1	(icr2_2	icr1_3))	(grm1_1	grm2_1))	vup1_2)	bur1_2)	((((((369.1_1	416.1_2)	406.1_1)	(gab1_1	lai1_1))	tri2_2)	(icr2_1	lai2_1))	(gal1_2	gal2_1))))	(hal1_1	((vel1_1	vel2_1)	plu1_1)))	(rhc1_1	rhc1_2))	((vul3_2
(((((((((((((((vul3_1	(gab1_2	(vup1_1	vup2_2)))	(icr2_1	lai2_1))	(gac1_1	icr1_2))	((ceb1_2	vul1_2)	(366.1_1	369.1_2)))	((vel1_2	((gac2_1	gal1_1)	((gac2_2	((gag2_1	icr2_3)	plu2_1))	vul1_1)))	gag1_2))	bur1_1)	(gra1_2	(gra1_1	gra2_2)))	(((406.1_1	(369.1_1	416.1_2))	((lai1_1	(gal1_2	gal2_1))	gab1_1))	tri2_2))	(((icr1_3	vup1_2)	(((grm1_1	grm2_1)	icr2_2)	vir2_1))	bur1_2))	((gag1_1	hal2_1)	vul2_2))	(hal1_1	(plu1_1	(vel1_1	vel2_1))))	(rhc1_1	rhc1_2))	((((((((bur2_2
((((((((((vul3_1	((gab1_2	vup1_1)	vup2_2))	icr1_2)	((gra2_2	gra1_2)	gra1_1))	(((((((grm1_1	grm2_1)	icr2_2)	vir2_1)	icr1_3)	vup1_2)	bur1_2)	(((((369.1_1	416.1_2)	406.1_1)	(gab1_1	(gal1_2	gal2_1)))	(lai1_1	tri2_2))	gag1_2)))	(((((((vul1_2	ceb1_2)	(366.1_1	369.1_2))	gac1_1)	lai2_1)	((gag1_1	hal2_1)	vul2_2))	icr2_1)	((vel1_2	(((gac2_1	gal1_1)	(gac2_2	(gag2_1	(icr2_3	plu2_1))))	vul1_1))	bur1_1)))	((hal1_1	(plu1_1	(vel1_1	vel2_1)))	(rhc1_1	rhc1_2)))	((((tri1_1
((((((((((vul3_1	(gab1_2	(vup1_1	vup2_2)))	(gag1_1	(hal2_1	vul2_2)))	((gac1_1	(icr2_1	lai2_1))	icr1_2))	((((((406.1_1	369.1_1)	416.1_2)	lai1_1)	gab1_1)	(gal1_2	gal2_1))	tri2_2))	(((ceb1_2	vul1_2)	(366.1_1	369.1_2))	((vel1_2	(((gac2_1	icr2_3)	(gag2_1	plu2_1))	((gac2_2	gal1_1)	vul1_1)))	((gra1_1	(gra1_2	gra2_2))	gag1_2))))	((((vup1_2	((grm1_1	grm2_1)	(icr1_3	icr2_2)))	vir2_1)	bur1_2)	(bur1_1	(hal1_1	(plu1_1	(vel1_1	vel2_1))))))	(rhc1_1	rhc1_2))	((((((((bur2_2
((((((((((((vul3_1	vup2_2)	(gab1_2	vup1_1))	((((((369.1_1	406.1_1)	416.1_2)	(gal1_2	gal2_1))	((lai1_1	gab1_1)	tri2_2))	((gac1_1	icr1_2)	(icr2_1	lai2_1)))	(gag1_1	(hal2_1	vul2_2))))	((ceb1_2	vul1_2)	(366.1_1	369.1_2)))	((((vir2_1	bur1_2)	(grm1_1	grm2_1))	(icr1_3	icr2_2))	vup1_2))	bur1_1)	(((vel1_2	(gac2_1	(gac2_2	(((gag2_1	plu2_1)	(gal1_1	icr2_3))	vul1_1))))	gag1_2)	((gra1_1	gra2_2)	gra1_2)))	(hal1_1	(plu1_1	(vel1_1	vel2_1))))	(rhc1_1	rhc1_2))	(((((406.1_2
(((((((((((((((vul3_1	(gab1_2	vup2_2))	vup1_1)	(((369.1_1	(406.1_1	416.1_2))	((gab1_1	((gal1_2	gal2_1)	lai1_1))	tri2_2))	(gac1_1	icr1_2)))	(ceb1_2	(vul1_2	(366.1_1	369.1_2))))	bur1_1)	(((vup1_2	(icr2_2	vir2_1))	bur1_2)	(icr1_3	(grm1_1	grm2_1))))	((gag1_1	hal2_1)	vul2_2))	(((gra2_2	gra1_1)	gra1_2)	(icr2_1	lai2_1)))	((vel1_2	(((gac2_1	gac2_2)	gal1_1)	(((gag2_1	plu2_1)	vul1_1)	icr2_3)))	gag1_2))	(hal1_1	(plu1_1	(vel1_1	vel2_1))))	(rhc1_1	rhc1_2))	((vul3_2
((((((((((((((vul3_1	(gab1_2	vup2_2))	vup1_1)	(icr1_2	gac1_1))	(((((406.1_1	416.1_2)	369.1_1)	lai1_1)	(gab1_1	(gal1_2	gal2_1)))	tri2_2))	((((vir2_1	icr2_2)	(vup1_2	(grm1_1	grm2_1)))	icr1_3)	bur1_2))	((gag1_1	vul2_2)	hal2_1))	bur1_1)	((366.1_1	369.1_2)	(ceb1_2	vul1_2)))	((vel1_2	((gac2_1	gag2_1)	((((gac2_2	gal1_1)	icr2_3)	vul1_1)	plu2_1)))	gag1_2))	(((gra1_1	gra2_2)	gra1_2)	(icr2_1	lai2_1)))	((hal1_1	(plu1_1	(vel1_1	vel2_1)))	(rhc1_1	rhc1_2)))	(((gac1_2
(((((((((((((vul3_1	gab1_2)	vup1_1)	vup2_2)	(gac1_1	icr1_2))	((gag1_1	vul2_2)	hal2_1))	((((((369.1_1	406.1_1)	416.1_2)	(gal1_2	gal2_1))	((lai1_1	gab1_1)	tri2_2))	lai2_1)	icr2_1))	(((icr2_2	((icr1_3	(grm1_1	grm2_1))	vir2_1))	vup1_2)	bur1_2))	(((vul1_2	ceb1_2)	(366.1_1	369.1_2))	bur1_1))	((((((gac2_1	((gag2_1	plu2_1)	gal1_1))	(gac2_2	vul1_1))	icr2_3)	vel1_2)	gag1_2)	((gra2_2	gra1_2)	gra1_1)))	(rhc1_1	rhc1_2))	(hal1_1	(plu1_1	(vel1_1	vel2_1))))	(((((rot2_1
((((((((((vul3_1	((gab1_2	vup1_1)	vup2_2))	(gac1_1	icr1_2))	((((416.1_2	406.1_1)	369.1_1)	((lai1_1	gab1_1)	((gal1_2	gal2_1)	lai2_1)))	tri2_2))	(((icr2_2	(vir2_1	icr1_3))	((grm1_1	grm2_1)	vup1_2))	bur1_2))	(vul1_2	((366.1_1	369.1_2)	ceb1_2)))	(((((vel1_2	(((gac2_1	gal1_1)	(gag2_1	icr2_3))	((gac2_2	plu2_1)	vul1_1)))	gag1_2)	bur1_1)	icr2_1)	((gag1_1	hal2_1)	vul2_2)))	((gra2_2	gra1_1)	gra1_2))	((hal1_1	(plu1_1	(vel1_1	vel2_1)))	(rhc1_1	rhc1_2)))	((((((((bur2_2
(((((((((vul3_1	(gab1_2	(vup1_1	vup2_2)))	(gag1_2	icr2_1))	(((((((icr1_3	vir2_1)	icr2_2)	(grm1_1	grm2_1))	vup1_2)	bur1_2)	((gra2_2	gra1_1)	gra1_2))	((((406.1_1	(369.1_1	416.1_2))	(gab1_1	tri2_2))	((gal1_2	gal2_1)	lai2_1))	lai1_1)))	(((((vul1_2	ceb1_2)	(366.1_1	369.1_2))	(gac1_1	icr1_2))	(bur1_1	((gag1_1	hal2_1)	vul2_2)))	((((gac2_1	(gac2_2	gag2_1))	(gal1_1	(icr2_3	plu2_1)))	vul1_1)	vel1_2)))	(hal1_1	((vel1_1	vel2_1)	plu1_1)))	(rhc1_1	rhc1_2))	(((tri1_1
((((((((((vul3_1	(gab1_2	vup1_1))	vup2_2)	((((((416.1_2	(369.1_1	406.1_1))	lai1_1)	(gab1_1	tri2_2))	lai2_1)	(gal1_2	gal2_1))	((bur1_1	vul2_2)	((((gac1_1	icr1_2)	icr2_1)	(gag1_1	hal2_1))	gag1_2))))	((((icr1_3	icr2_2)	vup1_2)	((grm1_1	grm2_1)	vir2_1))	bur1_2))	(vel1_2	((gac2_1	((gag2_1	icr2_3)	(gal1_1	plu2_1)))	(gac2_2	vul1_1))))	(((ceb1_2	vul1_2)	(366.1_1	369.1_2))	((gra2_2	gra1_1)	gra1_2)))	(rhc1_1	rhc1_2))	(hal1_1	((vel1_1	vel2_1)	plu1_1)))	((((((bur2_2
((((((((vul3_1	((gab1_2	vup1_1)	vup2_2))	(bur1_1	(gac1_1	icr2_1)))	((((((((grm1_1	grm2_1)	vir2_1)	icr1_3)	icr2_2)	vup1_2)	bur1_2)	((gag1_1	hal2_1)	vul2_2))	(icr1_2	gag1_2)))	(((((ceb1_2	(366.1_1	369.1_2))	vul1_2)	((gra1_1	gra2_2)	gra1_2))	((((((406.1_1	(369.1_1	416.1_2))	lai1_1)	gab1_1)	(gal1_2	gal2_1))	lai2_1)	tri2_2))	(((gac2_1	(gac2_2	(icr2_3	vul1_1)))	((gag2_1	gal1_1)	plu2_1))	vel1_2)))	(hal1_1	(plu1_1	(vel1_1	vel2_1))))	(rhc1_1	rhc1_2))	(((((((((bur2_2
(((((((((((((vul3_1	((gab1_2	vup1_1)	vup2_2))	gac1_1)	((gra1_1	gra1_2)	gra2_2))	((((icr1_3	((icr2_2	vir2_1)	(grm1_1	grm2_1)))	vup1_2)	bur1_2)	hal2_1))	((((406.1_1	(369.1_1	416.1_2))	lai2_1)	(((gab1_1	lai1_1)	tri2_2)	(gal1_2	gal2_1)))	(gag1_1	vul2_2)))	((((ceb1_2	vul1_2)	(366.1_1	369.1_2))	bur1_1)	(icr2_1	icr1_2)))	((vel1_2	((gac2_1	(((gac2_2	gag2_1)	icr2_3)	(gal1_1	plu2_1)))	vul1_1))	gag1_2))	(hal1_1	((vel1_1	vel2_1)	plu1_1)))	(rhc1_1	rhc1_2))	((((((rot2_1
((((((((((((vul3_1	(gab1_2	vup1_1))	vup2_2)	((((((369.1_1	406.1_1)	416.1_2)	lai1_1)	((gal1_2	gal2_1)	tri2_2))	gab1_1)	lai2_1))	((vup1_2	(icr2_2	(((grm1_1	grm2_1)	vir2_1)	icr1_3)))	bur1_2))	(((gac1_1	icr1_2)	((gag1_1	vul2_2)	hal2_1))	icr2_1))	(((vel1_2	((((gac2_1	gac2_2)	icr2_3)	(vul1_1	plu2_1))	(gag2_1	gal1_1)))	gag1_2)	((gra1_1	gra2_2)	gra1_2)))	bur1_1)	((ceb1_2	vul1_2)	(366.1_1	369.1_2)))	(rhc1_1	rhc1_2))	(hal1_1	(plu1_1	(vel1_1	vel2_1))))	(((((((rot2_1
((((((((((((vul3_1	(gab1_2	vup2_2))	vup1_1)	gag1_2)	((((icr1_3	((vir2_1	icr2_2)	(grm1_1	grm2_1)))	vup1_2)	bur1_2)	((((406.1_1	416.1_2)	369.1_1)	tri2_2)	(((gab1_1	lai1_1)	(gal1_2	gal2_1))	lai2_1))))	((ceb1_2	((366.1_1	369.1_2)	vul1_2))	bur1_1))	((gra2_2	gra1_2)	gra1_1))	((vel1_2	((gac2_1	vul1_1)	((((gac2_2	gag2_1)	plu2_1)	icr2_3)	gal1_1)))	(((icr1_2	gac1_1)	icr2_1)	((gag1_1	vul2_2)	hal2_1))))	(hal1_1	(plu1_1	(vel1_1	vel2_1))))	((vul3_2	gac1_2)	(rhc1_1
((((((((vul3_1	(gab1_2	(vup1_1	vup2_2)))	(((((vup1_2	(grm1_1	grm2_1))	icr1_3)	(icr2_2	vir2_1))	bur1_2)	((((((gac2_1	gal1_1)	vul1_1)	((gac2_2	(gag2_1	icr2_3))	plu2_1))	vel1_2)	gag1_2)	((gra2_2	gra1_1)	gra1_2))))	(((((vul1_2	ceb1_2)	(366.1_1	369.1_2))	bur1_1)	((gag1_1	vul2_2)	hal2_1))	((((406.1_1	(369.1_1	416.1_2))	((gal1_2	gal2_1)	lai2_1))	(lai1_1	gab1_1))	(((icr1_2	icr2_1)	gac1_1)	tri2_2))))	(hal1_1	(plu1_1	(vel1_1	vel2_1))))	(rhc1_1	rhc1_2))	((vul3_2
((((((((((vul3_1	(gab1_2	vup2_2))	vup1_1)	((icr1_2	gac1_1)	icr2_1))	((((ceb1_2	vul1_2)	(366.1_1	369.1_2))	bur1_1)	((((((icr2_2	icr1_3)	(grm1_1	grm2_1))	vup1_2)	vir2_1)	bur1_2)	(((((416.1_2	(369.1_1	406.1_1))	((gal1_2	gal2_1)	((gab1_1	lai1_1)	lai2_1)))	tri2_2)	(gag1_1	(hal2_1	vul2_2)))	((gra2_2	gra1_1)	gra1_2)))))	((vel1_2	(((gac2_1	((gac2_2	icr2_3)	(gal1_1	plu2_1)))	gag2_1)	vul1_1))	gag1_2))	((hal1_1	(plu1_1	(vel1_1	vel2_1)))	(rhc1_1	rhc1_2)))	((((((bur2_2
((((((((vul3_1	((gab1_2	vup2_2)	vup1_1))	(((ceb1_2	vul1_2)	(366.1_1	369.1_2))	((gag1_1	hal2_1)	vul2_2)))	((((((vir2_1	(grm1_1	grm2_1))	(icr1_3	icr2_2))	vup1_2)	(bur1_2	gag1_2))	bur1_1)	((icr1_2	gac1_1)	icr2_1)))	(((((((369.1_1	416.1_2)	406.1_1)	(gal1_2	gal2_1))	(lai1_1	gab1_1))	tri2_2)	lai2_1)	(vel1_2	((((gac2_1	vul1_1)	((gag2_1	plu2_1)	icr2_3))	gac2_2)	gal1_1))))	((gra1_2	gra1_1)	gra2_2))	((hal1_1	(plu1_1	(vel1_1	vel2_1)))	(rhc1_1	rhc1_2)))	((((((((bur2_2
(((((((((((vul3_1	((gab1_2	vup2_2)	vup1_1))	(((gag1_1	hal2_1)	vul2_2)	gag1_2))	((vel1_2	((((gac2_1	gac2_2)	plu2_1)	vul1_1)	(gag2_1	(gal1_1	icr2_3))))	((icr1_2	icr2_1)	gac1_1)))	((((((grm1_1	grm2_1)	icr1_3)	icr2_2)	vir2_1)	vup1_2)	bur1_2))	((((366.1_1	369.1_2)	(ceb1_2	vul1_2))	bur1_1)	((gra1_1	gra2_2)	gra1_2)))	(((((369.1_1	(406.1_1	416.1_2))	(gal1_2	gal2_1))	(lai1_1	gab1_1))	tri2_2)	lai2_1))	(rhc1_1	rhc1_2))	(hal1_1	(plu1_1	(vel1_1	vel2_1))))	(((((((bur2_2
((((((((((((vul3_1	gab1_2)	vup1_1)	vup2_2)	(icr2_1	gag1_2))	(((gra2_2	gra1_1)	gra1_2)	(gag1_1	(hal2_1	vul2_2))))	(((ceb1_2	((366.1_1	369.1_2)	vul1_2))	bur1_1)	(hal1_1	(plu1_1	(vel1_1	vel2_1)))))	((((((icr1_3	vir2_1)	(icr2_2	vup1_2))	(grm1_1	grm2_1))	((bur1_2	icr1_2)	gac1_1))	(vel1_2	(gac2_1	(((gac2_2	icr2_3)	((gal1_1	plu2_1)	vul1_1))	gag2_1))))	((((((369.1_1	416.1_2)	406.1_1)	lai2_1)	((gal1_2	gal2_1)	lai1_1))	gab1_1)	tri2_2)))	(rhc1_1	rhc1_2))	(vul3_2
((((((((((((vul3_1	gab1_2)	(vup2_2	vup1_1))	(icr2_1	((gag1_1	hal2_1)	vul2_2)))	(((icr1_3	(icr2_2	((grm1_1	grm2_1)	vir2_1)))	vup1_2)	bur1_2))	(((((369.1_1	416.1_2)	406.1_1)	tri2_2)	((lai1_1	gab1_1)	(gal1_2	gal2_1)))	lai2_1))	((((vel1_2	((gac2_1	gac2_2)	(((gag2_1	icr2_3)	(gal1_1	plu2_1))	vul1_1)))	gag1_2)	gac1_1)	(((gra1_1	gra2_2)	gra1_2)	icr1_2)))	(((ceb1_2	vul1_2)	(366.1_1	369.1_2))	bur1_1))	(rhc1_1	rhc1_2))	(hal1_1	(plu1_1	(vel1_1	vel2_1))))	(vul3_2
(((((((vul3_1	(vup1_1	vup2_2))	gab1_2)	(((vup1_2	(((grm1_1	grm2_1)	icr2_2)	(icr1_3	vir2_1)))	bur1_2)	((((((((369.1_1	406.1_1)	416.1_2)	((gal1_2	gal2_1)	(gab1_1	lai1_1)))	tri2_2)	lai2_1)	((gra1_1	gra2_2)	gra1_2))	((icr2_1	(gac1_1	icr1_2))	((gag1_1	hal2_1)	vul2_2)))	((vel1_2	((((gac2_1	plu2_1)	gag2_1)	(gac2_2	icr2_3))	(gal1_1	vul1_1)))	gag1_2))))	(((ceb1_2	vul1_2)	(366.1_1	369.1_2))	bur1_1))	((hal1_1	(plu1_1	(vel1_1	vel2_1)))	(rhc1_1	rhc1_2)))	((((((bur2_2
((((((((((((vul3_1	((gab1_2	vup1_1)	vup2_2))	(gag1_1	(hal2_1	vul2_2)))	icr2_1)	(gac1_1	icr1_2))	bur1_1)	((((406.1_1	(369.1_1	416.1_2))	((gab1_1	lai1_1)	(gal1_2	gal2_1)))	lai2_1)	tri2_2))	((((366.1_1	369.1_2)	vul1_2)	ceb1_2)	((((icr1_3	((icr2_2	vir2_1)	(grm1_1	grm2_1)))	vup1_2)	bur1_2)	((gra1_1	gra2_2)	gra1_2))))	((vel1_2	(((gac2_1	plu2_1)	icr2_3)	(((gac2_2	gal1_1)	gag2_1)	vul1_1)))	gag1_2))	((hal1_1	(plu1_1	(vel1_1	vel2_1)))	(rhc1_1	rhc1_2)))	(((((((406.1_2
(((((((((((vul3_1	(gab1_2	(vup1_1	vup2_2)))	(((((vir2_1	icr2_2)	(grm1_1	grm2_1))	vup1_2)	icr1_3)	bur1_2))	(ceb1_2	((366.1_1	369.1_2)	vul1_2)))	((((vel1_2	(((((gac2_1	gac2_2)	gag2_1)	(icr2_3	plu2_1))	gal1_1)	vul1_1))	gag1_2)	((gra1_1	gra2_2)	gra1_2))	(icr2_1	(gac1_1	icr1_2))))	(((((((416.1_2	369.1_1)	406.1_1)	tri2_2)	((gab1_1	lai1_1)	(gal1_2	gal2_1)))	lai2_1)	((gag1_1	hal2_1)	vul2_2))	bur1_1))	(rhc1_1	rhc1_2))	(hal1_1	(plu1_1	(vel1_1	vel2_1))))	((((((bur2_2
((((((((((vul3_1	((gab1_2	vup1_1)	vup2_2))	((((((((369.1_1	406.1_1)	416.1_2)	(gal1_2	gal2_1))	((gab1_1	lai1_1)	lai2_1))	tri2_2)	((gag1_1	hal2_1)	vul2_2))	((vel1_2	(((((gac2_1	icr2_3)	gac2_2)	plu2_1)	(gag2_1	vul1_1))	gal1_1))	gag1_2))	((icr1_2	icr2_1)	gac1_1)))	bur1_1)	((((ceb1_2	vul1_2)	(366.1_1	369.1_2))	((gra2_2	gra1_1)	gra1_2))	((((grm1_1	grm2_1)	(icr2_2	vir2_1))	(vup1_2	icr1_3))	bur1_2)))	(rhc1_1	rhc1_2))	(hal1_1	(plu1_1	(vel1_1	vel2_1))))	((((tri1_1
((((((((((((((vul3_1	(gab1_2	vup1_1))	vup2_2)	((gag1_1	vul2_2)	hal2_1))	icr2_1)	(((406.1_1	(369.1_1	416.1_2))	(((tri2_2	((gal1_2	gal2_1)	lai2_1))	lai1_1)	gab1_1))	(gac1_1	icr1_2)))	bur1_1)	(((icr1_3	((grm1_1	grm2_1)	(icr2_2	vir2_1)))	bur1_2)	vup1_2))	((((((gac2_1	vul1_1)	(gac2_2	plu2_1))	gag2_1)	(gal1_1	icr2_3))	vel1_2)	gag1_2))	(((vul1_2	(366.1_1	369.1_2))	ceb1_2)	((gra2_2	gra1_2)	gra1_1)))	(hal1_1	(plu1_1	(vel1_1	vel2_1))))	(rhc1_1	rhc1_2))	((((((((bur2_2
(((((((((((((vul3_1	((gab1_2	vup1_1)	vup2_2))	icr2_1)	bur1_1)	((gag1_1	hal2_1)	vul2_2))	((ceb1_2	(366.1_1	369.1_2))	vul1_2))	((gra2_2	gra1_1)	gra1_2))	(gac1_1	icr1_2))	(((((icr2_2	(grm1_1	grm2_1))	vir2_1)	vup1_2)	(bur1_2	icr1_3))	(((((369.1_1	416.1_2)	406.1_1)	(lai1_1	gab1_1))	(((gal1_2	gal2_1)	tri2_2)	lai2_1))	((vel1_2	(((gac2_1	((gac2_2	plu2_1)	icr2_3))	(gag2_1	gal1_1))	vul1_1))	gag1_2))))	((hal1_1	((vel1_1	vel2_1)	plu1_1))	(rhc1_1	rhc1_2)))	(((((((bur2_2
(((((((((((vul3_1	((gab1_2	vup2_2)	vup1_1))	((gra2_2	gra1_1)	gra1_2))	(((((((406.1_1	416.1_2)	369.1_1)	(gal1_2	gal2_1))	lai2_1)	(gab1_1	lai1_1))	tri2_2)	((gag1_1	hal2_1)	vul2_2)))	((icr1_2	icr2_1)	gac1_1))	(((((366.1_1	369.1_2)	ceb1_2)	vul1_2)	bur1_1)	((vel1_2	(gac2_1	(((gac2_2	plu2_1)	((gag2_1	icr2_3)	gal1_1))	vul1_1)))	gag1_2)))	(((((grm1_1	grm2_1)	vir2_1)	icr2_2)	(vup1_2	icr1_3))	bur1_2))	(vul3_2	gac1_2))	(((tri1_1	((((bur2_2	tri2_1)	vir1_1)	vir1_2)
(((((((((((vul3_1	(gab1_2	vup1_1))	vup2_2)	gac1_1)	icr1_2)	(gag1_1	(hal2_1	vul2_2)))	((vul1_2	((366.1_1	369.1_2)	ceb1_2))	bur1_1))	(((((icr1_3	(grm1_1	grm2_1))	icr2_2)	vir2_1)	vup1_2)	bur1_2))	(((((((416.1_2	406.1_1)	369.1_1)	(gal1_2	gal2_1))	(gab1_1	lai1_1))	tri2_2)	(icr2_1	lai2_1))	(((vel1_2	(((gac2_1	(gag2_1	plu2_1))	((gac2_2	icr2_3)	gal1_1))	vul1_1))	gag1_2)	((gra2_2	gra1_2)	gra1_1))))	((hal1_1	((vel1_1	vel2_1)	plu1_1))	(rhc1_1	rhc1_2)))	((((((((bur2_2
(((((((((((vul3_1	gab1_2)	(vup1_1	vup2_2))	gac1_1)	((icr1_2	(icr2_1	lai2_1))	((gag1_1	hal2_1)	vul2_2)))	(((((369.1_1	416.1_2)	406.1_1)	lai1_1)	(gal1_2	gal2_1))	(gab1_1	tri2_2)))	((((ceb1_2	(vul1_2	(366.1_1	369.1_2)))	bur1_1)	((gra2_2	gra1_1)	gra1_2))	(((vup1_2	(((icr2_2	(grm1_1	grm2_1))	icr1_3)	vir2_1))	bur1_2)	((vel1_2	((gac2_1	(icr2_3	plu2_1))	(((gac2_2	vul1_1)	gal1_1)	gag2_1)))	gag1_2))))	(hal1_1	(plu1_1	(vel1_1	vel2_1))))	(rhc1_1	rhc1_2))	(gab2_2
(((((((((((((vul3_1	(gab1_2	vup1_1))	vup2_2)	(icr1_2	gac1_1))	((((gag1_1	hal2_1)	vul2_2)	icr2_1)	lai2_1))	(((ceb1_2	vul1_2)	(366.1_1	369.1_2))	bur1_1))	((((((icr2_2	icr1_3)	vir2_1)	(grm1_1	grm2_1))	vup1_2)	bur1_2)	((((369.1_1	(406.1_1	416.1_2))	(gab1_1	((gal1_2	gal2_1)	lai1_1)))	tri2_2)	((vel1_2	((gac2_1	(gac2_2	(gal1_1	vul1_1)))	(gag2_1	(icr2_3	plu2_1))))	gag1_2))))	((gra2_2	gra1_1)	gra1_2))	(hal1_1	(plu1_1	(vel1_1	vel2_1))))	(rhc1_1	rhc1_2))	(vul3_2
((((((((((((vul3_1	((gab1_2	vup2_2)	vup1_1))	(gac1_1	icr1_2))	(((vel1_2	((gac2_1	((gac2_2	plu2_1)	gal1_1))	((gag2_1	vul1_1)	icr2_3)))	gag1_2)	(icr2_1	lai2_1)))	(((((icr1_3	icr2_2)	(vir2_1	(grm1_1	grm2_1)))	vup1_2)	bur1_2)	((((416.1_2	(369.1_1	406.1_1))	((lai1_1	(gal1_2	gal2_1))	gab1_1))	tri2_2)	((gag1_1	vul2_2)	hal2_1))))	bur1_1)	((gra2_2	gra1_1)	gra1_2))	(hal1_1	(plu1_1	(vel1_1	vel2_1))))	(ceb1_2	((366.1_1	369.1_2)	vul1_2)))	(rhc1_1	rhc1_2))	(((((((rot2_1
(((((((((((vul3_1	(gab1_2	(vup1_1	vup2_2)))	((gag1_1	hal2_1)	vul2_2))	(icr1_2	gac1_1))	((((((406.1_1	(369.1_1	416.1_2))	(gab1_1	lai1_1))	(gal1_2	gal2_1))	(icr2_1	lai2_1))	tri2_2)	((vel1_2	((gac2_1	(((gac2_2	gag2_1)	plu2_1)	icr2_3))	(gal1_1	vul1_1)))	gag1_2)))	((((icr2_2	vir2_1)	(icr1_3	(grm1_1	grm2_1)))	vup1_2)	bur1_2))	((gra1_2	gra1_1)	gra2_2))	bur1_1)	((((366.1_1	369.1_2)	(ceb1_2	vul1_2))	(rhc1_1	rhc1_2))	(hal1_1	(plu1_1	(vel1_1	vel2_1)))))	((((((rot2_1
(((((((((((((((vul3_1	(vup1_1	vup2_2))	gab1_2)	icr1_2)	gac1_1)	(gag1_2	(icr2_1	lai2_1)))	((vup1_2	((icr1_3	icr2_2)	((grm1_1	grm2_1)	vir2_1)))	bur1_2))	((((366.1_1	369.1_2)	ceb1_2)	vul1_2)	bur1_1))	((gra2_2	gra1_1)	gra1_2))	(((((((369.1_1	406.1_1)	416.1_2)	gab1_1)	((gal1_2	gal2_1)	lai1_1))	tri2_2)	((gag1_1	hal2_1)	vul2_2))	(vel1_2	((gac2_1	(gac2_2	gal1_1))	(((gag2_1	icr2_3)	vul1_1)	plu2_1)))))	(rhc1_1	rhc1_2))	(hal1_1	(plu1_1	(vel1_1	vel2_1))))	(((((bur2_2
((((((((((((vul3_1	((gab1_2	vup1_1)	vup2_2))	(gac1_1	icr1_2))	(((gag1_1	hal2_1)	vul2_2)	gag1_2))	(((369.1_1	(406.1_1	416.1_2))	tri2_2)	((lai1_1	(gal1_2	gal2_1))	gab1_1)))	((((gac2_1	(((gag2_1	icr2_3)	gal1_1)	plu2_1))	gac2_2)	vul1_1)	vel1_2))	((((icr2_2	icr1_3)	(grm1_1	grm2_1))	(vup1_2	bur1_2))	vir2_1))	((((ceb1_2	vul1_2)	(366.1_1	369.1_2))	bur1_1)	(((gra2_2	gra1_1)	gra1_2)	(icr2_1	lai2_1))))	((hal1_1	(plu1_1	(vel1_1	vel2_1)))	(rhc1_1	rhc1_2)))	(((((rot2_1
(((((((((((vul3_1	(gab1_2	vup1_1))	vup2_2)	gag1_2)	(((((((gac2_1	plu2_1)	(gac2_2	icr2_3))	(gag2_1	gal1_1))	vul1_1)	vel1_2)	bur1_1)	((gag1_1	vul2_2)	hal2_1)))	(((((grm1_1	grm2_1)	(vup1_2	((icr2_2	icr1_3)	vir2_1)))	bur1_2)	(icr1_2	gac1_1))	(((416.1_2	(369.1_1	406.1_1))	(lai1_1	gab1_1))	((gal1_2	gal2_1)	tri2_2))))	((((366.1_1	369.1_2)	(vul1_2	ceb1_2))	((gra2_2	gra1_1)	gra1_2))	(icr2_1	lai2_1)))	(hal1_1	((vel1_1	vel2_1)	plu1_1)))	(rhc1_1	rhc1_2))	(((vul3_2
(((((((((((vul3_1	(gab1_2	(vup1_1	vup2_2)))	(((gra1_1	gra1_2)	gra2_2)	((gag1_1	hal2_1)	vul2_2)))	((ceb1_2	((366.1_1	369.1_2)	vul1_2))	gag1_2))	bur1_1)	((((((((416.1_2	(369.1_1	406.1_1))	gab1_1)	lai1_1)	tri2_2)	(gal1_2	gal2_1))	lai2_1)	(((gac2_1	((gal1_1	plu2_1)	vul1_1))	((gac2_2	icr2_3)	gag2_1))	vel1_2))	((icr1_2	gac1_1)	icr2_1)))	(((grm1_1	grm2_1)	((vup1_2	icr2_2)	(vir2_1	icr1_3)))	bur1_2))	(rhc1_1	rhc1_2))	(hal1_1	(plu1_1	(vel1_1	vel2_1))))	((((((((bur2_2
(((((((((vul3_1	vup1_1)	(gab1_2	vup2_2))	((vul1_2	((366.1_1	369.1_2)	ceb1_2))	((((((((((406.1_1	416.1_2)	369.1_1)	(gal1_2	gal2_1))	gab1_1)	lai1_1)	lai2_1)	tri2_2)	gag1_2)	((vel1_2	(((gac2_1	gag2_1)	(((gac2_2	plu2_1)	gal1_1)	icr2_3))	vul1_1))	((gag1_1	hal2_1)	vul2_2)))	bur1_1)))	(((vup1_2	((icr2_2	icr1_3)	((grm1_1	grm2_1)	vir2_1)))	bur1_2)	((icr1_2	icr2_1)	gac1_1)))	((gra1_1	gra2_2)	gra1_2))	((hal1_1	(plu1_1	(vel1_1	vel2_1)))	(rhc1_1	rhc1_2)))	(((((406.1_2
(((((((((vul3_1	((gab1_2	vup1_1)	vup2_2))	((((((((vup1_2	((icr2_2	vir2_1)	icr1_3))	(grm1_1	grm2_1))	bur1_2)	(icr1_2	gac1_1))	((gra2_2	gra1_2)	gra1_1))	(((gag1_1	hal2_1)	vul2_2)	icr2_1))	(((((gac2_1	(gac2_2	icr2_3))	vul1_1)	(gag2_1	plu2_1))	gal1_1)	vel1_2))	(((((369.1_1	416.1_2)	406.1_1)	tri2_2)	lai2_1)	((gab1_1	(gal1_2	gal2_1))	lai1_1))))	((((ceb1_2	vul1_2)	(366.1_1	369.1_2))	bur1_1)	gag1_2))	(hal1_1	(plu1_1	(vel1_1	vel2_1))))	(rhc1_1	rhc1_2))	(vul3_2
((((((((((((vul3_1	(gab1_2	(vup1_1	vup2_2)))	((gra1_1	gra2_2)	gra1_2))	bur1_1)	((((vul1_2	((366.1_1	369.1_2)	ceb1_2))	(gac1_1	icr1_2))	((gag1_1	hal2_1)	vul2_2))	(((vel1_2	((gac2_1	(((gac2_2	icr2_3)	plu2_1)	gag2_1))	(gal1_1	vul1_1)))	gag1_2)	icr2_1)))	((((((406.1_1	369.1_1)	416.1_2)	lai2_1)	(gab1_1	(gal1_2	gal2_1)))	tri2_2)	lai1_1))	((((icr2_2	((grm1_1	grm2_1)	icr1_3))	vup1_2)	vir2_1)	bur1_2))	(hal1_1	(plu1_1	(vel1_1	vel2_1))))	(vul3_2	gac1_2))	((((tri1_1
((((((((((((vul3_1	(gab1_2	vup1_1))	vup2_2)	((vel1_2	(((gac2_1	icr2_3)	(gac2_2	((gag2_1	plu2_1)	gal1_1)))	vul1_1))	gag1_2))	((gag1_1	hal2_1)	vul2_2))	((((416.1_2	369.1_1)	406.1_1)	tri2_2)	(((gab1_1	(gal1_2	gal2_1))	lai1_1)	lai2_1)))	((((vul1_2	ceb1_2)	(366.1_1	369.1_2))	(((vup1_2	((bur1_2	(icr2_2	icr1_3))	(grm1_1	grm2_1)))	vir2_1)	(((gra1_1	gra2_2)	gra1_2)	((gac1_1	icr1_2)	icr2_1))))	bur1_1))	(hal1_1	(plu1_1	(vel1_1	vel2_1))))	(rhc1_1	rhc1_2))	(vul3_2
(((((((((vul3_1	((gab1_2	vup2_2)	vup1_1))	((icr1_2	gac1_1)	icr2_1))	(((bur1_2	(vup1_2	(grm1_1	grm2_1)))	(icr2_2	icr1_3))	vir2_1))	(((ceb1_2	((366.1_1	369.1_2)	vul1_2))	bur1_1)	((gag1_1	vul2_2)	hal2_1)))	((((((369.1_1	406.1_1)	416.1_2)	((gab1_1	lai1_1)	(gal1_2	gal2_1)))	(lai2_1	tri2_2))	(gra2_2	(gra1_1	gra1_2)))	(((((((gac2_1	(gac2_2	icr2_3))	gal1_1)	gag2_1)	plu2_1)	vul1_1)	vel1_2)	gag1_2)))	(hal1_1	(plu1_1	(vel1_1	vel2_1))))	(rhc1_1	rhc1_2))	((((((((406.1_2
((((((((((((vul3_1	(gab1_2	(vup1_1	vup2_2)))	(((gac1_1	icr1_2)	icr2_1)	((gag1_1	hal2_1)	vul2_2)))	bur1_1)	((ceb1_2	vul1_2)	(366.1_1	369.1_2)))	(((icr1_3	icr2_2)	(bur1_2	((grm1_1	grm2_1)	vir2_1)))	vup1_2))	(((vel1_2	((((gac2_1	vul1_1)	gal1_1)	((gag2_1	icr2_3)	plu2_1))	gac2_2))	gag1_2)	((gra2_2	gra1_1)	gra1_2)))	((((369.1_1	(406.1_1	416.1_2))	lai1_1)	lai2_1)	((gab1_1	(gal1_2	gal2_1))	tri2_2)))	(hal1_1	(plu1_1	(vel1_1	vel2_1))))	(rhc1_1	rhc1_2))	(((((406.1_2
(((((((vul3_1	((gab1_2	vup1_1)	vup2_2))	((((((416.1_2	406.1_1)	369.1_1)	gab1_1)	tri2_2)	((lai1_1	(gal1_2	gal2_1))	lai2_1))	(bur1_2	icr2_1)))	((((ceb1_2	vul1_2)	(366.1_1	369.1_2))	((((((icr1_3	icr2_2)	((grm1_1	grm2_1)	vir2_1))	vup1_2)	((gag1_1	hal2_1)	vul2_2))	(gac1_1	icr1_2))	(((vel1_2	(((gac2_1	(gac2_2	gal1_1))	(gag2_1	vul1_1))	(icr2_3	plu2_1)))	gag1_2)	bur1_1)))	((gra1_1	gra2_2)	gra1_2)))	(hal1_1	(plu1_1	(vel1_1	vel2_1))))	((((((bur2_2	((tri2_1	vir1_1)
(((((((((((((vul3_1	gab1_2)	icr2_1)	(vup2_2	vup1_1))	((((416.1_2	406.1_1)	369.1_1)	(((gab1_1	lai1_1)	(gal1_2	gal2_1))	(lai2_1	tri2_2)))	((gag1_1	vul2_2)	hal2_1)))	bur1_2)	(gac1_1	icr1_2))	((vel1_2	((gac2_1	((gac2_2	gag2_1)	gal1_1))	((plu2_1	icr2_3)	vul1_1)))	gag1_2))	((((vul1_2	ceb1_2)	(366.1_1	369.1_2))	bur1_1)	((((icr2_2	icr1_3)	vup1_2)	vir2_1)	(grm1_1	grm2_1))))	((gra1_1	gra2_2)	gra1_2))	((hal1_1	(plu1_1	(vel1_1	vel2_1)))	(rhc1_1	rhc1_2)))	(((tri1_1
(((((((((vul3_1	(gab1_2	(vup1_1	vup2_2)))	(((((((grm1_1	grm2_1)	icr1_3)	icr2_2)	(vup1_2	vir2_1))	bur1_2)	((gra2_2	gra1_2)	gra1_1))	((gag1_1	hal2_1)	vul2_2)))	((((ceb1_2	vul1_2)	(366.1_1	369.1_2))	bur1_1)	(((((((416.1_2	406.1_1)	369.1_1)	((lai1_1	gab1_1)	(gal1_2	gal2_1)))	tri2_2)	lai2_1)	(gac1_1	icr1_2))	((vel1_2	((gac2_1	(gac2_2	gag2_1))	((gal1_1	(vul1_1	plu2_1))	icr2_3)))	gag1_2))))	icr2_1)	(rhc1_1	rhc1_2))	(hal1_1	(plu1_1	(vel1_1	vel2_1))))	(((tri1_1
(((((((((((vul3_1	((gab1_2	vup1_1)	vup2_2))	(((ceb1_2	vul1_2)	(366.1_1	369.1_2))	bur1_1))	(((((vir2_1	vup1_2)	(icr2_2	icr1_3))	(grm1_1	grm2_1))	bur1_2)	((gag1_1	hal2_1)	vul2_2)))	(icr1_2	gac1_1))	(((vel1_2	(gac2_1	(((gac2_2	gag2_1)	gal1_1)	(icr2_3	plu2_1))))	vul1_1)	gag1_2))	(((((416.1_2	(369.1_1	406.1_1))	((gal1_2	gal2_1)	lai1_1))	tri2_2)	lai2_1)	gab1_1))	(((gra2_2	gra1_1)	gra1_2)	icr2_1))	((hal1_1	(plu1_1	(vel1_1	vel2_1)))	(rhc1_1	rhc1_2)))	((((((rot2_1
((((((((((vul3_1	((gab1_2	vup2_2)	vup1_1))	icr2_1)	((((vul1_2	ceb1_2)	(366.1_1	369.1_2))	bur1_1)	((((((grm1_1	grm2_1)	vir2_1)	(icr2_2	icr1_3))	vup1_2)	bur1_2)	((gac1_1	icr1_2)	gag1_2))))	((((((gac2_1	gag2_1)	plu2_1)	((gac2_2	icr2_3)	vul1_1))	gal1_1)	vel1_2)	((gag1_1	vul2_2)	hal2_1)))	((((406.1_1	416.1_2)	369.1_1)	(lai1_1	lai2_1))	(gab1_1	((gal1_2	gal2_1)	tri2_2))))	((gra2_2	gra1_1)	gra1_2))	((plu1_1	(vel1_1	vel2_1))	hal1_1))	(rhc1_1	rhc1_2))	((((((((bur2_2
(((((((((((((vul3_1	((gab1_2	vup1_1)	vup2_2))	(gac1_1	icr1_2))	icr2_1)	bur1_1)	((vel1_2	((gac2_1	vul1_1)	((((gac2_2	icr2_3)	gag2_1)	gal1_1)	plu2_1)))	gag1_2))	((ceb1_2	(366.1_1	369.1_2))	vul1_2))	(((((((406.1_1	416.1_2)	369.1_1)	tri2_2)	lai2_1)	((gab1_1	(gal1_2	gal2_1))	lai1_1))	(gag1_1	hal2_1))	vul2_2))	((((vup1_2	(grm1_1	grm2_1))	(vir2_1	(icr2_2	icr1_3)))	bur1_2)	((gra2_2	gra1_1)	gra1_2)))	(hal1_1	(plu1_1	(vel1_1	vel2_1))))	(rhc1_1	rhc1_2))	((((((rot2_1
((((((((((((((vul3_1	vup1_1)	(gab1_2	vup2_2))	((gac1_1	icr2_1)	icr1_2))	((((((gac2_1	gag2_1)	gac2_2)	(gal1_1	(plu2_1	icr2_3)))	vul1_1)	vel1_2)	gag1_2))	bur1_1)	((ceb1_2	vul1_2)	(366.1_1	369.1_2)))	((gra2_2	gra1_1)	gra1_2))	(((((grm1_1	grm2_1)	((vup1_2	icr1_3)	(icr2_2	vir2_1)))	bur1_2)	((gag1_1	hal2_1)	vul2_2))	(((369.1_1	(406.1_1	416.1_2))	((lai1_1	gab1_1)	((gal1_2	gal2_1)	tri2_2)))	lai2_1)))	(rhc1_1	rhc1_2))	(hal1_1	(plu1_1	(vel1_1	vel2_1))))	((vul3_2
(((((((((((((vul3_1	(vup1_1	vup2_2))	gab1_2)	(icr2_1	(gac1_1	icr1_2)))	gag1_2)	((((366.1_1	369.1_2)	vul1_2)	ceb1_2)	((gag1_1	hal2_1)	vul2_2)))	((((416.1_2	(369.1_1	406.1_1))	(lai1_1	gab1_1))	((gal1_2	gal2_1)	tri2_2))	lai2_1))	((((((vup1_2	icr1_3)	(grm1_1	grm2_1))	(vir2_1	icr2_2))	bur1_2)	((vel1_2	(((gac2_1	gac2_2)	vul1_1)	((gag2_1	(icr2_3	plu2_1))	gal1_1)))	bur1_1))	((gra2_2	gra1_1)	gra1_2)))	(hal1_1	(plu1_1	(vel1_1	vel2_1))))	(rhc1_1	rhc1_2))	((((((406.1_2
(((((((((vul3_1	vup2_2)	(gab1_2	vup1_1))	gag1_2)	(((((((((366.1_1	369.1_2)	vul1_2)	ceb1_2)	((gac1_1	icr1_2)	icr2_1))	(bur1_1	((gag1_1	hal2_1)	vul2_2)))	((((406.1_1	(369.1_1	416.1_2))	(gab1_1	lai1_1))	lai2_1)	((gal1_2	gal2_1)	tri2_2)))	((((vir2_1	(icr1_3	icr2_2))	vup1_2)	(grm1_1	grm2_1))	bur1_2))	((((gac2_1	gal1_1)	((gac2_2	gag2_1)	plu2_1))	(icr2_3	vul1_1))	vel1_2))	((gra2_2	gra1_1)	gra1_2)))	(hal1_1	(plu1_1	(vel1_1	vel2_1))))	(rhc1_1	rhc1_2))	(((((((bur2_2
(((((((((((((vul3_1	(gab1_2	vup2_2))	vup1_1)	(((vul1_2	(366.1_1	369.1_2))	ceb1_2)	bur1_1))	((gra2_2	gra1_1)	gra1_2))	((gag1_1	vul2_2)	hal2_1))	((icr2_1	gac1_1)	icr1_2))	((((((icr1_3	vir2_1)	(grm1_1	grm2_1))	icr2_2)	vup1_2)	bur1_2)	((((369.1_1	406.1_1)	416.1_2)	((gab1_1	lai1_1)	tri2_2))	((gal1_2	gal2_1)	lai2_1))))	((vel1_2	(((gac2_1	vul1_1)	gal1_1)	(gac2_2	(gag2_1	(icr2_3	plu2_1)))))	gag1_2))	((hal1_1	(plu1_1	(vel1_1	vel2_1)))	(rhc1_1	rhc1_2)))	((((((bur2_2
(((((((((((vul3_1	((gab1_2	vup2_2)	vup1_1))	((icr1_2	gac1_1)	icr2_1))	(((ceb1_2	(366.1_1	369.1_2))	vul1_2)	(((vel1_2	(((gac2_1	(((gag2_1	icr2_3)	plu2_1)	gal1_1))	gac2_2)	vul1_1))	gag1_2)	bur1_1)))	((gag1_1	hal2_1)	vul2_2))	(((((icr1_3	((grm1_1	grm2_1)	vir2_1))	(vup1_2	icr2_2))	bur1_2)	(((((369.1_1	416.1_2)	406.1_1)	(gal1_2	gal2_1))	(gab1_1	lai1_1))	tri2_2))	lai2_1))	((gra2_2	gra1_1)	gra1_2))	(hal1_1	(plu1_1	(vel1_1	vel2_1))))	((vul3_2	gac1_2)	(rhc1_1
((((((((((vul3_1	((gab1_2	vup1_1)	vup2_2))	(icr1_2	gac1_1))	icr2_1)	(((vel1_2	(((((gac2_1	icr2_3)	plu2_1)	gag2_1)	(gal1_1	vul1_1))	gac2_2))	gag1_2)	bur1_1))	(((((ceb1_2	vul1_2)	(366.1_1	369.1_2))	((((vir2_1	(icr2_2	icr1_3))	(grm1_1	grm2_1))	vup1_2)	bur1_2))	((((((369.1_1	406.1_1)	416.1_2)	lai2_1)	(gab1_1	((gal1_2	gal2_1)	lai1_1)))	tri2_2)	(gag1_1	(hal2_1	vul2_2))))	((gra2_2	gra1_1)	gra1_2)))	(hal1_1	((vel1_1	vel2_1)	plu1_1)))	(rhc1_1	rhc1_2))	(vul3_2
(((((((((vul3_1	((gab1_2	vup1_1)	vup2_2))	(((ceb1_2	vul1_2)	(366.1_1	369.1_2))	((gag1_1	hal2_1)	vul2_2)))	((gra1_1	gra2_2)	gra1_2))	((((((369.1_1	406.1_1)	416.1_2)	((gal1_2	gal2_1)	lai1_1))	((gab1_1	lai2_1)	tri2_2))	((gac1_1	icr1_2)	icr2_1))	bur1_1))	(((((grm1_1	grm2_1)	((vup1_2	icr1_3)	(icr2_2	vir2_1)))	bur1_2)	gag1_2)	(vel1_2	(((gac2_1	plu2_1)	icr2_3)	((gac2_2	gal1_1)	(gag2_1	vul1_1))))))	(hal1_1	((vel1_1	vel2_1)	plu1_1)))	(rhc1_1	rhc1_2))	((((((tri1_1
(((((((((((((vul3_1	vup2_2)	(gab1_2	vup1_1))	(icr2_1	(gac1_1	icr1_2)))	(((416.1_2	(369.1_1	406.1_1))	(gal1_2	gal2_1))	(((gab1_1	lai1_1)	tri2_2)	lai2_1)))	(((ceb1_2	vul1_2)	(366.1_1	369.1_2))	bur1_1))	((gra1_1	gra2_2)	gra1_2))	(((vel1_2	((((gac2_1	plu2_1)	(gal1_1	icr2_3))	gac2_2)	(gag2_1	vul1_1)))	gag1_2)	((gag1_1	hal2_1)	vul2_2)))	(((icr1_3	((icr2_2	vir2_1)	(grm1_1	grm2_1)))	vup1_2)	bur1_2))	((hal1_1	(plu1_1	(vel1_1	vel2_1)))	(rhc1_1	rhc1_2)))	(((((bur2_2
((((((((((((vul3_1	vup1_1)	(gab1_2	vup2_2))	((gac1_1	icr2_1)	icr1_2))	((((366.1_1	369.1_2)	ceb1_2)	vul1_2)	((gag1_1	vul2_2)	hal2_1)))	((vel1_2	((gac2_1	((gac2_2	((gag2_1	plu2_1)	vul1_1))	icr2_3))	gal1_1))	gag1_2))	(((((grm1_1	grm2_1)	icr2_2)	((icr1_3	vir2_1)	vup1_2))	bur1_2)	((((406.1_1	(369.1_1	416.1_2))	lai2_1)	((lai1_1	gab1_1)	((gal1_2	gal2_1)	tri2_2)))	((gra2_2	gra1_1)	gra1_2))))	bur1_1)	(hal1_1	(plu1_1	(vel1_1	vel2_1))))	(rhc1_1	rhc1_2))	((((((bur2_2
(((((((((((vul3_1	gab1_2)	(vup1_1	vup2_2))	(gac1_1	(icr1_2	icr2_1)))	(gag1_1	(hal2_1	vul2_2)))	((((grm1_1	grm2_1)	vir2_1)	(vup1_2	(icr2_2	icr1_3)))	bur1_2))	(((ceb1_2	vul1_2)	(366.1_1	369.1_2))	((gra2_2	gra1_1)	gra1_2)))	((((((((369.1_1	406.1_1)	416.1_2)	(gal1_2	gal2_1))	(gab1_1	lai1_1))	lai2_1)	tri2_2)	bur1_1)	((vel1_2	(((gac2_1	(gac2_2	gal1_1))	(gag2_1	icr2_3))	(vul1_1	plu2_1)))	gag1_2)))	((hal1_1	(plu1_1	(vel1_1	vel2_1)))	(rhc1_1	rhc1_2)))	(vul3_2
((((((((((vul3_1	gab1_2)	(vup1_1	vup2_2))	(((vul1_2	(ceb1_2	(366.1_1	369.1_2)))	(gag1_1	(hal2_1	vul2_2)))	((gac1_1	icr1_2)	icr2_1)))	gag1_2)	((((((369.1_1	416.1_2)	406.1_1)	((lai1_1	gab1_1)	(gal1_2	gal2_1)))	tri2_2)	lai2_1)	((gra2_2	gra1_1)	gra1_2)))	((vel1_2	((gac2_1	vul1_1)	(((gac2_2	(gag2_1	icr2_3))	plu2_1)	gal1_1)))	bur1_1))	((vir2_1	(icr2_2	((vup1_2	(grm1_1	grm2_1))	icr1_3)))	bur1_2))	((hal1_1	((vel1_1	vel2_1)	plu1_1))	(rhc1_1	rhc1_2)))	((((((((bur2_2
(((((((((((vul3_1	((gab1_2	vup1_1)	vup2_2))	icr2_1)	((gac1_1	icr1_2)	gag1_2))	(((ceb1_2	vul1_2)	(366.1_1	369.1_2))	((gag1_1	hal2_1)	vul2_2)))	((((((416.1_2	369.1_1)	406.1_1)	(lai1_1	gab1_1))	lai2_1)	(gal1_2	gal2_1))	((gra2_2	gra1_1)	gra1_2)))	(((((((grm1_1	grm2_1)	icr1_3)	vup1_2)	(icr2_2	vir2_1))	bur1_2)	(((((gac2_1	vul1_1)	gal1_1)	(((gac2_2	icr2_3)	gag2_1)	plu2_1))	vel1_2)	bur1_1))	tri2_2))	(rhc1_1	rhc1_2))	(hal1_1	(plu1_1	(vel1_1	vel2_1))))	(((((((bur2_2
((((((((((((((vul3_1	vup2_2)	(gab1_2	vup1_1))	((gac1_1	(icr1_2	icr2_1))	gag1_2))	bur1_2)	((gag1_1	vul2_2)	hal2_1))	bur1_1)	(lai2_1	tri2_2))	((vul1_2	((366.1_1	369.1_2)	ceb1_2))	(((((icr1_3	(grm1_1	grm2_1))	vup1_2)	(icr2_2	vir2_1))	(((406.1_1	(369.1_1	416.1_2))	(gab1_1	lai1_1))	(gal1_2	gal2_1)))	(gra1_2	(gra1_1	gra2_2)))))	(vel1_2	(gac2_1	(((((gac2_2	gag2_1)	plu2_1)	icr2_3)	vul1_1)	gal1_1))))	((hal1_1	(plu1_1	(vel1_1	vel2_1)))	(rhc1_1	rhc1_2)))	((vul3_2
((((((((((((((vul3_1	(gab1_2	vup1_1))	vup2_2)	(vel1_2	(gac2_1	((((gac2_2	gag2_1)	(icr2_3	plu2_1))	gal1_1)	vul1_1))))	(((gac1_1	icr1_2)	icr2_1)	((gag1_1	hal2_1)	vul2_2)))	((bur1_1	tri2_2)	(((gra2_2	gra1_1)	gra1_2)	gag1_2)))	((vup1_2	bur1_2)	(((icr2_2	(grm1_1	grm2_1))	vir2_1)	icr1_3)))	((((406.1_1	(369.1_1	416.1_2))	((gal1_2	gal2_1)	lai1_1))	gab1_1)	lai2_1))	((ceb1_2	vul1_2)	(366.1_1	369.1_2)))	(hal1_1	(plu1_1	(vel1_1	vel2_1))))	(rhc1_1	rhc1_2))	(((rot2_1
(((((((((((((vul3_1	(gab1_2	(vup2_2	vup1_1)))	(gac1_1	((gag1_1	(hal2_1	vul2_2))	(icr1_2	icr2_1))))	((366.1_1	369.1_2)	(ceb1_2	vul1_2)))	((vel1_2	((((gac2_1	vul1_1)	(gac2_2	(gag2_1	icr2_3)))	gal1_1)	plu2_1))	gag1_2))	(((((416.1_2	369.1_1)	406.1_1)	((gab1_1	lai1_1)	(gal1_2	gal2_1)))	tri2_2)	lai2_1))	bur1_1)	((gra1_1	gra2_2)	gra1_2))	((((vup1_2	icr2_2)	(icr1_3	vir2_1))	(grm1_1	grm2_1))	bur1_2))	(hal1_1	(plu1_1	(vel1_1	vel2_1))))	(rhc1_1	rhc1_2))	((((vir1_2
(((((((((((((((vul3_1	vup1_1)	gab1_2)	vup2_2)	(gac1_1	((gag1_1	(hal2_1	vul2_2))	(icr1_2	icr2_1))))	((ceb1_2	(366.1_1	369.1_2))	vul1_2))	(((((icr1_3	icr2_2)	vir2_1)	vup1_2)	(grm1_1	grm2_1))	bur1_2))	((vel1_2	((gac2_1	gal1_1)	(((gac2_2	(gag2_1	plu2_1))	vul1_1)	icr2_3)))	gag1_2))	bur1_1)	(((416.1_2	(369.1_1	406.1_1))	lai2_1)	(((gab1_1	lai1_1)	(gal1_2	gal2_1))	tri2_2)))	((gra2_2	gra1_2)	gra1_1))	(hal1_1	(plu1_1	(vel1_1	vel2_1))))	(rhc1_1	rhc1_2))	(((vul3_2
((((((((((vul3_1	(gab1_2	vup1_1))	vup2_2)	((((366.1_1	369.1_2)	ceb1_2)	vul1_2)	bur1_1))	(((((vup1_2	((grm1_1	grm2_1)	(icr1_3	vir2_1)))	(bur1_2	icr2_2))	((((vel1_2	(gac2_1	(((gac2_2	gag2_1)	icr2_3)	((gal1_1	plu2_1)	vul1_1))))	gag1_2)	((gac1_1	icr1_2)	icr2_1))	((gag1_1	hal2_1)	vul2_2)))	((((369.1_1	(406.1_1	416.1_2))	((gab1_1	(gal1_2	gal2_1))	lai1_1))	tri2_2)	lai2_1))	((gra2_2	gra1_1)	gra1_2)))	(hal1_1	(plu1_1	(vel1_1	vel2_1))))	(rhc1_1	rhc1_2))	gra2_1)
((((((((((vul3_1	((gab1_2	vup2_2)	vup1_1))	((((((((369.1_1	416.1_2)	406.1_1)	(gal1_2	gal2_1))	gab1_1)	lai1_1)	tri2_2)	lai2_1)	((gag1_1	hal2_1)	vul2_2)))	(((((((icr2_2	vir2_1)	icr1_3)	(grm1_1	grm2_1))	vup1_2)	bur1_2)	((vel1_2	(((gac2_1	vul1_1)	gag2_1)	((gac2_2	icr2_3)	(gal1_1	plu2_1))))	((icr2_1	icr1_2)	gac1_1)))	((gra1_1	gra2_2)	gra1_2)))	(((366.1_1	369.1_2)	(ceb1_2	vul1_2))	bur1_1))	gag1_2)	(rhc1_1	rhc1_2))	((plu1_1	(vel1_1	vel2_1))	hal1_1))	(((((rot2_1
((((((((vul3_1	((((416.1_2	(369.1_1	406.1_1))	((gal1_2	gal2_1)	tri2_2))	(gab1_1	lai1_1))	(((((((((((gac2_1	icr2_3)	gag2_1)	gac2_2)	plu2_1)	gal1_1)	vul1_1)	vel1_2)	gag1_2)	icr1_2)	(gac1_1	icr2_1))	((gab1_2	vup1_1)	vup2_2))))	lai2_1)	(((((vul1_2	ceb1_2)	(366.1_1	369.1_2))	bur1_1)	(((gra2_2	gra1_1)	gra1_2)	((gag1_1	hal2_1)	vul2_2)))	((((icr2_2	(grm1_1	grm2_1))	(icr1_3	vir2_1))	vup1_2)	bur1_2)))	(rhc1_1	rhc1_2))	(hal1_1	(plu1_1	(vel1_1	vel2_1))))	(((((((bur2_2
((((((((((vul3_1	((gab1_2	vup2_2)	vup1_1))	((gac1_1	icr1_2)	icr2_1))	(gag1_1	(hal2_1	vul2_2)))	(((((369.1_1	(406.1_1	416.1_2))	(gal1_2	gal2_1))	(gab1_1	lai1_1))	tri2_2)	lai2_1))	(((vul1_2	ceb1_2)	(366.1_1	369.1_2))	bur1_1))	(((((icr2_2	vir2_1)	((vup1_2	icr1_3)	(grm1_1	grm2_1)))	bur1_2)	((vel1_2	(gac2_1	(((gac2_2	(gag2_1	plu2_1))	vul1_1)	(gal1_1	icr2_3))))	gag1_2))	((gra2_2	gra1_1)	gra1_2)))	(((((bur2_2	tri2_1)	(vir1_1	vir1_2))	(((((406.1_2	ceb1_1)	bur2_1)
(((((((((((((vul3_1	(gab1_2	vup1_1))	vup2_2)	((ceb1_2	vul1_2)	(366.1_1	369.1_2)))	((icr2_1	(gac1_1	icr1_2))	(gag1_1	(hal2_1	vul2_2))))	(((406.1_1	369.1_1)	416.1_2)	((((gab1_1	lai1_1)	(gal1_2	gal2_1))	tri2_2)	lai2_1)))	((vel1_2	(gac2_1	(((((gac2_2	plu2_1)	gag2_1)	icr2_3)	vul1_1)	gal1_1)))	gag1_2))	bur1_1)	(((((icr2_2	vir2_1)	((grm1_1	grm2_1)	icr1_3))	vup1_2)	bur1_2)	((gra2_2	gra1_1)	gra1_2)))	((hal1_1	(plu1_1	(vel1_1	vel2_1)))	(rhc1_1	rhc1_2)))	((vul3_2
((((((((((((((((vul3_1	gab1_2)	vup1_1)	vup2_2)	icr1_2)	((gac1_1	icr2_1)	(gag1_1	hal2_1)))	vul2_2)	bur1_1)	((((((grm1_1	grm2_1)	vir2_1)	icr1_3)	vup1_2)	icr2_2)	bur1_2))	((vel1_2	((((gac2_1	gac2_2)	vul1_1)	(icr2_3	plu2_1))	(gag2_1	gal1_1)))	gag1_2))	((gra2_2	gra1_1)	gra1_2))	(((vul1_2	ceb1_2)	(366.1_1	369.1_2))	((((406.1_1	416.1_2)	369.1_1)	lai2_1)	(tri2_2	((gab1_1	lai1_1)	(gal1_2	gal2_1))))))	(hal1_1	(plu1_1	(vel1_1	vel2_1))))	(rhc1_1	rhc1_2))	((((((bur2_2
((((((((((vul3_1	((gab1_2	vup1_1)	vup2_2))	((((((369.1_1	416.1_2)	406.1_1)	(gab1_1	lai1_1))	tri2_2)	lai2_1)	(gal1_2	gal2_1)))	(ceb1_2	((366.1_1	369.1_2)	vul1_2)))	(((gac1_1	icr1_2)	icr2_1)	(gag1_1	hal2_1)))	bur1_1)	(((((vup1_2	(bur1_2	(grm1_1	grm2_1)))	((icr2_2	vir2_1)	icr1_3))	((vel1_2	((gac2_1	((((gac2_2	icr2_3)	gag2_1)	gal1_1)	plu2_1))	vul1_1))	gag1_2))	((gra1_1	gra1_2)	gra2_2))	vul2_2))	(hal1_1	(plu1_1	(vel1_1	vel2_1))))	(rhc1_1	rhc1_2))	((((((rot2_1
((((((((((((((vul3_1	(gab1_2	vup1_1))	vup2_2)	(icr1_2	(gac1_1	icr2_1)))	bur1_1)	(((gra2_2	gra1_1)	gra1_2)	((gag1_1	hal2_1)	vul2_2)))	((vel1_2	((gac2_1	(gal1_1	icr2_3))	((gac2_2	(gag2_1	plu2_1))	vul1_1)))	gag1_2))	((((406.1_1	369.1_1)	416.1_2)	(gal1_2	gal2_1))	(((gab1_1	lai1_1)	lai2_1)	tri2_2)))	((ceb1_2	((366.1_1	369.1_2)	vul1_2))	((((grm1_1	grm2_1)	vup1_2)	bur1_2)	((icr2_2	icr1_3)	vir2_1))))	(hal1_1	(plu1_1	(vel1_1	vel2_1))))	((vul3_2	gac1_2)	gra2_1))
((((((((((((((vul3_1	((gab1_2	vup1_1)	vup2_2))	gac1_1)	(((gra2_2	gra1_1)	gra1_2)	(icr1_2	icr2_1)))	((vel1_2	((((gac2_1	((gac2_2	gag2_1)	gal1_1))	icr2_3)	plu2_1)	vul1_1))	gag1_2))	(vul1_2	((366.1_1	369.1_2)	ceb1_2)))	bur1_1)	(((vup1_2	(((icr2_2	icr1_3)	vir2_1)	(grm1_1	grm2_1)))	bur1_2)	((gag1_1	hal2_1)	vul2_2)))	(((((369.1_1	(406.1_1	416.1_2))	(lai1_1	gab1_1))	(gal1_2	gal2_1))	tri2_2)	lai2_1))	(rhc1_1	rhc1_2))	(hal1_1	((vel1_1	vel2_1)	plu1_1)))	(((((rot2_1
((((((((((((vul3_1	gab1_2)	(vup2_2	vup1_1))	((gac1_1	icr2_1)	icr1_2))	((ceb1_2	(vul1_2	(366.1_1	369.1_2)))	((vel1_2	(gac2_1	(((((gac2_2	gag2_1)	vul1_1)	plu2_1)	icr2_3)	gal1_1)))	gag1_2)))	((((369.1_1	(406.1_1	416.1_2))	((gab1_1	lai1_1)	(gal1_2	gal2_1)))	tri2_2)	lai2_1))	(((((((icr2_2	((grm1_1	grm2_1)	icr1_3))	vup1_2)	vir2_1)	bur1_2)	((gra1_1	gra2_2)	gra1_2))	((gag1_1	hal2_1)	vul2_2))	bur1_1))	(hal1_1	(plu1_1	(vel1_1	vel2_1))))	(rhc1_1	rhc1_2))	(((((bur2_2
((((((((vul3_1	((gab1_2	vup1_1)	vup2_2))	((vel1_2	(((gac2_1	(gal1_1	vul1_1))	(gac2_2	plu2_1))	(gag2_1	icr2_3)))	gag1_2))	(((ceb1_2	(366.1_1	369.1_2))	vul1_2)	(((((vup1_2	(icr1_3	(icr2_2	(grm1_1	grm2_1))))	vir2_1)	bur1_2)	((((((406.1_1	(369.1_1	416.1_2))	((lai1_1	gab1_1)	(gal1_2	gal2_1)))	(icr2_1	lai2_1))	tri2_2)	(bur1_1	(gac1_1	icr1_2)))	((gag1_1	hal2_1)	vul2_2)))	(gra2_2	(gra1_1	gra1_2)))))	(rhc1_1	rhc1_2))	(hal1_1	(plu1_1	(vel1_1	vel2_1))))	((((((bur2_2
((((((((((vul3_1	((gab1_2	vup1_1)	vup2_2))	(gac1_1	icr1_2))	((vul1_2	ceb1_2)	(366.1_1	369.1_2)))	((gra1_1	gra1_2)	gra2_2))	(((((icr1_3	vup1_2)	((icr2_2	(grm1_1	grm2_1))	vir2_1))	bur1_2)	bur1_1)	((((((406.1_1	369.1_1)	416.1_2)	lai2_1)	tri2_2)	((gab1_1	lai1_1)	(gal1_2	gal2_1)))	(((((((gac2_1	(gag2_1	(icr2_3	plu2_1)))	(gac2_2	gal1_1))	vul1_1)	vel1_2)	gag1_2)	((gag1_1	vul2_2)	hal2_1))	icr2_1))))	((hal1_1	(plu1_1	(vel1_1	vel2_1)))	(rhc1_1	rhc1_2)))	(vul3_2
(((((((vul3_1	((gab1_2	vup1_1)	vup2_2))	((gra1_1	gra2_2)	gra1_2))	(((((vul1_2	(ceb1_2	(366.1_1	369.1_2)))	(icr1_2	(gac1_1	icr2_1)))	bur1_1)	((((((((gac2_1	vul1_1)	gac2_2)	(gag2_1	icr2_3))	gal1_1)	plu2_1)	vel1_2)	gag1_2)	(gag1_1	(hal2_1	vul2_2))))	(((((icr1_3	vir2_1)	(icr2_2	(grm1_1	grm2_1)))	vup1_2)	bur1_2)	(((((369.1_1	406.1_1)	416.1_2)	tri2_2)	((gal1_2	gal2_1)	(gab1_1	lai1_1)))	lai2_1))))	(rhc1_1	rhc1_2))	(hal1_1	(plu1_1	(vel1_1	vel2_1))))	((((((((rot2_1
(((((((((vul3_1	((gab1_2	vup2_2)	vup1_1))	(((369.1_1	416.1_2)	406.1_1)	(lai2_1	tri2_2)))	(gab1_1	((gal1_2	gal2_1)	lai1_1)))	(((366.1_1	369.1_2)	vul1_2)	ceb1_2))	(((((((grm1_1	grm2_1)	(vup1_2	((vir2_1	icr2_2)	icr1_3)))	bur1_2)	gag1_2)	((gra2_2	gra1_2)	gra1_1))	((vel1_2	((((gac2_1	gal1_1)	plu2_1)	(gac2_2	(gag2_1	icr2_3)))	vul1_1))	((gag1_1	vul2_2)	hal2_1)))	(bur1_1	((icr2_1	icr1_2)	gac1_1))))	(rhc1_1	rhc1_2))	(hal1_1	(plu1_1	(vel1_1	vel2_1))))	(((((rot2_1
((((((((((((((vul3_1	((gab1_2	vup1_1)	vup2_2))	((gac1_1	icr1_2)	icr2_1))	((ceb1_2	vul1_2)	(366.1_1	369.1_2)))	((((icr2_2	(vir2_1	icr1_3))	(vup1_2	(grm1_1	grm2_1)))	bur1_2)	((gag1_1	vul2_2)	hal2_1)))	(((((369.1_1	406.1_1)	416.1_2)	((gab1_1	(gal1_2	gal2_1))	lai1_1))	tri2_2)	lai2_1))	bur1_1)	((vel1_2	((((gac2_1	(gag2_1	icr2_3))	vul1_1)	(gac2_2	plu2_1))	gal1_1))	gag1_2))	((gra2_2	gra1_2)	gra1_1))	(hal1_1	(plu1_1	(vel1_1	vel2_1))))	(rhc1_1	rhc1_2))	((((rot2_1
((((((((((((((vul3_1	((gab1_2	vup1_1)	vup2_2))	(gac1_1	icr2_1))	((((369.1_1	416.1_2)	406.1_1)	lai2_1)	(((lai1_1	gab1_1)	tri2_2)	(gal1_2	gal2_1))))	(((ceb1_2	(366.1_1	369.1_2))	vul1_2)	icr1_2))	(((((gac2_1	gal1_1)	((gag2_1	plu2_1)	icr2_3))	(gac2_2	vul1_1))	vel1_2)	gag1_2))	(bur1_1	((gag1_1	hal2_1)	vul2_2)))	((gra2_2	gra1_2)	gra1_1))	((((icr2_2	(icr1_3	vir2_1))	(grm1_1	grm2_1))	vup1_2)	bur1_2))	(hal1_1	(plu1_1	(vel1_1	vel2_1))))	(rhc1_1	rhc1_2))	(gab2_2
(((((((((((((vul3_1	gab1_2)	vup1_1)	vup2_2)	((((406.1_1	(369.1_1	416.1_2))	(gal1_2	gal2_1))	(gab1_1	lai1_1))	(lai2_1	tri2_2)))	(gac1_1	(icr1_2	icr2_1)))	bur1_1)	(((((icr1_3	icr2_2)	bur1_2)	vup1_2)	(vir2_1	(grm1_1	grm2_1)))	((gag1_1	vul2_2)	hal2_1)))	(((ceb1_2	vul1_2)	(366.1_1	369.1_2))	((gra2_2	gra1_1)	gra1_2)))	((vel1_2	((((gac2_1	((gac2_2	gag2_1)	plu2_1))	gal1_1)	vul1_1)	icr2_3))	gag1_2))	((hal1_1	(plu1_1	(vel1_1	vel2_1)))	(rhc1_1	rhc1_2)))	(((vul3_2
((((((((((((vul3_1	gab1_2)	vup2_2)	vup1_1)	(icr1_2	(gac1_1	icr2_1)))	((((406.1_1	416.1_2)	369.1_1)	((((gab1_1	lai1_1)	tri2_2)	(gal1_2	gal2_1))	lai2_1))	((gag1_1	hal2_1)	vul2_2)))	((((366.1_1	369.1_2)	(ceb1_2	vul1_2))	((((grm1_1	grm2_1)	((icr1_3	vir2_1)	icr2_2))	vup1_2)	bur1_2))	bur1_1))	((((gac2_1	(gac2_2	gag2_1))	((gal1_1	vul1_1)	(plu2_1	icr2_3)))	vel1_2)	gag1_2))	((gra1_1	gra2_2)	gra1_2))	((hal1_1	((vel1_1	vel2_1)	plu1_1))	(rhc1_1	rhc1_2)))	(((((((bur2_2
((((((((vul3_1	((((gac1_1	icr1_2)	icr2_1)	(gab1_2	vup2_2))	vup1_1))	(hal2_1	vul2_2))	(((vup1_2	(((icr2_2	icr1_3)	vir2_1)	(grm1_1	grm2_1)))	bur1_2)	((((416.1_2	(369.1_1	406.1_1))	((gab1_1	lai1_1)	(gal1_2	gal2_1)))	lai2_1)	gag1_1)))	(((ceb1_2	vul1_2)	(366.1_1	369.1_2))	((((vel1_2	((gac2_1	(gag2_1	icr2_3))	(((gac2_2	vul1_1)	plu2_1)	gal1_1)))	gag1_2)	((gra1_1	gra1_2)	gra2_2))	(bur1_1	tri2_2))))	(rhc1_1	rhc1_2))	(hal1_1	(plu1_1	(vel1_1	vel2_1))))	((((((((bur2_2
((((((((((vul3_1	((icr1_2	gac1_1)	icr2_1))	((((((vir2_1	(icr1_3	icr2_2))	vup1_2)	(grm1_1	grm2_1))	bur1_2)	gag1_1)	((gab1_2	vup1_1)	vup2_2)))	((((ceb1_2	vul1_2)	(366.1_1	369.1_2))	((gra1_1	(gra1_2	gra2_2))	hal2_1))	(bur1_1	vul2_2)))	((((((416.1_2	369.1_1)	406.1_1)	gab1_1)	(lai1_1	(gal1_2	gal2_1)))	tri2_2)	((vel1_2	(((gac2_1	gag2_1)	(gac2_2	vul1_1))	(gal1_1	(icr2_3	plu2_1))))	gag1_2)))	lai2_1)	(hal1_1	(plu1_1	(vel1_1	vel2_1))))	(rhc1_1	rhc1_2))	((((((((bur2_2
(((((((((vul3_1	((((406.1_1	416.1_2)	369.1_1)	((gal1_2	gal2_1)	tri2_2))	(gab1_1	lai1_1)))	hal2_1)	((((icr1_3	vup1_2)	((icr2_2	vir2_1)	(grm1_1	grm2_1)))	bur1_2)	vul2_2))	(((vul1_2	ceb1_2)	(366.1_1	369.1_2))	((gra2_2	gra1_2)	gra1_1)))	(((((vel1_2	(gac2_1	(gag2_1	plu2_1)))	(((gac2_2	gal1_1)	icr2_3)	vul1_1))	gag1_2)	(((((icr2_1	gac1_1)	gag1_1)	icr1_2)	((gab1_2	vup2_2)	vup1_1))	lai2_1))	bur1_1))	((((vel1_1	vel2_1)	plu1_1)	hal1_1)	(rhc1_1	rhc1_2)))	(vul3_2
(((((((((((vul3_1	((((369.1_1	406.1_1)	416.1_2)	(gab1_1	((gal1_2	gal2_1)	lai1_1)))	tri2_2))	((((vir2_1	(icr1_3	(grm1_1	grm2_1)))	icr2_2)	vup1_2)	bur1_2))	((((vel1_2	(((gac2_1	(gac2_2	icr2_3))	vul1_1)	(gag2_1	(gal1_1	plu2_1))))	gag1_2)	((hal2_1	vul2_2)	lai2_1))	((gac1_1	gag1_1)	(((gab1_2	(vup1_1	vup2_2))	icr1_2)	icr2_1))))	((gra2_2	gra1_1)	gra1_2))	(((vul1_2	ceb1_2)	(366.1_1	369.1_2))	bur1_1))	(hal1_1	(plu1_1	(vel1_1	vel2_1))))	(rhc1_1	rhc1_2))	(gab2_2
((((((((((vul3_1	((((((((406.1_1	416.1_2)	369.1_1)	gab1_1)	(lai1_1	(gal1_2	gal2_1)))	tri2_2)	(icr1_2	gag1_1))	(gac1_1	icr2_1))	hal2_1))	bur1_1)	(((vul1_2	ceb1_2)	(366.1_1	369.1_2))	((((((((vir2_1	icr1_3)	icr2_2)	(grm1_1	grm2_1))	vup1_2)	bur1_2)	(((gra1_1	gra2_2)	gra1_2)	lai2_1))	((gab1_2	vup1_1)	vup2_2))	((vel1_2	(((gac2_1	vul1_1)	(gag2_1	plu2_1))	(gac2_2	(gal1_1	icr2_3))))	gag1_2))))	vul2_2)	(rhc1_1	rhc1_2))	(hal1_1	(plu1_1	(vel1_1	vel2_1))))	(((rot2_1
(((((((((((vul3_1	icr1_2)	(((vul1_2	ceb1_2)	(366.1_1	369.1_2))	bur1_1))	((gra1_1	gra2_2)	gra1_2))	((vel1_2	((gac2_1	((gac2_2	icr2_3)	gal1_1))	((gag2_1	plu2_1)	vul1_1)))	gag1_2))	vul2_2)	((((vup1_2	(icr1_3	icr2_2))	vir2_1)	(grm1_1	grm2_1))	bur1_2))	(((369.1_1	(406.1_1	416.1_2))	tri2_2)	((((gal1_2	gal2_1)	(gab1_1	lai1_1))	((gac1_1	(gag1_1	hal2_1))	((gab1_2	(vup1_1	vup2_2))	icr2_1)))	lai2_1)))	(hal1_1	(plu1_1	(vel1_1	vel2_1))))	(rhc1_1	rhc1_2))	((((((rot2_1
(((((((((vul3_1	(gac1_1	((gab1_2	vup1_1)	vup2_2)))	(((((369.1_1	416.1_2)	406.1_1)	((gab1_1	lai1_1)	(gal1_2	gal2_1)))	(lai2_1	tri2_2))	icr2_1))	((((vul1_2	ceb1_2)	(366.1_1	369.1_2))	bur1_1)	(((gag1_1	hal2_1)	vul2_2)	icr1_2)))	(((vel1_2	(((gac2_1	gal1_1)	(gac2_2	(gag2_1	plu2_1)))	(icr2_3	vul1_1)))	gag1_2)	((gra2_2	gra1_1)	gra1_2)))	(((vir2_1	vup1_2)	((grm1_1	grm2_1)	(icr2_2	icr1_3)))	bur1_2))	(rhc1_1	rhc1_2))	(hal1_1	(plu1_1	(vel1_1	vel2_1))))	(((((((bur2_2
(((((((((((((vul3_1	vup1_1)	(gab1_2	vup2_2))	icr1_2)	(((((369.1_1	406.1_1)	416.1_2)	lai1_1)	((gab1_1	(gal1_2	gal2_1))	(lai2_1	tri2_2)))	((vel1_2	(((gac2_1	gal1_1)	gac2_2)	((gag2_1	(icr2_3	plu2_1))	vul1_1)))	gag1_2)))	(gac1_1	icr2_1))	((gra2_2	gra1_1)	gra1_2))	(((vul1_2	ceb1_2)	(366.1_1	369.1_2))	((vup1_2	((icr1_3	((grm1_1	grm2_1)	icr2_2))	vir2_1))	bur1_2)))	(bur1_1	((gag1_1	hal2_1)	vul2_2)))	(hal1_1	(plu1_1	(vel1_1	vel2_1))))	(rhc1_1	rhc1_2))	((((((406.1_2
(((((((((((vul3_1	(gab1_2	vup1_1))	vup2_2)	((gra1_1	gra2_2)	gra1_2))	(((((vul1_2	(ceb1_2	(366.1_1	369.1_2)))	(gac1_1	icr2_1))	bur1_1)	(gag1_1	(hal2_1	vul2_2)))	((((icr2_2	(vup1_2	vir2_1))	icr1_3)	(grm1_1	grm2_1))	bur1_2)))	(((((416.1_2	406.1_1)	369.1_1)	((((icr1_2	lai1_1)	(gal1_2	gal2_1))	tri2_2)	gab1_1))	lai2_1)	((vel1_2	((gac2_1	(gag2_1	icr2_3))	(((gac2_2	gal1_1)	plu2_1)	vul1_1)))	gag1_2)))	(hal1_1	((vel1_1	vel2_1)	plu1_1)))	(rhc1_1	rhc1_2))	((((rot2_1
(((((((((((vul3_1	(gab1_2	(vup1_1	vup2_2)))	bur1_1)	(((((416.1_2	(369.1_1	406.1_1))	(gal1_2	gal2_1))	lai2_1)	(((lai1_1	icr1_2)	tri2_2)	gab1_1))	(gac1_1	icr2_1)))	gag1_2)	(((vul1_2	(366.1_1	369.1_2))	ceb1_2)	((vel1_2	((((gac2_1	gac2_2)	plu2_1)	vul1_1)	((gag2_1	icr2_3)	gal1_1)))	(gag1_1	(hal2_1	vul2_2)))))	(((vup1_2	(icr1_3	vir2_1))	icr2_2)	(bur1_2	(grm1_1	grm2_1))))	((gra1_1	gra2_2)	gra1_2))	(rhc1_1	rhc1_2))	(hal1_1	((vel1_1	vel2_1)	plu1_1)))	((((tri1_1
[truncated: 17,139 more rows]
[truncated: 28 more columns]
