# Supplementary material for: AllCoPol: inferring allele co-ancestry in polyploids
Source: BMC Bioinformatics. 2020 Oct 7;21:441. doi: 10.1186/s12859-020-03750-9 (PMC7542712; doi:10.1186/s12859-020-03750-9)
Supplement: Supplementary file 2 — Additional file 2: Gene trees used in the example analysis. This file contains the data used in the example analysis comprising 10 markers with 18,000 gene trees each. [file 12859_2020_3750_MOESM2_ESM.zip › gene_trees/B12.txt]

((((((grm1_1	((icr1_1	(406.1_2	ceb1_1))	(((lai1_1	tri2_2)	((tri1_1	tri2_1)	tri1_2))	lai2_1)))	(((((((369.1_1	406.1_1)	(((ceb1_2	vul1_2)	lai2_2)	gab1_2))	416.1_3)	((gra2_1	vul1_1)	icr2_2))	(gra1_1	rot1_2))	(ceb2_1	icr2_1))	(416.1_4	((gac2_1	plu1_1)	plu2_2))))	(((bur1_1	(rot3_1	(rot1_1	rot2_2)))	gab2_1)	(gal1_1	(gal2_1	vel1_2))))	(((((366.1_1	grm2_1)	vir2_2)	gal2_2)	((((icr1_4	vel2_2)	vel1_1)	((hal1_1	hal2_1)	(vir1_1	vir2_1)))	bur2_2))	(406.1_3	((gac2_2
(((((((((grm1_1	((gal1_1	gal2_1)	vel1_2))	((bur1_1	((rot3_1	rot2_2)	rot1_1))	gab2_1))	((((((369.1_1	((416.1_3	ceb1_2)	lai2_2))	gab1_2)	(406.1_1	vul1_2))	((((gra1_1	rot1_2)	vul1_1)	icr2_2)	gra2_1))	(416.1_4	((gac2_1	plu2_2)	plu1_1)))	(ceb2_1	icr2_1)))	((icr1_1	((((lai1_1	tri1_1)	lai2_1)	(tri1_2	tri2_1))	tri2_2))	(406.1_2	ceb1_1)))	(406.1_3	((gac2_2	vup2_2)	vel2_1)))	((grm2_1	((366.1_1	gal2_2)	vir2_2))	((((icr1_4	vel2_2)	vel1_1)	((hal1_1	hal2_1)	(vir1_1
(((((grm1_1	((((icr1_1	((lai1_1	(tri1_1	(tri1_2	tri2_1)))	tri2_2))	((406.1_2	ceb1_1)	lai2_1))	(((bur1_1	(rot1_1	(rot2_2	rot3_1)))	gab2_1)	((gal1_1	vel1_2)	gal2_1)))	((((((((369.1_1	416.1_3)	lai2_2)	(406.1_1	ceb1_2))	vul1_2)	gab1_2)	((((gra1_1	rot1_2)	vul1_1)	gra2_1)	icr2_2))	(416.1_4	((gac2_1	plu1_1)	plu2_2)))	(ceb2_1	icr2_1))))	((((((grm2_1	gal2_2)	366.1_1)	(((icr1_4	vel2_2)	vel1_1)	((hal1_1	hal2_1)	(vir1_1	vir2_1))))	vir2_2)	bur2_2)	(406.1_3	(gac2_2
(((((((grm1_1	(((((((369.1_1	gab1_2)	416.1_3)	vul1_2)	(406.1_1	ceb1_2))	lai2_2)	((((gra1_1	rot1_2)	vul1_1)	gra2_1)	icr2_2))	((416.1_4	(gac2_1	(plu1_1	plu2_2)))	(ceb2_1	icr2_1))))	(((icr1_1	((406.1_2	(((lai1_1	(tri1_2	tri2_1))	(tri1_1	tri2_2))	lai2_1))	ceb1_1))	((gal1_1	gal2_1)	vel1_2))	((bur1_1	((rot2_2	rot1_1)	rot3_1))	gab2_1)))	(406.1_3	((gac2_2	vup2_2)	vel2_1)))	(((366.1_1	vir2_2)	(gal2_2	grm2_1))	((((icr1_4	vel2_2)	vel1_1)	((hal1_1	hal2_1)	(vir1_1
(((((((grm1_1	(((((((369.1_1	ceb1_2)	vul1_2)	gab1_2)	(406.1_1	416.1_3))	lai2_2)	((gra1_1	rot1_2)	(gra2_1	(icr2_2	vul1_1))))	((416.1_4	((gac2_1	plu1_1)	plu2_2))	(ceb2_1	icr2_1))))	(((icr1_1	(((lai1_1	tri2_2)	(tri1_1	(tri1_2	tri2_1)))	lai2_1))	((406.1_2	ceb1_1)	((gal1_1	vel1_2)	gal2_1)))	((bur1_1	((rot1_1	rot3_1)	rot2_2))	gab2_1)))	((((366.1_1	(gal2_2	grm2_1))	vir2_2)	bur2_2)	(((vel1_1	(icr1_4	vel2_2))	(hal2_1	hal1_1))	(vir1_1	vir2_1))))	(406.1_3	((gac2_2
((((((grm1_1	(((((((369.1_1	406.1_1)	ceb1_2)	(416.1_3	vul1_2))	lai2_2)	gab1_2)	(((gra1_1	rot1_2)	(gra2_1	vul1_1))	icr2_2))	((416.1_4	((gac2_1	plu1_1)	plu2_2))	(ceb2_1	icr2_1))))	(icr1_1	((406.1_2	ceb1_1)	((((lai1_1	tri1_1)	(tri1_2	tri2_1))	tri2_2)	lai2_1))))	(((bur1_1	(rot3_1	(rot1_1	rot2_2)))	gab2_1)	((gal1_1	gal2_1)	vel1_2)))	((((((gal2_2	grm2_1)	366.1_1)	vir2_2)	bur2_2)	(((icr1_4	vel2_2)	vel1_1)	((hal1_1	hal2_1)	(vir1_1	vir2_1))))	(406.1_3	((gac2_2
(((((((grm1_1	((((369.1_1	(ceb1_2	gab1_2))	((406.1_1	lai2_2)	(416.1_3	vul1_2)))	(((gra1_1	rot1_2)	vul1_1)	(gra2_1	icr2_2)))	((416.1_4	((gac2_1	plu1_1)	plu2_2))	(ceb2_1	icr2_1))))	(icr1_1	((406.1_2	ceb1_1)	((((lai1_1	tri1_1)	(tri1_2	tri2_1))	tri2_2)	lai2_1))))	(((bur1_1	((rot2_2	rot3_1)	rot1_1))	gab2_1)	((gal1_1	vel1_2)	gal2_1)))	(((((366.1_1	grm2_1)	gal2_2)	vir2_2)	((((icr1_4	vel2_2)	vel1_1)	(vir1_1	vir2_1))	(hal1_1	hal2_1)))	bur2_2))	(406.1_3	((gac2_2
((((((((grm1_1	(icr1_1	((406.1_2	ceb1_1)	((((lai1_1	tri2_2)	tri1_1)	(tri1_2	tri2_1))	lai2_1))))	((((((369.1_1	vul1_2)	lai2_2)	(406.1_1	(416.1_3	(ceb1_2	gab1_2))))	(((gra1_1	rot1_2)	(gra2_1	vul1_1))	icr2_2))	(416.1_4	((gac2_1	plu1_1)	plu2_2)))	(ceb2_1	icr2_1)))	(((bur1_1	((rot1_1	rot2_2)	rot3_1))	gab2_1)	((gal1_1	vel1_2)	gal2_1)))	(406.1_3	((gac2_2	vup2_2)	vel2_1)))	(((((366.1_1	grm2_1)	gal2_2)	vir2_2)	(((icr1_4	vel2_2)	vel1_1)	((hal1_1	hal2_1)	(vir1_1
((((((((grm1_1	((((((369.1_1	(416.1_3	vul1_2))	(ceb1_2	gab1_2))	(406.1_1	lai2_2))	(ceb2_1	icr2_1))	((((gra1_1	rot1_2)	vul1_1)	gra2_1)	icr2_2))	(416.1_4	(gac2_1	(plu2_2	plu1_1)))))	((406.1_2	ceb1_1)	(((lai1_1	(tri1_2	tri2_1))	(tri1_1	tri2_2))	lai2_1)))	icr1_1)	(((bur1_1	(rot3_1	(rot1_1	rot2_2)))	gab2_1)	((gal1_1	gal2_1)	vel1_2)))	(((((366.1_1	grm2_1)	gal2_2)	vir2_2)	(((icr1_4	vel2_2)	vel1_1)	(bur2_2	((hal2_1	hal1_1)	(vir1_1	vir2_1)))))	(406.1_3	((gac2_2
(((((((((grm1_1	((((lai1_1	tri1_1)	(tri1_2	tri2_1))	tri2_2)	lai2_1))	(406.1_2	ceb1_1))	((icr1_1	((bur1_1	(rot2_2	(rot1_1	rot3_1)))	gab2_1))	((gal1_1	gal2_1)	vel1_2)))	((((((369.1_1	gab1_2)	((ceb1_2	lai2_2)	vul1_2))	(406.1_1	416.1_3))	((((gra1_1	rot1_2)	vul1_1)	gra2_1)	icr2_2))	(ceb2_1	icr2_1))	(416.1_4	((gac2_1	plu1_1)	plu2_2))))	(406.1_3	((gac2_2	vel2_1)	vup2_2)))	(((((366.1_1	grm2_1)	gal2_2)	vir2_2)	(((icr1_4	vel2_2)	vel1_1)	((hal1_1	hal2_1)	(vir1_1
(((((((grm1_1	(((icr1_1	((gal1_1	gal2_1)	vel1_2))	((406.1_2	ceb1_1)	((((lai1_1	tri2_2)	tri1_1)	(tri1_2	tri2_1))	lai2_1)))	((bur1_1	((rot2_2	rot1_1)	rot3_1))	gab2_1)))	(((((369.1_1	((406.1_1	vul1_2)	ceb1_2))	lai2_2)	(416.1_3	gab1_2))	((ceb2_1	icr2_1)	(((gra1_1	rot1_2)	(gra2_1	vul1_1))	icr2_2)))	(416.1_4	(gac2_1	(plu2_2	plu1_1)))))	(((((grm2_1	366.1_1)	vir2_2)	gal2_2)	bur2_2)	((vel1_1	(icr1_4	vel2_2))	((hal2_1	hal1_1)	(vir1_1	vir2_1)))))	(406.1_3	((gac2_2
((((((((grm1_1	(icr1_1	((406.1_2	ceb1_1)	(((lai1_1	tri1_1)	((tri1_2	tri2_1)	tri2_2))	lai2_1))))	(((bur1_1	(rot1_1	(rot2_2	rot3_1)))	gab2_1)	((gal1_1	vel1_2)	gal2_1)))	((((((369.1_1	vul1_2)	416.1_3)	(406.1_1	(gab1_2	lai2_2)))	ceb1_2)	((ceb2_1	icr2_1)	(((gra1_1	rot1_2)	(icr2_2	vul1_1))	gra2_1)))	(416.1_4	((gac2_1	plu1_1)	plu2_2))))	(406.1_3	(gac2_2	(vel2_1	vup2_2))))	(((grm2_1	366.1_1)	(gal2_2	vir2_2))	((((icr1_4	vel2_2)	vel1_1)	((hal1_1	hal2_1)	(vir1_1
(((((((((grm1_1	(gal1_1	(gal2_1	vel1_2)))	((bur1_1	(rot2_2	(rot1_1	rot3_1)))	gab2_1))	((406.1_2	ceb1_1)	(((lai1_1	(tri1_1	tri2_2))	(tri1_2	tri2_1))	lai2_1)))	(icr1_1	(((((((369.1_1	((416.1_3	gab1_2)	vul1_2))	lai2_2)	(406.1_1	ceb1_2))	((((gra1_1	rot1_2)	vul1_1)	gra2_1)	icr2_2))	icr2_1)	(416.1_4	((gac2_1	plu1_1)	plu2_2)))	ceb2_1)))	(406.1_3	(gac2_2	(vel2_1	vup2_2))))	((((grm2_1	366.1_1)	(gal2_2	vir2_2))	bur2_2)	(((icr1_4	vel2_2)	vel1_1)	((hal1_1	hal2_1)
(((((((grm1_1	((bur1_1	((rot1_1	rot2_2)	rot3_1))	gab2_1))	(((icr1_1	(406.1_2	ceb1_1))	((((lai1_1	tri2_2)	(tri1_2	tri2_1))	tri1_1)	lai2_1))	((gal1_1	gal2_1)	vel1_2)))	(((((((369.1_1	(416.1_3	vul1_2))	(ceb1_2	lai2_2))	406.1_1)	gab1_2)	((((gra1_1	rot1_2)	vul1_1)	gra2_1)	icr2_2))	(ceb2_1	icr2_1))	(416.1_4	((gac2_1	plu2_2)	plu1_1))))	((((((366.1_1	grm2_1)	gal2_2)	vir2_2)	bur2_2)	(((icr1_4	vel2_2)	vel1_1)	((hal1_1	hal2_1)	(vir1_1	vir2_1))))	(406.1_3	(gac2_2
(((((grm1_1	((((icr1_1	((gal1_1	vel1_2)	gal2_1))	((406.1_2	ceb1_1)	((((lai1_1	tri1_1)	(tri1_2	tri2_1))	tri2_2)	lai2_1)))	((bur1_1	(rot2_2	(rot1_1	rot3_1)))	gab2_1))	((((((369.1_1	vul1_2)	lai2_2)	(406.1_1	ceb1_2))	(416.1_3	gab1_2))	((((gra1_1	rot1_2)	vul1_1)	gra2_1)	icr2_2))	((416.1_4	((gac2_1	plu1_1)	plu2_2))	(ceb2_1	icr2_1)))))	(406.1_3	((gac2_2	vel2_1)	vup2_2)))	((((366.1_1	grm2_1)	gal2_2)	vir2_2)	((((icr1_4	vel2_2)	vel1_1)	((hal2_1	hal1_1)	(vir1_1
((((((grm1_1	((icr1_1	((406.1_2	ceb1_1)	((((lai1_1	tri2_2)	tri1_1)	(tri1_2	tri2_1))	lai2_1)))	(gal1_1	(gal2_1	vel1_2))))	((bur1_1	((rot2_2	rot3_1)	rot1_1))	gab2_1))	(((((((369.1_1	406.1_1)	ceb1_2)	(gab1_2	vul1_2))	416.1_3)	lai2_2)	(((gra1_1	rot1_2)	(gra2_1	vul1_1))	icr2_2))	((416.1_4	((gac2_1	plu2_2)	plu1_1))	(ceb2_1	icr2_1))))	((((366.1_1	(gal2_2	grm2_1))	vir2_2)	((((icr1_4	vel2_2)	vel1_1)	((hal1_1	hal2_1)	(vir1_1	vir2_1)))	bur2_2))	(406.1_3	((gac2_2
((((((grm1_1	(icr1_1	(((lai1_1	(tri1_1	tri2_2))	(tri1_2	tri2_1))	lai2_1)))	(((bur1_1	(rot2_2	(rot1_1	rot3_1)))	gab2_1)	((gal1_1	vel1_2)	gal2_1)))	(406.1_2	ceb1_1))	((((((369.1_1	406.1_1)	ceb1_2)	vul1_2)	((416.1_3	gab1_2)	lai2_2))	((((gra1_1	rot1_2)	vul1_1)	gra2_1)	icr2_2))	(((416.1_4	(gac2_1	(plu1_1	plu2_2)))	icr2_1)	ceb2_1)))	((((((366.1_1	(gal2_2	grm2_1))	vir2_2)	(((icr1_4	vel2_2)	vel1_1)	((hal2_1	hal1_1)	(vir1_1	vir2_1))))	bur2_2)	(406.1_3	((gac2_2
(((((((grm1_1	(ceb2_1	icr2_1))	((((((369.1_1	gab1_2)	(ceb1_2	vul1_2))	(406.1_1	416.1_3))	lai2_2)	((((gra1_1	rot1_2)	vul1_1)	icr2_2)	gra2_1))	(416.1_4	(gac2_1	(plu1_1	plu2_2)))))	(((icr1_1	((gal1_1	vel1_2)	gal2_1))	((406.1_2	ceb1_1)	(((lai1_1	tri1_1)	lai2_1)	((tri1_2	tri2_1)	tri2_2))))	((bur1_1	((rot3_1	rot1_1)	rot2_2))	gab2_1)))	(406.1_3	(gac2_2	(vel2_1	vup2_2))))	(((grm2_1	(366.1_1	(gal2_2	vir2_2)))	(((icr1_4	vel2_2)	vel1_1)	((hal1_1	hal2_1)	(vir1_1
(((((((grm1_1	((gal1_1	vel1_2)	gal2_1))	((icr1_1	(((lai1_1	(tri1_1	tri2_2))	(tri1_2	tri2_1))	lai2_1))	(406.1_2	ceb1_1)))	((((((369.1_1	416.1_3)	ceb1_2)	(406.1_1	(gab1_2	vul1_2)))	lai2_2)	(((416.1_4	(gac2_1	(plu1_1	plu2_2)))	(ceb2_1	icr2_1))	(((gra1_1	rot1_2)	icr2_2)	(gra2_1	vul1_1))))	(((bur1_1	rot1_1)	(rot2_2	rot3_1))	gab2_1)))	((((((grm2_1	gal2_2)	366.1_1)	vir2_2)	bur2_2)	(((icr1_4	vel2_2)	vel1_1)	((hal2_1	hal1_1)	(vir1_1	vir2_1))))	((gac2_2	(vel2_1
(((((((grm1_1	((406.1_2	ceb1_1)	((lai1_1	tri1_1)	((lai2_1	(tri1_2	tri2_1))	tri2_2))))	icr1_1)	(((bur1_1	((rot1_1	rot3_1)	rot2_2))	gab2_1)	((gal1_1	gal2_1)	vel1_2)))	(((((((369.1_1	(416.1_3	ceb1_2))	vul1_2)	gab1_2)	(406.1_1	lai2_2))	((((gra1_1	rot1_2)	vul1_1)	gra2_1)	icr2_2))	(ceb2_1	icr2_1))	(416.1_4	(gac2_1	(plu1_1	plu2_2)))))	(((((366.1_1	gal2_2)	grm2_1)	vir2_2)	((((icr1_4	vel2_2)	vel1_1)	((hal1_1	hal2_1)	(vir1_1	vir2_1)))	bur2_2))	(406.1_3	((gac2_2
(((((((grm1_1	(((lai1_1	(tri1_1	tri2_2))	(tri1_2	tri2_1))	lai2_1))	(((((((((369.1_1	ceb1_2)	406.1_1)	vul1_2)	lai2_2)	(416.1_3	gab1_2))	((((gra1_1	rot1_2)	vul1_1)	gra2_1)	icr2_2))	(ceb2_1	(((gac2_1	plu1_1)	plu2_2)	icr2_1)))	416.1_4)	(406.1_2	ceb1_1)))	((icr1_1	((gal1_1	vel1_2)	gal2_1))	((bur1_1	((rot3_1	rot1_1)	rot2_2))	gab2_1)))	(((gal2_2	((366.1_1	grm2_1)	vir2_2))	((((icr1_4	vel2_2)	vel1_1)	((hal1_1	hal2_1)	(vir1_1	vir2_1)))	bur2_2))	(406.1_3	(gac2_2
(((((((grm1_1	(icr1_1	((gal1_1	vel1_2)	gal2_1)))	(((((((((369.1_1	gab1_2)	406.1_1)	ceb1_2)	((416.1_3	vul1_2)	lai2_2))	(((gra1_1	rot1_2)	gra2_1)	(icr2_2	vul1_1)))	416.1_4)	(ceb2_1	(((gac2_1	plu1_1)	plu2_2)	icr2_1)))	((406.1_2	ceb1_1)	((((lai1_1	tri2_2)	(tri1_2	tri2_1))	tri1_1)	lai2_1)))	((bur1_1	((rot3_1	rot2_2)	rot1_1))	gab2_1)))	(406.1_3	((gac2_2	vup2_2)	vel2_1)))	((((gal2_2	grm2_1)	366.1_1)	vir2_2)	((((icr1_4	vel2_2)	vel1_1)	((hal1_1	hal2_1)	(vir1_1
(((((((grm1_1	(((bur1_1	((rot1_1	rot3_1)	rot2_2))	gab2_1)	((gal1_1	gal2_1)	vel1_2)))	(icr1_1	((406.1_2	ceb1_1)	(((lai1_1	(tri1_1	tri2_2))	(tri1_2	tri2_1))	lai2_1))))	((((369.1_1	(406.1_1	(416.1_3	ceb1_2)))	((gab1_2	vul1_2)	lai2_2))	(416.1_4	((gra1_1	rot1_2)	((gra2_1	vul1_1)	icr2_2))))	(ceb2_1	((gac2_1	(plu1_1	plu2_2))	icr2_1))))	(((((gal2_2	grm2_1)	366.1_1)	vir2_2)	((((icr1_4	vel2_2)	vel1_1)	((hal1_1	hal2_1)	(vir1_1	vir2_1)))	bur2_2))	(406.1_3	(gac2_2
(((((((((grm1_1	((406.1_2	ceb1_1)	(((gal1_1	gal2_1)	vel1_2)	((((lai1_1	tri2_2)	tri1_1)	(tri1_2	tri2_1))	lai2_1))))	icr1_1)	((((((((369.1_1	gab1_2)	vul1_2)	406.1_1)	lai2_2)	(416.1_3	ceb1_2))	416.1_4)	(((gra1_1	rot1_2)	vul1_1)	(gra2_1	icr2_2)))	(ceb2_1	((gac2_1	(plu1_1	plu2_2))	icr2_1))))	((bur1_1	((rot1_1	rot2_2)	rot3_1))	gab2_1))	(406.1_3	(gac2_2	(vel2_1	vup2_2))))	(((366.1_1	(gal2_2	grm2_1))	vir2_2)	((((icr1_4	vel2_2)	vel1_1)	((hal2_1	hal1_1)	(vir1_1
(((((((((((grm1_1	((gal1_1	vel1_2)	gal2_1))	icr1_1)	((((lai1_1	tri2_2)	tri1_1)	(tri1_2	tri2_1))	lai2_1))	(406.1_2	ceb1_1))	((((((((369.1_1	406.1_1)	(gab1_2	lai2_2))	ceb1_2)	vul1_2)	416.1_3)	((((gra1_1	rot1_2)	vul1_1)	gra2_1)	icr2_2))	(ceb2_1	(((gac2_1	plu1_1)	plu2_2)	icr2_1)))	416.1_4))	((bur1_1	((rot2_2	rot3_1)	rot1_1))	gab2_1))	(((((366.1_1	grm2_1)	gal2_2)	vir2_2)	(((icr1_4	vel2_2)	vel1_1)	((hal1_1	hal2_1)	(vir1_1	vir2_1))))	bur2_2))	(406.1_3	(gac2_2
((((((((grm1_1	((((369.1_1	ceb1_2)	(((406.1_1	vul1_2)	416.1_3)	(gab1_2	lai2_2)))	(416.1_4	(((gra1_1	rot1_2)	icr2_2)	(gra2_1	vul1_1))))	(ceb2_1	(((gac2_1	plu1_1)	plu2_2)	icr2_1))))	(((406.1_2	ceb1_1)	((gal1_1	vel1_2)	gal2_1))	((((lai1_1	tri2_2)	tri1_1)	(tri1_2	tri2_1))	lai2_1)))	icr1_1)	((bur1_1	((rot3_1	rot1_1)	rot2_2))	gab2_1))	(406.1_3	(gac2_2	(vel2_1	vup2_2))))	((((gal2_2	grm2_1)	366.1_1)	vir2_2)	(((icr1_4	vel2_2)	vel1_1)	(bur2_2	((hal1_1	hal2_1)
(((((((grm1_1	((((((369.1_1	416.1_3)	(gab1_2	vul1_2))	((406.1_1	ceb1_2)	lai2_2))	(((gra1_1	rot1_2)	vul1_1)	(gra2_1	icr2_2)))	416.1_4)	(ceb2_1	(((gac2_1	plu1_1)	plu2_2)	icr2_1))))	(((icr1_1	(406.1_2	(ceb1_1	((((lai1_1	tri1_1)	(tri1_2	tri2_1))	tri2_2)	lai2_1))))	((gal1_1	gal2_1)	vel1_2))	((bur1_1	(rot2_2	(rot1_1	rot3_1)))	gab2_1)))	(((gac2_2	vel2_1)	vup2_2)	406.1_3))	(((((366.1_1	grm2_1)	gal2_2)	vir2_2)	bur2_2)	(((icr1_4	vel2_2)	vel1_1)	((hal1_1	hal2_1)
((((((((grm1_1	((((((((369.1_1	406.1_1)	416.1_3)	ceb1_2)	lai2_2)	(gab1_2	vul1_2))	((gra1_1	rot1_2)	((gra2_1	icr2_2)	vul1_1)))	416.1_4)	(ceb2_1	(((gac2_1	plu2_2)	plu1_1)	icr2_1))))	(icr1_1	((406.1_2	ceb1_1)	(((lai1_1	(tri1_1	tri2_2))	(tri1_2	tri2_1))	lai2_1))))	(((bur1_1	(rot3_1	(rot1_1	rot2_2)))	gab2_1)	((gal1_1	vel1_2)	gal2_1)))	(406.1_3	(gac2_2	(vel2_1	vup2_2))))	(((((gal2_2	grm2_1)	366.1_1)	bur2_2)	(((icr1_4	vel2_2)	vel1_1)	((hal2_1	hal1_1)	(vir1_1
(((((((((grm1_1	((406.1_2	ceb1_1)	((((lai1_1	tri2_2)	tri1_1)	(tri1_2	tri2_1))	lai2_1)))	icr1_1)	(((((369.1_1	(416.1_3	ceb1_2))	((406.1_1	lai2_2)	(gab1_2	vul1_2)))	(((gra1_1	rot1_2)	(gra2_1	vul1_1))	icr2_2))	416.1_4)	(ceb2_1	(((gac2_1	plu1_1)	plu2_2)	icr2_1))))	((bur1_1	((rot1_1	rot2_2)	rot3_1))	gab2_1))	(gal1_1	(gal2_1	vel1_2)))	(((((gal2_2	grm2_1)	366.1_1)	vir2_2)	((((icr1_4	vel2_2)	vel1_1)	((hal1_1	hal2_1)	(vir1_1	vir2_1)))	bur2_2))	(406.1_3	((gac2_2
(((((((grm1_1	(((((369.1_1	((406.1_1	416.1_3)	(ceb1_2	vul1_2)))	(gab1_2	lai2_2))	416.1_4)	((((gra1_1	rot1_2)	vul1_1)	gra2_1)	icr2_2))	(ceb2_1	(((gac2_1	plu2_2)	plu1_1)	icr2_1))))	(((icr1_1	((bur1_1	((rot1_1	rot3_1)	rot2_2))	gab2_1))	((gal1_1	gal2_1)	vel1_2))	((406.1_2	ceb1_1)	(((lai1_1	tri1_1)	((tri1_2	tri2_1)	tri2_2))	lai2_1))))	(406.1_3	((gac2_2	vel2_1)	vup2_2)))	((((366.1_1	grm2_1)	gal2_2)	vir2_2)	((((icr1_4	vel2_2)	vel1_1)	((hal1_1	hal2_1)	(vir1_1
((((((grm1_1	(bur1_1	(rot2_2	(rot1_1	rot3_1))))	((icr1_1	(gab2_1	(gal1_1	(gal2_1	vel1_2))))	((406.1_2	ceb1_1)	(((lai1_1	(tri1_1	tri2_2))	(tri1_2	tri2_1))	lai2_1))))	(((((((369.1_1	ceb1_2)	vul1_2)	(406.1_1	(416.1_3	gab1_2)))	lai2_2)	(((gra1_1	rot1_2)	(gra2_1	vul1_1))	icr2_2))	(ceb2_1	(((gac2_1	plu1_1)	plu2_2)	icr2_1)))	416.1_4))	(((((grm2_1	366.1_1)	gal2_2)	vir2_2)	((((icr1_4	vel2_2)	vel1_1)	((hal2_1	hal1_1)	(vir1_1	vir2_1)))	bur2_2))	(406.1_3	(gac2_2
(((((((grm1_1	(bur1_1	(rot2_2	(rot1_1	rot3_1))))	(((((369.1_1	406.1_1)	((416.1_3	vul1_2)	(ceb1_2	gab1_2)))	(((gra1_1	rot1_2)	(gra2_1	(icr2_2	vul1_1)))	lai2_2))	416.1_4)	(ceb2_1	(((gac2_1	plu2_2)	plu1_1)	icr2_1))))	((icr1_1	(((406.1_2	ceb1_1)	((gal1_1	gal2_1)	vel1_2))	(((lai1_1	tri2_2)	(tri1_1	(tri1_2	tri2_1)))	lai2_1)))	gab2_1))	(406.1_3	((gac2_2	vup2_2)	vel2_1)))	((((366.1_1	grm2_1)	vir2_2)	gal2_2)	((((icr1_4	vel2_2)	vel1_1)	((hal2_1	hal1_1)	(vir1_1
(((((((((bur1_1	(rot2_2	(rot1_1	rot3_1)))	grm1_1)	((((369.1_1	(((((406.1_1	gab1_2)	ceb1_2)	416.1_3)	vul1_2)	lai2_2))	((((gra1_1	rot1_2)	icr2_2)	gra2_1)	vul1_1))	(ceb2_1	(((gac2_1	plu2_2)	plu1_1)	icr2_1)))	416.1_4))	((icr1_1	((406.1_2	ceb1_1)	(((lai1_1	tri1_1)	((tri1_2	tri2_1)	tri2_2))	lai2_1)))	(gab2_1	((gal1_1	gal2_1)	vel1_2))))	(406.1_3	(gac2_2	(vel2_1	vup2_2))))	((((366.1_1	grm2_1)	gal2_2)	vir2_2)	((((icr1_4	vel2_2)	vel1_1)	bur2_2)	((hal2_1	hal1_1)
((((((((grm1_1	(bur1_1	((rot1_1	rot2_2)	rot3_1)))	((((369.1_1	((406.1_1	416.1_3)	(gab1_2	lai2_2)))	(ceb1_2	vul1_2))	((((gra1_1	rot1_2)	icr2_2)	vul1_1)	gra2_1))	((416.1_4	((gac2_1	plu1_1)	plu2_2))	(ceb2_1	icr2_1))))	(((icr1_1	((406.1_2	ceb1_1)	((((lai1_1	tri1_1)	tri2_2)	(tri1_2	tri2_1))	lai2_1)))	(gal1_1	(gal2_1	vel1_2)))	gab2_1))	((((gal2_2	grm2_1)	366.1_1)	vir2_2)	(((icr1_4	vel2_2)	vel1_1)	(bur2_2	((hal1_1	hal2_1)	(vir1_1	vir2_1))))))	(406.1_3	((gac2_2
(((((((((bur1_1	((rot1_1	rot2_2)	rot3_1))	grm1_1)	(((((369.1_1	lai2_2)	((406.1_1	(ceb1_2	vul1_2))	(416.1_3	gab1_2)))	(((gra1_1	rot1_2)	(gra2_1	icr2_2))	vul1_1))	(416.1_4	((gac2_1	plu2_2)	plu1_1)))	(ceb2_1	icr2_1)))	(((icr1_1	((406.1_2	ceb1_1)	(((lai1_1	tri1_1)	((tri1_2	tri2_1)	tri2_2))	lai2_1)))	((gal1_1	vel1_2)	gal2_1))	gab2_1))	((((366.1_1	grm2_1)	gal2_2)	vir2_2)	(((((icr1_4	vel2_2)	vel1_1)	(vir1_1	vir2_1))	(hal2_1	hal1_1))	bur2_2)))	(406.1_3	((gac2_2
((((((((((bur1_1	((rot2_2	rot1_1)	rot3_1))	grm1_1)	(((((((369.1_1	gab1_2)	(416.1_3	vul1_2))	lai2_2)	(406.1_1	ceb1_2))	((ceb2_1	icr2_1)	(((gra1_1	rot1_2)	vul1_1)	icr2_2)))	gra2_1)	(416.1_4	((gac2_1	plu1_1)	plu2_2))))	((icr1_1	(((lai1_1	tri2_2)	(tri1_1	(tri1_2	tri2_1)))	lai2_1))	(406.1_2	ceb1_1)))	(gab2_1	((gal1_1	gal2_1)	vel1_2)))	(406.1_3	((gac2_2	vel2_1)	vup2_2)))	(((gal2_2	(366.1_1	grm2_1))	vir2_2)	(((vel1_1	(icr1_4	vel2_2))	((hal1_1	hal2_1)	(vir1_1
((((((((bur1_1	((rot3_1	rot2_2)	rot1_1))	grm1_1)	((((369.1_1	((416.1_3	gab1_2)	lai2_2))	(406.1_1	(ceb1_2	vul1_2)))	((ceb2_1	icr2_1)	((((gra1_1	rot1_2)	vul1_1)	gra2_1)	icr2_2)))	(416.1_4	(gac2_1	(plu1_1	plu2_2)))))	(((icr1_1	((((lai1_1	tri1_1)	(tri1_2	tri2_1))	tri2_2)	lai2_1))	(406.1_2	ceb1_1))	(gab2_1	((gal1_1	vel1_2)	gal2_1))))	(((((366.1_1	grm2_1)	gal2_2)	vir2_2)	((((icr1_4	vel2_2)	vel1_1)	((hal2_1	hal1_1)	(vir1_1	vir2_1)))	bur2_2))	(406.1_3	(gac2_2
((((((((grm1_1	(bur1_1	(rot3_1	(rot1_1	rot2_2))))	(((icr1_1	((406.1_2	ceb1_1)	((((lai1_1	(tri1_2	tri2_1))	tri2_2)	tri1_1)	lai2_1)))	gab2_1)	((gal1_1	gal2_1)	vel1_2)))	((((((((369.1_1	lai2_2)	gab1_2)	(416.1_3	vul1_2))	406.1_1)	ceb1_2)	(((gra1_1	rot1_2)	(gra2_1	vul1_1))	icr2_2))	(ceb2_1	icr2_1))	(416.1_4	((gac2_1	plu1_1)	plu2_2))))	((((366.1_1	(gal2_2	grm2_1))	vir2_2)	bur2_2)	(((icr1_4	vel2_2)	vel1_1)	((hal1_1	hal2_1)	(vir1_1	vir2_1)))))	(406.1_3	((gac2_2
(((((((((bur1_1	(rot1_1	(rot2_2	rot3_1)))	grm1_1)	(((((369.1_1	416.1_3)	((406.1_1	(gab1_2	vul1_2))	(ceb1_2	lai2_2)))	((((gra1_1	rot1_2)	vul1_1)	gra2_1)	icr2_2))	(ceb2_1	icr2_1))	(416.1_4	(gac2_1	(plu1_1	plu2_2)))))	(((icr1_1	(((lai1_1	tri2_2)	tri1_1)	(lai2_1	(tri1_2	tri2_1))))	(406.1_2	ceb1_1))	(gab2_1	((gal1_1	vel1_2)	gal2_1))))	((gac2_2	(vel2_1	vup2_2))	406.1_3))	((((366.1_1	(gal2_2	grm2_1))	vir2_2)	bur2_2)	(((icr1_4	vel2_2)	vel1_1)	((hal2_1	hal1_1)
((((((((bur1_1	((rot3_1	rot1_1)	rot2_2))	grm1_1)	(((icr1_1	((lai1_1	(tri1_1	((tri1_2	tri2_1)	tri2_2)))	lai2_1))	(406.1_2	ceb1_1))	((((((((369.1_1	gab1_2)	lai2_2)	vul1_2)	ceb1_2)	(406.1_1	416.1_3))	(ceb2_1	icr2_1))	((((gra1_1	rot1_2)	gra2_1)	icr2_2)	vul1_1))	(416.1_4	((gac2_1	plu1_1)	plu2_2)))))	gab2_1)	((gal1_1	vel1_2)	gal2_1))	((((grm2_1	(366.1_1	gal2_2))	vir2_2)	(((vel1_1	(icr1_4	vel2_2))	((hal1_1	hal2_1)	(vir1_1	vir2_1)))	bur2_2))	(406.1_3	(gac2_2
(((((((grm1_1	(bur1_1	((rot2_2	rot3_1)	rot1_1)))	(((((((369.1_1	lai2_2)	(ceb1_2	gab1_2))	(416.1_3	vul1_2))	406.1_1)	((((gra1_1	rot1_2)	gra2_1)	icr2_2)	vul1_1))	(ceb2_1	icr2_1))	(416.1_4	((gac2_1	plu1_1)	plu2_2))))	((icr1_1	((((lai1_1	tri2_2)	tri1_1)	(tri1_2	tri2_1))	lai2_1))	(406.1_2	ceb1_1)))	(gab2_1	((gal1_1	vel1_2)	gal2_1)))	((((vir2_2	((366.1_1	gal2_2)	grm2_1))	bur2_2)	(((icr1_4	vel2_2)	vel1_1)	((hal1_1	hal2_1)	(vir1_1	vir2_1))))	(406.1_3	((gac2_2
((((((((bur1_1	((rot3_1	rot2_2)	rot1_1))	grm1_1)	(icr1_1	((406.1_2	ceb1_1)	((((lai1_1	(tri1_2	tri2_1))	tri1_1)	tri2_2)	lai2_1))))	(gab2_1	((gal1_1	gal2_1)	vel1_2)))	(((((((369.1_1	((416.1_3	ceb1_2)	gab1_2))	lai2_2)	vul1_2)	406.1_1)	(((gra1_1	rot1_2)	vul1_1)	(gra2_1	icr2_2)))	(416.1_4	((gac2_1	plu1_1)	plu2_2)))	(ceb2_1	icr2_1)))	(((((366.1_1	(gal2_2	grm2_1))	bur2_2)	vir2_2)	(((icr1_4	vel2_2)	vel1_1)	((hal1_1	hal2_1)	(vir1_1	vir2_1))))	(406.1_3	(gac2_2
(((((((grm1_1	(bur1_1	((rot1_1	rot2_2)	rot3_1)))	(((icr1_1	gab2_1)	((406.1_2	ceb1_1)	((((lai1_1	tri1_1)	(tri1_2	tri2_1))	tri2_2)	lai2_1)))	(gal1_1	(gal2_1	vel1_2))))	((((((369.1_1	vul1_2)	(406.1_1	(416.1_3	(ceb1_2	gab1_2))))	lai2_2)	(((gra1_1	rot1_2)	gra2_1)	(icr2_2	vul1_1)))	(416.1_4	((gac2_1	plu1_1)	plu2_2)))	(ceb2_1	icr2_1)))	((((366.1_1	(gal2_2	grm2_1))	vir2_2)	((((icr1_4	vel2_2)	vel1_1)	((hal1_1	hal2_1)	(vir1_1	vir2_1)))	bur2_2))	(406.1_3	(gac2_2
(((((((((grm1_1	((406.1_2	ceb1_1)	(((lai1_1	tri2_2)	(tri1_1	(tri1_2	tri2_1)))	lai2_1)))	((gal1_1	vel1_2)	gal2_1))	icr1_1)	(((((((((369.1_1	406.1_1)	gab1_2)	vul1_2)	ceb1_2)	416.1_3)	lai2_2)	((((gra1_1	rot1_2)	gra2_1)	vul1_1)	icr2_2))	(416.1_4	((gac2_1	plu1_1)	plu2_2)))	(ceb2_1	icr2_1)))	((bur1_1	(rot2_2	(rot1_1	rot3_1)))	gab2_1))	((((366.1_1	grm2_1)	(gal2_2	vir2_2))	((((icr1_4	vel2_2)	vel1_1)	((hal1_1	hal2_1)	(vir1_1	vir2_1)))	bur2_2))	(406.1_3	(gac2_2
((((((grm1_1	(((bur1_1	((rot2_2	rot3_1)	rot1_1))	gab2_1)	((gal1_1	gal2_1)	vel1_2)))	(icr1_1	((406.1_2	ceb1_1)	((((lai1_1	tri1_1)	tri2_2)	(tri1_2	tri2_1))	lai2_1))))	((((((369.1_1	vul1_2)	406.1_1)	((416.1_3	lai2_2)	(ceb1_2	gab1_2)))	(((gra1_1	rot1_2)	gra2_1)	(icr2_2	vul1_1)))	(416.1_4	((gac2_1	plu1_1)	plu2_2)))	(ceb2_1	icr2_1)))	(((((366.1_1	grm2_1)	gal2_2)	vir2_2)	((((icr1_4	vel2_2)	vel1_1)	((hal1_1	hal2_1)	(vir1_1	vir2_1)))	bur2_2))	(406.1_3	(gac2_2
((((((grm1_1	(((icr1_1	((gal1_1	vel1_2)	gal2_1))	((406.1_2	ceb1_1)	((((lai1_1	tri1_1)	tri2_2)	(tri1_2	tri2_1))	lai2_1)))	((bur1_1	((rot1_1	rot3_1)	rot2_2))	gab2_1)))	(((((((369.1_1	416.1_3)	(ceb1_2	vul1_2))	(406.1_1	gab1_2))	lai2_2)	((gra1_1	rot1_2)	((gra2_1	vul1_1)	icr2_2)))	(416.1_4	((gac2_1	plu1_1)	plu2_2)))	(ceb2_1	icr2_1)))	((((366.1_1	(gal2_2	grm2_1))	vir2_2)	((((icr1_4	vel2_2)	vel1_1)	((hal1_1	hal2_1)	(vir1_1	vir2_1)))	bur2_2))	(406.1_3	((gac2_2
(((((grm1_1	(((icr1_1	(406.1_2	ceb1_1))	((((lai1_1	(tri1_2	tri2_1))	tri2_2)	tri1_1)	lai2_1))	((gal1_1	gal2_1)	vel1_2)))	(((((((369.1_1	gab1_2)	416.1_3)	((406.1_1	ceb1_2)	(lai2_2	vul1_2)))	(((gra1_1	rot1_2)	gra2_1)	vul1_1))	icr2_2)	((416.1_4	(gac2_1	(plu2_2	plu1_1)))	(ceb2_1	icr2_1)))	((bur1_1	((rot1_1	rot2_2)	rot3_1))	gab2_1)))	(((((((((((plu2_1	icr2_3)	gag2_2)	((ceb2_2	gag2_1)	(gab1_1	(gag1_1	vup2_1))))	((icr1_3	vul2_1)	gab2_2))	(gac1_2	vul3_1))	(lit1_1
((((((grm1_1	((((((369.1_1	vul1_2)	406.1_1)	(416.1_3	gab1_2))	(ceb1_2	lai2_2))	((ceb2_1	icr2_1)	(((gra1_1	rot1_2)	(gra2_1	vul1_1))	icr2_2)))	(416.1_4	(gac2_1	(plu1_1	plu2_2)))))	(icr1_1	((406.1_2	ceb1_1)	((((lai1_1	tri2_2)	tri1_1)	(tri1_2	tri2_1))	lai2_1))))	(((bur1_1	(rot2_2	(rot1_1	rot3_1)))	gab2_1)	((gal1_1	vel1_2)	gal2_1)))	(((((366.1_1	gal2_2)	grm2_1)	vir2_2)	((((icr1_4	vel2_2)	vel1_1)	((hal1_1	hal2_1)	(vir1_1	vir2_1)))	bur2_2))	(406.1_3	((gac2_2
((((((grm1_1	(((((369.1_1	(406.1_1	vul1_2))	((416.1_3	(ceb1_2	gab1_2))	lai2_2))	(((gra1_1	rot1_2)	(icr2_2	vul1_1))	gra2_1))	(ceb2_1	icr2_1))	(416.1_4	((gac2_1	plu2_2)	plu1_1))))	(((icr1_1	((406.1_2	ceb1_1)	((((lai1_1	tri2_2)	(tri1_2	tri2_1))	tri1_1)	lai2_1)))	((gal1_1	vel1_2)	gal2_1))	((bur1_1	((rot2_2	rot3_1)	rot1_1))	gab2_1)))	((((gal2_2	(366.1_1	grm2_1))	vir2_2)	(((icr1_4	vel2_2)	vel1_1)	(bur2_2	((hal2_1	hal1_1)	(vir1_1	vir2_1)))))	(406.1_3	(gac2_2
((((((grm1_1	(((((((369.1_1	(406.1_1	vul1_2))	416.1_3)	ceb1_2)	gab1_2)	lai2_2)	(((gra1_1	rot1_2)	gra2_1)	(icr2_2	vul1_1)))	((416.1_4	(gac2_1	(plu1_1	plu2_2)))	(ceb2_1	icr2_1))))	((((icr1_1	(((lai1_1	(tri1_2	tri2_1))	(tri1_1	tri2_2))	lai2_1))	(406.1_2	ceb1_1))	((gal1_1	vel1_2)	gal2_1))	((bur1_1	((rot1_1	rot3_1)	rot2_2))	gab2_1)))	(((((366.1_1	grm2_1)	gal2_2)	vir2_2)	((((icr1_4	vel2_2)	vel1_1)	bur2_2)	((hal2_1	hal1_1)	(vir1_1	vir2_1))))	(406.1_3	((gac2_2
((((((((grm1_1	(406.1_2	ceb1_1))	((icr1_1	(((bur1_1	(rot1_1	(rot2_2	rot3_1)))	gab2_1)	((gal1_1	vel1_2)	gal2_1)))	((((lai1_1	tri1_1)	tri2_2)	(tri1_2	tri2_1))	lai2_1)))	(((((((((369.1_1	ceb1_2)	416.1_3)	gab1_2)	vul1_2)	406.1_1)	lai2_2)	((gra1_1	rot1_2)	((gra2_1	vul1_1)	icr2_2)))	(ceb2_1	icr2_1))	(416.1_4	((gac2_1	plu1_1)	plu2_2))))	(((((366.1_1	grm2_1)	gal2_2)	bur2_2)	vir2_2)	(((icr1_4	vel2_2)	vel1_1)	((hal1_1	hal2_1)	(vir1_1	vir2_1)))))	(406.1_3	((gac2_2
(((((((grm1_1	((((((369.1_1	(ceb1_2	lai2_2))	(406.1_1	vul1_2))	416.1_3)	gab1_2)	(416.1_4	((gac2_1	plu2_2)	plu1_1)))	((ceb2_1	icr2_1)	((gra1_1	rot1_2)	((gra2_1	vul1_1)	icr2_2)))))	(icr1_1	((406.1_2	ceb1_1)	(((lai1_1	tri1_1)	((tri1_2	tri2_1)	tri2_2))	lai2_1))))	(((bur1_1	(rot3_1	(rot1_1	rot2_2)))	gab2_1)	((gal1_1	vel1_2)	gal2_1)))	(((grm2_1	(366.1_1	gal2_2))	vir2_2)	((((icr1_4	vel2_2)	vel1_1)	((hal1_1	hal2_1)	(vir1_1	vir2_1)))	bur2_2)))	(406.1_3	((gac2_2
((((((((grm1_1	(((((369.1_1	((406.1_1	vul1_2)	gab1_2))	(416.1_3	lai2_2))	ceb1_2)	(((gra1_1	rot1_2)	(gra2_1	vul1_1))	icr2_2))	(((416.1_4	((gac2_1	plu1_1)	plu2_2))	icr2_1)	ceb2_1)))	(406.1_2	ceb1_1))	(icr1_1	(((lai1_1	(tri1_2	tri2_1))	(tri1_1	tri2_2))	lai2_1)))	(((bur1_1	((rot1_1	rot3_1)	rot2_2))	gab2_1)	(gal1_1	(gal2_1	vel1_2))))	(((((366.1_1	gal2_2)	grm2_1)	vir2_2)	((((icr1_4	vel2_2)	vel1_1)	((hal1_1	hal2_1)	(vir1_1	vir2_1)))	bur2_2))	(406.1_3	(gac2_2
(((((((((grm1_1	(((((369.1_1	406.1_1)	lai2_2)	((416.1_3	vul1_2)	(ceb1_2	gab1_2)))	(ceb2_1	icr2_1))	((416.1_4	((gac2_1	plu2_2)	plu1_1))	((((gra1_1	rot1_2)	icr2_2)	vul1_1)	gra2_1))))	(icr1_1	((406.1_2	ceb1_1)	((((lai1_1	tri1_1)	tri2_2)	(tri1_2	tri2_1))	lai2_1))))	((bur1_1	((rot1_1	rot3_1)	rot2_2))	gab2_1))	((gal1_1	vel1_2)	gal2_1))	(406.1_3	((gac2_2	vel2_1)	vup2_2)))	(((366.1_1	grm2_1)	gal2_2)	(((((icr1_4	vel2_2)	vel1_1)	((hal2_1	hal1_1)	(vir1_1	vir2_1)))
((((((((((grm1_1	icr1_1)	((((lai1_1	tri2_2)	tri1_1)	(tri1_2	tri2_1))	lai2_1))	(406.1_2	ceb1_1))	((((((369.1_1	gab1_2)	lai2_2)	406.1_1)	((416.1_3	ceb1_2)	vul1_2))	((gra1_1	rot1_2)	((gra2_1	vul1_1)	icr2_2)))	((416.1_4	((gac2_1	plu1_1)	plu2_2))	(ceb2_1	icr2_1))))	(gal1_1	(gal2_1	vel1_2)))	((bur1_1	((rot2_2	rot1_1)	rot3_1))	gab2_1))	(((((gal2_2	grm2_1)	vir2_2)	366.1_1)	((((icr1_4	vel2_2)	vel1_1)	((hal2_1	(vir1_1	vir2_1))	hal1_1))	bur2_2))	(406.1_3	((gac2_2
((((((grm1_1	((((((369.1_1	416.1_3)	406.1_1)	((ceb1_2	gab1_2)	vul1_2))	lai2_2)	((((gra1_1	rot1_2)	vul1_1)	icr2_2)	gra2_1))	(((416.1_4	((gac2_1	plu2_2)	plu1_1))	ceb2_1)	icr2_1)))	(icr1_1	(((406.1_2	ceb1_1)	(((lai1_1	tri2_2)	(tri1_1	(tri1_2	tri2_1)))	lai2_1))	((gal1_1	gal2_1)	vel1_2))))	((bur1_1	(rot2_2	(rot1_1	rot3_1)))	gab2_1))	(((((366.1_1	grm2_1)	gal2_2)	vir2_2)	(((icr1_4	vel2_2)	vel1_1)	(bur2_2	((hal2_1	hal1_1)	(vir1_1	vir2_1)))))	(406.1_3	((gac2_2
(((((((grm1_1	((icr1_1	(gal1_1	(gal2_1	vel1_2)))	((406.1_2	ceb1_1)	(((lai1_1	tri2_2)	(tri1_1	(tri1_2	tri2_1)))	lai2_1))))	((((((369.1_1	ceb1_2)	406.1_1)	((416.1_3	vul1_2)	lai2_2))	gab1_2)	((gra1_1	rot1_2)	((gra2_1	vul1_1)	icr2_2)))	((416.1_4	(gac2_1	(plu1_1	plu2_2)))	(ceb2_1	icr2_1))))	((bur1_1	(rot1_1	(rot2_2	rot3_1)))	gab2_1))	(((((gal2_2	(366.1_1	grm2_1))	vir2_2)	bur2_2)	(((icr1_4	vel2_2)	vel1_1)	((hal1_1	hal2_1)	(vir1_1	vir2_1))))	(406.1_3	((gac2_2
(((((((grm1_1	((((((369.1_1	(406.1_1	((416.1_3	ceb1_2)	vul1_2)))	gab1_2)	lai2_2)	(((gra1_1	rot1_2)	(gra2_1	icr2_2))	vul1_1))	(ceb2_1	icr2_1))	(416.1_4	((gac2_1	plu1_1)	plu2_2))))	(((icr1_1	((406.1_2	ceb1_1)	(((lai1_1	tri1_1)	((tri1_2	tri2_1)	tri2_2))	lai2_1)))	((gal1_1	vel1_2)	gal2_1))	((bur1_1	((rot1_1	rot3_1)	rot2_2))	gab2_1)))	(406.1_3	(gac2_2	(vel2_1	vup2_2))))	(((((gal2_2	grm2_1)	bur2_2)	366.1_1)	(((icr1_4	vel2_2)	vel1_1)	((vir1_1	vir2_1)	(hal2_1
((((((grm1_1	((icr1_1	(((bur1_1	(rot1_1	(rot2_2	rot3_1)))	gab2_1)	(gal1_1	(gal2_1	vel1_2))))	(((406.1_2	lai2_1)	(((lai1_1	tri1_1)	tri2_2)	(tri1_2	tri2_1)))	ceb1_1)))	((((((369.1_1	vul1_2)	((406.1_1	416.1_3)	gab1_2))	(ceb1_2	lai2_2))	((gra1_1	rot1_2)	(gra2_1	(icr2_2	vul1_1))))	(ceb2_1	icr2_1))	(416.1_4	(gac2_1	(plu1_1	plu2_2)))))	(((gal2_2	(366.1_1	grm2_1))	vir2_2)	((((icr1_4	vel2_2)	vel1_1)	((hal1_1	hal2_1)	(vir1_1	vir2_1)))	bur2_2)))	(((((((((plu2_1	gag2_1)
(((((((grm1_1	(((((369.1_1	lai2_2)	(gab1_2	vul1_2))	(406.1_1	(416.1_3	ceb1_2)))	((((gra1_1	rot1_2)	vul1_1)	icr2_2)	gra2_1))	(((416.1_4	((gac2_1	plu2_2)	plu1_1))	icr2_1)	ceb2_1)))	(((icr1_1	(((lai1_1	(tri1_1	tri2_2))	(tri1_2	tri2_1))	lai2_1))	(406.1_2	ceb1_1))	(((bur1_1	(rot2_2	(rot1_1	rot3_1)))	gab2_1)	(gal1_1	(gal2_1	vel1_2)))))	(406.1_3	(gac2_2	(vel2_1	vup2_2))))	((((366.1_1	grm2_1)	gal2_2)	vir2_2)	((((icr1_4	vel2_2)	vel1_1)	((hal2_1	hal1_1)	(vir1_1
(((((((grm1_1	((gal1_1	gal2_1)	vel1_2))	((bur1_1	((rot1_1	rot3_1)	rot2_2))	gab2_1))	((icr1_1	((406.1_2	ceb1_1)	(((lai1_1	tri2_2)	(tri1_1	(tri1_2	tri2_1)))	lai2_1)))	((((((((369.1_1	416.1_3)	ceb1_2)	gab1_2)	(406.1_1	(lai2_2	vul1_2)))	(((gra1_1	rot1_2)	(gra2_1	vul1_1))	icr2_2))	icr2_1)	(416.1_4	((gac2_1	plu1_1)	plu2_2)))	ceb2_1)))	(406.1_3	((gac2_2	vup2_2)	vel2_1)))	(((366.1_1	(gal2_2	grm2_1))	vir2_2)	((((icr1_4	vel2_2)	vel1_1)	((hal1_1	hal2_1)	(vir1_1
(((((((grm1_1	(icr1_1	((406.1_2	ceb1_1)	((((lai1_1	tri1_1)	tri2_2)	(tri1_2	tri2_1))	lai2_1))))	(((bur1_1	((rot3_1	rot1_1)	rot2_2))	gab2_1)	((gal1_1	gal2_1)	vel1_2)))	(((((((369.1_1	(416.1_3	(ceb1_2	vul1_2)))	gab1_2)	406.1_1)	lai2_2)	(((gra1_1	rot1_2)	(gra2_1	vul1_1))	icr2_2))	(ceb2_1	icr2_1))	(416.1_4	((gac2_1	plu2_2)	plu1_1))))	((((grm2_1	(366.1_1	gal2_2))	vir2_2)	((((icr1_4	vel2_2)	vel1_1)	((hal2_1	hal1_1)	(vir1_1	vir2_1)))	bur2_2))	(406.1_3	((gac2_2
((((((grm1_1	((icr1_1	(406.1_2	ceb1_1))	((((lai1_1	tri1_1)	tri2_2)	(tri1_2	tri2_1))	lai2_1)))	((((((((369.1_1	416.1_3)	ceb1_2)	(406.1_1	(gab1_2	vul1_2)))	lai2_2)	((gra1_1	rot1_2)	((gra2_1	vul1_1)	icr2_2)))	(ceb2_1	icr2_1))	(416.1_4	((gac2_1	plu2_2)	plu1_1)))	(((bur1_1	(rot2_2	(rot1_1	rot3_1)))	gab2_1)	((gal1_1	vel1_2)	gal2_1))))	((((366.1_1	gal2_2)	grm2_1)	((((icr1_4	vel2_2)	vel1_1)	(hal2_1	(hal1_1	(vir1_1	vir2_1))))	bur2_2))	vir2_2))	(((gac2_2	vel2_1)
(((((((grm1_1	(icr1_1	((406.1_2	ceb1_1)	((((lai1_1	tri2_2)	(tri1_2	tri2_1))	tri1_1)	lai2_1))))	((bur1_1	(rot2_2	(rot1_1	rot3_1)))	gab2_1))	((((((369.1_1	vul1_2)	(416.1_3	ceb1_2))	((406.1_1	gab1_2)	lai2_2))	((gra1_1	rot1_2)	((gra2_1	vul1_1)	icr2_2)))	((416.1_4	((gac2_1	plu1_1)	plu2_2))	(ceb2_1	icr2_1)))	((gal1_1	vel1_2)	gal2_1)))	((gal2_2	((366.1_1	grm2_1)	vir2_2))	((((icr1_4	vel2_2)	vel1_1)	((vir1_1	vir2_1)	(hal1_1	hal2_1)))	bur2_2)))	(406.1_3	(gac2_2
(((((((grm1_1	((((((369.1_1	gab1_2)	(lai2_2	vul1_2))	(406.1_1	(416.1_3	ceb1_2)))	((((gra1_1	rot1_2)	vul1_1)	icr2_2)	gra2_1))	(ceb2_1	icr2_1))	(416.1_4	((gac2_1	plu2_2)	plu1_1))))	((((icr1_1	(406.1_2	ceb1_1))	((lai1_1	((tri1_1	tri2_2)	(tri1_2	tri2_1)))	lai2_1))	(gal1_1	(gal2_1	vel1_2)))	((bur1_1	(rot3_1	(rot1_1	rot2_2)))	gab2_1)))	(406.1_3	((gac2_2	vup2_2)	vel2_1)))	(((((grm2_1	(366.1_1	gal2_2))	vir2_2)	bur2_2)	((icr1_4	vel2_2)	((hal2_1	hal1_1)	(vir1_1
((((((grm1_1	(icr1_1	((406.1_2	ceb1_1)	((((lai1_1	tri1_1)	tri2_2)	(tri1_2	tri2_1))	lai2_1))))	(((bur1_1	((rot2_2	rot1_1)	rot3_1))	gab2_1)	((gal1_1	vel1_2)	gal2_1)))	((((((((369.1_1	(416.1_3	lai2_2))	(((406.1_1	ceb1_2)	vul1_2)	gab1_2))	gra2_1)	vul1_1)	icr2_2)	(gra1_1	rot1_2))	(ceb2_1	icr2_1))	(416.1_4	((gac2_1	plu1_1)	plu2_2))))	(((((gal2_2	grm2_1)	366.1_1)	vir2_2)	(((icr1_4	vel2_2)	((hal2_1	hal1_1)	(vir1_1	vir2_1)))	(bur2_2	vel1_1)))	(406.1_3	((gac2_2
(((((((((grm1_1	((icr1_1	(406.1_2	ceb1_1))	((((lai1_1	tri2_2)	tri1_1)	(tri1_2	tri2_1))	lai2_1)))	(((((((369.1_1	gab1_2)	((406.1_1	ceb1_2)	lai2_2))	416.1_3)	vul1_2)	((gra1_1	rot1_2)	((gra2_1	icr2_2)	vul1_1)))	(ceb2_1	icr2_1))	(416.1_4	(gac2_1	(plu1_1	plu2_2)))))	(gal1_1	(gal2_1	vel1_2)))	((bur1_1	((rot3_1	rot1_1)	rot2_2))	gab2_1))	(406.1_3	((gac2_2	vel2_1)	vup2_2)))	((((vir2_2	(gal2_2	grm2_1))	366.1_1)	bur2_2)	(((icr1_4	vel2_2)	vel1_1)	((hal1_1	hal2_1)
(((((((grm1_1	((((369.1_1	(416.1_3	vul1_2))	(((406.1_1	gab1_2)	ceb1_2)	lai2_2))	((ceb2_1	icr2_1)	(((gra1_1	rot1_2)	(icr2_2	vul1_1))	gra2_1)))	(416.1_4	((gac2_1	plu1_1)	plu2_2))))	((icr1_1	(406.1_2	ceb1_1))	(((lai1_1	(tri1_1	tri2_2))	(tri1_2	tri2_1))	lai2_1)))	(((bur1_1	(rot2_2	(rot1_1	rot3_1)))	gab2_1)	((gal1_1	vel1_2)	gal2_1)))	(((((grm2_1	gal2_2)	366.1_1)	vir2_2)	((vel1_1	(icr1_4	vel2_2))	((hal2_1	hal1_1)	(vir1_1	vir2_1))))	bur2_2))	(((gac2_2	vup2_2)
(((((((grm1_1	(((((369.1_1	((416.1_3	ceb1_2)	lai2_2))	((406.1_1	vul1_2)	gab1_2))	((gra1_1	rot1_2)	gra2_1))	(icr2_2	vul1_1))	(((416.1_4	(gac2_1	(plu1_1	plu2_2)))	icr2_1)	ceb2_1)))	((icr1_1	(((lai1_1	tri2_2)	(tri1_1	(tri1_2	tri2_1)))	lai2_1))	(406.1_2	ceb1_1)))	(((bur1_1	(rot3_1	(rot1_1	rot2_2)))	gab2_1)	(gal1_1	(gal2_1	vel1_2))))	(((((366.1_1	grm2_1)	gal2_2)	vir2_2)	(((icr1_4	vel2_2)	vel1_1)	(bur2_2	((hal1_1	hal2_1)	(vir1_1	vir2_1)))))	(406.1_3	((gac2_2
((((((((grm1_1	((icr1_1	(406.1_2	ceb1_1))	(((lai1_1	(tri1_1	tri2_2))	(tri1_2	tri2_1))	lai2_1)))	(gab2_1	(bur1_1	((rot2_2	rot3_1)	rot1_1))))	(gal1_1	(gal2_1	vel1_2)))	((((((369.1_1	ceb1_2)	(416.1_3	gab1_2))	lai2_2)	(406.1_1	vul1_2))	(((gra1_1	rot1_2)	gra2_1)	(icr2_2	vul1_1)))	((416.1_4	((gac2_1	plu1_1)	plu2_2))	(ceb2_1	icr2_1))))	(406.1_3	((gac2_2	vel2_1)	vup2_2)))	((((gal2_2	grm2_1)	366.1_1)	vir2_2)	((((icr1_4	vel2_2)	vel1_1)	((hal2_1	hal1_1)	(vir1_1
(((((((grm1_1	icr1_1)	((406.1_2	ceb1_1)	((((lai1_1	tri2_2)	tri1_1)	(tri1_2	tri2_1))	lai2_1)))	((gal1_1	gal2_1)	vel1_2))	(((((369.1_1	((((406.1_1	416.1_3)	lai2_2)	ceb1_2)	gab1_2))	vul1_2)	((((gra1_1	rot1_2)	vul1_1)	gra2_1)	icr2_2))	((416.1_4	((gac2_1	plu1_1)	plu2_2))	(ceb2_1	icr2_1)))	((bur1_1	((rot2_2	rot3_1)	rot1_1))	gab2_1)))	((((((grm2_1	vir2_2)	gal2_2)	366.1_1)	bur2_2)	(((icr1_4	vel2_2)	vel1_1)	((hal2_1	hal1_1)	(vir1_1	vir2_1))))	(406.1_3	((gac2_2
((((((((grm1_1	icr1_1)	((406.1_2	ceb1_1)	((((lai1_1	lai2_1)	tri1_1)	tri2_2)	(tri1_2	tri2_1))))	((gal1_1	gal2_1)	vel1_2))	(((((((((369.1_1	406.1_1)	ceb1_2)	416.1_3)	(gab1_2	vul1_2))	lai2_2)	(((gra1_1	icr2_2)	(rot1_2	vul1_1))	gra2_1))	(ceb2_1	icr2_1))	(416.1_4	((gac2_1	plu1_1)	plu2_2)))	((bur1_1	((rot2_2	rot1_1)	rot3_1))	gab2_1)))	((((((366.1_1	(gal2_2	grm2_1))	((hal2_1	hal1_1)	(vir1_1	vir2_1)))	bur2_2)	((icr1_4	vel2_2)	vel1_1))	vir2_2)	(406.1_3	((gac2_2
((((((((grm1_1	((icr1_1	(ceb1_1	(((gal1_1	gal2_1)	vel1_2)	(((lai1_1	tri2_2)	(tri1_1	(tri1_2	tri2_1)))	lai2_1))))	406.1_2))	((((((((369.1_1	gab1_2)	(ceb1_2	vul1_2))	(416.1_3	lai2_2))	406.1_1)	((gra1_1	rot1_2)	((gra2_1	vul1_1)	icr2_2)))	icr2_1)	(416.1_4	((gac2_1	plu2_2)	plu1_1)))	ceb2_1))	((bur1_1	(rot2_2	(rot1_1	rot3_1)))	gab2_1))	(406.1_3	((gac2_2	vel2_1)	vup2_2)))	((((366.1_1	grm2_1)	gal2_2)	vir2_2)	(((icr1_4	vel2_2)	((hal2_1	hal1_1)	(vir1_1	vir2_1)))
(((((((((grm1_1	((icr1_1	(406.1_2	ceb1_1))	((((lai1_1	tri2_2)	tri1_1)	(tri1_2	tri2_1))	lai2_1)))	(((((369.1_1	((406.1_1	vul1_2)	((416.1_3	gab1_2)	ceb1_2)))	lai2_2)	(((gra1_1	rot1_2)	(icr2_2	vul1_1))	gra2_1))	(416.1_4	((gac2_1	plu2_2)	plu1_1)))	(ceb2_1	icr2_1)))	(gal1_1	(gal2_1	vel1_2)))	((bur1_1	(rot2_2	(rot1_1	rot3_1)))	gab2_1))	(406.1_3	((gac2_2	vel2_1)	vup2_2)))	((((366.1_1	grm2_1)	gal2_2)	vir2_2)	(((icr1_4	vel2_2)	(bur2_2	vel1_1))	((hal2_1	hal1_1)
((((((((((grm1_1	((((lai1_1	tri1_1)	tri2_2)	(tri1_2	tri2_1))	lai2_1))	(icr1_1	(406.1_2	ceb1_1)))	(((((((369.1_1	ceb1_2)	(416.1_3	(gab1_2	vul1_2)))	lai2_2)	406.1_1)	(((gra1_1	rot1_2)	icr2_2)	(gra2_1	vul1_1)))	416.1_4)	(ceb2_1	(((gac2_1	plu2_2)	plu1_1)	icr2_1))))	(gal1_1	(gal2_1	vel1_2)))	((bur1_1	((rot2_2	rot3_1)	rot1_1))	gab2_1))	(406.1_3	((gac2_2	vel2_1)	vup2_2)))	((((366.1_1	grm2_1)	gal2_2)	vir2_2)	((((icr1_4	vel2_2)	vel1_1)	bur2_2)	((hal1_1	hal2_1)
(((((((grm1_1	(gab2_1	(bur1_1	(rot3_1	(rot1_1	rot2_2)))))	((((369.1_1	((406.1_1	(ceb1_2	vul1_2))	gab1_2))	(416.1_3	lai2_2))	((((gra1_1	rot1_2)	gra2_1)	vul1_1)	icr2_2))	(416.1_4	(ceb2_1	(((gac2_1	plu2_2)	plu1_1)	icr2_1)))))	(((icr1_1	(406.1_2	ceb1_1))	(((lai1_1	tri2_2)	(tri1_1	(tri1_2	tri2_1)))	lai2_1))	((gal1_1	gal2_1)	vel1_2)))	(406.1_3	((gac2_2	vel2_1)	vup2_2)))	(((((gal2_2	grm2_1)	366.1_1)	vir2_2)	bur2_2)	(((icr1_4	vel2_2)	vel1_1)	((hal2_1	hal1_1)
(((((((grm1_1	(((((369.1_1	gab1_2)	(406.1_1	lai2_2))	(416.1_3	(ceb1_2	vul1_2)))	((((gra1_1	rot1_2)	gra2_1)	vul1_1)	icr2_2))	(416.1_4	((ceb2_1	((gac2_1	plu1_1)	plu2_2))	icr2_1))))	(((icr1_1	(406.1_2	ceb1_1))	(gal1_1	(gal2_1	vel1_2)))	(((lai1_1	(tri1_1	tri2_2))	(tri1_2	tri2_1))	lai2_1)))	((bur1_1	((rot2_2	rot3_1)	rot1_1))	gab2_1))	((((366.1_1	(gal2_2	grm2_1))	vir2_2)	((((icr1_4	vel2_2)	vel1_1)	((hal1_1	hal2_1)	(vir1_1	vir2_1)))	bur2_2))	(406.1_3	(gac2_2
(((((((grm1_1	((icr1_1	(406.1_2	ceb1_1))	((((lai1_1	(tri1_2	tri2_2))	tri1_1)	tri2_1)	lai2_1)))	((gal1_1	vel1_2)	gal2_1))	(((((((369.1_1	lai2_2)	(416.1_3	ceb1_2))	(406.1_1	(gab1_2	vul1_2)))	416.1_4)	(ceb2_1	(((gac2_1	plu1_1)	plu2_2)	icr2_1)))	((((gra1_1	rot1_2)	vul1_1)	gra2_1)	icr2_2))	((bur1_1	((rot1_1	rot3_1)	rot2_2))	gab2_1)))	(((((366.1_1	gal2_2)	grm2_1)	vir2_2)	((((icr1_4	vel2_2)	vel1_1)	bur2_2)	((hal1_1	hal2_1)	(vir1_1	vir2_1))))	(406.1_3	(gac2_2
((((((((grm1_1	((((((369.1_1	416.1_3)	ceb1_2)	(406.1_1	(gab1_2	(lai2_2	vul1_2))))	416.1_4)	(((gra1_1	rot1_2)	(gra2_1	vul1_1))	icr2_2))	(ceb2_1	((gac2_1	(plu1_1	plu2_2))	icr2_1))))	((406.1_2	ceb1_1)	(((lai1_1	tri1_1)	((tri1_2	tri2_1)	tri2_2))	lai2_1)))	icr1_1)	(((bur1_1	((rot3_1	rot2_2)	rot1_1))	gab2_1)	((gal1_1	vel1_2)	gal2_1)))	((((366.1_1	(gal2_2	grm2_1))	vir2_2)	((((icr1_4	vel2_2)	vel1_1)	((hal1_1	hal2_1)	(vir1_1	vir2_1)))	bur2_2))	(406.1_3	((gac2_2
(((((((grm1_1	(((((((369.1_1	(406.1_1	gab1_2))	(ceb1_2	vul1_2))	416.1_3)	lai2_2)	((gra1_1	rot1_2)	((gra2_1	vul1_1)	icr2_2)))	(ceb2_1	(((gac2_1	plu1_1)	plu2_2)	icr2_1)))	416.1_4))	(icr1_1	((406.1_2	ceb1_1)	((lai1_1	((tri1_1	tri2_2)	(tri1_2	tri2_1)))	lai2_1))))	(((bur1_1	(rot3_1	(rot1_1	rot2_2)))	gab2_1)	((gal1_1	vel1_2)	gal2_1)))	(406.1_3	((gac2_2	vel2_1)	vup2_2)))	(((((366.1_1	grm2_1)	vir2_2)	gal2_2)	(((icr1_4	vel2_2)	vel1_1)	((hal1_1	hal2_1)	(vir1_1
((((((((grm1_1	((icr1_1	(406.1_2	ceb1_1))	((((lai1_1	tri1_1)	tri2_2)	(tri1_2	tri2_1))	lai2_1)))	((((((369.1_1	gab1_2)	ceb1_2)	(406.1_1	((416.1_3	vul1_2)	lai2_2)))	(((gra1_1	rot1_2)	(gra2_1	vul1_1))	icr2_2))	416.1_4)	(ceb2_1	((gac2_1	(plu1_1	plu2_2))	icr2_1))))	((bur1_1	(rot3_1	(rot1_1	rot2_2)))	gab2_1))	((gal1_1	gal2_1)	vel1_2))	(406.1_3	((gac2_2	vel2_1)	vup2_2)))	(((366.1_1	(gal2_2	grm2_1))	vir2_2)	((((icr1_4	vel2_2)	vel1_1)	((hal2_1	hal1_1)	(vir1_1
((((((((grm1_1	((bur1_1	((rot3_1	rot1_1)	rot2_2))	gab2_1))	((((((369.1_1	gab1_2)	406.1_1)	((416.1_3	vul1_2)	(ceb1_2	lai2_2)))	(((gra1_1	rot1_2)	gra2_1)	(icr2_2	vul1_1)))	416.1_4)	(ceb2_1	((gac2_1	(plu1_1	plu2_2))	icr2_1))))	((icr1_1	((406.1_2	ceb1_1)	(((lai1_1	(tri1_1	tri2_2))	(tri1_2	tri2_1))	lai2_1)))	(gal1_1	(gal2_1	vel1_2))))	(((((vir2_2	366.1_1)	grm2_1)	gal2_2)	((icr1_4	vel2_2)	((hal1_1	(vir1_1	vir2_1))	hal2_1)))	(bur2_2	vel1_1)))	(406.1_3	((gac2_2
((((((((grm1_1	((((((369.1_1	((406.1_1	gab1_2)	ceb1_2))	416.1_3)	(lai2_2	vul1_2))	((gra1_1	rot1_2)	(gra2_1	(icr2_2	vul1_1))))	416.1_4)	(ceb2_1	(((gac2_1	plu1_1)	plu2_2)	icr2_1))))	(((icr1_1	ceb1_1)	(406.1_2	((((lai1_1	tri1_1)	tri2_2)	(tri1_2	tri2_1))	lai2_1)))	((gal1_1	vel1_2)	gal2_1)))	((bur1_1	((rot1_1	rot3_1)	rot2_2))	gab2_1))	(((vir2_2	gal2_2)	(366.1_1	grm2_1))	(((icr1_4	vel2_2)	((hal1_1	hal2_1)	(vir1_1	vir2_1)))	(bur2_2	vel1_1))))	(406.1_3	(gac2_2
((((((grm1_1	(((((((369.1_1	(ceb1_2	(gab1_2	vul1_2)))	((406.1_1	416.1_3)	lai2_2))	gra2_1)	((gra1_1	rot1_2)	vul1_1))	icr2_2)	416.1_4)	(ceb2_1	(((gac2_1	plu2_2)	plu1_1)	icr2_1))))	((((icr1_1	(406.1_2	ceb1_1))	((((lai1_1	tri2_2)	tri1_1)	(tri1_2	tri2_1))	lai2_1))	(gab2_1	(bur1_1	(rot1_1	(rot2_2	rot3_1)))))	(gal1_1	(gal2_1	vel1_2))))	(((((366.1_1	grm2_1)	gal2_2)	vir2_2)	((((icr1_4	vel2_2)	(hal2_1	hal1_1))	(vir1_1	vir2_1))	(bur2_2	vel1_1)))	(406.1_3	((gac2_2
(((((((grm1_1	((((((369.1_1	vul1_2)	406.1_1)	((416.1_3	(ceb1_2	gab1_2))	lai2_2))	((((gra1_1	rot1_2)	vul1_1)	icr2_2)	gra2_1))	(ceb2_1	(((gac2_1	plu1_1)	plu2_2)	icr2_1)))	416.1_4))	(((icr1_1	(gal1_1	(gal2_1	vel1_2)))	406.1_2)	(ceb1_1	((lai1_1	(tri1_1	tri2_2))	(lai2_1	(tri1_2	tri2_1))))))	((bur1_1	(rot3_1	(rot1_1	rot2_2)))	gab2_1))	(406.1_3	((gac2_2	vup2_2)	vel2_1)))	(((((366.1_1	(gal2_2	grm2_1))	vir2_2)	bur2_2)	((hal1_1	hal2_1)	(vir1_1	vir2_1)))	((icr1_4
(((((((grm1_1	(icr1_1	((406.1_2	ceb1_1)	(((gal1_1	gal2_1)	vel1_2)	(((lai1_1	tri1_1)	((tri1_2	tri2_1)	tri2_2))	lai2_1)))))	((bur1_1	((rot1_1	rot3_1)	rot2_2))	gab2_1))	(((((((369.1_1	gab1_2)	416.1_3)	lai2_2)	(406.1_1	(ceb1_2	vul1_2)))	((gra1_1	rot1_2)	((gra2_1	vul1_1)	icr2_2)))	416.1_4)	((ceb2_1	icr2_1)	((gac2_1	plu2_2)	plu1_1))))	((((366.1_1	grm2_1)	gal2_2)	vir2_2)	(((((icr1_4	vel2_2)	vel1_1)	(vir1_1	vir2_1))	(hal1_1	hal2_1))	bur2_2)))	(((gac2_2	vup2_2)
((((((((grm1_1	(icr1_1	((406.1_2	ceb1_1)	((((lai1_1	tri1_1)	tri2_2)	(tri1_2	tri2_1))	lai2_1))))	(((((369.1_1	416.1_3)	((406.1_1	(ceb1_2	vul1_2))	(gab1_2	lai2_2)))	(((gra1_1	rot1_2)	vul1_1)	(gra2_1	icr2_2)))	416.1_4)	(ceb2_1	(((gac2_1	plu2_2)	plu1_1)	icr2_1))))	(gal1_1	(gal2_1	vel1_2)))	((bur1_1	(rot3_1	(rot1_1	rot2_2)))	gab2_1))	(406.1_3	(gac2_2	(vel2_1	vup2_2))))	((((gal2_2	grm2_1)	366.1_1)	vir2_2)	((((icr1_4	vel2_2)	vel1_1)	bur2_2)	((hal1_1	hal2_1)
((((((((grm1_1	((icr1_1	((406.1_2	ceb1_1)	(((lai1_1	(tri1_1	tri2_2))	(tri1_2	tri2_1))	lai2_1)))	(((((((369.1_1	lai2_2)	gab1_2)	(416.1_3	(ceb1_2	vul1_2)))	406.1_1)	((gra1_1	rot1_2)	(gra2_1	(icr2_2	vul1_1))))	(ceb2_1	(((gac2_1	plu2_2)	plu1_1)	icr2_1)))	416.1_4)))	((gal1_1	vel1_2)	gal2_1))	((bur1_1	((rot2_2	rot1_1)	rot3_1))	gab2_1))	(406.1_3	((gac2_2	vup2_2)	vel2_1)))	((((366.1_1	grm2_1)	gal2_2)	vir2_2)	(((((icr1_4	vel2_2)	vel1_1)	(hal1_1	hal2_1))	(vir1_1
((((((((grm1_1	(((((369.1_1	gab1_2)	416.1_3)	(406.1_1	((ceb1_2	vul1_2)	lai2_2)))	(((gra1_1	rot1_2)	(gra2_1	vul1_1))	icr2_2))	(416.1_4	((ceb2_1	icr2_1)	((gac2_1	plu1_1)	plu2_2)))))	((gal1_1	gal2_1)	vel1_2))	((icr1_1	((406.1_2	ceb1_1)	((((lai1_1	tri2_2)	(tri1_2	tri2_1))	tri1_1)	lai2_1)))	((bur1_1	(rot1_1	(rot2_2	rot3_1)))	gab2_1)))	(406.1_3	((gac2_2	vup2_2)	vel2_1)))	(((((366.1_1	grm2_1)	gal2_2)	vir2_2)	(((icr1_4	vel2_2)	vel1_1)	((hal1_1	hal2_1)	(vir1_1
((((((((grm1_1	(((icr1_1	(((lai1_1	tri2_2)	(tri1_1	(tri1_2	tri2_1)))	lai2_1))	(406.1_2	ceb1_1))	((gal1_1	vel1_2)	gal2_1)))	((((369.1_1	(406.1_1	(((416.1_3	gab1_2)	ceb1_2)	lai2_2)))	vul1_2)	((((gra1_1	rot1_2)	vul1_1)	gra2_1)	icr2_2))	((416.1_4	(gac2_1	(plu1_1	plu2_2)))	(ceb2_1	icr2_1))))	((bur1_1	(rot1_1	(rot2_2	rot3_1)))	gab2_1))	((((366.1_1	grm2_1)	vir2_2)	gal2_2)	((((icr1_4	vel2_2)	vel1_1)	((hal1_1	hal2_1)	(vir1_1	vir2_1)))	bur2_2)))	(406.1_3	((gac2_2
((((((((grm1_1	((icr1_1	((((lai1_1	tri1_1)	tri2_2)	(tri1_2	tri2_1))	lai2_1))	(406.1_2	ceb1_1)))	(((((((369.1_1	416.1_3)	(((406.1_1	gab1_2)	ceb1_2)	vul1_2))	lai2_2)	(icr2_2	(rot1_2	vul1_1)))	(gra1_1	gra2_1))	(416.1_4	((gac2_1	plu2_2)	plu1_1)))	(ceb2_1	icr2_1)))	((((rot1_1	(rot2_2	rot3_1))	bur1_1)	gab2_1)	((gal1_1	vel1_2)	gal2_1)))	(406.1_3	((gac2_2	vel2_1)	vup2_2)))	(((((((((vul2_1	gag2_2)	(((bur1_2	bur2_1)	(gac1_1	(lit1_1	lit2_1)))	gag1_1))	((gab1_1	vul3_1)
(((((((grm1_1	(((icr1_1	(406.1_2	ceb1_1))	((((lai1_1	tri2_2)	tri1_1)	(tri1_2	tri2_1))	lai2_1))	((gal1_1	gal2_1)	vel1_2)))	(((((((369.1_1	(406.1_1	vul1_2))	lai2_2)	(ceb1_2	gab1_2))	416.1_3)	((((gra1_1	rot1_2)	vul1_1)	gra2_1)	icr2_2))	(416.1_4	((gac2_1	plu1_1)	plu2_2)))	(ceb2_1	icr2_1)))	((bur1_1	(rot3_1	(rot1_1	rot2_2)))	gab2_1))	(406.1_3	(gac2_2	(vel2_1	vup2_2))))	((((((((((vup2_1	icr2_3)	gag2_1)	vul2_1)	((gag2_2	icr1_3)	vul3_1))	(gab2_2	((ceb2_2	(gab1_1
(((((((grm1_1	((bur1_1	(rot3_1	(rot1_1	rot2_2)))	gab2_1))	(((((((369.1_1	gab1_2)	(ceb1_2	lai2_2))	(416.1_3	vul1_2))	406.1_1)	((((gra1_1	rot1_2)	icr2_2)	gra2_1)	vul1_1))	(416.1_4	((gac2_1	plu2_2)	plu1_1)))	(ceb2_1	icr2_1)))	(((icr1_1	((((lai1_1	tri2_2)	tri1_1)	(tri1_2	tri2_1))	lai2_1))	(406.1_2	ceb1_1))	((gal1_1	vel1_2)	gal2_1)))	((((366.1_1	(gal2_2	grm2_1))	vir2_2)	(((icr1_4	vel2_2)	vel1_1)	(bur2_2	((hal1_1	hal2_1)	(vir1_1	vir2_1)))))	(406.1_3	((gac2_2
(((((((grm1_1	(gab2_1	(bur1_1	((rot1_1	rot3_1)	rot2_2))))	((((((((369.1_1	(416.1_3	((ceb1_2	vul1_2)	lai2_2)))	406.1_1)	gab1_2)	vul1_1)	((gra1_1	rot1_2)	gra2_1))	icr2_2)	(416.1_4	((gac2_1	plu1_1)	plu2_2)))	(ceb2_1	icr2_1)))	(((icr1_1	(((lai1_1	(tri1_1	tri2_2))	(tri1_2	tri2_1))	lai2_1))	(406.1_2	ceb1_1))	((gal1_1	gal2_1)	vel1_2)))	((((366.1_1	(gal2_2	grm2_1))	vir2_2)	((((icr1_4	vel2_2)	vel1_1)	bur2_2)	((hal2_1	hal1_1)	(vir1_1	vir2_1))))	(406.1_3	((gac2_2
((((((grm1_1	(icr1_1	(((406.1_2	ceb1_1)	((((lai1_1	tri2_2)	tri1_1)	(tri1_2	tri2_1))	lai2_1))	((gal1_1	vel1_2)	gal2_1))))	(((((369.1_1	gab1_2)	ceb1_2)	(((406.1_1	vul1_2)	416.1_3)	lai2_2))	((((gra1_1	rot1_2)	vul1_1)	icr2_2)	gra2_1))	((416.1_4	((gac2_1	plu2_2)	plu1_1))	(ceb2_1	icr2_1))))	((bur1_1	((rot1_1	rot2_2)	rot3_1))	gab2_1))	((vir2_2	(((366.1_1	(gal2_2	grm2_1))	bur2_2)	(((icr1_4	vel2_2)	vel1_1)	((hal1_1	hal2_1)	(vir1_1	vir2_1)))))	(406.1_3	((gac2_2
(((((((grm1_1	((icr1_1	((406.1_2	ceb1_1)	(((lai1_1	(tri1_2	tri2_1))	(tri1_1	tri2_2))	lai2_1)))	((gal1_1	vel1_2)	gal2_1)))	((bur1_1	(rot2_2	(rot3_1	rot1_1)))	gab2_1))	(((((((369.1_1	ceb1_2)	lai2_2)	gab1_2)	((406.1_1	vul1_2)	416.1_3))	((gra1_1	rot1_2)	((gra2_1	vul1_1)	icr2_2)))	(416.1_4	((gac2_1	plu1_1)	plu2_2)))	(ceb2_1	icr2_1)))	(((gal2_2	(366.1_1	grm2_1))	vir2_2)	((((icr1_4	vel2_2)	vel1_1)	((hal1_1	hal2_1)	(vir1_1	vir2_1)))	bur2_2)))	(406.1_3	(gac2_2
(((((((grm1_1	((icr1_1	((406.1_2	ceb1_1)	((((lai1_1	tri2_2)	tri1_1)	(tri1_2	tri2_1))	lai2_1)))	(gal1_1	(gal2_1	vel1_2))))	((((((((369.1_1	(416.1_3	ceb1_2))	406.1_1)	lai2_2)	(gab1_2	vul1_2))	((gra1_1	rot1_2)	(icr2_2	vul1_1)))	gra2_1)	(((416.1_4	((gac2_1	plu2_2)	plu1_1))	icr2_1)	ceb2_1))	((bur1_1	((rot1_1	rot3_1)	rot2_2))	gab2_1)))	(406.1_3	((gac2_2	vup2_2)	vel2_1)))	((((gal2_2	grm2_1)	366.1_1)	vir2_2)	((((icr1_4	vel2_2)	vel1_1)	((hal2_1	hal1_1)	(vir1_1
((((((((grm1_1	((406.1_2	ceb1_1)	((lai1_1	((tri1_1	(tri1_2	tri2_1))	tri2_2))	lai2_1)))	icr1_1)	(((bur1_1	(rot3_1	(rot1_1	rot2_2)))	gab2_1)	((gal1_1	gal2_1)	vel1_2)))	(((((((369.1_1	vul1_2)	ceb1_2)	lai2_2)	(406.1_1	(416.1_3	gab1_2)))	((gra1_1	rot1_2)	((gra2_1	vul1_1)	icr2_2)))	(ceb2_1	icr2_1))	(416.1_4	((gac2_1	plu1_1)	plu2_2))))	((366.1_1	(gal2_2	grm2_1))	((((icr1_4	vel2_2)	vel1_1)	(bur2_2	((hal1_1	hal2_1)	(vir1_1	vir2_1))))	vir2_2)))	(((((((((gag2_1	vul2_1)
((((((((grm1_1	((((((((369.1_1	ceb1_2)	406.1_1)	lai2_2)	(416.1_3	gab1_2))	vul1_2)	((((gra1_1	rot1_2)	vul1_1)	icr2_2)	gra2_1))	(416.1_4	((gac2_1	plu1_1)	plu2_2)))	(ceb2_1	icr2_1)))	(icr1_1	((406.1_2	ceb1_1)	(((lai1_1	(tri1_1	tri2_2))	(tri1_2	tri2_1))	lai2_1))))	(((bur1_1	((rot1_1	rot3_1)	rot2_2))	gab2_1)	((gal1_1	vel1_2)	gal2_1)))	((((366.1_1	gal2_2)	grm2_1)	vir2_2)	(((((icr1_4	vel2_2)	vel1_1)	(hal1_1	hal2_1))	(vir1_1	vir2_1))	bur2_2)))	(406.1_3	((gac2_2
(((((((((grm1_1	(((((((369.1_1	gab1_2)	lai2_2)	ceb1_2)	(406.1_1	(416.1_3	vul1_2)))	((gra1_1	rot1_2)	((gra2_1	vul1_1)	icr2_2)))	(ceb2_1	icr2_1))	(416.1_4	((gac2_1	plu1_1)	plu2_2))))	((icr1_1	(((lai1_1	tri2_2)	(tri1_1	(tri1_2	tri2_1)))	lai2_1))	(406.1_2	ceb1_1)))	((bur1_1	((rot1_1	rot2_2)	rot3_1))	gab2_1))	(gal1_1	(gal2_1	vel1_2)))	(((grm2_1	(366.1_1	gal2_2))	(((icr1_4	vel2_2)	((hal2_1	hal1_1)	(vir1_1	vir2_1)))	(bur2_2	vel1_1)))	vir2_2))	(406.1_3	(gac2_2
(((((((((grm1_1	((((((369.1_1	406.1_1)	(ceb1_2	(gab1_2	vul1_2)))	416.1_3)	lai2_2)	((((gra1_1	rot1_2)	vul1_1)	gra2_1)	icr2_2))	((416.1_4	((gac2_1	plu1_1)	plu2_2))	(ceb2_1	icr2_1))))	((icr1_1	(((lai1_1	tri2_2)	(tri1_1	(tri1_2	tri2_1)))	lai2_1))	(406.1_2	ceb1_1)))	((gal1_1	vel1_2)	gal2_1))	((bur1_1	(rot1_1	(rot2_2	rot3_1)))	gab2_1))	((((366.1_1	(gal2_2	grm2_1))	vir2_2)	(((icr1_4	vel2_2)	vel1_1)	((hal2_1	hal1_1)	(vir1_1	vir2_1))))	bur2_2))	(406.1_3	((gac2_2
((((((((((grm1_1	((((lai1_1	tri2_2)	tri1_1)	(tri1_2	tri2_1))	lai2_1))	icr1_1)	(406.1_2	ceb1_1))	((gab2_1	(bur1_1	((rot1_1	rot3_1)	rot2_2)))	((gal1_1	gal2_1)	vel1_2)))	(((((((369.1_1	gab1_2)	(416.1_3	ceb1_2))	vul1_2)	406.1_1)	lai2_2)	(((gra1_1	rot1_2)	vul1_1)	(gra2_1	icr2_2)))	((416.1_4	((gac2_1	plu1_1)	plu2_2))	(ceb2_1	icr2_1))))	(406.1_3	(gac2_2	(vel2_1	vup2_2))))	((vir2_2	(366.1_1	(gal2_2	grm2_1)))	(((((icr1_4	vel2_2)	vel1_1)	(hal1_1	hal2_1))	(vir1_1
((((((((((grm1_1	(gal1_1	(gal2_1	vel1_2)))	(gab2_1	(bur1_1	(rot3_1	(rot1_1	rot2_2)))))	((406.1_2	ceb1_1)	((((lai1_1	tri2_2)	(tri1_2	tri2_1))	tri1_1)	lai2_1)))	icr1_1)	(((((369.1_1	(406.1_1	gab1_2))	((ceb1_2	lai2_2)	vul1_2))	416.1_3)	((((gra1_1	rot1_2)	vul1_1)	gra2_1)	icr2_2))	((416.1_4	(gac2_1	(plu1_1	plu2_2)))	(ceb2_1	icr2_1))))	(406.1_3	((gac2_2	vel2_1)	vup2_2)))	((((grm2_1	gal2_2)	366.1_1)	vir2_2)	((((icr1_4	vel2_2)	vel1_1)	((hal2_1	hal1_1)	(vir1_1
((((((((grm1_1	(((((369.1_1	ceb1_2)	(((406.1_1	gab1_2)	vul1_2)	lai2_2))	416.1_3)	((gra1_1	rot1_2)	((gra2_1	icr2_2)	vul1_1)))	((416.1_4	((gac2_1	plu1_1)	plu2_2))	(ceb2_1	icr2_1))))	((gab2_1	(bur1_1	(rot1_1	(rot2_2	rot3_1))))	((gal1_1	vel1_2)	gal2_1)))	((icr1_1	(406.1_2	ceb1_1))	(((lai1_1	(tri1_1	tri2_2))	(tri1_2	tri2_1))	lai2_1)))	((vir2_2	(366.1_1	(gal2_2	grm2_1)))	(((icr1_4	vel2_2)	vel1_1)	(bur2_2	((hal1_1	hal2_1)	(vir1_1	vir2_1))))))	(406.1_3	((gac2_2
((((((grm1_1	(((((369.1_1	(416.1_3	vul1_2))	((406.1_1	ceb1_2)	gab1_2))	lai2_2)	((((gra1_1	rot1_2)	vul1_1)	icr2_2)	gra2_1))	((416.1_4	((gac2_1	plu1_1)	plu2_2))	(ceb2_1	icr2_1))))	((icr1_1	((406.1_2	ceb1_1)	((((lai1_1	tri1_1)	tri2_2)	(tri1_2	tri2_1))	lai2_1)))	((gab2_1	(bur1_1	((rot1_1	rot2_2)	rot3_1)))	((gal1_1	vel1_2)	gal2_1))))	(((366.1_1	(gal2_2	grm2_1))	vir2_2)	((((icr1_4	vel2_2)	vel1_1)	bur2_2)	((hal2_1	hal1_1)	(vir1_1	vir2_1)))))	(406.1_3	((gac2_2
(((((grm1_1	(((((369.1_1	406.1_1)	lai2_2)	(416.1_3	((ceb1_2	vul1_2)	gab1_2)))	(((gra1_1	rot1_2)	vul1_1)	(gra2_1	icr2_2)))	((416.1_4	(gac2_1	(plu1_1	plu2_2)))	(ceb2_1	icr2_1))))	((icr1_1	((406.1_2	ceb1_1)	(((lai1_1	(tri1_1	tri2_2))	(tri1_2	tri2_1))	lai2_1)))	(((bur1_1	(rot2_2	(rot1_1	rot3_1)))	gab2_1)	((gal1_1	gal2_1)	vel1_2))))	((((366.1_1	vir2_2)	(((icr1_4	vel2_2)	vel1_1)	((hal1_1	hal2_1)	(vir1_1	vir2_1))))	(bur2_2	(gal2_2	grm2_1)))	(406.1_3	(gac2_2
((((((grm1_1	((((((369.1_1	lai2_2)	(gab1_2	vul1_2))	(406.1_1	ceb1_2))	416.1_3)	(((gra1_1	rot1_2)	gra2_1)	(icr2_2	vul1_1)))	((416.1_4	((gac2_1	plu1_1)	plu2_2))	(ceb2_1	icr2_1))))	(((icr1_1	((406.1_2	ceb1_1)	(((lai1_1	(tri1_2	tri2_1))	(tri1_1	tri2_2))	lai2_1)))	((gal1_1	gal2_1)	vel1_2))	(gab2_1	((bur1_1	rot2_2)	(rot1_1	rot3_1)))))	(((grm2_1	vir2_2)	(366.1_1	gal2_2))	((((icr1_4	vel2_2)	vel1_1)	((hal1_1	hal2_1)	(vir1_1	vir2_1)))	bur2_2)))	(406.1_3	(gac2_2
((((((((grm1_1	(((((((369.1_1	gab1_2)	ceb1_2)	vul1_2)	(406.1_1	416.1_3))	lai2_2)	((((gra1_1	rot1_2)	vul1_1)	icr2_2)	gra2_1))	((416.1_4	((gac2_1	plu2_2)	plu1_1))	(ceb2_1	icr2_1))))	(gab2_1	(bur1_1	(rot2_2	(rot1_1	rot3_1)))))	(((icr1_1	(((lai1_1	tri1_1)	((tri1_2	tri2_1)	tri2_2))	lai2_1))	(406.1_2	ceb1_1))	((gal1_1	vel1_2)	gal2_1)))	((((grm2_1	vir2_2)	(366.1_1	gal2_2))	((hal1_1	hal2_1)	(vir1_1	vir2_1)))	(((icr1_4	vel2_2)	vel1_1)	bur2_2)))	(406.1_3	((gac2_2
((((((grm1_1	((((((((369.1_1	vul1_2)	406.1_1)	416.1_3)	lai2_2)	(ceb1_2	gab1_2))	((gra1_1	rot1_2)	(gra2_1	(icr2_2	vul1_1))))	416.1_4)	(ceb2_1	((gac2_1	(plu1_1	plu2_2))	icr2_1))))	((((icr1_1	(406.1_2	ceb1_1))	((((lai1_1	tri2_2)	tri1_1)	(tri1_2	tri2_1))	lai2_1))	((bur1_1	(rot1_1	(rot2_2	rot3_1)))	gab2_1))	((gal1_1	vel1_2)	gal2_1)))	(((((366.1_1	grm2_1)	gal2_2)	bur2_2)	(((icr1_4	vel2_2)	vel1_1)	((hal1_1	hal2_1)	(vir1_1	vir2_1))))	vir2_2))	(406.1_3	(gac2_2
((((((grm1_1	(((icr1_1	(406.1_2	ceb1_1))	((((lai1_1	tri2_2)	tri1_1)	(tri1_2	tri2_1))	lai2_1))	(gal1_1	(gal2_1	vel1_2))))	(((((369.1_1	((406.1_1	vul1_2)	((416.1_3	lai2_2)	ceb1_2)))	gab1_2)	(((gra1_1	rot1_2)	vul1_1)	(gra2_1	icr2_2)))	416.1_4)	(ceb2_1	(((gac2_1	plu1_1)	plu2_2)	icr2_1))))	(gab2_1	(bur1_1	((rot1_1	rot2_2)	rot3_1))))	((((((grm2_1	gal2_2)	366.1_1)	vir2_2)	(((icr1_4	vel2_2)	vel1_1)	((hal1_1	hal2_1)	(vir1_1	vir2_1))))	bur2_2)	(406.1_3	(gac2_2
(((((((grm1_1	((((((369.1_1	ceb1_2)	(((406.1_1	vul1_2)	416.1_3)	lai2_2))	gab1_2)	(((gra1_1	rot1_2)	vul1_1)	(gra2_1	icr2_2)))	416.1_4)	(ceb2_1	(((gac2_1	plu1_1)	plu2_2)	icr2_1))))	((icr1_1	(406.1_2	ceb1_1))	((gal1_1	(gal2_1	vel1_2))	(((lai1_1	(tri1_2	tri2_1))	(tri1_1	tri2_2))	lai2_1))))	(gab2_1	(bur1_1	((rot1_1	rot2_2)	rot3_1))))	(406.1_3	((gac2_2	vel2_1)	vup2_2)))	((((366.1_1	grm2_1)	gal2_2)	vir2_2)	((((icr1_4	vel2_2)	vel1_1)	((hal1_1	hal2_1)	(vir1_1
(((((((grm1_1	(icr1_1	((406.1_2	ceb1_1)	((gal1_1	(gal2_1	vel1_2))	((((lai1_1	tri2_2)	tri1_1)	(tri1_2	tri2_1))	lai2_1)))))	((((369.1_1	406.1_1)	((416.1_3	ceb1_2)	(gab1_2	lai2_2)))	(((gra1_1	rot1_2)	(gra2_1	(icr2_2	vul1_1)))	vul1_2))	(416.1_4	(ceb2_1	(((gac2_1	plu2_2)	plu1_1)	icr2_1)))))	((bur1_1	((rot1_1	rot3_1)	rot2_2))	gab2_1))	(406.1_3	((gac2_2	vup2_2)	vel2_1)))	(((((gal2_2	grm2_1)	366.1_1)	vir2_2)	bur2_2)	(((icr1_4	vel2_2)	vel1_1)	((hal2_1	hal1_1)
(((((((((grm1_1	((gal1_1	vel1_2)	gal2_1))	icr1_1)	((bur1_1	((rot1_1	rot2_2)	rot3_1))	gab2_1))	((((((((369.1_1	(406.1_1	lai2_2))	gab1_2)	(ceb1_2	vul1_2))	416.1_3)	((gra1_1	rot1_2)	(gra2_1	(icr2_2	vul1_1))))	416.1_4)	(ceb2_1	(((gac2_1	plu1_1)	plu2_2)	icr2_1)))	((406.1_2	ceb1_1)	((((lai1_1	tri2_2)	(tri1_2	tri2_1))	tri1_1)	lai2_1))))	(406.1_3	(gac2_2	(vel2_1	vup2_2))))	(((366.1_1	(gal2_2	grm2_1))	vir2_2)	((((icr1_4	vel2_2)	vel1_1)	((hal1_1	hal2_1)	(vir1_1
(((((((((grm1_1	((bur1_1	(rot1_1	(rot2_2	rot3_1)))	gab2_1))	((gal1_1	gal2_1)	vel1_2))	(icr1_1	((406.1_2	ceb1_1)	(((lai1_1	tri1_1)	((tri1_2	tri2_1)	tri2_2))	lai2_1))))	((((((369.1_1	((406.1_1	vul1_2)	lai2_2))	(416.1_3	ceb1_2))	gab1_2)	(((gra1_1	rot1_2)	gra2_1)	(icr2_2	vul1_1)))	(ceb2_1	icr2_1))	(416.1_4	((gac2_1	plu2_2)	plu1_1))))	(406.1_3	((gac2_2	vup2_2)	vel2_1)))	((vir2_2	(((366.1_1	grm2_1)	((hal1_1	hal2_1)	(vir1_1	vir2_1)))	gal2_2))	(((icr1_4	vel2_2)
((((((grm1_1	(((bur1_1	(rot1_1	(rot2_2	rot3_1)))	gab2_1)	(gal1_1	(gal2_1	vel1_2))))	((icr1_1	((406.1_2	ceb1_1)	(((lai1_1	(tri1_1	tri2_2))	(tri1_2	tri2_1))	lai2_1)))	((((369.1_1	vul1_2)	(((406.1_1	ceb1_2)	lai2_2)	(416.1_3	gab1_2)))	((((gra1_1	rot1_2)	vul1_1)	gra2_1)	icr2_2))	((416.1_4	((gac2_1	plu1_1)	plu2_2))	(ceb2_1	icr2_1)))))	((((((gal2_2	grm2_1)	((hal2_1	hal1_1)	(vir1_1	vir2_1)))	vir2_2)	366.1_1)	((icr1_4	vel2_2)	vel1_1))	bur2_2))	(406.1_3	(gac2_2
((((((grm1_1	((((icr1_1	((((lai1_1	tri2_2)	tri1_1)	(tri1_2	tri2_1))	lai2_1))	(406.1_2	ceb1_1))	((gal1_1	vel1_2)	gal2_1))	(gab2_1	(bur1_1	((rot2_2	rot3_1)	rot1_1)))))	((((((369.1_1	416.1_3)	vul1_2)	(((406.1_1	ceb1_2)	gab1_2)	lai2_2))	((((gra1_1	rot1_2)	vul1_1)	gra2_1)	icr2_2))	416.1_4)	(ceb2_1	(((gac2_1	plu1_1)	plu2_2)	icr2_1))))	(((((gal2_2	grm2_1)	366.1_1)	vir2_2)	(((icr1_4	vel2_2)	vel1_1)	(bur2_2	((hal1_1	hal2_1)	(vir1_1	vir2_1)))))	(((gac2_2	vel2_1)
((((((((grm1_1	(((icr1_1	(406.1_2	ceb1_1))	((((lai1_1	tri1_1)	tri2_2)	(tri1_2	tri2_1))	lai2_1))	((gal1_1	gal2_1)	vel1_2)))	((((((369.1_1	((406.1_1	vul1_2)	416.1_3))	(ceb1_2	gab1_2))	lai2_2)	(((gra1_1	rot1_2)	(gra2_1	vul1_1))	icr2_2))	416.1_4)	(ceb2_1	((gac2_1	(plu2_2	plu1_1))	icr2_1))))	(gab2_1	(bur1_1	((rot1_1	rot2_2)	rot3_1))))	(406.1_3	((gac2_2	vup2_2)	vel2_1)))	(((vir2_2	((366.1_1	grm2_1)	gal2_2))	((hal2_1	hal1_1)	(vir1_1	vir2_1)))	(((icr1_4	vel2_2)
(((((((grm1_1	(icr1_1	(((406.1_2	ceb1_1)	((lai1_1	((tri1_1	tri2_2)	(tri1_2	tri2_1)))	lai2_1))	((gal1_1	vel1_2)	gal2_1))))	((((369.1_1	((((406.1_1	gab1_2)	vul1_2)	(416.1_3	ceb1_2))	lai2_2))	(((gra1_1	rot1_2)	(gra2_1	vul1_1))	icr2_2))	416.1_4)	(ceb2_1	((gac2_1	(plu1_1	plu2_2))	icr2_1))))	(gab2_1	(bur1_1	(rot3_1	(rot1_1	rot2_2)))))	(((((gal2_2	grm2_1)	366.1_1)	vir2_2)	((((icr1_4	vel2_2)	vel1_1)	((hal2_1	hal1_1)	(vir1_1	vir2_1)))	bur2_2))	(406.1_3	((gac2_2
((((((grm1_1	((icr1_1	(((406.1_2	ceb1_1)	((gal1_1	gal2_1)	vel1_2))	((((lai1_1	tri1_1)	tri2_2)	(tri1_2	tri2_1))	lai2_1)))	(((((((369.1_1	ceb1_2)	406.1_1)	vul1_2)	((416.1_3	gab1_2)	lai2_2))	((((gra1_1	rot1_2)	vul1_1)	icr2_2)	gra2_1))	416.1_4)	(ceb2_1	(((gac2_1	plu1_1)	plu2_2)	icr2_1)))))	((bur1_1	((rot1_1	rot3_1)	rot2_2))	gab2_1))	(406.1_3	((gac2_2	vel2_1)	vup2_2)))	(((366.1_1	(gal2_2	grm2_1))	vir2_2)	((((icr1_4	vel2_2)	vel1_1)	((hal1_1	hal2_1)	(vir1_1
(((((((grm1_1	(gab2_1	(bur1_1	(rot1_1	(rot2_2	rot3_1)))))	(((((((((369.1_1	vul1_2)	406.1_1)	lai2_2)	ceb1_2)	416.1_3)	gab1_2)	((((gra1_1	rot1_2)	vul1_1)	gra2_1)	icr2_2))	416.1_4)	(ceb2_1	(((gac2_1	plu1_1)	plu2_2)	icr2_1))))	(((icr1_1	(406.1_2	ceb1_1))	(((lai1_1	(tri1_1	tri2_2))	(tri1_2	tri2_1))	lai2_1))	((gal1_1	vel1_2)	gal2_1)))	(406.1_3	(gac2_2	(vup2_2	vel2_1))))	((((366.1_1	(gal2_2	grm2_1))	vir2_2)	bur2_2)	((vel1_1	(icr1_4	vel2_2))	((hal1_1	hal2_1)
(((((grm1_1	(((((((369.1_1	406.1_1)	(gab1_2	vul1_2))	(416.1_3	lai2_2))	ceb1_2)	((((gra1_1	rot1_2)	gra2_1)	icr2_2)	vul1_1))	(416.1_4	(ceb2_1	(((gac2_1	plu2_2)	plu1_1)	icr2_1))))	(gab2_1	(bur1_1	((rot2_2	rot3_1)	rot1_1)))))	((icr1_1	((406.1_2	ceb1_1)	((((lai1_1	tri1_1)	tri2_2)	(tri1_2	tri2_1))	lai2_1)))	((gal1_1	gal2_1)	vel1_2)))	((((((366.1_1	gal2_2)	grm2_1)	vir2_2)	(((icr1_4	vel2_2)	vel1_1)	((hal1_1	hal2_1)	(vir1_1	vir2_1))))	bur2_2)	(((gac2_2	vel2_1)
((((((((grm1_1	((gal1_1	vel1_2)	gal2_1))	(icr1_1	((406.1_2	ceb1_1)	((((lai1_1	tri1_1)	tri2_2)	(tri1_2	tri2_1))	lai2_1))))	((((((((369.1_1	gab1_2)	416.1_3)	(ceb1_2	vul1_2))	lai2_2)	406.1_1)	(((gra1_1	rot1_2)	(gra2_1	vul1_1))	icr2_2))	416.1_4)	(ceb2_1	((gac2_1	(plu1_1	plu2_2))	icr2_1))))	((bur1_1	((rot1_1	rot3_1)	rot2_2))	gab2_1))	((((((366.1_1	grm2_1)	gal2_2)	vir2_2)	(((icr1_4	vel2_2)	vel1_1)	((hal1_1	hal2_1)	(vir1_1	vir2_1))))	bur2_2)	(406.1_3	((gac2_2
((((((grm1_1	((((((((369.1_1	416.1_3)	(ceb1_2	gab1_2))	lai2_2)	(406.1_1	vul1_2))	((((gra1_1	rot1_2)	gra2_1)	vul1_1)	icr2_2))	icr2_1)	(416.1_4	((gac2_1	plu1_1)	plu2_2)))	ceb2_1))	(((icr1_1	((gal1_1	vel1_2)	gal2_1))	((406.1_2	ceb1_1)	(((lai1_1	tri2_2)	(tri1_1	(tri1_2	tri2_1)))	lai2_1)))	(gab2_1	(bur1_1	((rot2_2	rot1_1)	rot3_1)))))	((((366.1_1	(gal2_2	grm2_1))	vir2_2)	((((icr1_4	vel2_2)	vel1_1)	((hal1_1	hal2_1)	(vir1_1	vir2_1)))	bur2_2))	(406.1_3	((gac2_2
((((((grm1_1	((icr1_1	((gal1_1	vel1_2)	gal2_1))	((406.1_2	ceb1_1)	(((lai1_1	lai2_1)	(tri1_1	tri2_2))	(tri1_2	tri2_1)))))	((bur1_1	((rot1_1	rot3_1)	rot2_2))	gab2_1))	((((((((369.1_1	gab1_2)	416.1_3)	lai2_2)	ceb1_2)	406.1_1)	vul1_2)	((gra1_1	rot1_2)	((gra2_1	vul1_1)	icr2_2)))	((416.1_4	((gac2_1	plu1_1)	plu2_2))	(ceb2_1	icr2_1))))	((((366.1_1	(gal2_2	grm2_1))	vir2_2)	(((vel1_1	(icr1_4	vel2_2))	((hal1_1	hal2_1)	(vir1_1	vir2_1)))	bur2_2))	(406.1_3	((gac2_2
(((((((grm1_1	((((((369.1_1	406.1_1)	416.1_3)	(((ceb1_2	vul1_2)	lai2_2)	gab1_2))	((((gra1_1	rot1_2)	vul1_1)	icr2_2)	gra2_1))	(416.1_4	((gac2_1	plu2_2)	plu1_1)))	(ceb2_1	icr2_1)))	((406.1_2	ceb1_1)	((lai1_1	lai2_1)	((tri1_1	tri2_2)	(tri1_2	tri2_1)))))	(icr1_1	((gab2_1	(bur1_1	((rot1_1	rot2_2)	rot3_1)))	((gal1_1	vel1_2)	gal2_1))))	(((gal2_2	(366.1_1	grm2_1))	vir2_2)	((((icr1_4	vel2_2)	vel1_1)	((hal2_1	hal1_1)	(vir1_1	vir2_1)))	bur2_2)))	(406.1_3	(gac2_2
((((((((grm1_1	(((((369.1_1	(406.1_1	416.1_3))	ceb1_2)	((gab1_2	vul1_2)	lai2_2))	(((gra1_1	rot1_2)	gra2_1)	(icr2_2	vul1_1)))	((416.1_4	(gac2_1	(plu2_2	plu1_1)))	(ceb2_1	icr2_1))))	(((406.1_2	ceb1_1)	((gal1_1	gal2_1)	vel1_2))	(((lai1_1	(lai2_1	tri1_1))	tri2_2)	(tri1_2	tri2_1))))	icr1_1)	((bur1_1	((rot1_1	rot2_2)	rot3_1))	gab2_1))	((((gal2_2	grm2_1)	(bur2_2	vir2_2))	(366.1_1	(((icr1_4	vel2_2)	vel1_1)	((hal1_1	hal2_1)	(vir1_1	vir2_1)))))	(406.1_3	((gac2_2
(((((((grm1_1	((((((369.1_1	vul1_2)	(416.1_3	gab1_2))	(406.1_1	(ceb1_2	lai2_2)))	((gra1_1	rot1_2)	((gra2_1	vul1_1)	icr2_2)))	(ceb2_1	icr2_1))	(416.1_4	(gac2_1	(plu1_1	plu2_2)))))	((icr1_1	((406.1_2	ceb1_1)	(gal1_1	(gal2_1	vel1_2))))	((((lai1_1	tri1_1)	tri2_2)	lai2_1)	(tri1_2	tri2_1))))	((bur1_1	(rot1_1	(rot2_2	rot3_1)))	gab2_1))	(((((gal2_2	grm2_1)	vir2_2)	366.1_1)	((((icr1_4	vel2_2)	vel1_1)	((hal1_1	hal2_1)	(vir1_1	vir2_1)))	bur2_2))	(406.1_3	(gac2_2
(((((((((grm1_1	((gal1_1	vel1_2)	gal2_1))	((406.1_2	ceb1_1)	((((lai1_1	tri1_1)	(tri1_2	tri2_1))	tri2_2)	lai2_1)))	icr1_1)	((bur1_1	((rot3_1	rot2_2)	rot1_1))	gab2_1))	(((((((369.1_1	(406.1_1	gab1_2))	(ceb1_2	vul1_2))	lai2_2)	416.1_3)	(ceb2_1	icr2_1))	((((gra1_1	rot1_2)	gra2_1)	icr2_2)	vul1_1))	(416.1_4	((gac2_1	plu2_2)	plu1_1))))	(((((grm2_1	366.1_1)	vir2_2)	gal2_2)	(((icr1_4	vel2_2)	vel1_1)	(bur2_2	((hal1_1	hal2_1)	(vir1_1	vir2_1)))))	(406.1_3	(gac2_2
(((((((grm1_1	((gal1_1	vel1_2)	gal2_1))	(((icr1_1	((((lai1_1	tri2_2)	(tri1_2	tri2_1))	tri1_1)	lai2_1))	(406.1_2	ceb1_1))	(((((((369.1_1	gab1_2)	406.1_1)	(ceb1_2	lai2_2))	(416.1_3	vul1_2))	(((gra1_1	rot1_2)	gra2_1)	(icr2_2	vul1_1)))	(ceb2_1	icr2_1))	(416.1_4	((gac2_1	plu1_1)	plu2_2)))))	(gab2_1	(bur1_1	(rot2_2	(rot1_1	rot3_1)))))	(((((grm2_1	366.1_1)	gal2_2)	vir2_2)	((((icr1_4	vel2_2)	vel1_1)	bur2_2)	((hal1_1	hal2_1)	(vir1_1	vir2_1))))	(406.1_3	((gac2_2
((((((((grm1_1	((((((369.1_1	lai2_2)	((406.1_1	vul1_2)	gab1_2))	(416.1_3	ceb1_2))	(((gra1_1	rot1_2)	(icr2_2	vul1_1))	gra2_1))	(416.1_4	(gac2_1	(plu1_1	plu2_2))))	(ceb2_1	icr2_1)))	((icr1_1	((((lai1_1	tri2_2)	tri1_1)	(tri1_2	tri2_1))	lai2_1))	(406.1_2	ceb1_1)))	(((bur1_1	(rot1_1	(rot2_2	rot3_1)))	gab2_1)	((gal1_1	vel1_2)	gal2_1)))	((((366.1_1	grm2_1)	gal2_2)	vir2_2)	(((vel1_1	(icr1_4	vel2_2))	((hal1_1	hal2_1)	(vir1_1	vir2_1)))	bur2_2)))	(406.1_3	((gac2_2
(((((((grm1_1	((((((369.1_1	((ceb1_2	(gab1_2	vul1_2))	lai2_2))	406.1_1)	416.1_3)	(((gra1_1	rot1_2)	(gra2_1	vul1_1))	icr2_2))	(ceb2_1	icr2_1))	(416.1_4	((gac2_1	plu1_1)	plu2_2))))	(icr1_1	(406.1_2	(ceb1_1	(((lai1_1	tri1_1)	((tri1_2	tri2_1)	tri2_2))	lai2_1)))))	(((bur1_1	(rot3_1	(rot1_1	rot2_2)))	gab2_1)	((gal1_1	gal2_1)	vel1_2)))	(((((366.1_1	grm2_1)	gal2_2)	vir2_2)	((((icr1_4	vel2_2)	vel1_1)	bur2_2)	((hal1_1	hal2_1)	(vir1_1	vir2_1))))	(406.1_3	((gac2_2
(((((((grm1_1	((icr1_1	((406.1_2	ceb1_1)	(((lai1_1	tri1_1)	((tri1_2	tri2_1)	tri2_2))	lai2_1)))	((gab2_1	(bur1_1	((rot1_1	rot3_1)	rot2_2)))	((gal1_1	vel1_2)	gal2_1))))	(((((((369.1_1	vul1_2)	416.1_3)	ceb1_2)	((406.1_1	gab1_2)	lai2_2))	(((gra1_1	rot1_2)	(gra2_1	icr2_2))	vul1_1))	(ceb2_1	icr2_1))	(416.1_4	((gac2_1	plu2_2)	plu1_1))))	(((((gal2_2	grm2_1)	366.1_1)	vir2_2)	bur2_2)	(((icr1_4	vel2_2)	vel1_1)	((hal2_1	hal1_1)	(vir1_1	vir2_1)))))	(406.1_3	(gac2_2
((((((((grm1_1	(((icr1_1	lai2_1)	(406.1_2	ceb1_1))	(((lai1_1	tri2_2)	tri1_1)	(tri1_2	tri2_1))))	((gal1_1	vel1_2)	gal2_1))	(((((((((369.1_1	(416.1_3	vul1_2))	406.1_1)	(gab1_2	lai2_2))	ceb1_2)	gra2_1)	(gra1_1	rot1_2))	vul1_1)	icr2_2)	((416.1_4	((gac2_1	plu2_2)	plu1_1))	(ceb2_1	icr2_1))))	((bur1_1	((rot2_2	rot3_1)	rot1_1))	gab2_1))	((((gal2_2	grm2_1)	366.1_1)	(bur2_2	vir2_2))	(((icr1_4	vel2_2)	vel1_1)	((hal1_1	hal2_1)	(vir1_1	vir2_1)))))	(406.1_3	((gac2_2
((((((((grm1_1	(icr1_1	((406.1_2	ceb1_1)	((((lai1_1	tri2_2)	tri1_1)	(tri1_2	tri2_1))	lai2_1))))	(((((369.1_1	416.1_3)	ceb1_2)	(406.1_1	((gab1_2	vul1_2)	lai2_2)))	(((gra1_1	rot1_2)	(icr2_2	vul1_1))	gra2_1))	((416.1_4	((gac2_1	plu1_1)	plu2_2))	(ceb2_1	icr2_1))))	(((bur1_1	((rot1_1	rot2_2)	rot3_1))	gab2_1)	(gal1_1	(gal2_1	vel1_2))))	((((gal2_2	grm2_1)	366.1_1)	vir2_2)	((((icr1_4	vel2_2)	vel1_1)	((hal2_1	hal1_1)	(vir1_1	vir2_1)))	bur2_2)))	(406.1_3	((gac2_2
((((((((grm1_1	(icr1_1	((406.1_2	ceb1_1)	(((lai1_1	tri1_1)	((tri1_2	tri2_1)	tri2_2))	lai2_1))))	((((((((369.1_1	406.1_1)	gab1_2)	vul1_2)	416.1_3)	(ceb1_2	lai2_2))	((((gra1_1	rot1_2)	vul1_1)	gra2_1)	icr2_2))	(ceb2_1	icr2_1))	(416.1_4	((gac2_1	plu1_1)	plu2_2))))	(((bur1_1	((rot1_1	rot2_2)	rot3_1))	gab2_1)	((gal1_1	vel1_2)	gal2_1)))	(406.1_3	((gac2_2	vup2_2)	vel2_1)))	(((grm2_1	(366.1_1	gal2_2))	vir2_2)	((((icr1_4	vel2_2)	vel1_1)	((hal2_1	hal1_1)	(vir1_1
(((((((((grm1_1	(((((369.1_1	(416.1_3	gab1_2))	(406.1_1	lai2_2))	(ceb1_2	vul1_2))	((((gra1_1	rot1_2)	vul1_1)	gra2_1)	icr2_2))	(416.1_4	(ceb2_1	(((gac2_1	plu1_1)	plu2_2)	icr2_1)))))	((icr1_1	(406.1_2	ceb1_1))	((((lai1_1	tri2_2)	(tri1_2	tri2_1))	tri1_1)	lai2_1)))	((bur1_1	(rot1_1	(rot3_1	rot2_2)))	gab2_1))	(gal1_1	(gal2_1	vel1_2)))	((406.1_3	(gac2_2	vup2_2))	vel2_1))	(((((grm2_1	gal2_2)	366.1_1)	(((icr1_4	vel2_2)	vel1_1)	((hal2_1	hal1_1)	(vir1_1	vir2_1))))
((((((((((grm1_1	icr1_1)	(406.1_2	ceb1_1))	((((lai1_1	tri1_1)	tri2_2)	lai2_1)	(tri1_2	tri2_1)))	(((((369.1_1	(gab1_2	vul1_2))	416.1_3)	((406.1_1	lai2_2)	ceb1_2))	(((gra1_1	rot1_2)	gra2_1)	(icr2_2	vul1_1)))	(416.1_4	(ceb2_1	(((gac2_1	plu1_1)	plu2_2)	icr2_1)))))	(((bur1_1	((rot2_2	rot3_1)	rot1_1))	gab2_1)	((gal1_1	vel1_2)	gal2_1)))	(406.1_3	(gac2_2	(vel2_1	vup2_2))))	((((grm2_1	gal2_2)	366.1_1)	vir2_2)	((((icr1_4	vel2_2)	vel1_1)	((hal1_1	hal2_1)	(vir1_1
(((((((((grm1_1	(icr1_1	((((lai1_1	tri2_2)	tri1_1)	(tri1_2	tri2_1))	lai2_1)))	(406.1_2	ceb1_1))	((((((369.1_1	((406.1_1	416.1_3)	gab1_2))	lai2_2)	(ceb1_2	vul1_2))	((gra1_1	rot1_2)	((gra2_1	vul1_1)	icr2_2)))	416.1_4)	(ceb2_1	(((gac2_1	plu1_1)	plu2_2)	icr2_1))))	(((bur1_1	(rot1_1	(rot2_2	rot3_1)))	gab2_1)	((gal1_1	vel1_2)	gal2_1)))	(((((366.1_1	gal2_2)	grm2_1)	vir2_2)	bur2_2)	(((icr1_4	vel2_2)	vel1_1)	((hal1_1	hal2_1)	(vir1_1	vir2_1)))))	(406.1_3	((gac2_2
(((((((((grm1_1	((((((((369.1_1	406.1_1)	vul1_2)	ceb1_2)	(416.1_3	gab1_2))	lai2_2)	(((gra1_1	rot1_2)	(icr2_2	vul1_1))	gra2_1))	416.1_4)	(ceb2_1	((gac2_1	(plu1_1	plu2_2))	icr2_1))))	((icr1_1	(406.1_2	ceb1_1))	((((lai1_1	tri2_2)	tri1_1)	(tri1_2	tri2_1))	lai2_1)))	((bur1_1	((rot1_1	rot2_2)	rot3_1))	gab2_1))	((gal1_1	vel1_2)	gal2_1))	(406.1_3	((gac2_2	vel2_1)	vup2_2)))	((((grm2_1	(366.1_1	gal2_2))	vir2_2)	(((icr1_4	vel2_2)	vel1_1)	((hal2_1	hal1_1)	(vir1_1
((((((((grm1_1	(((((369.1_1	((406.1_1	((ceb1_2	vul1_2)	gab1_2))	416.1_3))	lai2_2)	(((gra1_1	rot1_2)	(gra2_1	vul1_1))	icr2_2))	416.1_4)	(ceb2_1	(((gac2_1	plu1_1)	plu2_2)	icr2_1))))	(icr1_1	(406.1_2	ceb1_1)))	((((lai1_1	tri2_2)	(tri1_1	tri1_2))	tri2_1)	lai2_1))	(((bur1_1	((rot2_2	rot1_1)	rot3_1))	gab2_1)	((gal1_1	gal2_1)	vel1_2)))	(((((grm2_1	(366.1_1	gal2_2))	vir2_2)	(((icr1_4	vel2_2)	vel1_1)	((hal2_1	hal1_1)	(vir1_1	vir2_1))))	bur2_2)	(406.1_3	(gac2_2
((((((((((grm1_1	icr1_1)	((406.1_2	ceb1_1)	((((lai1_1	tri1_1)	(tri1_2	tri2_1))	tri2_2)	lai2_1)))	(((((369.1_1	((406.1_1	(ceb1_2	gab1_2))	(vul1_2	lai2_2)))	416.1_3)	(((gra1_1	rot1_2)	vul1_1)	(gra2_1	icr2_2)))	416.1_4)	(ceb2_1	(((gac2_1	plu1_1)	plu2_2)	icr2_1))))	(gal1_1	(gal2_1	vel1_2)))	((bur1_1	(rot1_1	(rot2_2	rot3_1)))	gab2_1))	(406.1_3	((gac2_2	vup2_2)	vel2_1)))	((((366.1_1	grm2_1)	gal2_2)	vir2_2)	((((icr1_4	vel2_2)	vel1_1)	((hal2_1	hal1_1)	(vir1_1
(((((((((grm1_1	(406.1_2	ceb1_1))	(((lai1_1	(tri1_1	tri2_2))	(tri1_2	tri2_1))	lai2_1))	icr1_1)	(((((((369.1_1	vul1_2)	(416.1_3	lai2_2))	(406.1_1	gab1_2))	ceb1_2)	((gra1_1	rot1_2)	((gra2_1	vul1_1)	icr2_2)))	416.1_4)	(ceb2_1	(((gac2_1	plu2_2)	plu1_1)	icr2_1))))	(((bur1_1	(rot2_2	(rot1_1	rot3_1)))	gab2_1)	((gal1_1	vel1_2)	gal2_1)))	((((366.1_1	(gal2_2	grm2_1))	vir2_2)	((((icr1_4	vel2_2)	vel1_1)	((hal2_1	hal1_1)	(vir1_1	vir2_1)))	bur2_2))	(406.1_3	((gac2_2
((((((grm1_1	((bur1_1	(rot3_1	(rot1_1	rot2_2)))	gab2_1))	((gal1_1	vel1_2)	gal2_1))	(((icr1_1	(((lai1_1	(tri1_1	tri2_2))	(tri1_2	tri2_1))	lai2_1))	(406.1_2	ceb1_1))	((((((((369.1_1	ceb1_2)	416.1_3)	(406.1_1	lai2_2))	(gab1_2	vul1_2))	((gra1_1	rot1_2)	gra2_1))	(icr2_2	vul1_1))	(ceb2_1	((gac2_1	(plu1_1	plu2_2))	icr2_1)))	416.1_4)))	((((((gal2_2	grm2_1)	366.1_1)	vir2_2)	bur2_2)	(((icr1_4	vel2_2)	vel1_1)	((hal1_1	hal2_1)	(vir1_1	vir2_1))))	(406.1_3	((gac2_2
((((((((grm1_1	(((((((369.1_1	vul1_2)	(gab1_2	lai2_2))	(406.1_1	416.1_3))	ceb1_2)	((((gra1_1	rot1_2)	gra2_1)	icr2_2)	vul1_1))	416.1_4)	((ceb2_1	icr2_1)	((gac2_1	plu1_1)	plu2_2))))	((icr1_1	(406.1_2	ceb1_1))	((((lai1_1	(tri1_2	tri2_1))	tri2_2)	tri1_1)	lai2_1)))	(((bur1_1	((rot2_2	rot1_1)	rot3_1))	gab2_1)	((gal1_1	vel1_2)	gal2_1)))	(406.1_3	(gac2_2	(vel2_1	vup2_2))))	((((gal2_2	grm2_1)	366.1_1)	vir2_2)	(((icr1_4	vel2_2)	vel1_1)	(bur2_2	((hal1_1	hal2_1)
((((((grm1_1	(icr1_1	(406.1_2	(ceb1_1	((((lai1_1	(tri1_2	tri2_1))	tri2_2)	tri1_1)	lai2_1)))))	(((bur1_1	((rot1_1	rot2_2)	rot3_1))	gab2_1)	((gal1_1	vel1_2)	gal2_1)))	(((((369.1_1	(ceb1_2	gab1_2))	((406.1_1	416.1_3)	(lai2_2	vul1_2)))	((((gra1_1	rot1_2)	gra2_1)	vul1_1)	icr2_2))	416.1_4)	(ceb2_1	(((gac2_1	plu1_1)	plu2_2)	icr2_1))))	(((((366.1_1	(gal2_2	grm2_1))	vir2_2)	(((icr1_4	vel2_2)	vel1_1)	((hal1_1	hal2_1)	(vir1_1	vir2_1))))	bur2_2)	(406.1_3	((gac2_2
((((((((grm1_1	((406.1_2	ceb1_1)	(((lai1_1	(tri1_1	tri2_2))	(tri1_2	tri2_1))	lai2_1)))	icr1_1)	((((((369.1_1	vul1_2)	lai2_2)	(((406.1_1	416.1_3)	gab1_2)	ceb1_2))	(((gra1_1	rot1_2)	vul1_1)	(gra2_1	icr2_2)))	(ceb2_1	(((gac2_1	plu1_1)	plu2_2)	icr2_1)))	416.1_4))	(((bur1_1	((rot1_1	rot3_1)	rot2_2))	gab2_1)	((gal1_1	vel1_2)	gal2_1)))	((((((gal2_2	grm2_1)	vir2_2)	366.1_1)	bur2_2)	(((icr1_4	vel2_2)	vel1_1)	((hal1_1	hal2_1)	(vir1_1	vir2_1))))	(406.1_3	((gac2_2
(((((((((((grm1_1	(406.1_2	ceb1_1))	((((((((369.1_1	vul1_2)	lai2_2)	ceb1_2)	gab1_2)	(406.1_1	416.1_3))	((gra1_1	rot1_2)	((gra2_1	vul1_1)	icr2_2)))	416.1_4)	(ceb2_1	(((gac2_1	plu2_2)	plu1_1)	icr2_1))))	icr1_1)	((((lai1_1	tri1_1)	tri2_2)	(tri1_2	tri2_1))	lai2_1))	((gal1_1	vel1_2)	gal2_1))	((bur1_1	((rot2_2	rot1_1)	rot3_1))	gab2_1))	(406.1_3	((gac2_2	vup2_2)	vel2_1)))	((((gal2_2	grm2_1)	366.1_1)	vir2_2)	((((icr1_4	vel2_2)	vel1_1)	((hal2_1	hal1_1)	(vir1_1
(((((((grm1_1	(((369.1_1	(((406.1_1	ceb1_2)	((416.1_3	gab1_2)	vul1_2))	lai2_2))	(((gra1_1	rot1_2)	gra2_1)	(icr2_2	vul1_1)))	(416.1_4	(ceb2_1	(((gac2_1	plu2_2)	plu1_1)	icr2_1)))))	((icr1_1	((406.1_2	ceb1_1)	lai2_1))	((lai1_1	(tri1_1	tri2_2))	(tri1_2	tri2_1))))	(((bur1_1	((rot3_1	rot1_1)	rot2_2))	gab2_1)	((gal1_1	vel1_2)	gal2_1)))	((((366.1_1	(gal2_2	grm2_1))	vir2_2)	((((icr1_4	vel2_2)	vel1_1)	((hal2_1	hal1_1)	(vir1_1	vir2_1)))	bur2_2))	(406.1_3	(gac2_2
((((((((grm1_1	((icr1_1	(((lai1_1	(tri1_1	tri2_2))	(tri1_2	tri2_1))	lai2_1))	(406.1_2	ceb1_1)))	((((((((369.1_1	416.1_3)	(406.1_1	gab1_2))	ceb1_2)	lai2_2)	vul1_2)	(((gra1_1	rot1_2)	gra2_1)	(icr2_2	vul1_1)))	416.1_4)	(ceb2_1	((gac2_1	(plu1_1	plu2_2))	icr2_1))))	(((bur1_1	(rot1_1	(rot2_2	rot3_1)))	gab2_1)	((gal1_1	vel1_2)	gal2_1)))	(406.1_3	((gac2_2	vel2_1)	vup2_2)))	((((366.1_1	gal2_2)	vir2_2)	grm2_1)	(((((icr1_4	vel2_2)	vel1_1)	(hal1_1	hal2_1))	(vir1_1
((((((grm1_1	((icr1_1	(((lai1_1	(tri1_1	tri2_2))	(tri1_2	tri2_1))	lai2_1))	(406.1_2	ceb1_1)))	((((((369.1_1	406.1_1)	416.1_3)	((ceb1_2	(gab1_2	vul1_2))	lai2_2))	((((gra1_1	rot1_2)	gra2_1)	icr2_2)	vul1_1))	(ceb2_1	((gac2_1	(plu1_1	plu2_2))	icr2_1)))	416.1_4))	(((bur1_1	(rot3_1	(rot1_1	rot2_2)))	gab2_1)	((gal1_1	vel1_2)	gal2_1)))	(((((366.1_1	(gal2_2	grm2_1))	vir2_2)	(((icr1_4	vel2_2)	vel1_1)	((hal1_1	hal2_1)	(vir1_1	vir2_1))))	bur2_2)	(406.1_3	(gac2_2
((((((((grm1_1	((((((369.1_1	406.1_1)	(gab1_2	vul1_2))	(416.1_3	ceb1_2))	lai2_2)	(((gra1_1	rot1_2)	(icr2_2	vul1_1))	gra2_1))	(416.1_4	(ceb2_1	((gac2_1	(plu1_1	plu2_2))	icr2_1)))))	(icr1_1	((406.1_2	ceb1_1)	((((lai1_1	tri2_2)	tri1_1)	(tri1_2	tri2_1))	lai2_1))))	(((bur1_1	(rot1_1	(rot2_2	rot3_1)))	gab2_1)	((gal1_1	vel1_2)	gal2_1)))	(406.1_3	(gac2_2	(vup2_2	vel2_1))))	(((gal2_2	(366.1_1	grm2_1))	vir2_2)	((((icr1_4	vel2_2)	vel1_1)	((hal1_1	hal2_1)	(vir1_1
((((((((((grm1_1	(icr1_1	(((lai1_1	(tri1_1	tri2_2))	(tri1_2	tri2_1))	lai2_1)))	(((((369.1_1	(406.1_1	vul1_2))	416.1_3)	((ceb1_2	gab1_2)	lai2_2))	((((gra1_1	rot1_2)	vul1_1)	gra2_1)	icr2_2))	(416.1_4	(ceb2_1	((gac2_1	(plu2_2	plu1_1))	icr2_1)))))	(406.1_2	ceb1_1))	((bur1_1	((rot2_2	rot1_1)	rot3_1))	gab2_1))	((gal1_1	vel1_2)	gal2_1))	(((grm2_1	(366.1_1	gal2_2))	vir2_2)	((((icr1_4	vel2_2)	vel1_1)	((hal1_1	hal2_1)	(vir1_1	vir2_1)))	bur2_2)))	(406.1_3	((gac2_2
(((((((grm1_1	((406.1_2	ceb1_1)	(((lai1_1	(tri1_1	tri1_2))	lai2_1)	(tri2_1	tri2_2))))	icr1_1)	(((((369.1_1	416.1_3)	((((406.1_1	ceb1_2)	vul1_2)	gab1_2)	lai2_2))	((((gra1_1	rot1_2)	vul1_1)	gra2_1)	icr2_2))	416.1_4)	(ceb2_1	(((gac2_1	plu1_1)	plu2_2)	icr2_1))))	(((bur1_1	((rot2_2	rot3_1)	rot1_1))	gab2_1)	((gal1_1	vel1_2)	gal2_1)))	(((((grm2_1	366.1_1)	gal2_2)	vir2_2)	((((icr1_4	vel2_2)	vel1_1)	((hal1_1	hal2_1)	(vir1_1	vir2_1)))	bur2_2))	(406.1_3	(gac2_2
((((((((grm1_1	((406.1_2	ceb1_1)	(((lai1_1	tri1_1)	(lai2_1	tri2_2))	(tri1_2	tri2_1))))	icr1_1)	(((((((369.1_1	(406.1_1	vul1_2))	(416.1_3	gab1_2))	(ceb1_2	lai2_2))	((((gra1_1	rot1_2)	gra2_1)	vul1_1)	icr2_2))	((416.1_4	((gac2_1	plu1_1)	plu2_2))	(ceb2_1	icr2_1)))	((gal1_1	vel1_2)	gal2_1))	((bur1_1	((rot1_1	rot3_1)	rot2_2))	gab2_1)))	(406.1_3	(gac2_2	(vel2_1	vup2_2))))	((((366.1_1	gal2_2)	grm2_1)	((((icr1_4	vel2_2)	vel1_1)	((hal1_1	hal2_1)	(vir1_1	vir2_1)))
((((((((grm1_1	((406.1_2	ceb1_1)	(((lai1_1	(tri1_1	tri2_2))	(tri1_2	tri2_1))	lai2_1)))	((bur1_1	((rot3_1	rot2_2)	rot1_1))	gab2_1))	(icr1_1	((gal1_1	vel1_2)	gal2_1)))	((((((369.1_1	416.1_3)	406.1_1)	(ceb1_2	gab1_2))	(lai2_2	vul1_2))	((((gra1_1	rot1_2)	vul1_1)	icr2_2)	gra2_1))	((416.1_4	((gac2_1	plu1_1)	plu2_2))	(ceb2_1	icr2_1))))	(((((gal2_2	grm2_1)	366.1_1)	((((icr1_4	vel2_2)	vel1_1)	((hal1_1	hal2_1)	(vir1_1	vir2_1)))	bur2_2))	vir2_2)	(406.1_3	((gac2_2
(((((((((grm1_1	(icr1_1	((406.1_2	ceb1_1)	(((lai1_1	(tri1_1	tri2_2))	(tri1_2	tri2_1))	lai2_1))))	((gal1_1	vel1_2)	gal2_1))	((bur1_1	(rot2_2	(rot3_1	rot1_1)))	gab2_1))	((((((369.1_1	(406.1_1	416.1_3))	(gab1_2	lai2_2))	(ceb1_2	vul1_2))	(((gra1_1	rot1_2)	gra2_1)	(icr2_2	vul1_1)))	(ceb2_1	icr2_1))	(416.1_4	(gac2_1	(plu1_1	plu2_2)))))	(406.1_3	(gac2_2	(vel2_1	vup2_2))))	((vir2_2	(366.1_1	(gal2_2	grm2_1)))	((((icr1_4	vel2_2)	vel1_1)	((hal2_1	hal1_1)	(vir1_1
(((((((grm1_1	(((icr1_1	((((lai1_1	tri1_1)	tri2_2)	(tri1_2	tri2_1))	lai2_1))	(gal1_1	(gal2_1	vel1_2)))	(406.1_2	ceb1_1)))	(gab2_1	(bur1_1	(rot1_1	(rot3_1	rot2_2)))))	((((((((369.1_1	vul1_2)	ceb1_2)	((406.1_1	416.1_3)	gab1_2))	lai2_2)	((gra1_1	rot1_2)	(gra2_1	vul1_1)))	icr2_2)	(416.1_4	((gac2_1	plu1_1)	plu2_2)))	(ceb2_1	icr2_1)))	(406.1_3	(gac2_2	(vel2_1	vup2_2))))	((((366.1_1	grm2_1)	gal2_2)	vir2_2)	((((icr1_4	vel2_2)	vel1_1)	bur2_2)	((hal2_1	hal1_1)
((((((grm1_1	(((((((369.1_1	ceb1_2)	lai2_2)	(406.1_1	((416.1_3	gab1_2)	vul1_2)))	(gra2_1	icr2_2))	((gra1_1	rot1_2)	vul1_1))	(ceb2_1	icr2_1))	(416.1_4	((gac2_1	plu1_1)	plu2_2))))	((icr1_1	((406.1_2	ceb1_1)	((gal1_1	gal2_1)	vel1_2)))	(((lai1_1	tri1_1)	((tri1_2	tri2_1)	tri2_2))	lai2_1)))	((bur1_1	(rot1_1	(rot2_2	rot3_1)))	gab2_1))	(((((366.1_1	gal2_2)	grm2_1)	vir2_2)	((((icr1_4	vel2_2)	vel1_1)	((hal2_1	hal1_1)	(vir1_1	vir2_1)))	bur2_2))	(406.1_3	((gac2_2
((((((((grm1_1	(((icr1_1	((gal1_1	gal2_1)	vel1_2))	(406.1_2	ceb1_1))	(((lai1_1	(tri1_1	tri2_2))	(tri1_2	tri2_1))	lai2_1)))	(((((369.1_1	lai2_2)	((406.1_1	ceb1_2)	(416.1_3	vul1_2)))	gab1_2)	((416.1_4	(gac2_1	(plu2_2	plu1_1)))	(ceb2_1	icr2_1)))	(((gra1_1	rot1_2)	(gra2_1	vul1_1))	icr2_2)))	((bur1_1	((rot2_2	rot3_1)	rot1_1))	gab2_1))	(((366.1_1	(gal2_2	grm2_1))	vir2_2)	((((icr1_4	vel2_2)	vel1_1)	((hal1_1	hal2_1)	(vir1_1	vir2_1)))	bur2_2)))	(406.1_3	(gac2_2
((((((((grm1_1	((((((((369.1_1	(406.1_1	ceb1_2))	(416.1_3	vul1_2))	gab1_2)	lai2_2)	vul1_1)	((gra1_1	rot1_2)	(gra2_1	icr2_2)))	(ceb2_1	icr2_1))	(416.1_4	(gac2_1	(plu1_1	plu2_2)))))	(icr1_1	((406.1_2	ceb1_1)	((gal1_1	(gal2_1	vel1_2))	(((lai1_1	tri1_1)	((tri1_2	tri2_1)	tri2_2))	lai2_1)))))	((bur1_1	(rot2_2	(rot1_1	rot3_1)))	gab2_1))	(((366.1_1	(gal2_2	grm2_1))	vir2_2)	((((icr1_4	vel2_2)	vel1_1)	((hal1_1	hal2_1)	(vir1_1	vir2_1)))	bur2_2)))	(406.1_3	(gac2_2
(((((((grm1_1	(icr1_1	(((406.1_2	ceb1_1)	((lai1_1	((tri1_1	tri2_2)	(tri1_2	tri2_1)))	lai2_1))	((gal1_1	vel1_2)	gal2_1))))	((((((369.1_1	vul1_2)	(406.1_1	lai2_2))	((416.1_3	gab1_2)	ceb1_2))	((((gra1_1	rot1_2)	vul1_1)	gra2_1)	icr2_2))	(416.1_4	((gac2_1	plu1_1)	plu2_2)))	(ceb2_1	icr2_1)))	(gab2_1	(bur1_1	((rot1_1	rot3_1)	rot2_2))))	(((((366.1_1	(grm2_1	vir2_2))	gal2_2)	(((icr1_4	vel2_2)	vel1_1)	((hal1_1	hal2_1)	(vir1_1	vir2_1))))	bur2_2)	(406.1_3	((gac2_2
(((((grm1_1	((((icr1_1	(((lai1_1	tri2_2)	(tri1_1	(tri1_2	tri2_1)))	lai2_1))	(406.1_2	ceb1_1))	((gal1_1	vel1_2)	gal2_1))	(((((((369.1_1	((406.1_1	vul1_2)	gab1_2))	(ceb1_2	lai2_2))	416.1_3)	(gra1_1	rot1_2))	((ceb2_1	icr2_1)	(gra2_1	vul1_1)))	icr2_2)	(416.1_4	((gac2_1	plu1_1)	plu2_2)))))	((bur1_1	gab2_1)	(rot3_1	(rot1_1	rot2_2))))	(((((((366.1_1	grm2_1)	gal2_2)	vir2_2)	bur2_2)	((hal2_1	hal1_1)	(vir1_1	vir2_1)))	((icr1_4	vel2_2)	vel1_1))	(406.1_3	((gac2_2
(((((((grm1_1	(((((((369.1_1	(416.1_3	vul1_2))	lai2_2)	406.1_1)	(ceb1_2	gab1_2))	(((gra1_1	rot1_2)	(gra2_1	vul1_1))	icr2_2))	(ceb2_1	icr2_1))	(416.1_4	(gac2_1	(plu1_1	plu2_2)))))	((bur1_1	(rot1_1	(rot2_2	rot3_1)))	gab2_1))	((icr1_1	((406.1_2	ceb1_1)	((((lai1_1	tri2_2)	tri1_1)	(tri1_2	tri2_1))	lai2_1)))	((gal1_1	vel1_2)	gal2_1)))	((((366.1_1	(gal2_2	grm2_1))	vir2_2)	((((icr1_4	vel2_2)	vel1_1)	((hal2_1	hal1_1)	(vir1_1	vir2_1)))	bur2_2))	(406.1_3	(gac2_2
((((((((grm1_1	((((369.1_1	416.1_3)	((406.1_1	ceb1_2)	((gab1_2	lai2_2)	vul1_2)))	((gra1_1	rot1_2)	((gra2_1	vul1_1)	icr2_2)))	(((416.1_4	((gac2_1	plu1_1)	plu2_2))	icr2_1)	ceb2_1)))	((bur1_1	(rot3_1	(rot1_1	rot2_2)))	gab2_1))	(((icr1_1	((406.1_2	ceb1_1)	lai2_1))	((lai1_1	(tri1_2	tri2_1))	(tri1_1	tri2_2)))	(gal1_1	(gal2_1	vel1_2))))	((((366.1_1	grm2_1)	gal2_2)	vir2_2)	((((icr1_4	vel2_2)	vel1_1)	((hal1_1	hal2_1)	(vir1_1	vir2_1)))	bur2_2)))	(406.1_3	((gac2_2
(((((((((bur1_1	(((rot1_1	rot3_1)	rot2_2)	gab2_1))	grm1_1)	((((((((369.1_1	416.1_3)	vul1_2)	406.1_1)	(ceb1_2	gab1_2))	lai2_2)	(((gra1_1	rot1_2)	icr2_2)	(gra2_1	vul1_1)))	(416.1_4	((gac2_1	plu2_2)	plu1_1)))	(ceb2_1	icr2_1)))	((icr1_1	((406.1_2	ceb1_1)	((((lai1_1	tri2_2)	(tri1_2	tri2_1))	tri1_1)	lai2_1)))	((gal1_1	vel1_2)	gal2_1)))	(406.1_3	((gac2_2	vel2_1)	vup2_2)))	((((grm2_1	gal2_2)	366.1_1)	vir2_2)	(((vel1_1	(icr1_4	vel2_2))	((hal2_1	hal1_1)	(vir1_1
((((((grm1_1	((bur1_1	((rot2_2	rot3_1)	rot1_1))	gab2_1))	(((icr1_1	((gal1_1	vel1_2)	gal2_1))	((406.1_2	ceb1_1)	((((lai1_1	tri2_2)	(tri1_2	tri2_1))	tri1_1)	lai2_1)))	(((((((369.1_1	(406.1_1	416.1_3))	gab1_2)	(ceb1_2	vul1_2))	lai2_2)	(((gra1_1	rot1_2)	(gra2_1	vul1_1))	icr2_2))	(416.1_4	((gac2_1	plu2_2)	plu1_1)))	(ceb2_1	icr2_1))))	((((((366.1_1	(gal2_2	grm2_1))	vir2_2)	((hal2_1	hal1_1)	(vir1_1	vir2_1)))	bur2_2)	((icr1_4	vel2_2)	vel1_1))	(406.1_3	((gac2_2
((((((((grm1_1	(((icr1_1	((((lai1_1	tri1_1)	lai2_1)	tri2_2)	(tri1_2	tri2_1)))	(406.1_2	ceb1_1))	(gal1_1	(gal2_1	vel1_2))))	((bur1_1	((rot2_2	rot1_1)	rot3_1))	gab2_1))	((((369.1_1	(((406.1_1	416.1_3)	vul1_2)	(ceb1_2	gab1_2)))	lai2_2)	((((gra1_1	rot1_2)	vul1_1)	icr2_2)	gra2_1))	((416.1_4	(gac2_1	(plu1_1	plu2_2)))	(ceb2_1	icr2_1))))	((((grm2_1	(366.1_1	gal2_2))	vir2_2)	(bur2_2	((hal1_1	hal2_1)	(vir1_1	vir2_1))))	((icr1_4	vel2_2)	vel1_1)))	(406.1_3	((gac2_2
((((((grm1_1	(((icr1_1	(406.1_2	ceb1_1))	(((lai1_1	tri2_2)	(lai2_1	tri1_1))	(tri1_2	tri2_1)))	(gal1_1	(gal2_1	vel1_2))))	(((((369.1_1	(406.1_1	(((416.1_3	gab1_2)	(ceb1_2	vul1_2))	lai2_2)))	(((gra1_1	rot1_2)	gra2_1)	vul1_1))	icr2_2)	(416.1_4	((gac2_1	plu1_1)	plu2_2)))	(ceb2_1	icr2_1)))	((bur1_1	((rot1_1	rot3_1)	rot2_2))	gab2_1))	(((((366.1_1	(gal2_2	grm2_1))	vir2_2)	bur2_2)	(((icr1_4	vel2_2)	vel1_1)	((hal2_1	hal1_1)	(vir1_1	vir2_1))))	(((gac2_2	vup2_2)
(((((((grm1_1	((icr1_1	((((lai1_1	tri2_2)	(tri1_2	tri2_1))	tri1_1)	lai2_1))	((406.1_2	ceb1_1)	((gal1_1	gal2_1)	vel1_2))))	(gab2_1	(bur1_1	(rot1_1	(rot2_2	rot3_1)))))	(((((((369.1_1	ceb1_2)	gab1_2)	lai2_2)	((406.1_1	vul1_2)	416.1_3))	((((gra1_1	rot1_2)	vul1_1)	gra2_1)	icr2_2))	(ceb2_1	icr2_1))	(416.1_4	((gac2_1	plu2_2)	plu1_1))))	(((((gal2_2	grm2_1)	(366.1_1	vir2_2))	(((icr1_4	vel2_2)	vel1_1)	(hal1_1	(hal2_1	(vir1_1	vir2_1)))))	bur2_2)	(406.1_3	((gac2_2
(((((((grm1_1	((((((369.1_1	ceb1_2)	vul1_2)	406.1_1)	((416.1_3	gab1_2)	lai2_2))	((gra1_1	rot1_2)	((gra2_1	icr2_2)	vul1_1)))	((416.1_4	((gac2_1	plu2_2)	plu1_1))	(ceb2_1	icr2_1))))	(icr1_1	((((406.1_2	ceb1_1)	(((lai1_1	(tri1_1	(tri1_2	tri2_1)))	tri2_2)	lai2_1))	(gal1_1	(gal2_1	vel1_2)))	((bur1_1	((rot1_1	rot2_2)	rot3_1))	gab2_1))))	((((gal2_2	grm2_1)	366.1_1)	vir2_2)	((((icr1_4	vel2_2)	vel1_1)	((hal1_1	hal2_1)	(vir1_1	vir2_1)))	bur2_2)))	(406.1_3	((gac2_2
(((((((grm1_1	(gab2_1	(bur1_1	(rot3_1	(rot1_1	rot2_2)))))	(((((((369.1_1	ceb1_2)	lai2_2)	(((406.1_1	416.1_3)	gab1_2)	vul1_2))	(gra1_1	rot1_2))	((gra2_1	vul1_1)	icr2_2))	(ceb2_1	icr2_1))	(416.1_4	((gac2_1	plu1_1)	plu2_2))))	(((icr1_1	((((lai1_1	tri1_1)	tri2_2)	(tri1_2	tri2_1))	lai2_1))	(406.1_2	ceb1_1))	((gal1_1	vel1_2)	gal2_1)))	((((((366.1_1	grm2_1)	gal2_2)	vir2_2)	bur2_2)	(((icr1_4	vel2_2)	vel1_1)	((hal1_1	hal2_1)	(vir1_1	vir2_1))))	(406.1_3	((gac2_2
((((((grm1_1	((((((369.1_1	406.1_1)	(vul1_2	lai2_2))	((416.1_3	ceb1_2)	gab1_2))	(((gra1_1	rot1_2)	icr2_2)	(gra2_1	vul1_1)))	(ceb2_1	icr2_1))	(416.1_4	((gac2_1	plu1_1)	plu2_2))))	(((icr1_1	(gal1_1	(gal2_1	vel1_2)))	((406.1_2	ceb1_1)	(((lai1_1	(tri1_1	tri2_2))	(tri1_2	tri2_1))	lai2_1)))	(((bur1_1	(rot2_2	rot3_1))	rot1_1)	gab2_1)))	((((grm2_1	(366.1_1	gal2_2))	vir2_2)	((((icr1_4	vel2_2)	((hal1_1	hal2_1)	(vir1_1	vir2_1)))	vel1_1)	bur2_2))	(406.1_3	((gac2_2
(((((((grm1_1	(((icr1_1	((((lai1_1	tri2_2)	tri1_1)	(tri1_2	tri2_1))	lai2_1))	(406.1_2	ceb1_1))	((gal1_1	vel1_2)	gal2_1)))	((bur1_1	((rot2_2	rot1_1)	rot3_1))	gab2_1))	(((((((((369.1_1	vul1_2)	406.1_1)	lai2_2)	gab1_2)	416.1_3)	ceb1_2)	((((gra1_1	rot1_2)	gra2_1)	vul1_1)	icr2_2))	(ceb2_1	icr2_1))	(416.1_4	(gac2_1	(plu1_1	plu2_2)))))	(((((((((gab1_1	vup2_1)	(((gab2_2	vul3_1)	gag2_1)	((gag2_2	icr1_3)	(vul2_1	plu2_1))))	ceb2_2)	((gag1_1	icr2_3)	gac1_2))	gac1_1)
((((((grm1_1	(((icr1_1	(((lai1_1	(tri1_1	tri2_2))	(tri1_2	tri2_1))	lai2_1))	((gal1_1	gal2_1)	vel1_2))	(406.1_2	ceb1_1)))	((((((369.1_1	ceb1_2)	(406.1_1	(416.1_3	lai2_2)))	(gab1_2	vul1_2))	icr2_2)	((gra1_1	rot1_2)	(gra2_1	vul1_1)))	((416.1_4	((gac2_1	plu2_2)	plu1_1))	(ceb2_1	icr2_1))))	((bur1_1	(rot3_1	(rot1_1	rot2_2)))	gab2_1))	((((vir2_2	(366.1_1	(gal2_2	grm2_1)))	(((icr1_4	vel2_2)	((hal1_1	hal2_1)	(vir1_1	vir2_1)))	(bur2_2	vel1_1)))	(406.1_3	((gac2_2
(((((((((grm1_1	((406.1_2	ceb1_1)	(((gal1_1	vel1_2)	gal2_1)	((lai1_1	((tri1_1	tri2_2)	(tri1_2	tri2_1)))	lai2_1))))	icr1_1)	(((((((369.1_1	vul1_2)	416.1_3)	(ceb1_2	gab1_2))	lai2_2)	406.1_1)	(((gra1_1	rot1_2)	(gra2_1	vul1_1))	icr2_2))	((416.1_4	((gac2_1	plu2_2)	plu1_1))	(ceb2_1	icr2_1))))	((bur1_1	((rot2_2	rot3_1)	rot1_1))	gab2_1))	(406.1_3	((gac2_2	vel2_1)	vup2_2)))	((((((366.1_1	grm2_1)	gal2_2)	vir2_2)	((icr1_4	vel2_2)	((hal2_1	hal1_1)	(vir1_1	vir2_1))))
((((((((grm1_1	(((((369.1_1	vul1_2)	((406.1_1	(gab1_2	lai2_2))	ceb1_2))	416.1_3)	((ceb2_1	icr2_1)	((gra1_1	rot1_2)	((gra2_1	vul1_1)	icr2_2))))	(416.1_4	((gac2_1	plu1_1)	plu2_2))))	(icr1_1	((406.1_2	ceb1_1)	(((gal1_1	vel1_2)	gal2_1)	((((lai1_1	tri1_1)	tri2_2)	(tri1_2	tri2_1))	lai2_1)))))	((bur1_1	(rot3_1	(rot1_1	rot2_2)))	gab2_1))	(((((grm2_1	(366.1_1	gal2_2))	vir2_2)	((hal2_1	hal1_1)	(vir1_1	vir2_1)))	bur2_2)	((icr1_4	vel2_2)	vel1_1)))	(406.1_3	((gac2_2
(((((((grm1_1	((bur1_1	(rot1_1	(rot2_2	rot3_1)))	gab2_1))	(((icr1_1	((406.1_2	ceb1_1)	((((lai1_1	(tri1_1	tri2_2))	tri1_2)	tri2_1)	lai2_1)))	((gal1_1	vel1_2)	gal2_1))	((((((369.1_1	416.1_3)	(406.1_1	gab1_2))	((ceb1_2	vul1_2)	lai2_2))	((gra1_1	rot1_2)	(gra2_1	vul1_1)))	((ceb2_1	icr2_1)	icr2_2))	(416.1_4	((gac2_1	plu2_2)	plu1_1)))))	(((((366.1_1	grm2_1)	gal2_2)	vir2_2)	(((icr1_4	vel2_2)	vel1_1)	((hal2_1	hal1_1)	(vir1_1	vir2_1))))	bur2_2))	((gac2_2	(vel2_1
(((((((grm1_1	(((icr1_1	(406.1_2	ceb1_1))	(((lai1_1	(tri1_1	tri2_2))	lai2_1)	(tri1_2	tri2_1)))	((gal1_1	vel1_2)	gal2_1)))	(((((((369.1_1	(406.1_1	vul1_2))	ceb1_2)	lai2_2)	(416.1_3	gab1_2))	((((gra1_1	rot1_2)	vul1_1)	gra2_1)	icr2_2))	(ceb2_1	icr2_1))	(416.1_4	((gac2_1	plu2_2)	plu1_1))))	((bur1_1	(rot3_1	(rot1_1	rot2_2)))	gab2_1))	((((vir2_2	(366.1_1	grm2_1))	gal2_2)	(((((icr1_4	vel2_2)	vel1_1)	(hal2_1	hal1_1))	(vir1_1	vir2_1))	bur2_2))	(406.1_3	(gac2_2
((((((((grm1_1	(((((369.1_1	416.1_3)	vul1_2)	(((406.1_1	ceb1_2)	gab1_2)	lai2_2))	((((gra1_1	rot1_2)	gra2_1)	vul1_1)	icr2_2))	((416.1_4	((gac2_1	plu2_2)	plu1_1))	(ceb2_1	icr2_1))))	(406.1_2	ceb1_1))	((icr1_1	(gal1_1	(gal2_1	vel1_2)))	(lai1_1	((lai2_1	tri2_2)	(tri1_1	(tri1_2	tri2_1))))))	((bur1_1	((rot1_1	rot2_2)	rot3_1))	gab2_1))	((((vir2_2	(366.1_1	(gal2_2	grm2_1)))	bur2_2)	(((icr1_4	vel2_2)	vel1_1)	((hal2_1	hal1_1)	(vir1_1	vir2_1))))	(406.1_3	((gac2_2
(((((((((grm1_1	((406.1_2	ceb1_1)	((((lai1_1	tri1_1)	tri2_2)	(tri1_2	tri2_1))	lai2_1)))	((((((((369.1_1	406.1_1)	416.1_3)	ceb1_2)	vul1_2)	(gab1_2	lai2_2))	((((gra1_1	rot1_2)	icr2_2)	vul1_1)	gra2_1))	(ceb2_1	icr2_1))	(416.1_4	((gac2_1	plu2_2)	plu1_1))))	icr1_1)	(((bur1_1	((rot2_2	rot3_1)	rot1_1))	gab2_1)	(gal1_1	(gal2_1	vel1_2))))	(406.1_3	(gac2_2	(vel2_1	vup2_2))))	((((366.1_1	grm2_1)	gal2_2)	vir2_2)	(((icr1_4	vel2_2)	vel1_1)	(bur2_2	((hal2_1	hal1_1)
((((((grm1_1	((((((369.1_1	gab1_2)	((406.1_1	ceb1_2)	(lai2_2	vul1_2)))	416.1_3)	((((gra1_1	rot1_2)	gra2_1)	vul1_1)	icr2_2))	(ceb2_1	icr2_1))	(416.1_4	((gac2_1	plu1_1)	plu2_2))))	(icr1_1	(((406.1_2	ceb1_1)	((gal1_1	gal2_1)	vel1_2))	(((lai1_1	tri2_2)	(tri1_1	(tri1_2	tri2_1)))	lai2_1))))	(gab2_1	(bur1_1	((rot1_1	rot2_2)	rot3_1))))	((((366.1_1	(gal2_2	grm2_1))	vir2_2)	((((icr1_4	vel2_2)	vel1_1)	((hal1_1	hal2_1)	(vir1_1	vir2_1)))	bur2_2))	(406.1_3	(gac2_2
(((((((grm1_1	((((icr1_1	(406.1_2	ceb1_1))	((((lai1_1	tri1_1)	tri2_2)	(tri1_2	tri2_1))	lai2_1))	((gal1_1	gal2_1)	vel1_2))	(gab2_1	(bur1_1	((rot1_1	rot2_2)	rot3_1)))))	((((((((369.1_1	416.1_3)	(406.1_1	ceb1_2))	lai2_2)	vul1_2)	gab1_2)	(((gra1_1	rot1_2)	icr2_2)	(gra2_1	vul1_1)))	(ceb2_1	icr2_1))	(416.1_4	((gac2_1	plu2_2)	plu1_1))))	((gac2_2	(vel2_1	vup2_2))	406.1_3))	((((gal2_2	(366.1_1	grm2_1))	vir2_2)	((hal2_1	hal1_1)	(vir1_1	vir2_1)))	(((icr1_4	vel2_2)
(((((((grm1_1	((((((369.1_1	(416.1_3	ceb1_2))	(406.1_1	vul1_2))	(gab1_2	lai2_2))	((gra1_1	rot1_2)	((gra2_1	vul1_1)	icr2_2)))	(416.1_4	((gac2_1	plu2_2)	plu1_1)))	(ceb2_1	icr2_1)))	((icr1_1	((406.1_2	((lai1_1	(tri1_1	((tri1_2	tri2_1)	tri2_2)))	lai2_1))	ceb1_1))	((gal1_1	gal2_1)	vel1_2)))	((bur1_1	(rot2_2	(rot3_1	rot1_1)))	gab2_1))	(406.1_3	((gac2_2	vup2_2)	vel2_1)))	(((366.1_1	(gal2_2	grm2_1))	vir2_2)	((((icr1_4	vel2_2)	vel1_1)	((hal2_1	hal1_1)	(vir1_1
(((((((grm1_1	((((((369.1_1	ceb1_2)	lai2_2)	((406.1_1	(gab1_2	vul1_2))	416.1_3))	(((gra1_1	rot1_2)	vul1_1)	(gra2_1	icr2_2)))	(416.1_4	((gac2_1	plu1_1)	plu2_2)))	(ceb2_1	icr2_1)))	(((icr1_1	(406.1_2	ceb1_1))	(((lai1_1	(tri1_1	tri2_2))	(tri1_2	tri2_1))	lai2_1))	((gal1_1	vel1_2)	gal2_1)))	((bur1_1	((rot1_1	rot2_2)	rot3_1))	gab2_1))	((((((366.1_1	grm2_1)	gal2_2)	vir2_2)	bur2_2)	(((icr1_4	vel2_2)	vel1_1)	((hal1_1	hal2_1)	(vir1_1	vir2_1))))	(406.1_3	((gac2_2
((((((grm1_1	((((369.1_1	((406.1_1	(vul1_2	lai2_2))	(416.1_3	(ceb1_2	gab1_2))))	(((gra1_1	rot1_2)	vul1_1)	(gra2_1	icr2_2)))	(416.1_4	((gac2_1	plu2_2)	plu1_1)))	(ceb2_1	icr2_1)))	((((icr1_1	(406.1_2	ceb1_1))	((((lai1_1	tri2_2)	tri1_1)	(tri1_2	tri2_1))	lai2_1))	((gal1_1	vel1_2)	gal2_1))	(gab2_1	(bur1_1	(rot1_1	(rot2_2	rot3_1))))))	((((366.1_1	(gal2_2	grm2_1))	(((icr1_4	vel2_2)	vel1_1)	((hal1_1	hal2_1)	(vir1_1	vir2_1))))	(bur2_2	vir2_2))	(406.1_3	((gac2_2
(((((((grm1_1	(((icr1_1	((406.1_2	ceb1_1)	((lai1_1	((tri1_1	tri2_2)	(tri1_2	tri2_1)))	lai2_1)))	((gal1_1	gal2_1)	vel1_2))	(gab2_1	(bur1_1	((rot2_2	rot1_1)	rot3_1)))))	(((369.1_1	((((406.1_1	ceb1_2)	gab1_2)	(lai2_2	vul1_2))	416.1_3))	((((gra1_1	rot1_2)	gra2_1)	vul1_1)	icr2_2))	((416.1_4	((gac2_1	plu2_2)	plu1_1))	(ceb2_1	icr2_1))))	(((366.1_1	(gal2_2	grm2_1))	vir2_2)	((((icr1_4	vel2_2)	vel1_1)	((hal1_1	hal2_1)	(vir1_1	vir2_1)))	bur2_2)))	(406.1_3	((gac2_2
(((((grm1_1	(((((((369.1_1	lai2_2)	gab1_2)	ceb1_2)	406.1_1)	(416.1_3	vul1_2))	((((gra1_1	rot1_2)	vul1_1)	gra2_1)	icr2_2))	((416.1_4	((gac2_1	plu1_1)	plu2_2))	(ceb2_1	icr2_1))))	((icr1_1	((406.1_2	ceb1_1)	((((lai1_1	tri1_1)	tri2_2)	(tri1_2	tri2_1))	lai2_1)))	(((bur1_1	((rot1_1	rot3_1)	rot2_2))	gab2_1)	(gal1_1	(gal2_1	vel1_2)))))	((((((grm2_1	366.1_1)	gal2_2)	((((icr1_4	vel2_2)	vel1_1)	(hal2_1	hal1_1))	(vir1_1	vir2_1)))	vir2_2)	bur2_2)	(406.1_3	((gac2_2
((((((grm1_1	(((369.1_1	((((406.1_1	vul1_2)	ceb1_2)	(416.1_3	gab1_2))	lai2_2))	((((gra1_1	rot1_2)	vul1_1)	gra2_1)	icr2_2))	((416.1_4	(gac2_1	(plu1_1	plu2_2)))	(ceb2_1	icr2_1))))	((((icr1_1	(406.1_2	((((lai1_1	tri2_2)	tri1_1)	(tri1_2	tri2_1))	lai2_1)))	ceb1_1)	((gal1_1	vel1_2)	gal2_1))	((bur1_1	(rot3_1	(rot1_1	rot2_2)))	gab2_1)))	((((((grm2_1	gal2_2)	vir2_2)	366.1_1)	((((icr1_4	vel2_2)	vel1_1)	(hal2_1	hal1_1))	(vir1_1	vir2_1)))	bur2_2)	(406.1_3	((gac2_2
(((((((((grm1_1	((((((369.1_1	gab1_2)	(ceb1_2	vul1_2))	(416.1_3	lai2_2))	406.1_1)	((((gra1_1	rot1_2)	vul1_1)	gra2_1)	icr2_2))	((416.1_4	((gac2_1	plu1_1)	plu2_2))	(ceb2_1	icr2_1))))	((icr1_1	(((lai1_1	tri1_1)	((tri1_2	tri2_1)	tri2_2))	lai2_1))	(406.1_2	ceb1_1)))	((gal1_1	vel1_2)	gal2_1))	((bur1_1	((rot1_1	rot3_1)	rot2_2))	gab2_1))	(406.1_3	((gac2_2	vup2_2)	vel2_1)))	(((gal2_2	(366.1_1	grm2_1))	vir2_2)	((((icr1_4	vel2_2)	vel1_1)	((hal1_1	(vir1_1	vir2_1))
((((((((grm1_1	(((((369.1_1	vul1_2)	(((406.1_1	(416.1_3	gab1_2))	ceb1_2)	lai2_2))	((((gra1_1	rot1_2)	icr2_2)	vul1_1)	gra2_1))	(ceb2_1	icr2_1))	(416.1_4	((gac2_1	plu1_1)	plu2_2))))	(icr1_1	((406.1_2	ceb1_1)	((((lai1_1	tri1_1)	tri2_2)	(tri1_2	tri2_1))	lai2_1))))	((gal1_1	vel1_2)	gal2_1))	((bur1_1	(rot3_1	(rot1_1	rot2_2)))	gab2_1))	((((366.1_1	(gal2_2	grm2_1))	vir2_2)	((((icr1_4	vel2_2)	vel1_1)	((hal1_1	hal2_1)	(vir1_1	vir2_1)))	bur2_2))	(406.1_3	(gac2_2
(((((((((grm1_1	(((((((369.1_1	(gab1_2	vul1_2))	406.1_1)	(416.1_3	ceb1_2))	lai2_2)	(gra1_1	rot1_2))	((gra2_1	vul1_1)	icr2_2))	((416.1_4	((gac2_1	plu1_1)	plu2_2))	(ceb2_1	icr2_1))))	(icr1_1	((406.1_2	ceb1_1)	((lai1_1	((tri1_1	tri2_2)	(tri1_2	tri2_1)))	lai2_1))))	((bur1_1	(rot2_2	(rot1_1	rot3_1)))	gab2_1))	((gal1_1	gal2_1)	vel1_2))	((((366.1_1	grm2_1)	gal2_2)	vir2_2)	((((icr1_4	vel2_2)	vel1_1)	((hal2_1	hal1_1)	(vir1_1	vir2_1)))	bur2_2)))	(406.1_3	((gac2_2
(((((((grm1_1	(((((((369.1_1	vul1_2)	gab1_2)	((406.1_1	416.1_3)	lai2_2))	ceb1_2)	((((gra1_1	rot1_2)	gra2_1)	vul1_1)	icr2_2))	(ceb2_1	icr2_1))	(416.1_4	((gac2_1	plu1_1)	plu2_2))))	(gab2_1	(bur1_1	(rot2_2	(rot1_1	rot3_1)))))	(icr1_1	(((406.1_2	ceb1_1)	(((lai1_1	tri1_1)	tri2_2)	(lai2_1	(tri1_2	tri2_1))))	(gal1_1	(gal2_1	vel1_2)))))	(406.1_3	((gac2_2	vup2_2)	vel2_1)))	(((366.1_1	(gal2_2	grm2_1))	vir2_2)	((((icr1_4	vel2_2)	vel1_1)	((hal1_1	hal2_1)	(vir1_1
((((((((grm1_1	((icr1_1	((gal1_1	gal2_1)	vel1_2))	((406.1_2	ceb1_1)	(((lai1_1	tri2_2)	(tri1_1	(tri1_2	tri2_1)))	lai2_1))))	((bur1_1	(rot1_1	(rot2_2	rot3_1)))	gab2_1))	((((369.1_1	gab1_2)	((((406.1_1	lai2_2)	ceb1_2)	vul1_2)	416.1_3))	((ceb2_1	icr2_1)	(((gra1_1	rot1_2)	(icr2_2	vul1_1))	gra2_1)))	(416.1_4	((gac2_1	plu1_1)	plu2_2))))	(((gal2_2	grm2_1)	(366.1_1	vir2_2))	((((icr1_4	vel2_2)	vel1_1)	((hal1_1	hal2_1)	(vir1_1	vir2_1)))	bur2_2)))	(((gac2_2	vup2_2)
((((((((grm1_1	(gab2_1	(bur1_1	(rot2_2	(rot1_1	rot3_1)))))	((((((369.1_1	416.1_3)	lai2_2)	406.1_1)	((ceb1_2	gab1_2)	vul1_2))	(((gra1_1	rot1_2)	(icr2_2	vul1_1))	gra2_1))	((416.1_4	(gac2_1	(plu1_1	plu2_2)))	(ceb2_1	icr2_1))))	((icr1_1	((406.1_2	ceb1_1)	(((lai1_1	((tri1_1	tri2_1)	tri1_2))	tri2_2)	lai2_1)))	(gal1_1	(gal2_1	vel1_2))))	(406.1_3	((gac2_2	vup2_2)	vel2_1)))	((((366.1_1	grm2_1)	gal2_2)	vir2_2)	((((icr1_4	vel2_2)	vel1_1)	(hal1_1	(hal2_1	(vir1_1
((((((((grm1_1	(gab2_1	(bur1_1	(rot1_1	(rot3_1	rot2_2)))))	((((((369.1_1	ceb1_2)	lai2_2)	(406.1_1	((416.1_3	gab1_2)	vul1_2)))	(((gra1_1	rot1_2)	vul1_1)	(gra2_1	icr2_2)))	(416.1_4	((gac2_1	plu1_1)	plu2_2)))	(ceb2_1	icr2_1)))	((icr1_1	((406.1_2	ceb1_1)	((((lai1_1	tri1_1)	tri2_2)	(tri1_2	tri2_1))	lai2_1)))	((gal1_1	gal2_1)	vel1_2)))	(406.1_3	((gac2_2	vel2_1)	vup2_2)))	((((((gag2_2	((plu2_1	(((gab2_2	vup2_1)	icr2_3)	(gag2_1	vul2_1)))	((gag1_1	gab1_1)	vul3_1)))
(((((grm1_1	((((((((369.1_1	vul1_2)	gab1_2)	406.1_1)	lai2_2)	ceb1_2)	416.1_3)	((((gra1_1	rot1_2)	vul1_1)	gra2_1)	icr2_2))	((416.1_4	((gac2_1	plu1_1)	plu2_2))	(ceb2_1	icr2_1))))	((((icr1_1	(406.1_2	ceb1_1))	((((lai1_1	tri1_1)	(tri1_2	tri2_1))	tri2_2)	lai2_1))	((gal1_1	vel1_2)	gal2_1))	(gab2_1	(bur1_1	((rot1_1	rot3_1)	rot2_2)))))	((((((366.1_1	gal2_2)	grm2_1)	vir2_2)	bur2_2)	(((icr1_4	vel2_2)	vel1_1)	((hal1_1	hal2_1)	(vir1_1	vir2_1))))	(406.1_3	((gac2_2
((((((((grm1_1	(((((((((369.1_1	406.1_1)	vul1_2)	lai2_2)	gab1_2)	416.1_3)	ceb1_2)	(((gra1_1	rot1_2)	(gra2_1	vul1_1))	icr2_2))	(ceb2_1	icr2_1))	(416.1_4	((gac2_1	plu1_1)	plu2_2))))	(icr1_1	((406.1_2	ceb1_1)	((((lai1_1	tri2_2)	tri1_1)	(tri1_2	tri2_1))	lai2_1))))	((gal1_1	vel1_2)	gal2_1))	((bur1_1	(rot2_2	(rot3_1	rot1_1)))	gab2_1))	(((366.1_1	((gal2_2	grm2_1)	vir2_2))	((((icr1_4	vel2_2)	vel1_1)	((hal1_1	hal2_1)	(vir1_1	vir2_1)))	bur2_2))	(406.1_3	(gac2_2
((((((((grm1_1	((((369.1_1	vul1_2)	(ceb1_2	lai2_2))	((406.1_1	416.1_3)	gab1_2))	(((416.1_4	((gac2_1	plu2_2)	plu1_1))	(((gra1_1	rot1_2)	icr2_2)	(gra2_1	vul1_1)))	(ceb2_1	icr2_1))))	((icr1_1	(406.1_2	ceb1_1))	(((lai1_1	lai2_1)	(tri1_1	tri2_2))	(tri1_2	tri2_1))))	((gal1_1	vel1_2)	gal2_1))	(gab2_1	(bur1_1	(rot3_1	(rot1_1	rot2_2)))))	((((366.1_1	gal2_2)	grm2_1)	vir2_2)	(((icr1_4	vel2_2)	vel1_1)	(bur2_2	((hal2_1	hal1_1)	(vir1_1	vir2_1))))))	(406.1_3	(gac2_2
(((((((((grm1_1	((((((369.1_1	ceb1_2)	gab1_2)	(((406.1_1	vul1_2)	lai2_2)	416.1_3))	((gra1_1	rot1_2)	((gra2_1	vul1_1)	icr2_2)))	(ceb2_1	icr2_1))	(416.1_4	((gac2_1	plu2_2)	plu1_1))))	(icr1_1	((406.1_2	ceb1_1)	((((lai1_1	tri1_1)	tri2_2)	(tri1_2	tri2_1))	lai2_1))))	((gal1_1	vel1_2)	gal2_1))	((bur1_1	((rot3_1	rot1_1)	rot2_2))	gab2_1))	(((((366.1_1	gal2_2)	grm2_1)	vir2_2)	bur2_2)	((((icr1_4	vel2_2)	vel1_1)	(hal1_1	hal2_1))	(vir1_1	vir2_1))))	(406.1_3	((gac2_2
(((((((grm1_1	(icr1_1	(((406.1_2	ceb1_1)	((gal1_1	gal2_1)	vel1_2))	(((lai1_1	(tri1_1	tri2_2))	(tri1_2	tri2_1))	lai2_1))))	(((((369.1_1	((416.1_3	vul1_2)	lai2_2))	((406.1_1	gab1_2)	ceb1_2))	((((gra1_1	rot1_2)	vul1_1)	gra2_1)	icr2_2))	(416.1_4	((gac2_1	plu1_1)	plu2_2)))	(ceb2_1	icr2_1)))	((bur1_1	((rot1_1	rot2_2)	rot3_1))	gab2_1))	((((((gal2_2	grm2_1)	366.1_1)	vir2_2)	bur2_2)	(((icr1_4	vel2_2)	vel1_1)	((hal1_1	hal2_1)	(vir1_1	vir2_1))))	(406.1_3	((gac2_2
(((((((grm1_1	(((icr1_1	(((gal1_1	vel1_2)	gal2_1)	((((lai1_1	tri2_2)	tri1_1)	(tri1_2	tri2_1))	lai2_1)))	(406.1_2	ceb1_1))	((((((369.1_1	416.1_3)	gab1_2)	(ceb1_2	vul1_2))	(406.1_1	lai2_2))	((gra1_1	rot1_2)	((gra2_1	vul1_1)	icr2_2)))	((416.1_4	((gac2_1	plu1_1)	plu2_2))	(ceb2_1	icr2_1)))))	((bur1_1	(rot3_1	(rot1_1	rot2_2)))	gab2_1))	((((vir2_2	((366.1_1	grm2_1)	gal2_2))	bur2_2)	((hal1_1	hal2_1)	(vir1_1	vir2_1)))	((icr1_4	vel2_2)	vel1_1)))	(406.1_3	((gac2_2
(((((((grm1_1	(icr1_1	(((gal1_1	vel1_2)	gal2_1)	(((lai1_1	(tri1_1	tri2_2))	(tri1_2	tri2_1))	lai2_1))))	((((((369.1_1	406.1_1)	lai2_2)	((416.1_3	(ceb1_2	gab1_2))	vul1_2))	(((gra1_1	rot1_2)	icr2_2)	(gra2_1	vul1_1)))	((416.1_4	((gac2_1	plu1_1)	plu2_2))	(ceb2_1	icr2_1)))	(406.1_2	ceb1_1)))	((bur1_1	(rot2_2	(rot1_1	rot3_1)))	gab2_1))	((((366.1_1	(gal2_2	grm2_1))	vir2_2)	((((icr1_4	vel2_2)	vel1_1)	((hal2_1	hal1_1)	(vir1_1	vir2_1)))	bur2_2))	(406.1_3	(gac2_2
(((((((grm1_1	((((((369.1_1	((406.1_1	ceb1_2)	(416.1_3	gab1_2)))	vul1_2)	lai2_2)	(((gra1_1	rot1_2)	(gra2_1	vul1_1))	icr2_2))	(416.1_4	((gac2_1	plu1_1)	plu2_2)))	(ceb2_1	icr2_1)))	(((icr1_1	(((lai1_1	(tri1_2	tri2_1))	(tri1_1	tri2_2))	lai2_1))	((gal1_1	gal2_1)	vel1_2))	(406.1_2	ceb1_1)))	((bur1_1	((rot1_1	rot3_1)	rot2_2))	gab2_1))	((((366.1_1	(gal2_2	grm2_1))	vir2_2)	((vel1_1	(icr1_4	vel2_2))	((hal2_1	hal1_1)	(vir1_1	vir2_1))))	bur2_2))	(((((((((gab1_1	gag2_2)
((((((((grm1_1	(((((((369.1_1	ceb1_2)	406.1_1)	lai2_2)	(416.1_3	(gab1_2	vul1_2)))	((((gra1_1	rot1_2)	gra2_1)	vul1_1)	icr2_2))	(ceb2_1	icr2_1))	(416.1_4	((gac2_1	plu1_1)	plu2_2))))	(((406.1_2	ceb1_1)	((gal1_1	vel1_2)	gal2_1))	((((lai1_1	tri1_1)	(tri1_2	tri2_1))	tri2_2)	lai2_1)))	((bur1_1	(rot3_1	(rot1_1	rot2_2)))	gab2_1))	icr1_1)	(((((gal2_2	grm2_1)	366.1_1)	vir2_2)	((((icr1_4	vel2_2)	vel1_1)	((hal2_1	hal1_1)	(vir1_1	vir2_1)))	bur2_2))	(406.1_3	((gac2_2
((((((((grm1_1	((((((369.1_1	vul1_2)	gab1_2)	(416.1_3	lai2_2))	(406.1_1	ceb1_2))	((gra1_1	rot1_2)	((gra2_1	vul1_1)	icr2_2)))	((416.1_4	(gac2_1	(plu1_1	plu2_2)))	(ceb2_1	icr2_1))))	(gab2_1	(bur1_1	((rot1_1	rot3_1)	rot2_2))))	(icr1_1	(((406.1_2	ceb1_1)	((((lai1_1	tri1_1)	tri2_2)	(tri1_2	tri2_1))	lai2_1))	((gal1_1	vel1_2)	gal2_1))))	(406.1_3	((gac2_2	vel2_1)	vup2_2)))	((((gal2_2	grm2_1)	366.1_1)	vir2_2)	((((icr1_4	vel2_2)	vel1_1)	((hal2_1	hal1_1)	(vir1_1
((((((((((grm1_1	(406.1_2	ceb1_1))	(((lai1_1	tri1_1)	((tri1_2	tri2_1)	tri2_2))	lai2_1))	((gal1_1	vel1_2)	gal2_1))	(gab2_1	(bur1_1	(rot2_2	(rot1_1	rot3_1)))))	icr1_1)	(((((((369.1_1	(416.1_3	ceb1_2))	gab1_2)	((406.1_1	vul1_2)	lai2_2))	(gra2_1	vul1_1))	((gra1_1	rot1_2)	icr2_2))	(ceb2_1	icr2_1))	(416.1_4	(gac2_1	(plu1_1	plu2_2)))))	(((((grm2_1	gal2_2)	366.1_1)	vir2_2)	((((icr1_4	vel2_2)	vel1_1)	(hal2_1	(hal1_1	(vir1_1	vir2_1))))	bur2_2))	(406.1_3	((gac2_2
(((((((((grm1_1	(icr1_1	(((lai1_1	tri1_1)	tri2_2)	(lai2_1	(tri1_2	tri2_1)))))	(406.1_2	ceb1_1))	((((((369.1_1	ceb1_2)	406.1_1)	((416.1_3	lai2_2)	(gab1_2	vul1_2)))	((((gra1_1	rot1_2)	gra2_1)	icr2_2)	vul1_1))	(ceb2_1	icr2_1))	(416.1_4	((gac2_1	plu1_1)	plu2_2))))	((gal1_1	gal2_1)	vel1_2))	((bur1_1	((rot1_1	rot3_1)	rot2_2))	gab2_1))	((((366.1_1	(gal2_2	grm2_1))	vir2_2)	((((icr1_4	vel2_2)	vel1_1)	(hal2_1	(hal1_1	(vir1_1	vir2_1))))	bur2_2))	(406.1_3	(gac2_2
(((((((grm1_1	(((((((((369.1_1	gab1_2)	ceb1_2)	(406.1_1	vul1_2))	lai2_2)	416.1_3)	vul1_1)	(((gra1_1	rot1_2)	gra2_1)	icr2_2))	(ceb2_1	icr2_1))	(416.1_4	(gac2_1	(plu1_1	plu2_2)))))	((icr1_1	(406.1_2	(ceb1_1	((((lai1_1	tri1_1)	tri2_2)	(tri1_2	tri2_1))	lai2_1))))	(((bur1_1	((rot1_1	rot3_1)	rot2_2))	gab2_1)	(gal1_1	(gal2_1	vel1_2)))))	(406.1_3	((gac2_2	vel2_1)	vup2_2)))	(((((366.1_1	grm2_1)	gal2_2)	vir2_2)	bur2_2)	(((icr1_4	vel2_2)	vel1_1)	((hal1_1	hal2_1)
((((((((grm1_1	((icr1_1	((((lai1_1	tri1_1)	tri2_2)	(tri1_2	tri2_1))	lai2_1))	(406.1_2	ceb1_1)))	((((((369.1_1	416.1_3)	((ceb1_2	vul1_2)	lai2_2))	(406.1_1	gab1_2))	((gra1_1	rot1_2)	gra2_1))	(icr2_2	vul1_1))	((416.1_4	((gac2_1	plu1_1)	plu2_2))	(ceb2_1	icr2_1))))	((bur1_1	((rot1_1	rot2_2)	rot3_1))	gab2_1))	(gal1_1	(gal2_1	vel1_2)))	(((((grm2_1	gal2_2)	366.1_1)	vir2_2)	(((((icr1_4	vel2_2)	vel1_1)	(hal1_1	hal2_1))	(vir1_1	vir2_1))	bur2_2))	((((((vul2_1	(ceb2_2
((((((((grm1_1	((((((((369.1_1	406.1_1)	416.1_3)	vul1_2)	(ceb1_2	lai2_2))	gab1_2)	(((gra1_1	rot1_2)	(icr2_2	vul1_1))	gra2_1))	(ceb2_1	icr2_1))	(416.1_4	(gac2_1	(plu1_1	plu2_2)))))	((icr1_1	((lai1_1	((tri1_1	tri2_2)	(tri1_2	tri2_1)))	lai2_1))	(406.1_2	ceb1_1)))	((gal1_1	vel1_2)	gal2_1))	((bur1_1	((rot3_1	rot1_1)	rot2_2))	gab2_1))	((((366.1_1	vir2_2)	(gal2_2	grm2_1))	((((icr1_4	vel2_2)	vel1_1)	bur2_2)	((hal1_1	hal2_1)	(vir1_1	vir2_1))))	(406.1_3	(gac2_2
(((((((((grm1_1	(icr1_1	((406.1_2	ceb1_1)	((((lai1_1	tri2_2)	(tri1_2	tri2_1))	tri1_1)	lai2_1))))	(gab2_1	(bur1_1	(rot3_1	(rot1_1	rot2_2)))))	((gal1_1	gal2_1)	vel1_2))	((((((369.1_1	(ceb1_2	gab1_2))	(416.1_3	lai2_2))	vul1_2)	406.1_1)	((((gra1_1	rot1_2)	vul1_1)	icr2_2)	gra2_1))	((416.1_4	((gac2_1	plu1_1)	plu2_2))	(ceb2_1	icr2_1))))	(406.1_3	(gac2_2	(vup2_2	vel2_1))))	((vir2_2	((366.1_1	(gal2_2	grm2_1))	(((icr1_4	vel2_2)	vel1_1)	((hal1_1	(vir1_1	vir2_1))
((((((((grm1_1	(((((((369.1_1	vul1_2)	416.1_3)	((406.1_1	gab1_2)	ceb1_2))	lai2_2)	((((gra1_1	rot1_2)	vul1_1)	gra2_1)	icr2_2))	(416.1_4	((gac2_1	plu1_1)	plu2_2)))	(ceb2_1	icr2_1)))	((icr1_1	(406.1_2	ceb1_1))	((((lai1_1	tri2_2)	tri1_1)	(tri1_2	tri2_1))	lai2_1)))	((gal1_1	vel1_2)	gal2_1))	(gab2_1	(bur1_1	((rot3_1	rot1_1)	rot2_2))))	(((((366.1_1	vir2_2)	(gal2_2	grm2_1))	bur2_2)	(((icr1_4	vel2_2)	vel1_1)	((hal1_1	hal2_1)	(vir1_1	vir2_1))))	(406.1_3	((gac2_2
((((((grm1_1	(((((((369.1_1	416.1_3)	lai2_2)	406.1_1)	(ceb1_2	(gab1_2	vul1_2)))	(((gra1_1	rot1_2)	(icr2_2	vul1_1))	gra2_1))	(ceb2_1	icr2_1))	(416.1_4	((gac2_1	plu1_1)	plu2_2))))	((icr1_1	((lai1_1	((tri1_1	tri2_2)	(tri1_2	tri2_1)))	lai2_1))	((406.1_2	ceb1_1)	((gal1_1	gal2_1)	vel1_2))))	((bur1_1	((rot1_1	rot2_2)	rot3_1))	gab2_1))	((((((icr1_4	vel2_2)	vel1_1)	((hal2_1	hal1_1)	(vir1_1	vir2_1)))	bur2_2)	((366.1_1	(gal2_2	grm2_1))	vir2_2))	(406.1_3	((gac2_2
((((((((grm1_1	(((((((369.1_1	ceb1_2)	(416.1_3	(gab1_2	vul1_2)))	406.1_1)	lai2_2)	((((gra1_1	rot1_2)	vul1_1)	icr2_2)	gra2_1))	416.1_4)	((ceb2_1	icr2_1)	((gac2_1	plu1_1)	plu2_2))))	((406.1_2	ceb1_1)	(((lai1_1	(tri1_1	tri2_2))	(tri1_2	tri2_1))	lai2_1)))	(icr1_1	((gal1_1	vel1_2)	gal2_1)))	(gab2_1	(bur1_1	((rot1_1	rot2_2)	rot3_1))))	(((((366.1_1	(gal2_2	grm2_1))	vir2_2)	bur2_2)	(((icr1_4	vel2_2)	vel1_1)	((hal2_1	hal1_1)	(vir1_1	vir2_1))))	(406.1_3	(gac2_2
((((((grm1_1	((((icr1_1	(406.1_2	ceb1_1))	(((lai1_1	(tri1_1	tri2_2))	(tri1_2	tri2_1))	lai2_1))	(((((((369.1_1	gab1_2)	(406.1_1	((416.1_3	ceb1_2)	vul1_2)))	lai2_2)	((gra2_1	vul1_1)	icr2_2))	(gra1_1	rot1_2))	416.1_4)	(ceb2_1	(((gac2_1	plu1_1)	plu2_2)	icr2_1))))	((gal1_1	vel1_2)	gal2_1)))	(gab2_1	(bur1_1	(rot1_1	(rot3_1	rot2_2)))))	((((366.1_1	grm2_1)	gal2_2)	vir2_2)	((((icr1_4	vel2_2)	vel1_1)	((hal2_1	hal1_1)	(vir1_1	vir2_1)))	bur2_2)))	(406.1_3	((gac2_2
(((((((grm1_1	((gab2_1	((rot1_1	rot2_2)	rot3_1))	bur1_1))	((406.1_2	ceb1_1)	((((lai1_1	tri2_2)	tri1_1)	(tri1_2	tri2_1))	lai2_1)))	(((((369.1_1	lai2_2)	(((406.1_1	416.1_3)	ceb1_2)	(gab1_2	vul1_2)))	(((gra1_1	rot1_2)	gra2_1)	(icr2_2	vul1_1)))	416.1_4)	(ceb2_1	(((gac2_1	plu1_1)	plu2_2)	icr2_1))))	(icr1_1	((gal1_1	vel1_2)	gal2_1)))	((((366.1_1	(gal2_2	grm2_1))	((((vel1_1	(icr1_4	vel2_2))	(hal1_1	hal2_1))	(vir1_1	vir2_1))	bur2_2))	vir2_2)	(406.1_3	(gac2_2
(((((((grm1_1	(((406.1_2	ceb1_1)	((lai1_1	(tri1_1	tri2_2))	(tri1_2	tri2_1)))	lai2_1))	icr1_1)	((((((((369.1_1	lai2_2)	406.1_1)	416.1_3)	(ceb1_2	(gab1_2	vul1_2)))	((((gra1_1	rot1_2)	vul1_1)	icr2_2)	gra2_1))	416.1_4)	((ceb2_1	(gac2_1	(plu1_1	plu2_2)))	icr2_1))	(((bur1_1	((rot1_1	rot2_2)	rot3_1))	gab2_1)	((gal1_1	vel1_2)	gal2_1))))	((((((gal2_2	grm2_1)	366.1_1)	vir2_2)	((vel1_1	(icr1_4	vel2_2))	((hal1_1	hal2_1)	(vir1_1	vir2_1))))	bur2_2)	(406.1_3	(gac2_2
(((((((grm1_1	(((lai1_1	(tri1_1	tri2_2))	lai2_1)	(tri1_2	tri2_1)))	(406.1_2	ceb1_1))	(icr1_1	((((((((369.1_1	vul1_2)	gab1_2)	((406.1_1	(416.1_3	ceb1_2))	lai2_2))	(gra2_1	vul1_1))	(gra1_1	rot1_2))	icr2_2)	416.1_4)	((ceb2_1	icr2_1)	((gac2_1	plu2_2)	plu1_1)))))	(((bur1_1	(rot1_1	(rot2_2	rot3_1)))	gab2_1)	((gal1_1	gal2_1)	vel1_2)))	(((((366.1_1	(gal2_2	grm2_1))	vir2_2)	bur2_2)	(((icr1_4	vel2_2)	vel1_1)	((hal2_1	hal1_1)	(vir1_1	vir2_1))))	(406.1_3	((gac2_2
(((((((grm1_1	((icr1_1	((((lai1_1	tri1_1)	tri2_2)	(tri1_2	tri2_1))	lai2_1))	(406.1_2	ceb1_1)))	(((bur1_1	((rot1_1	rot3_1)	rot2_2))	gab2_1)	((gal1_1	vel1_2)	gal2_1)))	(((((((369.1_1	406.1_1)	lai2_2)	vul1_2)	((416.1_3	ceb1_2)	gab1_2))	416.1_4)	((((gra1_1	rot1_2)	vul1_1)	icr2_2)	gra2_1))	(ceb2_1	(((gac2_1	plu1_1)	plu2_2)	icr2_1))))	(((((gal2_2	grm2_1)	366.1_1)	vir2_2)	((((icr1_4	vel2_2)	vel1_1)	((hal1_1	hal2_1)	(vir1_1	vir2_1)))	bur2_2))	(406.1_3	((gac2_2
(((((((grm1_1	(((((((369.1_1	vul1_2)	ceb1_2)	((406.1_1	416.1_3)	gab1_2))	lai2_2)	((gra1_1	rot1_2)	((gra2_1	vul1_1)	icr2_2)))	416.1_4)	(ceb2_1	(((gac2_1	plu2_2)	plu1_1)	icr2_1))))	((icr1_1	(((lai1_1	(tri1_2	tri2_1))	(tri1_1	tri2_2))	lai2_1))	(406.1_2	ceb1_1)))	(((bur1_1	(rot2_2	(rot1_1	rot3_1)))	gab2_1)	(gal1_1	(gal2_1	vel1_2))))	(((((gal2_2	grm2_1)	vir2_2)	366.1_1)	((((icr1_4	vel2_2)	vel1_1)	((hal1_1	hal2_1)	(vir1_1	vir2_1)))	bur2_2))	(406.1_3	(gac2_2
(((((((grm1_1	(((((((369.1_1	(416.1_3	ceb1_2))	gab1_2)	lai2_2)	(406.1_1	vul1_2))	(((gra1_1	rot1_2)	(gra2_1	vul1_1))	icr2_2))	416.1_4)	(ceb2_1	(((gac2_1	plu1_1)	plu2_2)	icr2_1))))	(icr1_1	((406.1_2	ceb1_1)	(((lai1_1	(tri1_1	tri2_2))	(tri1_2	tri2_1))	lai2_1))))	(((bur1_1	(rot3_1	(rot2_2	rot1_1)))	gab2_1)	(gal1_1	(gal2_1	vel1_2))))	(406.1_3	((gac2_2	vup2_2)	vel2_1)))	((((366.1_1	grm2_1)	gal2_2)	((((icr1_4	vel2_2)	vel1_1)	((hal2_1	hal1_1)	(vir1_1	vir2_1)))
(((((((((grm1_1	(icr1_1	(406.1_2	ceb1_1)))	((((lai1_1	tri1_1)	(tri1_2	tri2_1))	tri2_2)	lai2_1))	(((((((369.1_1	vul1_2)	ceb1_2)	lai2_2)	(406.1_1	(416.1_3	gab1_2)))	(((gra1_1	rot1_2)	(icr2_2	vul1_1))	gra2_1))	416.1_4)	(ceb2_1	((gac2_1	(plu1_1	plu2_2))	icr2_1))))	(((bur1_1	((rot1_1	rot2_2)	rot3_1))	gab2_1)	((gal1_1	gal2_1)	vel1_2)))	(((((gal2_2	grm2_1)	vir2_2)	366.1_1)	(((vel1_1	(icr1_4	vel2_2))	(hal1_1	hal2_1))	(vir1_1	vir2_1)))	bur2_2))	(406.1_3	((gac2_2
((((((((grm1_1	((406.1_2	ceb1_1)	((((lai1_1	tri2_2)	(tri1_2	tri2_1))	tri1_1)	lai2_1)))	(((((369.1_1	lai2_2)	(((406.1_1	(gab1_2	vul1_2))	416.1_3)	ceb1_2))	((((gra1_1	rot1_2)	gra2_1)	icr2_2)	vul1_1))	416.1_4)	(ceb2_1	((gac2_1	(plu1_1	plu2_2))	icr2_1))))	icr1_1)	((gab2_1	(bur1_1	((rot1_1	rot2_2)	rot3_1)))	((gal1_1	gal2_1)	vel1_2)))	((((366.1_1	(gal2_2	grm2_1))	vir2_2)	(((((icr1_4	vel2_2)	vel1_1)	(vir1_1	vir2_1))	(hal1_1	hal2_1))	bur2_2))	(406.1_3	(gac2_2
(((((((grm1_1	((icr1_1	(406.1_2	ceb1_1))	((((lai1_1	tri2_2)	tri1_1)	(tri1_2	tri2_1))	lai2_1)))	(((((((369.1_1	416.1_3)	lai2_2)	(ceb1_2	gab1_2))	(406.1_1	vul1_2))	(((gra1_1	rot1_2)	(gra2_1	vul1_1))	icr2_2))	(ceb2_1	((gac2_1	(plu1_1	plu2_2))	icr2_1)))	416.1_4))	((gab2_1	(bur1_1	((rot3_1	rot2_2)	rot1_1)))	((gal1_1	vel1_2)	gal2_1)))	(((gal2_2	(366.1_1	grm2_1))	(((((icr1_4	vel2_2)	vel1_1)	((hal2_1	(vir1_1	vir2_1))	hal1_1))	vir2_2)	bur2_2))	(406.1_3	(gac2_2
(((((((grm1_1	((icr1_1	((lai1_1	((tri1_1	tri2_2)	(tri1_2	tri2_1)))	lai2_1))	(406.1_2	ceb1_1)))	(((((((369.1_1	416.1_3)	vul1_2)	(ceb1_2	gab1_2))	(406.1_1	lai2_2))	((gra1_1	rot1_2)	((gra2_1	icr2_2)	vul1_1)))	416.1_4)	((ceb2_1	((gac2_1	plu2_2)	plu1_1))	icr2_1)))	(((bur1_1	((rot3_1	rot1_1)	rot2_2))	gab2_1)	((gal1_1	vel1_2)	gal2_1)))	((((gal2_2	(366.1_1	grm2_1))	vir2_2)	((((((icr1_4	vel2_2)	vel1_1)	hal1_1)	hal2_1)	(vir1_1	vir2_1))	bur2_2))	(406.1_3	((gac2_2
((((((grm1_1	(((bur1_1	((rot1_1	rot3_1)	rot2_2))	gab2_1)	((gal1_1	vel1_2)	gal2_1)))	((icr1_1	((406.1_2	ceb1_1)	((((lai1_1	tri2_2)	(tri1_1	tri1_2))	tri2_1)	lai2_1)))	(((((369.1_1	gab1_2)	ceb1_2)	(406.1_1	(416.1_3	(vul1_2	lai2_2))))	(416.1_4	((gac2_1	plu1_1)	plu2_2)))	((ceb2_1	icr2_1)	(((gra1_1	rot1_2)	(gra2_1	icr2_2))	vul1_1)))))	(((366.1_1	(gal2_2	grm2_1))	vir2_2)	((((icr1_4	vel2_2)	vel1_1)	((hal1_1	hal2_1)	(vir1_1	vir2_1)))	bur2_2)))	(406.1_3	(gac2_2
((((((grm1_1	(((((icr1_1	((((lai1_1	tri2_2)	tri1_1)	(tri1_2	tri2_1))	lai2_1))	(406.1_2	ceb1_1))	(((((((369.1_1	416.1_3)	vul1_2)	lai2_2)	((406.1_1	ceb1_2)	gab1_2))	(((gra1_1	rot1_2)	vul1_1)	(gra2_1	icr2_2)))	(ceb2_1	icr2_1))	(416.1_4	((gac2_1	plu2_2)	plu1_1))))	(gal1_1	(gal2_1	vel1_2)))	(gab2_1	(bur1_1	(rot1_1	(rot2_2	rot3_1))))))	(406.1_3	(gac2_2	(vel2_1	vup2_2))))	((((grm2_1	vir2_2)	(366.1_1	gal2_2))	((icr1_4	vel2_2)	((hal2_1	hal1_1)	(vir1_1	vir2_1))))
(((((((grm1_1	((bur1_1	(rot3_1	(rot1_1	rot2_2)))	gab2_1))	((gal1_1	gal2_1)	vel1_2))	(((icr1_1	((((lai1_1	tri2_2)	tri1_1)	(tri1_2	tri2_1))	lai2_1))	(406.1_2	ceb1_1))	(((((((369.1_1	ceb1_2)	416.1_3)	gab1_2)	(406.1_1	vul1_2))	lai2_2)	((ceb2_1	icr2_1)	((((gra1_1	rot1_2)	vul1_1)	icr2_2)	gra2_1)))	(416.1_4	(gac2_1	(plu1_1	plu2_2))))))	(((366.1_1	(gal2_2	grm2_1))	vir2_2)	((((icr1_4	vel2_2)	vel1_1)	((hal1_1	hal2_1)	(vir1_1	vir2_1)))	bur2_2)))	(406.1_3	(gac2_2
(((((((grm1_1	((((((369.1_1	(ceb1_2	gab1_2))	416.1_3)	406.1_1)	(lai2_2	vul1_2))	((((gra1_1	rot1_2)	vul1_1)	gra2_1)	icr2_2))	((416.1_4	((gac2_1	plu2_2)	plu1_1))	(ceb2_1	icr2_1))))	((((icr1_1	(406.1_2	ceb1_1))	((lai1_1	((tri1_1	tri2_2)	(tri1_2	tri2_1)))	lai2_1))	((gal1_1	vel1_2)	gal2_1))	((bur1_1	(rot3_1	(rot1_1	rot2_2)))	gab2_1)))	((((grm2_1	gal2_2)	366.1_1)	vir2_2)	((((icr1_4	vel2_2)	vel1_1)	((hal1_1	hal2_1)	(vir1_1	vir2_1)))	bur2_2)))	(406.1_3	(gac2_2
(((((((grm1_1	(((((369.1_1	((((406.1_1	vul1_2)	416.1_3)	ceb1_2)	lai2_2))	gab1_2)	((gra1_1	rot1_2)	(gra2_1	(icr2_2	vul1_1))))	(ceb2_1	icr2_1))	(416.1_4	((gac2_1	plu2_2)	plu1_1))))	(((406.1_2	ceb1_1)	((((lai1_1	tri1_1)	tri2_2)	(tri1_2	tri2_1))	lai2_1))	((gal1_1	vel1_2)	gal2_1)))	icr1_1)	((bur1_1	(rot2_2	(rot1_1	rot3_1)))	gab2_1))	((((((366.1_1	grm2_1)	gal2_2)	vir2_2)	bur2_2)	(((icr1_4	vel2_2)	vel1_1)	((hal2_1	hal1_1)	(vir1_1	vir2_1))))	(406.1_3	((gac2_2
((((((((((grm1_1	(((((369.1_1	(ceb1_2	vul1_2))	(((406.1_1	gab1_2)	416.1_3)	lai2_2))	(((gra1_1	rot1_2)	icr2_2)	(gra2_1	vul1_1)))	(416.1_4	((gac2_1	plu1_1)	plu2_2)))	(ceb2_1	icr2_1)))	(((lai1_1	tri2_2)	(tri1_1	(tri1_2	tri2_1)))	lai2_1))	icr1_1)	(406.1_2	ceb1_1))	((gal1_1	vel1_2)	gal2_1))	(gab2_1	(bur1_1	(rot2_2	(rot1_1	rot3_1)))))	((((366.1_1	grm2_1)	gal2_2)	vir2_2)	((((icr1_4	vel2_2)	vel1_1)	((hal1_1	hal2_1)	(vir1_1	vir2_1)))	bur2_2)))	(406.1_3	((gac2_2
(((((((((grm1_1	((((((369.1_1	vul1_2)	416.1_3)	lai2_2)	((406.1_1	ceb1_2)	gab1_2))	((((gra1_1	rot1_2)	icr2_2)	gra2_1)	vul1_1))	(((416.1_4	((gac2_1	plu1_1)	plu2_2))	icr2_1)	ceb2_1)))	(icr1_1	((406.1_2	ceb1_1)	((((lai1_1	tri2_2)	tri1_1)	(tri1_2	tri2_1))	lai2_1))))	((gal1_1	gal2_1)	vel1_2))	((bur1_1	((rot1_1	rot2_2)	rot3_1))	gab2_1))	(406.1_3	((gac2_2	vel2_1)	vup2_2)))	((((366.1_1	grm2_1)	gal2_2)	vir2_2)	((((icr1_4	vel2_2)	vel1_1)	((hal1_1	hal2_1)	(vir1_1
(((((((((grm1_1	(((((((369.1_1	gab1_2)	(ceb1_2	vul1_2))	(406.1_1	416.1_3))	lai2_2)	((((gra1_1	rot1_2)	vul1_1)	icr2_2)	gra2_1))	(ceb2_1	icr2_1))	(416.1_4	((gac2_1	plu1_1)	plu2_2))))	((406.1_2	ceb1_1)	((((lai1_1	(tri1_2	tri2_2))	tri1_1)	tri2_1)	lai2_1)))	icr1_1)	((gab2_1	(bur1_1	((rot3_1	rot2_2)	rot1_1)))	((gal1_1	vel1_2)	gal2_1)))	(406.1_3	((gac2_2	vel2_1)	vup2_2)))	((((366.1_1	gal2_2)	grm2_1)	vir2_2)	((((icr1_4	vel2_2)	vel1_1)	((hal1_1	hal2_1)	(vir1_1
(((((((((((grm1_1	icr1_1)	((((lai1_1	tri1_1)	tri2_2)	(tri1_2	tri2_1))	lai2_1))	(406.1_2	ceb1_1))	(gab2_1	(bur1_1	((rot2_2	rot3_1)	rot1_1))))	(gal1_1	(gal2_1	vel1_2)))	((((((369.1_1	lai2_2)	(((416.1_3	vul1_2)	ceb1_2)	gab1_2))	406.1_1)	(((gra1_1	rot1_2)	(gra2_1	vul1_1))	icr2_2))	(416.1_4	((gac2_1	plu2_2)	plu1_1)))	(ceb2_1	icr2_1)))	((((gal2_2	(366.1_1	grm2_1))	vir2_2)	(((icr1_4	vel2_2)	vel1_1)	((hal2_1	hal1_1)	(vir1_1	vir2_1))))	bur2_2))	(406.1_3	((gac2_2
((((((((grm1_1	((((((369.1_1	406.1_1)	416.1_3)	(((ceb1_2	gab1_2)	vul1_2)	lai2_2))	((((gra1_1	rot1_2)	vul1_1)	gra2_1)	icr2_2))	(ceb2_1	icr2_1))	(416.1_4	((gac2_1	plu1_1)	plu2_2))))	((icr1_1	(((lai1_1	(tri1_2	tri2_1))	(tri1_1	tri2_2))	lai2_1))	(406.1_2	ceb1_1)))	((gal1_1	vel1_2)	gal2_1))	((bur1_1	((rot1_1	rot2_2)	rot3_1))	gab2_1))	(406.1_3	(gac2_2	(vup2_2	vel2_1))))	(((((grm2_1	366.1_1)	gal2_2)	bur2_2)	vir2_2)	(((icr1_4	vel2_2)	vel1_1)	((hal1_1	hal2_1)
(((((((grm1_1	(((((369.1_1	416.1_3)	((406.1_1	ceb1_2)	(gab1_2	(lai2_2	vul1_2))))	(((gra1_1	rot1_2)	vul1_1)	(gra2_1	icr2_2)))	(ceb2_1	icr2_1))	(416.1_4	(gac2_1	(plu1_1	plu2_2)))))	((icr1_1	(((lai1_1	(tri1_1	tri2_2))	(tri1_2	tri2_1))	lai2_1))	(406.1_2	ceb1_1)))	(((bur1_1	((rot3_1	rot2_2)	rot1_1))	gab2_1)	((gal1_1	vel1_2)	gal2_1)))	(((366.1_1	((gal2_2	grm2_1)	vir2_2))	((((icr1_4	vel2_2)	vel1_1)	((hal1_1	hal2_1)	(vir1_1	vir2_1)))	bur2_2))	(406.1_3	(gac2_2
(((((((((grm1_1	((((((369.1_1	416.1_3)	lai2_2)	(ceb1_2	vul1_2))	(406.1_1	gab1_2))	((gra1_1	rot1_2)	((gra2_1	vul1_1)	icr2_2)))	((416.1_4	(gac2_1	(plu1_1	plu2_2)))	(ceb2_1	icr2_1))))	(icr1_1	((406.1_2	ceb1_1)	((((lai1_1	tri1_1)	tri2_2)	(tri1_2	tri2_1))	lai2_1))))	((bur1_1	(rot1_1	(rot2_2	rot3_1)))	gab2_1))	((gal1_1	gal2_1)	vel1_2))	(406.1_3	(gac2_2	(vel2_1	vup2_2))))	(((((gal2_2	grm2_1)	366.1_1)	vir2_2)	(((icr1_4	vel2_2)	vel1_1)	((hal1_1	hal2_1)	(vir1_1
((((((grm1_1	((((((((369.1_1	416.1_3)	lai2_2)	(ceb1_2	gab1_2))	(406.1_1	vul1_2))	((gra1_1	rot1_2)	vul1_1))	icr2_2)	gra2_1)	((416.1_4	((gac2_1	plu2_2)	plu1_1))	(ceb2_1	icr2_1))))	(icr1_1	((406.1_2	ceb1_1)	(((lai1_1	tri1_1)	((tri1_2	tri2_1)	tri2_2))	lai2_1))))	((((rot1_1	(rot2_2	rot3_1))	bur1_1)	gab2_1)	((gal1_1	vel1_2)	gal2_1)))	(((bur2_2	((366.1_1	grm2_1)	(gal2_2	vir2_2)))	((vel1_1	(icr1_4	vel2_2))	((hal1_1	hal2_1)	(vir1_1	vir2_1))))	(406.1_3	(gac2_2
(((((((grm1_1	(((((((((369.1_1	gab1_2)	406.1_1)	416.1_3)	vul1_2)	ceb1_2)	lai2_2)	((((gra1_1	rot1_2)	vul1_1)	gra2_1)	icr2_2))	(416.1_4	((gac2_1	plu1_1)	plu2_2)))	(ceb2_1	icr2_1)))	((icr1_1	(((lai1_1	(tri1_2	tri2_1))	(tri1_1	tri2_2))	lai2_1))	(406.1_2	ceb1_1)))	((gab2_1	(bur1_1	((rot1_1	rot3_1)	rot2_2)))	((gal1_1	vel1_2)	gal2_1)))	(406.1_3	(gac2_2	(vel2_1	vup2_2))))	(((366.1_1	(gal2_2	grm2_1))	vir2_2)	((((icr1_4	vel2_2)	vel1_1)	((hal1_1	hal2_1)	(vir1_1
(((((((grm1_1	((((((((369.1_1	416.1_3)	lai2_2)	vul1_2)	406.1_1)	ceb1_2)	gab1_2)	((gra1_1	rot1_2)	((gra2_1	vul1_1)	icr2_2)))	((416.1_4	((gac2_1	plu2_2)	plu1_1))	(ceb2_1	icr2_1))))	(icr1_1	((406.1_2	ceb1_1)	((((lai1_1	tri2_2)	(tri1_2	tri2_1))	tri1_1)	lai2_1))))	(((bur1_1	((rot3_1	rot2_2)	rot1_1))	gab2_1)	(gal1_1	(gal2_1	vel1_2))))	((((vir2_2	(366.1_1	(gal2_2	grm2_1)))	(((icr1_4	vel2_2)	vel1_1)	((hal1_1	hal2_1)	(vir1_1	vir2_1))))	bur2_2)	(406.1_3	(gac2_2
((((((grm1_1	(((((369.1_1	416.1_3)	(((406.1_1	ceb1_2)	vul1_2)	(gab1_2	lai2_2)))	((((gra1_1	rot1_2)	vul1_1)	gra2_1)	icr2_2))	(ceb2_1	icr2_1))	(416.1_4	((gac2_1	plu2_2)	plu1_1))))	(icr1_1	((406.1_2	ceb1_1)	((((lai1_1	tri1_1)	tri2_2)	(tri1_2	tri2_1))	lai2_1))))	(((bur1_1	((rot1_1	rot3_1)	rot2_2))	gab2_1)	((gal1_1	vel1_2)	gal2_1)))	((((((366.1_1	gal2_2)	grm2_1)	vir2_2)	((((icr1_4	vel2_2)	vel1_1)	((hal2_1	hal1_1)	(vir1_1	vir2_1)))	bur2_2))	(406.1_3	(gac2_2
(((((((grm1_1	(((((((369.1_1	406.1_1)	(lai2_2	vul1_2))	((416.1_3	ceb1_2)	gab1_2))	(((gra1_1	rot1_2)	gra2_1)	vul1_1))	icr2_2)	(416.1_4	(gac2_1	(plu1_1	plu2_2))))	(ceb2_1	icr2_1)))	(icr1_1	((406.1_2	ceb1_1)	((((lai1_1	tri2_2)	(tri1_2	tri2_1))	tri1_1)	lai2_1))))	(((bur1_1	((rot1_1	rot3_1)	rot2_2))	gab2_1)	((gal1_1	vel1_2)	gal2_1)))	(((((366.1_1	grm2_1)	gal2_2)	vir2_2)	((((icr1_4	vel2_2)	((hal1_1	hal2_1)	(vir1_1	vir2_1)))	bur2_2)	vel1_1))	(406.1_3	((gac2_2
((((((grm1_1	(((((369.1_1	((406.1_1	ceb1_2)	lai2_2))	(gab1_2	vul1_2))	(416.1_3	(((gra1_1	rot1_2)	(gra2_1	icr2_2))	vul1_1)))	(ceb2_1	icr2_1))	(416.1_4	((gac2_1	plu1_1)	plu2_2))))	((bur1_1	(rot2_2	(rot1_1	rot3_1)))	gab2_1))	(((icr1_1	((((lai1_1	tri2_2)	(tri1_2	tri2_1))	tri1_1)	lai2_1))	(406.1_2	ceb1_1))	((gal1_1	vel1_2)	gal2_1)))	((((((366.1_1	grm2_1)	gal2_2)	vir2_2)	bur2_2)	(((icr1_4	vel2_2)	vel1_1)	((hal1_1	hal2_1)	(vir1_1	vir2_1))))	(406.1_3	((gac2_2
(((((((grm1_1	(((((((369.1_1	406.1_1)	(416.1_3	(ceb1_2	lai2_2)))	(gab1_2	vul1_2))	((((gra1_1	rot1_2)	vul1_1)	gra2_1)	icr2_2))	((416.1_4	(gac2_1	(plu1_1	plu2_2)))	icr2_1))	ceb2_1)	((bur1_1	(rot3_1	(rot1_1	rot2_2)))	gab2_1)))	((icr1_1	((406.1_2	ceb1_1)	((lai1_1	((tri1_1	(tri1_2	tri2_1))	tri2_2))	lai2_1)))	(gal1_1	(gal2_1	vel1_2))))	(406.1_3	(gac2_2	(vup2_2	vel2_1))))	(((((366.1_1	grm2_1)	gal2_2)	vir2_2)	(((icr1_4	vel2_2)	vel1_1)	((hal2_1	(vir1_1	vir2_1))
((((((grm1_1	((((((369.1_1	vul1_2)	((416.1_3	ceb1_2)	lai2_2))	gab1_2)	406.1_1)	((gra1_1	rot1_2)	((gra2_1	vul1_1)	icr2_2)))	((416.1_4	((gac2_1	plu2_2)	plu1_1))	(ceb2_1	icr2_1))))	(((icr1_1	((406.1_2	ceb1_1)	(((lai1_1	(tri1_1	tri2_2))	(tri1_2	tri2_1))	lai2_1)))	((gal1_1	vel1_2)	gal2_1))	(gab2_1	(bur1_1	((rot2_2	rot3_1)	rot1_1)))))	((((grm2_1	(366.1_1	gal2_2))	vir2_2)	((((icr1_4	vel2_2)	vel1_1)	((hal1_1	hal2_1)	(vir1_1	vir2_1)))	bur2_2))	(406.1_3	((gac2_2
((((((grm1_1	((icr1_1	((406.1_2	ceb1_1)	((((lai1_1	tri1_1)	tri2_2)	(tri1_2	tri2_1))	lai2_1)))	((gal1_1	vel1_2)	gal2_1)))	(((((((369.1_1	406.1_1)	((416.1_3	ceb1_2)	lai2_2))	vul1_2)	gab1_2)	(((gra1_1	rot1_2)	(icr2_2	vul1_1))	gra2_1))	(((416.1_4	((gac2_1	plu1_1)	plu2_2))	icr2_1)	ceb2_1))	(gab2_1	(bur1_1	((rot2_2	rot3_1)	rot1_1)))))	((((((366.1_1	(gal2_2	grm2_1))	vir2_2)	(hal2_1	(hal1_1	(vir1_1	vir2_1))))	bur2_2)	((icr1_4	vel2_2)	vel1_1))	(406.1_3	(gac2_2
((((((((grm1_1	((bur1_1	(rot2_2	(rot1_1	rot3_1)))	gab2_1))	(((((((369.1_1	416.1_3)	lai2_2)	ceb1_2)	((406.1_1	vul1_2)	gab1_2))	((gra1_1	rot1_2)	((gra2_1	icr2_2)	vul1_1)))	(416.1_4	((gac2_1	plu1_1)	plu2_2)))	(ceb2_1	icr2_1)))	((icr1_1	((406.1_2	ceb1_1)	((((lai1_1	lai2_1)	tri2_2)	tri1_1)	(tri1_2	tri2_1))))	((gal1_1	vel1_2)	gal2_1)))	((((366.1_1	gal2_2)	grm2_1)	vir2_2)	((((icr1_4	vel2_2)	vel1_1)	((hal1_1	hal2_1)	(vir1_1	vir2_1)))	bur2_2)))	(406.1_3	((gac2_2
(((((((grm1_1	((icr1_1	(((lai1_1	(tri1_1	tri2_2))	(tri1_2	tri2_1))	lai2_1))	(406.1_2	ceb1_1)))	(((((((369.1_1	((406.1_1	vul1_2)	gab1_2))	(ceb1_2	lai2_2))	416.1_3)	(((ceb2_1	icr2_1)	icr2_2)	((gra1_1	rot1_2)	(gra2_1	vul1_1))))	(416.1_4	((gac2_1	plu1_1)	plu2_2)))	(gal1_1	(gal2_1	vel1_2)))	((bur1_1	((rot1_1	rot2_2)	rot3_1))	gab2_1)))	((((366.1_1	grm2_1)	gal2_2)	vir2_2)	(((icr1_4	vel2_2)	vel1_1)	(bur2_2	((hal2_1	hal1_1)	(vir1_1	vir2_1))))))	(406.1_3	(gac2_2
((((((grm1_1	(gal1_1	(gal2_1	vel1_2)))	(gab2_1	(bur1_1	(rot3_1	(rot1_1	rot2_2)))))	(((icr1_1	((((lai1_1	tri2_2)	tri1_1)	(tri1_2	tri2_1))	lai2_1))	(406.1_2	ceb1_1))	(((((369.1_1	ceb1_2)	(406.1_1	(416.1_3	lai2_2)))	(gab1_2	vul1_2))	((((gra1_1	rot1_2)	vul1_1)	icr2_2)	gra2_1))	((416.1_4	((gac2_1	plu2_2)	plu1_1))	(ceb2_1	icr2_1)))))	(((((366.1_1	(gal2_2	grm2_1))	vir2_2)	bur2_2)	(((icr1_4	vel2_2)	vel1_1)	((hal1_1	hal2_1)	(vir1_1	vir2_1))))	(406.1_3	(gac2_2
(((((((grm1_1	(((((369.1_1	ceb1_2)	gab1_2)	((406.1_1	(416.1_3	vul1_2))	lai2_2))	((((gra1_1	rot1_2)	vul1_1)	icr2_2)	gra2_1))	((416.1_4	(gac2_1	(plu1_1	plu2_2)))	(ceb2_1	icr2_1))))	(icr1_1	((406.1_2	ceb1_1)	((((lai1_1	tri2_2)	(tri1_2	tri2_1))	tri1_1)	lai2_1))))	((gab2_1	(bur1_1	(rot2_2	(rot1_1	rot3_1))))	((gal1_1	vel1_2)	gal2_1)))	(406.1_3	((gac2_2	vup2_2)	vel2_1)))	(((366.1_1	(gal2_2	grm2_1))	vir2_2)	((((icr1_4	vel2_2)	vel1_1)	((hal1_1	hal2_1)	(vir1_1
((((((((grm1_1	(((((((369.1_1	((406.1_1	vul1_2)	416.1_3))	ceb1_2)	gab1_2)	lai2_2)	((((gra1_1	rot1_2)	vul1_1)	icr2_2)	gra2_1))	((ceb2_1	icr2_1)	(gac2_1	(plu1_1	plu2_2))))	416.1_4))	(icr1_1	((406.1_2	ceb1_1)	((((lai1_1	tri2_2)	tri1_1)	(tri1_2	tri2_1))	lai2_1))))	((gab2_1	(bur1_1	((rot1_1	rot2_2)	rot3_1)))	((gal1_1	gal2_1)	vel1_2)))	(406.1_3	((gac2_2	vup2_2)	vel2_1)))	(((((gal2_2	grm2_1)	366.1_1)	(((icr1_4	vel2_2)	vel1_1)	((hal2_1	hal1_1)	(vir1_1	vir2_1))))
(((((((((grm1_1	((((((369.1_1	406.1_1)	lai2_2)	(((416.1_3	ceb1_2)	vul1_2)	gab1_2))	(((gra1_1	rot1_2)	icr2_2)	(gra2_1	vul1_1)))	(416.1_4	((gac2_1	plu1_1)	plu2_2)))	(ceb2_1	icr2_1)))	((icr1_1	406.1_2)	(ceb1_1	((((lai1_1	tri2_2)	tri1_1)	(tri1_2	tri2_1))	lai2_1))))	((gal1_1	vel1_2)	gal2_1))	((bur1_1	(rot3_1	(rot1_1	rot2_2)))	gab2_1))	(406.1_3	(gac2_2	(vel2_1	vup2_2))))	((((366.1_1	(gal2_2	grm2_1))	vir2_2)	bur2_2)	(((icr1_4	vel2_2)	vel1_1)	((hal1_1	hal2_1)
((((((((grm1_1	(icr1_1	((406.1_2	ceb1_1)	(((lai1_1	(tri1_1	tri2_2))	(tri1_2	tri2_1))	lai2_1))))	((gab2_1	(bur1_1	((rot1_1	rot3_1)	rot2_2)))	((gal1_1	vel1_2)	gal2_1)))	(((((((((369.1_1	ceb1_2)	gab1_2)	(416.1_3	lai2_2))	(406.1_1	vul1_2))	(gra1_1	rot1_2))	(gra2_1	vul1_1))	icr2_2)	(ceb2_1	icr2_1))	(416.1_4	(gac2_1	(plu1_1	plu2_2)))))	(406.1_3	((gac2_2	vup2_2)	vel2_1)))	((((366.1_1	(gal2_2	grm2_1))	vir2_2)	(((icr1_4	vel2_2)	vel1_1)	((hal1_1	(vir1_1	vir2_1))
((((((grm1_1	((icr1_1	((lai1_1	((tri1_1	tri2_2)	(tri1_2	tri2_1)))	lai2_1))	(406.1_2	ceb1_1)))	(((((((369.1_1	416.1_3)	((((406.1_1	lai2_2)	gab1_2)	vul1_2)	ceb1_2))	(((gra1_1	rot1_2)	gra2_1)	(icr2_2	vul1_1)))	(ceb2_1	icr2_1))	(416.1_4	((gac2_1	plu1_1)	plu2_2)))	((gal1_1	gal2_1)	vel1_2))	(gab2_1	(bur1_1	(rot1_1	(rot2_2	rot3_1))))))	(406.1_3	((gac2_2	vup2_2)	vel2_1)))	((((grm2_1	gal2_2)	366.1_1)	vir2_2)	((((icr1_4	vel2_2)	vel1_1)	((hal2_1	hal1_1)	(vir1_1
(((((((grm1_1	(((((369.1_1	lai2_2)	ceb1_2)	(((406.1_1	gab1_2)	416.1_3)	vul1_2))	((ceb2_1	icr2_1)	(((gra1_1	rot1_2)	(icr2_2	vul1_1))	gra2_1)))	(416.1_4	((gac2_1	plu1_1)	plu2_2))))	(icr1_1	((406.1_2	ceb1_1)	((((lai1_1	tri2_2)	tri1_1)	(tri1_2	tri2_1))	lai2_1))))	((gab2_1	(bur1_1	((rot1_1	rot3_1)	rot2_2)))	((gal1_1	gal2_1)	vel1_2)))	(406.1_3	((gac2_2	vel2_1)	vup2_2)))	(((vir2_2	((366.1_1	grm2_1)	gal2_2))	bur2_2)	(((icr1_4	vel2_2)	vel1_1)	((hal1_1	hal2_1)
(((((((((grm1_1	(((((((369.1_1	ceb1_2)	416.1_3)	(gab1_2	lai2_2))	(406.1_1	vul1_2))	((gra1_1	rot1_2)	(gra2_1	vul1_1)))	icr2_2)	((416.1_4	((gac2_1	plu1_1)	plu2_2))	(ceb2_1	icr2_1))))	((icr1_1	(406.1_2	ceb1_1))	((lai1_1	((tri1_1	tri2_2)	(tri1_2	tri2_1)))	lai2_1)))	(gal1_1	(gal2_1	vel1_2)))	(gab2_1	(bur1_1	(rot1_1	(rot2_2	rot3_1)))))	(406.1_3	((gac2_2	vel2_1)	vup2_2)))	(((grm2_1	366.1_1)	(gal2_2	vir2_2))	((((icr1_4	vel2_2)	vel1_1)	((hal1_1	hal2_1)	(vir1_1
((((((grm1_1	((((((369.1_1	(((416.1_3	ceb1_2)	vul1_2)	gab1_2))	lai2_2)	406.1_1)	(((gra1_1	rot1_2)	vul1_1)	(gra2_1	icr2_2)))	(416.1_4	(gac2_1	(plu1_1	plu2_2))))	(ceb2_1	icr2_1)))	(((icr1_1	((406.1_2	ceb1_1)	(((lai1_1	(tri1_2	tri2_1))	(tri1_1	tri2_2))	lai2_1)))	((gal1_1	gal2_1)	vel1_2))	((bur1_1	(rot2_2	(rot1_1	rot3_1)))	gab2_1)))	((((vir2_2	bur2_2)	((366.1_1	gal2_2)	grm2_1))	(((icr1_4	vel2_2)	vel1_1)	((hal1_1	hal2_1)	(vir1_1	vir2_1))))	(406.1_3	(gac2_2
((((((((grm1_1	((icr1_1	((((lai1_1	tri1_1)	tri2_2)	(tri1_2	tri2_1))	lai2_1))	((406.1_2	ceb1_1)	((gal1_1	gal2_1)	vel1_2))))	(((((369.1_1	406.1_1)	(416.1_3	gab1_2))	((ceb1_2	vul1_2)	lai2_2))	((ceb2_1	icr2_1)	(((gra1_1	rot1_2)	(gra2_1	vul1_1))	icr2_2)))	(416.1_4	((gac2_1	plu1_1)	plu2_2))))	((bur1_1	((rot2_2	rot3_1)	rot1_1))	gab2_1))	(((((366.1_1	grm2_1)	gal2_2)	bur2_2)	(((icr1_4	vel2_2)	vel1_1)	((hal2_1	hal1_1)	(vir1_1	vir2_1))))	vir2_2))	(406.1_3	((gac2_2
(((((((grm1_1	(((((369.1_1	(406.1_1	gab1_2))	(((416.1_3	vul1_2)	ceb1_2)	lai2_2))	(ceb2_1	icr2_1))	(((gra1_1	rot1_2)	(icr2_2	vul1_1))	gra2_1))	(416.1_4	((gac2_1	plu1_1)	plu2_2))))	((bur1_1	(rot2_2	(rot1_1	rot3_1)))	gab2_1))	((icr1_1	((406.1_2	ceb1_1)	(((lai1_1	(tri1_1	tri2_2))	(tri1_2	tri2_1))	lai2_1)))	((gal1_1	vel1_2)	gal2_1)))	(((((366.1_1	grm2_1)	gal2_2)	vir2_2)	((((icr1_4	vel2_2)	vel1_1)	((hal2_1	hal1_1)	(vir1_1	vir2_1)))	bur2_2))	(406.1_3	((gac2_2
((((((grm1_1	((((((369.1_1	406.1_1)	(ceb1_2	vul1_2))	lai2_2)	(416.1_3	gab1_2))	((((gra1_1	rot1_2)	vul1_1)	gra2_1)	icr2_2))	((416.1_4	((gac2_1	plu1_1)	plu2_2))	(ceb2_1	icr2_1))))	((bur1_1	((rot2_2	rot3_1)	rot1_1))	gab2_1))	(((icr1_1	(406.1_2	ceb1_1))	((((lai1_1	tri1_1)	(tri1_2	tri2_1))	tri2_2)	lai2_1))	((gal1_1	gal2_1)	vel1_2)))	(((((366.1_1	grm2_1)	gal2_2)	vir2_2)	((((icr1_4	vel2_2)	vel1_1)	bur2_2)	((hal2_1	hal1_1)	(vir1_1	vir2_1))))	(406.1_3	((gac2_2
(((((((grm1_1	((((((((369.1_1	gab1_2)	lai2_2)	ceb1_2)	(416.1_3	vul1_2))	406.1_1)	(((gra1_1	rot1_2)	gra2_1)	(icr2_2	vul1_1)))	(416.1_4	((gac2_1	plu1_1)	plu2_2)))	(ceb2_1	icr2_1)))	((((icr1_1	(406.1_2	ceb1_1))	(((lai1_1	tri2_2)	(tri1_1	(tri1_2	tri2_1)))	lai2_1))	(gal1_1	(gal2_1	vel1_2)))	((((rot2_2	rot3_1)	rot1_1)	bur1_1)	gab2_1)))	(406.1_3	(gac2_2	(vel2_1	vup2_2))))	(((366.1_1	(gal2_2	grm2_1))	vir2_2)	((((icr1_4	vel2_2)	vel1_1)	((hal1_1	hal2_1)	(vir1_1
((((((((grm1_1	((icr1_1	((gal1_1	vel1_2)	gal2_1))	((406.1_2	ceb1_1)	((((lai1_1	tri2_2)	tri1_1)	(tri1_2	tri2_1))	lai2_1))))	(((((369.1_1	(406.1_1	lai2_2))	((416.1_3	(ceb1_2	gab1_2))	vul1_2))	(((gra1_1	rot1_2)	icr2_2)	(gra2_1	vul1_1)))	(416.1_4	((gac2_1	plu1_1)	plu2_2)))	(ceb2_1	icr2_1)))	(gab2_1	(bur1_1	((rot1_1	rot3_1)	rot2_2))))	((((366.1_1	(gal2_2	grm2_1))	vir2_2)	bur2_2)	(((icr1_4	vel2_2)	vel1_1)	((hal2_1	hal1_1)	(vir1_1	vir2_1)))))	(406.1_3	((gac2_2
((((((((grm1_1	((((((369.1_1	ceb1_2)	vul1_2)	((406.1_1	(416.1_3	gab1_2))	lai2_2))	((((gra1_1	rot1_2)	vul1_1)	gra2_1)	icr2_2))	(416.1_4	(gac2_1	(plu1_1	plu2_2))))	(ceb2_1	icr2_1)))	((icr1_1	((406.1_2	ceb1_1)	(((lai1_1	(tri1_1	tri2_2))	(tri1_2	tri2_1))	lai2_1)))	((gal1_1	vel1_2)	gal2_1)))	((bur1_1	((rot1_1	rot2_2)	rot3_1))	gab2_1))	((((gal2_2	(366.1_1	grm2_1))	(((icr1_4	vel2_2)	vel1_1)	((hal2_1	hal1_1)	(vir1_1	vir2_1))))	vir2_2)	bur2_2))	(406.1_3	((gac2_2
((((((((grm1_1	(icr1_1	((406.1_2	ceb1_1)	(((lai1_1	tri1_1)	((tri1_2	tri2_1)	tri2_2))	lai2_1))))	((gal1_1	vel1_2)	gal2_1))	((bur1_1	((rot1_1	rot2_2)	rot3_1))	gab2_1))	((((369.1_1	((((406.1_1	gab1_2)	vul1_2)	(416.1_3	lai2_2))	ceb1_2))	icr2_2)	((gra1_1	rot1_2)	(gra2_1	vul1_1)))	((416.1_4	((gac2_1	plu1_1)	plu2_2))	(ceb2_1	icr2_1))))	(((((366.1_1	(gal2_2	grm2_1))	vir2_2)	((((icr1_4	vel2_2)	vel1_1)	(vir1_1	vir2_1))	(hal2_1	hal1_1)))	bur2_2)	(406.1_3	((gac2_2
(((((((grm1_1	((406.1_2	ceb1_1)	(((lai1_1	tri2_2)	(tri1_1	(tri1_2	tri2_1)))	lai2_1)))	(((bur1_1	(rot3_1	(rot1_1	rot2_2)))	gab2_1)	((gal1_1	vel1_2)	gal2_1)))	icr1_1)	((((369.1_1	((406.1_1	((416.1_3	ceb1_2)	(gab1_2	vul1_2)))	lai2_2))	(((gra1_1	rot1_2)	vul1_1)	(gra2_1	icr2_2)))	(ceb2_1	icr2_1))	(416.1_4	((gac2_1	plu1_1)	plu2_2))))	(((((grm2_1	gal2_2)	366.1_1)	vir2_2)	((((icr1_4	vel2_2)	vel1_1)	((hal2_1	hal1_1)	(vir1_1	vir2_1)))	bur2_2))	(406.1_3	((gac2_2
((((((((grm1_1	(gal1_1	(gal2_1	vel1_2)))	icr1_1)	(((406.1_2	ceb1_1)	((((lai1_1	tri2_2)	(tri1_2	tri2_1))	tri1_1)	lai2_1))	((((rot2_2	rot3_1)	rot1_1)	bur1_1)	gab2_1)))	((((((369.1_1	lai2_2)	gab1_2)	(406.1_1	((416.1_3	vul1_2)	ceb1_2)))	((((gra1_1	rot1_2)	vul1_1)	gra2_1)	icr2_2))	(ceb2_1	icr2_1))	(416.1_4	((gac2_1	plu2_2)	plu1_1))))	((((366.1_1	(gal2_2	grm2_1))	vir2_2)	((((icr1_4	vel2_2)	vel1_1)	((hal1_1	hal2_1)	(vir1_1	vir2_1)))	bur2_2))	(406.1_3	(gac2_2
(((((grm1_1	(icr1_1	((406.1_2	ceb1_1)	(((lai1_1	(tri1_2	tri2_1))	(tri1_1	tri2_2))	lai2_1))))	(((bur1_1	((rot1_1	rot3_1)	rot2_2))	gab2_1)	((gal1_1	vel1_2)	gal2_1)))	((((((369.1_1	(406.1_1	vul1_2))	(((416.1_3	gab1_2)	lai2_2)	ceb1_2))	(gra2_1	vul1_1))	((gra1_1	rot1_2)	icr2_2))	(ceb2_1	icr2_1))	(416.1_4	((gac2_1	plu2_2)	plu1_1))))	(((((((gal2_2	grm2_1)	vir2_2)	366.1_1)	bur2_2)	(((icr1_4	vel2_2)	vel1_1)	((hal1_1	hal2_1)	(vir1_1	vir2_1))))	(406.1_3	((gac2_2
(((((((((grm1_1	icr1_1)	((406.1_2	ceb1_1)	((((lai1_1	tri1_1)	tri2_2)	(tri1_2	tri2_1))	lai2_1)))	(((((369.1_1	(416.1_3	(ceb1_2	gab1_2)))	((406.1_1	vul1_2)	lai2_2))	(((gra1_1	rot1_2)	vul1_1)	(gra2_1	icr2_2)))	(ceb2_1	icr2_1))	(416.1_4	(gac2_1	(plu1_1	plu2_2)))))	(((bur1_1	(rot2_2	(rot1_1	rot3_1)))	gab2_1)	(gal1_1	(gal2_1	vel1_2))))	(406.1_3	((gac2_2	vup2_2)	vel2_1)))	((((gal2_2	grm2_1)	366.1_1)	vir2_2)	((((icr1_4	vel2_2)	vel1_1)	((hal2_1	hal1_1)	(vir1_1
((((((((grm1_1	((((((369.1_1	406.1_1)	(416.1_3	vul1_2))	gab1_2)	(ceb1_2	lai2_2))	(((gra1_1	rot1_2)	vul1_1)	(gra2_1	icr2_2)))	(((416.1_4	((gac2_1	plu1_1)	plu2_2))	icr2_1)	ceb2_1)))	((gal1_1	vel1_2)	gal2_1))	((icr1_1	((((lai1_1	tri1_1)	(tri1_2	tri2_1))	tri2_2)	lai2_1))	(406.1_2	ceb1_1)))	(gab2_1	(bur1_1	(rot2_2	(rot1_1	rot3_1)))))	(((((gal2_2	366.1_1)	(grm2_1	vir2_2))	(((icr1_4	vel2_2)	vel1_1)	((hal1_1	hal2_1)	(vir1_1	vir2_1))))	bur2_2)	(406.1_3	((gac2_2
(((((grm1_1	(((((((369.1_1	((ceb1_2	vul1_2)	gab1_2))	416.1_3)	(406.1_1	lai2_2))	((gra1_1	rot1_2)	(gra2_1	vul1_1)))	icr2_2)	(ceb2_1	icr2_1))	(416.1_4	((gac2_1	plu1_1)	plu2_2))))	(((icr1_1	((406.1_2	ceb1_1)	(((lai1_1	(tri1_1	tri2_2))	(tri1_2	tri2_1))	lai2_1)))	((gal1_1	vel1_2)	gal2_1))	((bur1_1	(rot2_2	(rot1_1	rot3_1)))	gab2_1)))	(((vir2_2	(366.1_1	(gal2_2	grm2_1)))	((((icr1_4	vel2_2)	vel1_1)	((hal2_1	hal1_1)	(vir1_1	vir2_1)))	bur2_2))	(406.1_3	((gac2_2
((((((((grm1_1	(((((((369.1_1	((406.1_1	ceb1_2)	gab1_2))	vul1_2)	lai2_2)	416.1_3)	((((gra1_1	rot1_2)	icr2_2)	gra2_1)	vul1_1))	(ceb2_1	icr2_1))	(416.1_4	(gac2_1	(plu1_1	plu2_2)))))	((icr1_1	(406.1_2	ceb1_1))	(((lai1_1	(tri1_1	tri2_2))	(tri1_2	tri2_1))	lai2_1)))	(((bur1_1	(rot2_2	(rot1_1	rot3_1)))	gab2_1)	(gal1_1	(gal2_1	vel1_2))))	((((366.1_1	gal2_2)	grm2_1)	vir2_2)	(((((icr1_4	vel2_2)	vel1_1)	(hal1_1	hal2_1))	(vir1_1	vir2_1))	bur2_2)))	(406.1_3	((gac2_2
(((((((grm1_1	(((((369.1_1	(406.1_1	416.1_3))	((ceb1_2	lai2_2)	gab1_2))	vul1_2)	(((gra1_1	rot1_2)	icr2_2)	(gra2_1	vul1_1)))	((416.1_4	((gac2_1	plu2_2)	plu1_1))	(ceb2_1	icr2_1))))	((((icr1_1	(406.1_2	ceb1_1))	(((lai1_1	(tri1_1	(tri1_2	tri2_2)))	tri2_1)	lai2_1))	((gal1_1	vel1_2)	gal2_1))	(gab2_1	(bur1_1	((rot1_1	rot3_1)	rot2_2)))))	(406.1_3	((gac2_2	vup2_2)	vel2_1)))	((366.1_1	(gal2_2	grm2_1))	(((((icr1_4	vel2_2)	vel1_1)	(vir1_1	vir2_1))	(hal1_1	hal2_1))
(((((((grm1_1	((icr1_1	((406.1_2	ceb1_1)	(((lai1_1	(tri1_1	tri2_2))	(tri1_2	tri2_1))	lai2_1)))	(gal1_1	(gal2_1	vel1_2))))	(gab2_1	(bur1_1	((rot1_1	rot2_2)	rot3_1))))	(((((((369.1_1	gab1_2)	(416.1_3	vul1_2))	(ceb1_2	lai2_2))	406.1_1)	(((gra1_1	rot1_2)	(gra2_1	vul1_1))	icr2_2))	(ceb2_1	icr2_1))	(416.1_4	((gac2_1	plu1_1)	plu2_2))))	(406.1_3	(gac2_2	(vel2_1	vup2_2))))	(((366.1_1	(gal2_2	grm2_1))	vir2_2)	(((vel1_1	(icr1_4	vel2_2))	((hal1_1	hal2_1)	(vir1_1
((((((grm1_1	((icr1_1	(gal1_1	(gal2_1	vel1_2)))	((406.1_2	ceb1_1)	((lai1_1	(lai2_1	(tri1_2	tri2_1)))	(tri1_1	tri2_2)))))	((((((((369.1_1	(ceb1_2	vul1_2))	gab1_2)	416.1_3)	lai2_2)	406.1_1)	(((gra1_1	rot1_2)	icr2_2)	(gra2_1	vul1_1)))	(ceb2_1	icr2_1))	(416.1_4	((gac2_1	plu2_2)	plu1_1))))	(gab2_1	(bur1_1	(rot1_1	(rot2_2	rot3_1)))))	(((((grm2_1	gal2_2)	366.1_1)	(((((icr1_4	vel2_2)	vel1_1)	(hal2_1	hal1_1))	(vir1_1	vir2_1))	bur2_2))	vir2_2)	(406.1_3	(gac2_2
((((((((grm1_1	((((((369.1_1	gab1_2)	((416.1_3	lai2_2)	vul1_2))	(406.1_1	ceb1_2))	icr2_2)	(((gra1_1	rot1_2)	vul1_1)	gra2_1))	(((416.1_4	((gac2_1	plu1_1)	plu2_2))	icr2_1)	ceb2_1)))	((icr1_1	((((lai1_1	tri2_2)	tri1_1)	(tri1_2	tri2_1))	lai2_1))	((406.1_2	ceb1_1)	((gal1_1	gal2_1)	vel1_2))))	((bur1_1	((rot1_1	rot2_2)	rot3_1))	gab2_1))	(406.1_3	(gac2_2	(vel2_1	vup2_2))))	(((366.1_1	(gal2_2	grm2_1))	vir2_2)	(((vel1_1	(icr1_4	vel2_2))	((hal2_1	hal1_1)	(vir1_1
((((((((((grm1_1	(((lai1_1	tri2_2)	(tri1_1	(tri1_2	tri2_1)))	lai2_1))	(icr1_1	(406.1_2	ceb1_1)))	((gal1_1	vel1_2)	gal2_1))	(gab2_1	(bur1_1	((rot2_2	rot3_1)	rot1_1))))	(((((((369.1_1	ceb1_2)	406.1_1)	416.1_3)	((gab1_2	lai2_2)	vul1_2))	(((gra1_1	rot1_2)	icr2_2)	(gra2_1	vul1_1)))	(ceb2_1	icr2_1))	(416.1_4	((gac2_1	plu1_1)	plu2_2))))	(406.1_3	(gac2_2	(vel2_1	vup2_2))))	(((gal2_2	(366.1_1	grm2_1))	vir2_2)	((((icr1_4	vel2_2)	vel1_1)	((hal2_1	(vir1_1	vir2_1))
(((((((grm1_1	((icr1_1	((gal1_1	gal2_1)	vel1_2))	((406.1_2	ceb1_1)	((lai1_1	((tri1_1	tri2_2)	(tri1_2	tri2_1)))	lai2_1))))	(((((369.1_1	(gab1_2	vul1_2))	((406.1_1	(416.1_3	ceb1_2))	lai2_2))	((gra1_1	rot1_2)	((gra2_1	vul1_1)	icr2_2)))	(416.1_4	((gac2_1	plu1_1)	plu2_2)))	(ceb2_1	icr2_1)))	(gab2_1	(bur1_1	((rot2_2	rot3_1)	rot1_1))))	((((366.1_1	(gal2_2	grm2_1))	vir2_2)	((((icr1_4	vel2_2)	vel1_1)	((hal1_1	hal2_1)	(vir1_1	vir2_1)))	bur2_2))	(406.1_3	(gac2_2
(((((((grm1_1	((icr1_1	((406.1_2	ceb1_1)	(((lai1_1	(tri1_2	tri2_1))	(tri1_1	tri2_2))	lai2_1)))	((gal1_1	vel1_2)	gal2_1)))	(gab2_1	(bur1_1	((rot3_1	rot2_2)	rot1_1))))	((((((369.1_1	(406.1_1	416.1_3))	((ceb1_2	(lai2_2	vul1_2))	gab1_2))	((((gra1_1	rot1_2)	vul1_1)	gra2_1)	icr2_2))	icr2_1)	(416.1_4	(gac2_1	(plu2_2	plu1_1))))	ceb2_1))	(((bur2_2	((366.1_1	(gal2_2	grm2_1))	vir2_2))	(((icr1_4	vel2_2)	vel1_1)	((hal1_1	(vir1_1	vir2_1))	hal2_1)))	(406.1_3	((gac2_2
(((((((grm1_1	(gab2_1	(bur1_1	((rot1_1	rot2_2)	rot3_1))))	((icr1_1	((406.1_2	ceb1_1)	((((lai1_1	tri1_1)	tri2_2)	(tri1_2	tri2_1))	lai2_1)))	((gal1_1	gal2_1)	vel1_2)))	((((((369.1_1	vul1_2)	(406.1_1	lai2_2))	(416.1_3	(ceb1_2	gab1_2)))	((gra1_1	rot1_2)	(gra2_1	(icr2_2	vul1_1))))	(ceb2_1	icr2_1))	(416.1_4	((gac2_1	plu1_1)	plu2_2))))	((((366.1_1	(gal2_2	grm2_1))	vir2_2)	(((((icr1_4	vel2_2)	vel1_1)	(vir1_1	vir2_1))	(hal2_1	hal1_1))	bur2_2))	(406.1_3	(gac2_2
((((((grm1_1	(((((((369.1_1	416.1_3)	gab1_2)	lai2_2)	(ceb1_2	vul1_2))	406.1_1)	(((gra1_1	rot1_2)	(gra2_1	vul1_1))	icr2_2))	(((416.1_4	((gac2_1	plu2_2)	plu1_1))	icr2_1)	ceb2_1)))	((icr1_1	((((lai1_1	tri1_1)	tri2_2)	(tri1_2	tri2_1))	lai2_1))	((406.1_2	ceb1_1)	((gal1_1	vel1_2)	gal2_1))))	((bur1_1	((rot1_1	rot3_1)	rot2_2))	gab2_1))	(((((366.1_1	grm2_1)	gal2_2)	vir2_2)	((((icr1_4	vel2_2)	vel1_1)	((hal2_1	hal1_1)	(vir1_1	vir2_1)))	bur2_2))	(406.1_3	(gac2_2
(((((((grm1_1	(icr1_1	(((406.1_2	(((lai1_1	(tri1_1	tri2_2))	(tri1_2	tri2_1))	lai2_1))	ceb1_1)	((gal1_1	vel1_2)	gal2_1))))	(((((((369.1_1	vul1_2)	((406.1_1	gab1_2)	(416.1_3	ceb1_2)))	lai2_2)	(((gra1_1	rot1_2)	vul1_1)	gra2_1))	icr2_2)	(ceb2_1	icr2_1))	(416.1_4	((gac2_1	plu1_1)	plu2_2))))	((bur1_1	((rot1_1	rot3_1)	rot2_2))	gab2_1))	(((((366.1_1	(gal2_2	grm2_1))	bur2_2)	vir2_2)	((vel1_1	(icr1_4	vel2_2))	((hal1_1	hal2_1)	(vir1_1	vir2_1))))	(406.1_3	(gac2_2
((((((((grm1_1	(gab2_1	(bur1_1	(rot2_2	(rot1_1	rot3_1)))))	((((((369.1_1	406.1_1)	vul1_2)	(((416.1_3	gab1_2)	ceb1_2)	lai2_2))	((((gra1_1	rot1_2)	icr2_2)	vul1_1)	gra2_1))	(416.1_4	(gac2_1	(plu1_1	plu2_2))))	(ceb2_1	icr2_1)))	((icr1_1	((406.1_2	ceb1_1)	((((lai1_1	tri2_2)	tri1_1)	(tri1_2	tri2_1))	lai2_1)))	((gal1_1	vel1_2)	gal2_1)))	(406.1_3	((gac2_2	vel2_1)	vup2_2)))	((((366.1_1	grm2_1)	gal2_2)	vir2_2)	(((icr1_4	vel2_2)	vel1_1)	(bur2_2	((hal2_1	hal1_1)
((((((((grm1_1	(((icr1_1	(406.1_2	ceb1_1))	((gal1_1	vel1_2)	gal2_1))	(((lai1_1	tri2_2)	tri1_1)	(lai2_1	(tri1_2	tri2_1)))))	(((369.1_1	(((406.1_1	416.1_3)	lai2_2)	((ceb1_2	gab1_2)	vul1_2)))	((((gra1_1	rot1_2)	gra2_1)	vul1_1)	icr2_2))	((416.1_4	((gac2_1	plu2_2)	plu1_1))	(ceb2_1	icr2_1))))	((bur1_1	((rot2_2	rot3_1)	rot1_1))	gab2_1))	(406.1_3	((gac2_2	vup2_2)	vel2_1)))	((((gal2_2	grm2_1)	366.1_1)	vir2_2)	((((icr1_4	vel2_2)	vel1_1)	((hal1_1	hal2_1)	(vir1_1
((((((((grm1_1	((((((369.1_1	vul1_2)	(416.1_3	(ceb1_2	gab1_2)))	(406.1_1	lai2_2))	(ceb2_1	icr2_1))	(((gra1_1	rot1_2)	icr2_2)	(gra2_1	vul1_1)))	(416.1_4	((gac2_1	plu2_2)	plu1_1))))	(icr1_1	((406.1_2	ceb1_1)	(((gal1_1	gal2_1)	vel1_2)	(((lai1_1	lai2_1)	(tri1_1	tri2_2))	(tri1_2	tri2_1))))))	((bur1_1	((rot2_2	rot3_1)	rot1_1))	gab2_1))	((((366.1_1	grm2_1)	gal2_2)	vir2_2)	((((icr1_4	vel2_2)	vel1_1)	((hal1_1	hal2_1)	(vir1_1	vir2_1)))	bur2_2)))	(406.1_3	((gac2_2
((((((grm1_1	(((((((369.1_1	vul1_2)	ceb1_2)	gab1_2)	416.1_3)	(406.1_1	lai2_2))	(((gra1_1	rot1_2)	icr2_2)	(gra2_1	vul1_1)))	(((416.1_4	((gac2_1	plu2_2)	plu1_1))	icr2_1)	ceb2_1)))	(((icr1_1	(406.1_2	ceb1_1))	((((lai1_1	tri2_2)	tri1_1)	(tri1_2	tri2_1))	lai2_1))	(((bur1_1	(rot2_2	(rot1_1	rot3_1)))	gab2_1)	(gal1_1	(gal2_1	vel1_2)))))	(406.1_3	((gac2_2	vup2_2)	vel2_1)))	(((366.1_1	(gal2_2	grm2_1))	vir2_2)	((((icr1_4	vel2_2)	vel1_1)	((hal1_1	hal2_1)	(vir1_1
((((((((grm1_1	(((((369.1_1	vul1_2)	(((406.1_1	lai2_2)	(416.1_3	ceb1_2))	gab1_2))	((((gra1_1	rot1_2)	vul1_1)	icr2_2)	gra2_1))	(ceb2_1	icr2_1))	(416.1_4	((gac2_1	plu1_1)	plu2_2))))	((icr1_1	((406.1_2	ceb1_1)	((((lai1_1	tri2_2)	tri1_1)	(tri1_2	tri2_1))	lai2_1)))	((gal1_1	vel1_2)	gal2_1)))	((bur1_1	((rot2_2	rot3_1)	rot1_1))	gab2_1))	(406.1_3	((gac2_2	vel2_1)	vup2_2)))	(((((grm2_1	gal2_2)	366.1_1)	vir2_2)	(((icr1_4	vel2_2)	vel1_1)	((hal1_1	hal2_1)	(vir1_1
(((((((grm1_1	(((((((369.1_1	416.1_3)	(ceb1_2	lai2_2))	(406.1_1	(gab1_2	vul1_2)))	icr2_2)	(((gra1_1	rot1_2)	gra2_1)	vul1_1))	(ceb2_1	icr2_1))	(416.1_4	((gac2_1	plu2_2)	plu1_1))))	((icr1_1	(406.1_2	ceb1_1))	(((gal1_1	vel1_2)	gal2_1)	((((lai1_1	(tri1_2	tri2_1))	tri2_2)	tri1_1)	lai2_1))))	((bur1_1	(rot2_2	(rot1_1	rot3_1)))	gab2_1))	((((366.1_1	(gal2_2	grm2_1))	vir2_2)	((((icr1_4	vel2_2)	vel1_1)	((hal1_1	hal2_1)	(vir1_1	vir2_1)))	bur2_2))	(406.1_3	((gac2_2
((((((((grm1_1	(((icr1_1	((((lai1_1	tri1_1)	tri2_2)	(tri1_2	tri2_1))	lai2_1))	(406.1_2	ceb1_1))	((gal1_1	gal2_1)	vel1_2)))	(((((369.1_1	vul1_2)	(((406.1_1	416.1_3)	ceb1_2)	lai2_2))	gab1_2)	((((gra1_1	rot1_2)	vul1_1)	gra2_1)	icr2_2))	((416.1_4	((gac2_1	plu2_2)	plu1_1))	(ceb2_1	icr2_1))))	((bur1_1	((rot2_2	rot3_1)	rot1_1))	gab2_1))	(((gac2_2	vel2_1)	vup2_2)	406.1_3))	(((((366.1_1	grm2_1)	gal2_2)	vir2_2)	bur2_2)	(((icr1_4	vel2_2)	vel1_1)	((hal2_1	hal1_1)
(((((((grm1_1	((bur1_1	(rot2_2	(rot1_1	rot3_1)))	gab2_1))	(icr1_1	(((406.1_2	ceb1_1)	((((lai1_1	tri2_2)	tri1_1)	(tri1_2	tri2_1))	lai2_1))	((gal1_1	vel1_2)	gal2_1))))	((((((369.1_1	vul1_2)	ceb1_2)	(((406.1_1	416.1_3)	gab1_2)	lai2_2))	((gra2_1	icr2_2)	vul1_1))	(gra1_1	rot1_2))	((416.1_4	(gac2_1	(plu1_1	plu2_2)))	(ceb2_1	icr2_1))))	(406.1_3	(gac2_2	(vel2_1	vup2_2))))	((((366.1_1	grm2_1)	gal2_2)	(((icr1_4	vel2_2)	vel1_1)	((hal1_1	hal2_1)	(vir1_1	vir2_1))))
((((((grm1_1	(((bur1_1	(rot3_1	(rot1_1	rot2_2)))	gab2_1)	((gal1_1	vel1_2)	gal2_1)))	((icr1_1	((406.1_2	ceb1_1)	(((lai1_1	(tri1_1	tri2_2))	(tri1_2	tri2_1))	lai2_1)))	(((((369.1_1	vul1_2)	ceb1_2)	(((406.1_1	416.1_3)	gab1_2)	lai2_2))	((((gra1_1	rot1_2)	vul1_1)	gra2_1)	icr2_2))	((416.1_4	((gac2_1	plu1_1)	plu2_2))	(ceb2_1	icr2_1)))))	(((((gal2_2	grm2_1)	366.1_1)	vir2_2)	(((((icr1_4	vel2_2)	vel1_1)	(hal2_1	hal1_1))	(vir1_1	vir2_1))	bur2_2))	(406.1_3	(gac2_2
(((((((grm1_1	(((((((369.1_1	vul1_2)	(406.1_1	gab1_2))	416.1_3)	lai2_2)	ceb1_2)	(((gra1_1	rot1_2)	(icr2_2	vul1_1))	gra2_1))	((416.1_4	((gac2_1	plu1_1)	plu2_2))	(ceb2_1	icr2_1))))	((icr1_1	((406.1_2	ceb1_1)	((((lai1_1	(tri1_2	tri2_1))	tri2_2)	tri1_1)	lai2_1)))	((gal1_1	vel1_2)	gal2_1)))	(gab2_1	(bur1_1	(rot1_1	(rot2_2	rot3_1)))))	((((((366.1_1	(gal2_2	grm2_1))	vir2_2)	((hal2_1	hal1_1)	(vir1_1	vir2_1)))	((icr1_4	vel2_2)	vel1_1))	bur2_2)	(406.1_3	(gac2_2
(((((((grm1_1	(icr1_1	(((406.1_2	ceb1_1)	(((lai1_1	(tri1_2	tri2_1))	(tri1_1	tri2_2))	lai2_1))	((gal1_1	vel1_2)	gal2_1))))	(((((((369.1_1	406.1_1)	ceb1_2)	(((416.1_3	gab1_2)	vul1_2)	lai2_2))	(gra1_1	rot1_2))	((gra2_1	vul1_1)	icr2_2))	(ceb2_1	icr2_1))	(416.1_4	((gac2_1	plu2_2)	plu1_1))))	((bur1_1	(rot2_2	(rot1_1	rot3_1)))	gab2_1))	(((((gal2_2	grm2_1)	vir2_2)	366.1_1)	(((icr1_4	vel2_2)	vel1_1)	(bur2_2	((hal1_1	hal2_1)	(vir1_1	vir2_1)))))	(406.1_3	((gac2_2
(((((((grm1_1	(icr1_1	((406.1_2	ceb1_1)	(((lai1_1	tri2_2)	(tri1_1	(tri1_2	tri2_1)))	lai2_1))))	((gal1_1	gal2_1)	vel1_2))	((bur1_1	((rot1_1	rot3_1)	rot2_2))	gab2_1))	((((((((((369.1_1	vul1_2)	416.1_3)	gab1_2)	lai2_2)	ceb1_2)	406.1_1)	(((gra1_1	vul1_1)	rot1_2)	gra2_1))	icr2_2)	(416.1_4	((gac2_1	plu1_1)	plu2_2)))	(ceb2_1	icr2_1)))	(((366.1_1	(gal2_2	grm2_1))	((((((icr1_4	vel2_2)	vel1_1)	(vir1_1	vir2_1))	(hal1_1	hal2_1))	bur2_2)	vir2_2))	(406.1_3	((gac2_2
(((((((grm1_1	((icr1_1	((((lai1_1	tri1_1)	tri2_2)	(tri1_2	tri2_1))	lai2_1))	(406.1_2	ceb1_1)))	((((((369.1_1	416.1_3)	gab1_2)	(406.1_1	vul1_2))	(ceb1_2	lai2_2))	(((gra1_1	rot1_2)	vul1_1)	(gra2_1	icr2_2)))	(((416.1_4	((gac2_1	plu1_1)	plu2_2))	icr2_1)	ceb2_1)))	(((bur1_1	((rot1_1	rot3_1)	rot2_2))	gab2_1)	((gal1_1	gal2_1)	vel1_2)))	(((grm2_1	(366.1_1	gal2_2))	vir2_2)	((((icr1_4	vel2_2)	vel1_1)	((hal1_1	hal2_1)	(vir1_1	vir2_1)))	bur2_2)))	((((((icr1_3	(((gag1_1
((((((((((grm1_1	(icr1_1	(((lai1_1	(tri1_1	(tri1_2	tri2_1)))	tri2_2)	lai2_1)))	(((((369.1_1	((406.1_1	ceb1_2)	(416.1_3	vul1_2)))	(gab1_2	lai2_2))	(((gra1_1	rot1_2)	vul1_1)	(gra2_1	icr2_2)))	(ceb2_1	icr2_1))	(416.1_4	((gac2_1	plu1_1)	plu2_2))))	(406.1_2	ceb1_1))	((bur1_1	((rot3_1	rot1_1)	rot2_2))	gab2_1))	((gal1_1	vel1_2)	gal2_1))	(406.1_3	((gac2_2	vup2_2)	vel2_1)))	(((gal2_2	(366.1_1	grm2_1))	((((icr1_4	vel2_2)	vel1_1)	((hal1_1	hal2_1)	(vir1_1	vir2_1)))
((((((((grm1_1	(((((((((369.1_1	gab1_2)	(416.1_3	vul1_2))	(406.1_1	ceb1_2))	lai2_2)	((gra1_1	rot1_2)	vul1_1))	gra2_1)	icr2_2)	(416.1_4	((gac2_1	plu1_1)	plu2_2)))	(ceb2_1	icr2_1)))	((bur1_1	((rot2_2	rot3_1)	rot1_1))	gab2_1))	((icr1_1	(406.1_2	ceb1_1))	(((lai1_1	tri1_1)	((tri1_2	tri2_1)	tri2_2))	lai2_1)))	(gal1_1	(gal2_1	vel1_2)))	((((gal2_2	(366.1_1	grm2_1))	vir2_2)	((((icr1_4	vel2_2)	vel1_1)	((hal2_1	hal1_1)	(vir1_1	vir2_1)))	bur2_2))	(406.1_3	((gac2_2
((((((((grm1_1	(icr1_1	((406.1_2	ceb1_1)	(((lai1_1	tri1_1)	((tri1_2	tri2_1)	tri2_2))	lai2_1))))	((((((((((369.1_1	lai2_2)	406.1_1)	vul1_2)	(416.1_3	(ceb1_2	gab1_2)))	vul1_1)	(gra1_1	rot1_2))	gra2_1)	icr2_2)	(ceb2_1	icr2_1))	(416.1_4	((gac2_1	plu1_1)	plu2_2))))	(((bur1_1	((rot2_2	rot3_1)	rot1_1))	gab2_1)	(gal1_1	(gal2_1	vel1_2))))	(406.1_3	(gac2_2	(vel2_1	vup2_2))))	((((gal2_2	grm2_1)	366.1_1)	vir2_2)	((((icr1_4	vel2_2)	vel1_1)	bur2_2)	((hal1_1	hal2_1)
((((((((grm1_1	((icr1_1	(406.1_2	ceb1_1))	((((lai1_1	tri1_1)	tri2_2)	(tri1_2	tri2_1))	lai2_1)))	((((((369.1_1	406.1_1)	lai2_2)	(ceb1_2	(gab1_2	vul1_2)))	416.1_3)	(((gra1_1	rot1_2)	(gra2_1	vul1_1))	icr2_2))	((416.1_4	((gac2_1	plu2_2)	plu1_1))	(ceb2_1	icr2_1))))	(((bur1_1	(rot1_1	(rot2_2	rot3_1)))	gab2_1)	((gal1_1	vel1_2)	gal2_1)))	(406.1_3	((gac2_2	vel2_1)	vup2_2)))	(((((366.1_1	grm2_1)	gal2_2)	bur2_2)	(((icr1_4	vel2_2)	vel1_1)	((hal2_1	hal1_1)	(vir1_1
(((((grm1_1	((((icr1_1	((406.1_2	ceb1_1)	(((lai1_1	(tri1_1	tri2_2))	(tri1_2	tri2_1))	lai2_1)))	((gal1_1	gal2_1)	vel1_2))	((bur1_1	((rot2_2	rot3_1)	rot1_1))	gab2_1))	(((((((369.1_1	vul1_2)	(416.1_3	gab1_2))	(406.1_1	ceb1_2))	lai2_2)	(((gra1_1	rot1_2)	vul1_1)	gra2_1))	icr2_2)	((416.1_4	((gac2_1	plu2_2)	plu1_1))	(ceb2_1	icr2_1)))))	(((((366.1_1	grm2_1)	gal2_2)	vir2_2)	bur2_2)	(((icr1_4	vel2_2)	vel1_1)	((hal1_1	hal2_1)	(vir1_1	vir2_1)))))	((((((((vup2_1	icr2_3)
(((((((((bur1_1	((rot3_1	rot1_1)	rot2_2))	gab2_1)	(grm1_1	((((((369.1_1	(ceb1_2	lai2_2))	(gab1_2	vul1_2))	416.1_3)	406.1_1)	(((gra1_1	rot1_2)	vul1_1)	(gra2_1	icr2_2)))	((416.1_4	((gac2_1	plu1_1)	plu2_2))	(ceb2_1	icr2_1)))))	((icr1_1	((gal1_1	vel1_2)	gal2_1))	((406.1_2	ceb1_1)	(((lai1_1	tri2_2)	(tri1_1	(tri1_2	tri2_1)))	lai2_1))))	((((gal2_2	grm2_1)	366.1_1)	vir2_2)	((((icr1_4	vel2_2)	(hal1_1	hal2_1))	(vir1_1	vir2_1))	(bur2_2	vel1_1))))	(406.1_3	(gac2_2
((((((((grm1_1	((icr1_1	((gal1_1	vel1_2)	gal2_1))	((406.1_2	ceb1_1)	((((lai1_1	tri2_2)	tri1_1)	(tri1_2	tri2_1))	lai2_1))))	((bur1_1	((rot3_1	rot2_2)	rot1_1))	gab2_1))	(((((((369.1_1	(406.1_1	ceb1_2))	lai2_2)	vul1_2)	(416.1_3	gab1_2))	((gra2_1	vul1_1)	icr2_2))	(gra1_1	rot1_2))	(((416.1_4	((gac2_1	plu1_1)	plu2_2))	icr2_1)	ceb2_1)))	((((gal2_2	grm2_1)	vir2_2)	366.1_1)	((((icr1_4	vel2_2)	vel1_1)	((hal1_1	hal2_1)	(vir1_1	vir2_1)))	bur2_2)))	(406.1_3	((gac2_2
((((((((grm1_1	(gab2_1	(bur1_1	(rot1_1	(rot3_1	rot2_2)))))	((((369.1_1	((((406.1_1	ceb1_2)	416.1_3)	(gab1_2	vul1_2))	lai2_2))	((((gra1_1	rot1_2)	vul1_1)	gra2_1)	icr2_2))	(416.1_4	((gac2_1	plu1_1)	plu2_2)))	(ceb2_1	icr2_1)))	((icr1_1	((406.1_2	ceb1_1)	((lai1_1	(tri1_1	(tri1_2	tri2_1)))	(lai2_1	tri2_2))))	(gal1_1	(gal2_1	vel1_2))))	((((gal2_2	grm2_1)	vir2_2)	366.1_1)	((((icr1_4	vel2_2)	vel1_1)	((hal1_1	hal2_1)	(vir1_1	vir2_1)))	bur2_2)))	(406.1_3	((gac2_2
((((((grm1_1	(gab2_1	(bur1_1	(rot1_1	(rot2_2	rot3_1)))))	((((icr1_1	(406.1_2	ceb1_1))	((((lai1_1	tri2_2)	(tri1_1	tri1_2))	tri2_1)	lai2_1))	((((((369.1_1	ceb1_2)	406.1_1)	lai2_2)	((416.1_3	vul1_2)	gab1_2))	(((gra1_1	rot1_2)	icr2_2)	(gra2_1	vul1_1)))	((416.1_4	((gac2_1	plu1_1)	plu2_2))	(ceb2_1	icr2_1))))	((gal1_1	gal2_1)	vel1_2)))	(406.1_3	(gac2_2	(vel2_1	vup2_2))))	(((gal2_2	grm2_1)	(366.1_1	vir2_2))	((((icr1_4	vel2_2)	vel1_1)	((hal1_1	(vir1_1	vir2_1))
(((((((grm1_1	(((((((369.1_1	ceb1_2)	(lai2_2	vul1_2))	((406.1_1	416.1_3)	gab1_2))	(((gra1_1	rot1_2)	(gra2_1	vul1_1))	icr2_2))	(416.1_4	(gac2_1	(plu2_2	plu1_1))))	icr2_1)	ceb2_1))	(icr1_1	((406.1_2	ceb1_1)	((((lai1_1	tri1_1)	tri2_2)	(tri1_2	tri2_1))	lai2_1))))	(((bur1_1	((rot2_2	rot3_1)	rot1_1))	gab2_1)	((gal1_1	vel1_2)	gal2_1)))	(((((grm2_1	(366.1_1	gal2_2))	vir2_2)	bur2_2)	(((icr1_4	vel2_2)	vel1_1)	((hal1_1	hal2_1)	(vir1_1	vir2_1))))	(406.1_3	(gac2_2
(((((((grm1_1	((((((((((369.1_1	406.1_1)	vul1_2)	gab1_2)	lai2_2)	416.1_3)	ceb1_2)	((gra1_1	rot1_2)	(gra2_1	vul1_1)))	icr2_2)	(416.1_4	((gac2_1	plu1_1)	plu2_2)))	(ceb2_1	icr2_1)))	(icr1_1	((406.1_2	ceb1_1)	((((lai1_1	tri2_2)	tri1_1)	(tri1_2	tri2_1))	lai2_1))))	(((bur1_1	((rot1_1	rot2_2)	rot3_1))	gab2_1)	(gal1_1	(gal2_1	vel1_2))))	((((366.1_1	(gal2_2	grm2_1))	vir2_2)	((((icr1_4	vel2_2)	vel1_1)	((hal1_1	hal2_1)	(vir1_1	vir2_1)))	bur2_2))	(406.1_3	((gac2_2
(((((((grm1_1	((icr1_1	((406.1_2	ceb1_1)	((((lai1_1	tri1_1)	tri2_2)	(tri1_2	tri2_1))	lai2_1)))	(gal1_1	(gal2_1	vel1_2))))	((((((369.1_1	((406.1_1	vul1_2)	gab1_2))	lai2_2)	(416.1_3	ceb1_2))	((gra1_1	rot1_2)	(gra2_1	vul1_1)))	icr2_2)	((416.1_4	((gac2_1	plu1_1)	plu2_2))	(ceb2_1	icr2_1))))	((bur1_1	((rot3_1	rot2_2)	rot1_1))	gab2_1))	(406.1_3	(gac2_2	(vup2_2	vel2_1))))	(((((366.1_1	grm2_1)	vir2_2)	gal2_2)	bur2_2)	(((icr1_4	vel2_2)	vel1_1)	((hal1_1	hal2_1)
(((((((grm1_1	(((icr1_1	(406.1_2	ceb1_1))	((((lai1_1	tri2_2)	tri1_1)	(tri1_2	tri2_1))	lai2_1))	(gal1_1	(gal2_1	vel1_2))))	((((((369.1_1	ceb1_2)	(((406.1_1	vul1_2)	lai2_2)	416.1_3))	gab1_2)	((gra1_1	rot1_2)	(gra2_1	(icr2_2	vul1_1))))	(ceb2_1	icr2_1))	(416.1_4	((gac2_1	plu2_2)	plu1_1))))	((bur1_1	((rot1_1	rot3_1)	rot2_2))	gab2_1))	(((((366.1_1	(gal2_2	grm2_1))	vir2_2)	(((icr1_4	vel2_2)	vel1_1)	((hal2_1	hal1_1)	(vir1_1	vir2_1))))	bur2_2)	(406.1_3	(gac2_2
((((((((grm1_1	((bur1_1	(rot1_1	(rot2_2	rot3_1)))	gab2_1))	(((((369.1_1	lai2_2)	((406.1_1	vul1_2)	(416.1_3	(ceb1_2	gab1_2))))	((((gra1_1	rot1_2)	vul1_1)	icr2_2)	gra2_1))	(416.1_4	(gac2_1	(plu1_1	plu2_2))))	(ceb2_1	icr2_1)))	(((icr1_1	(((lai1_1	(tri1_1	tri2_2))	(tri1_2	tri2_1))	lai2_1))	(406.1_2	ceb1_1))	((gal1_1	vel1_2)	gal2_1)))	(406.1_3	((gac2_2	vel2_1)	vup2_2)))	(((vir2_2	grm2_1)	(366.1_1	gal2_2))	((((icr1_4	vel2_2)	vel1_1)	((hal2_1	hal1_1)	(vir1_1
((((((((grm1_1	(((((369.1_1	((406.1_1	gab1_2)	416.1_3))	lai2_2)	(ceb1_2	vul1_2))	(((gra1_1	rot1_2)	vul1_1)	(gra2_1	icr2_2)))	((416.1_4	((gac2_1	plu1_1)	plu2_2))	(ceb2_1	icr2_1))))	((bur1_1	((rot1_1	rot3_1)	rot2_2))	gab2_1))	(icr1_1	(((406.1_2	ceb1_1)	(((lai1_1	(tri1_1	tri2_2))	(tri1_2	tri2_1))	lai2_1))	(gal1_1	(gal2_1	vel1_2)))))	(406.1_3	(gac2_2	(vel2_1	vup2_2))))	(((((grm2_1	366.1_1)	vir2_2)	gal2_2)	(((icr1_4	vel2_2)	vel1_1)	((hal1_1	hal2_1)	(vir1_1
((((((((grm1_1	(((((((369.1_1	(lai2_2	vul1_2))	(416.1_3	ceb1_2))	406.1_1)	gab1_2)	((((gra1_1	rot1_2)	vul1_1)	gra2_1)	icr2_2))	(416.1_4	(gac2_1	(plu1_1	plu2_2))))	(ceb2_1	icr2_1)))	((icr1_1	((406.1_2	ceb1_1)	((lai1_1	((tri1_1	tri2_2)	(tri1_2	tri2_1)))	lai2_1)))	((gal1_1	vel1_2)	gal2_1)))	((bur1_1	(rot2_2	(rot1_1	rot3_1)))	gab2_1))	(406.1_3	((gac2_2	vup2_2)	vel2_1)))	((366.1_1	(gal2_2	grm2_1))	(((((icr1_4	vel2_2)	vel1_1)	((hal1_1	hal2_1)	(vir1_1	vir2_1)))
((((((((grm1_1	(((((((369.1_1	(406.1_1	vul1_2))	lai2_2)	(416.1_3	gab1_2))	ceb1_2)	(((gra1_1	rot1_2)	(gra2_1	vul1_1))	icr2_2))	(416.1_4	((gac2_1	plu2_2)	plu1_1)))	(ceb2_1	icr2_1)))	(((icr1_1	(((lai1_1	tri2_2)	(tri1_1	(tri1_2	tri2_1)))	lai2_1))	(406.1_2	ceb1_1))	((gal1_1	vel1_2)	gal2_1)))	(gab2_1	(bur1_1	(rot2_2	(rot1_1	rot3_1)))))	(406.1_3	((gac2_2	vup2_2)	vel2_1)))	((((366.1_1	gal2_2)	grm2_1)	vir2_2)	((((icr1_4	vel2_2)	vel1_1)	((hal1_1	hal2_1)	(vir1_1
(((((((((bur1_1	((rot1_1	rot2_2)	rot3_1))	gab2_1)	grm1_1)	(((((((369.1_1	416.1_3)	(406.1_1	(gab1_2	vul1_2)))	ceb1_2)	lai2_2)	((((gra1_1	rot1_2)	vul1_1)	gra2_1)	icr2_2))	(ceb2_1	icr2_1))	(416.1_4	(gac2_1	(plu2_2	plu1_1)))))	(icr1_1	(((406.1_2	ceb1_1)	(gal1_1	(gal2_1	vel1_2)))	(((lai1_1	tri1_1)	((tri1_2	tri2_1)	tri2_2))	lai2_1))))	((((((gal2_2	grm2_1)	366.1_1)	bur2_2)	vir2_2)	(((icr1_4	vel2_2)	vel1_1)	((hal1_1	hal2_1)	(vir1_1	vir2_1))))	(406.1_3	((gac2_2
(((((((((gab2_1	((rot2_2	rot3_1)	rot1_1))	bur1_1)	grm1_1)	((((((369.1_1	416.1_3)	(ceb1_2	gab1_2))	(406.1_1	vul1_2))	lai2_2)	((gra1_1	rot1_2)	((gra2_1	vul1_1)	icr2_2)))	((416.1_4	(gac2_1	(plu1_1	plu2_2)))	(ceb2_1	icr2_1))))	(icr1_1	((406.1_2	ceb1_1)	(((gal1_1	vel1_2)	gal2_1)	(((lai1_1	(tri1_1	tri2_2))	(tri1_2	tri2_1))	lai2_1)))))	(((((366.1_1	grm2_1)	gal2_2)	vir2_2)	((((icr1_4	vel2_2)	vel1_1)	((hal1_1	hal2_1)	(vir1_1	vir2_1)))	bur2_2))	(406.1_3	((gac2_2
(((((((grm1_1	(gab2_1	(bur1_1	((rot1_1	rot2_2)	rot3_1))))	((((369.1_1	(((406.1_1	gab1_2)	vul1_2)	(416.1_3	ceb1_2)))	lai2_2)	(((gra1_1	rot1_2)	(gra2_1	vul1_1))	icr2_2))	((416.1_4	(gac2_1	(plu2_2	plu1_1)))	(ceb2_1	icr2_1))))	(icr1_1	(((406.1_2	ceb1_1)	(gal1_1	(gal2_1	vel1_2)))	(((lai1_1	(tri1_1	tri2_2))	(tri1_2	tri2_1))	lai2_1))))	(((((366.1_1	(gal2_2	grm2_1))	vir2_2)	((((icr1_4	vel2_2)	vel1_1)	(vir1_1	vir2_1))	(hal1_1	hal2_1)))	bur2_2)	((gac2_2	(vel2_1
(((((((grm1_1	((((((369.1_1	(416.1_3	ceb1_2))	gab1_2)	406.1_1)	(lai2_2	vul1_2))	((ceb2_1	icr2_1)	((((gra1_1	rot1_2)	vul1_1)	icr2_2)	gra2_1)))	(416.1_4	((gac2_1	plu1_1)	plu2_2))))	(((icr1_1	((gal1_1	gal2_1)	vel1_2))	((406.1_2	ceb1_1)	((((lai1_1	tri1_1)	tri2_2)	(tri1_2	tri2_1))	lai2_1)))	((bur1_1	(rot2_2	(rot1_1	rot3_1)))	gab2_1)))	(406.1_3	(gac2_2	(vel2_1	vup2_2))))	((((grm2_1	366.1_1)	gal2_2)	vir2_2)	((((icr1_4	vel2_2)	vel1_1)	((hal1_1	hal2_1)	(vir1_1
(((((((grm1_1	(icr1_1	(((406.1_2	ceb1_1)	((((lai1_1	tri1_1)	tri2_2)	(tri1_2	tri2_1))	lai2_1))	((gal1_1	gal2_1)	vel1_2))))	((((((((369.1_1	vul1_2)	ceb1_2)	lai2_2)	(406.1_1	416.1_3))	gab1_2)	((((gra1_1	rot1_2)	vul1_1)	icr2_2)	gra2_1))	(ceb2_1	icr2_1))	(416.1_4	(gac2_1	(plu1_1	plu2_2)))))	((bur1_1	(rot2_2	(rot1_1	rot3_1)))	gab2_1))	((((((gal2_2	grm2_1)	366.1_1)	vir2_2)	(((icr1_4	vel2_2)	vel1_1)	((hal1_1	hal2_1)	(vir1_1	vir2_1))))	bur2_2)	(406.1_3	((gac2_2
(((((((grm1_1	(((icr1_1	((((lai1_1	tri2_2)	(tri1_2	tri2_1))	tri1_1)	lai2_1))	(406.1_2	ceb1_1))	((gal1_1	vel1_2)	gal2_1)))	((((((369.1_1	lai2_2)	((406.1_1	ceb1_2)	416.1_3))	(gab1_2	vul1_2))	((gra2_1	vul1_1)	icr2_2))	(gra1_1	rot1_2))	((416.1_4	(gac2_1	(plu1_1	plu2_2)))	(ceb2_1	icr2_1))))	(gab2_1	(bur1_1	((rot3_1	rot2_2)	rot1_1))))	((((((gal2_2	grm2_1)	366.1_1)	vir2_2)	(((icr1_4	vel2_2)	vel1_1)	((hal2_1	hal1_1)	(vir1_1	vir2_1))))	bur2_2)	(406.1_3	((gac2_2
((((((((grm1_1	((bur1_1	(rot3_1	(rot1_1	rot2_2)))	gab2_1))	((((((369.1_1	(ceb1_2	gab1_2))	vul1_2)	((406.1_1	416.1_3)	lai2_2))	(ceb2_1	icr2_1))	(((gra1_1	rot1_2)	(gra2_1	vul1_1))	icr2_2))	(416.1_4	((gac2_1	plu2_2)	plu1_1))))	((icr1_1	((gal1_1	vel1_2)	gal2_1))	((406.1_2	ceb1_1)	(((lai1_1	(tri1_1	tri2_2))	(tri1_2	tri2_1))	lai2_1))))	((vir2_2	((366.1_1	gal2_2)	grm2_1))	((((icr1_4	vel2_2)	vel1_1)	((hal1_1	hal2_1)	(vir1_1	vir2_1)))	bur2_2)))	(406.1_3	((gac2_2
(((((((grm1_1	(((icr1_1	((lai1_1	((tri1_1	(tri1_2	tri2_1))	tri2_2))	lai2_1))	(406.1_2	ceb1_1))	((gal1_1	gal2_1)	vel1_2)))	(((((((369.1_1	lai2_2)	ceb1_2)	416.1_3)	(406.1_1	(gab1_2	vul1_2)))	((gra1_1	rot1_2)	((gra2_1	vul1_1)	icr2_2)))	(ceb2_1	icr2_1))	(416.1_4	((gac2_1	plu1_1)	plu2_2))))	((bur1_1	(rot2_2	(rot1_1	rot3_1)))	gab2_1))	(((((366.1_1	grm2_1)	gal2_2)	vir2_2)	((((icr1_4	vel2_2)	vel1_1)	((hal1_1	hal2_1)	(vir1_1	vir2_1)))	bur2_2))	(406.1_3	((gac2_2
(((((((grm1_1	(((406.1_2	ceb1_1)	((((lai1_1	tri2_2)	tri1_1)	(tri1_2	tri2_1))	lai2_1))	((gal1_1	vel1_2)	gal2_1)))	((((((((369.1_1	vul1_2)	gab1_2)	(406.1_1	(416.1_3	(ceb1_2	lai2_2))))	(gra1_1	rot1_2))	icr2_2)	(gra2_1	vul1_1))	(ceb2_1	icr2_1))	(416.1_4	((gac2_1	plu2_2)	plu1_1))))	icr1_1)	((bur1_1	((rot2_2	rot1_1)	rot3_1))	gab2_1))	((((((grm2_1	366.1_1)	gal2_2)	vir2_2)	((((icr1_4	vel2_2)	vel1_1)	(hal1_1	hal2_1))	(vir1_1	vir2_1)))	bur2_2)	(406.1_3	((gac2_2
(((((((grm1_1	icr1_1)	(((406.1_2	ceb1_1)	(((lai1_1	(tri1_1	tri2_2))	(tri1_2	tri2_1))	lai2_1))	(gal1_1	(gal2_1	vel1_2))))	((((369.1_1	((((406.1_1	ceb1_2)	(416.1_3	gab1_2))	lai2_2)	vul1_2))	((gra1_1	rot1_2)	(gra2_1	(icr2_2	vul1_1))))	(ceb2_1	icr2_1))	(416.1_4	((gac2_1	plu1_1)	plu2_2))))	(gab2_1	(bur1_1	((rot1_1	rot2_2)	rot3_1))))	(((((366.1_1	grm2_1)	gal2_2)	vir2_2)	(((icr1_4	vel2_2)	vel1_1)	(bur2_2	((hal1_1	hal2_1)	(vir1_1	vir2_1)))))	(406.1_3	(gac2_2
((((((((grm1_1	(icr1_1	((406.1_2	ceb1_1)	(((gal1_1	vel1_2)	gal2_1)	((((lai1_1	tri1_1)	tri2_2)	(tri1_2	tri2_1))	lai2_1)))))	((bur1_1	((rot2_2	rot3_1)	rot1_1))	gab2_1))	(((((((((369.1_1	ceb1_2)	gab1_2)	lai2_2)	vul1_2)	406.1_1)	416.1_3)	((gra1_1	rot1_2)	((gra2_1	vul1_1)	icr2_2)))	416.1_4)	(ceb2_1	(((gac2_1	plu2_2)	plu1_1)	icr2_1))))	((((366.1_1	grm2_1)	(gal2_2	vir2_2))	(((icr1_4	vel2_2)	vel1_1)	((hal2_1	hal1_1)	(vir1_1	vir2_1))))	bur2_2))	(((gac2_2	vup2_2)
((((((((grm1_1	((bur1_1	((rot3_1	rot2_2)	rot1_1))	gab2_1))	((icr1_1	((406.1_2	ceb1_1)	(((lai1_1	tri2_2)	(tri1_1	(tri1_2	tri2_1)))	lai2_1)))	((gal1_1	vel1_2)	gal2_1)))	((((((369.1_1	(416.1_3	ceb1_2))	((406.1_1	gab1_2)	vul1_2))	lai2_2)	((((gra1_1	rot1_2)	vul1_1)	gra2_1)	icr2_2))	416.1_4)	((ceb2_1	((gac2_1	plu2_2)	plu1_1))	icr2_1)))	(((gac2_2	vup2_2)	vel2_1)	406.1_3))	(((vir2_2	((366.1_1	grm2_1)	gal2_2))	(((icr1_4	vel2_2)	vel1_1)	((hal1_1	hal2_1)	(vir1_1
((((((((grm1_1	((bur1_1	((rot1_1	rot3_1)	rot2_2))	gab2_1))	(((icr1_1	(406.1_2	ceb1_1))	((((lai1_1	tri1_1)	tri2_2)	lai2_1)	(tri1_2	tri2_1)))	((((((369.1_1	(416.1_3	vul1_2))	gab1_2)	((406.1_1	ceb1_2)	lai2_2))	(((gra1_1	rot1_2)	(gra2_1	vul1_1))	icr2_2))	416.1_4)	(ceb2_1	(((gac2_1	plu1_1)	plu2_2)	icr2_1)))))	(gal1_1	(gal2_1	vel1_2)))	(406.1_3	((gac2_2	vel2_1)	vup2_2)))	(((((grm2_1	366.1_1)	gal2_2)	vir2_2)	bur2_2)	(((icr1_4	vel2_2)	vel1_1)	((hal2_1	hal1_1)
(((((((grm1_1	((bur1_1	(rot2_2	(rot1_1	rot3_1)))	gab2_1))	(((icr1_1	((406.1_2	ceb1_1)	((lai1_1	(tri1_1	((tri1_2	tri2_1)	tri2_2)))	lai2_1)))	((((((369.1_1	(416.1_3	ceb1_2))	(406.1_1	lai2_2))	(gab1_2	vul1_2))	(((gra1_1	rot1_2)	(gra2_1	vul1_1))	icr2_2))	416.1_4)	(ceb2_1	(((gac2_1	plu2_2)	plu1_1)	icr2_1))))	((gal1_1	vel1_2)	gal2_1)))	(((366.1_1	(gal2_2	grm2_1))	vir2_2)	((((icr1_4	vel2_2)	vel1_1)	((hal1_1	hal2_1)	(vir1_1	vir2_1)))	bur2_2)))	(406.1_3	((gac2_2
(((((((grm1_1	((((((((369.1_1	(416.1_3	ceb1_2))	vul1_2)	((406.1_1	gab1_2)	lai2_2))	vul1_1)	((gra1_1	rot1_2)	gra2_1))	icr2_2)	416.1_4)	(ceb2_1	(((gac2_1	plu2_2)	plu1_1)	icr2_1))))	(icr1_1	((406.1_2	ceb1_1)	((((lai1_1	tri1_1)	tri2_2)	(tri1_2	tri2_1))	lai2_1))))	((gab2_1	(bur1_1	(rot3_1	(rot2_2	rot1_1))))	((gal1_1	vel1_2)	gal2_1)))	((((((366.1_1	grm2_1)	((hal2_1	hal1_1)	(vir1_1	vir2_1)))	vir2_2)	gal2_2)	(((icr1_4	vel2_2)	vel1_1)	bur2_2))	(406.1_3	(gac2_2
(((((((grm1_1	((gal1_1	gal2_1)	vel1_2))	((((icr1_1	((((lai1_1	tri2_2)	(tri1_2	tri2_1))	tri1_1)	lai2_1))	(406.1_2	ceb1_1))	((((((369.1_1	ceb1_2)	gab1_2)	lai2_2)	((406.1_1	416.1_3)	vul1_2))	((((gra1_1	rot1_2)	vul1_1)	gra2_1)	icr2_2))	(416.1_4	(ceb2_1	(((gac2_1	plu2_2)	plu1_1)	icr2_1)))))	((bur1_1	((rot3_1	rot2_2)	rot1_1))	gab2_1)))	(406.1_3	((gac2_2	vup2_2)	vel2_1)))	((((366.1_1	grm2_1)	gal2_2)	((((icr1_4	vel2_2)	vel1_1)	((hal1_1	hal2_1)	(vir1_1	vir2_1)))
(((((((((grm1_1	(gab2_1	(bur1_1	((rot2_2	rot3_1)	rot1_1))))	(gal1_1	(gal2_1	vel1_2)))	(icr1_1	((406.1_2	ceb1_1)	((((lai1_1	tri2_2)	(tri1_2	tri2_1))	tri1_1)	lai2_1))))	(((((((((369.1_1	gab1_2)	ceb1_2)	lai2_2)	416.1_3)	406.1_1)	vul1_2)	(((gra1_1	rot1_2)	vul1_1)	gra2_1))	icr2_2)	(416.1_4	(ceb2_1	(((gac2_1	plu2_2)	plu1_1)	icr2_1)))))	(406.1_3	((gac2_2	vup2_2)	vel2_1)))	((((grm2_1	366.1_1)	(gal2_2	vir2_2))	(((icr1_4	vel2_2)	vel1_1)	((hal1_1	hal2_1)	(vir1_1
((((((((grm1_1	(((icr1_1	((((lai1_1	tri2_2)	tri1_1)	(tri1_2	tri2_1))	lai2_1))	(406.1_2	ceb1_1))	((gal1_1	vel1_2)	gal2_1)))	((bur1_1	((rot1_1	rot3_1)	rot2_2))	gab2_1))	(406.1_3	((gac2_2	vup2_2)	vel2_1)))	(((grm2_1	(366.1_1	gal2_2))	vir2_2)	((((icr1_4	vel2_2)	vel1_1)	((hal2_1	hal1_1)	(vir1_1	vir2_1)))	bur2_2)))	(((((((((plu2_1	(gag1_1	gag2_1))	((icr1_3	vul3_1)	gag2_2))	(((gab2_2	icr2_3)	vup2_1)	vul2_1))	((ceb2_2	gac1_2)	gab1_1))	(lit1_1	lit2_1))	((bur1_2
((((((grm1_1	ceb2_1)	((((369.1_1	lai2_2)	((406.1_1	(416.1_3	vul1_2))	(ceb1_2	gab1_2)))	(((gra1_1	rot1_2)	vul1_1)	(gra2_1	icr2_2)))	((416.1_4	(gac2_1	(plu1_1	plu2_2)))	icr2_1)))	((((vir2_2	((366.1_1	gal2_2)	grm2_1))	(((icr1_4	vel2_2)	vel1_1)	(bur2_2	((hal1_1	hal2_1)	(vir1_1	vir2_1)))))	(406.1_3	(gac2_2	(vel2_1	vup2_2))))	((((icr1_1	((((lai1_1	tri2_2)	tri1_1)	(tri1_2	tri2_1))	lai2_1))	(406.1_2	ceb1_1))	((gal1_1	vel1_2)	gal2_1))	((bur1_1	((rot3_1	rot2_2)
(((((((((grm1_1	ceb2_1)	(((icr1_1	((((lai1_1	tri1_1)	tri2_2)	(tri1_2	tri2_1))	lai2_1))	(406.1_2	ceb1_1))	(gal1_1	(gal2_1	vel1_2))))	(gab2_1	(bur1_1	(rot2_2	(rot1_1	rot3_1)))))	((((((369.1_1	ceb1_2)	((406.1_1	lai2_2)	((416.1_3	vul1_2)	gab1_2)))	(gra1_1	rot1_2))	(gra2_1	(icr2_2	vul1_1)))	icr2_1)	(416.1_4	((gac2_1	plu1_1)	plu2_2))))	(((((366.1_1	gal2_2)	grm2_1)	vir2_2)	(((icr1_4	vel2_2)	vel1_1)	((hal1_1	hal2_1)	(vir1_1	vir2_1))))	bur2_2))	(406.1_3	((gac2_2
(((((((grm1_1	ceb2_1)	((((((369.1_1	ceb1_2)	406.1_1)	(416.1_3	lai2_2))	(gab1_2	vul1_2))	(((gra1_1	rot1_2)	((gra2_1	vul1_1)	icr2_2))	icr2_1))	(416.1_4	(gac2_1	(plu1_1	plu2_2)))))	(((icr1_1	((406.1_2	ceb1_1)	(((lai1_1	(tri1_1	tri2_2))	(tri1_2	tri2_1))	lai2_1)))	((gal1_1	gal2_1)	vel1_2))	((bur1_1	(rot1_1	(rot2_2	rot3_1)))	gab2_1)))	((((366.1_1	grm2_1)	gal2_2)	vir2_2)	((((icr1_4	vel2_2)	vel1_1)	((hal1_1	hal2_1)	(vir1_1	vir2_1)))	bur2_2)))	(((gac2_2	vel2_1)
((((((grm1_1	(((((((369.1_1	416.1_3)	vul1_2)	lai2_2)	(406.1_1	(ceb1_2	gab1_2)))	((gra1_1	rot1_2)	((gra2_1	vul1_1)	icr2_2)))	(416.1_4	((gac2_1	plu1_1)	plu2_2)))	(ceb2_1	icr2_1)))	((bur1_1	((rot1_1	rot3_1)	rot2_2))	gab2_1))	((icr1_1	((406.1_2	ceb1_1)	((((lai1_1	tri2_2)	tri1_1)	(tri1_2	tri2_1))	lai2_1)))	((gal1_1	vel1_2)	gal2_1)))	(((((366.1_1	grm2_1)	gal2_2)	vir2_2)	((((icr1_4	vel2_2)	vel1_1)	bur2_2)	((hal2_1	hal1_1)	(vir1_1	vir2_1))))	(406.1_3	(gac2_2
(((((((grm1_1	(gab2_1	(bur1_1	(rot1_1	(rot2_2	rot3_1)))))	(((((((369.1_1	406.1_1)	416.1_3)	((ceb1_2	vul1_2)	lai2_2))	gab1_2)	((((gra1_1	rot1_2)	vul1_1)	gra2_1)	icr2_2))	(ceb2_1	icr2_1))	(416.1_4	((gac2_1	plu2_2)	plu1_1))))	(((icr1_1	(((lai1_1	(tri1_2	tri2_1))	(tri1_1	tri2_2))	lai2_1))	(406.1_2	ceb1_1))	(gal1_1	(gal2_1	vel1_2))))	(406.1_3	(gac2_2	(vel2_1	vup2_2))))	(((366.1_1	(gal2_2	grm2_1))	vir2_2)	(((icr1_4	vel2_2)	vel1_1)	(bur2_2	((hal1_1	hal2_1)
((((((((grm1_1	((gal1_1	vel1_2)	gal2_1))	(((icr1_1	(((lai1_1	tri1_1)	((tri1_2	tri2_1)	tri2_2))	lai2_1))	(406.1_2	ceb1_1))	((((((((369.1_1	ceb1_2)	vul1_2)	406.1_1)	416.1_3)	lai2_2)	gab1_2)	(((gra1_1	rot1_2)	vul1_1)	(gra2_1	icr2_2)))	(((416.1_4	((gac2_1	plu1_1)	plu2_2))	ceb2_1)	icr2_1))))	(gab2_1	(bur1_1	((rot1_1	rot2_2)	rot3_1))))	(((366.1_1	vir2_2)	(gal2_2	grm2_1))	((((icr1_4	vel2_2)	vel1_1)	((hal1_1	hal2_1)	(vir1_1	vir2_1)))	bur2_2)))	(406.1_3	(gac2_2
((((((((grm1_1	((icr1_1	((406.1_2	ceb1_1)	((((lai1_1	tri1_1)	tri2_2)	(tri1_2	tri2_1))	lai2_1)))	((gal1_1	gal2_1)	vel1_2)))	(((((((369.1_1	416.1_3)	(406.1_1	(ceb1_2	vul1_2)))	gab1_2)	lai2_2)	((((gra1_1	rot1_2)	vul1_1)	icr2_2)	gra2_1))	(ceb2_1	icr2_1))	(416.1_4	((gac2_1	plu1_1)	plu2_2))))	((bur1_1	((rot1_1	rot3_1)	rot2_2))	gab2_1))	(406.1_3	(gac2_2	(vup2_2	vel2_1))))	(((((gal2_2	grm2_1)	366.1_1)	vir2_2)	bur2_2)	(((icr1_4	vel2_2)	vel1_1)	((hal2_1	hal1_1)
((((((grm1_1	(((((((369.1_1	vul1_2)	ceb1_2)	((406.1_1	416.1_3)	lai2_2))	gab1_2)	(((gra1_1	rot1_2)	vul1_1)	(gra2_1	icr2_2)))	((416.1_4	((gac2_1	plu1_1)	plu2_2))	(ceb2_1	icr2_1)))	((bur1_1	((rot1_1	rot3_1)	rot2_2))	gab2_1)))	(((icr1_1	((((lai1_1	tri2_2)	tri1_1)	(tri1_2	tri2_1))	lai2_1))	(406.1_2	ceb1_1))	((gal1_1	vel1_2)	gal2_1)))	(406.1_3	((gac2_2	vup2_2)	vel2_1)))	(((((366.1_1	grm2_1)	gal2_2)	vir2_2)	bur2_2)	(((icr1_4	vel2_2)	vel1_1)	((hal1_1	hal2_1)
((((((((grm1_1	((gal1_1	vel1_2)	gal2_1))	((bur1_1	(rot2_2	(rot1_1	rot3_1)))	gab2_1))	((icr1_1	((((lai1_1	tri2_2)	tri1_1)	(tri1_2	tri2_1))	lai2_1))	(406.1_2	ceb1_1)))	(((((369.1_1	(406.1_1	lai2_2))	((416.1_3	vul1_2)	gab1_2))	ceb1_2)	(((gra1_1	rot1_2)	vul1_1)	(gra2_1	icr2_2)))	((416.1_4	((gac2_1	plu1_1)	plu2_2))	(ceb2_1	icr2_1))))	(406.1_3	((gac2_2	vup2_2)	vel2_1)))	((((grm2_1	366.1_1)	vir2_2)	gal2_2)	((((icr1_4	vel2_2)	vel1_1)	((hal2_1	(vir1_1	vir2_1))
(((((((grm1_1	((icr1_1	((406.1_2	ceb1_1)	((((lai1_1	tri1_1)	(tri1_2	tri2_1))	tri2_2)	lai2_1)))	((gal1_1	vel1_2)	gal2_1)))	((bur1_1	(rot3_1	(rot2_2	rot1_1)))	gab2_1))	((((((((369.1_1	ceb1_2)	lai2_2)	(406.1_1	416.1_3))	(gab1_2	vul1_2))	(((gra1_1	rot1_2)	vul1_1)	icr2_2))	gra2_1)	416.1_4)	(ceb2_1	(((gac2_1	plu2_2)	plu1_1)	icr2_1))))	(((((366.1_1	(gal2_2	grm2_1))	vir2_2)	((hal2_1	hal1_1)	(vir1_1	vir2_1)))	(((icr1_4	vel2_2)	vel1_1)	bur2_2))	(406.1_3	((gac2_2
(((((grm1_1	((((icr1_1	(406.1_2	ceb1_1))	(((lai1_1	(tri1_1	tri2_2))	(tri1_2	tri2_1))	lai2_1))	((gal1_1	vel1_2)	gal2_1))	((bur1_1	((rot1_1	rot2_2)	rot3_1))	gab2_1)))	(((((369.1_1	lai2_2)	(((406.1_1	416.1_3)	(ceb1_2	vul1_2))	gab1_2))	((((gra1_1	rot1_2)	gra2_1)	icr2_2)	vul1_1))	416.1_4)	(ceb2_1	((gac2_1	(plu1_1	plu2_2))	icr2_1))))	(((((366.1_1	(gal2_2	grm2_1))	vir2_2)	bur2_2)	(((icr1_4	vel2_2)	vel1_1)	((hal2_1	hal1_1)	(vir1_1	vir2_1))))	(406.1_3	(gac2_2
(((((((grm1_1	(((((((369.1_1	vul1_2)	406.1_1)	ceb1_2)	((416.1_3	gab1_2)	lai2_2))	(((gra1_1	rot1_2)	vul1_1)	(gra2_1	icr2_2)))	416.1_4)	(ceb2_1	(((gac2_1	plu1_1)	plu2_2)	icr2_1))))	(gab2_1	(bur1_1	((rot1_1	rot2_2)	rot3_1))))	((icr1_1	((406.1_2	ceb1_1)	(((lai1_1	(tri1_1	(tri1_2	tri2_1)))	tri2_2)	lai2_1)))	((gal1_1	gal2_1)	vel1_2)))	((((366.1_1	(gal2_2	grm2_1))	(bur2_2	vir2_2))	(((icr1_4	vel2_2)	vel1_1)	((hal1_1	hal2_1)	(vir1_1	vir2_1))))	(406.1_3	(gac2_2
(((((((grm1_1	(((icr1_1	(406.1_2	ceb1_1))	(((lai1_1	(tri1_1	tri2_2))	(tri1_2	tri2_1))	lai2_1))	((gal1_1	gal2_1)	vel1_2)))	(((((369.1_1	((406.1_1	416.1_3)	gab1_2))	(ceb1_2	(lai2_2	vul1_2)))	(((gra1_1	rot1_2)	(gra2_1	vul1_1))	icr2_2))	416.1_4)	(ceb2_1	(((gac2_1	plu1_1)	plu2_2)	icr2_1))))	((bur1_1	((rot1_1	rot3_1)	rot2_2))	gab2_1))	(((((gal2_2	grm2_1)	366.1_1)	bur2_2)	vir2_2)	(((icr1_4	vel2_2)	vel1_1)	((hal1_1	hal2_1)	(vir1_1	vir2_1)))))	(406.1_3	(gac2_2
(((((grm1_1	((((icr1_1	(406.1_2	ceb1_1))	(((lai1_1	(tri1_1	tri2_2))	(tri1_2	tri2_1))	lai2_1))	((gal1_1	vel1_2)	gal2_1))	((bur1_1	(rot3_1	(rot1_1	rot2_2)))	gab2_1)))	(((((369.1_1	ceb1_2)	(((406.1_1	gab1_2)	416.1_3)	(lai2_2	vul1_2)))	(((gra1_1	rot1_2)	(gra2_1	vul1_1))	icr2_2))	(ceb2_1	(((gac2_1	plu1_1)	plu2_2)	icr2_1)))	416.1_4))	((((((grm2_1	gal2_2)	366.1_1)	vir2_2)	(((icr1_4	vel2_2)	vel1_1)	((hal1_1	hal2_1)	(vir1_1	vir2_1))))	bur2_2)	(406.1_3	((gac2_2
(((((grm1_1	((((((((369.1_1	gab1_2)	416.1_3)	ceb1_2)	lai2_2)	(406.1_1	vul1_2))	(((gra1_1	rot1_2)	(gra2_1	vul1_1))	icr2_2))	416.1_4)	(ceb2_1	((gac2_1	(plu1_1	plu2_2))	icr2_1))))	(((icr1_1	((406.1_2	ceb1_1)	(((lai1_1	(tri1_2	tri2_1))	(tri1_1	tri2_2))	lai2_1)))	((gal1_1	vel1_2)	gal2_1))	((bur1_1	((rot1_1	rot3_1)	rot2_2))	gab2_1)))	(((((366.1_1	grm2_1)	gal2_2)	bur2_2)	((((icr1_4	vel2_2)	vel1_1)	((hal1_1	hal2_1)	(vir1_1	vir2_1)))	vir2_2))	(406.1_3	((gac2_2
(((((((grm1_1	(((((((((369.1_1	(416.1_3	vul1_2))	((406.1_1	gab1_2)	ceb1_2))	lai2_2)	vul1_1)	(gra1_1	rot1_2))	gra2_1)	icr2_2)	416.1_4)	(ceb2_1	((gac2_1	(plu1_1	plu2_2))	icr2_1))))	((bur1_1	(rot2_2	(rot1_1	rot3_1)))	gab2_1))	(((icr1_1	((((lai1_1	tri1_1)	tri2_2)	(tri1_2	tri2_1))	lai2_1))	(406.1_2	ceb1_1))	((gal1_1	vel1_2)	gal2_1)))	(((vir2_2	((366.1_1	grm2_1)	gal2_2))	((((icr1_4	vel2_2)	vel1_1)	((hal2_1	hal1_1)	(vir1_1	vir2_1)))	bur2_2))	(406.1_3	(gac2_2
((((((grm1_1	(((((((369.1_1	ceb1_2)	(gab1_2	vul1_2))	lai2_2)	(406.1_1	416.1_3))	((((gra1_1	rot1_2)	vul1_1)	icr2_2)	gra2_1))	416.1_4)	(ceb2_1	(((gac2_1	plu2_2)	plu1_1)	icr2_1))))	(((icr1_1	(((lai1_1	tri1_1)	((tri1_2	tri2_1)	tri2_2))	lai2_1))	(406.1_2	ceb1_1))	(gal1_1	(gal2_1	vel1_2))))	((bur1_1	((rot3_1	rot1_1)	rot2_2))	gab2_1))	(((((gal2_2	grm2_1)	vir2_2)	366.1_1)	((((icr1_4	vel2_2)	vel1_1)	((hal2_1	hal1_1)	(vir1_1	vir2_1)))	bur2_2))	(406.1_3	((gac2_2
((((((((grm1_1	((gal1_1	vel1_2)	gal2_1))	(((icr1_1	(406.1_2	ceb1_1))	((((lai1_1	tri1_1)	tri2_2)	(tri1_2	tri2_1))	lai2_1))	((((((((369.1_1	ceb1_2)	(((406.1_1	gab1_2)	416.1_3)	(lai2_2	vul1_2)))	vul1_1)	gra2_1)	(gra1_1	rot1_2))	icr2_2)	(ceb2_1	(((gac2_1	plu2_2)	plu1_1)	icr2_1)))	416.1_4)))	((bur1_1	(rot3_1	(rot1_1	rot2_2)))	gab2_1))	(406.1_3	((gac2_2	vel2_1)	vup2_2)))	(((grm2_1	(366.1_1	gal2_2))	vir2_2)	(((icr1_4	vel2_2)	(bur2_2	vel1_1))	((hal2_1	hal1_1)
((((((((grm1_1	((icr1_1	((lai1_1	((tri1_1	tri2_2)	(tri1_2	tri2_1)))	lai2_1))	((406.1_2	ceb1_1)	((gal1_1	vel1_2)	gal2_1))))	((((((369.1_1	gab1_2)	406.1_1)	((416.1_3	ceb1_2)	(lai2_2	vul1_2)))	gra2_1)	((gra1_1	rot1_2)	(icr2_2	vul1_1)))	(416.1_4	(ceb2_1	(((gac2_1	plu1_1)	plu2_2)	icr2_1)))))	((bur1_1	(rot2_2	(rot3_1	rot1_1)))	gab2_1))	(((((gal2_2	366.1_1)	grm2_1)	vir2_2)	(((icr1_4	vel2_2)	vel1_1)	((hal2_1	hal1_1)	(vir1_1	vir2_1))))	bur2_2))	(406.1_3	((gac2_2
((((((grm1_1	(((icr1_1	(406.1_2	ceb1_1))	(((lai1_1	tri1_1)	((tri1_2	tri2_1)	tri2_2))	lai2_1))	(gal1_1	(gal2_1	vel1_2))))	((((((((369.1_1	ceb1_2)	gab1_2)	(406.1_1	416.1_3))	(lai2_2	vul1_2))	vul1_1)	(gra1_1	rot1_2))	(gra2_1	icr2_2))	(416.1_4	(ceb2_1	(((gac2_1	plu1_1)	plu2_2)	icr2_1)))))	((bur1_1	((rot3_1	rot2_2)	rot1_1))	gab2_1))	(((((366.1_1	grm2_1)	gal2_2)	vir2_2)	(((vel1_1	(icr1_4	vel2_2))	((hal1_1	hal2_1)	(vir1_1	vir2_1)))	bur2_2))	(406.1_3	(gac2_2
((((((((grm1_1	((gal1_1	vel1_2)	gal2_1))	(((icr1_1	(406.1_2	ceb1_1))	(((lai1_1	(tri1_1	tri2_2))	(tri1_2	tri2_1))	lai2_1))	((bur1_1	(rot3_1	(rot1_1	rot2_2)))	gab2_1)))	(((((369.1_1	(((406.1_1	vul1_2)	ceb1_2)	lai2_2))	(416.1_3	gab1_2))	((gra1_1	rot1_2)	((gra2_1	icr2_2)	vul1_1)))	416.1_4)	(ceb2_1	(((gac2_1	plu1_1)	plu2_2)	icr2_1))))	(406.1_3	(gac2_2	(vel2_1	vup2_2))))	((((366.1_1	gal2_2)	grm2_1)	vir2_2)	(((icr1_4	vel2_2)	vel1_1)	(bur2_2	((hal1_1	hal2_1)
((((((((grm1_1	((gal1_1	vel1_2)	gal2_1))	((icr1_1	(406.1_2	ceb1_1))	((((lai1_1	(tri1_2	tri2_1))	tri2_2)	tri1_1)	lai2_1)))	((bur1_1	((rot3_1	rot2_2)	rot1_1))	gab2_1))	((((369.1_1	(((406.1_1	416.1_3)	ceb1_2)	(gab1_2	(lai2_2	vul1_2))))	(((gra1_1	rot1_2)	(gra2_1	vul1_1))	icr2_2))	416.1_4)	(ceb2_1	(((gac2_1	plu1_1)	plu2_2)	icr2_1))))	(((((gal2_2	grm2_1)	366.1_1)	vir2_2)	(((icr1_4	vel2_2)	vel1_1)	((hal1_1	hal2_1)	(vir1_1	vir2_1))))	bur2_2))	(406.1_3	(gac2_2
(((((((grm1_1	(((((((369.1_1	416.1_3)	ceb1_2)	(406.1_1	gab1_2))	lai2_2)	vul1_2)	((((gra1_1	rot1_2)	vul1_1)	icr2_2)	gra2_1))	(416.1_4	(ceb2_1	(((gac2_1	plu1_1)	plu2_2)	icr2_1)))))	(((icr1_1	((406.1_2	ceb1_1)	(((lai1_1	(tri1_1	tri2_2))	(tri1_2	tri2_1))	lai2_1)))	((gal1_1	vel1_2)	gal2_1))	(gab2_1	(bur1_1	(rot2_2	(rot1_1	rot3_1))))))	(406.1_3	((gac2_2	vup2_2)	vel2_1)))	(((366.1_1	(gal2_2	grm2_1))	vir2_2)	(((vel1_1	(icr1_4	vel2_2))	((hal1_1	hal2_1)	(vir1_1
(((((((((grm1_1	(icr1_1	((406.1_2	ceb1_1)	((lai1_1	((tri1_1	tri2_2)	(tri1_2	tri2_1)))	lai2_1))))	((gal1_1	vel1_2)	gal2_1))	(gab2_1	(bur1_1	((rot1_1	rot3_1)	rot2_2))))	((((((369.1_1	((416.1_3	vul1_2)	(ceb1_2	gab1_2)))	406.1_1)	lai2_2)	(((gra1_1	rot1_2)	icr2_2)	(gra2_1	vul1_1)))	416.1_4)	(ceb2_1	(((gac2_1	plu1_1)	plu2_2)	icr2_1))))	(406.1_3	((gac2_2	vel2_1)	vup2_2)))	(((366.1_1	(gal2_2	grm2_1))	vir2_2)	((((icr1_4	vel2_2)	vel1_1)	((hal1_1	hal2_1)	(vir1_1
(((((((grm1_1	((bur1_1	(rot3_1	(rot1_1	rot2_2)))	gab2_1))	(((((((369.1_1	vul1_2)	416.1_3)	(406.1_1	lai2_2))	(ceb1_2	gab1_2))	((((gra1_1	rot1_2)	vul1_1)	icr2_2)	gra2_1))	416.1_4)	(ceb2_1	(((gac2_1	plu1_1)	plu2_2)	icr2_1))))	(((icr1_1	406.1_2)	(ceb1_1	((((lai1_1	tri2_2)	tri1_1)	(tri1_2	tri2_1))	lai2_1)))	((gal1_1	vel1_2)	gal2_1)))	(((grm2_1	(366.1_1	gal2_2))	vir2_2)	(((((icr1_4	vel2_2)	vel1_1)	(vir1_1	vir2_1))	(hal1_1	hal2_1))	bur2_2)))	(406.1_3	((gac2_2
((((((((grm1_1	(gal1_1	(gal2_1	vel1_2)))	((icr1_1	((((lai1_1	tri2_2)	(tri1_2	tri2_1))	tri1_1)	lai2_1))	(406.1_2	ceb1_1)))	((bur1_1	((rot1_1	rot2_2)	rot3_1))	gab2_1))	(((((((369.1_1	416.1_3)	vul1_2)	(406.1_1	gab1_2))	(ceb1_2	lai2_2))	416.1_4)	(((gra1_1	rot1_2)	(gra2_1	icr2_2))	vul1_1))	(ceb2_1	(((gac2_1	plu1_1)	plu2_2)	icr2_1))))	(((((gal2_2	grm2_1)	366.1_1)	vir2_2)	((((icr1_4	vel2_2)	vel1_1)	bur2_2)	((hal1_1	hal2_1)	(vir1_1	vir2_1))))	(406.1_3	(gac2_2
(((((((grm1_1	((icr1_1	((406.1_2	ceb1_1)	(((lai1_1	tri1_1)	((tri1_2	tri2_1)	tri2_2))	lai2_1)))	((gal1_1	vel1_2)	gal2_1)))	((bur1_1	((rot1_1	rot2_2)	rot3_1))	gab2_1))	((((((369.1_1	gab1_2)	(416.1_3	vul1_2))	ceb1_2)	(406.1_1	lai2_2))	(416.1_4	((gra1_1	rot1_2)	((gra2_1	vul1_1)	icr2_2))))	(ceb2_1	(((gac2_1	plu2_2)	plu1_1)	icr2_1))))	((((vir2_2	((366.1_1	grm2_1)	gal2_2))	(((icr1_4	vel2_2)	vel1_1)	((hal1_1	hal2_1)	(vir1_1	vir2_1))))	bur2_2)	(406.1_3	((gac2_2
((((((((grm1_1	icr1_1)	((406.1_2	ceb1_1)	(((lai1_1	(tri1_1	tri2_2))	(tri1_2	tri2_1))	lai2_1)))	(((bur1_1	((rot3_1	rot2_2)	rot1_1))	gab2_1)	((gal1_1	vel1_2)	gal2_1)))	((((((369.1_1	(406.1_1	lai2_2))	(ceb1_2	vul1_2))	(416.1_3	gab1_2))	(((gra1_1	rot1_2)	vul1_1)	(gra2_1	icr2_2)))	416.1_4)	(ceb2_1	((gac2_1	(plu2_2	plu1_1))	icr2_1))))	(((((gal2_2	grm2_1)	366.1_1)	((((icr1_4	vel2_2)	vel1_1)	((hal1_1	hal2_1)	(vir1_1	vir2_1)))	bur2_2))	vir2_2)	(406.1_3	((gac2_2
(((((((grm1_1	(((icr1_1	(406.1_2	ceb1_1))	(((gal1_1	vel1_2)	gal2_1)	((((lai1_1	tri1_1)	tri2_2)	(tri1_2	tri2_1))	lai2_1)))	((bur1_1	(rot2_2	(rot1_1	rot3_1)))	gab2_1)))	(((((369.1_1	(406.1_1	gab1_2))	(416.1_3	((ceb1_2	vul1_2)	lai2_2)))	(((gra1_1	rot1_2)	(icr2_2	vul1_1))	gra2_1))	416.1_4)	(ceb2_1	((gac2_1	(plu1_1	plu2_2))	icr2_1))))	(406.1_3	((gac2_2	vup2_2)	vel2_1)))	(((366.1_1	grm2_1)	(gal2_2	vir2_2))	((((icr1_4	vel2_2)	vel1_1)	((vir1_1	vir2_1)	(hal1_1
((((((grm1_1	((bur1_1	(rot3_1	(rot1_1	rot2_2)))	gab2_1))	(((icr1_1	(((lai1_1	(tri1_1	tri2_2))	(tri1_2	tri2_1))	lai2_1))	(406.1_2	ceb1_1))	((gal1_1	vel1_2)	gal2_1)))	((((((369.1_1	ceb1_2)	406.1_1)	((416.1_3	gab1_2)	(lai2_2	vul1_2)))	(((gra1_1	rot1_2)	vul1_1)	(gra2_1	icr2_2)))	416.1_4)	((ceb2_1	icr2_1)	(gac2_1	(plu1_1	plu2_2)))))	(((((366.1_1	gal2_2)	grm2_1)	vir2_2)	((((icr1_4	vel2_2)	vel1_1)	((hal1_1	hal2_1)	(vir1_1	vir2_1)))	bur2_2))	(406.1_3	((gac2_2
((((((((grm1_1	icr1_1)	(((406.1_2	ceb1_1)	((gal1_1	vel1_2)	gal2_1))	(((lai1_1	(tri1_1	tri2_2))	(tri1_2	tri2_1))	lai2_1)))	((((((((369.1_1	416.1_3)	gab1_2)	vul1_2)	(406.1_1	ceb1_2))	lai2_2)	(((gra1_1	rot1_2)	icr2_2)	(gra2_1	vul1_1)))	416.1_4)	(ceb2_1	(((gac2_1	plu2_2)	plu1_1)	icr2_1))))	((bur1_1	(rot3_1	(rot1_1	rot2_2)))	gab2_1))	(((((366.1_1	grm2_1)	gal2_2)	vir2_2)	(((icr1_4	vel2_2)	vel1_1)	(bur2_2	((hal2_1	hal1_1)	(vir1_1	vir2_1)))))	(406.1_3	(gac2_2
((((((grm1_1	((icr1_1	((406.1_2	ceb1_1)	(((gal1_1	gal2_1)	vel1_2)	((((lai1_1	tri1_1)	tri2_2)	(tri1_2	tri2_1))	lai2_1))))	(((((((369.1_1	416.1_3)	lai2_2)	406.1_1)	((ceb1_2	gab1_2)	vul1_2))	(((gra1_1	rot1_2)	(gra2_1	vul1_1))	icr2_2))	416.1_4)	(ceb2_1	(((gac2_1	plu1_1)	plu2_2)	icr2_1)))))	((bur1_1	(rot3_1	(rot1_1	rot2_2)))	gab2_1))	(406.1_3	(gac2_2	(vel2_1	vup2_2))))	((((((366.1_1	grm2_1)	gal2_2)	vir2_2)	((hal1_1	hal2_1)	(vir1_1	vir2_1)))	((icr1_4	vel2_2)
(((((((grm1_1	((((((369.1_1	406.1_1)	((416.1_3	(ceb1_2	lai2_2))	vul1_2))	gab1_2)	(((gra1_1	rot1_2)	gra2_1)	(icr2_2	vul1_1)))	416.1_4)	(ceb2_1	(((gac2_1	plu1_1)	plu2_2)	icr2_1))))	(icr1_1	((406.1_2	ceb1_1)	(((gal1_1	vel1_2)	gal2_1)	((((lai1_1	tri2_2)	tri1_1)	(tri1_2	tri2_1))	lai2_1)))))	((bur1_1	((rot1_1	rot3_1)	rot2_2))	gab2_1))	((((vir2_2	366.1_1)	(gal2_2	grm2_1))	(((icr1_4	vel2_2)	vel1_1)	(bur2_2	((hal2_1	hal1_1)	(vir1_1	vir2_1)))))	(406.1_3	(gac2_2
(((((((grm1_1	((bur1_1	(rot1_1	(rot2_2	rot3_1)))	gab2_1))	(((((((369.1_1	406.1_1)	416.1_3)	lai2_2)	gab1_2)	(ceb1_2	vul1_2))	((ceb2_1	icr2_1)	((((gra1_1	rot1_2)	gra2_1)	vul1_1)	icr2_2)))	(416.1_4	((gac2_1	plu2_2)	plu1_1))))	(icr1_1	((406.1_2	ceb1_1)	((gal1_1	(gal2_1	vel1_2))	(((lai1_1	(tri1_1	tri2_2))	(tri1_2	tri2_1))	lai2_1)))))	((((366.1_1	(gal2_2	grm2_1))	vir2_2)	(((icr1_4	vel2_2)	vel1_1)	(bur2_2	((hal2_1	hal1_1)	(vir1_1	vir2_1)))))	(406.1_3	((gac2_2
((((((grm1_1	(((((369.1_1	406.1_1)	(416.1_3	vul1_2))	((ceb1_2	gab1_2)	lai2_2))	((gra1_1	rot1_2)	((gra2_1	vul1_1)	icr2_2)))	((416.1_4	((gac2_1	plu2_2)	plu1_1))	(ceb2_1	icr2_1))))	(((icr1_1	((((lai1_1	tri1_1)	(tri1_2	tri2_1))	tri2_2)	lai2_1))	(406.1_2	ceb1_1))	((gal1_1	vel1_2)	gal2_1)))	(gab2_1	(bur1_1	((rot2_2	rot1_1)	rot3_1))))	(((vir2_2	(366.1_1	(gal2_2	grm2_1)))	((((icr1_4	vel2_2)	vel1_1)	((hal1_1	hal2_1)	(vir1_1	vir2_1)))	bur2_2))	(406.1_3	((gac2_2
(((((grm1_1	(gab2_1	(bur1_1	(rot3_1	(rot1_1	rot2_2)))))	((((icr1_1	(((lai1_1	(tri1_1	tri2_2))	(tri1_2	tri2_1))	lai2_1))	(406.1_2	ceb1_1))	((gal1_1	vel1_2)	gal2_1))	((((((369.1_1	((ceb1_2	gab1_2)	vul1_2))	(406.1_1	416.1_3))	lai2_2)	(((gra1_1	rot1_2)	(gra2_1	vul1_1))	icr2_2))	(416.1_4	(gac2_1	(plu2_2	plu1_1))))	(ceb2_1	icr2_1))))	((((gal2_2	grm2_1)	366.1_1)	((((icr1_4	vel2_2)	vel1_1)	((hal1_1	hal2_1)	(vir1_1	vir2_1)))	(bur2_2	vir2_2)))	(406.1_3	((gac2_2
(((((((grm1_1	(((((((369.1_1	((406.1_1	vul1_2)	gab1_2))	lai2_2)	ceb1_2)	416.1_3)	((((gra1_1	rot1_2)	gra2_1)	vul1_1)	icr2_2))	(ceb2_1	icr2_1))	(416.1_4	((gac2_1	plu2_2)	plu1_1))))	((icr1_1	(gal1_1	(gal2_1	vel1_2)))	((406.1_2	ceb1_1)	((lai1_1	((tri1_1	tri2_2)	(tri1_2	tri2_1)))	lai2_1))))	((bur1_1	((rot2_2	rot1_1)	rot3_1))	gab2_1))	((((366.1_1	(gal2_2	grm2_1))	vir2_2)	((((icr1_4	vel2_2)	vel1_1)	((hal1_1	hal2_1)	(vir1_1	vir2_1)))	bur2_2))	(406.1_3	((gac2_2
((((((((grm1_1	(((((369.1_1	gab1_2)	(406.1_1	vul1_2))	((416.1_3	lai2_2)	ceb1_2))	(((gra1_1	rot1_2)	(gra2_1	vul1_1))	icr2_2))	((416.1_4	((gac2_1	plu2_2)	plu1_1))	(ceb2_1	icr2_1))))	(icr1_1	(((406.1_2	ceb1_1)	(gal1_1	(gal2_1	vel1_2)))	((((lai1_1	tri1_1)	tri2_2)	(tri1_2	tri2_1))	lai2_1))))	((bur1_1	(rot3_1	(rot1_1	rot2_2)))	gab2_1))	(406.1_3	(gac2_2	(vel2_1	vup2_2))))	((((grm2_1	(366.1_1	gal2_2))	vir2_2)	(((icr1_4	vel2_2)	vel1_1)	((hal1_1	hal2_1)	(vir1_1
(((((((grm1_1	((((((369.1_1	(406.1_1	vul1_2))	((416.1_3	ceb1_2)	gab1_2))	lai2_2)	((((gra1_1	rot1_2)	vul1_1)	icr2_2)	gra2_1))	(416.1_4	((gac2_1	plu1_1)	plu2_2)))	(ceb2_1	icr2_1)))	((icr1_1	((406.1_2	ceb1_1)	((((lai1_1	tri2_2)	tri1_1)	(tri1_2	tri2_1))	lai2_1)))	((gal1_1	vel1_2)	gal2_1)))	((bur1_1	((rot1_1	rot2_2)	rot3_1))	gab2_1))	((((366.1_1	(gal2_2	grm2_1))	vir2_2)	((((icr1_4	vel2_2)	vel1_1)	((hal2_1	hal1_1)	(vir1_1	vir2_1)))	bur2_2))	(406.1_3	((gac2_2
(((((((((grm1_1	(((((369.1_1	ceb1_2)	(416.1_3	vul1_2))	((406.1_1	gab1_2)	lai2_2))	(((gra1_1	rot1_2)	vul1_1)	(gra2_1	icr2_2)))	(((416.1_4	(gac2_1	(plu1_1	plu2_2)))	icr2_1)	ceb2_1)))	(icr1_1	((406.1_2	ceb1_1)	(((lai1_1	tri1_1)	((tri1_2	tri2_1)	tri2_2))	lai2_1))))	((bur1_1	(rot3_1	(rot1_1	rot2_2)))	gab2_1))	(gal1_1	(gal2_1	vel1_2)))	(406.1_3	((gac2_2	vup2_2)	vel2_1)))	((((366.1_1	grm2_1)	gal2_2)	vir2_2)	(((vel1_1	(icr1_4	vel2_2))	((hal2_1	hal1_1)	(vir1_1
((((((((grm1_1	((icr1_1	406.1_2)	(ceb1_1	(((lai1_1	(tri1_1	tri2_2))	(tri1_2	tri2_1))	lai2_1))))	((((((369.1_1	((406.1_1	(gab1_2	lai2_2))	ceb1_2))	416.1_3)	vul1_2)	(((gra1_1	rot1_2)	(gra2_1	vul1_1))	icr2_2))	(ceb2_1	icr2_1))	(416.1_4	((gac2_1	plu1_1)	plu2_2))))	((gal1_1	vel1_2)	gal2_1))	((bur1_1	((rot1_1	rot2_2)	rot3_1))	gab2_1))	(406.1_3	((gac2_2	vel2_1)	vup2_2)))	(((((366.1_1	grm2_1)	gal2_2)	vir2_2)	(((icr1_4	vel2_2)	vel1_1)	((hal2_1	hal1_1)	(vir1_1
((((((((grm1_1	((((((369.1_1	gab1_2)	lai2_2)	406.1_1)	((416.1_3	ceb1_2)	vul1_2))	(((gra1_1	rot1_2)	(gra2_1	vul1_1))	icr2_2))	(((416.1_4	((gac2_1	plu1_1)	plu2_2))	icr2_1)	ceb2_1)))	((icr1_1	((((lai1_1	tri2_2)	(tri1_2	tri2_1))	tri1_1)	lai2_1))	(406.1_2	ceb1_1)))	((bur1_1	(rot1_1	(rot2_2	rot3_1)))	gab2_1))	((gal1_1	vel1_2)	gal2_1))	(((((gal2_2	grm2_1)	366.1_1)	vir2_2)	((((icr1_4	vel2_2)	vel1_1)	((hal1_1	hal2_1)	(vir1_1	vir2_1)))	bur2_2))	(406.1_3	((gac2_2
((((((((grm1_1	((((((369.1_1	(406.1_1	ceb1_2))	(lai2_2	vul1_2))	(416.1_3	gab1_2))	(((gra1_1	rot1_2)	(gra2_1	vul1_1))	icr2_2))	(ceb2_1	icr2_1))	(416.1_4	(gac2_1	(plu1_1	plu2_2)))))	(icr1_1	((406.1_2	ceb1_1)	((((lai1_1	tri1_1)	tri2_2)	lai2_1)	(tri1_2	tri2_1)))))	(((bur1_1	(rot1_1	(rot2_2	rot3_1)))	gab2_1)	((gal1_1	gal2_1)	vel1_2)))	(406.1_3	((gac2_2	vup2_2)	vel2_1)))	(((366.1_1	(gal2_2	grm2_1))	vir2_2)	((((icr1_4	vel2_2)	vel1_1)	((hal1_1	(vir1_1	vir2_1))
((((((((grm1_1	(406.1_2	ceb1_1))	(icr1_1	(((lai1_1	tri2_2)	(tri1_1	(tri1_2	tri2_1)))	lai2_1)))	(((((((369.1_1	406.1_1)	ceb1_2)	((416.1_3	(gab1_2	vul1_2))	lai2_2))	((((gra1_1	rot1_2)	gra2_1)	vul1_1)	icr2_2))	(ceb2_1	icr2_1))	(416.1_4	((gac2_1	plu2_2)	plu1_1)))	((gal1_1	gal2_1)	vel1_2)))	(gab2_1	(bur1_1	((rot1_1	rot2_2)	rot3_1))))	(((((gal2_2	grm2_1)	366.1_1)	vir2_2)	((((icr1_4	vel2_2)	vel1_1)	bur2_2)	((hal1_1	hal2_1)	(vir1_1	vir2_1))))	(406.1_3	(gac2_2
(((((((((grm1_1	(406.1_2	ceb1_1))	(icr1_1	(((lai1_1	(tri1_2	tri2_1))	(tri1_1	tri2_2))	lai2_1)))	((gal1_1	vel1_2)	gal2_1))	((bur1_1	(rot3_1	(rot1_1	rot2_2)))	gab2_1))	(((((((369.1_1	gab1_2)	(416.1_3	vul1_2))	406.1_1)	(ceb1_2	lai2_2))	((((gra1_1	rot1_2)	gra2_1)	vul1_1)	icr2_2))	416.1_4)	((ceb2_1	(gac2_1	(plu1_1	plu2_2)))	icr2_1)))	((((((((vul2_1	vup2_1)	icr2_3)	((((((gab2_2	vul3_1)	gab1_1)	gag2_1)	ceb2_2)	gac1_2)	(((gag1_1	icr1_3)	gag2_2)	plu2_1)))	((bur1_2
((((((((grm1_1	((icr1_1	((((lai1_1	tri1_1)	tri2_2)	(tri1_2	tri2_1))	lai2_1))	(406.1_2	ceb1_1)))	((bur1_1	(rot2_2	(rot1_1	rot3_1)))	gab2_1))	((gal1_1	vel1_2)	gal2_1))	((((((369.1_1	(gab1_2	vul1_2))	((416.1_3	lai2_2)	ceb1_2))	406.1_1)	((((gra1_1	rot1_2)	gra2_1)	vul1_1)	icr2_2))	416.1_4)	(ceb2_1	(((gac2_1	plu2_2)	plu1_1)	icr2_1))))	((406.1_3	gac2_2)	(vel2_1	vup2_2)))	((((vel1_1	(icr1_4	vel2_2))	((hal2_1	hal1_1)	(vir1_1	vir2_1)))	(((366.1_1	grm2_1)	gal2_2)
(((((((((grm1_1	(406.1_2	ceb1_1))	(icr1_1	((((lai1_1	tri2_2)	tri1_1)	(tri1_2	tri2_1))	lai2_1)))	(((((369.1_1	(ceb1_2	gab1_2))	((406.1_1	vul1_2)	(416.1_3	lai2_2)))	((((gra1_1	rot1_2)	vul1_1)	gra2_1)	icr2_2))	416.1_4)	(ceb2_1	(((gac2_1	plu2_2)	plu1_1)	icr2_1))))	(((bur1_1	((rot1_1	rot2_2)	rot3_1))	gab2_1)	(gal1_1	(gal2_1	vel1_2))))	(406.1_3	((gac2_2	vel2_1)	vup2_2)))	(((366.1_1	(gal2_2	grm2_1))	vir2_2)	((((icr1_4	vel2_2)	vel1_1)	((hal2_1	hal1_1)	(vir1_1
((((((((((grm1_1	((406.1_2	ceb1_1)	((((lai1_1	tri2_2)	tri1_1)	(tri1_2	tri2_1))	lai2_1)))	icr1_1)	((((((369.1_1	416.1_3)	lai2_2)	ceb1_2)	((406.1_1	gab1_2)	vul1_2))	((((gra1_1	rot1_2)	gra2_1)	icr2_2)	vul1_1))	((416.1_4	((gac2_1	plu2_2)	plu1_1))	(ceb2_1	icr2_1))))	((bur1_1	(rot2_2	(rot1_1	rot3_1)))	gab2_1))	(gal1_1	(gal2_1	vel1_2)))	(406.1_3	(gac2_2	(vel2_1	vup2_2))))	(((gal2_2	(366.1_1	grm2_1))	vir2_2)	((((icr1_4	vel2_2)	vel1_1)	((hal1_1	hal2_1)	(vir1_1
(((((((((grm1_1	((gal1_1	vel1_2)	gal2_1))	(((icr1_1	406.1_2)	ceb1_1)	((((lai1_1	tri1_1)	tri2_2)	(tri1_2	tri2_1))	lai2_1)))	((bur1_1	((rot2_2	rot3_1)	rot1_1))	gab2_1))	((((((369.1_1	(((416.1_3	gab1_2)	ceb1_2)	vul1_2))	lai2_2)	406.1_1)	(((gra1_1	rot1_2)	vul1_1)	(gra2_1	icr2_2)))	416.1_4)	(ceb2_1	(((gac2_1	plu1_1)	plu2_2)	icr2_1))))	(406.1_3	(gac2_2	(vup2_2	vel2_1))))	(((((366.1_1	grm2_1)	gal2_2)	vir2_2)	(((icr1_4	vel2_2)	vel1_1)	((hal1_1	hal2_1)	(vir1_1
((((((((grm1_1	(((((369.1_1	lai2_2)	((((406.1_1	vul1_2)	ceb1_2)	416.1_3)	gab1_2))	(((gra1_1	rot1_2)	vul1_1)	(gra2_1	icr2_2)))	(ceb2_1	(((gac2_1	plu1_1)	plu2_2)	icr2_1)))	416.1_4))	(((icr1_1	((gal1_1	vel1_2)	gal2_1))	(((lai1_1	(tri1_1	tri2_2))	(tri1_2	tri2_1))	lai2_1))	(406.1_2	ceb1_1)))	(gab2_1	(bur1_1	((rot1_1	rot3_1)	rot2_2))))	(406.1_3	((gac2_2	vel2_1)	vup2_2)))	((((366.1_1	(gal2_2	grm2_1))	vir2_2)	(((icr1_4	vel2_2)	vel1_1)	((hal1_1	hal2_1)	(vir1_1
((((((grm1_1	((((icr1_1	(406.1_2	ceb1_1))	((gal1_1	vel1_2)	gal2_1))	(((lai1_1	(tri1_1	tri2_2))	(tri1_2	tri2_1))	lai2_1))	((((((369.1_1	406.1_1)	vul1_2)	(416.1_3	gab1_2))	(ceb1_2	lai2_2))	((gra1_1	rot1_2)	((gra2_1	vul1_1)	icr2_2)))	(416.1_4	(ceb2_1	(((gac2_1	plu2_2)	plu1_1)	icr2_1))))))	((bur1_1	(rot3_1	(rot1_1	rot2_2)))	gab2_1))	(((((gal2_2	grm2_1)	366.1_1)	vir2_2)	((((icr1_4	vel2_2)	vel1_1)	((hal2_1	hal1_1)	(vir1_1	vir2_1)))	bur2_2))	(406.1_3	((gac2_2
(((((((grm1_1	((icr1_1	(((gal1_1	vel1_2)	gal2_1)	(((lai1_1	tri1_1)	(lai2_1	tri2_2))	(tri1_2	tri2_1))))	(406.1_2	ceb1_1)))	(((((369.1_1	(406.1_1	lai2_2))	(((416.1_3	ceb1_2)	vul1_2)	gab1_2))	(((gra1_1	rot1_2)	gra2_1)	(icr2_2	vul1_1)))	416.1_4)	(ceb2_1	(((gac2_1	plu1_1)	plu2_2)	icr2_1))))	((bur1_1	(rot2_2	(rot1_1	rot3_1)))	gab2_1))	((((366.1_1	grm2_1)	(gal2_2	vir2_2))	((((icr1_4	vel2_2)	vel1_1)	((hal1_1	hal2_1)	(vir1_1	vir2_1)))	bur2_2))	(406.1_3	((gac2_2
((((((grm1_1	((icr1_1	((gal1_1	vel1_2)	gal2_1))	((406.1_2	ceb1_1)	((lai1_1	((tri1_1	tri2_2)	(tri1_2	tri2_1)))	lai2_1))))	((bur1_1	((rot3_1	rot2_2)	rot1_1))	gab2_1))	((((369.1_1	((406.1_1	gab1_2)	((416.1_3	lai2_2)	(ceb1_2	vul1_2))))	((((gra1_1	rot1_2)	vul1_1)	icr2_2)	gra2_1))	416.1_4)	(ceb2_1	((gac2_1	(plu1_1	plu2_2))	icr2_1))))	((((((grm2_1	366.1_1)	gal2_2)	vir2_2)	(((icr1_4	vel2_2)	vel1_1)	((hal1_1	hal2_1)	(vir1_1	vir2_1))))	bur2_2)	(406.1_3	(gac2_2
(((((((grm1_1	(((icr1_1	((406.1_2	ceb1_1)	(((lai1_1	(tri1_1	tri2_2))	(tri1_2	tri2_1))	lai2_1)))	((gal1_1	vel1_2)	gal2_1))	((bur1_1	((rot2_2	rot3_1)	rot1_1))	gab2_1)))	((((((369.1_1	vul1_2)	(416.1_3	lai2_2))	(406.1_1	(ceb1_2	gab1_2)))	((((gra1_1	rot1_2)	vul1_1)	gra2_1)	icr2_2))	416.1_4)	(ceb2_1	((gac2_1	(plu1_1	plu2_2))	icr2_1))))	(406.1_3	(gac2_2	(vel2_1	vup2_2))))	((((366.1_1	(gal2_2	grm2_1))	vir2_2)	bur2_2)	(((icr1_4	vel2_2)	vel1_1)	((hal1_1	hal2_1)
((((((((grm1_1	((((((((369.1_1	vul1_2)	(406.1_1	416.1_3))	ceb1_2)	lai2_2)	gab1_2)	416.1_4)	((((gra1_1	rot1_2)	vul1_1)	icr2_2)	gra2_1))	((ceb2_1	icr2_1)	((gac2_1	plu1_1)	plu2_2))))	((icr1_1	((((lai1_1	tri2_2)	tri1_1)	(tri1_2	tri2_1))	lai2_1))	(406.1_2	ceb1_1)))	((gab2_1	(bur1_1	((rot2_2	rot3_1)	rot1_1)))	(gal1_1	(gal2_1	vel1_2))))	(406.1_3	((gac2_2	vup2_2)	vel2_1)))	((((366.1_1	gal2_2)	grm2_1)	bur2_2)	((((icr1_4	vel2_2)	vel1_1)	((hal2_1	hal1_1)	(vir1_1
((((((((grm1_1	((((((((369.1_1	ceb1_2)	(416.1_3	vul1_2))	gab1_2)	lai2_2)	406.1_1)	((gra1_1	rot1_2)	((gra2_1	vul1_1)	icr2_2)))	416.1_4)	(ceb2_1	((gac2_1	(plu1_1	plu2_2))	icr2_1))))	(icr1_1	((406.1_2	ceb1_1)	((((lai1_1	tri1_1)	tri2_2)	(tri1_2	tri2_1))	lai2_1))))	(((bur1_1	((rot1_1	rot2_2)	rot3_1))	gab2_1)	((gal1_1	gal2_1)	vel1_2)))	(406.1_3	((gac2_2	vup2_2)	vel2_1)))	((((366.1_1	grm2_1)	gal2_2)	vir2_2)	((((icr1_4	vel2_2)	vel1_1)	((hal1_1	hal2_1)	(vir1_1
((((((((grm1_1	((((((369.1_1	416.1_3)	406.1_1)	(gab1_2	lai2_2))	(ceb1_2	vul1_2))	((gra1_1	rot1_2)	((gra2_1	vul1_1)	icr2_2)))	(416.1_4	(ceb2_1	(((gac2_1	plu2_2)	plu1_1)	icr2_1)))))	((bur1_1	((rot2_2	rot3_1)	rot1_1))	gab2_1))	((icr1_1	(gal1_1	(gal2_1	vel1_2)))	((406.1_2	ceb1_1)	(((lai1_1	(tri1_1	tri2_2))	(tri1_2	tri2_1))	lai2_1))))	(406.1_3	((gac2_2	vup2_2)	vel2_1)))	(((366.1_1	(gal2_2	grm2_1))	vir2_2)	(((vel1_1	(icr1_4	vel2_2))	(hal1_1	(hal2_1	(vir1_1
((((((((grm1_1	(icr1_1	(((406.1_2	ceb1_1)	(((lai1_1	tri1_1)	((tri1_2	tri2_1)	tri2_2))	lai2_1))	((gal1_1	gal2_1)	vel1_2))))	((((((369.1_1	vul1_2)	(416.1_3	gab1_2))	((406.1_1	ceb1_2)	lai2_2))	(((gra1_1	rot1_2)	(gra2_1	vul1_1))	icr2_2))	416.1_4)	(ceb2_1	((gac2_1	(plu1_1	plu2_2))	icr2_1))))	((bur1_1	(rot3_1	(rot1_1	rot2_2)))	gab2_1))	((((gal2_2	vir2_2)	(366.1_1	grm2_1))	(((icr1_4	vel2_2)	vel1_1)	((hal1_1	hal2_1)	(vir1_1	vir2_1))))	bur2_2))	(406.1_3	((gac2_2
((((((grm1_1	((((icr1_1	((((lai1_1	tri1_1)	tri2_2)	(tri1_2	tri2_1))	lai2_1))	(406.1_2	ceb1_1))	((gal1_1	vel1_2)	gal2_1))	((bur1_1	(rot2_2	(rot1_1	rot3_1)))	gab2_1)))	(((((((369.1_1	lai2_2)	gab1_2)	(406.1_1	ceb1_2))	(416.1_3	vul1_2))	((((gra1_1	rot1_2)	vul1_1)	icr2_2)	gra2_1))	416.1_4)	((ceb2_1	icr2_1)	((gac2_1	plu2_2)	plu1_1))))	((((gac1_2	((((gag2_1	plu2_1)	(vul3_1	icr1_3))	(((((ceb2_2	icr2_3)	gab1_1)	((gag1_1	vup2_1)	vul2_1))	gag2_2)	gab2_2))	((bur1_2
((((((((grm1_1	((bur1_1	((rot3_1	rot2_2)	rot1_1))	gab2_1))	(((icr1_1	406.1_2)	(ceb1_1	((((lai1_1	tri2_2)	(tri1_2	tri2_1))	tri1_1)	lai2_1)))	(gal1_1	(gal2_1	vel1_2))))	((((((369.1_1	lai2_2)	(ceb1_2	gab1_2))	((406.1_1	vul1_2)	416.1_3))	((gra1_1	rot1_2)	((gra2_1	vul1_1)	icr2_2)))	416.1_4)	(ceb2_1	(((gac2_1	plu1_1)	plu2_2)	icr2_1))))	(406.1_3	(gac2_2	(vel2_1	vup2_2))))	(((((gal2_2	grm2_1)	366.1_1)	vir2_2)	(((icr1_4	vel2_2)	vel1_1)	((hal1_1	hal2_1)	(vir1_1
(((((((((grm1_1	((((((369.1_1	gab1_2)	((406.1_1	vul1_2)	lai2_2))	(416.1_3	ceb1_2))	((gra1_1	rot1_2)	(gra2_1	(icr2_2	vul1_1))))	416.1_4)	(ceb2_1	(((gac2_1	plu1_1)	plu2_2)	icr2_1))))	(icr1_1	((406.1_2	ceb1_1)	((((lai1_1	tri2_2)	tri1_1)	(tri1_2	tri2_1))	lai2_1))))	((gal1_1	vel1_2)	gal2_1))	((bur1_1	((rot1_1	rot2_2)	rot3_1))	gab2_1))	(406.1_3	((gac2_2	vel2_1)	vup2_2)))	((((gal2_2	grm2_1)	366.1_1)	vir2_2)	((((icr1_4	vel2_2)	vel1_1)	((hal1_1	hal2_1)	(vir1_1
(((((((((grm1_1	((406.1_2	ceb1_1)	((((lai1_1	tri2_2)	(tri1_2	tri2_1))	tri1_1)	lai2_1)))	icr1_1)	((((((369.1_1	406.1_1)	ceb1_2)	(((416.1_3	gab1_2)	vul1_2)	lai2_2))	((gra1_1	rot1_2)	((gra2_1	icr2_2)	vul1_1)))	416.1_4)	(ceb2_1	(((gac2_1	plu2_2)	plu1_1)	icr2_1))))	(((bur1_1	(rot1_1	(rot2_2	rot3_1)))	gab2_1)	(gal1_1	(gal2_1	vel1_2))))	((((gal2_2	grm2_1)	366.1_1)	vir2_2)	((((icr1_4	vel2_2)	vel1_1)	((hal1_1	hal2_1)	(vir1_1	vir2_1)))	bur2_2)))	(406.1_3	((gac2_2
(((((((((grm1_1	((icr1_1	(406.1_2	ceb1_1))	(((lai1_1	(tri1_1	tri2_2))	(tri1_2	tri2_1))	lai2_1)))	((((((369.1_1	lai2_2)	gab1_2)	(406.1_1	ceb1_2))	(416.1_3	vul1_2))	(((gra1_1	rot1_2)	gra2_1)	(icr2_2	vul1_1)))	(416.1_4	(ceb2_1	(((gac2_1	plu1_1)	plu2_2)	icr2_1)))))	((bur1_1	((rot1_1	rot3_1)	rot2_2))	gab2_1))	((gal1_1	vel1_2)	gal2_1))	(406.1_3	((gac2_2	vel2_1)	vup2_2)))	((((gal2_2	grm2_1)	366.1_1)	vir2_2)	((((icr1_4	vel2_2)	vel1_1)	((hal2_1	hal1_1)	(vir1_1
((((((((grm1_1	(((((((369.1_1	gab1_2)	ceb1_2)	416.1_3)	((406.1_1	vul1_2)	lai2_2))	((((gra1_1	rot1_2)	vul1_1)	gra2_1)	icr2_2))	416.1_4)	(ceb2_1	((gac2_1	(plu1_1	plu2_2))	icr2_1))))	(icr1_1	((406.1_2	ceb1_1)	((((lai1_1	tri1_1)	tri2_2)	(tri1_2	tri2_1))	lai2_1))))	((bur1_1	((rot1_1	rot2_2)	rot3_1))	gab2_1))	((gal1_1	vel1_2)	gal2_1))	(406.1_3	((gac2_2	vel2_1)	vup2_2)))	(((((grm2_1	gal2_2)	366.1_1)	vir2_2)	(((icr1_4	vel2_2)	vel1_1)	((hal1_1	hal2_1)	(vir1_1
((((((((grm1_1	((gal1_1	vel1_2)	gal2_1))	(((icr1_1	(406.1_2	ceb1_1))	((((lai1_1	tri2_2)	(tri1_2	tri2_1))	tri1_1)	lai2_1))	(((((((369.1_1	gab1_2)	406.1_1)	((416.1_3	ceb1_2)	vul1_2))	lai2_2)	(((gra1_1	rot1_2)	gra2_1)	(icr2_2	vul1_1)))	416.1_4)	(ceb2_1	(((gac2_1	plu1_1)	plu2_2)	icr2_1)))))	((bur1_1	(rot3_1	(rot1_1	rot2_2)))	gab2_1))	(406.1_3	((gac2_2	vup2_2)	vel2_1)))	(((366.1_1	(gal2_2	grm2_1))	vir2_2)	((((icr1_4	vel2_2)	vel1_1)	((hal1_1	hal2_1)	(vir1_1
((((((((grm1_1	((gal1_1	gal2_1)	vel1_2))	((bur1_1	((rot3_1	rot2_2)	rot1_1))	gab2_1))	(((icr1_1	((((lai1_1	tri2_2)	tri1_1)	(tri1_2	tri2_1))	lai2_1))	(406.1_2	ceb1_1))	(((((((369.1_1	416.1_3)	gab1_2)	lai2_2)	(406.1_1	(ceb1_2	vul1_2)))	((gra1_1	rot1_2)	((gra2_1	icr2_2)	vul1_1)))	416.1_4)	(ceb2_1	(((gac2_1	plu1_1)	plu2_2)	icr2_1)))))	((gal2_2	(366.1_1	grm2_1))	(((((icr1_4	vel2_2)	vel1_1)	((hal2_1	hal1_1)	(vir1_1	vir2_1)))	bur2_2)	vir2_2)))	(406.1_3	((gac2_2
(((((((grm1_1	(gal1_1	(gal2_1	vel1_2)))	((bur1_1	((rot3_1	rot2_2)	rot1_1))	gab2_1))	((((icr1_1	ceb1_1)	((((lai1_1	tri2_2)	tri1_1)	(tri1_2	tri2_1))	lai2_1))	406.1_2)	((((((369.1_1	lai2_2)	(406.1_1	ceb1_2))	(416.1_3	vul1_2))	gab1_2)	(416.1_4	(((gra1_1	rot1_2)	vul1_1)	(gra2_1	icr2_2))))	((ceb2_1	icr2_1)	((gac2_1	plu1_1)	plu2_2)))))	((((366.1_1	((gal2_2	grm2_1)	vir2_2))	bur2_2)	(((icr1_4	vel2_2)	vel1_1)	((hal1_1	hal2_1)	(vir1_1	vir2_1))))	(406.1_3	(gac2_2
(((((((grm1_1	((icr1_1	(406.1_2	ceb1_1))	(((lai1_1	(tri1_1	tri2_2))	(tri1_2	tri2_1))	lai2_1)))	(((((((369.1_1	406.1_1)	ceb1_2)	lai2_2)	((416.1_3	gab1_2)	vul1_2))	((((gra1_1	rot1_2)	vul1_1)	icr2_2)	gra2_1))	416.1_4)	(ceb2_1	(((gac2_1	plu1_1)	plu2_2)	icr2_1))))	(((bur1_1	(rot1_1	(rot2_2	rot3_1)))	gab2_1)	(gal1_1	(gal2_1	vel1_2))))	(((((gal2_2	366.1_1)	grm2_1)	vir2_2)	((((icr1_4	vel2_2)	vel1_1)	((hal2_1	(vir1_1	vir2_1))	hal1_1))	bur2_2))	(406.1_3	(gac2_2
((((((((grm1_1	((icr1_1	((((lai1_1	tri1_1)	tri2_2)	(tri1_2	tri2_1))	lai2_1))	(406.1_2	ceb1_1)))	(((((((369.1_1	gab1_2)	lai2_2)	ceb1_2)	(406.1_1	(416.1_3	vul1_2)))	(((gra1_1	rot1_2)	(icr2_2	vul1_1))	gra2_1))	416.1_4)	((ceb2_1	icr2_1)	((gac2_1	plu2_2)	plu1_1))))	(((bur1_1	(rot2_2	(rot1_1	rot3_1)))	gab2_1)	((gal1_1	vel1_2)	gal2_1)))	(406.1_3	((gac2_2	vel2_1)	vup2_2)))	(((366.1_1	(gal2_2	grm2_1))	((((icr1_4	vel2_2)	vel1_1)	((hal2_1	hal1_1)	(vir1_1	vir2_1)))
((((((((grm1_1	((406.1_2	ceb1_1)	(((lai1_1	(tri1_1	tri2_2))	(tri1_2	tri2_1))	lai2_1)))	icr1_1)	((((((369.1_1	vul1_2)	(((406.1_1	gab1_2)	ceb1_2)	lai2_2))	416.1_3)	((((gra1_1	rot1_2)	icr2_2)	vul1_1)	gra2_1))	416.1_4)	(ceb2_1	(((gac2_1	plu2_2)	plu1_1)	icr2_1))))	(((bur1_1	(rot2_2	(rot1_1	rot3_1)))	gab2_1)	((gal1_1	gal2_1)	vel1_2)))	(((((366.1_1	(gal2_2	grm2_1))	(((icr1_4	vel2_2)	vel1_1)	((hal1_1	hal2_1)	(vir1_1	vir2_1))))	bur2_2)	vir2_2)	(406.1_3	((gac2_2
((((((((grm1_1	((icr1_1	(((lai1_1	tri1_1)	((tri1_2	tri2_1)	tri2_2))	lai2_1))	(406.1_2	ceb1_1)))	(((((((369.1_1	406.1_1)	((416.1_3	gab1_2)	ceb1_2))	vul1_2)	lai2_2)	((((gra1_1	rot1_2)	vul1_1)	gra2_1)	icr2_2))	416.1_4)	(ceb2_1	((gac2_1	(plu1_1	plu2_2))	icr2_1))))	(((bur1_1	((rot2_2	rot3_1)	rot1_1))	gab2_1)	((gal1_1	vel1_2)	gal2_1)))	(((gal2_2	(grm2_1	vir2_2))	((((icr1_4	vel2_2)	vel1_1)	((hal1_1	hal2_1)	(vir1_1	vir2_1)))	bur2_2))	366.1_1))	(((gac2_2	vel2_1)
((((((grm1_1	((gal1_1	vel1_2)	gal2_1))	((bur1_1	(rot1_1	(rot2_2	rot3_1)))	gab2_1))	(((icr1_1	406.1_2)	(ceb1_1	((((lai1_1	tri1_1)	(tri1_2	tri2_2))	tri2_1)	lai2_1)))	((((((369.1_1	ceb1_2)	(gab1_2	vul1_2))	((406.1_1	416.1_3)	lai2_2))	(((gra1_1	rot1_2)	(icr2_2	vul1_1))	gra2_1))	(ceb2_1	icr2_1))	(416.1_4	(gac2_1	(plu1_1	plu2_2))))))	((((366.1_1	(gal2_2	grm2_1))	vir2_2)	((((icr1_4	vel2_2)	vel1_1)	bur2_2)	((hal1_1	hal2_1)	(vir1_1	vir2_1))))	(406.1_3	((gac2_2
(((((((grm1_1	(((bur1_1	((rot2_2	rot3_1)	rot1_1))	gab2_1)	((gal1_1	vel1_2)	gal2_1)))	(((icr1_1	((lai1_1	(tri1_2	tri2_1))	(lai2_1	(tri1_1	tri2_2))))	(406.1_2	ceb1_1))	(((((369.1_1	vul1_2)	((((406.1_1	ceb1_2)	416.1_3)	gab1_2)	lai2_2))	((((gra1_1	rot1_2)	vul1_1)	icr2_2)	gra2_1))	416.1_4)	(ceb2_1	((gac2_1	(plu2_2	plu1_1))	icr2_1)))))	(((gal2_2	grm2_1)	(366.1_1	vir2_2))	((((icr1_4	vel2_2)	vel1_1)	((hal1_1	hal2_1)	(vir1_1	vir2_1)))	bur2_2)))	(406.1_3	((gac2_2
((((((((grm1_1	((((((369.1_1	406.1_1)	((416.1_3	(gab1_2	vul1_2))	lai2_2))	ceb1_2)	(((gra1_1	(rot1_2	vul1_1))	gra2_1)	icr2_2))	416.1_4)	((ceb2_1	icr2_1)	((gac2_1	plu1_1)	plu2_2))))	((icr1_1	(((lai1_1	(tri1_2	tri2_1))	(tri1_1	tri2_2))	lai2_1))	(406.1_2	ceb1_1)))	(((bur1_1	((rot2_2	rot1_1)	rot3_1))	gab2_1)	((gal1_1	vel1_2)	gal2_1)))	(((((366.1_1	grm2_1)	gal2_2)	bur2_2)	vir2_2)	(((icr1_4	vel2_2)	vel1_1)	((hal1_1	hal2_1)	(vir1_1	vir2_1)))))	(406.1_3	((gac2_2
((((((((grm1_1	((icr1_1	(406.1_2	ceb1_1))	((((lai1_1	tri2_2)	tri1_1)	(tri1_2	tri2_1))	lai2_1)))	(((((((369.1_1	vul1_2)	(ceb1_2	gab1_2))	(406.1_1	lai2_2))	416.1_3)	((((gra1_1	rot1_2)	vul1_1)	gra2_1)	icr2_2))	416.1_4)	(ceb2_1	((gac2_1	(plu1_1	plu2_2))	icr2_1))))	(((bur1_1	(rot2_2	(rot1_1	rot3_1)))	gab2_1)	((gal1_1	gal2_1)	vel1_2)))	(406.1_3	((gac2_2	vup2_2)	vel2_1)))	((((grm2_1	gal2_2)	366.1_1)	vir2_2)	((((icr1_4	vel2_2)	vel1_1)	((hal2_1	hal1_1)	(vir1_1
((((((((grm1_1	((((lai1_1	tri1_1)	(tri1_2	tri2_1))	tri2_2)	lai2_1))	(icr1_1	(406.1_2	ceb1_1)))	(((((((((369.1_1	416.1_3)	vul1_2)	gab1_2)	ceb1_2)	406.1_1)	lai2_2)	(((gra1_1	rot1_2)	vul1_1)	(gra2_1	icr2_2)))	416.1_4)	(ceb2_1	(((gac2_1	plu1_1)	plu2_2)	icr2_1))))	(((bur1_1	((rot2_2	rot3_1)	rot1_1))	gab2_1)	((gal1_1	vel1_2)	gal2_1)))	(((((((((((ceb2_2	vul3_1)	(vup2_1	gag2_1))	(gac1_2	gag2_2))	((vul2_1	icr1_3)	gab2_2))	((gab1_1	gag1_1)	icr2_3))	plu2_1)	(gac1_1
((((((((grm1_1	(((((((369.1_1	vul1_2)	gab1_2)	416.1_3)	((406.1_1	ceb1_2)	lai2_2))	(((gra1_1	rot1_2)	(gra2_1	vul1_1))	icr2_2))	416.1_4)	(ceb2_1	(((gac2_1	plu2_2)	plu1_1)	icr2_1))))	((icr1_1	(406.1_2	ceb1_1))	(((lai1_1	(tri1_1	tri2_2))	(tri1_2	tri2_1))	lai2_1)))	(((bur1_1	(rot2_2	(rot1_1	rot3_1)))	gab2_1)	((gal1_1	vel1_2)	gal2_1)))	((((366.1_1	(gal2_2	grm2_1))	vir2_2)	(((icr1_4	vel2_2)	vel1_1)	((hal1_1	hal2_1)	(vir1_1	vir2_1))))	bur2_2))	(406.1_3	((gac2_2
(((((((grm1_1	(((((369.1_1	(406.1_1	416.1_3))	((ceb1_2	(gab1_2	vul1_2))	lai2_2))	(((gra1_1	rot1_2)	icr2_2)	(gra2_1	vul1_1)))	416.1_4)	(ceb2_1	(((gac2_1	plu1_1)	plu2_2)	icr2_1))))	(icr1_1	(((406.1_2	ceb1_1)	(((lai1_1	tri2_1)	((tri1_1	tri1_2)	tri2_2))	lai2_1))	((gal1_1	gal2_1)	vel1_2))))	((bur1_1	((rot3_1	rot1_1)	rot2_2))	gab2_1))	(((((gal2_2	grm2_1)	366.1_1)	((((icr1_4	vel2_2)	vel1_1)	bur2_2)	((hal1_1	hal2_1)	(vir1_1	vir2_1))))	vir2_2)	(406.1_3	(gac2_2
(((((((grm1_1	((icr1_1	((406.1_2	ceb1_1)	(((lai1_1	(tri1_1	tri2_2))	(tri1_2	tri2_1))	lai2_1)))	(gal1_1	(gal2_1	vel1_2))))	(((((369.1_1	((406.1_1	ceb1_2)	416.1_3))	(gab1_2	(lai2_2	vul1_2)))	((((gra1_1	rot1_2)	vul1_1)	icr2_2)	gra2_1))	416.1_4)	(ceb2_1	(((gac2_1	plu1_1)	plu2_2)	icr2_1))))	(gab2_1	(bur1_1	((rot1_1	rot2_2)	rot3_1))))	(((((366.1_1	grm2_1)	gal2_2)	vir2_2)	(((((icr1_4	vel2_2)	vel1_1)	(hal2_1	hal1_1))	(vir1_1	vir2_1))	bur2_2))	(406.1_3	(gac2_2
(((((((grm1_1	((bur1_1	((rot1_1	rot3_1)	rot2_2))	gab2_1))	((((((369.1_1	lai2_2)	((406.1_1	gab1_2)	((416.1_3	vul1_2)	ceb1_2)))	(gra1_1	rot1_2))	(gra2_1	(icr2_2	vul1_1)))	416.1_4)	(ceb2_1	(((gac2_1	plu1_1)	plu2_2)	icr2_1))))	(icr1_1	(((406.1_2	ceb1_1)	(((lai1_1	(tri1_1	tri2_2))	(tri1_2	tri2_1))	lai2_1))	((gal1_1	vel1_2)	gal2_1))))	(((((366.1_1	gal2_2)	grm2_1)	vir2_2)	((((icr1_4	vel2_2)	vel1_1)	((hal1_1	hal2_1)	(vir1_1	vir2_1)))	bur2_2))	(406.1_3	(gac2_2
(((((((grm1_1	((((icr1_1	((lai1_1	(tri1_1	tri2_2))	(tri1_2	tri2_1)))	lai2_1)	(406.1_2	ceb1_1))	((gal1_1	vel1_2)	gal2_1)))	(((((369.1_1	416.1_3)	(((406.1_1	gab1_2)	vul1_2)	ceb1_2))	lai2_2)	((((gra1_1	rot1_2)	vul1_1)	gra2_1)	icr2_2))	(416.1_4	(ceb2_1	((gac2_1	(plu1_1	plu2_2))	icr2_1)))))	((bur1_1	((rot1_1	rot2_2)	rot3_1))	gab2_1))	(((((366.1_1	gal2_2)	grm2_1)	vir2_2)	((((icr1_4	vel2_2)	vel1_1)	((hal1_1	hal2_1)	(vir1_1	vir2_1)))	bur2_2))	(406.1_3	(gac2_2
(((((((grm1_1	((icr1_1	((gal1_1	gal2_1)	vel1_2))	((406.1_2	ceb1_1)	((((lai1_1	tri2_2)	tri1_1)	(tri1_2	tri2_1))	lai2_1))))	((((369.1_1	gab1_2)	lai2_2)	(((406.1_1	416.1_3)	ceb1_2)	vul1_2))	((416.1_4	((gra1_1	rot1_2)	((gra2_1	vul1_1)	icr2_2)))	(ceb2_1	((gac2_1	(plu1_1	plu2_2))	icr2_1)))))	((bur1_1	(rot3_1	(rot2_2	rot1_1)))	gab2_1))	(((((366.1_1	grm2_1)	gal2_2)	vir2_2)	((((icr1_4	vel2_2)	vel1_1)	((hal1_1	hal2_1)	(vir1_1	vir2_1)))	bur2_2))	(((gac2_2	vel2_1)
(((((((((((grm1_1	(406.1_2	ceb1_1))	(((lai1_1	lai2_1)	(tri1_1	tri2_2))	(tri1_2	tri2_1)))	((gal1_1	gal2_1)	vel1_2))	((bur1_1	((rot3_1	rot1_1)	rot2_2))	gab2_1))	icr1_1)	((((((((369.1_1	(ceb1_2	gab1_2))	416.1_3)	406.1_1)	vul1_2)	lai2_2)	((((gra1_1	rot1_2)	vul1_1)	gra2_1)	icr2_2))	416.1_4)	(ceb2_1	(((gac2_1	plu1_1)	plu2_2)	icr2_1))))	((((gal2_2	grm2_1)	366.1_1)	vir2_2)	(((icr1_4	vel2_2)	vel1_1)	(bur2_2	((hal1_1	hal2_1)	(vir1_1	vir2_1))))))	(406.1_3	((gac2_2
((((((((((grm1_1	(406.1_2	ceb1_1))	((((lai1_1	tri2_2)	(tri1_2	tri2_1))	tri1_1)	lai2_1))	icr1_1)	(((bur1_1	((rot1_1	rot2_2)	rot3_1))	gab2_1)	(gal1_1	(gal2_1	vel1_2))))	(((((((369.1_1	lai2_2)	vul1_2)	ceb1_2)	416.1_3)	(406.1_1	gab1_2))	(416.1_4	(((gra1_1	rot1_2)	vul1_1)	(gra2_1	icr2_2))))	(ceb2_1	(((gac2_1	plu1_1)	plu2_2)	icr2_1))))	(((((gal2_2	grm2_1)	366.1_1)	((hal1_1	hal2_1)	(vir1_1	vir2_1)))	(bur2_2	vir2_2))	((icr1_4	vel2_2)	vel1_1)))	(406.1_3	(gac2_2
((((((grm1_1	((((icr1_1	ceb1_1)	(406.1_2	(((lai1_1	tri2_2)	(tri1_1	(tri1_2	tri2_1)))	lai2_1)))	(gal1_1	(gal2_1	vel1_2)))	((bur1_1	((rot2_2	rot3_1)	rot1_1))	gab2_1)))	((((((369.1_1	406.1_1)	(416.1_3	ceb1_2))	lai2_2)	(gab1_2	vul1_2))	((gra1_1	rot1_2)	((gra2_1	vul1_1)	icr2_2)))	(416.1_4	(ceb2_1	(((gac2_1	plu1_1)	plu2_2)	icr2_1)))))	((((366.1_1	(gal2_2	grm2_1))	vir2_2)	((((icr1_4	vel2_2)	vel1_1)	((hal1_1	hal2_1)	(vir1_1	vir2_1)))	bur2_2))	(406.1_3	(gac2_2
(((((((grm1_1	(icr1_1	(((406.1_2	ceb1_1)	((((lai1_1	(tri1_2	tri2_1))	tri2_2)	tri1_1)	lai2_1))	((gal1_1	vel1_2)	gal2_1))))	((((((369.1_1	ceb1_2)	((406.1_1	(416.1_3	vul1_2))	gab1_2))	lai2_2)	(((gra1_1	rot1_2)	(gra2_1	vul1_1))	icr2_2))	416.1_4)	(ceb2_1	(((gac2_1	plu1_1)	plu2_2)	icr2_1))))	((bur1_1	((rot2_2	rot3_1)	rot1_1))	gab2_1))	(((((gal2_2	grm2_1)	366.1_1)	vir2_2)	((((icr1_4	vel2_2)	vel1_1)	((hal2_1	hal1_1)	(vir1_1	vir2_1)))	bur2_2))	(406.1_3	((gac2_2
((((((((grm1_1	((((((369.1_1	vul1_2)	406.1_1)	((416.1_3	(ceb1_2	gab1_2))	lai2_2))	(((gra1_1	rot1_2)	(icr2_2	vul1_1))	gra2_1))	416.1_4)	(ceb2_1	(((gac2_1	plu1_1)	plu2_2)	icr2_1))))	(icr1_1	(((406.1_2	ceb1_1)	((((lai1_1	(tri1_2	tri2_1))	tri2_2)	tri1_1)	lai2_1))	((gal1_1	vel1_2)	gal2_1))))	((bur1_1	((rot1_1	rot2_2)	rot3_1))	gab2_1))	(((366.1_1	(gal2_2	grm2_1))	vir2_2)	((((icr1_4	vel2_2)	vel1_1)	((vir1_1	vir2_1)	(hal1_1	hal2_1)))	bur2_2)))	(406.1_3	((gac2_2
((((((((grm1_1	((((((((369.1_1	406.1_1)	416.1_3)	gab1_2)	vul1_2)	(ceb1_2	lai2_2))	(((gra1_1	rot1_2)	vul1_1)	(gra2_1	icr2_2)))	416.1_4)	((ceb2_1	icr2_1)	((gac2_1	plu1_1)	plu2_2))))	(((icr1_1	((gal1_1	vel1_2)	gal2_1))	((((lai1_1	tri2_2)	tri1_1)	(tri1_2	tri2_1))	lai2_1))	(406.1_2	ceb1_1)))	((bur1_1	((rot3_1	rot2_2)	rot1_1))	gab2_1))	(406.1_3	(gac2_2	(vel2_1	vup2_2))))	(((366.1_1	(gal2_2	grm2_1))	vir2_2)	((((icr1_4	vel2_2)	vel1_1)	((vir1_1	vir2_1)	(hal1_1
((((((((grm1_1	((((((((369.1_1	(416.1_3	lai2_2))	vul1_2)	ceb1_2)	(406.1_1	gab1_2))	((gra2_1	vul1_1)	icr2_2))	(gra1_1	rot1_2))	416.1_4)	(ceb2_1	((gac2_1	(plu1_1	plu2_2))	icr2_1))))	((icr1_1	((406.1_2	(((lai1_1	(tri1_1	tri2_2))	(tri1_2	tri2_1))	lai2_1))	ceb1_1))	((gal1_1	vel1_2)	gal2_1)))	((bur1_1	((rot1_1	rot3_1)	rot2_2))	gab2_1))	((((366.1_1	grm2_1)	gal2_2)	vir2_2)	((((icr1_4	vel2_2)	vel1_1)	bur2_2)	((hal1_1	hal2_1)	(vir1_1	vir2_1)))))	(406.1_3	((gac2_2
(((((((grm1_1	(((((369.1_1	((406.1_1	(lai2_2	vul1_2))	ceb1_2))	(416.1_3	gab1_2))	(((gra1_1	rot1_2)	(gra2_1	vul1_1))	icr2_2))	416.1_4)	(ceb2_1	((gac2_1	(plu1_1	plu2_2))	icr2_1))))	(icr1_1	(((406.1_2	ceb1_1)	((((lai1_1	tri1_1)	tri2_2)	(tri1_2	tri2_1))	lai2_1))	((gal1_1	gal2_1)	vel1_2))))	(gab2_1	(bur1_1	((rot1_1	rot3_1)	rot2_2))))	(((((366.1_1	gal2_2)	grm2_1)	vir2_2)	((((icr1_4	vel2_2)	vel1_1)	bur2_2)	((hal2_1	hal1_1)	(vir1_1	vir2_1))))	(406.1_3	((gac2_2
(((((((grm1_1	((bur1_1	(rot2_2	(rot1_1	rot3_1)))	gab2_1))	(((((369.1_1	lai2_2)	((406.1_1	gab1_2)	(416.1_3	(ceb1_2	vul1_2))))	(((gra1_1	rot1_2)	vul1_1)	(gra2_1	icr2_2)))	416.1_4)	(ceb2_1	((gac2_1	(plu1_1	plu2_2))	icr2_1))))	((icr1_1	((gal1_1	vel1_2)	gal2_1))	((406.1_2	ceb1_1)	(((lai1_1	(tri1_2	tri2_1))	(tri1_1	tri2_2))	lai2_1))))	((((((gal2_2	grm2_1)	366.1_1)	vir2_2)	bur2_2)	(((icr1_4	vel2_2)	vel1_1)	((hal1_1	hal2_1)	(vir1_1	vir2_1))))	(406.1_3	(gac2_2
((((((grm1_1	(((icr1_1	(((406.1_2	ceb1_1)	((((lai1_1	tri1_1)	(tri1_2	tri2_1))	tri2_2)	lai2_1))	((gal1_1	gal2_1)	vel1_2)))	((bur1_1	(rot3_1	(rot1_1	rot2_2)))	gab2_1))	(((((((369.1_1	vul1_2)	ceb1_2)	(406.1_1	(gab1_2	lai2_2)))	416.1_3)	((gra1_1	rot1_2)	((gra2_1	vul1_1)	icr2_2)))	416.1_4)	(ceb2_1	(((gac2_1	plu1_1)	plu2_2)	icr2_1)))))	(406.1_3	((gac2_2	vel2_1)	vup2_2)))	((((vir2_2	(gal2_2	grm2_1))	366.1_1)	(((icr1_4	vel2_2)	vel1_1)	((hal2_1	hal1_1)	(vir1_1
((((((grm1_1	(((((369.1_1	406.1_1)	(((416.1_3	ceb1_2)	vul1_2)	(gab1_2	lai2_2)))	((((gra1_1	rot1_2)	vul1_1)	icr2_2)	gra2_1))	416.1_4)	(ceb2_1	(((gac2_1	plu1_1)	plu2_2)	icr2_1))))	(((icr1_1	((gal1_1	vel1_2)	gal2_1))	((406.1_2	ceb1_1)	(((lai1_1	tri2_2)	(tri1_1	(tri1_2	tri2_1)))	lai2_1)))	((bur1_1	(rot2_2	(rot1_1	rot3_1)))	gab2_1)))	(406.1_3	(gac2_2	(vup2_2	vel2_1))))	(((((366.1_1	gal2_2)	grm2_1)	vir2_2)	(((icr1_4	vel2_2)	vel1_1)	((hal1_1	hal2_1)	(vir1_1
(((((((grm1_1	((icr1_1	((gal1_1	gal2_1)	vel1_2))	((406.1_2	ceb1_1)	(((lai1_1	(tri1_1	tri2_2))	(tri1_2	tri2_1))	lai2_1))))	(gab2_1	(bur1_1	((rot3_1	rot1_1)	rot2_2))))	((((((369.1_1	ceb1_2)	416.1_3)	((406.1_1	(gab1_2	vul1_2))	lai2_2))	(((gra1_1	rot1_2)	(gra2_1	icr2_2))	vul1_1))	(ceb2_1	(((gac2_1	plu2_2)	plu1_1)	icr2_1)))	416.1_4))	(((((366.1_1	grm2_1)	gal2_2)	vir2_2)	(((icr1_4	vel2_2)	vel1_1)	((hal2_1	hal1_1)	(vir1_1	vir2_1))))	bur2_2))	(406.1_3	((gac2_2
(((((((grm1_1	((((369.1_1	(((406.1_1	(gab1_2	vul1_2))	ceb1_2)	416.1_3))	lai2_2)	(((gra1_1	rot1_2)	gra2_1)	(icr2_2	vul1_1)))	(416.1_4	(ceb2_1	(((gac2_1	plu1_1)	plu2_2)	icr2_1)))))	(icr1_1	(((406.1_2	ceb1_1)	((gal1_1	vel1_2)	gal2_1))	((((lai1_1	tri2_2)	tri1_1)	(tri1_2	tri2_1))	lai2_1))))	(gab2_1	(bur1_1	((rot1_1	rot3_1)	rot2_2))))	((((366.1_1	gal2_2)	grm2_1)	vir2_2)	(((icr1_4	vel2_2)	vel1_1)	(bur2_2	((hal2_1	hal1_1)	(vir1_1	vir2_1))))))	(406.1_3	((gac2_2
(((((((grm1_1	(icr1_1	((406.1_2	((((lai1_1	tri2_2)	(tri1_2	tri2_1))	tri1_1)	lai2_1))	(ceb1_1	((gal1_1	vel1_2)	gal2_1)))))	((((((369.1_1	vul1_2)	416.1_3)	((406.1_1	gab1_2)	(ceb1_2	lai2_2)))	((((gra1_1	rot1_2)	vul1_1)	gra2_1)	icr2_2))	416.1_4)	(ceb2_1	((gac2_1	(plu1_1	plu2_2))	icr2_1))))	((bur1_1	((rot3_1	rot2_2)	rot1_1))	gab2_1))	(((((gal2_2	vir2_2)	(366.1_1	grm2_1))	bur2_2)	((((icr1_4	vel2_2)	vel1_1)	(vir1_1	vir2_1))	(hal2_1	hal1_1)))	(406.1_3	((gac2_2
((((((((grm1_1	((icr1_1	((gal1_1	vel1_2)	gal2_1))	((406.1_2	ceb1_1)	((lai1_1	((tri1_1	tri2_2)	(tri1_2	tri2_1)))	lai2_1))))	((((((369.1_1	vul1_2)	416.1_3)	(((406.1_1	ceb1_2)	gab1_2)	lai2_2))	(((gra1_1	rot1_2)	icr2_2)	(gra2_1	vul1_1)))	(ceb2_1	((gac2_1	(plu1_1	plu2_2))	icr2_1)))	416.1_4))	(gab2_1	(bur1_1	((rot1_1	rot3_1)	rot2_2))))	(406.1_3	((gac2_2	vel2_1)	vup2_2)))	((((gal2_2	grm2_1)	366.1_1)	vir2_2)	((((icr1_4	vel2_2)	vel1_1)	(hal1_1	(hal2_1	(vir1_1
(((((((((grm1_1	((gal1_1	vel1_2)	gal2_1))	((icr1_1	((((lai1_1	tri2_2)	tri1_1)	(tri1_2	tri2_1))	lai2_1))	(406.1_2	ceb1_1)))	((((((369.1_1	(ceb1_2	gab1_2))	(416.1_3	vul1_2))	(406.1_1	lai2_2))	((((gra1_1	rot1_2)	vul1_1)	icr2_2)	gra2_1))	(416.1_4	((gac2_1	plu1_1)	plu2_2)))	(ceb2_1	icr2_1)))	((bur1_1	((rot2_2	rot3_1)	rot1_1))	gab2_1))	(406.1_3	(gac2_2	(vel2_1	vup2_2))))	(((((366.1_1	gal2_2)	grm2_1)	vir2_2)	(((icr1_4	vel2_2)	vel1_1)	((hal2_1	hal1_1)	(vir1_1
((((((((((grm1_1	(406.1_2	ceb1_1))	(icr1_1	(gal1_1	(gal2_1	vel1_2))))	(((lai1_1	(tri1_1	tri2_2))	(tri1_2	tri2_1))	lai2_1))	(((((((369.1_1	(gab1_2	vul1_2))	406.1_1)	(416.1_3	ceb1_2))	lai2_2)	(((gra1_1	rot1_2)	(gra2_1	vul1_1))	icr2_2))	(ceb2_1	icr2_1))	(416.1_4	(gac2_1	(plu1_1	plu2_2)))))	((bur1_1	((rot2_2	rot3_1)	rot1_1))	gab2_1))	(406.1_3	((gac2_2	vup2_2)	vel2_1)))	((((366.1_1	grm2_1)	gal2_2)	(bur2_2	vir2_2))	(((icr1_4	vel2_2)	vel1_1)	((hal1_1	hal2_1)
(((((((grm1_1	((406.1_2	ceb1_1)	((((lai1_1	tri1_1)	tri2_2)	(tri1_2	tri2_1))	lai2_1)))	((icr1_1	((gal1_1	gal2_1)	vel1_2))	((bur1_1	(rot1_1	(rot2_2	rot3_1)))	gab2_1)))	((((369.1_1	(406.1_1	416.1_3))	((ceb1_2	lai2_2)	(gab1_2	vul1_2)))	(((gra1_1	rot1_2)	(gra2_1	vul1_1))	icr2_2))	((416.1_4	((gac2_1	plu1_1)	plu2_2))	(ceb2_1	icr2_1))))	(406.1_3	((gac2_2	vup2_2)	vel2_1)))	((((((((((vul3_1	(plu2_1	(gag1_1	icr1_3)))	(gab1_1	gag2_1))	vup2_1)	gag2_2)	((ceb2_2	gab2_2)
(((((((grm1_1	(icr1_1	((406.1_2	ceb1_1)	(((lai1_1	tri1_1)	((tri1_2	tri2_1)	tri2_2))	lai2_1))))	(((bur1_1	(rot3_1	(rot1_1	rot2_2)))	gab2_1)	((gal1_1	vel1_2)	gal2_1)))	(((((369.1_1	(406.1_1	(416.1_3	vul1_2)))	(ceb1_2	(gab1_2	lai2_2)))	(((gra1_1	rot1_2)	(gra2_1	vul1_1))	icr2_2))	(ceb2_1	icr2_1))	(416.1_4	(gac2_1	(plu1_1	plu2_2)))))	(((((gal2_2	grm2_1)	366.1_1)	vir2_2)	((((icr1_4	vel2_2)	vel1_1)	((hal2_1	hal1_1)	(vir1_1	vir2_1)))	bur2_2))	(406.1_3	(gac2_2
(((((grm1_1	((((icr1_1	((406.1_2	ceb1_1)	(((lai1_1	(tri1_1	tri2_2))	(tri1_2	tri2_1))	lai2_1)))	(gal1_1	(gal2_1	vel1_2)))	((((369.1_1	406.1_1)	((416.1_3	vul1_2)	((ceb1_2	lai2_2)	gab1_2)))	(((gra1_1	rot1_2)	gra2_1)	(icr2_2	vul1_1)))	((416.1_4	(gac2_1	(plu2_2	plu1_1)))	(ceb2_1	icr2_1))))	((bur1_1	((rot1_1	rot3_1)	rot2_2))	gab2_1)))	((((((gal2_2	grm2_1)	366.1_1)	vir2_2)	((hal2_1	hal1_1)	(vir1_1	vir2_1)))	(((icr1_4	vel2_2)	vel1_1)	bur2_2))	(406.1_3	((gac2_2
(((((((grm1_1	(icr1_1	(((406.1_2	ceb1_1)	((gal1_1	gal2_1)	vel1_2))	((((lai1_1	tri1_1)	tri2_2)	(tri1_2	tri2_1))	lai2_1))))	((((((369.1_1	416.1_3)	gab1_2)	(((406.1_1	ceb1_2)	lai2_2)	vul1_2))	(((gra1_1	rot1_2)	(gra2_1	icr2_2))	vul1_1))	(ceb2_1	icr2_1))	(416.1_4	((gac2_1	plu1_1)	plu2_2))))	((bur1_1	((rot2_2	rot1_1)	rot3_1))	gab2_1))	((((((grm2_1	gal2_2)	366.1_1)	vir2_2)	(((icr1_4	vel2_2)	vel1_1)	((hal1_1	hal2_1)	(vir1_1	vir2_1))))	bur2_2)	(406.1_3	(gac2_2
((((((((grm1_1	(icr1_1	(((406.1_2	(((lai1_1	((tri1_2	tri2_1)	tri2_2))	tri1_1)	lai2_1))	ceb1_1)	((gal1_1	vel1_2)	gal2_1))))	((((((369.1_1	ceb1_2)	gab1_2)	406.1_1)	(416.1_3	(lai2_2	vul1_2)))	((((gra1_1	rot1_2)	gra2_1)	vul1_1)	icr2_2))	((416.1_4	((gac2_1	plu2_2)	plu1_1))	(ceb2_1	icr2_1))))	((bur1_1	(rot2_2	(rot1_1	rot3_1)))	gab2_1))	(406.1_3	(gac2_2	(vel2_1	vup2_2))))	((((grm2_1	(366.1_1	gal2_2))	vir2_2)	(((icr1_4	vel2_2)	vel1_1)	((hal2_1	hal1_1)	(vir1_1
((((((((grm1_1	(icr1_1	(((406.1_2	ceb1_1)	((((lai1_1	tri1_1)	tri2_2)	(tri1_2	tri2_1))	lai2_1))	((gal1_1	gal2_1)	vel1_2))))	(gab2_1	(bur1_1	((rot1_1	rot3_1)	rot2_2))))	((((((369.1_1	lai2_2)	(406.1_1	vul1_2))	(ceb1_2	gab1_2))	416.1_3)	((((gra1_1	rot1_2)	gra2_1)	vul1_1)	icr2_2))	((416.1_4	((gac2_1	plu1_1)	plu2_2))	(ceb2_1	icr2_1))))	(406.1_3	((gac2_2	vup2_2)	vel2_1)))	(((((gal2_2	grm2_1)	vir2_2)	366.1_1)	(((icr1_4	vel2_2)	vel1_1)	((hal1_1	hal2_1)	(vir1_1
((((((((grm1_1	(((icr1_1	((((lai1_1	(tri1_2	tri2_1))	tri1_1)	tri2_2)	lai2_1))	(406.1_2	ceb1_1))	((gal1_1	vel1_2)	gal2_1)))	((bur1_1	((rot1_1	rot2_2)	rot3_1))	gab2_1))	(((((((369.1_1	406.1_1)	ceb1_2)	416.1_3)	(gab1_2	vul1_2))	lai2_2)	((((gra1_1	rot1_2)	gra2_1)	vul1_1)	icr2_2))	((416.1_4	((gac2_1	plu1_1)	plu2_2))	(ceb2_1	icr2_1))))	((((grm2_1	gal2_2)	366.1_1)	vir2_2)	((((icr1_4	vel2_2)	vel1_1)	((hal1_1	hal2_1)	(vir1_1	vir2_1)))	bur2_2)))	(406.1_3	(gac2_2
(((((((grm1_1	(icr1_1	((406.1_2	ceb1_1)	(((lai1_1	tri1_1)	((tri1_2	tri2_1)	tri2_2))	lai2_1))))	(((bur1_1	((rot1_1	rot3_1)	rot2_2))	gab2_1)	((gal1_1	vel1_2)	gal2_1)))	((((((((369.1_1	gab1_2)	ceb1_2)	vul1_2)	lai2_2)	416.1_3)	406.1_1)	((((gra1_1	rot1_2)	vul1_1)	icr2_2)	gra2_1))	((416.1_4	((gac2_1	plu1_1)	plu2_2))	(ceb2_1	icr2_1))))	(((((366.1_1	grm2_1)	gal2_2)	vir2_2)	((((icr1_4	vel2_2)	vel1_1)	((hal2_1	hal1_1)	(vir1_1	vir2_1)))	bur2_2))	(406.1_3	(gac2_2
(((((((grm1_1	(((((((369.1_1	416.1_3)	(gab1_2	vul1_2))	(ceb1_2	lai2_2))	406.1_1)	((((gra1_1	rot1_2)	vul1_1)	gra2_1)	icr2_2))	(416.1_4	((gac2_1	plu1_1)	plu2_2)))	(ceb2_1	icr2_1)))	(icr1_1	((406.1_2	ceb1_1)	(((lai1_1	(tri1_1	tri2_2))	(tri1_2	tri2_1))	lai2_1))))	(((bur1_1	((rot1_1	rot3_1)	rot2_2))	gab2_1)	((gal1_1	vel1_2)	gal2_1)))	(((((366.1_1	gal2_2)	vir2_2)	grm2_1)	((((icr1_4	vel2_2)	vel1_1)	((hal2_1	hal1_1)	(vir1_1	vir2_1)))	bur2_2))	(406.1_3	((gac2_2
((((((((grm1_1	((gal1_1	vel1_2)	gal2_1))	(gab2_1	(bur1_1	(rot2_2	(rot1_1	rot3_1)))))	icr1_1)	((((((((369.1_1	gab1_2)	lai2_2)	(416.1_3	ceb1_2))	(406.1_1	vul1_2))	((((gra1_1	rot1_2)	vul1_1)	icr2_2)	gra2_1))	(ceb2_1	icr2_1))	(416.1_4	((gac2_1	plu1_1)	plu2_2)))	((406.1_2	ceb1_1)	((((lai1_1	tri2_2)	tri1_1)	(tri1_2	tri2_1))	lai2_1))))	(((((gal2_2	grm2_1)	366.1_1)	vir2_2)	((((icr1_4	vel2_2)	vel1_1)	((hal2_1	hal1_1)	(vir1_1	vir2_1)))	bur2_2))	(406.1_3	((gac2_2
(((((((grm1_1	(gab2_1	(bur1_1	((rot1_1	rot2_2)	rot3_1))))	((406.1_2	ceb1_1)	(((lai1_1	tri2_2)	(tri1_1	(tri1_2	tri2_1)))	lai2_1)))	((icr1_1	((gal1_1	vel1_2)	gal2_1))	(((((369.1_1	lai2_2)	(((406.1_1	416.1_3)	gab1_2)	(ceb1_2	vul1_2)))	(((gra1_1	rot1_2)	vul1_1)	(gra2_1	icr2_2)))	(ceb2_1	icr2_1))	(416.1_4	((gac2_1	plu2_2)	plu1_1)))))	(406.1_3	(gac2_2	(vel2_1	vup2_2))))	((((366.1_1	grm2_1)	gal2_2)	vir2_2)	((((icr1_4	vel2_2)	vel1_1)	((hal1_1	hal2_1)	(vir1_1
(((((((grm1_1	((bur1_1	((rot1_1	rot2_2)	rot3_1))	gab2_1))	(((((369.1_1	ceb1_2)	((((406.1_1	vul1_2)	416.1_3)	gab1_2)	lai2_2))	((((gra1_1	rot1_2)	gra2_1)	vul1_1)	icr2_2))	((416.1_4	(gac2_1	(plu1_1	plu2_2)))	icr2_1))	ceb2_1))	((icr1_1	((406.1_2	ceb1_1)	(((lai1_1	tri2_2)	(tri1_1	(tri1_2	tri2_1)))	lai2_1)))	((gal1_1	vel1_2)	gal2_1)))	(((((gal2_2	grm2_1)	366.1_1)	vir2_2)	((((icr1_4	vel2_2)	vel1_1)	((hal1_1	hal2_1)	(vir1_1	vir2_1)))	bur2_2))	(406.1_3	((gac2_2
((((((((grm1_1	(((((369.1_1	(ceb1_2	lai2_2))	gab1_2)	((406.1_1	416.1_3)	vul1_2))	(((gra1_1	rot1_2)	vul1_1)	(gra2_1	icr2_2)))	((416.1_4	((gac2_1	plu2_2)	plu1_1))	(ceb2_1	icr2_1))))	(icr1_1	(((406.1_2	ceb1_1)	(gal1_1	(gal2_1	vel1_2)))	((((lai1_1	tri1_1)	(tri1_2	tri2_1))	tri2_2)	lai2_1))))	((bur1_1	((rot3_1	rot1_1)	rot2_2))	gab2_1))	(406.1_3	((gac2_2	vup2_2)	vel2_1)))	((((gal2_2	grm2_1)	366.1_1)	vir2_2)	((((icr1_4	vel2_2)	vel1_1)	((hal1_1	hal2_1)	(vir1_1
(((((((((grm1_1	((((((((369.1_1	ceb1_2)	406.1_1)	gab1_2)	(416.1_3	vul1_2))	lai2_2)	(((gra1_1	rot1_2)	vul1_1)	gra2_1))	icr2_2)	((416.1_4	(gac2_1	(plu1_1	plu2_2)))	(ceb2_1	icr2_1))))	(((gal1_1	gal2_1)	vel1_2)	(((lai1_1	tri2_2)	(tri1_1	(tri1_2	tri2_1)))	lai2_1)))	(406.1_2	ceb1_1))	((bur1_1	((rot1_1	rot2_2)	rot3_1))	gab2_1))	icr1_1)	(((((366.1_1	grm2_1)	gal2_2)	vir2_2)	((((icr1_4	vel2_2)	vel1_1)	((hal2_1	hal1_1)	(vir1_1	vir2_1)))	bur2_2))	(406.1_3	(gac2_2
((((((((grm1_1	((icr1_1	(gal1_1	(gal2_1	vel1_2)))	((406.1_2	ceb1_1)	(((lai1_1	tri1_1)	((tri1_2	tri2_1)	tri2_2))	lai2_1))))	(((((((369.1_1	vul1_2)	lai2_2)	gab1_2)	(406.1_1	(416.1_3	ceb1_2)))	(((gra1_1	rot1_2)	(gra2_1	vul1_1))	icr2_2))	(ceb2_1	icr2_1))	(416.1_4	((gac2_1	plu1_1)	plu2_2))))	(gab2_1	(bur1_1	((rot1_1	rot2_2)	rot3_1))))	(406.1_3	((gac2_2	vel2_1)	vup2_2)))	(((gal2_2	(366.1_1	grm2_1))	vir2_2)	((((icr1_4	vel2_2)	vel1_1)	((hal1_1	hal2_1)	(vir1_1
((((((grm1_1	((icr1_1	((gal1_1	vel1_2)	gal2_1))	((406.1_2	ceb1_1)	((lai1_1	(tri1_1	((tri1_2	tri2_1)	tri2_2)))	lai2_1))))	((((((369.1_1	(406.1_1	gab1_2))	(416.1_3	lai2_2))	(ceb1_2	vul1_2))	(((gra1_1	rot1_2)	(gra2_1	icr2_2))	vul1_1))	416.1_4)	(ceb2_1	(((gac2_1	plu2_2)	plu1_1)	icr2_1))))	(gab2_1	(bur1_1	((rot1_1	rot3_1)	rot2_2))))	((((grm2_1	(366.1_1	gal2_2))	vir2_2)	((((icr1_4	vel2_2)	vel1_1)	((hal1_1	hal2_1)	(vir1_1	vir2_1)))	bur2_2))	(406.1_3	((gac2_2
((((((((grm1_1	((gal1_1	gal2_1)	vel1_2))	(icr1_1	((406.1_2	ceb1_1)	((((lai1_1	tri1_1)	tri2_2)	(tri1_2	tri2_1))	lai2_1))))	(gab2_1	(bur1_1	(rot3_1	(rot1_1	rot2_2)))))	(((((((((369.1_1	416.1_3)	lai2_2)	(406.1_1	gab1_2))	(ceb1_2	vul1_2))	((gra1_1	rot1_2)	vul1_1))	icr2_2)	gra2_1)	((ceb2_1	icr2_1)	((gac2_1	plu1_1)	plu2_2)))	416.1_4))	(((vir2_2	((366.1_1	grm2_1)	gal2_2))	((((icr1_4	vel2_2)	vel1_1)	bur2_2)	((hal2_1	hal1_1)	(vir1_1	vir2_1))))	(406.1_3	((gac2_2
((((((((grm1_1	(icr1_1	(((406.1_2	ceb1_1)	((gal1_1	vel1_2)	gal2_1))	((((lai1_1	tri2_2)	tri1_1)	(tri1_2	tri2_1))	lai2_1))))	(((((((369.1_1	vul1_2)	(406.1_1	(416.1_3	ceb1_2)))	lai2_2)	gab1_2)	(((gra1_1	rot1_2)	vul1_1)	(gra2_1	icr2_2)))	416.1_4)	(ceb2_1	((gac2_1	(plu1_1	plu2_2))	icr2_1))))	((bur1_1	((rot2_2	rot3_1)	rot1_1))	gab2_1))	(406.1_3	(gac2_2	(vel2_1	vup2_2))))	((((((366.1_1	gal2_2)	grm2_1)	vir2_2)	vel1_1)	((icr1_4	vel2_2)	(hal2_1	(hal1_1	(vir1_1
(((((((grm1_1	(gab2_1	(bur1_1	(rot3_1	(rot1_1	rot2_2)))))	(((((((369.1_1	vul1_2)	406.1_1)	(416.1_3	lai2_2))	(ceb1_2	gab1_2))	((((gra1_1	rot1_2)	vul1_1)	icr2_2)	gra2_1))	416.1_4)	(ceb2_1	(((gac2_1	plu1_1)	plu2_2)	icr2_1))))	(((icr1_1	(((lai1_1	tri1_1)	(tri1_2	tri2_1))	tri2_2))	((406.1_2	lai2_1)	ceb1_1))	((gal1_1	gal2_1)	vel1_2)))	((((gal2_2	366.1_1)	grm2_1)	(((((icr1_4	vel2_2)	vel1_1)	bur2_2)	((hal1_1	hal2_1)	(vir1_1	vir2_1)))	vir2_2))	(406.1_3	((gac2_2
(((((((grm1_1	(((((369.1_1	(ceb1_2	vul1_2))	(406.1_1	((416.1_3	lai2_2)	gab1_2)))	((((gra1_1	rot1_2)	vul1_1)	gra2_1)	icr2_2))	(ceb2_1	icr2_1))	(416.1_4	((gac2_1	plu1_1)	plu2_2))))	(((icr1_1	((406.1_2	ceb1_1)	((((lai1_1	tri2_2)	tri1_1)	(tri1_2	tri2_1))	lai2_1)))	((gal1_1	vel1_2)	gal2_1))	(gab2_1	(bur1_1	((rot2_2	rot1_1)	rot3_1)))))	(((((gal2_2	grm2_1)	366.1_1)	vir2_2)	bur2_2)	((((icr1_4	vel2_2)	vel1_1)	(vir1_1	vir2_1))	(hal2_1	hal1_1))))	(406.1_3	(gac2_2
((((((((grm1_1	((icr1_1	((406.1_2	ceb1_1)	((((lai1_1	tri1_1)	tri2_2)	(tri1_2	tri2_1))	lai2_1)))	(gal1_1	(gal2_1	vel1_2))))	(((((((369.1_1	416.1_3)	((ceb1_2	vul1_2)	lai2_2))	(406.1_1	gab1_2))	((gra1_1	rot1_2)	gra2_1))	(icr2_2	vul1_1))	(ceb2_1	icr2_1))	(416.1_4	(gac2_1	(plu1_1	plu2_2)))))	((bur1_1	((rot1_1	rot2_2)	rot3_1))	gab2_1))	(406.1_3	((gac2_2	vup2_2)	vel2_1)))	((((grm2_1	gal2_2)	(366.1_1	vir2_2))	bur2_2)	((((icr1_4	vel2_2)	vel1_1)	(hal1_1	hal2_1))
((((((((grm1_1	(((icr1_1	(((lai1_1	tri1_1)	((tri1_2	tri2_1)	tri2_2))	lai2_1))	(gal1_1	(gal2_1	vel1_2)))	(406.1_2	ceb1_1)))	((((((369.1_1	lai2_2)	gab1_2)	(406.1_1	(416.1_3	ceb1_2)))	vul1_2)	(((ceb2_1	icr2_1)	(((gra1_1	rot1_2)	vul1_1)	gra2_1))	icr2_2))	(416.1_4	((gac2_1	plu1_1)	plu2_2))))	(gab2_1	(bur1_1	((rot3_1	rot2_2)	rot1_1))))	(406.1_3	(gac2_2	(vup2_2	vel2_1))))	((((grm2_1	(366.1_1	gal2_2))	vir2_2)	((((icr1_4	vel2_2)	vel1_1)	(hal1_1	hal2_1))	(vir1_1
(((((((grm1_1	((((((((369.1_1	gab1_2)	416.1_3)	(ceb1_2	vul1_2))	lai2_2)	406.1_1)	((((gra1_1	rot1_2)	gra2_1)	icr2_2)	vul1_1))	(ceb2_1	icr2_1))	(416.1_4	((gac2_1	plu2_2)	plu1_1))))	((icr1_1	(406.1_2	ceb1_1))	(((gal1_1	vel1_2)	gal2_1)	((((lai1_1	tri2_2)	tri1_1)	(tri1_2	tri2_1))	lai2_1))))	(gab2_1	(bur1_1	((rot3_1	rot1_1)	rot2_2))))	(((((366.1_1	grm2_1)	gal2_2)	vir2_2)	((((vel1_1	(icr1_4	vel2_2))	(hal2_1	hal1_1))	bur2_2)	(vir1_1	vir2_1)))	(406.1_3	((gac2_2
(((((((((grm1_1	(((406.1_2	ceb1_1)	(((lai1_1	(tri1_2	tri2_1))	(tri1_1	tri2_2))	lai2_1))	(gal1_1	(gal2_1	vel1_2))))	((((((369.1_1	(406.1_1	vul1_2))	(ceb1_2	gab1_2))	(416.1_3	lai2_2))	(((gra1_1	rot1_2)	(icr2_2	vul1_1))	gra2_1))	(ceb2_1	icr2_1))	(416.1_4	((gac2_1	plu1_1)	plu2_2))))	icr1_1)	((bur1_1	(rot3_1	(rot2_2	rot1_1)))	gab2_1))	(((gac2_2	vup2_2)	vel2_1)	406.1_3))	(((gal2_2	(366.1_1	grm2_1))	vir2_2)	((((icr1_4	vel2_2)	(hal2_1	hal1_1))	(vir1_1	vir2_1))
(((((((grm1_1	(icr1_1	((406.1_2	ceb1_1)	(((gal1_1	vel1_2)	gal2_1)	(((lai1_1	(tri1_1	tri2_2))	(tri1_2	tri2_1))	lai2_1)))))	((((((369.1_1	(406.1_1	lai2_2))	(((416.1_3	gab1_2)	vul1_2)	ceb1_2))	gra2_1)	((gra1_1	rot1_2)	(icr2_2	vul1_1)))	(ceb2_1	icr2_1))	(416.1_4	((gac2_1	plu1_1)	plu2_2))))	(gab2_1	(bur1_1	((rot1_1	rot2_2)	rot3_1))))	((((366.1_1	(gal2_2	grm2_1))	vir2_2)	(((icr1_4	vel2_2)	((hal1_1	hal2_1)	(vir1_1	vir2_1)))	(bur2_2	vel1_1)))	(406.1_3	(gac2_2
((((((((((grm1_1	(gal1_1	(gal2_1	vel1_2)))	((406.1_2	ceb1_1)	((((lai1_1	tri1_1)	tri2_2)	(tri1_2	tri2_1))	lai2_1)))	icr1_1)	(((((((369.1_1	406.1_1)	lai2_2)	416.1_3)	(ceb1_2	(gab1_2	vul1_2)))	gra2_1)	((gra1_1	rot1_2)	(icr2_2	vul1_1)))	((416.1_4	(gac2_1	(plu2_2	plu1_1)))	(ceb2_1	icr2_1))))	(gab2_1	(bur1_1	((rot3_1	rot2_2)	rot1_1))))	(406.1_3	(gac2_2	(vel2_1	vup2_2))))	((((366.1_1	grm2_1)	gal2_2)	(((icr1_4	vel2_2)	((hal1_1	hal2_1)	(vir1_1	vir2_1)))	vir2_2))
(((((((((grm1_1	((406.1_2	ceb1_1)	(((gal1_1	vel1_2)	gal2_1)	((((lai1_1	tri2_2)	tri1_1)	(tri1_2	tri2_1))	lai2_1))))	icr1_1)	(((((369.1_1	406.1_1)	(((416.1_3	gab1_2)	lai2_2)	(ceb1_2	vul1_2)))	(((gra1_1	rot1_2)	(gra2_1	vul1_1))	icr2_2))	(416.1_4	((gac2_1	plu1_1)	plu2_2)))	(ceb2_1	icr2_1)))	((bur1_1	((rot2_2	rot1_1)	rot3_1))	gab2_1))	(406.1_3	((gac2_2	vel2_1)	vup2_2)))	(((((grm2_1	gal2_2)	366.1_1)	vir2_2)	(((icr1_4	vel2_2)	vel1_1)	((hal2_1	hal1_1)	(vir1_1
((((((grm1_1	(((((369.1_1	gab1_2)	ceb1_2)	(((406.1_1	lai2_2)	vul1_2)	416.1_3))	(((gra1_1	rot1_2)	(gra2_1	vul1_1))	icr2_2))	(((416.1_4	((gac2_1	plu1_1)	plu2_2))	icr2_1)	ceb2_1)))	(gab2_1	(bur1_1	(rot3_1	(rot1_1	rot2_2)))))	(icr1_1	((406.1_2	ceb1_1)	(((gal1_1	vel1_2)	gal2_1)	((((lai1_1	tri1_1)	tri2_2)	(tri1_2	tri2_1))	lai2_1)))))	(((((((icr1_4	vel2_2)	vel1_1)	bur2_2)	((hal1_1	hal2_1)	(vir1_1	vir2_1)))	((366.1_1	(gal2_2	grm2_1))	vir2_2))	(406.1_3	(gac2_2
(((((((grm1_1	(((((369.1_1	vul1_2)	((406.1_1	lai2_2)	(416.1_3	ceb1_2)))	gab1_2)	(((gra1_1	rot1_2)	(gra2_1	vul1_1))	icr2_2))	((416.1_4	((gac2_1	plu1_1)	plu2_2))	(ceb2_1	icr2_1))))	(icr1_1	((406.1_2	ceb1_1)	(((gal1_1	gal2_1)	vel1_2)	((((lai1_1	tri2_2)	(tri1_2	tri2_1))	tri1_1)	lai2_1)))))	((bur1_1	((rot2_2	rot3_1)	rot1_1))	gab2_1))	((((366.1_1	(gal2_2	grm2_1))	vir2_2)	((((icr1_4	vel2_2)	vel1_1)	((hal1_1	hal2_1)	(vir1_1	vir2_1)))	bur2_2))	(406.1_3	((gac2_2
((((((grm1_1	((icr1_1	(((lai1_1	(tri1_1	tri2_2))	(tri1_2	tri2_1))	lai2_1))	((406.1_2	ceb1_1)	((gal1_1	vel1_2)	gal2_1))))	(((((((((369.1_1	416.1_3)	(ceb1_2	(lai2_2	vul1_2)))	406.1_1)	gab1_2)	vul1_1)	icr2_2)	(gra1_1	rot1_2))	gra2_1)	((416.1_4	((gac2_1	plu2_2)	plu1_1))	(ceb2_1	icr2_1))))	(gab2_1	(bur1_1	((rot1_1	rot2_2)	rot3_1))))	(((((366.1_1	(gal2_2	grm2_1))	vir2_2)	bur2_2)	(((icr1_4	vel2_2)	vel1_1)	((hal2_1	hal1_1)	(vir1_1	vir2_1))))	(406.1_3	(gac2_2
((((((((grm1_1	((406.1_2	ceb1_1)	((gal1_1	vel1_2)	gal2_1)))	(icr1_1	(((lai1_1	(tri1_1	tri2_2))	(tri1_2	tri2_1))	lai2_1)))	(((((369.1_1	((ceb1_2	lai2_2)	(gab1_2	vul1_2)))	406.1_1)	((416.1_3	(((gra1_1	rot1_2)	icr2_2)	gra2_1))	vul1_1))	(416.1_4	((gac2_1	plu1_1)	plu2_2)))	(ceb2_1	icr2_1)))	(gab2_1	(bur1_1	((rot1_1	rot3_1)	rot2_2))))	((((366.1_1	(gal2_2	grm2_1))	vir2_2)	((((icr1_4	vel2_2)	vel1_1)	((hal1_1	hal2_1)	(vir1_1	vir2_1)))	bur2_2))	(406.1_3	(gac2_2
(((((((grm1_1	(((((((369.1_1	ceb1_2)	(((406.1_1	(gab1_2	vul1_2))	lai2_2)	416.1_3))	vul1_1)	gra2_1)	((gra1_1	rot1_2)	icr2_2))	(ceb2_1	icr2_1))	(416.1_4	((gac2_1	plu1_1)	plu2_2))))	(icr1_1	(((406.1_2	ceb1_1)	(((lai1_1	tri2_2)	((tri1_1	tri2_1)	tri1_2))	lai2_1))	((gal1_1	vel1_2)	gal2_1))))	((bur1_1	((rot1_1	rot3_1)	rot2_2))	gab2_1))	(406.1_3	((gac2_2	vup2_2)	vel2_1)))	(((((gal2_2	grm2_1)	366.1_1)	vir2_2)	bur2_2)	(((icr1_4	vel2_2)	vel1_1)	((hal1_1	(vir1_1
((((((((grm1_1	((((((369.1_1	ceb1_2)	lai2_2)	(406.1_1	vul1_2))	(416.1_3	gab1_2))	(((gra1_1	rot1_2)	icr2_2)	(gra2_1	vul1_1)))	(((416.1_4	((gac2_1	plu1_1)	plu2_2))	ceb2_1)	icr2_1)))	(gab2_1	(bur1_1	(rot1_1	(rot3_1	rot2_2)))))	(((icr1_1	(406.1_2	ceb1_1))	(((lai1_1	(tri1_1	tri2_2))	(tri1_2	tri2_1))	lai2_1))	((gal1_1	gal2_1)	vel1_2)))	(((366.1_1	(gal2_2	grm2_1))	vir2_2)	((((icr1_4	vel2_2)	vel1_1)	((hal1_1	hal2_1)	(vir1_1	vir2_1)))	bur2_2)))	(406.1_3	(gac2_2
((((((grm1_1	((bur1_1	(rot2_2	(rot1_1	rot3_1)))	gab2_1))	(((icr1_1	((406.1_2	ceb1_1)	(((lai1_1	(tri1_1	tri2_2))	(tri1_2	tri2_1))	lai2_1)))	(gal1_1	(gal2_1	vel1_2)))	((((((369.1_1	406.1_1)	vul1_2)	lai2_2)	((416.1_3	ceb1_2)	gab1_2))	(((gra1_1	rot1_2)	(gra2_1	vul1_1))	icr2_2))	(((416.1_4	((gac2_1	plu1_1)	plu2_2))	ceb2_1)	icr2_1))))	((((366.1_1	grm2_1)	gal2_2)	vir2_2)	(((icr1_4	vel2_2)	vel1_1)	(bur2_2	((hal1_1	hal2_1)	(vir1_1	vir2_1))))))	(406.1_3	((gac2_2
(((((((grm1_1	((bur1_1	(rot3_1	(rot2_2	rot1_1)))	gab2_1))	((((((((369.1_1	gab1_2)	406.1_1)	416.1_3)	ceb1_2)	(lai2_2	vul1_2))	(((gra1_1	rot1_2)	(gra2_1	vul1_1))	icr2_2))	(ceb2_1	icr2_1))	(416.1_4	((gac2_1	plu2_2)	plu1_1))))	((icr1_1	((406.1_2	ceb1_1)	((((lai1_1	tri1_1)	(tri1_2	tri2_1))	tri2_2)	lai2_1)))	((gal1_1	gal2_1)	vel1_2)))	((((366.1_1	grm2_1)	gal2_2)	vir2_2)	((((icr1_4	vel2_2)	vel1_1)	((hal1_1	hal2_1)	(vir1_1	vir2_1)))	bur2_2)))	(406.1_3	((gac2_2
((((((((grm1_1	((icr1_1	((gal1_1	vel1_2)	gal2_1))	((406.1_2	ceb1_1)	(((lai1_1	(tri1_1	tri2_2))	(tri1_2	tri2_1))	lai2_1))))	(((((((369.1_1	lai2_2)	gab1_2)	416.1_3)	(406.1_1	(ceb1_2	vul1_2)))	((((gra1_1	rot1_2)	gra2_1)	vul1_1)	icr2_2))	(416.1_4	(gac2_1	(plu1_1	plu2_2))))	(ceb2_1	icr2_1)))	((bur1_1	((rot1_1	rot3_1)	rot2_2))	gab2_1))	(((((gal2_2	grm2_1)	vir2_2)	366.1_1)	(((vel1_1	(icr1_4	vel2_2))	(hal2_1	hal1_1))	(vir1_1	vir2_1)))	bur2_2))	(406.1_3	((gac2_2
((((((grm1_1	(((icr1_1	((406.1_2	ceb1_1)	((((lai1_1	tri2_2)	tri1_1)	(tri1_2	tri2_1))	lai2_1)))	(gab2_1	(bur1_1	((rot1_1	rot3_1)	rot2_2))))	((gal1_1	vel1_2)	gal2_1)))	(((((369.1_1	gab1_2)	(416.1_3	(ceb1_2	lai2_2)))	(406.1_1	vul1_2))	(((gra1_1	rot1_2)	(gra2_1	icr2_2))	vul1_1))	((416.1_4	((gac2_1	plu1_1)	plu2_2))	(ceb2_1	icr2_1))))	(406.1_3	((gac2_2	vup2_2)	vel2_1)))	(((366.1_1	(gal2_2	grm2_1))	vir2_2)	((((icr1_4	vel2_2)	vel1_1)	((hal2_1	hal1_1)	(vir1_1
((((((((grm1_1	(((((369.1_1	416.1_3)	gab1_2)	(((406.1_1	ceb1_2)	vul1_2)	lai2_2))	((gra1_1	(rot1_2	vul1_1))	(gra2_1	icr2_2)))	((416.1_4	((gac2_1	plu1_1)	plu2_2))	(ceb2_1	icr2_1))))	(((icr1_1	(((lai1_1	(tri1_1	tri2_2))	(tri1_2	tri2_1))	lai2_1))	(406.1_2	ceb1_1))	(gab2_1	(bur1_1	((rot2_2	rot3_1)	rot1_1)))))	(gal1_1	(gal2_1	vel1_2)))	(406.1_3	(gac2_2	(vel2_1	vup2_2))))	(((((366.1_1	grm2_1)	gal2_2)	vir2_2)	bur2_2)	(((icr1_4	vel2_2)	vel1_1)	((hal2_1	(vir1_1
((((((((grm1_1	((((((369.1_1	416.1_3)	lai2_2)	((406.1_1	vul1_2)	(ceb1_2	gab1_2)))	((gra1_1	rot1_2)	((gra2_1	vul1_1)	icr2_2)))	(ceb2_1	icr2_1))	(416.1_4	((gac2_1	plu2_2)	plu1_1))))	(icr1_1	((406.1_2	ceb1_1)	((((lai1_1	tri2_2)	tri1_1)	(tri1_2	tri2_1))	lai2_1))))	((gal1_1	vel1_2)	gal2_1))	(gab2_1	(bur1_1	((rot3_1	rot1_1)	rot2_2))))	((((366.1_1	(gal2_2	grm2_1))	vir2_2)	((((icr1_4	vel2_2)	vel1_1)	((hal1_1	hal2_1)	(vir1_1	vir2_1)))	bur2_2))	(406.1_3	((gac2_2
(((((((grm1_1	((((((369.1_1	gab1_2)	(406.1_1	(lai2_2	vul1_2)))	(416.1_3	ceb1_2))	((((gra1_1	rot1_2)	gra2_1)	vul1_1)	icr2_2))	(ceb2_1	icr2_1))	(416.1_4	(gac2_1	(plu1_1	plu2_2)))))	(((((icr1_1	ceb1_1)	406.1_2)	((((lai1_1	tri1_1)	tri2_2)	(tri1_2	tri2_1))	lai2_1))	((gal1_1	vel1_2)	gal2_1))	(gab2_1	(bur1_1	(rot1_1	(rot2_2	rot3_1))))))	(406.1_3	(gac2_2	(vel2_1	vup2_2))))	((((grm2_1	366.1_1)	gal2_2)	vir2_2)	((((icr1_4	vel2_2)	vel1_1)	(hal1_1	(hal2_1	(vir1_1
((((((((grm1_1	(((((369.1_1	gab1_2)	vul1_2)	(406.1_1	((416.1_3	lai2_2)	ceb1_2)))	((gra1_1	rot1_2)	(gra2_1	(icr2_2	vul1_1))))	((416.1_4	((gac2_1	plu1_1)	plu2_2))	(ceb2_1	icr2_1))))	((bur1_1	(rot2_2	(rot1_1	rot3_1)))	gab2_1))	((icr1_1	((406.1_2	(((lai1_1	(tri1_1	tri2_2))	(tri1_2	tri2_1))	lai2_1))	ceb1_1))	((gal1_1	gal2_1)	vel1_2)))	(406.1_3	((gac2_2	vel2_1)	vup2_2)))	(((((366.1_1	grm2_1)	gal2_2)	vir2_2)	bur2_2)	(((icr1_4	vel2_2)	vel1_1)	((hal2_1	(vir1_1
((((((((((grm1_1	((((lai1_1	tri2_2)	tri1_1)	(tri1_2	tri2_1))	lai2_1))	icr1_1)	((((((((369.1_1	406.1_1)	((416.1_3	vul1_2)	ceb1_2))	lai2_2)	gab1_2)	(ceb2_1	icr2_1))	(((gra1_1	rot1_2)	(gra2_1	vul1_1))	icr2_2))	(416.1_4	((gac2_1	plu1_1)	plu2_2)))	(406.1_2	ceb1_1)))	((gal1_1	vel1_2)	gal2_1))	((bur1_1	((rot2_2	rot3_1)	rot1_1))	gab2_1))	(406.1_3	((gac2_2	vup2_2)	vel2_1)))	((((gal2_2	grm2_1)	366.1_1)	vir2_2)	((((icr1_4	vel2_2)	vel1_1)	((hal1_1	(vir1_1	vir2_1))
((((((((grm1_1	((icr1_1	(406.1_2	ceb1_1))	(((lai1_1	(tri1_1	tri2_2))	(tri1_2	tri2_1))	lai2_1)))	((gal1_1	vel1_2)	gal2_1))	(((((((369.1_1	gab1_2)	((416.1_3	ceb1_2)	vul1_2))	lai2_2)	406.1_1)	(((gra1_1	rot1_2)	gra2_1)	(icr2_2	vul1_1)))	((416.1_4	(gac2_1	(plu1_1	plu2_2)))	(ceb2_1	icr2_1)))	(gab2_1	(bur1_1	((rot3_1	rot1_1)	rot2_2)))))	(406.1_3	((gac2_2	vel2_1)	vup2_2)))	(((((((((((icr2_3	vup2_1)	plu2_1)	(ceb2_2	gab1_1))	vul2_1)	(gab2_2	gag2_2))	gag1_1)	(gac1_2
(((((((((grm1_1	((406.1_2	ceb1_1)	(((lai1_1	tri1_1)	((tri1_2	tri2_1)	tri2_2))	lai2_1)))	icr1_1)	((((((369.1_1	vul1_2)	lai2_2)	((406.1_1	(416.1_3	gab1_2))	ceb1_2))	((((gra1_1	rot1_2)	vul1_1)	gra2_1)	icr2_2))	(ceb2_1	icr2_1))	(416.1_4	((gac2_1	plu2_2)	plu1_1))))	((bur1_1	(rot2_2	(rot3_1	rot1_1)))	gab2_1))	((gal1_1	vel1_2)	gal2_1))	((((((366.1_1	grm2_1)	gal2_2)	vir2_2)	(((icr1_4	vel2_2)	vel1_1)	((hal2_1	hal1_1)	(vir1_1	vir2_1))))	bur2_2)	(406.1_3	(gac2_2
((((((((grm1_1	((gal1_1	vel1_2)	gal2_1))	((bur1_1	(rot1_1	(rot2_2	rot3_1)))	gab2_1))	((icr1_1	((lai1_1	(lai2_1	(tri1_1	tri2_2)))	(tri1_2	tri2_1)))	(406.1_2	ceb1_1)))	(((((((369.1_1	406.1_1)	416.1_3)	ceb1_2)	(gab1_2	vul1_2))	lai2_2)	((gra1_1	rot1_2)	((gra2_1	vul1_1)	icr2_2)))	(((416.1_4	(gac2_1	(plu1_1	plu2_2)))	ceb2_1)	icr2_1)))	((((((366.1_1	gal2_2)	grm2_1)	vir2_2)	(((icr1_4	vel2_2)	vel1_1)	((hal1_1	hal2_1)	(vir1_1	vir2_1))))	bur2_2)	(406.1_3	((gac2_2
((((((grm1_1	((icr1_1	(((lai1_1	tri2_2)	(lai2_1	(tri1_2	tri2_1)))	tri1_1))	(406.1_2	ceb1_1)))	(((bur1_1	(rot3_1	(rot1_1	rot2_2)))	gab2_1)	((gal1_1	vel1_2)	gal2_1)))	((((((((369.1_1	gab1_2)	ceb1_2)	vul1_2)	(406.1_1	416.1_3))	lai2_2)	((gra1_1	rot1_2)	(gra2_1	(icr2_2	vul1_1))))	(416.1_4	((gac2_1	plu1_1)	plu2_2)))	(ceb2_1	icr2_1)))	(((((366.1_1	vir2_2)	(gal2_2	grm2_1))	(((icr1_4	vel2_2)	vel1_1)	((hal1_1	hal2_1)	(vir1_1	vir2_1))))	bur2_2)	(406.1_3	(gac2_2
((((((((grm1_1	((icr1_1	(406.1_2	ceb1_1))	((lai1_1	((tri1_1	tri2_2)	(tri1_2	tri2_1)))	lai2_1)))	((((((((369.1_1	ceb1_2)	gab1_2)	lai2_2)	406.1_1)	(416.1_3	vul1_2))	(((gra1_1	rot1_2)	(gra2_1	vul1_1))	icr2_2))	(416.1_4	(gac2_1	(plu1_1	plu2_2))))	(ceb2_1	icr2_1)))	((bur1_1	((rot1_1	rot2_2)	rot3_1))	gab2_1))	((gal1_1	vel1_2)	gal2_1))	(((vir2_2	(gal2_2	grm2_1))	366.1_1)	((((icr1_4	vel2_2)	vel1_1)	bur2_2)	((hal2_1	hal1_1)	(vir1_1	vir2_1)))))	(406.1_3	((gac2_2
(((((((((grm1_1	(((((((369.1_1	(ceb1_2	vul1_2))	406.1_1)	(416.1_3	gab1_2))	lai2_2)	((((gra1_1	rot1_2)	vul1_1)	gra2_1)	icr2_2))	(ceb2_1	icr2_1))	(416.1_4	(gac2_1	(plu1_1	plu2_2)))))	icr1_1)	((406.1_2	ceb1_1)	(((((lai1_1	tri2_2)	tri1_2)	tri1_1)	tri2_1)	lai2_1)))	(gal1_1	(gal2_1	vel1_2)))	((bur1_1	((rot2_2	rot1_1)	rot3_1))	gab2_1))	(((((gal2_2	grm2_1)	366.1_1)	vir2_2)	((((icr1_4	vel2_2)	vel1_1)	((hal2_1	hal1_1)	(vir1_1	vir2_1)))	bur2_2))	(406.1_3	(gac2_2
((((((grm1_1	((((369.1_1	lai2_2)	(((406.1_1	416.1_3)	vul1_2)	(ceb1_2	gab1_2)))	(((gra1_1	rot1_2)	(gra2_1	vul1_1))	icr2_2))	((416.1_4	((gac2_1	plu1_1)	plu2_2))	(ceb2_1	icr2_1))))	((((icr1_1	((((lai1_1	tri2_2)	tri1_1)	(tri1_2	tri2_1))	lai2_1))	(406.1_2	ceb1_1))	((gal1_1	vel1_2)	gal2_1))	((bur1_1	(rot1_1	(rot2_2	rot3_1)))	gab2_1)))	(((366.1_1	(gal2_2	grm2_1))	vir2_2)	(((((icr1_4	vel2_2)	vel1_1)	(vir1_1	vir2_1))	(hal1_1	hal2_1))	bur2_2)))	(406.1_3	((gac2_2
((((((((grm1_1	((406.1_2	ceb1_1)	((((lai1_1	tri2_2)	tri1_1)	(tri1_2	tri2_1))	lai2_1)))	icr1_1)	(((((((369.1_1	ceb1_2)	(406.1_1	gab1_2))	lai2_2)	416.1_3)	vul1_2)	(((gra1_1	icr2_2)	(gra2_1	rot1_2))	vul1_1))	((416.1_4	((gac2_1	plu1_1)	plu2_2))	(ceb2_1	icr2_1))))	(((bur1_1	((rot3_1	rot2_2)	rot1_1))	gab2_1)	(gal1_1	(gal2_1	vel1_2))))	((((gal2_2	((366.1_1	grm2_1)	vir2_2))	(((icr1_4	vel2_2)	vel1_1)	((hal2_1	hal1_1)	(vir1_1	vir2_1))))	bur2_2)	(406.1_3	(gac2_2
((((((((grm1_1	((icr1_1	((406.1_2	ceb1_1)	(((lai1_1	(tri1_1	tri2_2))	(tri1_2	tri2_1))	lai2_1)))	(gab2_1	(bur1_1	((rot1_1	rot2_2)	rot3_1)))))	((((((369.1_1	(406.1_1	(416.1_3	vul1_2)))	((ceb1_2	gab1_2)	lai2_2))	icr2_2)	(((gra1_1	rot1_2)	vul1_1)	gra2_1))	416.1_4)	(ceb2_1	((gac2_1	(plu1_1	plu2_2))	icr2_1))))	((gal1_1	vel1_2)	gal2_1))	(((((gal2_2	grm2_1)	366.1_1)	(((icr1_4	vel2_2)	vel1_1)	((hal2_1	hal1_1)	(vir1_1	vir2_1))))	bur2_2)	vir2_2))	(406.1_3	(gac2_2
((((((((grm1_1	((406.1_2	ceb1_1)	((((lai1_1	tri2_2)	tri1_1)	(tri1_2	tri2_1))	lai2_1)))	icr1_1)	(((((369.1_1	(416.1_3	vul1_2))	((406.1_1	gab1_2)	(ceb1_2	lai2_2)))	(((gra1_1	rot1_2)	(icr2_2	vul1_1))	gra2_1))	416.1_4)	(ceb2_1	(((gac2_1	plu1_1)	plu2_2)	icr2_1))))	((gal1_1	gal2_1)	vel1_2))	(gab2_1	(bur1_1	(rot3_1	(rot1_1	rot2_2)))))	(((((366.1_1	(gal2_2	grm2_1))	vir2_2)	bur2_2)	(((icr1_4	vel2_2)	vel1_1)	((hal1_1	hal2_1)	(vir1_1	vir2_1))))	(406.1_3	(gac2_2
((((((((grm1_1	((((((((369.1_1	ceb1_2)	406.1_1)	vul1_2)	(416.1_3	gab1_2))	lai2_2)	(((gra1_1	rot1_2)	(gra2_1	vul1_1))	icr2_2))	416.1_4)	(ceb2_1	(((gac2_1	plu1_1)	plu2_2)	icr2_1))))	(icr1_1	((406.1_2	ceb1_1)	((((lai1_1	tri2_2)	tri1_1)	(tri1_2	tri2_1))	lai2_1))))	(((bur1_1	(rot3_1	(rot1_1	rot2_2)))	gab2_1)	(gal1_1	(gal2_1	vel1_2))))	((((366.1_1	grm2_1)	gal2_2)	vir2_2)	((((icr1_4	vel2_2)	vel1_1)	((hal1_1	hal2_1)	(vir1_1	vir2_1)))	bur2_2)))	(406.1_3	((gac2_2
(((((((grm1_1	(((((369.1_1	(ceb1_2	lai2_2))	(((406.1_1	vul1_2)	gab1_2)	416.1_3))	(((gra1_1	rot1_2)	(gra2_1	vul1_1))	icr2_2))	416.1_4)	(ceb2_1	(((gac2_1	plu2_2)	plu1_1)	icr2_1))))	((((icr1_1	(406.1_2	ceb1_1))	(((lai1_1	(tri1_1	tri2_2))	(tri1_2	tri2_1))	lai2_1))	((gal1_1	vel1_2)	gal2_1))	((bur1_1	((rot2_2	rot3_1)	rot1_1))	gab2_1)))	((vir2_2	(366.1_1	(gal2_2	grm2_1)))	((((icr1_4	vel2_2)	vel1_1)	((hal1_1	hal2_1)	(vir1_1	vir2_1)))	bur2_2)))	(406.1_3	(gac2_2
((((((((grm1_1	((((((((369.1_1	gab1_2)	vul1_2)	ceb1_2)	(406.1_1	416.1_3))	lai2_2)	((((gra1_1	rot1_2)	vul1_1)	icr2_2)	gra2_1))	(ceb2_1	(((gac2_1	plu1_1)	plu2_2)	icr2_1)))	416.1_4))	(icr1_1	((406.1_2	ceb1_1)	(((lai1_1	(tri1_1	tri2_2))	(tri1_2	tri2_1))	lai2_1))))	((gal1_1	vel1_2)	gal2_1))	((bur1_1	((rot1_1	rot2_2)	rot3_1))	gab2_1))	(((((366.1_1	grm2_1)	gal2_2)	vir2_2)	(((icr1_4	vel2_2)	((hal1_1	hal2_1)	(vir1_1	vir2_1)))	(bur2_2	vel1_1)))	(406.1_3	(gac2_2
(((((((grm1_1	(icr1_1	(((lai1_1	(tri1_2	tri2_1))	(tri1_1	tri2_2))	lai2_1)))	(406.1_2	ceb1_1))	(((((((369.1_1	406.1_1)	((ceb1_2	vul1_2)	gab1_2))	lai2_2)	416.1_3)	((((gra1_1	rot1_2)	vul1_1)	icr2_2)	gra2_1))	(ceb2_1	(((gac2_1	plu1_1)	plu2_2)	icr2_1)))	416.1_4))	(((bur1_1	((rot1_1	rot3_1)	rot2_2))	gab2_1)	((gal1_1	vel1_2)	gal2_1)))	(((((gal2_2	grm2_1)	366.1_1)	vir2_2)	(((icr1_4	vel2_2)	vel1_1)	(bur2_2	((hal2_1	hal1_1)	(vir1_1	vir2_1)))))	(406.1_3	(gac2_2
((((((((grm1_1	(icr1_1	((406.1_2	ceb1_1)	(((lai1_1	tri2_2)	tri1_1)	(lai2_1	(tri1_2	tri2_1))))))	((((((369.1_1	(406.1_1	416.1_3))	ceb1_2)	((gab1_2	vul1_2)	lai2_2))	(((gra1_1	rot1_2)	icr2_2)	(gra2_1	vul1_1)))	416.1_4)	(ceb2_1	(((gac2_1	plu2_2)	plu1_1)	icr2_1))))	(gal1_1	(gal2_1	vel1_2)))	((bur1_1	(rot2_2	(rot1_1	rot3_1)))	gab2_1))	(406.1_3	((gac2_2	vup2_2)	vel2_1)))	((((366.1_1	(gal2_2	grm2_1))	vir2_2)	(((icr1_4	vel2_2)	vel1_1)	bur2_2))	((vir1_1	vir2_1)
(((((((((grm1_1	((406.1_2	ceb1_1)	(((lai1_1	tri1_1)	((tri1_2	tri2_1)	tri2_2))	lai2_1)))	(((((((369.1_1	lai2_2)	406.1_1)	(((416.1_3	gab1_2)	ceb1_2)	vul1_2))	((gra1_1	rot1_2)	vul1_1))	(gra2_1	icr2_2))	((ceb2_1	icr2_1)	(gac2_1	(plu1_1	plu2_2))))	416.1_4))	((bur1_1	(rot3_1	(rot1_1	rot2_2)))	gab2_1))	(icr1_1	((gal1_1	vel1_2)	gal2_1)))	(((366.1_1	(gal2_2	grm2_1))	vir2_2)	((((icr1_4	vel2_2)	vel1_1)	((hal2_1	hal1_1)	(vir1_1	vir2_1)))	bur2_2)))	(406.1_3	(gac2_2
((((((((grm1_1	(((((((369.1_1	vul1_2)	gab1_2)	(406.1_1	lai2_2))	ceb1_2)	416.1_3)	(((gra1_1	rot1_2)	(gra2_1	vul1_1))	icr2_2))	((416.1_4	((gac2_1	plu2_2)	plu1_1))	(ceb2_1	icr2_1))))	((icr1_1	(406.1_2	ceb1_1))	(((gal1_1	gal2_1)	vel1_2)	((((lai1_1	tri1_1)	tri2_2)	(tri1_2	tri2_1))	lai2_1))))	((bur1_1	(rot1_1	(rot2_2	rot3_1)))	gab2_1))	(406.1_3	(gac2_2	(vel2_1	vup2_2))))	(((((366.1_1	grm2_1)	vir2_2)	gal2_2)	(((icr1_4	vel2_2)	vel1_1)	((hal1_1	hal2_1)	(vir1_1
((((((grm1_1	((((icr1_1	(406.1_2	ceb1_1))	(((lai1_1	tri1_1)	tri2_2)	(lai2_1	(tri1_2	tri2_1))))	((gal1_1	gal2_1)	vel1_2))	((((((369.1_1	(ceb1_2	(gab1_2	vul1_2)))	406.1_1)	lai2_2)	416.1_3)	((gra1_1	rot1_2)	(gra2_1	(icr2_2	vul1_1))))	((416.1_4	((gac2_1	plu1_1)	plu2_2))	(ceb2_1	icr2_1)))))	((bur1_1	(rot3_1	(rot1_1	rot2_2)))	gab2_1))	(((((366.1_1	grm2_1)	gal2_2)	vir2_2)	(((icr1_4	vel2_2)	vel1_1)	((hal1_1	hal2_1)	(vir1_1	vir2_1))))	bur2_2))	(406.1_3	((gac2_2
((((((grm1_1	(((((369.1_1	((406.1_1	gab1_2)	416.1_3))	((ceb1_2	vul1_2)	lai2_2))	((ceb2_1	icr2_1)	((((gra1_1	rot1_2)	vul1_1)	gra2_1)	icr2_2)))	(416.1_4	((gac2_1	plu1_1)	plu2_2)))	(gab2_1	(bur1_1	((rot2_2	rot1_1)	rot3_1)))))	((icr1_1	((406.1_2	ceb1_1)	(((lai1_1	(tri1_1	tri2_2))	(tri1_2	tri2_1))	lai2_1)))	((gal1_1	vel1_2)	gal2_1)))	(406.1_3	((gac2_2	vel2_1)	vup2_2)))	(((366.1_1	(gal2_2	grm2_1))	vir2_2)	(((icr1_4	vel2_2)	vel1_1)	(bur2_2	((hal1_1	hal2_1)
((((((((grm1_1	(((((((369.1_1	gab1_2)	(406.1_1	416.1_3))	ceb1_2)	(lai2_2	vul1_2))	(((gra1_1	rot1_2)	(gra2_1	vul1_1))	icr2_2))	(ceb2_1	icr2_1))	(416.1_4	((gac2_1	plu1_1)	plu2_2))))	icr1_1)	((406.1_2	ceb1_1)	(((gal1_1	gal2_1)	vel1_2)	((((lai1_1	tri2_2)	tri1_1)	(tri1_2	tri2_1))	lai2_1))))	(gab2_1	(bur1_1	(rot2_2	(rot1_1	rot3_1)))))	((((366.1_1	grm2_1)	gal2_2)	(((((icr1_4	vel2_2)	vel1_1)	((hal1_1	hal2_1)	(vir1_1	vir2_1)))	bur2_2)	vir2_2))	(406.1_3	(gac2_2
(((((((grm1_1	((bur1_1	((rot2_2	rot3_1)	rot1_1))	gab2_1))	((((((((369.1_1	416.1_3)	ceb1_2)	406.1_1)	(gab1_2	vul1_2))	lai2_2)	((gra1_1	rot1_2)	((gra2_1	vul1_1)	icr2_2)))	(ceb2_1	icr2_1))	(416.1_4	((gac2_1	plu1_1)	plu2_2))))	((icr1_1	((406.1_2	ceb1_1)	((lai1_1	(tri1_1	((tri1_2	tri2_1)	tri2_2)))	lai2_1)))	(gal1_1	(gal2_1	vel1_2))))	((((((366.1_1	gal2_2)	grm2_1)	vir2_2)	bur2_2)	((((icr1_4	vel2_2)	vel1_1)	(vir1_1	vir2_1))	(hal1_1	hal2_1)))	(406.1_3	((gac2_2
((((((((grm1_1	((((((369.1_1	ceb1_2)	lai2_2)	(406.1_1	(416.1_3	vul1_2)))	gab1_2)	((((gra1_1	rot1_2)	vul1_1)	gra2_1)	icr2_2))	(((416.1_4	((gac2_1	plu1_1)	plu2_2))	ceb2_1)	icr2_1)))	((bur1_1	((rot1_1	rot3_1)	rot2_2))	gab2_1))	(((icr1_1	(406.1_2	ceb1_1))	((((lai1_1	tri2_2)	tri1_1)	(tri1_2	tri2_1))	lai2_1))	((gal1_1	vel1_2)	gal2_1)))	(406.1_3	((gac2_2	vup2_2)	vel2_1)))	(((366.1_1	(gal2_2	grm2_1))	vir2_2)	((((icr1_4	vel2_2)	vel1_1)	((hal1_1	hal2_1)	(vir1_1
((((((((grm1_1	((((((369.1_1	(406.1_1	(416.1_3	vul1_2)))	(ceb1_2	lai2_2))	gab1_2)	((gra1_1	rot1_2)	((gra2_1	vul1_1)	icr2_2)))	(ceb2_1	icr2_1))	(416.1_4	((gac2_1	plu1_1)	plu2_2))))	(gab2_1	(bur1_1	((rot2_2	rot1_1)	rot3_1))))	((icr1_1	((406.1_2	ceb1_1)	((((lai1_1	(tri1_2	tri2_1))	tri1_1)	tri2_2)	lai2_1)))	((gal1_1	gal2_1)	vel1_2)))	((((366.1_1	(gal2_2	grm2_1))	vir2_2)	bur2_2)	(((icr1_4	vel2_2)	vel1_1)	((hal1_1	hal2_1)	(vir1_1	vir2_1)))))	(406.1_3	((gac2_2
(((((((grm1_1	(((((369.1_1	(406.1_1	gab1_2))	(ceb1_2	vul1_2))	(416.1_3	lai2_2))	((((gra1_1	rot1_2)	vul1_1)	gra2_1)	icr2_2))	((416.1_4	((gac2_1	plu2_2)	plu1_1))	(ceb2_1	icr2_1))))	(icr1_1	(((406.1_2	ceb1_1)	((gal1_1	gal2_1)	vel1_2))	((lai1_1	((tri1_1	tri2_2)	(tri1_2	tri2_1)))	lai2_1))))	(gab2_1	(bur1_1	(rot2_2	(rot1_1	rot3_1)))))	(((((gal2_2	grm2_1)	366.1_1)	((((icr1_4	vel2_2)	vel1_1)	((hal1_1	hal2_1)	(vir1_1	vir2_1)))	bur2_2))	vir2_2)	(406.1_3	((gac2_2
((((((((grm1_1	(((((369.1_1	(406.1_1	gab1_2))	(ceb1_2	vul1_2))	(416.1_3	lai2_2))	((ceb2_1	icr2_1)	((((gra1_1	rot1_2)	vul1_1)	gra2_1)	icr2_2)))	(416.1_4	((gac2_1	plu1_1)	plu2_2))))	((icr1_1	((406.1_2	ceb1_1)	((((lai1_1	tri1_1)	tri2_2)	(tri1_2	tri2_1))	lai2_1)))	((gal1_1	gal2_1)	vel1_2)))	(gab2_1	(bur1_1	((rot1_1	rot3_1)	rot2_2))))	(406.1_3	((gac2_2	vup2_2)	vel2_1)))	(((366.1_1	(gal2_2	grm2_1))	vir2_2)	((((icr1_4	vel2_2)	vel1_1)	((hal1_1	hal2_1)	(vir1_1
(((((((((grm1_1	icr1_1)	((406.1_2	ceb1_1)	((((lai1_1	tri2_2)	tri1_1)	(tri1_2	tri2_1))	lai2_1)))	(((((369.1_1	ceb1_2)	lai2_2)	((406.1_1	416.1_3)	(gab1_2	vul1_2)))	(((gra1_1	rot1_2)	vul1_1)	(gra2_1	icr2_2)))	((416.1_4	((gac2_1	plu1_1)	plu2_2))	(ceb2_1	icr2_1))))	((gab2_1	(bur1_1	(rot3_1	(rot1_1	rot2_2))))	((gal1_1	vel1_2)	gal2_1)))	((((gal2_2	grm2_1)	366.1_1)	vir2_2)	((vel1_1	(icr1_4	vel2_2))	(bur2_2	((hal1_1	hal2_1)	(vir1_1	vir2_1))))))	(406.1_3	(gac2_2
((((((grm1_1	((((((((369.1_1	416.1_3)	(ceb1_2	gab1_2))	vul1_2)	406.1_1)	lai2_2)	(((gra1_1	rot1_2)	icr2_2)	(gra2_1	vul1_1)))	(ceb2_1	icr2_1))	(416.1_4	((gac2_1	plu2_2)	plu1_1))))	(((icr1_1	((406.1_2	ceb1_1)	((((lai1_1	tri2_2)	(tri1_2	tri2_1))	tri1_1)	lai2_1)))	((gal1_1	gal2_1)	vel1_2))	((bur1_1	((rot1_1	rot2_2)	rot3_1))	gab2_1)))	(((((366.1_1	gal2_2)	grm2_1)	vir2_2)	(((icr1_4	vel2_2)	vel1_1)	(bur2_2	((hal1_1	hal2_1)	(vir1_1	vir2_1)))))	(406.1_3	((gac2_2
((((((grm1_1	((((icr1_1	(406.1_2	ceb1_1))	((((lai1_1	tri2_2)	tri1_1)	(tri1_2	tri2_1))	lai2_1))	((gal1_1	gal2_1)	vel1_2))	((bur1_1	((rot2_2	rot1_1)	rot3_1))	gab2_1)))	((((((369.1_1	vul1_2)	((406.1_1	lai2_2)	(416.1_3	ceb1_2)))	gab1_2)	(((gra1_1	rot1_2)	icr2_2)	(gra2_1	vul1_1)))	(416.1_4	((gac2_1	plu2_2)	plu1_1)))	(ceb2_1	icr2_1)))	((((((gal2_2	grm2_1)	366.1_1)	bur2_2)	vir2_2)	(((icr1_4	vel2_2)	((hal1_1	hal2_1)	(vir1_1	vir2_1)))	vel1_1))	(406.1_3	(gac2_2
(((((((grm1_1	((icr1_1	((406.1_2	ceb1_1)	(((lai1_1	tri1_1)	((tri1_2	tri2_1)	tri2_2))	lai2_1)))	(gal1_1	(gal2_1	vel1_2))))	(gab2_1	(bur1_1	(rot1_1	(rot2_2	rot3_1)))))	(((((((369.1_1	((416.1_3	ceb1_2)	vul1_2))	lai2_2)	gab1_2)	406.1_1)	((((gra1_1	rot1_2)	vul1_1)	icr2_2)	gra2_1))	(416.1_4	((gac2_1	plu2_2)	plu1_1)))	(ceb2_1	icr2_1)))	((((366.1_1	(gal2_2	grm2_1))	((((icr1_4	vel2_2)	vel1_1)	((hal2_1	hal1_1)	(vir1_1	vir2_1)))	vir2_2))	bur2_2)	(406.1_3	((gac2_2
((((((((grm1_1	(icr1_1	((406.1_2	ceb1_1)	(((lai1_1	((tri1_1	tri2_1)	tri1_2))	tri2_2)	lai2_1))))	((gal1_1	vel1_2)	gal2_1))	(gab2_1	(bur1_1	((rot2_2	rot3_1)	rot1_1))))	((((((369.1_1	(406.1_1	(ceb1_2	(lai2_2	vul1_2))))	gab1_2)	416.1_3)	((gra1_1	rot1_2)	(gra2_1	vul1_1)))	icr2_2)	((416.1_4	((gac2_1	plu1_1)	plu2_2))	(ceb2_1	icr2_1))))	(((((((((((ceb2_2	gag2_1)	icr1_3)	gab2_2)	((gab1_1	((gag2_2	vul2_1)	plu2_1))	gag1_1))	gac1_2)	(icr2_3	(vul3_1	vup2_1)))	((bur1_2
((((((((grm1_1	(icr1_1	((406.1_2	ceb1_1)	((((lai1_1	tri1_1)	(tri1_2	tri2_1))	tri2_2)	lai2_1))))	(((((((369.1_1	406.1_1)	ceb1_2)	gab1_2)	(416.1_3	(lai2_2	vul1_2)))	icr2_2)	(((gra1_1	rot1_2)	vul1_1)	gra2_1))	((416.1_4	((gac2_1	plu1_1)	plu2_2))	(ceb2_1	icr2_1))))	(((bur1_1	((rot2_2	rot3_1)	rot1_1))	gab2_1)	((gal1_1	gal2_1)	vel1_2)))	(406.1_3	((gac2_2	vup2_2)	vel2_1)))	(((366.1_1	gal2_2)	(grm2_1	vir2_2))	((((icr1_4	vel2_2)	vel1_1)	((hal1_1	hal2_1)	(vir1_1
(((((((grm1_1	(icr1_1	((406.1_2	ceb1_1)	((((lai1_1	tri2_2)	(tri1_2	tri2_1))	tri1_1)	lai2_1))))	(((((369.1_1	(ceb1_2	(lai2_2	vul1_2)))	((406.1_1	gab1_2)	416.1_3))	(((gra1_1	rot1_2)	(gra2_1	vul1_1))	icr2_2))	(ceb2_1	icr2_1))	(416.1_4	((gac2_1	plu1_1)	plu2_2))))	(((bur1_1	((rot1_1	rot2_2)	rot3_1))	gab2_1)	(gal1_1	(gal2_1	vel1_2))))	(406.1_3	((gac2_2	vup2_2)	vel2_1)))	(((366.1_1	(gal2_2	grm2_1))	vir2_2)	((((icr1_4	vel2_2)	vel1_1)	((hal1_1	hal2_1)	(vir1_1
(((((((grm1_1	(((((((369.1_1	vul1_2)	ceb1_2)	(406.1_1	416.1_3))	(gab1_2	lai2_2))	((((gra1_1	rot1_2)	vul1_1)	icr2_2)	gra2_1))	(ceb2_1	icr2_1))	(416.1_4	((gac2_1	plu2_2)	plu1_1))))	((icr1_1	(406.1_2	((((lai1_1	tri2_2)	tri1_1)	(tri1_2	tri2_1))	lai2_1)))	ceb1_1))	((gal1_1	gal2_1)	vel1_2))	(gab2_1	(bur1_1	(rot1_1	(rot2_2	rot3_1)))))	(((((grm2_1	gal2_2)	366.1_1)	vir2_2)	(((icr1_4	vel2_2)	vel1_1)	(bur2_2	((hal1_1	hal2_1)	(vir1_1	vir2_1)))))	(406.1_3	((gac2_2
(((((((grm1_1	((((((369.1_1	((406.1_1	ceb1_2)	(gab1_2	vul1_2)))	416.1_3)	lai2_2)	(((gra1_1	rot1_2)	vul1_1)	(gra2_1	icr2_2)))	(416.1_4	((gac2_1	plu2_2)	plu1_1)))	(ceb2_1	icr2_1)))	(((icr1_1	((406.1_2	ceb1_1)	((((lai1_1	tri2_2)	tri1_1)	(tri1_2	tri2_1))	lai2_1)))	((gal1_1	vel1_2)	gal2_1))	(gab2_1	(bur1_1	((rot1_1	rot3_1)	rot2_2)))))	(406.1_3	(gac2_2	(vel2_1	vup2_2))))	((((((366.1_1	gal2_2)	grm2_1)	vir2_2)	((hal2_1	hal1_1)	(vir1_1	vir2_1)))	((icr1_4	vel2_2)
(((((((grm1_1	(((((369.1_1	(406.1_1	ceb1_2))	(((416.1_3	vul1_2)	lai2_2)	gab1_2))	((((gra1_1	rot1_2)	gra2_1)	vul1_1)	icr2_2))	(416.1_4	((gac2_1	plu2_2)	plu1_1)))	(ceb2_1	icr2_1)))	(((((icr1_1	((((lai1_1	tri2_2)	tri1_1)	(tri1_2	tri2_1))	lai2_1))	ceb1_1)	406.1_2)	((bur1_1	(rot1_1	(rot2_2	rot3_1)))	gab2_1))	((gal1_1	vel1_2)	gal2_1)))	(406.1_3	((gac2_2	vel2_1)	vup2_2)))	((((366.1_1	grm2_1)	gal2_2)	vir2_2)	((((icr1_4	vel2_2)	vel1_1)	((hal1_1	hal2_1)	(vir1_1
((((((grm1_1	(((((((369.1_1	vul1_2)	gab1_2)	(406.1_1	416.1_3))	ceb1_2)	lai2_2)	(((gra1_1	rot1_2)	(icr2_2	vul1_1))	gra2_1))	((416.1_4	((gac2_1	plu1_1)	plu2_2))	(ceb2_1	icr2_1))))	((icr1_1	(406.1_2	ceb1_1))	(((gal1_1	vel1_2)	gal2_1)	((lai1_1	((tri1_1	tri2_2)	(tri1_2	tri2_1)))	lai2_1))))	((bur1_1	((rot2_2	rot1_1)	rot3_1))	gab2_1))	((((((366.1_1	grm2_1)	gal2_2)	vir2_2)	((((icr1_4	vel2_2)	vel1_1)	(hal1_1	hal2_1))	(vir1_1	vir2_1)))	bur2_2)	(406.1_3	((gac2_2
((((((grm1_1	(((icr1_1	(((gal1_1	vel1_2)	gal2_1)	(((lai1_1	tri2_2)	(tri1_1	(tri1_2	tri2_1)))	lai2_1)))	(406.1_2	ceb1_1))	((((((369.1_1	vul1_2)	(416.1_3	gab1_2))	(ceb1_2	lai2_2))	406.1_1)	((gra1_1	rot1_2)	((gra2_1	vul1_1)	icr2_2)))	(((416.1_4	((gac2_1	plu1_1)	plu2_2))	icr2_1)	ceb2_1))))	(gab2_1	(bur1_1	((rot1_1	rot3_1)	rot2_2))))	(((vir2_2	((366.1_1	grm2_1)	gal2_2))	((((icr1_4	vel2_2)	vel1_1)	((hal1_1	hal2_1)	(vir1_1	vir2_1)))	bur2_2))	(406.1_3	((gac2_2
((((((((grm1_1	((icr1_1	(406.1_2	ceb1_1))	(((gal1_1	vel1_2)	gal2_1)	((((lai1_1	tri1_1)	tri2_2)	(tri1_2	tri2_1))	lai2_1))))	(((((369.1_1	ceb1_2)	(((406.1_1	vul1_2)	416.1_3)	(gab1_2	lai2_2)))	((((gra1_1	rot1_2)	gra2_1)	vul1_1)	icr2_2))	(ceb2_1	icr2_1))	(416.1_4	((gac2_1	plu1_1)	plu2_2))))	((bur1_1	((rot3_1	rot1_1)	rot2_2))	gab2_1))	(406.1_3	((gac2_2	vup2_2)	vel2_1)))	((((366.1_1	(gal2_2	grm2_1))	vir2_2)	bur2_2)	((vel1_1	(icr1_4	vel2_2))	((hal2_1	hal1_1)
((((((((grm1_1	(((((((369.1_1	(406.1_1	(lai2_2	vul1_2)))	gab1_2)	(416.1_3	ceb1_2))	((gra1_1	rot1_2)	vul1_1))	(gra2_1	icr2_2))	(ceb2_1	icr2_1))	(416.1_4	(gac2_1	(plu1_1	plu2_2)))))	((gab2_1	bur1_1)	((rot2_2	rot3_1)	rot1_1)))	(icr1_1	(((406.1_2	ceb1_1)	((((lai1_1	tri2_2)	tri1_1)	(tri1_2	tri2_1))	lai2_1))	((gal1_1	vel1_2)	gal2_1))))	(406.1_3	((gac2_2	vup2_2)	vel2_1)))	((((366.1_1	gal2_2)	grm2_1)	vir2_2)	((((icr1_4	vel2_2)	vel1_1)	((hal2_1	hal1_1)	(vir1_1
(((((((grm1_1	(((icr1_1	(406.1_2	ceb1_1))	((((lai1_1	tri1_1)	tri2_2)	lai2_1)	(tri1_2	tri2_1)))	((gal1_1	gal2_1)	vel1_2)))	(((((369.1_1	(406.1_1	(416.1_3	vul1_2)))	(ceb1_2	lai2_2))	gab1_2)	(((gra1_1	rot1_2)	vul1_1)	(gra2_1	icr2_2)))	((416.1_4	((gac2_1	plu1_1)	plu2_2))	(ceb2_1	icr2_1))))	((bur1_1	(rot1_1	(rot2_2	rot3_1)))	gab2_1))	((((grm2_1	(366.1_1	gal2_2))	vir2_2)	((((icr1_4	vel2_2)	vel1_1)	((hal1_1	hal2_1)	(vir1_1	vir2_1)))	bur2_2))	(406.1_3	((gac2_2
((((((grm1_1	((((((((369.1_1	vul1_2)	406.1_1)	(416.1_3	ceb1_2))	gab1_2)	lai2_2)	(((gra1_1	rot1_2)	vul1_1)	(gra2_1	icr2_2)))	(ceb2_1	icr2_1))	(416.1_4	((gac2_1	plu2_2)	plu1_1))))	((icr1_1	(((406.1_2	ceb1_1)	(((lai1_1	(tri1_1	tri2_2))	lai2_1)	(tri1_2	tri2_1)))	((gal1_1	vel1_2)	gal2_1)))	((bur1_1	(rot3_1	(rot1_1	rot2_2)))	gab2_1)))	(406.1_3	((gac2_2	vel2_1)	vup2_2)))	(((((366.1_1	grm2_1)	bur2_2)	vir2_2)	gal2_2)	(((icr1_4	vel2_2)	vel1_1)	((hal2_1	hal1_1)
(((((((grm1_1	(((((369.1_1	vul1_2)	(((406.1_1	416.1_3)	ceb1_2)	lai2_2))	gab1_2)	((((gra1_1	rot1_2)	icr2_2)	vul1_1)	gra2_1))	(((416.1_4	((gac2_1	plu1_1)	plu2_2))	icr2_1)	ceb2_1)))	(gab2_1	(bur1_1	((rot1_1	rot3_1)	rot2_2))))	((icr1_1	((406.1_2	ceb1_1)	(((lai1_1	(tri1_1	tri2_2))	(tri1_2	tri2_1))	lai2_1)))	((gal1_1	gal2_1)	vel1_2)))	(406.1_3	((gac2_2	vel2_1)	vup2_2)))	(((366.1_1	(gal2_2	grm2_1))	((((icr1_4	vel2_2)	vel1_1)	((hal2_1	hal1_1)	(vir1_1	vir2_1)))
((((((((grm1_1	((bur1_1	(rot3_1	(rot1_1	rot2_2)))	gab2_1))	(((icr1_1	(406.1_2	ceb1_1))	(((lai1_1	tri2_2)	(tri1_1	(tri1_2	tri2_1)))	lai2_1))	(gal1_1	(gal2_1	vel1_2))))	((((366.1_1	grm2_1)	gal2_2)	vir2_2)	(((((icr1_4	vel2_2)	(hal1_1	hal2_1))	(vir1_1	vir2_1))	vel1_1)	bur2_2)))	(406.1_3	(gac2_2	(vel2_1	vup2_2))))	(((((((((((vul2_1	icr2_3)	((gab1_1	icr1_3)	plu2_1))	gag2_2)	(gab2_2	gag2_1))	(ceb2_2	gag1_1))	(vul3_1	vup2_1))	gac1_2)	(((bur1_2	bur2_1)	gac1_1)
((((((grm1_1	(icr1_1	(((406.1_2	ceb1_1)	(((lai1_1	(tri1_1	tri2_2))	(tri1_2	tri2_1))	lai2_1))	((gal1_1	gal2_1)	vel1_2))))	((bur1_1	((rot2_2	rot3_1)	rot1_1))	gab2_1))	((((grm2_1	(366.1_1	gal2_2))	vir2_2)	((((icr1_4	vel2_2)	vel1_1)	((hal2_1	hal1_1)	(vir1_1	vir2_1)))	bur2_2))	(406.1_3	(gac2_2	(vel2_1	vup2_2)))))	((((((((ceb2_2	((icr2_3	vul3_1)	(gag2_1	vul2_1)))	gag2_2)	(((gab1_1	plu2_1)	gab2_2)	(gag1_1	icr1_3)))	(((bur1_2	bur2_1)	(gac1_1	(lit1_1	lit2_1)))
((((((((((grm1_1	((406.1_2	ceb1_1)	((((lai1_1	(tri1_2	tri2_1))	tri1_1)	tri2_2)	lai2_1)))	icr1_1)	((gal1_1	vel1_2)	gal2_1))	((bur1_1	((rot1_1	rot3_1)	rot2_2))	gab2_1))	(406.1_3	(gac2_2	(vel2_1	vup2_2))))	((((366.1_1	grm2_1)	gal2_2)	vir2_2)	(((icr1_4	vel2_2)	vel1_1)	(bur2_2	((hal1_1	hal2_1)	(vir1_1	vir2_1))))))	((((((369.1_1	(406.1_1	(416.1_3	gab1_2)))	(ceb1_2	(lai2_2	vul1_2)))	icr2_2)	(gra1_1	rot1_2))	((ceb2_1	icr2_1)	(gra2_1	vul1_1)))	(416.1_4	((gac2_1
(((((grm1_1	(((((((((369.1_1	gab1_2)	(406.1_1	lai2_2))	vul1_2)	416.1_3)	ceb1_2)	icr2_2)	gra2_1)	((gra1_1	rot1_2)	vul1_1))	((416.1_4	((gac2_1	plu1_1)	plu2_2))	(ceb2_1	icr2_1))))	(((icr1_1	((lai1_1	((lai2_1	tri2_2)	tri1_1))	(tri1_2	tri2_1)))	((406.1_2	ceb1_1)	((gal1_1	gal2_1)	vel1_2)))	(gab2_1	(bur1_1	((rot3_1	rot2_2)	rot1_1)))))	((((((gal2_2	grm2_1)	vir2_2)	366.1_1)	(((icr1_4	vel2_2)	vel1_1)	((hal2_1	hal1_1)	(vir1_1	vir2_1))))	bur2_2)	(406.1_3	((gac2_2
((((((grm1_1	((icr1_1	(gal1_1	(gal2_1	vel1_2)))	((406.1_2	ceb1_1)	(((lai1_1	tri1_1)	((tri1_2	tri2_1)	tri2_2))	lai2_1))))	(((((((369.1_1	((416.1_3	gab1_2)	ceb1_2))	lai2_2)	406.1_1)	vul1_2)	((((gra1_1	rot1_2)	gra2_1)	vul1_1)	icr2_2))	(416.1_4	((gac2_1	plu1_1)	plu2_2)))	(ceb2_1	icr2_1)))	((bur1_1	((rot3_1	rot1_1)	rot2_2))	gab2_1))	((((((366.1_1	grm2_1)	gal2_2)	vir2_2)	(((icr1_4	vel2_2)	vel1_1)	((hal2_1	(vir1_1	vir2_1))	hal1_1)))	bur2_2)	(406.1_3	((gac2_2
((((((((grm1_1	((406.1_2	ceb1_1)	(((lai1_1	tri2_2)	(tri1_1	(tri1_2	tri2_1)))	lai2_1)))	(icr1_1	((gal1_1	vel1_2)	gal2_1)))	(((((369.1_1	(416.1_3	vul1_2))	((406.1_1	ceb1_2)	gab1_2))	lai2_2)	((gra1_1	rot1_2)	(gra2_1	(icr2_2	vul1_1))))	((416.1_4	((gac2_1	plu1_1)	plu2_2))	(ceb2_1	icr2_1))))	((bur1_1	(rot2_2	(rot1_1	rot3_1)))	gab2_1))	(((((gal2_2	grm2_1)	366.1_1)	vir2_2)	((((icr1_4	vel2_2)	vel1_1)	((hal1_1	hal2_1)	(vir1_1	vir2_1)))	bur2_2))	(406.1_3	((gac2_2
((((((((grm1_1	((((((369.1_1	416.1_3)	406.1_1)	(lai2_2	vul1_2))	(ceb1_2	gab1_2))	((gra1_1	rot1_2)	((gra2_1	vul1_1)	icr2_2)))	(((416.1_4	(gac2_1	(plu1_1	plu2_2)))	icr2_1)	ceb2_1)))	(((icr1_1	((((lai1_1	tri1_1)	tri2_2)	(tri1_2	tri2_1))	lai2_1))	(gal1_1	(gal2_1	vel1_2)))	(406.1_2	ceb1_1)))	((bur1_1	((rot1_1	rot2_2)	rot3_1))	gab2_1))	((((366.1_1	(gal2_2	grm2_1))	vir2_2)	(((icr1_4	vel2_2)	vel1_1)	((hal1_1	hal2_1)	(vir1_1	vir2_1))))	bur2_2))	(406.1_3	((gac2_2
(((((((grm1_1	((((369.1_1	vul1_2)	(((406.1_1	ceb1_2)	lai2_2)	(416.1_3	gab1_2)))	((((gra1_1	rot1_2)	vul1_1)	icr2_2)	gra2_1))	((416.1_4	((gac2_1	plu2_2)	plu1_1))	(ceb2_1	icr2_1))))	((((icr1_1	(406.1_2	ceb1_1))	(((lai1_1	(tri1_1	tri2_2))	(tri1_2	tri2_1))	lai2_1))	((gal1_1	vel1_2)	gal2_1))	((bur1_1	(rot1_1	(rot2_2	rot3_1)))	gab2_1)))	(406.1_3	((gac2_2	vel2_1)	vup2_2)))	(((366.1_1	(gal2_2	grm2_1))	vir2_2)	((((icr1_4	vel2_2)	vel1_1)	((hal1_1	hal2_1)	(vir1_1
((((((grm1_1	((((369.1_1	((((406.1_1	vul1_2)	ceb1_2)	gab1_2)	lai2_2))	416.1_3)	((gra1_1	rot1_2)	(gra2_1	(icr2_2	vul1_1))))	((416.1_4	((gac2_1	plu1_1)	plu2_2))	(ceb2_1	icr2_1))))	((icr1_1	(406.1_2	ceb1_1))	((((lai1_1	tri1_1)	tri2_2)	(tri1_2	tri2_1))	lai2_1)))	(((bur1_1	((rot1_1	rot2_2)	rot3_1))	gab2_1)	((gal1_1	vel1_2)	gal2_1)))	((((((gal2_2	grm2_1)	366.1_1)	vir2_2)	((((icr1_4	vel2_2)	vel1_1)	((hal1_1	hal2_1)	(vir1_1	vir2_1)))	bur2_2))	(406.1_3	((gac2_2
(((((((grm1_1	((((((369.1_1	ceb1_2)	lai2_2)	416.1_3)	((406.1_1	gab1_2)	vul1_2))	(((gra1_1	rot1_2)	icr2_2)	(gra2_1	vul1_1)))	((416.1_4	((gac2_1	plu1_1)	plu2_2))	(ceb2_1	icr2_1))))	((icr1_1	((406.1_2	ceb1_1)	((((lai1_1	tri1_1)	tri2_2)	(tri1_2	tri2_1))	lai2_1)))	(((bur1_1	((rot1_1	rot2_2)	rot3_1))	gab2_1)	((gal1_1	gal2_1)	vel1_2))))	((((366.1_1	grm2_1)	gal2_2)	vir2_2)	(((icr1_4	vel2_2)	((hal2_1	hal1_1)	(vir1_1	vir2_1)))	(bur2_2	vel1_1))))	(406.1_3	((gac2_2
(((((((grm1_1	((((((((369.1_1	lai2_2)	(ceb1_2	(gab1_2	vul1_2)))	(406.1_1	416.1_3))	icr2_2)	vul1_1)	((gra1_1	rot1_2)	gra2_1))	(ceb2_1	icr2_1))	(416.1_4	((gac2_1	plu1_1)	plu2_2))))	(icr1_1	(((406.1_2	ceb1_1)	((((lai1_1	tri1_1)	tri2_2)	(tri1_2	tri2_1))	lai2_1))	((gal1_1	vel1_2)	gal2_1))))	(gab2_1	(bur1_1	(rot1_1	(rot2_2	rot3_1)))))	(((((gal2_2	grm2_1)	vir2_2)	366.1_1)	(((icr1_4	vel2_2)	((hal1_1	hal2_1)	(vir1_1	vir2_1)))	(bur2_2	vel1_1)))	(406.1_3	((gac2_2
(((((grm1_1	(((369.1_1	((((406.1_1	vul1_2)	416.1_3)	ceb1_2)	(gab1_2	lai2_2)))	((((gra1_1	rot1_2)	gra2_1)	vul1_1)	icr2_2))	((416.1_4	(gac2_1	(plu1_1	plu2_2)))	(ceb2_1	icr2_1))))	((icr1_1	(((406.1_2	ceb1_1)	((((lai1_1	tri2_2)	tri1_1)	(tri1_2	tri2_1))	lai2_1))	((gal1_1	vel1_2)	gal2_1)))	(gab2_1	(bur1_1	((rot1_1	rot3_1)	rot2_2)))))	((((366.1_1	(gal2_2	grm2_1))	vir2_2)	(((icr1_4	vel2_2)	((hal1_1	hal2_1)	(vir1_1	vir2_1)))	(bur2_2	vel1_1)))	(406.1_3	(gac2_2
(((((grm1_1	(gab2_1	(bur1_1	((rot1_1	rot2_2)	rot3_1))))	(((icr1_1	((406.1_2	ceb1_1)	((((lai1_1	tri2_2)	tri1_1)	(tri1_2	tri2_1))	lai2_1)))	((gal1_1	gal2_1)	vel1_2))	((((((369.1_1	(406.1_1	lai2_2))	(ceb1_2	gab1_2))	(416.1_3	vul1_2))	((((gra1_1	rot1_2)	vul1_1)	icr2_2)	gra2_1))	(416.1_4	(gac2_1	(plu2_2	plu1_1))))	(ceb2_1	icr2_1))))	(((((366.1_1	grm2_1)	gal2_2)	vir2_2)	(((icr1_4	vel2_2)	vel1_1)	(bur2_2	((hal2_1	hal1_1)	(vir1_1	vir2_1)))))	(406.1_3	(gac2_2
(((((((grm1_1	((bur1_1	((rot3_1	rot2_2)	rot1_1))	gab2_1))	((((((369.1_1	416.1_3)	(lai2_2	vul1_2))	((406.1_1	gab1_2)	ceb1_2))	gra2_1)	(((gra1_1	rot1_2)	vul1_1)	icr2_2))	((416.1_4	((gac2_1	plu1_1)	plu2_2))	(ceb2_1	icr2_1))))	(icr1_1	(((406.1_2	ceb1_1)	(((lai1_1	(tri1_2	tri2_1))	(tri1_1	tri2_2))	lai2_1))	((gal1_1	vel1_2)	gal2_1))))	(((grm2_1	(366.1_1	gal2_2))	vir2_2)	((((icr1_4	vel2_2)	vel1_1)	((hal1_1	hal2_1)	(vir1_1	vir2_1)))	bur2_2)))	((((((((((((gag1_1	plu2_1)
(((((((grm1_1	((bur1_1	((rot1_1	rot2_2)	rot3_1))	gab2_1))	(((icr1_1	((406.1_2	ceb1_1)	((((lai1_1	tri1_1)	tri2_2)	(tri1_2	tri2_1))	lai2_1)))	(((((((369.1_1	ceb1_2)	406.1_1)	(416.1_3	(gab1_2	vul1_2)))	lai2_2)	(((gra1_1	rot1_2)	icr2_2)	(gra2_1	vul1_1)))	(ceb2_1	icr2_1))	(416.1_4	((gac2_1	plu1_1)	plu2_2))))	((gal1_1	gal2_1)	vel1_2)))	(406.1_3	(gac2_2	(vel2_1	vup2_2))))	(((gal2_2	(366.1_1	grm2_1))	vir2_2)	((((icr1_4	vel2_2)	vel1_1)	(hal1_1	(hal2_1	(vir1_1
((((((grm1_1	(((icr1_1	(((lai1_1	(tri1_1	tri2_2))	(tri1_2	tri2_1))	lai2_1))	(406.1_2	ceb1_1))	((gal1_1	gal2_1)	vel1_2)))	((((((((369.1_1	416.1_3)	406.1_1)	lai2_2)	(ceb1_2	vul1_2))	gab1_2)	(((gra1_1	rot1_2)	gra2_1)	(icr2_2	vul1_1)))	(416.1_4	(gac2_1	(plu1_1	plu2_2))))	(ceb2_1	icr2_1)))	(gab2_1	(bur1_1	(rot2_2	(rot1_1	rot3_1)))))	((((366.1_1	(gal2_2	grm2_1))	((((icr1_4	vel2_2)	vel1_1)	((hal1_1	hal2_1)	(vir1_1	vir2_1)))	bur2_2))	vir2_2)	(406.1_3	(gac2_2
((((((grm1_1	(((((((369.1_1	416.1_3)	ceb1_2)	406.1_1)	((gab1_2	vul1_2)	lai2_2))	((((gra1_1	rot1_2)	icr2_2)	vul1_1)	gra2_1))	(416.1_4	((gac2_1	plu2_2)	plu1_1)))	(ceb2_1	icr2_1)))	((((icr1_1	(406.1_2	ceb1_1))	((((lai1_1	tri1_1)	tri2_2)	(tri1_2	tri2_1))	lai2_1))	((gal1_1	vel1_2)	gal2_1))	((bur1_1	((rot3_1	rot1_1)	rot2_2))	gab2_1)))	(((((366.1_1	gal2_2)	grm2_1)	(((vel1_1	(icr1_4	vel2_2))	((hal1_1	hal2_1)	(vir1_1	vir2_1)))	bur2_2))	vir2_2)	(406.1_3	((gac2_2
(((((((grm1_1	((icr1_1	((406.1_2	ceb1_1)	((((lai1_1	tri2_2)	tri1_1)	(tri1_2	tri2_1))	lai2_1)))	(gal1_1	(gal2_1	vel1_2))))	((bur1_1	(rot2_2	(rot1_1	rot3_1)))	gab2_1))	((((((369.1_1	(416.1_3	(gab1_2	vul1_2)))	(406.1_1	lai2_2))	ceb1_2)	((((gra1_1	rot1_2)	vul1_1)	icr2_2)	gra2_1))	(416.1_4	(gac2_1	(plu1_1	plu2_2))))	(ceb2_1	icr2_1)))	((((((gal2_2	grm2_1)	366.1_1)	(((icr1_4	vel2_2)	vel1_1)	((hal1_1	hal2_1)	(vir1_1	vir2_1))))	vir2_2)	bur2_2)	(406.1_3	(gac2_2
(((((((grm1_1	(((((((369.1_1	gab1_2)	(416.1_3	(ceb1_2	vul1_2)))	lai2_2)	406.1_1)	(((gra1_1	rot1_2)	(icr2_2	vul1_1))	gra2_1))	(ceb2_1	icr2_1))	(416.1_4	((gac2_1	plu1_1)	plu2_2))))	(((icr1_1	((gal1_1	vel1_2)	gal2_1))	(406.1_2	ceb1_1))	((((lai1_1	tri2_2)	tri1_1)	(tri1_2	tri2_1))	lai2_1)))	((bur1_1	(rot2_2	(rot1_1	rot3_1)))	gab2_1))	(((((((plu2_1	(((bur1_2	bur2_1)	(lit1_1	lit2_1))	gac1_1))	(((((ceb2_2	gab1_1)	(gag2_1	gag2_2))	(((gab2_2	icr1_3)	vup2_1)	vul3_1))
(((((((grm1_1	(((((369.1_1	416.1_3)	((ceb1_2	vul1_2)	gab1_2))	(406.1_1	lai2_2))	((((gra1_1	rot1_2)	vul1_1)	icr2_2)	gra2_1))	(ceb2_1	icr2_1)))	((icr1_1	((406.1_2	ceb1_1)	(((lai1_1	tri2_2)	(lai2_1	(tri1_2	tri2_1)))	tri1_1)))	((gal1_1	vel1_2)	gal2_1)))	(416.1_4	((gac2_1	plu1_1)	plu2_2)))	((bur1_1	(rot3_1	(rot1_1	rot2_2)))	gab2_1))	(((((gal2_2	grm2_1)	366.1_1)	vir2_2)	(((icr1_4	vel2_2)	vel1_1)	(bur2_2	((hal1_1	hal2_1)	(vir1_1	vir2_1)))))	(406.1_3	(gac2_2
(((((((grm1_1	(icr1_1	(((406.1_2	ceb1_1)	(((lai1_1	lai2_1)	(tri1_1	(tri1_2	tri2_1)))	tri2_2))	((gal1_1	vel1_2)	gal2_1))))	(((((((369.1_1	(416.1_3	(gab1_2	vul1_2)))	406.1_1)	lai2_2)	ceb1_2)	((((gra1_1	rot1_2)	vul1_1)	gra2_1)	icr2_2))	(416.1_4	((gac2_1	plu1_1)	plu2_2)))	(ceb2_1	icr2_1)))	((bur1_1	((rot1_1	rot3_1)	rot2_2))	gab2_1))	((((((366.1_1	grm2_1)	gal2_2)	vir2_2)	bur2_2)	(((icr1_4	vel2_2)	vel1_1)	((hal2_1	hal1_1)	(vir1_1	vir2_1))))	(406.1_3	(gac2_2
((((((((grm1_1	((((369.1_1	((406.1_1	lai2_2)	(((416.1_3	vul1_2)	gab1_2)	ceb1_2)))	gra2_1)	(((gra1_1	rot1_2)	vul1_1)	icr2_2))	((416.1_4	((gac2_1	plu1_1)	plu2_2))	(ceb2_1	icr2_1))))	(gal1_1	(gal2_1	vel1_2)))	((icr1_1	((406.1_2	ceb1_1)	((((lai1_1	tri1_1)	tri2_2)	(tri1_2	tri2_1))	lai2_1)))	((bur1_1	((rot1_1	rot2_2)	rot3_1))	gab2_1)))	(406.1_3	((gac2_2	vup2_2)	vel2_1)))	((((grm2_1	366.1_1)	gal2_2)	vir2_2)	((((icr1_4	vel2_2)	vel1_1)	((hal1_1	hal2_1)	(vir1_1
(((((((grm1_1	((bur1_1	(rot1_1	(rot2_2	rot3_1)))	gab2_1))	((icr1_1	((406.1_2	ceb1_1)	(((lai1_1	(tri1_2	tri2_1))	(tri1_1	tri2_2))	lai2_1)))	((gal1_1	vel1_2)	gal2_1)))	(((((369.1_1	ceb1_2)	(416.1_3	(gab1_2	vul1_2)))	(406.1_1	lai2_2))	((((gra1_1	rot1_2)	vul1_1)	icr2_2)	gra2_1))	(((416.1_4	((gac2_1	plu1_1)	plu2_2))	ceb2_1)	icr2_1)))	(((((gal2_2	grm2_1)	366.1_1)	vir2_2)	((((icr1_4	vel2_2)	vel1_1)	((hal1_1	hal2_1)	(vir1_1	vir2_1)))	bur2_2))	(406.1_3	((gac2_2
((((((((grm1_1	((icr1_1	((406.1_2	ceb1_1)	(((lai1_1	(tri1_1	tri2_2))	(tri1_2	tri2_1))	lai2_1)))	((gal1_1	vel1_2)	gal2_1)))	((bur1_1	(rot3_1	(rot1_1	rot2_2)))	gab2_1))	((((((369.1_1	406.1_1)	gab1_2)	((416.1_3	lai2_2)	(ceb1_2	vul1_2)))	((((gra1_1	rot1_2)	vul1_1)	icr2_2)	gra2_1))	(ceb2_1	icr2_1))	(416.1_4	((gac2_1	plu1_1)	plu2_2))))	(406.1_3	((gac2_2	vup2_2)	vel2_1)))	(((366.1_1	(gal2_2	grm2_1))	vir2_2)	((((icr1_4	vel2_2)	vel1_1)	((hal1_1	hal2_1)	(vir1_1
(((((grm1_1	((((icr1_1	((((lai1_1	tri1_1)	(tri1_2	tri2_1))	tri2_2)	lai2_1))	(406.1_2	ceb1_1))	((gal1_1	gal2_1)	vel1_2))	(gab2_1	(bur1_1	((rot2_2	rot3_1)	rot1_1)))))	(((((((((369.1_1	gab1_2)	lai2_2)	((406.1_1	ceb1_2)	vul1_2))	416.1_3)	((gra1_1	rot1_2)	vul1_1))	icr2_2)	gra2_1)	(ceb2_1	icr2_1))	(416.1_4	((gac2_1	plu1_1)	plu2_2))))	(((((366.1_1	grm2_1)	gal2_2)	vir2_2)	((((icr1_4	vel2_2)	vel1_1)	((hal1_1	hal2_1)	(vir1_1	vir2_1)))	bur2_2))	(406.1_3	(gac2_2
(((((((grm1_1	((((((((369.1_1	vul1_2)	gab1_2)	((406.1_1	ceb1_2)	lai2_2))	416.1_3)	((gra1_1	rot1_2)	(gra2_1	vul1_1)))	icr2_2)	(ceb2_1	icr2_1))	(416.1_4	((gac2_1	plu2_2)	plu1_1))))	((bur1_1	(rot1_1	(rot2_2	rot3_1)))	gab2_1))	(((icr1_1	((((lai1_1	tri2_2)	tri1_1)	(tri1_2	tri2_1))	lai2_1))	(406.1_2	ceb1_1))	((gal1_1	gal2_1)	vel1_2)))	(((((366.1_1	grm2_1)	gal2_2)	vir2_2)	(((icr1_4	vel2_2)	vel1_1)	((hal1_1	hal2_1)	(vir1_1	vir2_1))))	bur2_2))	(406.1_3	((gac2_2
(((((((grm1_1	((((icr1_1	(((lai1_1	tri2_2)	(tri1_1	(tri1_2	tri2_1)))	lai2_1))	(406.1_2	ceb1_1))	((gal1_1	vel1_2)	gal2_1))	((bur1_1	((rot1_1	rot3_1)	rot2_2))	gab2_1)))	((((369.1_1	((416.1_3	vul1_2)	gab1_2))	((406.1_1	ceb1_2)	lai2_2))	(416.1_4	(gac2_1	(plu1_1	plu2_2))))	((ceb2_1	icr2_1)	((((gra1_1	rot1_2)	vul1_1)	icr2_2)	gra2_1))))	(((((366.1_1	grm2_1)	gal2_2)	bur2_2)	vir2_2)	(((icr1_4	vel2_2)	vel1_1)	(hal1_1	(hal2_1	(vir1_1	vir2_1))))))	(406.1_3	(gac2_2
(((((((grm1_1	((icr1_1	(gal1_1	(gal2_1	vel1_2)))	((406.1_2	ceb1_1)	(((lai1_1	(tri1_1	tri2_2))	(tri1_2	tri2_1))	lai2_1))))	((bur1_1	(rot2_2	(rot1_1	rot3_1)))	gab2_1))	((((((369.1_1	vul1_2)	lai2_2)	gab1_2)	((406.1_1	ceb1_2)	416.1_3))	((ceb2_1	icr2_1)	(((gra1_1	rot1_2)	vul1_1)	(gra2_1	icr2_2))))	(416.1_4	((gac2_1	plu1_1)	plu2_2))))	(((((gal2_2	grm2_1)	366.1_1)	vir2_2)	((((icr1_4	vel2_2)	vel1_1)	((hal1_1	hal2_1)	(vir1_1	vir2_1)))	bur2_2))	(406.1_3	(gac2_2
(((((((((grm1_1	(icr1_1	(406.1_2	ceb1_1)))	(((lai1_1	(tri1_1	tri2_2))	(tri1_2	tri2_1))	lai2_1))	(gal1_1	(gal2_1	vel1_2)))	((bur1_1	(rot1_1	(rot2_2	rot3_1)))	gab2_1))	(((((366.1_1	grm2_1)	gal2_2)	bur2_2)	(((icr1_4	vel2_2)	vel1_1)	((hal1_1	hal2_1)	(vir1_1	vir2_1))))	vir2_2))	(406.1_3	((gac2_2	vup2_2)	vel2_1)))	(((((((369.1_1	(416.1_3	ceb1_2))	(gab1_2	vul1_2))	406.1_1)	lai2_2)	((((gra1_1	rot1_2)	vul1_1)	icr2_2)	gra2_1))	(416.1_4	((gac2_1	plu2_2)	plu1_1)))
((((((((grm1_1	((icr1_1	(((gal1_1	gal2_1)	vel1_2)	((((lai1_1	tri2_2)	tri1_1)	(tri1_2	tri2_1))	lai2_1)))	(406.1_2	ceb1_1)))	(((((369.1_1	(416.1_3	gab1_2))	((406.1_1	vul1_2)	(ceb1_2	lai2_2)))	((((gra1_1	rot1_2)	vul1_1)	gra2_1)	icr2_2))	416.1_4)	(ceb2_1	(((gac2_1	plu2_2)	plu1_1)	icr2_1))))	(gab2_1	(bur1_1	(rot2_2	(rot1_1	rot3_1)))))	((((366.1_1	(gal2_2	grm2_1))	vir2_2)	(((icr1_4	vel2_2)	vel1_1)	((hal2_1	(vir1_1	vir2_1))	hal1_1)))	bur2_2))	(406.1_3	(gac2_2
((((((((grm1_1	((406.1_2	ceb1_1)	((((lai1_1	tri2_2)	tri1_1)	(tri1_2	tri2_1))	lai2_1)))	(((((369.1_1	406.1_1)	((416.1_3	(gab1_2	vul1_2))	ceb1_2))	lai2_2)	(((gra1_1	rot1_2)	vul1_1)	(gra2_1	icr2_2)))	(416.1_4	(ceb2_1	(((gac2_1	plu1_1)	plu2_2)	icr2_1)))))	(icr1_1	((gal1_1	vel1_2)	gal2_1)))	((bur1_1	(rot1_1	(rot2_2	rot3_1)))	gab2_1))	(((((grm2_1	366.1_1)	gal2_2)	vir2_2)	((((icr1_4	vel2_2)	vel1_1)	((hal2_1	hal1_1)	(vir1_1	vir2_1)))	bur2_2))	(406.1_3	(gac2_2
(((((((((grm1_1	(406.1_2	ceb1_1))	((lai1_1	lai2_1)	((tri1_1	tri2_2)	(tri1_2	tri2_1))))	(((((((369.1_1	416.1_3)	(gab1_2	vul1_2))	(ceb1_2	lai2_2))	406.1_1)	416.1_4)	(((gra1_1	rot1_2)	(gra2_1	vul1_1))	icr2_2))	(ceb2_1	(((gac2_1	plu1_1)	plu2_2)	icr2_1))))	((bur1_1	((rot2_2	rot3_1)	rot1_1))	gab2_1))	(icr1_1	((gal1_1	vel1_2)	gal2_1)))	(((((grm2_1	(366.1_1	gal2_2))	vir2_2)	(((icr1_4	vel2_2)	vel1_1)	((hal2_1	hal1_1)	(vir1_1	vir2_1))))	bur2_2)	(406.1_3	((gac2_2
((((((((((grm1_1	((406.1_2	ceb1_1)	(((lai1_1	tri1_1)	(lai2_1	tri2_2))	(tri1_2	tri2_1))))	icr1_1)	(gal1_1	(gal2_1	vel1_2)))	(((((((369.1_1	416.1_3)	vul1_2)	ceb1_2)	(406.1_1	gab1_2))	lai2_2)	(((gra1_1	rot1_2)	gra2_1)	(icr2_2	vul1_1)))	(416.1_4	(ceb2_1	(((gac2_1	plu1_1)	plu2_2)	icr2_1)))))	((bur1_1	(rot2_2	(rot1_1	rot3_1)))	gab2_1))	(406.1_3	(gac2_2	(vel2_1	vup2_2))))	((366.1_1	(gal2_2	grm2_1))	(((((icr1_4	vel2_2)	vel1_1)	((hal1_1	hal2_1)	(vir1_1	vir2_1)))
((((((((grm1_1	((((lai1_1	tri1_1)	tri2_2)	(tri1_2	tri2_1))	lai2_1))	(406.1_2	ceb1_1))	(((((369.1_1	vul1_2)	((406.1_1	(416.1_3	gab1_2))	(ceb1_2	lai2_2)))	(((gra1_1	rot1_2)	(gra2_1	vul1_1))	icr2_2))	416.1_4)	(ceb2_1	((gac2_1	(plu1_1	plu2_2))	icr2_1))))	((bur1_1	(rot3_1	(rot1_1	rot2_2)))	gab2_1))	(icr1_1	((gal1_1	gal2_1)	vel1_2)))	(((((366.1_1	grm2_1)	gal2_2)	vir2_2)	((((icr1_4	vel2_2)	vel1_1)	bur2_2)	((hal1_1	hal2_1)	(vir1_1	vir2_1))))	(406.1_3	((gac2_2
((((((grm1_1	(((icr1_1	((gal1_1	vel1_2)	gal2_1))	((bur1_1	(rot1_1	(rot2_2	rot3_1)))	gab2_1))	((((((((369.1_1	406.1_1)	ceb1_2)	((gab1_2	lai2_2)	vul1_2))	416.1_3)	((((gra1_1	rot1_2)	vul1_1)	gra2_1)	icr2_2))	416.1_4)	((ceb2_1	icr2_1)	((gac2_1	plu1_1)	plu2_2)))	((406.1_2	ceb1_1)	((((lai1_1	tri2_2)	(tri1_2	tri2_1))	tri1_1)	lai2_1)))))	(406.1_3	((gac2_2	vel2_1)	vup2_2)))	((((366.1_1	(gal2_2	grm2_1))	(((icr1_4	vel2_2)	vel1_1)	((hal1_1	hal2_1)	(vir1_1	vir2_1))))
((((((((((grm1_1	((((((369.1_1	lai2_2)	gab1_2)	(((406.1_1	vul1_2)	416.1_3)	ceb1_2))	((gra1_1	rot1_2)	((gra2_1	vul1_1)	icr2_2)))	416.1_4)	(ceb2_1	(((gac2_1	plu1_1)	plu2_2)	icr2_1))))	((406.1_2	ceb1_1)	(((lai1_1	(tri1_1	(tri1_2	tri2_1)))	tri2_2)	lai2_1)))	((gal1_1	vel1_2)	gal2_1))	icr1_1)	((bur1_1	((rot1_1	rot3_1)	rot2_2))	gab2_1))	(406.1_3	(gac2_2	(vel2_1	vup2_2))))	(((366.1_1	(gal2_2	grm2_1))	vir2_2)	(((icr1_4	vel2_2)	((hal2_1	hal1_1)	(vir1_1	vir2_1)))
((((((((grm1_1	(icr1_1	((406.1_2	ceb1_1)	((((lai1_1	tri2_2)	tri1_1)	(tri1_2	tri2_1))	lai2_1))))	((bur1_1	(rot2_2	(rot1_1	rot3_1)))	gab2_1))	((((((369.1_1	gab1_2)	((ceb1_2	vul1_2)	lai2_2))	416.1_3)	406.1_1)	((((gra1_1	rot1_2)	vul1_1)	gra2_1)	icr2_2))	((416.1_4	(gac2_1	(plu1_1	plu2_2)))	(ceb2_1	icr2_1))))	(gal1_1	(gal2_1	vel1_2)))	((((gal2_2	grm2_1)	(366.1_1	vir2_2))	(((icr1_4	vel2_2)	vel1_1)	(bur2_2	((hal2_1	hal1_1)	(vir1_1	vir2_1)))))	(406.1_3	((gac2_2
(((((((grm1_1	((bur1_1	((rot3_1	rot1_1)	rot2_2))	gab2_1))	(((icr1_1	(406.1_2	ceb1_1))	((((lai1_1	tri2_2)	(tri1_2	tri2_1))	tri1_1)	lai2_1))	((gal1_1	vel1_2)	gal2_1)))	((((((369.1_1	ceb1_2)	(406.1_1	416.1_3))	vul1_2)	(gab1_2	lai2_2))	((ceb2_1	icr2_1)	(((gra1_1	rot1_2)	icr2_2)	(gra2_1	vul1_1))))	(416.1_4	((gac2_1	plu1_1)	plu2_2))))	((((gal2_2	grm2_1)	366.1_1)	vir2_2)	((((icr1_4	vel2_2)	vel1_1)	bur2_2)	((hal1_1	hal2_1)	(vir1_1	vir2_1)))))	(((gac2_2	vel2_1)
((((((((grm1_1	((((369.1_1	416.1_3)	(((406.1_1	gab1_2)	vul1_2)	(ceb1_2	lai2_2)))	(((gra1_1	rot1_2)	gra2_1)	(icr2_2	vul1_1)))	(((416.1_4	((gac2_1	plu2_2)	plu1_1))	icr2_1)	ceb2_1)))	(icr1_1	(((406.1_2	ceb1_1)	((((lai1_1	tri1_1)	tri2_2)	(tri1_2	tri2_1))	lai2_1))	(gal1_1	(gal2_1	vel1_2)))))	((bur1_1	(rot3_1	(rot1_1	rot2_2)))	gab2_1))	(((vir2_2	(366.1_1	(gal2_2	grm2_1)))	(bur2_2	vel1_1))	((icr1_4	vel2_2)	((hal1_1	hal2_1)	(vir1_1	vir2_1)))))	(406.1_3	(gac2_2
((((((((grm1_1	((gal1_1	vel1_2)	gal2_1))	((icr1_1	((((lai1_1	tri1_1)	tri2_2)	(tri1_2	tri2_1))	lai2_1))	(406.1_2	ceb1_1)))	((((369.1_1	(406.1_1	(416.1_3	lai2_2)))	(ceb1_2	(gab1_2	vul1_2)))	((gra1_1	rot1_2)	((gra2_1	vul1_1)	icr2_2)))	(416.1_4	((ceb2_1	((gac2_1	plu1_1)	plu2_2))	icr2_1))))	((bur1_1	(rot3_1	(rot1_1	rot2_2)))	gab2_1))	((((366.1_1	(gal2_2	grm2_1))	vir2_2)	(((icr1_4	vel2_2)	vel1_1)	(bur2_2	((hal1_1	hal2_1)	(vir1_1	vir2_1)))))	(406.1_3	((gac2_2
(((((((grm1_1	(((icr1_1	((gal1_1	vel1_2)	gal2_1))	((((lai1_1	tri2_2)	tri1_1)	(tri1_2	tri2_1))	lai2_1))	(406.1_2	ceb1_1)))	(((((((369.1_1	gab1_2)	((406.1_1	416.1_3)	lai2_2))	vul1_2)	ceb1_2)	(((gra1_1	rot1_2)	(icr2_2	vul1_1))	gra2_1))	416.1_4)	(ceb2_1	(((gac2_1	plu1_1)	plu2_2)	icr2_1))))	(gab2_1	(bur1_1	((rot1_1	rot3_1)	rot2_2))))	((((((366.1_1	gal2_2)	grm2_1)	vir2_2)	bur2_2)	((vel1_1	(icr1_4	vel2_2))	((hal1_1	hal2_1)	(vir1_1	vir2_1))))	(406.1_3	((gac2_2
(((((grm1_1	((bur1_1	(rot2_2	(rot1_1	rot3_1)))	gab2_1))	((icr1_1	(((406.1_2	ceb1_1)	(gal1_1	(gal2_1	vel1_2)))	((lai1_1	((tri1_1	tri2_2)	(tri1_2	tri2_1)))	lai2_1)))	(((((((369.1_1	416.1_3)	gab1_2)	(406.1_1	((ceb1_2	vul1_2)	lai2_2)))	gra2_1)	(((gra1_1	rot1_2)	vul1_1)	icr2_2))	(ceb2_1	(((gac2_1	plu1_1)	plu2_2)	icr2_1)))	416.1_4)))	((((((366.1_1	gal2_2)	grm2_1)	vir2_2)	(((icr1_4	vel2_2)	vel1_1)	((hal1_1	hal2_1)	(vir1_1	vir2_1))))	bur2_2)	(406.1_3	(gac2_2
(((((((grm1_1	((bur1_1	((rot1_1	rot2_2)	rot3_1))	gab2_1))	(((((((369.1_1	vul1_2)	((416.1_3	ceb1_2)	gab1_2))	lai2_2)	406.1_1)	((((gra1_1	rot1_2)	vul1_1)	icr2_2)	gra2_1))	416.1_4)	(ceb2_1	(((gac2_1	plu1_1)	plu2_2)	icr2_1))))	((icr1_1	((406.1_2	ceb1_1)	((((lai1_1	tri1_1)	tri2_2)	(tri1_2	tri2_1))	lai2_1)))	((gal1_1	vel1_2)	gal2_1)))	(406.1_3	((gac2_2	vup2_2)	vel2_1)))	((vir2_2	(366.1_1	(gal2_2	grm2_1)))	((((icr1_4	vel2_2)	vel1_1)	((hal1_1	hal2_1)	(vir1_1
((((((((grm1_1	((406.1_2	ceb1_1)	(((gal1_1	gal2_1)	vel1_2)	((((lai1_1	tri1_1)	tri2_2)	(tri1_2	tri2_1))	lai2_1))))	icr1_1)	((bur1_1	((rot1_1	rot3_1)	rot2_2))	gab2_1))	(((((((369.1_1	ceb1_2)	(406.1_1	vul1_2))	(416.1_3	gab1_2))	lai2_2)	((((gra1_1	rot1_2)	gra2_1)	icr2_2)	vul1_1))	416.1_4)	(ceb2_1	((gac2_1	(plu1_1	plu2_2))	icr2_1))))	((((((grm2_1	gal2_2)	bur2_2)	vir2_2)	366.1_1)	(((icr1_4	vel2_2)	vel1_1)	((hal2_1	hal1_1)	(vir1_1	vir2_1))))	(406.1_3	((gac2_2
((((((((grm1_1	(gab2_1	(bur1_1	((rot1_1	rot3_1)	rot2_2))))	(((icr1_1	((((lai1_1	tri2_2)	tri1_1)	(tri1_2	tri2_1))	lai2_1))	(406.1_2	ceb1_1))	(gal1_1	(gal2_1	vel1_2))))	((((((369.1_1	ceb1_2)	406.1_1)	((416.1_3	gab1_2)	(lai2_2	vul1_2)))	(((gra1_1	rot1_2)	vul1_1)	(gra2_1	icr2_2)))	416.1_4)	(ceb2_1	(((gac2_1	plu2_2)	plu1_1)	icr2_1))))	(406.1_3	((gac2_2	vel2_1)	vup2_2)))	(((366.1_1	(gal2_2	grm2_1))	vir2_2)	((((icr1_4	vel2_2)	vel1_1)	((hal1_1	hal2_1)	(vir1_1
(((((((((grm1_1	icr1_1)	(((((((369.1_1	((406.1_1	vul1_2)	416.1_3))	gab1_2)	ceb1_2)	lai2_2)	((((gra1_1	rot1_2)	gra2_1)	vul1_1)	icr2_2))	416.1_4)	(ceb2_1	(((gac2_1	plu1_1)	plu2_2)	icr2_1))))	((406.1_2	ceb1_1)	(((lai1_1	(tri1_1	tri2_2))	(tri1_2	tri2_1))	lai2_1)))	((gal1_1	vel1_2)	gal2_1))	((bur1_1	(rot1_1	(rot2_2	rot3_1)))	gab2_1))	(406.1_3	((gac2_2	vel2_1)	vup2_2)))	((((((icr1_4	vel2_2)	vel1_1)	((hal1_1	hal2_1)	(vir1_1	vir2_1)))	bur2_2)	(((366.1_1	grm2_1)
(((((((((grm1_1	((406.1_2	ceb1_1)	(((lai1_1	(tri1_1	tri2_2))	(tri1_2	tri2_1))	lai2_1)))	(icr1_1	((gal1_1	gal2_1)	vel1_2)))	((((((((369.1_1	vul1_2)	ceb1_2)	gab1_2)	(406.1_1	lai2_2))	416.1_3)	((gra1_1	rot1_2)	((gra2_1	vul1_1)	icr2_2)))	(ceb2_1	(((gac2_1	plu2_2)	plu1_1)	icr2_1)))	416.1_4))	((bur1_1	((rot1_1	rot2_2)	rot3_1))	gab2_1))	(406.1_3	((gac2_2	vel2_1)	vup2_2)))	(((gal2_2	grm2_1)	(366.1_1	vir2_2))	((((icr1_4	vel2_2)	vel1_1)	((hal2_1	hal1_1)	(vir1_1
((((((((grm1_1	((bur1_1	(rot3_1	(rot1_1	rot2_2)))	gab2_1))	((((icr1_1	(406.1_2	ceb1_1))	((gal1_1	gal2_1)	vel1_2))	((((lai1_1	(tri1_2	tri2_1))	tri1_1)	tri2_2)	lai2_1))	(((((((369.1_1	416.1_3)	vul1_2)	(ceb1_2	gab1_2))	(406.1_1	lai2_2))	(((gra1_1	rot1_2)	vul1_1)	(gra2_1	icr2_2)))	416.1_4)	(ceb2_1	(((gac2_1	plu1_1)	plu2_2)	icr2_1)))))	((gac2_2	vup2_2)	vel2_1))	((((366.1_1	(gal2_2	grm2_1))	vir2_2)	((vel1_1	(icr1_4	vel2_2))	((hal2_1	hal1_1)	(vir1_1	vir2_1))))
(((((((grm1_1	((((((((369.1_1	406.1_1)	(ceb1_2	gab1_2))	(416.1_3	(lai2_2	vul1_2)))	gra2_1)	((gra1_1	rot1_2)	vul1_1))	icr2_2)	416.1_4)	(ceb2_1	(((gac2_1	plu1_1)	plu2_2)	icr2_1))))	(((icr1_1	((((lai1_1	tri1_1)	tri2_2)	(tri1_2	tri2_1))	lai2_1))	(406.1_2	ceb1_1))	((gal1_1	gal2_1)	vel1_2)))	(gab2_1	(bur1_1	((rot1_1	rot2_2)	rot3_1))))	((((vir2_2	((366.1_1	grm2_1)	gal2_2))	bur2_2)	(((icr1_4	vel2_2)	vel1_1)	((hal1_1	hal2_1)	(vir1_1	vir2_1))))	(406.1_3	((gac2_2
(((((grm1_1	(((icr1_1	(((406.1_2	ceb1_1)	(((lai1_1	(tri1_2	tri2_1))	(tri1_1	tri2_2))	lai2_1))	((gal1_1	vel1_2)	gal2_1)))	((bur1_1	((rot1_1	rot2_2)	rot3_1))	gab2_1))	((((((369.1_1	(416.1_3	(ceb1_2	lai2_2)))	(gab1_2	vul1_2))	406.1_1)	((((gra1_1	rot1_2)	vul1_1)	gra2_1)	icr2_2))	416.1_4)	(ceb2_1	(((gac2_1	plu1_1)	plu2_2)	icr2_1)))))	(((((gal2_2	grm2_1)	366.1_1)	vir2_2)	((((icr1_4	vel2_2)	vel1_1)	((hal1_1	hal2_1)	(vir1_1	vir2_1)))	bur2_2))	(406.1_3	((gac2_2
(((((((grm1_1	((406.1_2	ceb1_1)	((((lai1_1	tri2_2)	tri1_1)	(tri1_2	tri2_1))	lai2_1)))	((((((369.1_1	lai2_2)	(((406.1_1	vul1_2)	416.1_3)	gab1_2))	ceb1_2)	(((gra1_1	rot1_2)	(gra2_1	vul1_1))	icr2_2))	(ceb2_1	((gac2_1	(plu1_1	plu2_2))	icr2_1)))	416.1_4))	((bur1_1	(rot3_1	(rot1_1	rot2_2)))	gab2_1))	(icr1_1	((gal1_1	vel1_2)	gal2_1)))	(((((366.1_1	(gal2_2	grm2_1))	vir2_2)	(((icr1_4	vel2_2)	(hal2_1	hal1_1))	(vir1_1	vir2_1)))	(bur2_2	vel1_1))	(406.1_3	((gac2_2
(((((((((grm1_1	((((((369.1_1	ceb1_2)	416.1_3)	((gab1_2	vul1_2)	lai2_2))	406.1_1)	((gra1_1	rot1_2)	((gra2_1	vul1_1)	icr2_2)))	(416.1_4	((ceb2_1	icr2_1)	((gac2_1	plu2_2)	plu1_1)))))	(406.1_2	(ceb1_1	((((lai1_1	tri2_2)	tri1_1)	(tri1_2	tri2_1))	lai2_1))))	(((bur1_1	((rot2_2	rot3_1)	rot1_1))	gab2_1)	((gal1_1	vel1_2)	gal2_1)))	icr1_1)	(406.1_3	(gac2_2	(vel2_1	vup2_2))))	((((366.1_1	grm2_1)	gal2_2)	vir2_2)	((((icr1_4	vel2_2)	(hal2_1	hal1_1))	(vir1_1	vir2_1))
((((((((grm1_1	(((((((((369.1_1	ceb1_2)	vul1_2)	((406.1_1	416.1_3)	(gab1_2	lai2_2)))	gra2_1)	vul1_1)	icr2_2)	(gra1_1	rot1_2))	416.1_4)	(ceb2_1	(((gac2_1	plu2_2)	plu1_1)	icr2_1))))	((406.1_2	ceb1_1)	((((lai1_1	tri1_1)	tri2_2)	(tri1_2	tri2_1))	lai2_1)))	((icr1_1	((bur1_1	((rot2_2	rot3_1)	rot1_1))	gab2_1))	((gal1_1	gal2_1)	vel1_2)))	((((grm2_1	vir2_2)	(366.1_1	gal2_2))	bur2_2)	(((icr1_4	vel2_2)	vel1_1)	((hal1_1	hal2_1)	(vir1_1	vir2_1)))))	(406.1_3	((gac2_2
((((((((((grm1_1	(((((((369.1_1	ceb1_2)	406.1_1)	(416.1_3	vul1_2))	lai2_2)	gab1_2)	(((gra1_1	rot1_2)	(gra2_1	vul1_1))	icr2_2))	(416.1_4	(ceb2_1	(((gac2_1	plu1_1)	plu2_2)	icr2_1)))))	((406.1_2	ceb1_1)	((((lai1_1	tri1_1)	tri2_2)	(tri1_2	tri2_1))	lai2_1)))	icr1_1)	((bur1_1	(rot3_1	(rot1_1	rot2_2)))	gab2_1))	(gal1_1	(gal2_1	vel1_2)))	(406.1_3	((gac2_2	vup2_2)	vel2_1)))	((((vir2_2	366.1_1)	(gal2_2	grm2_1))	bur2_2)	(((icr1_4	vel2_2)	vel1_1)	((hal1_1	hal2_1)
((((((((((grm1_1	(((((369.1_1	((406.1_1	ceb1_2)	(((416.1_3	gab1_2)	vul1_2)	lai2_2)))	(((gra1_1	rot1_2)	vul1_1)	gra2_1))	icr2_2)	416.1_4)	(ceb2_1	((gac2_1	(plu1_1	plu2_2))	icr2_1))))	icr1_1)	((406.1_2	ceb1_1)	(((lai1_1	(tri1_2	tri2_1))	(tri1_1	tri2_2))	lai2_1)))	((bur1_1	((rot2_2	rot3_1)	rot1_1))	gab2_1))	((gal1_1	vel1_2)	gal2_1))	(406.1_3	(gac2_2	(vel2_1	vup2_2))))	(((366.1_1	(gal2_2	grm2_1))	vir2_2)	(((((icr1_4	vel2_2)	vel1_1)	(hal1_1	hal2_1))	(vir1_1
(((((((((grm1_1	(((((((369.1_1	vul1_2)	lai2_2)	406.1_1)	(416.1_3	(ceb1_2	gab1_2)))	((((gra1_1	rot1_2)	vul1_1)	gra2_1)	icr2_2))	416.1_4)	(ceb2_1	(((gac2_1	plu2_2)	plu1_1)	icr2_1))))	(icr1_1	((406.1_2	ceb1_1)	(((lai1_1	(tri1_1	tri2_2))	(tri1_2	tri2_1))	lai2_1))))	((bur1_1	(rot1_1	(rot2_2	rot3_1)))	gab2_1))	((gal1_1	gal2_1)	vel1_2))	(((gal2_2	(366.1_1	grm2_1))	vir2_2)	((((icr1_4	vel2_2)	vel1_1)	((hal2_1	hal1_1)	(vir1_1	vir2_1)))	bur2_2)))	(406.1_3	(gac2_2
((((((((grm1_1	(((((((369.1_1	416.1_3)	lai2_2)	(406.1_1	ceb1_2))	(gab1_2	vul1_2))	(((gra1_1	rot1_2)	(gra2_1	icr2_2))	vul1_1))	416.1_4)	((ceb2_1	icr2_1)	((gac2_1	plu1_1)	plu2_2))))	(gab2_1	(bur1_1	((rot2_2	rot3_1)	rot1_1))))	(((icr1_1	(406.1_2	ceb1_1))	((((lai1_1	tri2_2)	tri1_1)	(tri1_2	tri2_1))	lai2_1))	(gal1_1	(gal2_1	vel1_2))))	(406.1_3	(gac2_2	(vel2_1	vup2_2))))	(((366.1_1	(gal2_2	grm2_1))	vir2_2)	((((icr1_4	vel2_2)	vel1_1)	((hal1_1	hal2_1)	(vir1_1
((((((((grm1_1	(((gal1_1	vel1_2)	gal2_1)	(((lai1_1	(tri1_1	tri2_2))	(tri1_2	tri2_1))	lai2_1)))	(icr1_1	(406.1_2	ceb1_1)))	(((((((369.1_1	ceb1_2)	vul1_2)	416.1_3)	(406.1_1	lai2_2))	gab1_2)	(((gra1_1	rot1_2)	gra2_1)	(icr2_2	vul1_1)))	(416.1_4	(ceb2_1	((gac2_1	(plu2_2	plu1_1))	icr2_1)))))	(gab2_1	(bur1_1	((rot1_1	rot2_2)	rot3_1))))	(406.1_3	((gac2_2	vel2_1)	vup2_2)))	((((gal2_2	grm2_1)	366.1_1)	vir2_2)	((((icr1_4	vel2_2)	vel1_1)	((hal1_1	hal2_1)	(vir1_1
((((((((grm1_1	((406.1_2	ceb1_1)	(((gal1_1	gal2_1)	vel1_2)	((((lai1_1	tri2_2)	tri1_1)	(tri1_2	tri2_1))	lai2_1))))	icr1_1)	((((((369.1_1	(406.1_1	416.1_3))	((ceb1_2	vul1_2)	(gab1_2	lai2_2)))	((gra1_1	rot1_2)	((gra2_1	vul1_1)	icr2_2)))	416.1_4)	(ceb2_1	(((gac2_1	plu1_1)	plu2_2)	icr2_1)))	(gab2_1	(bur1_1	(rot2_2	(rot1_1	rot3_1))))))	(406.1_3	((gac2_2	vel2_1)	vup2_2)))	((((((gal2_2	grm2_1)	vir2_2)	366.1_1)	((hal2_1	hal1_1)	(vir1_1	vir2_1)))	((icr1_4	vel2_2)
((((((((((grm1_1	((((lai1_1	tri1_1)	(tri1_2	tri2_1))	tri2_2)	lai2_1))	(406.1_2	ceb1_1))	icr1_1)	((gal1_1	vel1_2)	gal2_1))	(((((((369.1_1	406.1_1)	vul1_2)	(ceb1_2	lai2_2))	(416.1_3	gab1_2))	(((gra1_1	rot1_2)	(gra2_1	vul1_1))	icr2_2))	416.1_4)	(ceb2_1	(((gac2_1	plu2_2)	plu1_1)	icr2_1))))	((bur1_1	((rot3_1	rot2_2)	rot1_1))	gab2_1))	(406.1_3	((gac2_2	vup2_2)	vel2_1)))	(((((366.1_1	(gal2_2	grm2_1))	vir2_2)	((hal1_1	hal2_1)	(vir1_1	vir2_1)))	bur2_2)	((icr1_4
(((((grm1_1	(((icr1_1	((406.1_2	ceb1_1)	((((lai1_1	tri2_2)	tri1_1)	(tri1_2	tri2_1))	lai2_1)))	(gal1_1	(gal2_1	vel1_2)))	((((((369.1_1	lai2_2)	gab1_2)	((406.1_1	(ceb1_2	vul1_2))	416.1_3))	((((gra1_1	rot1_2)	vul1_1)	gra2_1)	icr2_2))	416.1_4)	(ceb2_1	((gac2_1	(plu2_2	plu1_1))	icr2_1)))))	((bur1_1	((rot3_1	rot1_1)	rot2_2))	gab2_1))	((((((grm2_1	vir2_2)	(366.1_1	gal2_2))	(((icr1_4	vel2_2)	vel1_1)	(hal1_1	(hal2_1	(vir1_1	vir2_1)))))	bur2_2)	(406.1_3	(gac2_2
(((((((grm1_1	((bur1_1	(rot3_1	(rot1_1	rot2_2)))	gab2_1))	(icr1_1	(((406.1_2	ceb1_1)	((((lai1_1	tri1_1)	(tri1_2	tri2_1))	tri2_2)	lai2_1))	((gal1_1	vel1_2)	gal2_1))))	((((((((369.1_1	406.1_1)	gab1_2)	vul1_2)	(416.1_3	ceb1_2))	lai2_2)	(((gra1_1	rot1_2)	icr2_2)	(gra2_1	vul1_1)))	(ceb2_1	(((gac2_1	plu1_1)	plu2_2)	icr2_1)))	416.1_4))	((((((366.1_1	grm2_1)	gal2_2)	vir2_2)	(((icr1_4	vel2_2)	vel1_1)	((hal1_1	hal2_1)	(vir1_1	vir2_1))))	bur2_2)	(406.1_3	(gac2_2
(((((((((grm1_1	((icr1_1	(406.1_2	ceb1_1))	((((lai1_1	tri2_2)	tri1_1)	(tri1_2	tri2_1))	lai2_1)))	(gab2_1	(bur1_1	((rot1_1	rot2_2)	rot3_1))))	((gal1_1	vel1_2)	gal2_1))	(406.1_3	((gac2_2	vup2_2)	vel2_1)))	((((366.1_1	gal2_2)	grm2_1)	vir2_2)	((((icr1_4	vel2_2)	vel1_1)	((hal1_1	hal2_1)	(vir1_1	vir2_1)))	bur2_2)))	(((((((((ceb2_2	gag1_1)	(gab1_1	vup2_1))	((gab2_2	icr2_3)	gac1_2))	(plu2_1	vul2_1))	((gag2_2	gag2_1)	(icr1_3	vul3_1)))	(((bur1_2	bur2_1)	(lit1_1
(((((((grm1_1	((bur1_1	((rot1_1	rot3_1)	rot2_2))	gab2_1))	(((icr1_1	ceb1_1)	(406.1_2	((((lai1_1	tri2_2)	tri1_1)	(tri1_2	tri2_1))	lai2_1)))	((gal1_1	gal2_1)	vel1_2)))	(((((((369.1_1	lai2_2)	(406.1_1	gab1_2))	(ceb1_2	vul1_2))	416.1_3)	(((gra1_1	rot1_2)	gra2_1)	(icr2_2	vul1_1)))	416.1_4)	(ceb2_1	((gac2_1	(plu1_1	plu2_2))	icr2_1))))	(((((((((vul3_1	gab1_1)	(icr1_3	(((((ceb2_2	gag1_1)	icr2_3)	vul2_1)	vup2_1)	gag2_2)))	(gac1_2	(gag2_1	plu2_1)))	gab2_2)	((bur1_2
(((((((grm1_1	(((icr1_1	((((lai1_1	tri2_2)	tri1_1)	lai2_1)	(tri1_2	tri2_1)))	(406.1_2	ceb1_1))	(gal1_1	(gal2_1	vel1_2))))	((((((369.1_1	ceb1_2)	(((406.1_1	gab1_2)	416.1_3)	vul1_2))	lai2_2)	((((gra1_1	rot1_2)	vul1_1)	gra2_1)	icr2_2))	(ceb2_1	icr2_1))	(416.1_4	((gac2_1	plu1_1)	plu2_2))))	((bur1_1	((rot1_1	rot2_2)	rot3_1))	gab2_1))	(406.1_3	((gac2_2	vup2_2)	vel2_1)))	(((((gal2_2	grm2_1)	366.1_1)	vir2_2)	((((icr1_4	vel2_2)	((hal2_1	hal1_1)	(vir1_1	vir2_1)))
(((((((grm1_1	(icr1_1	((406.1_2	ceb1_1)	((((lai1_1	tri2_2)	(tri1_2	tri2_1))	tri1_1)	lai2_1))))	(((((((369.1_1	vul1_2)	lai2_2)	(406.1_1	416.1_3))	(ceb1_2	gab1_2))	(((gra1_1	(gra2_1	vul1_1))	icr2_2)	rot1_2))	(ceb2_1	icr2_1))	(416.1_4	((gac2_1	plu1_1)	plu2_2))))	(((bur1_1	((rot2_2	rot1_1)	rot3_1))	gab2_1)	((gal1_1	gal2_1)	vel1_2)))	(((((366.1_1	gal2_2)	grm2_1)	vir2_2)	((((icr1_4	vel2_2)	vel1_1)	((hal1_1	hal2_1)	(vir1_1	vir2_1)))	bur2_2))	(406.1_3	(gac2_2
(((((((grm1_1	(((((((((369.1_1	406.1_1)	(gab1_2	vul1_2))	lai2_2)	416.1_3)	ceb1_2)	(((gra1_1	rot1_2)	(gra2_1	vul1_1))	icr2_2))	icr2_1)	ceb2_1)	(416.1_4	(gac2_1	(plu1_1	plu2_2)))))	((406.1_2	ceb1_1)	((((lai1_1	tri1_1)	tri2_2)	(tri1_2	tri2_1))	lai2_1)))	((icr1_1	((gal1_1	vel1_2)	gal2_1))	(gab2_1	(bur1_1	(rot1_1	(rot2_2	rot3_1))))))	(((((366.1_1	(gal2_2	grm2_1))	bur2_2)	(((icr1_4	vel2_2)	vel1_1)	((hal2_1	hal1_1)	(vir1_1	vir2_1))))	vir2_2)	(406.1_3	(gac2_2
((((((((grm1_1	(icr1_1	(((406.1_2	ceb1_1)	((gal1_1	vel1_2)	gal2_1))	(((lai1_1	(tri1_1	tri2_2))	(tri1_2	tri2_1))	lai2_1))))	((((((369.1_1	406.1_1)	((416.1_3	vul1_2)	gab1_2))	(ceb1_2	lai2_2))	(ceb2_1	icr2_1))	((((gra1_1	rot1_2)	vul1_1)	gra2_1)	icr2_2))	(416.1_4	((gac2_1	plu1_1)	plu2_2))))	(gab2_1	(bur1_1	(rot2_2	(rot1_1	rot3_1)))))	(406.1_3	((gac2_2	vel2_1)	vup2_2)))	((((366.1_1	(gal2_2	grm2_1))	vir2_2)	bur2_2)	(((icr1_4	vel2_2)	vel1_1)	((hal2_1	hal1_1)
(((((((grm1_1	(((icr1_1	(406.1_2	ceb1_1))	((((lai1_1	tri2_2)	tri1_1)	(tri1_2	tri2_1))	lai2_1))	((gal1_1	vel1_2)	gal2_1)))	(((((((369.1_1	vul1_2)	(406.1_1	416.1_3))	ceb1_2)	(gab1_2	lai2_2))	(((gra1_1	rot1_2)	gra2_1)	(icr2_2	vul1_1)))	(416.1_4	((gac2_1	plu1_1)	plu2_2)))	(ceb2_1	icr2_1)))	((bur1_1	((rot1_1	rot2_2)	rot3_1))	gab2_1))	(((((366.1_1	(gal2_2	grm2_1))	bur2_2)	((vel1_1	(icr1_4	vel2_2))	((hal1_1	hal2_1)	(vir1_1	vir2_1))))	vir2_2)	(406.1_3	(gac2_2
((((((((grm1_1	(((406.1_2	ceb1_1)	(((lai1_1	(tri1_1	tri2_2))	(tri1_2	tri2_1))	lai2_1))	(gal1_1	(gal2_1	vel1_2))))	(gab2_1	(bur1_1	((rot1_1	rot3_1)	rot2_2))))	icr1_1)	((((369.1_1	((((416.1_3	gab1_2)	ceb1_2)	vul1_2)	lai2_2))	406.1_1)	(((gra1_1	rot1_2)	(icr2_2	vul1_1))	gra2_1))	((416.1_4	(gac2_1	(plu1_1	plu2_2)))	(ceb2_1	icr2_1))))	(((((366.1_1	grm2_1)	gal2_2)	vir2_2)	((((icr1_4	vel2_2)	vel1_1)	((hal1_1	hal2_1)	(vir1_1	vir2_1)))	bur2_2))	(406.1_3	((gac2_2
(((((((((grm1_1	icr1_1)	((406.1_2	ceb1_1)	((((lai1_1	tri2_2)	tri1_1)	(tri1_2	tri2_1))	lai2_1)))	((gal1_1	vel1_2)	gal2_1))	((bur1_1	((rot1_1	rot3_1)	rot2_2))	gab2_1))	((((((369.1_1	ceb1_2)	(406.1_1	vul1_2))	lai2_2)	(416.1_3	gab1_2))	((((gra1_1	rot1_2)	icr2_2)	vul1_1)	gra2_1))	(((416.1_4	(gac2_1	(plu1_1	plu2_2)))	ceb2_1)	icr2_1)))	(((((grm2_1	gal2_2)	366.1_1)	((((icr1_4	vel2_2)	vel1_1)	((hal1_1	hal2_1)	(vir1_1	vir2_1)))	vir2_2))	bur2_2)	(406.1_3	((gac2_2
((((((((((grm1_1	((((lai1_1	tri2_2)	(tri1_2	tri2_1))	tri1_1)	lai2_1))	(406.1_2	ceb1_1))	icr1_1)	((bur1_1	(rot3_1	(rot2_2	rot1_1)))	gab2_1))	(gal1_1	(gal2_1	vel1_2)))	((((((369.1_1	416.1_3)	ceb1_2)	((406.1_1	gab1_2)	vul1_2))	lai2_2)	((((gra1_1	rot1_2)	vul1_1)	icr2_2)	gra2_1))	((416.1_4	((gac2_1	plu1_1)	plu2_2))	(ceb2_1	icr2_1))))	((((366.1_1	grm2_1)	gal2_2)	(((((icr1_4	vel2_2)	vel1_1)	(hal1_1	(hal2_1	(vir1_1	vir2_1))))	bur2_2)	vir2_2))	(406.1_3	((gac2_2
((((((((grm1_1	(((((369.1_1	vul1_2)	(((406.1_1	416.1_3)	lai2_2)	(ceb1_2	gab1_2)))	(((gra1_1	rot1_2)	gra2_1)	(icr2_2	vul1_1)))	(416.1_4	(gac2_1	(plu2_2	plu1_1))))	(ceb2_1	icr2_1)))	((406.1_2	ceb1_1)	((lai1_1	((lai2_1	tri1_1)	tri2_2))	(tri1_2	tri2_1))))	(((bur1_1	(rot1_1	(rot2_2	rot3_1)))	gab2_1)	((gal1_1	vel1_2)	gal2_1)))	icr1_1)	((((gal2_2	grm2_1)	366.1_1)	vir2_2)	((((icr1_4	vel2_2)	vel1_1)	((hal1_1	hal2_1)	(vir1_1	vir2_1)))	bur2_2)))	(406.1_3	((gac2_2
((((((((((bur1_1	((rot1_1	rot2_2)	rot3_1))	grm1_1)	(icr1_1	((406.1_2	ceb1_1)	((lai1_1	((tri1_1	tri2_2)	(tri1_2	tri2_1)))	lai2_1))))	gab2_1)	(((((369.1_1	(((406.1_1	416.1_3)	ceb1_2)	vul1_2))	lai2_2)	gab1_2)	((ceb2_1	icr2_1)	(((gra1_1	rot1_2)	icr2_2)	(gra2_1	vul1_1))))	(416.1_4	(gac2_1	(plu1_1	plu2_2)))))	((gal1_1	vel1_2)	gal2_1))	(((((366.1_1	grm2_1)	gal2_2)	vir2_2)	((((icr1_4	vel2_2)	vel1_1)	((hal2_1	hal1_1)	(vir1_1	vir2_1)))	bur2_2))	(406.1_3	(gac2_2
(((((((grm1_1	(bur1_1	(rot3_1	(rot1_1	rot2_2))))	(((((((369.1_1	gab1_2)	406.1_1)	(ceb1_2	lai2_2))	(416.1_3	vul1_2))	(((gra1_1	rot1_2)	gra2_1)	(icr2_2	vul1_1)))	(416.1_4	(gac2_1	(plu1_1	plu2_2))))	(ceb2_1	icr2_1)))	((((icr1_1	((lai1_1	((tri1_1	tri2_2)	(tri1_2	tri2_1)))	lai2_1))	(406.1_2	ceb1_1))	((gal1_1	vel1_2)	gal2_1))	gab2_1))	(((((gal2_2	grm2_1)	366.1_1)	((((icr1_4	vel2_2)	vel1_1)	((hal1_1	hal2_1)	(vir1_1	vir2_1)))	bur2_2))	vir2_2)	(406.1_3	((gac2_2
((((((((grm1_1	(bur1_1	(rot1_1	(rot2_2	rot3_1))))	((((((((369.1_1	ceb1_2)	gab1_2)	(406.1_1	416.1_3))	vul1_2)	lai2_2)	(((gra1_1	rot1_2)	(gra2_1	icr2_2))	vul1_1))	(416.1_4	((gac2_1	plu1_1)	plu2_2)))	(ceb2_1	icr2_1)))	((((icr1_1	(406.1_2	ceb1_1))	((((lai1_1	tri1_1)	tri2_1)	(tri1_2	tri2_2))	lai2_1))	((gal1_1	vel1_2)	gal2_1))	gab2_1))	(406.1_3	((gac2_2	vel2_1)	vup2_2)))	((((grm2_1	gal2_2)	366.1_1)	vir2_2)	((((icr1_4	vel2_2)	vel1_1)	bur2_2)	((hal1_1	hal2_1)
((((((((bur1_1	(rot1_1	(rot2_2	rot3_1)))	grm1_1)	((((((369.1_1	(406.1_1	vul1_2))	(416.1_3	gab1_2))	(ceb1_2	lai2_2))	(((gra1_1	rot1_2)	vul1_1)	(gra2_1	icr2_2)))	(416.1_4	((gac2_1	plu2_2)	plu1_1)))	(ceb2_1	icr2_1)))	((((icr1_1	(406.1_2	ceb1_1))	((((lai1_1	tri2_2)	tri1_1)	(tri1_2	tri2_1))	lai2_1))	((gal1_1	vel1_2)	gal2_1))	gab2_1))	(((((366.1_1	grm2_1)	gal2_2)	vir2_2)	((((icr1_4	vel2_2)	vel1_1)	bur2_2)	((hal1_1	hal2_1)	(vir1_1	vir2_1))))	(406.1_3	((gac2_2
(((((((((bur1_1	((rot3_1	rot1_1)	rot2_2))	grm1_1)	((((369.1_1	(((406.1_1	lai2_2)	((416.1_3	vul1_2)	gab1_2))	ceb1_2))	(416.1_4	((gac2_1	plu2_2)	plu1_1)))	(((gra1_1	rot1_2)	(gra2_1	vul1_1))	icr2_2))	(ceb2_1	icr2_1)))	(((icr1_1	(((lai1_1	(tri1_2	tri2_1))	(tri1_1	tri2_2))	lai2_1))	(406.1_2	ceb1_1))	(gab2_1	((gal1_1	vel1_2)	gal2_1))))	((((grm2_1	(366.1_1	gal2_2))	vir2_2)	(((icr1_4	vel2_2)	vel1_1)	((hal1_1	hal2_1)	(vir1_1	vir2_1))))	bur2_2))	(406.1_3	((gac2_2
(((((((bur1_1	(rot3_1	(rot1_1	rot2_2)))	grm1_1)	((((icr1_1	(406.1_2	ceb1_1))	lai2_1)	(((lai1_1	tri1_1)	((tri1_2	tri2_1)	tri2_2))	(gab2_1	((gal1_1	gal2_1)	vel1_2))))	((((((369.1_1	lai2_2)	(406.1_1	ceb1_2))	((416.1_3	vul1_2)	gab1_2))	(((gra1_1	rot1_2)	gra2_1)	(icr2_2	vul1_1)))	(ceb2_1	icr2_1))	(416.1_4	(gac2_1	(plu1_1	plu2_2))))))	((((((366.1_1	grm2_1)	gal2_2)	vir2_2)	(((icr1_4	vel2_2)	vel1_1)	((hal1_1	hal2_1)	(vir1_1	vir2_1))))	bur2_2)	(406.1_3	((gac2_2
((((((((bur1_1	((rot3_1	rot1_1)	rot2_2))	grm1_1)	(((((((369.1_1	ceb1_2)	vul1_2)	(406.1_1	(gab1_2	lai2_2)))	416.1_3)	(((gra1_1	rot1_2)	icr2_2)	(gra2_1	vul1_1)))	(ceb2_1	icr2_1))	(416.1_4	(gac2_1	(plu1_1	plu2_2)))))	(icr1_1	((((406.1_2	ceb1_1)	((lai1_1	(tri1_1	tri2_2))	(tri1_2	tri2_1)))	((gal1_1	(gal2_1	vel1_2))	gab2_1))	lai2_1)))	(((((gal2_2	grm2_1)	366.1_1)	vir2_2)	(((icr1_4	vel2_2)	vel1_1)	(bur2_2	((hal1_1	hal2_1)	(vir1_1	vir2_1)))))	(406.1_3	(gac2_2
((((((((grm1_1	(bur1_1	(rot1_1	(rot2_2	rot3_1))))	(gab2_1	((gal1_1	vel1_2)	gal2_1)))	((icr1_1	(406.1_2	ceb1_1))	(((lai1_1	tri1_1)	lai2_1)	((tri1_2	tri2_1)	tri2_2))))	(((((369.1_1	ceb1_2)	lai2_2)	(((406.1_1	vul1_2)	gab1_2)	416.1_3))	((((gra1_1	rot1_2)	vul1_1)	gra2_1)	icr2_2))	(((416.1_4	((gac2_1	plu1_1)	plu2_2))	icr2_1)	ceb2_1)))	((((((366.1_1	grm2_1)	gal2_2)	vir2_2)	bur2_2)	((hal1_1	hal2_1)	(vir1_1	vir2_1)))	((icr1_4	vel2_2)	vel1_1)))	(406.1_3	((gac2_2
((((((((grm1_1	(bur1_1	((rot1_1	rot2_2)	rot3_1)))	((gal1_1	(gal2_1	vel1_2))	gab2_1))	((icr1_1	((406.1_2	ceb1_1)	((((lai1_1	tri1_1)	tri2_2)	(tri1_2	tri2_1))	lai2_1)))	((((369.1_1	((((406.1_1	vul1_2)	ceb1_2)	gab1_2)	416.1_3))	lai2_2)	((((gra1_1	rot1_2)	vul1_1)	gra2_1)	icr2_2))	((416.1_4	(gac2_1	(plu1_1	plu2_2)))	(ceb2_1	icr2_1)))))	((((366.1_1	(gal2_2	grm2_1))	vir2_2)	bur2_2)	(((icr1_4	vel2_2)	vel1_1)	((hal2_1	hal1_1)	(vir1_1	vir2_1)))))	(406.1_3	((gac2_2
((((((((bur1_1	(rot3_1	(rot2_2	rot1_1)))	grm1_1)	(gab2_1	((gal1_1	gal2_1)	vel1_2)))	((icr1_1	((406.1_2	ceb1_1)	((((lai1_1	tri1_1)	tri2_2)	(tri1_2	tri2_1))	lai2_1)))	(((((((369.1_1	vul1_2)	ceb1_2)	(406.1_1	gab1_2))	416.1_3)	lai2_2)	((ceb2_1	icr2_1)	((((gra1_1	rot1_2)	icr2_2)	vul1_1)	gra2_1)))	(416.1_4	((gac2_1	plu2_2)	plu1_1)))))	(406.1_3	(gac2_2	(vel2_1	vup2_2))))	((((366.1_1	(gal2_2	grm2_1))	vir2_2)	(((icr1_4	vel2_2)	vel1_1)	((hal2_1	hal1_1)	(vir1_1
((((((((bur1_1	(rot3_1	(rot1_1	rot2_2)))	grm1_1)	(((icr1_1	(((lai1_1	(tri1_1	tri2_2))	(tri1_2	tri2_1))	lai2_1))	(406.1_2	ceb1_1))	(gab2_1	((gal1_1	vel1_2)	gal2_1))))	((((((369.1_1	406.1_1)	(((416.1_3	vul1_2)	ceb1_2)	gab1_2))	lai2_2)	((gra1_1	rot1_2)	((gra2_1	icr2_2)	vul1_1)))	(ceb2_1	icr2_1))	(416.1_4	((gac2_1	plu2_2)	plu1_1))))	(((((gal2_2	grm2_1)	366.1_1)	vir2_2)	((((icr1_4	vel2_2)	vel1_1)	(hal2_1	(hal1_1	(vir1_1	vir2_1))))	bur2_2))	(406.1_3	(gac2_2
((((((((grm1_1	(bur1_1	((rot2_2	rot1_1)	rot3_1)))	(((icr1_1	((((lai1_1	tri1_1)	tri2_2)	(tri1_2	tri2_1))	lai2_1))	(406.1_2	ceb1_1))	gab2_1))	(gal1_1	(gal2_1	vel1_2)))	((((((369.1_1	lai2_2)	(((406.1_1	gab1_2)	vul1_2)	416.1_3))	ceb1_2)	((((gra1_1	rot1_2)	vul1_1)	gra2_1)	icr2_2))	(416.1_4	((gac2_1	plu2_2)	plu1_1)))	(ceb2_1	icr2_1)))	(406.1_3	((gac2_2	vel2_1)	vup2_2)))	((((gal2_2	grm2_1)	366.1_1)	vir2_2)	(((vel1_1	(icr1_4	vel2_2))	((hal1_1	hal2_1)	(vir1_1
((((((((bur1_1	((rot2_2	rot3_1)	rot1_1))	grm1_1)	(((icr1_1	(406.1_2	ceb1_1))	((lai1_1	((tri1_1	tri2_2)	(tri1_2	tri2_1)))	lai2_1))	(gal1_1	(gal2_1	vel1_2))))	((((((((369.1_1	416.1_3)	(406.1_1	(ceb1_2	vul1_2)))	gab1_2)	lai2_2)	((gra1_1	rot1_2)	(gra2_1	(icr2_2	vul1_1))))	(ceb2_1	icr2_1))	(416.1_4	((gac2_1	plu1_1)	plu2_2)))	gab2_1))	(((((366.1_1	grm2_1)	gal2_2)	((((icr1_4	vel2_2)	vel1_1)	((hal2_1	hal1_1)	(vir1_1	vir2_1)))	bur2_2))	vir2_2)	(406.1_3	(gac2_2
(((((((grm1_1	(bur1_1	((rot1_1	rot2_2)	rot3_1)))	(((icr1_1	((406.1_2	ceb1_1)	((((lai1_1	tri2_2)	tri1_1)	(tri1_2	tri2_1))	lai2_1)))	((gal1_1	vel1_2)	gal2_1))	gab2_1))	(((((366.1_1	grm2_1)	gal2_2)	(((icr1_4	vel2_2)	vel1_1)	(bur2_2	((hal2_1	hal1_1)	(vir1_1	vir2_1)))))	vir2_2)	(406.1_3	((gac2_2	vel2_1)	vup2_2))))	(((((((((gab2_2	(gag1_1	vul3_1))	gag2_1)	(gag2_2	(gab1_1	(vul2_1	vup2_1))))	((((ceb2_2	icr2_3)	plu2_1)	gac1_2)	icr1_3))	(bur1_2	bur2_1))	(gac1_1
((((((((bur1_1	(rot1_1	(rot2_2	rot3_1)))	grm1_1)	(((icr1_1	(((lai1_1	tri2_2)	(tri1_1	(tri1_2	tri2_1)))	lai2_1))	(406.1_2	ceb1_1))	((gal1_1	(gal2_1	vel1_2))	gab2_1)))	(((((366.1_1	(gal2_2	grm2_1))	vir2_2)	bur2_2)	(((icr1_4	vel2_2)	vel1_1)	((hal1_1	hal2_1)	(vir1_1	vir2_1))))	(406.1_3	(gac2_2	(vup2_2	vel2_1)))))	((((((((((gab1_1	gac1_2)	(gag1_1	vul2_1))	((gag2_1	gab2_2)	((icr1_3	plu2_1)	gag2_2)))	(ceb2_2	(vul3_1	vup2_1)))	icr2_3)	(bur1_2	bur2_1))	((lit1_1
(((((((((bur1_1	(rot1_1	(rot2_2	rot3_1)))	grm1_1)	((icr1_1	((406.1_2	ceb1_1)	(((lai1_1	(tri1_1	tri2_2))	(tri1_2	tri2_1))	lai2_1)))	(gab2_1	((gal1_1	vel1_2)	gal2_1))))	(406.1_3	((gac2_2	vel2_1)	vup2_2)))	(((366.1_1	(gal2_2	grm2_1))	(bur2_2	vir2_2))	((((icr1_4	vel2_2)	vel1_1)	(hal2_1	hal1_1))	(vir1_1	vir2_1))))	(((((((369.1_1	vul1_2)	(406.1_1	gab1_2))	lai2_2)	(416.1_3	ceb1_2))	((gra1_1	rot1_2)	((gra2_1	vul1_1)	icr2_2)))	(ceb2_1	icr2_1))	(416.1_4	((gac2_1
(((((((grm1_1	(bur1_1	((rot1_1	rot3_1)	rot2_2)))	(((icr1_1	((406.1_2	ceb1_1)	((((lai1_1	tri1_1)	tri2_2)	(tri1_2	tri2_1))	lai2_1)))	gab2_1)	(gal1_1	(gal2_1	vel1_2))))	((((gal2_2	grm2_1)	366.1_1)	(((((icr1_4	vel2_2)	vel1_1)	((hal2_1	hal1_1)	(vir1_1	vir2_1)))	bur2_2)	vir2_2))	(406.1_3	(gac2_2	(vel2_1	vup2_2)))))	((((((((vul3_1	vul2_1)	gab2_2)	(gac1_2	(gag2_1	icr2_3)))	(((plu2_1	(gab1_1	gag1_1))	ceb2_2)	(vup2_1	icr1_3)))	(((bur1_2	bur2_1)	((lit1_1	lit2_1)
((((((((bur1_1	((rot1_1	rot3_1)	rot2_2))	grm1_1)	(((((((369.1_1	(406.1_1	vul1_2))	gab1_2)	(ceb1_2	lai2_2))	416.1_3)	((((gra1_1	rot1_2)	vul1_1)	gra2_1)	icr2_2))	(ceb2_1	icr2_1))	(416.1_4	((gac2_1	plu2_2)	plu1_1))))	(((icr1_1	(406.1_2	ceb1_1))	(((lai1_1	tri1_1)	((tri1_2	tri2_1)	tri2_2))	lai2_1))	(gab2_1	((gal1_1	gal2_1)	vel1_2))))	(406.1_3	((gac2_2	vel2_1)	vup2_2)))	((((gal2_2	grm2_1)	366.1_1)	vir2_2)	((((icr1_4	vel2_2)	vel1_1)	((hal1_1	hal2_1)	(vir1_1
((((((((bur1_1	(rot1_1	(rot2_2	rot3_1)))	grm1_1)	(((((((369.1_1	406.1_1)	vul1_2)	lai2_2)	(416.1_3	(ceb1_2	gab1_2)))	((((gra1_1	rot1_2)	vul1_1)	gra2_1)	icr2_2))	(ceb2_1	icr2_1))	(416.1_4	((gac2_1	plu1_1)	plu2_2))))	((icr1_1	((406.1_2	ceb1_1)	((((lai1_1	tri2_2)	(tri1_2	tri2_1))	tri1_1)	lai2_1)))	(gab2_1	(gal1_1	(gal2_1	vel1_2)))))	(406.1_3	((gac2_2	vel2_1)	vup2_2)))	(((((366.1_1	grm2_1)	gal2_2)	vir2_2)	bur2_2)	(((icr1_4	vel2_2)	vel1_1)	((hal1_1	hal2_1)
(((((((((((bur1_1	((rot2_2	rot3_1)	rot1_1))	grm1_1)	(((((((369.1_1	416.1_3)	406.1_1)	(gab1_2	lai2_2))	(ceb1_2	vul1_2))	((gra1_1	rot1_2)	((gra2_1	icr2_2)	vul1_1)))	(ceb2_1	icr2_1))	(416.1_4	((gac2_1	plu1_1)	plu2_2))))	(icr1_1	((406.1_2	ceb1_1)	(((lai1_1	(tri1_1	tri2_2))	(tri1_2	tri2_1))	lai2_1))))	gab2_1)	((gal1_1	vel1_2)	gal2_1))	((((366.1_1	grm2_1)	gal2_2)	vir2_2)	((((icr1_4	vel2_2)	vel1_1)	((hal1_1	hal2_1)	(vir1_1	vir2_1)))	bur2_2)))	(406.1_3	((gac2_2
(((((((((bur1_1	((rot2_2	rot1_1)	rot3_1))	grm1_1)	((((((((369.1_1	(416.1_3	ceb1_2))	gab1_2)	(406.1_1	vul1_2))	lai2_2)	(((gra1_1	rot1_2)	vul1_1)	(gra2_1	icr2_2)))	icr2_1)	(416.1_4	((gac2_1	plu1_1)	plu2_2)))	ceb2_1))	((icr1_1	((406.1_2	ceb1_1)	((((lai1_1	tri2_2)	tri1_1)	(tri1_2	tri2_1))	lai2_1)))	(gab2_1	((gal1_1	vel1_2)	gal2_1))))	((((366.1_1	grm2_1)	gal2_2)	vir2_2)	((((icr1_4	vel2_2)	vel1_1)	((hal1_1	hal2_1)	(vir1_1	vir2_1)))	bur2_2)))	(406.1_3	(gac2_2
(((((((grm1_1	(((((369.1_1	416.1_3)	(((406.1_1	(ceb1_2	gab1_2))	vul1_2)	lai2_2))	((gra1_1	rot1_2)	(gra2_1	(icr2_2	vul1_1))))	(ceb2_1	icr2_1))	(416.1_4	((gac2_1	plu1_1)	plu2_2))))	((icr1_1	(((406.1_2	ceb1_1)	(((lai1_1	tri2_2)	(tri1_1	(tri1_2	tri2_1)))	lai2_1))	((gal1_1	vel1_2)	gal2_1)))	((bur1_1	((rot1_1	rot2_2)	rot3_1))	gab2_1)))	(406.1_3	(gac2_2	(vel2_1	vup2_2))))	(((366.1_1	gal2_2)	grm2_1)	(((((icr1_4	vel2_2)	vel1_1)	((hal1_1	hal2_1)	(vir1_1	vir2_1)))
(((((((grm1_1	(((((369.1_1	(406.1_1	(416.1_3	ceb1_2)))	((gab1_2	vul1_2)	lai2_2))	(((gra1_1	rot1_2)	vul1_1)	(gra2_1	icr2_2)))	(ceb2_1	icr2_1))	(416.1_4	((gac2_1	plu2_2)	plu1_1))))	(((icr1_1	((406.1_2	ceb1_1)	((((lai1_1	tri1_1)	tri2_2)	(tri1_2	tri2_1))	lai2_1)))	((gal1_1	vel1_2)	gal2_1))	((bur1_1	((rot1_1	rot2_2)	rot3_1))	gab2_1)))	(406.1_3	((gac2_2	vup2_2)	vel2_1)))	(((366.1_1	(gal2_2	grm2_1))	vir2_2)	((((icr1_4	vel2_2)	vel1_1)	((hal2_1	hal1_1)	(vir1_1
(((((((grm1_1	(((((((369.1_1	416.1_3)	((406.1_1	gab1_2)	(ceb1_2	lai2_2)))	vul1_2)	icr2_2)	(((gra1_1	rot1_2)	gra2_1)	vul1_1))	(ceb2_1	icr2_1))	(416.1_4	((gac2_1	plu1_1)	plu2_2))))	((((icr1_1	(406.1_2	ceb1_1))	((((lai1_1	tri2_2)	tri1_1)	(tri1_2	tri2_1))	lai2_1))	(gal1_1	(gal2_1	vel1_2)))	((bur1_1	(rot1_1	(rot2_2	rot3_1)))	gab2_1)))	(406.1_3	((gac2_2	vup2_2)	vel2_1)))	(((((366.1_1	gal2_2)	grm2_1)	vir2_2)	(((icr1_4	vel2_2)	vel1_1)	((hal1_1	hal2_1)	(vir1_1
(((((((grm1_1	(((((((369.1_1	lai2_2)	416.1_3)	gab1_2)	((406.1_1	ceb1_2)	vul1_2))	(ceb2_1	icr2_1))	((((gra1_1	rot1_2)	vul1_1)	gra2_1)	icr2_2))	(416.1_4	((gac2_1	plu2_2)	plu1_1))))	((icr1_1	(((lai1_1	(tri1_1	tri2_2))	(tri1_2	tri2_1))	lai2_1))	(406.1_2	ceb1_1)))	(((bur1_1	((rot1_1	rot3_1)	rot2_2))	gab2_1)	((gal1_1	vel1_2)	gal2_1)))	((((grm2_1	gal2_2)	366.1_1)	vir2_2)	(((icr1_4	vel2_2)	vel1_1)	(bur2_2	((hal2_1	hal1_1)	(vir1_1	vir2_1))))))	(406.1_3	((gac2_2
((((((((grm1_1	((((369.1_1	gab1_2)	(416.1_3	vul1_2))	(406.1_1	(ceb1_2	lai2_2)))	(((416.1_4	(gac2_1	(plu1_1	plu2_2)))	(ceb2_1	icr2_1))	((gra1_1	rot1_2)	(gra2_1	(icr2_2	vul1_1))))))	((icr1_1	(((lai1_1	tri2_2)	(tri1_1	(tri1_2	tri2_1)))	lai2_1))	(406.1_2	ceb1_1)))	(((bur1_1	((rot1_1	rot2_2)	rot3_1))	gab2_1)	((gal1_1	gal2_1)	vel1_2)))	(406.1_3	(gac2_2	(vel2_1	vup2_2))))	((((grm2_1	366.1_1)	gal2_2)	vir2_2)	((((icr1_4	vel2_2)	vel1_1)	((hal2_1	hal1_1)	(vir1_1
((((((((grm1_1	((((((369.1_1	406.1_1)	(gab1_2	vul1_2))	lai2_2)	(416.1_3	ceb1_2))	((((gra1_1	rot1_2)	vul1_1)	gra2_1)	icr2_2))	((416.1_4	((gac2_1	plu2_2)	plu1_1))	(ceb2_1	icr2_1))))	(((icr1_1	406.1_2)	ceb1_1)	((((lai1_1	tri2_2)	tri1_1)	(tri1_2	tri2_1))	lai2_1)))	(((bur1_1	((rot2_2	rot3_1)	rot1_1))	gab2_1)	(gal1_1	(gal2_1	vel1_2))))	(406.1_3	(gac2_2	(vel2_1	vup2_2))))	(((((366.1_1	grm2_1)	gal2_2)	vir2_2)	(((icr1_4	vel2_2)	vel1_1)	((hal2_1	hal1_1)	(vir1_1
((((((grm1_1	(((bur1_1	(rot1_1	(rot2_2	rot3_1)))	gab2_1)	((gal1_1	gal2_1)	vel1_2)))	(((icr1_1	(406.1_2	ceb1_1))	((((lai1_1	tri2_2)	tri1_1)	(tri1_2	tri2_1))	lai2_1))	(((((369.1_1	((406.1_1	gab1_2)	vul1_2))	(ceb1_2	lai2_2))	416.1_3)	((((gra1_1	rot1_2)	gra2_1)	vul1_1)	icr2_2))	((416.1_4	((gac2_1	plu2_2)	plu1_1))	(ceb2_1	icr2_1)))))	(((grm2_1	gal2_2)	(366.1_1	vir2_2))	((((icr1_4	vel2_2)	vel1_1)	((vir1_1	vir2_1)	(hal1_1	hal2_1)))	bur2_2)))	(406.1_3	((gac2_2
((((((((grm1_1	(((((((369.1_1	gab1_2)	((406.1_1	416.1_3)	ceb1_2))	vul1_2)	lai2_2)	(((gra1_1	rot1_2)	gra2_1)	(icr2_2	vul1_1)))	416.1_4)	(ceb2_1	(((gac2_1	plu1_1)	plu2_2)	icr2_1))))	(((icr1_1	ceb1_1)	406.1_2)	((((lai1_1	tri2_2)	tri1_1)	(tri1_2	tri2_1))	lai2_1)))	(((bur1_1	((rot2_2	rot3_1)	rot1_1))	gab2_1)	(gal1_1	(gal2_1	vel1_2))))	(406.1_3	(gac2_2	(vel2_1	vup2_2))))	((((366.1_1	gal2_2)	grm2_1)	vir2_2)	((((icr1_4	vel2_2)	vel1_1)	((hal1_1	hal2_1)	(vir1_1
((((((((grm1_1	((icr1_1	(((lai1_1	(tri1_1	tri2_2))	(tri1_2	tri2_1))	lai2_1))	(406.1_2	ceb1_1)))	((((((369.1_1	(406.1_1	(416.1_3	gab1_2)))	vul1_2)	(ceb1_2	lai2_2))	((((gra1_1	rot1_2)	vul1_1)	gra2_1)	icr2_2))	(ceb2_1	((gac2_1	(plu1_1	plu2_2))	icr2_1)))	416.1_4))	((bur1_1	((rot1_1	rot2_2)	rot3_1))	gab2_1))	(gal1_1	(gal2_1	vel1_2)))	(406.1_3	(gac2_2	(vel2_1	vup2_2))))	(((vir2_2	366.1_1)	(gal2_2	grm2_1))	((((icr1_4	vel2_2)	vel1_1)	((hal1_1	hal2_1)	(vir1_1
(((((((((grm1_1	(((((369.1_1	ceb1_2)	((406.1_1	vul1_2)	(416.1_3	lai2_2)))	gab1_2)	(((gra1_1	rot1_2)	vul1_1)	(gra2_1	icr2_2)))	(416.1_4	(ceb2_1	(((gac2_1	plu2_2)	plu1_1)	icr2_1)))))	((icr1_1	((((lai1_1	tri1_1)	tri2_2)	lai2_1)	(tri1_2	tri2_1)))	(406.1_2	ceb1_1)))	((gal1_1	gal2_1)	vel1_2))	((bur1_1	(rot3_1	(rot1_1	rot2_2)))	gab2_1))	(406.1_3	((gac2_2	vel2_1)	vup2_2)))	(((((366.1_1	grm2_1)	gal2_2)	vir2_2)	(((icr1_4	vel2_2)	vel1_1)	((hal1_1	hal2_1)	(vir1_1
((((((((grm1_1	((icr1_1	(406.1_2	ceb1_1))	((((lai1_1	tri2_2)	tri1_1)	(tri1_2	tri2_1))	lai2_1)))	(((((((369.1_1	gab1_2)	(ceb1_2	vul1_2))	(416.1_3	lai2_2))	406.1_1)	((((gra1_1	rot1_2)	vul1_1)	gra2_1)	icr2_2))	(ceb2_1	(((gac2_1	plu2_2)	plu1_1)	icr2_1)))	416.1_4))	(((bur1_1	(rot1_1	(rot2_2	rot3_1)))	gab2_1)	((gal1_1	vel1_2)	gal2_1)))	(406.1_3	((gac2_2	vup2_2)	vel2_1)))	((((366.1_1	grm2_1)	gal2_2)	vir2_2)	((((icr1_4	vel2_2)	vel1_1)	((hal2_1	hal1_1)	(vir1_1
((((((((grm1_1	((icr1_1	(((lai1_1	tri2_2)	(tri1_1	(tri1_2	tri2_1)))	lai2_1))	(406.1_2	ceb1_1)))	(((((((((369.1_1	gab1_2)	lai2_2)	406.1_1)	vul1_2)	ceb1_2)	416.1_3)	((((gra1_1	rot1_2)	gra2_1)	vul1_1)	icr2_2))	416.1_4)	(ceb2_1	((gac2_1	(plu1_1	plu2_2))	icr2_1))))	(((bur1_1	((rot3_1	rot1_1)	rot2_2))	gab2_1)	((gal1_1	vel1_2)	gal2_1)))	(406.1_3	(gac2_2	(vel2_1	vup2_2))))	((vir2_2	(366.1_1	(gal2_2	grm2_1)))	((((icr1_4	vel2_2)	vel1_1)	(bur2_2	(hal1_1	hal2_1)))
(((((((((grm1_1	(406.1_2	ceb1_1))	(((lai1_1	(tri1_1	tri2_2))	(tri1_2	tri2_1))	lai2_1))	(((((369.1_1	lai2_2)	((406.1_1	vul1_2)	(416.1_3	(ceb1_2	gab1_2))))	(((gra1_1	rot1_2)	icr2_2)	(gra2_1	vul1_1)))	416.1_4)	(ceb2_1	(((gac2_1	plu2_2)	plu1_1)	icr2_1))))	(icr1_1	(((bur1_1	((rot3_1	rot2_2)	rot1_1))	gab2_1)	((gal1_1	gal2_1)	vel1_2))))	((((((ceb2_2	gag2_2)	(((((gab2_2	((gab1_1	vul3_1)	gag1_1))	(gag2_1	icr2_3))	(icr1_3	(plu2_1	vup2_1)))	vul2_1)	(((bur1_2	bur2_1)
(((((((grm1_1	(((((((369.1_1	(ceb1_2	vul1_2))	406.1_1)	gab1_2)	(416.1_3	lai2_2))	((((gra1_1	rot1_2)	vul1_1)	gra2_1)	icr2_2))	416.1_4)	(ceb2_1	(((gac2_1	plu1_1)	plu2_2)	icr2_1))))	((406.1_2	ceb1_1)	(((lai1_1	(tri1_1	tri2_2))	lai2_1)	(tri1_2	tri2_1))))	(icr1_1	(((bur1_1	(rot3_1	(rot1_1	rot2_2)))	gab2_1)	((gal1_1	vel1_2)	gal2_1))))	(((((366.1_1	grm2_1)	(gal2_2	vir2_2))	(((icr1_4	vel2_2)	vel1_1)	((hal2_1	hal1_1)	(vir1_1	vir2_1))))	bur2_2)	(406.1_3	(gac2_2
((((((grm1_1	(((icr1_1	((406.1_2	ceb1_1)	(((lai1_1	(tri1_1	tri2_2))	(tri1_2	tri2_1))	lai2_1)))	((gal1_1	gal2_1)	vel1_2))	((bur1_1	((rot3_1	rot1_1)	rot2_2))	gab2_1)))	((((((369.1_1	vul1_2)	(416.1_3	ceb1_2))	((406.1_1	lai2_2)	gab1_2))	((((gra1_1	rot1_2)	vul1_1)	gra2_1)	icr2_2))	(ceb2_1	((gac2_1	(plu1_1	plu2_2))	icr2_1)))	416.1_4))	((((((366.1_1	grm2_1)	gal2_2)	vir2_2)	((((icr1_4	vel2_2)	vel1_1)	(hal1_1	hal2_1))	(vir1_1	vir2_1)))	bur2_2)	(406.1_3	((gac2_2
(((((grm1_1	(((icr1_1	((gal1_1	vel1_2)	gal2_1))	((406.1_2	ceb1_1)	(((lai1_1	tri2_2)	(tri1_1	(tri1_2	tri2_1)))	lai2_1)))	((bur1_1	((rot1_1	rot2_2)	rot3_1))	gab2_1)))	((((((((369.1_1	vul1_2)	(416.1_3	lai2_2))	ceb1_2)	gab1_2)	406.1_1)	((((gra1_1	rot1_2)	gra2_1)	vul1_1)	icr2_2))	416.1_4)	(ceb2_1	(((gac2_1	plu2_2)	plu1_1)	icr2_1))))	(((((366.1_1	(gal2_2	grm2_1))	vir2_2)	((((icr1_4	vel2_2)	vel1_1)	((hal2_1	hal1_1)	(vir1_1	vir2_1)))	bur2_2))	(406.1_3	((gac2_2
(((((((((grm1_1	icr1_1)	((406.1_2	ceb1_1)	((((lai1_1	tri1_1)	(tri1_2	tri2_1))	tri2_2)	lai2_1)))	(gal1_1	(gal2_1	vel1_2)))	((bur1_1	(rot3_1	(rot1_1	rot2_2)))	gab2_1))	((((((369.1_1	416.1_3)	(406.1_1	vul1_2))	(ceb1_2	(gab1_2	lai2_2)))	((((gra1_1	rot1_2)	gra2_1)	icr2_2)	vul1_1))	416.1_4)	(ceb2_1	(((gac2_1	plu2_2)	plu1_1)	icr2_1))))	(((vir2_2	(366.1_1	(gal2_2	grm2_1)))	((((icr1_4	vel2_2)	vel1_1)	((hal2_1	hal1_1)	(vir1_1	vir2_1)))	bur2_2))	(406.1_3	((gac2_2
((((((((grm1_1	(((lai1_1	tri1_1)	((tri1_2	tri2_1)	tri2_2))	lai2_1))	icr1_1)	(406.1_2	ceb1_1))	(((bur1_1	((rot2_2	rot3_1)	rot1_1))	gab2_1)	((gal1_1	vel1_2)	gal2_1)))	((((((((369.1_1	(406.1_1	vul1_2))	416.1_3)	ceb1_2)	gab1_2)	lai2_2)	((((gra1_1	rot1_2)	vul1_1)	gra2_1)	icr2_2))	416.1_4)	(ceb2_1	((gac2_1	(plu1_1	plu2_2))	icr2_1))))	(((((366.1_1	(gal2_2	grm2_1))	vir2_2)	((((icr1_4	vel2_2)	vel1_1)	((hal2_1	hal1_1)	(vir1_1	vir2_1)))	bur2_2))	(406.1_3	(gac2_2
((((((grm1_1	(((icr1_1	((((lai1_1	tri1_1)	tri2_2)	(tri1_2	tri2_1))	lai2_1))	(406.1_2	ceb1_1))	(gal1_1	(gal2_1	vel1_2))))	((bur1_1	(rot3_1	(rot1_1	rot2_2)))	gab2_1))	((((((369.1_1	((406.1_1	(416.1_3	vul1_2))	ceb1_2))	lai2_2)	gab1_2)	416.1_4)	((((gra1_1	rot1_2)	vul1_1)	icr2_2)	gra2_1))	(ceb2_1	(((gac2_1	plu1_1)	plu2_2)	icr2_1))))	(((vir2_2	(366.1_1	(gal2_2	grm2_1)))	((((icr1_4	vel2_2)	vel1_1)	((hal1_1	hal2_1)	(vir1_1	vir2_1)))	bur2_2))	(406.1_3	((gac2_2
((((((grm1_1	(((((((369.1_1	ceb1_2)	lai2_2)	((406.1_1	gab1_2)	(416.1_3	vul1_2)))	icr2_2)	(((gra1_1	rot1_2)	vul1_1)	gra2_1))	(ceb2_1	(((gac2_1	plu2_2)	plu1_1)	icr2_1)))	416.1_4))	(((icr1_1	((406.1_2	ceb1_1)	((((lai1_1	tri2_2)	(tri1_2	tri2_1))	tri1_1)	lai2_1)))	((gal1_1	vel1_2)	gal2_1))	((bur1_1	(rot3_1	(rot1_1	rot2_2)))	gab2_1)))	(((((366.1_1	grm2_1)	gal2_2)	vir2_2)	((((icr1_4	vel2_2)	vel1_1)	((hal1_1	hal2_1)	(vir1_1	vir2_1)))	bur2_2))	(406.1_3	((gac2_2
(((((((((grm1_1	((icr1_1	((((lai1_1	tri1_1)	tri2_2)	(tri1_2	tri2_1))	lai2_1))	(406.1_2	ceb1_1)))	(((((369.1_1	(lai2_2	vul1_2))	(406.1_1	(416.1_3	(ceb1_2	gab1_2))))	((((gra1_1	rot1_2)	vul1_1)	gra2_1)	icr2_2))	416.1_4)	((ceb2_1	((gac2_1	plu2_2)	plu1_1))	icr2_1)))	((bur1_1	(rot1_1	(rot2_2	rot3_1)))	gab2_1))	((gal1_1	vel1_2)	gal2_1))	(((((366.1_1	grm2_1)	gal2_2)	vir2_2)	(((icr1_4	vel2_2)	vel1_1)	((hal2_1	hal1_1)	(vir1_1	vir2_1))))	bur2_2))	(406.1_3	((gac2_2
(((((((grm1_1	((((((369.1_1	vul1_2)	406.1_1)	lai2_2)	((416.1_3	gab1_2)	ceb1_2))	((((gra1_1	rot1_2)	gra2_1)	icr2_2)	vul1_1))	(416.1_4	(ceb2_1	((gac2_1	(plu1_1	plu2_2))	icr2_1)))))	(((icr1_1	((((lai1_1	tri1_1)	tri2_2)	(tri1_2	tri2_1))	lai2_1))	(406.1_2	ceb1_1))	(((bur1_1	((rot2_2	rot3_1)	rot1_1))	gab2_1)	(gal1_1	(gal2_1	vel1_2)))))	((((366.1_1	grm2_1)	gal2_2)	((((icr1_4	vel2_2)	vel1_1)	((hal2_1	hal1_1)	(vir1_1	vir2_1)))	bur2_2))	vir2_2))	(406.1_3	(gac2_2
((((((grm1_1	(((((((369.1_1	vul1_2)	(406.1_1	gab1_2))	(416.1_3	ceb1_2))	lai2_2)	416.1_4)	((((gra1_1	rot1_2)	vul1_1)	gra2_1)	icr2_2))	(ceb2_1	((gac2_1	(plu1_1	plu2_2))	icr2_1))))	((icr1_1	((406.1_2	ceb1_1)	((((lai1_1	tri2_2)	tri1_1)	(tri1_2	tri2_1))	lai2_1)))	(((bur1_1	(rot2_2	(rot1_1	rot3_1)))	gab2_1)	((gal1_1	gal2_1)	vel1_2))))	((((((366.1_1	grm2_1)	gal2_2)	vir2_2)	((hal1_1	hal2_1)	(vir1_1	vir2_1)))	(((icr1_4	vel2_2)	vel1_1)	bur2_2))	(406.1_3	(gac2_2
((((((((grm1_1	((icr1_1	((((lai1_1	tri2_2)	(tri1_2	tri2_1))	tri1_1)	lai2_1))	(406.1_2	ceb1_1)))	(((bur1_1	(rot1_1	(rot3_1	rot2_2)))	gab2_1)	((gal1_1	vel1_2)	gal2_1)))	((((((369.1_1	gab1_2)	vul1_2)	(((406.1_1	ceb1_2)	416.1_3)	lai2_2))	((gra1_1	rot1_2)	(gra2_1	(icr2_2	vul1_1))))	416.1_4)	(ceb2_1	(((gac2_1	plu1_1)	plu2_2)	icr2_1))))	(406.1_3	((gac2_2	vup2_2)	vel2_1)))	(((((grm2_1	gal2_2)	366.1_1)	vir2_2)	((vel1_1	(icr1_4	vel2_2))	(hal2_1	(hal1_1	(vir1_1
((((((grm1_1	((icr1_1	((406.1_2	ceb1_1)	((((lai1_1	tri1_1)	tri2_2)	(tri1_2	tri2_1))	lai2_1)))	(((((((369.1_1	ceb1_2)	vul1_2)	lai2_2)	((406.1_1	gab1_2)	416.1_3))	((((gra1_1	rot1_2)	gra2_1)	vul1_1)	icr2_2))	416.1_4)	(ceb2_1	((gac2_1	(plu1_1	plu2_2))	icr2_1)))))	(((bur1_1	((rot3_1	rot1_1)	rot2_2))	gab2_1)	((gal1_1	vel1_2)	gal2_1)))	rot2_1)	(((366.1_1	((gal2_2	grm2_1)	vir2_2))	((((icr1_4	vel2_2)	vel1_1)	((hal2_1	hal1_1)	(vir1_1	vir2_1)))	bur2_2))	(406.1_3
(((((((((((grm1_1	(406.1_2	ceb1_1))	((((lai1_1	tri1_1)	tri2_2)	(tri1_2	tri2_1))	lai2_1))	icr1_1)	((gal1_1	vel1_2)	gal2_1))	((bur1_1	((rot1_1	rot2_2)	rot3_1))	gab2_1))	((((((369.1_1	gab1_2)	(406.1_1	((416.1_3	ceb1_2)	vul1_2)))	lai2_2)	((((gra1_1	rot1_2)	gra2_1)	vul1_1)	icr2_2))	416.1_4)	(ceb2_1	(((gac2_1	plu2_2)	plu1_1)	icr2_1))))	(406.1_3	(gac2_2	(vel2_1	vup2_2))))	(((((366.1_1	grm2_1)	gal2_2)	vir2_2)	(((icr1_4	vel2_2)	vel1_1)	((hal2_1	hal1_1)	(vir1_1
(((((((((grm1_1	(((lai1_1	tri2_2)	(tri1_1	(tri1_2	tri2_1)))	lai2_1))	(406.1_2	ceb1_1))	icr1_1)	(((bur1_1	((rot3_1	rot1_1)	rot2_2))	gab2_1)	(gal1_1	(gal2_1	vel1_2))))	((((((((369.1_1	ceb1_2)	(gab1_2	vul1_2))	lai2_2)	406.1_1)	416.1_3)	(((gra1_1	rot1_2)	(gra2_1	vul1_1))	icr2_2))	416.1_4)	(ceb2_1	(((gac2_1	plu1_1)	plu2_2)	icr2_1))))	(((vir2_2	(366.1_1	(gal2_2	grm2_1)))	((((icr1_4	vel2_2)	vel1_1)	((hal2_1	hal1_1)	(vir1_1	vir2_1)))	bur2_2))	(406.1_3	(gac2_2
((((((grm1_1	(icr1_1	((406.1_2	ceb1_1)	((((lai1_1	tri2_2)	tri1_1)	(tri1_2	tri2_1))	lai2_1))))	((((((369.1_1	406.1_1)	(416.1_3	((gab1_2	vul1_2)	lai2_2)))	ceb1_2)	416.1_4)	(ceb2_1	(((gac2_1	plu1_1)	plu2_2)	icr2_1)))	(((gra1_1	rot1_2)	(gra2_1	vul1_1))	icr2_2)))	(((bur1_1	(rot2_2	(rot1_1	rot3_1)))	gab2_1)	((gal1_1	vel1_2)	gal2_1)))	(((((366.1_1	gal2_2)	grm2_1)	vir2_2)	((((icr1_4	vel2_2)	vel1_1)	bur2_2)	((hal1_1	hal2_1)	(vir1_1	vir2_1))))	(406.1_3	((gac2_2
((((((((grm1_1	((406.1_2	ceb1_1)	(((lai1_1	(lai2_1	tri1_1))	tri2_2)	(tri1_2	tri2_1))))	icr1_1)	(((bur1_1	(rot3_1	(rot1_1	rot2_2)))	gab2_1)	((gal1_1	vel1_2)	gal2_1)))	(((((((369.1_1	(406.1_1	vul1_2))	lai2_2)	(416.1_3	ceb1_2))	gab1_2)	((((gra1_1	rot1_2)	vul1_1)	gra2_1)	icr2_2))	416.1_4)	(ceb2_1	((gac2_1	(plu1_1	plu2_2))	icr2_1))))	((((366.1_1	grm2_1)	gal2_2)	vir2_2)	((((icr1_4	vel2_2)	vel1_1)	((hal1_1	hal2_1)	(vir1_1	vir2_1)))	bur2_2)))	(((gac2_2	vel2_1)
(((((((grm1_1	((406.1_2	ceb1_1)	(((lai1_1	(tri1_2	tri2_1))	(tri1_1	tri2_2))	lai2_1)))	((gal1_1	vel1_2)	gal2_1))	((bur1_1	((rot2_2	rot1_1)	rot3_1))	gab2_1))	(icr1_1	(((((369.1_1	(416.1_3	(ceb1_2	gab1_2)))	((406.1_1	lai2_2)	vul1_2))	((((gra1_1	rot1_2)	vul1_1)	gra2_1)	icr2_2))	416.1_4)	(ceb2_1	(((gac2_1	plu1_1)	plu2_2)	icr2_1)))))	(((vir2_2	((366.1_1	grm2_1)	gal2_2))	((((icr1_4	vel2_2)	vel1_1)	((hal1_1	hal2_1)	(vir1_1	vir2_1)))	bur2_2))	(406.1_3	((gac2_2
((((((((((grm1_1	(406.1_2	ceb1_1))	((((lai1_1	tri2_2)	tri1_1)	(tri1_2	tri2_1))	lai2_1))	icr1_1)	(((((369.1_1	ceb1_2)	((406.1_1	gab1_2)	((416.1_3	vul1_2)	lai2_2)))	(ceb2_1	icr2_1))	(((gra1_1	(gra2_1	vul1_1))	rot1_2)	icr2_2))	(416.1_4	((gac2_1	plu1_1)	plu2_2))))	(((bur1_1	(rot3_1	(rot1_1	rot2_2)))	gab2_1)	((gal1_1	gal2_1)	vel1_2)))	(406.1_3	((gac2_2	vel2_1)	vup2_2)))	(((366.1_1	(gal2_2	grm2_1))	vir2_2)	((((icr1_4	vel2_2)	vel1_1)	((hal2_1	hal1_1)	(vir1_1
((((((((grm1_1	(((369.1_1	(((406.1_1	vul1_2)	(416.1_3	gab1_2))	(ceb1_2	lai2_2)))	((ceb2_1	icr2_1)	((((gra1_1	rot1_2)	vul1_1)	icr2_2)	gra2_1)))	(416.1_4	((gac2_1	plu1_1)	plu2_2))))	(icr1_1	((406.1_2	ceb1_1)	((((lai1_1	tri2_2)	tri1_1)	(tri1_2	tri2_1))	lai2_1))))	(((bur1_1	(rot1_1	(rot2_2	rot3_1)))	gab2_1)	((gal1_1	vel1_2)	gal2_1)))	(406.1_3	((gac2_2	vup2_2)	vel2_1)))	(((gal2_2	(366.1_1	grm2_1))	vir2_2)	((((icr1_4	vel2_2)	vel1_1)	((hal1_1	hal2_1)	(vir1_1
(((((((grm1_1	(((((369.1_1	ceb1_2)	(((406.1_1	gab1_2)	vul1_2)	416.1_3))	lai2_2)	((((gra1_1	rot1_2)	vul1_1)	gra2_1)	icr2_2))	((416.1_4	((gac2_1	plu2_2)	plu1_1))	(ceb2_1	icr2_1))))	(icr1_1	((406.1_2	ceb1_1)	(((lai1_1	(tri1_1	tri2_2))	(tri1_2	tri2_1))	lai2_1))))	(((bur1_1	(rot2_2	(rot1_1	rot3_1)))	gab2_1)	((gal1_1	gal2_1)	vel1_2)))	((((grm2_1	gal2_2)	vir2_2)	366.1_1)	(((((icr1_4	vel2_2)	vel1_1)	(hal1_1	hal2_1))	(vir1_1	vir2_1))	bur2_2)))	(406.1_3	((gac2_2
((((((((grm1_1	(((((((369.1_1	406.1_1)	(ceb1_2	vul1_2))	(416.1_3	gab1_2))	lai2_2)	(((gra1_1	rot1_2)	icr2_2)	(gra2_1	vul1_1)))	(ceb2_1	icr2_1))	(416.1_4	(gac2_1	(plu1_1	plu2_2)))))	(icr1_1	((406.1_2	ceb1_1)	((lai1_1	(tri1_2	tri2_1))	(lai2_1	(tri1_1	tri2_2))))))	((bur1_1	((rot2_2	rot3_1)	rot1_1))	gab2_1))	((gal1_1	vel1_2)	gal2_1))	(406.1_3	((gac2_2	vup2_2)	vel2_1)))	(((366.1_1	(gal2_2	grm2_1))	(bur2_2	vir2_2))	(((icr1_4	vel2_2)	vel1_1)	((hal1_1	hal2_1)
((((((((grm1_1	(((((369.1_1	(lai2_2	vul1_2))	((406.1_1	416.1_3)	(ceb1_2	gab1_2)))	(((gra1_1	rot1_2)	(gra2_1	vul1_1))	icr2_2))	(416.1_4	((gac2_1	plu1_1)	plu2_2)))	(ceb2_1	icr2_1)))	(icr1_1	((406.1_2	ceb1_1)	((((lai1_1	tri2_2)	tri1_1)	(tri1_2	tri2_1))	lai2_1))))	(((bur1_1	((rot1_1	rot3_1)	rot2_2))	gab2_1)	(gal1_1	(gal2_1	vel1_2))))	(406.1_3	((gac2_2	vel2_1)	vup2_2)))	((366.1_1	(gal2_2	grm2_1))	(((((icr1_4	vel2_2)	vel1_1)	((hal2_1	hal1_1)	(vir1_1	vir2_1)))
(((((((((grm1_1	((((((369.1_1	gab1_2)	((406.1_1	(ceb1_2	vul1_2))	416.1_3))	lai2_2)	((((gra1_1	rot1_2)	vul1_1)	gra2_1)	icr2_2))	(416.1_4	((gac2_1	plu1_1)	plu2_2)))	(ceb2_1	icr2_1)))	(icr1_1	((406.1_2	ceb1_1)	(((lai1_1	(tri1_2	tri2_1))	(tri1_1	tri2_2))	lai2_1))))	((gal1_1	gal2_1)	vel1_2))	((bur1_1	((rot1_1	rot2_2)	rot3_1))	gab2_1))	((((366.1_1	grm2_1)	gal2_2)	vir2_2)	((((icr1_4	vel2_2)	vel1_1)	((hal1_1	hal2_1)	(vir1_1	vir2_1)))	bur2_2)))	(406.1_3	((gac2_2
((((((((grm1_1	((((((369.1_1	gab1_2)	(416.1_3	lai2_2))	ceb1_2)	(406.1_1	vul1_2))	((((ceb2_1	icr2_1)	icr2_2)	gra2_1)	((gra1_1	rot1_2)	vul1_1)))	(416.1_4	((gac2_1	plu1_1)	plu2_2))))	icr1_1)	((406.1_2	ceb1_1)	(((lai1_1	(tri1_1	(tri1_2	tri2_1)))	tri2_2)	lai2_1)))	(((bur1_1	((rot1_1	rot3_1)	rot2_2))	gab2_1)	(gal1_1	(gal2_1	vel1_2))))	(((((366.1_1	(gal2_2	grm2_1))	((hal1_1	hal2_1)	(vir1_1	vir2_1)))	vir2_2)	(((icr1_4	vel2_2)	vel1_1)	bur2_2))	(406.1_3	((gac2_2
(((((((grm1_1	((icr1_1	(((406.1_2	ceb1_1)	lai2_1)	((lai1_1	(tri1_1	tri2_2))	(tri1_2	tri2_1))))	((gal1_1	gal2_1)	vel1_2)))	((bur1_1	((rot1_1	rot2_2)	rot3_1))	gab2_1))	((((((369.1_1	(gab1_2	vul1_2))	(416.1_3	lai2_2))	(406.1_1	ceb1_2))	((((gra1_1	rot1_2)	gra2_1)	vul1_1)	icr2_2))	(416.1_4	(gac2_1	(plu1_1	plu2_2))))	(ceb2_1	icr2_1)))	((((366.1_1	(gal2_2	grm2_1))	vir2_2)	((((icr1_4	vel2_2)	vel1_1)	(hal1_1	(hal2_1	(vir1_1	vir2_1))))	bur2_2))	(406.1_3	((gac2_2
(((((((grm1_1	((((((369.1_1	lai2_2)	((406.1_1	ceb1_2)	vul1_2))	(416.1_3	gab1_2))	((gra1_1	rot1_2)	((gra2_1	vul1_1)	icr2_2)))	(416.1_4	((gac2_1	plu1_1)	plu2_2)))	(ceb2_1	icr2_1)))	((bur1_1	((rot1_1	rot3_1)	rot2_2))	gab2_1))	((gal1_1	gal2_1)	vel1_2))	(icr1_1	((406.1_2	((((lai1_1	tri1_1)	(tri1_2	tri2_1))	tri2_2)	lai2_1))	ceb1_1)))	(((366.1_1	((gal2_2	grm2_1)	vir2_2))	((((icr1_4	vel2_2)	vel1_1)	((hal2_1	hal1_1)	(vir1_1	vir2_1)))	bur2_2))	(406.1_3	((gac2_2
((((((((grm1_1	(((((369.1_1	vul1_2)	416.1_3)	((406.1_1	gab1_2)	(ceb1_2	lai2_2)))	((gra1_1	rot1_2)	((gra2_1	vul1_1)	icr2_2)))	((416.1_4	((gac2_1	plu1_1)	plu2_2))	(ceb2_1	icr2_1))))	((icr1_1	(406.1_2	ceb1_1))	((((lai1_1	tri2_2)	(tri1_2	tri2_1))	tri1_1)	lai2_1)))	(((bur1_1	((rot2_2	rot3_1)	rot1_1))	gab2_1)	((gal1_1	gal2_1)	vel1_2)))	(((366.1_1	(gal2_2	grm2_1))	vir2_2)	((((icr1_4	vel2_2)	vel1_1)	((hal1_1	hal2_1)	(vir1_1	vir2_1)))	bur2_2)))	(406.1_3	(gac2_2
((((((((grm1_1	icr1_1)	((((((369.1_1	(406.1_1	416.1_3))	((ceb1_2	vul1_2)	gab1_2))	lai2_2)	((((gra1_1	rot1_2)	gra2_1)	icr2_2)	vul1_1))	((416.1_4	((gac2_1	plu2_2)	plu1_1))	(ceb2_1	icr2_1)))	((406.1_2	ceb1_1)	(((lai1_1	(tri1_2	tri2_1))	(tri1_1	tri2_2))	lai2_1))))	(((bur1_1	((rot3_1	rot1_1)	rot2_2))	gab2_1)	((gal1_1	vel1_2)	gal2_1)))	((366.1_1	((gal2_2	grm2_1)	vir2_2))	((((icr1_4	vel2_2)	vel1_1)	((hal1_1	hal2_1)	(vir1_1	vir2_1)))	bur2_2)))	(406.1_3	((gac2_2
(((((((grm1_1	((((369.1_1	((ceb1_2	vul1_2)	gab1_2))	(406.1_1	(416.1_3	lai2_2)))	((((gra1_1	rot1_2)	vul1_1)	icr2_2)	gra2_1))	((416.1_4	((gac2_1	plu1_1)	plu2_2))	(ceb2_1	icr2_1))))	((icr1_1	(406.1_2	ceb1_1))	(((lai1_1	tri2_2)	tri1_1)	(lai2_1	(tri1_2	tri2_1)))))	(((bur1_1	(rot1_1	(rot2_2	rot3_1)))	gab2_1)	((gal1_1	gal2_1)	vel1_2)))	((((((grm2_1	gal2_2)	366.1_1)	(((icr1_4	vel2_2)	vel1_1)	((hal2_1	hal1_1)	(vir1_1	vir2_1))))	vir2_2)	bur2_2)	(406.1_3	(gac2_2
((((((grm1_1	(((((369.1_1	416.1_3)	(ceb1_2	gab1_2))	((406.1_1	lai2_2)	vul1_2))	(ceb2_1	icr2_1))	((416.1_4	((gac2_1	plu1_1)	plu2_2))	((((gra1_1	rot1_2)	vul1_1)	icr2_2)	gra2_1))))	(icr1_1	((406.1_2	ceb1_1)	((((lai1_1	tri2_2)	tri1_1)	(tri1_2	tri2_1))	lai2_1))))	(((bur1_1	((rot1_1	rot2_2)	rot3_1))	gab2_1)	((gal1_1	vel1_2)	gal2_1)))	((((((gal2_2	grm2_1)	366.1_1)	vir2_2)	((((icr1_4	vel2_2)	vel1_1)	((hal1_1	hal2_1)	(vir1_1	vir2_1)))	bur2_2))	(406.1_3	((gac2_2
(((((((((grm1_1	(((((369.1_1	ceb1_2)	((406.1_1	gab1_2)	((416.1_3	vul1_2)	lai2_2)))	(ceb2_1	icr2_1))	((((gra1_1	rot1_2)	gra2_1)	vul1_1)	icr2_2))	(416.1_4	(gac2_1	(plu1_1	plu2_2)))))	((406.1_2	ceb1_1)	(((lai1_1	(tri1_1	tri2_2))	lai2_1)	(tri1_2	tri2_1))))	icr1_1)	(((bur1_1	(rot1_1	(rot2_2	rot3_1)))	gab2_1)	((gal1_1	gal2_1)	vel1_2)))	(406.1_3	((gac2_2	vup2_2)	vel2_1)))	((((gal2_2	grm2_1)	366.1_1)	vir2_2)	((((icr1_4	vel2_2)	vel1_1)	((hal2_1	hal1_1)	(vir1_1
(((((((grm1_1	((((((369.1_1	vul1_2)	416.1_3)	406.1_1)	(ceb1_2	(gab1_2	lai2_2)))	(((gra1_1	rot1_2)	(gra2_1	vul1_1))	icr2_2))	((416.1_4	((gac2_1	plu1_1)	plu2_2))	(ceb2_1	icr2_1))))	((icr1_1	406.1_2)	(ceb1_1	((((lai1_1	tri1_1)	tri2_2)	(tri1_2	tri2_1))	lai2_1))))	(((bur1_1	(rot1_1	(rot2_2	rot3_1)))	gab2_1)	((gal1_1	vel1_2)	gal2_1)))	((((((grm2_1	366.1_1)	gal2_2)	vir2_2)	(((icr1_4	vel2_2)	vel1_1)	((hal1_1	hal2_1)	(vir1_1	vir2_1))))	bur2_2)	(406.1_3	(gac2_2
(((((((((grm1_1	((((369.1_1	(((406.1_1	vul1_2)	gab1_2)	(416.1_3	ceb1_2)))	lai2_2)	((((gra1_1	rot1_2)	vul1_1)	gra2_1)	icr2_2))	((416.1_4	((gac2_1	plu1_1)	plu2_2))	(ceb2_1	icr2_1))))	((bur1_1	(rot1_1	(rot2_2	rot3_1)))	gab2_1))	((icr1_1	(406.1_2	ceb1_1))	((lai1_1	((tri1_1	tri2_2)	(tri1_2	tri2_1)))	lai2_1)))	((gal1_1	vel1_2)	gal2_1))	(406.1_3	((gac2_2	vel2_1)	vup2_2)))	((((grm2_1	gal2_2)	vir2_2)	366.1_1)	((((icr1_4	vel2_2)	vel1_1)	((hal1_1	(vir1_1	vir2_1))
(((((((grm1_1	((bur1_1	(rot3_1	(rot1_1	rot2_2)))	gab2_1))	((((((((369.1_1	lai2_2)	ceb1_2)	(406.1_1	((416.1_3	vul1_2)	gab1_2)))	vul1_1)	gra2_1)	((gra1_1	rot1_2)	icr2_2))	(416.1_4	((gac2_1	plu1_1)	plu2_2)))	(ceb2_1	icr2_1)))	(((icr1_1	((((lai1_1	tri1_1)	tri2_2)	(tri1_2	tri2_1))	lai2_1))	(406.1_2	ceb1_1))	((gal1_1	gal2_1)	vel1_2)))	(((((gal2_2	grm2_1)	366.1_1)	vir2_2)	((((icr1_4	vel2_2)	vel1_1)	((hal2_1	hal1_1)	(vir1_1	vir2_1)))	bur2_2))	(406.1_3	(gac2_2
(((((((((bur1_1	((rot3_1	rot2_2)	rot1_1))	gab2_1)	grm1_1)	((icr1_1	((406.1_2	ceb1_1)	((((lai1_1	tri1_1)	tri2_2)	(tri1_2	tri2_1))	lai2_1)))	(gal1_1	(gal2_1	vel1_2))))	(((((gal2_2	(366.1_1	grm2_1))	vir2_2)	(((icr1_4	vel2_2)	vel1_1)	((hal1_1	hal2_1)	(vir1_1	vir2_1))))	bur2_2)	(406.1_3	(gac2_2	(vel2_1	vup2_2)))))	((((((((plu2_1	(gab2_2	icr2_3))	(((ceb2_2	vup2_1)	gac1_2)	((vul3_1	(gab1_1	gag1_1))	gag2_1)))	(icr1_3	vul2_1))	gag2_2)	((bur1_2	bur2_1)	(gac1_1
(((((((((((bur1_1	gab2_1)	(rot2_2	(rot1_1	rot3_1)))	grm1_1)	(icr1_1	(406.1_2	ceb1_1)))	(((gal1_1	vel1_2)	gal2_1)	((((lai1_1	tri1_1)	(tri1_2	tri2_1))	tri2_2)	lai2_1)))	(406.1_3	((gac2_2	vup2_2)	vel2_1)))	((((366.1_1	vir2_2)	(gal2_2	grm2_1))	bur2_2)	(((icr1_4	vel2_2)	vel1_1)	((hal2_1	hal1_1)	(vir1_1	vir2_1)))))	(((((((((icr2_3	vup2_1)	(plu2_1	vul2_1))	(ceb2_2	gag1_1))	gab2_2)	((((gab1_1	vul3_1)	gac1_2)	(gag2_2	icr1_3))	gag2_1))	((bur1_2	bur2_1)	((lit1_1
(((((((grm1_1	(icr1_1	((406.1_2	ceb1_1)	(((lai1_1	(tri1_1	tri2_2))	(tri1_2	tri2_1))	lai2_1))))	(((bur1_1	(rot1_1	(rot2_2	rot3_1)))	gab2_1)	((gal1_1	vel1_2)	gal2_1)))	(((gal2_2	grm2_1)	(366.1_1	vir2_2))	((((icr1_4	vel2_2)	vel1_1)	((hal2_1	hal1_1)	(vir1_1	vir2_1)))	bur2_2)))	(406.1_3	((gac2_2	vel2_1)	vup2_2)))	(((((((vup2_1	gag2_2)	(((gac1_2	gag1_1)	(gab1_1	vul2_1))	(gab2_2	(((gag2_1	icr1_3)	plu2_1)	vul3_1))))	(ceb2_2	icr2_3))	((bur1_2	bur2_1)	(gac1_1
(((((((((grm1_1	((icr1_1	(406.1_2	ceb1_1))	((((lai1_1	tri1_1)	tri2_2)	(tri1_2	tri2_1))	lai2_1)))	((gal1_1	vel1_2)	gal2_1))	((bur1_1	(rot1_1	(rot2_2	rot3_1)))	gab2_1))	(406.1_3	((gac2_2	vup2_2)	vel2_1)))	((((366.1_1	gal2_2)	grm2_1)	vir2_2)	((((icr1_4	vel2_2)	vel1_1)	((hal1_1	hal2_1)	(vir1_1	vir2_1)))	bur2_2)))	((((((((369.1_1	vul1_2)	gab1_2)	(406.1_1	lai2_2))	416.1_3)	ceb1_2)	((((gra1_1	rot1_2)	vul1_1)	gra2_1)	icr2_2))	(ceb2_1	icr2_1))	(416.1_4	((gac2_1
(((((((grm1_1	((bur1_1	((rot2_2	rot3_1)	rot1_1))	gab2_1))	((icr1_1	((406.1_2	ceb1_1)	((((lai1_1	tri2_2)	tri1_1)	(tri1_2	tri2_1))	lai2_1)))	(gal1_1	(gal2_1	vel1_2))))	(((((366.1_1	grm2_1)	gal2_2)	vir2_2)	((((icr1_4	vel2_2)	vel1_1)	((hal1_1	hal2_1)	(vir1_1	vir2_1)))	bur2_2))	(406.1_3	((gac2_2	vel2_1)	vup2_2))))	(((((((((gag1_1	vul3_1)	(icr1_3	vul2_1))	(gab2_2	gag2_2))	gac1_2)	((((ceb2_2	plu2_1)	gag2_1)	(gab1_1	vup2_1))	icr2_3))	(((bur1_2	bur2_1)	(lit1_1
(((((((grm1_1	((gal1_1	vel1_2)	gal2_1))	((icr1_1	((406.1_2	ceb1_1)	((((lai1_1	tri2_2)	tri1_1)	(tri1_2	tri2_1))	lai2_1)))	((bur1_1	(rot1_1	(rot2_2	rot3_1)))	gab2_1)))	(((366.1_1	(gal2_2	grm2_1))	vir2_2)	((((icr1_4	vel2_2)	vel1_1)	((hal1_1	hal2_1)	(vir1_1	vir2_1)))	bur2_2)))	(406.1_3	(gac2_2	(vel2_1	vup2_2))))	((((((((icr1_3	icr2_3)	(ceb2_2	(((gab2_2	gag1_1)	((gag2_1	vul3_1)	plu2_1))	vul2_1)))	(((gab1_1	vup2_1)	gag2_2)	gac1_2))	((bur1_2	bur2_1)	(lit1_1
((((((grm1_1	(((icr1_1	(406.1_2	ceb1_1))	((((lai1_1	tri1_1)	tri2_2)	(tri1_2	tri2_1))	lai2_1))	(((bur1_1	((rot2_2	rot3_1)	rot1_1))	gab2_1)	((gal1_1	vel1_2)	gal2_1))))	((((((((369.1_1	416.1_3)	406.1_1)	gab1_2)	vul1_2)	ceb1_2)	lai2_2)	((ceb2_1	icr2_1)	((((gra1_1	rot1_2)	vul1_1)	gra2_1)	icr2_2)))	(416.1_4	((gac2_1	plu1_1)	plu2_2))))	((((366.1_1	grm2_1)	gal2_2)	(((((icr1_4	vel2_2)	vel1_1)	((hal2_1	hal1_1)	(vir1_1	vir2_1)))	vir2_2)	bur2_2))	(406.1_3	((gac2_2
(((((grm1_1	(((((369.1_1	ceb1_2)	((406.1_1	vul1_2)	gab1_2))	(416.1_3	lai2_2))	(((gra1_1	rot1_2)	(gra2_1	vul1_1))	icr2_2))	((416.1_4	((gac2_1	plu2_2)	plu1_1))	(ceb2_1	icr2_1))))	((((icr1_1	(((lai1_1	(tri1_1	tri2_2))	(tri1_2	tri2_1))	lai2_1))	(406.1_2	ceb1_1))	((gal1_1	vel1_2)	gal2_1))	((bur1_1	((rot1_1	rot2_2)	rot3_1))	gab2_1)))	((((366.1_1	gal2_2)	grm2_1)	(((((icr1_4	vel2_2)	vel1_1)	(hal1_1	(hal2_1	(vir1_1	vir2_1))))	bur2_2)	vir2_2))	(406.1_3	((gac2_2
(((((((grm1_1	(((406.1_2	ceb1_1)	((((lai1_1	tri1_1)	tri2_2)	(tri1_2	tri2_1))	lai2_1))	((gal1_1	vel1_2)	gal2_1)))	icr1_1)	((bur1_1	((rot1_1	rot2_2)	rot3_1))	gab2_1))	((((366.1_1	(gal2_2	grm2_1))	vir2_2)	((((icr1_4	vel2_2)	vel1_1)	((hal1_1	(vir1_1	vir2_1))	hal2_1))	bur2_2))	(406.1_3	((gac2_2	vup2_2)	vel2_1))))	(((369.1_1	((((406.1_1	(ceb1_2	gab1_2))	vul1_2)	416.1_3)	lai2_2))	((ceb2_1	icr2_1)	((((gra1_1	rot1_2)	icr2_2)	vul1_1)	gra2_1)))	(416.1_4	(gac2_1
((((((grm1_1	((((((369.1_1	vul1_2)	ceb1_2)	(416.1_3	lai2_2))	(406.1_1	gab1_2))	((ceb2_1	icr2_1)	((((gra1_1	rot1_2)	gra2_1)	icr2_2)	vul1_1)))	(416.1_4	((gac2_1	plu1_1)	plu2_2))))	((icr1_1	((406.1_2	ceb1_1)	((((lai1_1	tri1_1)	(tri1_2	tri2_1))	tri2_2)	lai2_1)))	(((bur1_1	(rot2_2	(rot3_1	rot1_1)))	gab2_1)	(gal1_1	(gal2_1	vel1_2)))))	((((gal2_2	(366.1_1	grm2_1))	vir2_2)	((((icr1_4	vel2_2)	vel1_1)	((hal2_1	hal1_1)	(vir1_1	vir2_1)))	bur2_2))	(406.1_3	(gac2_2
(((((((grm1_1	(((406.1_2	ceb1_1)	(((lai1_1	tri2_2)	(tri1_1	(tri1_2	tri2_1)))	lai2_1))	(((bur1_1	(rot3_1	(rot1_1	rot2_2)))	gab2_1)	(gal1_1	(gal2_1	vel1_2)))))	icr1_1)	(((((369.1_1	ceb1_2)	406.1_1)	((416.1_3	(gab1_2	vul1_2))	lai2_2))	((((gra1_1	rot1_2)	vul1_1)	icr2_2)	gra2_1))	(416.1_4	((ceb2_1	icr2_1)	(gac2_1	(plu2_2	plu1_1))))))	(((((366.1_1	gal2_2)	(grm2_1	vir2_2))	((((icr1_4	vel2_2)	vel1_1)	(hal2_1	hal1_1))	(vir1_1	vir2_1)))	bur2_2)	(406.1_3	((gac2_2
(((((((grm1_1	((icr1_1	((bur1_1	(rot1_1	(rot2_2	rot3_1)))	gab2_1))	((gal1_1	vel1_2)	gal2_1)))	((((((369.1_1	(406.1_1	416.1_3))	vul1_2)	(((ceb1_2	lai2_2)	gab1_2)	(((gra1_1	rot1_2)	(icr2_2	vul1_1))	gra2_1)))	416.1_4)	(ceb2_1	(((gac2_1	plu1_1)	plu2_2)	icr2_1)))	((406.1_2	ceb1_1)	((((lai1_1	tri2_1)	tri1_2)	(tri1_1	tri2_2))	lai2_1))))	((((366.1_1	grm2_1)	gal2_2)	vir2_2)	(((icr1_4	vel2_2)	vel1_1)	(bur2_2	((hal1_1	hal2_1)	(vir1_1	vir2_1))))))	(406.1_3	((gac2_2
(((((((grm1_1	((bur1_1	((rot3_1	rot1_1)	rot2_2))	gab2_1))	((gal1_1	vel1_2)	gal2_1))	(icr1_1	(((((369.1_1	(((406.1_1	((416.1_3	gab1_2)	ceb1_2))	vul1_2)	lai2_2))	416.1_4)	(((gra1_1	rot1_2)	(icr2_2	vul1_1))	gra2_1))	(ceb2_1	((gac2_1	(plu1_1	plu2_2))	icr2_1)))	(406.1_2	(ceb1_1	((((lai1_1	tri2_2)	tri1_1)	(tri1_2	tri2_1))	lai2_1))))))	((((366.1_1	(gal2_2	grm2_1))	((((icr1_4	vel2_2)	vel1_1)	((hal1_1	hal2_1)	(vir1_1	vir2_1)))	bur2_2))	vir2_2)	(406.1_3	((gac2_2
(((((((grm1_1	((((((369.1_1	ceb1_2)	(416.1_3	(gab1_2	vul1_2)))	(406.1_1	lai2_2))	((((gra1_1	rot1_2)	vul1_1)	gra2_1)	icr2_2))	416.1_4)	(ceb2_1	(((gac2_1	plu1_1)	plu2_2)	icr2_1))))	(((icr1_1	((406.1_2	ceb1_1)	((((lai1_1	tri1_2)	(tri1_1	tri2_2))	tri2_1)	lai2_1)))	((gal1_1	vel1_2)	gal2_1))	((bur1_1	(rot3_1	(rot1_1	rot2_2)))	gab2_1)))	(406.1_3	((gac2_2	vup2_2)	vel2_1)))	((((366.1_1	(gal2_2	grm2_1))	vir2_2)	(((icr1_4	vel2_2)	vel1_1)	((hal1_1	hal2_1)	(vir1_1
(((((((grm1_1	((bur1_1	(rot2_2	(rot1_1	rot3_1)))	gab2_1))	((icr1_1	(gal1_1	(gal2_1	vel1_2)))	((406.1_2	ceb1_1)	((((lai1_1	tri1_1)	tri2_2)	(tri1_2	tri2_1))	lai2_1))))	(((((369.1_1	ceb1_2)	((406.1_1	(416.1_3	vul1_2))	gab1_2))	lai2_2)	(416.1_4	((gra1_1	rot1_2)	((gra2_1	vul1_1)	icr2_2))))	(ceb2_1	(((gac2_1	plu1_1)	plu2_2)	icr2_1))))	((((366.1_1	(gal2_2	grm2_1))	vir2_2)	((((icr1_4	vel2_2)	vel1_1)	((hal1_1	hal2_1)	(vir1_1	vir2_1)))	bur2_2))	(406.1_3	((gac2_2
((((((((grm1_1	((((((369.1_1	406.1_1)	416.1_3)	((ceb1_2	lai2_2)	(gab1_2	vul1_2)))	(((gra1_1	rot1_2)	gra2_1)	(icr2_2	vul1_1)))	416.1_4)	(ceb2_1	((gac2_1	(plu1_1	plu2_2))	icr2_1))))	((406.1_2	ceb1_1)	((((lai1_1	tri1_1)	tri2_2)	(tri1_2	tri2_1))	lai2_1)))	((icr1_1	((gal1_1	vel1_2)	gal2_1))	((bur1_1	(rot2_2	(rot3_1	rot1_1)))	gab2_1)))	(406.1_3	((gac2_2	vel2_1)	vup2_2)))	(((366.1_1	((gal2_2	grm2_1)	vir2_2))	bur2_2)	((vel1_1	(icr1_4	vel2_2))	((hal1_1	hal2_1)
((((((grm1_1	(((icr1_1	((lai1_1	tri1_1)	(lai2_1	((tri1_2	tri2_1)	tri2_2))))	(406.1_2	ceb1_1))	(((((369.1_1	406.1_1)	((416.1_3	(gab1_2	vul1_2))	(ceb1_2	lai2_2)))	((((gra1_1	rot1_2)	vul1_1)	icr2_2)	gra2_1))	416.1_4)	(ceb2_1	(((gac2_1	plu1_1)	plu2_2)	icr2_1)))))	(((bur1_1	((rot2_2	rot3_1)	rot1_1))	gab2_1)	((gal1_1	vel1_2)	gal2_1)))	(((((grm2_1	gal2_2)	366.1_1)	vir2_2)	((((icr1_4	vel2_2)	vel1_1)	((hal1_1	hal2_1)	(vir1_1	vir2_1)))	bur2_2))	(406.1_3	((gac2_2
(((((((grm1_1	(icr1_1	(((406.1_2	ceb1_1)	(((lai1_1	(tri1_1	tri2_2))	(tri1_2	tri2_1))	lai2_1))	((gal1_1	vel1_2)	gal2_1))))	(((((((369.1_1	((416.1_3	vul1_2)	ceb1_2))	gab1_2)	406.1_1)	lai2_2)	416.1_4)	(ceb2_1	(((gac2_1	plu1_1)	plu2_2)	icr2_1)))	(((gra1_1	rot1_2)	gra2_1)	(icr2_2	vul1_1))))	((bur1_1	((rot2_2	rot3_1)	rot1_1))	gab2_1))	(406.1_3	(gac2_2	(vel2_1	vup2_2))))	(((((366.1_1	gal2_2)	grm2_1)	vir2_2)	(((icr1_4	vel2_2)	vel1_1)	(bur2_2	((hal2_1	hal1_1)
(((((((grm1_1	(((icr1_1	((gal1_1	vel1_2)	gal2_1))	(406.1_2	ceb1_1))	((((lai1_1	tri1_1)	tri2_2)	(tri1_2	tri2_1))	lai2_1)))	((((369.1_1	(406.1_1	gab1_2))	((416.1_3	vul1_2)	(ceb1_2	lai2_2)))	((((gra1_1	rot1_2)	vul1_1)	icr2_2)	gra2_1))	(416.1_4	(ceb2_1	(((gac2_1	plu2_2)	plu1_1)	icr2_1)))))	((bur1_1	((rot1_1	rot2_2)	rot3_1))	gab2_1))	((((((366.1_1	grm2_1)	gal2_2)	vir2_2)	(((icr1_4	vel2_2)	vel1_1)	((hal1_1	hal2_1)	(vir1_1	vir2_1))))	bur2_2)	(406.1_3	((gac2_2
((((((grm1_1	((icr1_1	(((406.1_2	ceb1_1)	(((lai1_1	(tri1_1	tri2_2))	(tri1_2	tri2_1))	lai2_1))	((gal1_1	gal2_1)	vel1_2)))	((bur1_1	((rot1_1	rot3_1)	rot2_2))	gab2_1)))	(((((((369.1_1	(416.1_3	ceb1_2))	gab1_2)	(lai2_2	vul1_2))	406.1_1)	(((gra1_1	rot1_2)	icr2_2)	(gra2_1	vul1_1)))	416.1_4)	(ceb2_1	(((gac2_1	plu1_1)	plu2_2)	icr2_1))))	((((((vul3_1	(gab2_2	gag2_1))	((((gag2_2	(((bur1_2	bur2_1)	(lit1_1	lit2_1))	gac1_1))	((gab1_1	vul2_1)	plu2_1))	ceb2_2)	(((gag1_1
(((((grm1_1	(((406.1_2	ceb1_1)	((gal1_1	vel1_2)	gal2_1))	(((lai1_1	tri1_1)	((tri1_2	tri2_1)	tri2_2))	lai2_1)))	icr1_1)	((((((369.1_1	ceb1_2)	(((406.1_1	416.1_3)	gab1_2)	(lai2_2	vul1_2)))	((((gra1_1	rot1_2)	gra2_1)	vul1_1)	icr2_2))	416.1_4)	(ceb2_1	(((gac2_1	plu2_2)	plu1_1)	icr2_1)))	((bur1_1	((rot1_1	rot3_1)	rot2_2))	gab2_1)))	((((((366.1_1	grm2_1)	vir2_2)	gal2_2)	(((icr1_4	vel2_2)	vel1_1)	((hal1_1	hal2_1)	(vir1_1	vir2_1))))	bur2_2)	(406.1_3	((gac2_2
((((((grm1_1	(((((369.1_1	vul1_2)	((((406.1_1	gab1_2)	416.1_3)	ceb1_2)	lai2_2))	416.1_4)	((((gra1_1	rot1_2)	gra2_1)	vul1_1)	icr2_2))	(ceb2_1	(((gac2_1	plu1_1)	plu2_2)	icr2_1))))	(((icr1_1	((406.1_2	ceb1_1)	((((lai1_1	tri2_2)	tri1_1)	(tri1_2	tri2_1))	lai2_1)))	((gal1_1	vel1_2)	gal2_1))	((bur1_1	((rot2_2	rot1_1)	rot3_1))	gab2_1)))	((((vir2_2	(366.1_1	(gal2_2	grm2_1)))	(((icr1_4	vel2_2)	vel1_1)	((hal1_1	hal2_1)	(vir1_1	vir2_1))))	bur2_2)	(406.1_3	((gac2_2
((((((((grm1_1	((gal1_1	gal2_1)	vel1_2))	(icr1_1	((406.1_2	ceb1_1)	(((lai1_1	(tri1_2	tri2_1))	(tri1_1	tri2_2))	lai2_1))))	((bur1_1	(rot2_2	(rot1_1	rot3_1)))	gab2_1))	(((((((369.1_1	gab1_2)	(406.1_1	ceb1_2))	lai2_2)	(416.1_3	vul1_2))	416.1_4)	((((gra1_1	rot1_2)	vul1_1)	gra2_1)	icr2_2))	(ceb2_1	(((gac2_1	plu1_1)	plu2_2)	icr2_1))))	(((((366.1_1	grm2_1)	gal2_2)	bur2_2)	(((vel1_1	(icr1_4	vel2_2))	((hal1_1	hal2_1)	(vir1_1	vir2_1)))	vir2_2))	(406.1_3	(gac2_2
(((((((((grm1_1	ceb1_1)	((icr1_1	(((lai1_1	(tri1_2	tri2_1))	(tri1_1	tri2_2))	lai2_1))	((gal1_1	gal2_1)	vel1_2)))	406.1_2)	((((369.1_1	(((406.1_1	ceb1_2)	(gab1_2	vul1_2))	416.1_3))	lai2_2)	(((gra1_1	rot1_2)	(icr2_2	vul1_1))	gra2_1))	(416.1_4	(ceb2_1	(((gac2_1	plu1_1)	plu2_2)	icr2_1)))))	((bur1_1	((rot2_2	rot3_1)	rot1_1))	gab2_1))	((((gal2_2	grm2_1)	366.1_1)	vir2_2)	(((icr1_4	vel2_2)	vel1_1)	(bur2_2	((hal1_1	hal2_1)	(vir1_1	vir2_1))))))	(406.1_3	((gac2_2
((((((((grm1_1	(((gal1_1	vel1_2)	gal2_1)	((((lai1_1	tri2_2)	tri1_1)	(tri1_2	tri2_1))	lai2_1)))	(icr1_1	(406.1_2	ceb1_1)))	(((((369.1_1	lai2_2)	((406.1_1	(416.1_3	vul1_2))	(ceb1_2	gab1_2)))	((gra1_1	rot1_2)	((gra2_1	vul1_1)	icr2_2)))	416.1_4)	((ceb2_1	(gac2_1	(plu2_2	plu1_1)))	icr2_1)))	((bur1_1	(rot3_1	(rot1_1	rot2_2)))	gab2_1))	(((((366.1_1	(gal2_2	grm2_1))	vir2_2)	(((icr1_4	vel2_2)	vel1_1)	((hal1_1	hal2_1)	(vir1_1	vir2_1))))	bur2_2)	(406.1_3	(gac2_2
(((((((((grm1_1	((406.1_2	ceb1_1)	((gal1_1	gal2_1)	vel1_2)))	icr1_1)	((((lai1_1	tri1_1)	tri2_2)	(tri1_2	tri2_1))	lai2_1))	((bur1_1	((rot3_1	rot1_1)	rot2_2))	gab2_1))	((((((369.1_1	416.1_3)	406.1_1)	(gab1_2	vul1_2))	(ceb1_2	lai2_2))	(ceb2_1	(((gac2_1	plu2_2)	plu1_1)	icr2_1)))	(416.1_4	(((gra1_1	rot1_2)	(icr2_2	vul1_1))	gra2_1))))	(((bur2_2	vir2_2)	(((366.1_1	grm2_1)	gal2_2)	(((icr1_4	vel2_2)	vel1_1)	((hal1_1	hal2_1)	(vir1_1	vir2_1)))))	(406.1_3	((gac2_2
((((((((((grm1_1	(406.1_2	ceb1_1))	((gal1_1	vel1_2)	gal2_1))	(lai1_1	((lai2_1	(tri1_2	tri2_1))	(tri1_1	tri2_2))))	icr1_1)	((bur1_1	(rot2_2	(rot1_1	rot3_1)))	gab2_1))	((((((369.1_1	(406.1_1	ceb1_2))	lai2_2)	(416.1_3	(gab1_2	vul1_2)))	(((gra1_1	rot1_2)	(icr2_2	vul1_1))	gra2_1))	416.1_4)	((ceb2_1	icr2_1)	((gac2_1	plu2_2)	plu1_1))))	(((((366.1_1	grm2_1)	vir2_2)	gal2_2)	((((icr1_4	vel2_2)	vel1_1)	((hal1_1	hal2_1)	(vir1_1	vir2_1)))	bur2_2))	(406.1_3	(gac2_2
((((((((grm1_1	((icr1_1	(406.1_2	ceb1_1))	((((lai1_1	tri1_1)	(tri1_2	tri2_1))	tri2_2)	lai2_1)))	(((((369.1_1	vul1_2)	((406.1_1	ceb1_2)	((416.1_3	lai2_2)	gab1_2)))	((((gra1_1	rot1_2)	icr2_2)	vul1_1)	gra2_1))	416.1_4)	(ceb2_1	(((gac2_1	plu2_2)	plu1_1)	icr2_1))))	(((bur1_1	(rot3_1	(rot1_1	rot2_2)))	gab2_1)	(gal1_1	(gal2_1	vel1_2))))	(406.1_3	((gac2_2	vel2_1)	vup2_2)))	(((grm2_1	(366.1_1	gal2_2))	vir2_2)	((((icr1_4	vel2_2)	vel1_1)	((hal1_1	hal2_1)	(vir1_1
(((((((((grm1_1	icr1_1)	((406.1_2	ceb1_1)	((((lai1_1	tri1_1)	tri2_2)	(tri1_2	tri2_1))	lai2_1)))	(((((((369.1_1	ceb1_2)	(406.1_1	vul1_2))	lai2_2)	(416.1_3	gab1_2))	((((gra1_1	rot1_2)	gra2_1)	icr2_2)	vul1_1))	416.1_4)	(ceb2_1	((gac2_1	(plu1_1	plu2_2))	icr2_1))))	(((bur1_1	(rot1_1	(rot2_2	rot3_1)))	gab2_1)	((gal1_1	vel1_2)	gal2_1)))	(406.1_3	((gac2_2	vup2_2)	vel2_1)))	((((366.1_1	grm2_1)	gal2_2)	vir2_2)	((((icr1_4	vel2_2)	vel1_1)	((hal1_1	hal2_1)	(vir1_1
((((((((((grm1_1	(((lai1_1	lai2_1)	(tri1_1	tri2_2))	(tri1_2	tri2_1)))	icr1_1)	(406.1_2	ceb1_1))	(((bur1_1	(rot2_2	(rot1_1	rot3_1)))	gab2_1)	((gal1_1	gal2_1)	vel1_2)))	((((((((369.1_1	416.1_3)	(ceb1_2	vul1_2))	406.1_1)	lai2_2)	gab1_2)	416.1_4)	((((gra1_1	rot1_2)	vul1_1)	gra2_1)	icr2_2))	(ceb2_1	(((gac2_1	plu1_1)	plu2_2)	icr2_1))))	(406.1_3	((gac2_2	vel2_1)	vup2_2)))	(((grm2_1	(366.1_1	gal2_2))	vir2_2)	((((icr1_4	vel2_2)	vel1_1)	((hal1_1	hal2_1)	(vir1_1
(((((((grm1_1	(((((((369.1_1	gab1_2)	ceb1_2)	(406.1_1	416.1_3))	(lai2_2	vul1_2))	(((gra1_1	rot1_2)	icr2_2)	(gra2_1	vul1_1)))	416.1_4)	(ceb2_1	(((gac2_1	plu1_1)	plu2_2)	icr2_1))))	(icr1_1	((406.1_2	ceb1_1)	(((lai1_1	tri1_1)	((tri1_2	tri2_1)	tri2_2))	lai2_1))))	(((bur1_1	(rot2_2	(rot1_1	rot3_1)))	gab2_1)	((gal1_1	vel1_2)	gal2_1)))	((((366.1_1	gal2_2)	grm2_1)	vir2_2)	((((icr1_4	vel2_2)	vel1_1)	((hal2_1	hal1_1)	(vir1_1	vir2_1)))	bur2_2)))	(406.1_3	((gac2_2
((((((((grm1_1	(icr1_1	((406.1_2	ceb1_1)	((((lai1_1	tri2_2)	tri1_1)	(tri1_2	tri2_1))	lai2_1))))	(((bur1_1	((rot1_1	rot3_1)	rot2_2))	gab2_1)	((gal1_1	vel1_2)	gal2_1)))	((((((((369.1_1	416.1_3)	(ceb1_2	gab1_2))	406.1_1)	lai2_2)	vul1_2)	(((gra1_1	rot1_2)	icr2_2)	(gra2_1	vul1_1)))	(ceb2_1	((gac2_1	(plu1_1	plu2_2))	icr2_1)))	416.1_4))	(406.1_3	(gac2_2	(vel2_1	vup2_2))))	((((grm2_1	gal2_2)	vir2_2)	366.1_1)	((((icr1_4	vel2_2)	vel1_1)	((hal1_1	hal2_1)	(vir1_1
(((((((((((grm1_1	(406.1_2	ceb1_1))	((((lai1_1	tri1_1)	(tri1_2	tri2_1))	tri2_2)	lai2_1))	((gal1_1	vel1_2)	gal2_1))	icr1_1)	((((((((369.1_1	(416.1_3	gab1_2))	ceb1_2)	vul1_2)	406.1_1)	lai2_2)	(((gra1_1	rot1_2)	(gra2_1	vul1_1))	icr2_2))	416.1_4)	(ceb2_1	(((gac2_1	plu1_1)	plu2_2)	icr2_1))))	((bur1_1	(rot3_1	(rot1_1	rot2_2)))	gab2_1))	(406.1_3	((gac2_2	vup2_2)	vel2_1)))	(((vir2_2	(((icr1_4	vel2_2)	vel1_1)	((hal1_1	hal2_1)	(vir1_1	vir2_1))))	(366.1_1	(gal2_2
((((((grm1_1	((icr1_1	(406.1_2	((((lai1_1	tri1_1)	tri2_2)	(tri1_2	tri2_1))	lai2_1)))	ceb1_1))	((((((369.1_1	416.1_3)	(406.1_1	((ceb1_2	vul1_2)	gab1_2)))	lai2_2)	((((gra1_1	rot1_2)	icr2_2)	vul1_1)	gra2_1))	(ceb2_1	(((gac2_1	plu1_1)	plu2_2)	icr2_1)))	416.1_4))	((406.1_3	((gac2_2	vel2_1)	vup2_2))	(((bur1_1	((rot1_1	rot2_2)	rot3_1))	gab2_1)	((gal1_1	vel1_2)	gal2_1))))	((((366.1_1	(gal2_2	grm2_1))	vir2_2)	(((icr1_4	vel2_2)	vel1_1)	((hal2_1	hal1_1)	(vir1_1
(((((((((grm1_1	(icr1_1	(((lai1_1	(tri1_1	tri2_2))	(tri1_2	tri2_1))	lai2_1)))	(406.1_2	ceb1_1))	((gal1_1	gal2_1)	vel1_2))	((bur1_1	((rot2_2	rot1_1)	rot3_1))	gab2_1))	((((((369.1_1	406.1_1)	ceb1_2)	(lai2_2	vul1_2))	(416.1_3	gab1_2))	((((gra1_1	rot1_2)	vul1_1)	gra2_1)	icr2_2))	(((416.1_4	((gac2_1	plu1_1)	plu2_2))	ceb2_1)	icr2_1)))	(((((366.1_1	gal2_2)	grm2_1)	vir2_2)	((((icr1_4	vel2_2)	vel1_1)	((hal1_1	hal2_1)	(vir1_1	vir2_1)))	bur2_2))	(406.1_3	((gac2_2
((((((((grm1_1	(icr1_1	((406.1_2	ceb1_1)	((((lai1_1	tri1_1)	tri2_2)	(tri1_2	tri2_1))	lai2_1))))	((gal1_1	vel1_2)	gal2_1))	((((((369.1_1	406.1_1)	(ceb1_2	(gab1_2	vul1_2)))	(416.1_3	lai2_2))	((ceb2_1	icr2_1)	((gra1_1	rot1_2)	((gra2_1	vul1_1)	icr2_2))))	(416.1_4	((gac2_1	plu2_2)	plu1_1)))	((bur1_1	(rot3_1	(rot1_1	rot2_2)))	gab2_1)))	((((gal2_2	grm2_1)	366.1_1)	vir2_2)	((((icr1_4	vel2_2)	vel1_1)	((hal2_1	hal1_1)	(vir1_1	vir2_1)))	bur2_2)))	(406.1_3	(gac2_2
(((((((grm1_1	((gal1_1	vel1_2)	gal2_1))	((icr1_1	(406.1_2	ceb1_1))	((((lai1_1	tri2_2)	tri1_1)	(tri1_2	tri2_1))	lai2_1)))	((((((((369.1_1	416.1_3)	vul1_2)	(406.1_1	gab1_2))	ceb1_2)	lai2_2)	((ceb2_1	icr2_1)	(((gra1_1	rot1_2)	vul1_1)	(gra2_1	icr2_2))))	(416.1_4	((gac2_1	plu1_1)	plu2_2)))	((bur1_1	(rot1_1	(rot2_2	rot3_1)))	gab2_1)))	((((((gal2_2	grm2_1)	366.1_1)	vir2_2)	bur2_2)	(((icr1_4	vel2_2)	vel1_1)	((hal1_1	hal2_1)	(vir1_1	vir2_1))))	(406.1_3	((gac2_2
(((((((grm1_1	((bur1_1	gab2_1)	((rot1_1	rot2_2)	rot3_1)))	((((((369.1_1	((416.1_3	vul1_2)	ceb1_2))	(406.1_1	gab1_2))	lai2_2)	((((gra1_1	rot1_2)	icr2_2)	vul1_1)	gra2_1))	(ceb2_1	icr2_1))	(416.1_4	((gac2_1	plu1_1)	plu2_2))))	((icr1_1	((406.1_2	ceb1_1)	(((lai1_1	(tri1_2	tri2_1))	(tri1_1	tri2_2))	lai2_1)))	(gal1_1	(gal2_1	vel1_2))))	(((((366.1_1	grm2_1)	gal2_2)	vir2_2)	((((icr1_4	vel2_2)	vel1_1)	((hal2_1	hal1_1)	(vir1_1	vir2_1)))	bur2_2))	(406.1_3	(gac2_2
((((((((((bur1_1	gab2_1)	((rot1_1	rot2_2)	rot3_1))	grm1_1)	(((((369.1_1	vul1_2)	(406.1_1	416.1_3))	((ceb1_2	lai2_2)	gab1_2))	(((gra1_1	rot1_2)	vul1_1)	(gra2_1	icr2_2)))	((416.1_4	((gac2_1	plu1_1)	plu2_2))	(ceb2_1	icr2_1))))	(icr1_1	((406.1_2	ceb1_1)	((gal1_1	(gal2_1	vel1_2))	((((lai1_1	tri2_2)	tri1_1)	(tri1_2	tri2_1))	lai2_1)))))	(406.1_3	(gac2_2	(vel2_1	vup2_2))))	(((366.1_1	(gal2_2	grm2_1))	((((icr1_4	vel2_2)	vel1_1)	((hal2_1	hal1_1)	(vir1_1	vir2_1)))
((((((((((bur1_1	((rot2_2	rot3_1)	rot1_1))	grm1_1)	((((((369.1_1	(406.1_1	gab1_2))	(416.1_3	vul1_2))	ceb1_2)	lai2_2)	((((gra1_1	rot1_2)	vul1_1)	icr2_2)	gra2_1))	(((416.1_4	((gac2_1	plu2_2)	plu1_1))	ceb2_1)	icr2_1)))	(icr1_1	((406.1_2	ceb1_1)	(((gal1_1	gal2_1)	vel1_2)	(((lai1_1	(tri1_1	tri2_2))	lai2_1)	(tri1_2	tri2_1))))))	gab2_1)	(((((gal2_2	grm2_1)	vir2_2)	366.1_1)	(((icr1_4	vel2_2)	vel1_1)	((hal2_1	hal1_1)	(vir1_1	vir2_1))))	bur2_2))	(406.1_3	((gac2_2
(((((((((((bur1_1	((rot1_1	rot2_2)	rot3_1))	grm1_1)	((((((369.1_1	(ceb1_2	vul1_2))	(406.1_1	gab1_2))	lai2_2)	416.1_3)	((gra1_1	rot1_2)	((gra2_1	icr2_2)	vul1_1)))	(((416.1_4	((gac2_1	plu1_1)	plu2_2))	icr2_1)	ceb2_1)))	(((406.1_2	ceb1_1)	((((lai1_1	tri1_1)	tri2_2)	(tri1_2	tri2_1))	lai2_1))	gab2_1))	((gal1_1	vel1_2)	gal2_1))	icr1_1)	(406.1_3	((gac2_2	vel2_1)	vup2_2)))	(((366.1_1	(gal2_2	grm2_1))	vir2_2)	((((icr1_4	vel2_2)	vel1_1)	((hal2_1	hal1_1)	(vir1_1
(((((((((bur1_1	((rot1_1	rot2_2)	rot3_1))	grm1_1)	(((406.1_2	ceb1_1)	(((lai1_1	(tri1_1	tri2_2))	(tri1_2	tri2_1))	lai2_1))	(gab2_1	((gal1_1	gal2_1)	vel1_2))))	(((((((369.1_1	ceb1_2)	gab1_2)	(416.1_3	vul1_2))	lai2_2)	406.1_1)	((gra1_1	rot1_2)	((gra2_1	vul1_1)	icr2_2)))	((416.1_4	(gac2_1	(plu2_2	plu1_1)))	(ceb2_1	icr2_1))))	icr1_1)	((((366.1_1	(gal2_2	grm2_1))	vir2_2)	((((icr1_4	vel2_2)	vel1_1)	((hal2_1	hal1_1)	(vir1_1	vir2_1)))	bur2_2))	(406.1_3	((gac2_2
(((((((((bur1_1	((rot1_1	rot2_2)	rot3_1))	grm1_1)	((((((369.1_1	ceb1_2)	(((406.1_1	vul1_2)	gab1_2)	416.1_3))	lai2_2)	(((gra1_1	rot1_2)	vul1_1)	(gra2_1	icr2_2)))	(ceb2_1	icr2_1))	(416.1_4	(gac2_1	(plu1_1	plu2_2)))))	(icr1_1	(((406.1_2	((((lai1_1	tri1_1)	tri2_2)	lai2_1)	(tri1_2	tri2_1)))	ceb1_1)	(((gal1_1	gal2_1)	vel1_2)	gab2_1))))	(406.1_3	((gac2_2	vup2_2)	vel2_1)))	((((grm2_1	366.1_1)	vir2_2)	gal2_2)	((((icr1_4	vel2_2)	vel1_1)	((hal1_1	hal2_1)	(vir1_1
((((((grm1_1	(bur1_1	(rot1_1	(rot2_2	rot3_1))))	(((icr1_1	((406.1_2	ceb1_1)	(((lai1_1	(tri1_1	tri2_2))	(tri1_2	tri2_1))	lai2_1)))	(gal1_1	(gal2_1	vel1_2)))	gab2_1))	((((((369.1_1	416.1_3)	ceb1_2)	406.1_1)	((gab1_2	vul1_2)	lai2_2))	(((gra1_1	rot1_2)	(icr2_2	vul1_1))	gra2_1))	((416.1_4	((gac2_1	plu2_2)	plu1_1))	(ceb2_1	icr2_1))))	(((((366.1_1	(gal2_2	grm2_1))	vir2_2)	(((icr1_4	vel2_2)	vel1_1)	((hal2_1	hal1_1)	(vir1_1	vir2_1))))	bur2_2)	(406.1_3	(gac2_2
((((((((bur1_1	((rot2_2	rot1_1)	rot3_1))	grm1_1)	((((((369.1_1	ceb1_2)	gab1_2)	((406.1_1	416.1_3)	vul1_2))	lai2_2)	((((gra1_1	rot1_2)	gra2_1)	vul1_1)	icr2_2))	((416.1_4	(gac2_1	(plu1_1	plu2_2)))	(ceb2_1	icr2_1))))	(((icr1_1	((406.1_2	ceb1_1)	((((lai1_1	tri2_2)	(tri1_2	tri2_1))	tri1_1)	lai2_1)))	((gal1_1	vel1_2)	gal2_1))	gab2_1))	((vir2_2	(((366.1_1	grm2_1)	gal2_2)	((((icr1_4	vel2_2)	vel1_1)	bur2_2)	((hal2_1	hal1_1)	(vir1_1	vir2_1)))))	(406.1_3	(gac2_2
(((((((((bur1_1	(rot2_2	(rot1_1	rot3_1)))	grm1_1)	((((((369.1_1	lai2_2)	ceb1_2)	(406.1_1	((416.1_3	gab1_2)	vul1_2)))	(((gra1_1	rot1_2)	(gra2_1	vul1_1))	icr2_2))	(ceb2_1	icr2_1))	(416.1_4	((gac2_1	plu1_1)	plu2_2))))	((icr1_1	((406.1_2	ceb1_1)	(((lai1_1	(tri1_1	tri2_2))	(tri1_2	tri2_1))	lai2_1)))	(gab2_1	((gal1_1	gal2_1)	vel1_2))))	(406.1_3	(gac2_2	(vel2_1	vup2_2))))	(((((grm2_1	vir2_2)	366.1_1)	gal2_2)	(((icr1_4	vel2_2)	vel1_1)	((hal1_1	hal2_1)	(vir1_1
(((((((bur1_1	((rot1_1	rot3_1)	rot2_2))	grm1_1)	((((((369.1_1	lai2_2)	gab1_2)	((406.1_1	vul1_2)	(416.1_3	ceb1_2)))	((((gra1_1	rot1_2)	vul1_1)	gra2_1)	icr2_2))	(ceb2_1	(((gac2_1	plu1_1)	plu2_2)	icr2_1)))	416.1_4))	(((icr1_1	(406.1_2	ceb1_1))	(gab2_1	(gal1_1	(gal2_1	vel1_2))))	((((lai1_1	tri1_1)	lai2_1)	tri2_2)	(tri1_2	tri2_1))))	(((((gal2_2	grm2_1)	366.1_1)	vir2_2)	((((icr1_4	vel2_2)	vel1_1)	bur2_2)	((vir1_1	vir2_1)	(hal1_1	hal2_1))))	(406.1_3	((gac2_2
((((((((bur1_1	(rot1_1	(rot2_2	rot3_1)))	grm1_1)	(((icr1_1	(406.1_2	ceb1_1))	(((gal1_1	vel1_2)	gal2_1)	gab2_1))	(((lai1_1	tri2_2)	(tri1_1	(tri1_2	tri2_1)))	lai2_1)))	((((((369.1_1	416.1_3)	(406.1_1	vul1_2))	((ceb1_2	gab1_2)	lai2_2))	((((gra1_1	rot1_2)	vul1_1)	gra2_1)	icr2_2))	416.1_4)	(ceb2_1	(((gac2_1	plu1_1)	plu2_2)	icr2_1))))	((((((gal2_2	grm2_1)	366.1_1)	vir2_2)	((hal2_1	hal1_1)	(vir1_1	vir2_1)))	((icr1_4	vel2_2)	vel1_1))	bur2_2))	(((gac2_2	vup2_2)
((((((((((bur1_1	(rot2_2	(rot1_1	rot3_1)))	grm1_1)	(((icr1_1	(406.1_2	ceb1_1))	((((lai1_1	tri1_1)	(tri1_2	tri2_1))	tri2_2)	lai2_1))	gab2_1))	((gal1_1	vel1_2)	gal2_1))	(((((((369.1_1	406.1_1)	(gab1_2	lai2_2))	vul1_2)	(416.1_3	ceb1_2))	416.1_4)	((((gra1_1	rot1_2)	gra2_1)	vul1_1)	icr2_2))	((ceb2_1	icr2_1)	((gac2_1	plu1_1)	plu2_2))))	(406.1_3	((gac2_2	vup2_2)	vel2_1)))	((((grm2_1	366.1_1)	gal2_2)	vir2_2)	((((icr1_4	vel2_2)	vel1_1)	((hal1_1	hal2_1)	(vir1_1
(((((((((bur1_1	((rot3_1	rot1_1)	rot2_2))	grm1_1)	((icr1_1	((406.1_2	ceb1_1)	((((lai1_1	tri1_1)	tri2_2)	(tri1_2	tri2_1))	lai2_1)))	gab2_1))	((gal1_1	gal2_1)	vel1_2))	(((((((369.1_1	ceb1_2)	406.1_1)	gab1_2)	(416.1_3	(lai2_2	vul1_2)))	(((gra1_1	rot1_2)	vul1_1)	(gra2_1	icr2_2)))	416.1_4)	(ceb2_1	(((gac2_1	plu1_1)	plu2_2)	icr2_1))))	(406.1_3	((gac2_2	vel2_1)	vup2_2)))	(((((gal2_2	grm2_1)	366.1_1)	vir2_2)	(((icr1_4	vel2_2)	vel1_1)	((hal2_1	hal1_1)	(vir1_1
(((((((((grm1_1	(bur1_1	(rot2_2	(rot1_1	rot3_1))))	gab2_1)	((gal1_1	vel1_2)	gal2_1))	((icr1_1	((406.1_2	ceb1_1)	((((lai1_1	tri1_1)	tri2_2)	(tri1_2	tri2_1))	lai2_1)))	(((((369.1_1	vul1_2)	((((406.1_1	416.1_3)	gab1_2)	ceb1_2)	lai2_2))	(((gra1_1	rot1_2)	vul1_1)	(gra2_1	icr2_2)))	416.1_4)	(ceb2_1	(((gac2_1	plu2_2)	plu1_1)	icr2_1)))))	(406.1_3	((gac2_2	vup2_2)	vel2_1)))	(((366.1_1	vir2_2)	(gal2_2	grm2_1))	(((icr1_4	vel2_2)	vel1_1)	(bur2_2	((hal1_1	hal2_1)
((((((((bur1_1	((rot1_1	rot2_2)	rot3_1))	grm1_1)	((((icr1_1	(((lai1_1	(tri1_1	tri2_2))	(tri1_2	tri2_1))	lai2_1))	(406.1_2	ceb1_1))	gab2_1)	(((((((369.1_1	vul1_2)	ceb1_2)	((416.1_3	gab1_2)	lai2_2))	406.1_1)	((((gra1_1	vul1_1)	rot1_2)	gra2_1)	icr2_2))	416.1_4)	(ceb2_1	(((gac2_1	plu1_1)	plu2_2)	icr2_1)))))	((gal1_1	vel1_2)	gal2_1))	(((vir2_2	(366.1_1	(gal2_2	grm2_1)))	((((icr1_4	vel2_2)	vel1_1)	((hal2_1	hal1_1)	(vir1_1	vir2_1)))	bur2_2))	(406.1_3	(gac2_2
((((((((((bur1_1	((rot1_1	rot2_2)	rot3_1))	grm1_1)	((gal1_1	gal2_1)	vel1_2))	(((icr1_1	(406.1_2	ceb1_1))	((lai1_1	((tri1_1	tri2_2)	(tri1_2	tri2_1)))	lai2_1))	gab2_1))	((((369.1_1	vul1_2)	((((406.1_1	ceb1_2)	gab1_2)	416.1_3)	lai2_2))	((((gra1_1	rot1_2)	vul1_1)	gra2_1)	icr2_2))	(416.1_4	(ceb2_1	((gac2_1	(plu2_2	plu1_1))	icr2_1)))))	(406.1_3	((gac2_2	vup2_2)	vel2_1)))	(((366.1_1	(gal2_2	grm2_1))	((((icr1_4	vel2_2)	vel1_1)	((hal1_1	hal2_1)	(vir1_1	vir2_1)))
(((((((grm1_1	(bur1_1	(rot3_1	(rot1_1	rot2_2))))	(icr1_1	((((406.1_2	ceb1_1)	((((lai1_1	tri1_1)	tri2_2)	(tri1_2	tri2_1))	lai2_1))	((gal1_1	gal2_1)	vel1_2))	gab2_1)))	((((((369.1_1	416.1_3)	(gab1_2	vul1_2))	(406.1_1	(ceb1_2	lai2_2)))	((((gra1_1	rot1_2)	gra2_1)	icr2_2)	vul1_1))	416.1_4)	(ceb2_1	(((gac2_1	plu1_1)	plu2_2)	icr2_1))))	(((((((366.1_1	gal2_2)	grm2_1)	vir2_2)	((hal2_1	hal1_1)	(vir1_1	vir2_1)))	((icr1_4	vel2_2)	vel1_1))	bur2_2)	(406.1_3	((gac2_2
((((((((grm1_1	(bur1_1	((rot2_2	rot1_1)	rot3_1)))	((((icr1_1	(406.1_2	ceb1_1))	((((lai1_1	tri1_1)	(tri1_2	tri2_1))	tri2_2)	lai2_1))	((gal1_1	vel1_2)	gal2_1))	gab2_1))	((((369.1_1	(((406.1_1	gab1_2)	(ceb1_2	lai2_2))	(416.1_3	vul1_2)))	(((gra1_1	rot1_2)	vul1_1)	(gra2_1	icr2_2)))	416.1_4)	(ceb2_1	(((gac2_1	plu1_1)	plu2_2)	icr2_1))))	(406.1_3	((gac2_2	vel2_1)	vup2_2)))	(((((366.1_1	grm2_1)	gal2_2)	vir2_2)	(((icr1_4	vel2_2)	vel1_1)	((hal1_1	(vir1_1	vir2_1))
((((((((grm1_1	(bur1_1	((rot2_2	rot3_1)	rot1_1)))	(icr1_1	(gab2_1	(gal1_1	(gal2_1	vel1_2)))))	((((((((369.1_1	vul1_2)	416.1_3)	gab1_2)	ceb1_2)	(406.1_1	lai2_2))	(((gra1_1	rot1_2)	gra2_1)	(icr2_2	vul1_1)))	416.1_4)	((ceb2_1	icr2_1)	((gac2_1	plu2_2)	plu1_1))))	((406.1_2	((lai1_1	((tri1_1	(tri1_2	tri2_1))	tri2_2))	lai2_1))	ceb1_1))	(((366.1_1	(((icr1_4	vel2_2)	vel1_1)	(bur2_2	((hal2_1	hal1_1)	(vir1_1	vir2_1)))))	((gal2_2	grm2_1)	vir2_2))	(406.1_3	((gac2_2
((((((((bur1_1	((rot1_1	rot2_2)	rot3_1))	grm1_1)	(((((369.1_1	(416.1_3	gab1_2))	((406.1_1	(ceb1_2	vul1_2))	lai2_2))	(((gra1_1	rot1_2)	(gra2_1	vul1_1))	icr2_2))	416.1_4)	(ceb2_1	(((gac2_1	plu2_2)	plu1_1)	icr2_1))))	(icr1_1	((406.1_2	ceb1_1)	((gab2_1	((gal1_1	gal2_1)	vel1_2))	(((lai1_1	(tri1_1	tri2_2))	(tri1_2	tri2_1))	lai2_1)))))	(((((366.1_1	grm2_1)	gal2_2)	vir2_2)	(((icr1_4	vel2_2)	vel1_1)	(bur2_2	((hal1_1	hal2_1)	(vir1_1	vir2_1)))))	(406.1_3	((gac2_2
(((((((((bur1_1	((rot2_2	rot3_1)	rot1_1))	grm1_1)	(((406.1_2	((lai1_1	(tri1_1	((tri1_2	tri2_1)	tri2_2)))	lai2_1))	(gab2_1	(gal1_1	(gal2_1	vel1_2))))	ceb1_1))	icr1_1)	((((((369.1_1	(406.1_1	lai2_2))	(ceb1_2	vul1_2))	(416.1_3	gab1_2))	((((gra1_1	rot1_2)	vul1_1)	gra2_1)	icr2_2))	416.1_4)	(ceb2_1	(((gac2_1	plu1_1)	plu2_2)	icr2_1))))	(((gal2_2	grm2_1)	((366.1_1	vir2_2)	(((icr1_4	vel2_2)	vel1_1)	(bur2_2	((hal1_1	hal2_1)	(vir1_1	vir2_1))))))	(406.1_3	(gac2_2
(((((((((bur1_1	((rot1_1	rot2_2)	rot3_1))	grm1_1)	((icr1_1	((406.1_2	ceb1_1)	((gal1_1	gal2_1)	vel1_2)))	((lai1_1	((tri1_1	tri2_2)	(tri1_2	tri2_1)))	lai2_1)))	(((((((369.1_1	gab1_2)	(ceb1_2	lai2_2))	vul1_2)	(406.1_1	416.1_3))	((((gra1_1	rot1_2)	icr2_2)	vul1_1)	gra2_1))	416.1_4)	(ceb2_1	(((gac2_1	plu1_1)	plu2_2)	icr2_1))))	gab2_1)	(((366.1_1	(gal2_2	grm2_1))	vir2_2)	((((vel1_1	(icr1_4	vel2_2))	(hal1_1	hal2_1))	(vir1_1	vir2_1))	bur2_2)))	(406.1_3	((gac2_2
(((((((((bur1_1	((rot2_2	rot1_1)	rot3_1))	grm1_1)	((icr1_1	(406.1_2	ceb1_1))	((gab2_1	((gal1_1	vel1_2)	gal2_1))	((((lai1_1	tri1_1)	(tri1_2	tri2_1))	tri2_2)	lai2_1))))	(((((((369.1_1	416.1_3)	(406.1_1	ceb1_2))	vul1_2)	gab1_2)	lai2_2)	(((gra1_1	rot1_2)	vul1_1)	(gra2_1	icr2_2)))	(416.1_4	(ceb2_1	(((gac2_1	plu1_1)	plu2_2)	icr2_1)))))	(406.1_3	((gac2_2	vel2_1)	vup2_2)))	((((grm2_1	vir2_2)	(366.1_1	gal2_2))	(((vel1_1	(icr1_4	vel2_2))	(hal1_1	hal2_1))	(vir1_1
(((((((((bur1_1	(rot2_2	(rot1_1	rot3_1)))	grm1_1)	((icr1_1	(gab2_1	((gal1_1	vel1_2)	gal2_1)))	((406.1_2	ceb1_1)	(((lai1_1	(tri1_2	tri2_1))	(tri1_1	tri2_2))	lai2_1))))	((((((369.1_1	vul1_2)	(ceb1_2	lai2_2))	((406.1_1	gab1_2)	416.1_3))	((gra1_1	rot1_2)	((gra2_1	vul1_1)	icr2_2)))	(ceb2_1	((gac2_1	(plu2_2	plu1_1))	icr2_1)))	416.1_4))	(((366.1_1	grm2_1)	vir2_2)	((((icr1_4	vel2_2)	vel1_1)	((hal2_1	hal1_1)	(vir1_1	vir2_1)))	(bur2_2	gal2_2))))	(406.1_3	((gac2_2
((((((grm1_1	(bur1_1	(rot3_1	(rot1_1	rot2_2))))	((((((369.1_1	(416.1_3	ceb1_2))	vul1_2)	((406.1_1	lai2_2)	gab1_2))	(((gra1_1	rot1_2)	(gra2_1	vul1_1))	icr2_2))	ceb2_1)	((416.1_4	((gac2_1	plu1_1)	plu2_2))	icr2_1)))	((((((366.1_1	(gal2_2	grm2_1))	vir2_2)	((icr1_4	vel2_2)	((hal1_1	hal2_1)	(vir1_1	vir2_1))))	bur2_2)	vel1_1)	((((icr1_1	((406.1_2	ceb1_1)	(((lai1_1	(tri1_2	tri2_1))	(tri1_1	tri2_2))	lai2_1)))	((gal1_1	gal2_1)	vel1_2))	gab2_1)	(406.1_3	((gac2_2
(((((((bur1_1	(rot2_2	(rot1_1	rot3_1)))	grm1_1)	((((((369.1_1	ceb1_2)	(lai2_2	vul1_2))	((406.1_1	416.1_3)	gab1_2))	((((gra1_1	rot1_2)	vul1_1)	gra2_1)	icr2_2))	416.1_4)	(ceb2_1	(((gac2_1	plu1_1)	plu2_2)	icr2_1))))	(((((((366.1_1	gal2_2)	grm2_1)	(((icr1_4	vel2_2)	vel1_1)	((hal2_1	hal1_1)	(vir1_1	vir2_1))))	bur2_2)	vir2_2)	((icr1_1	(gab2_1	((gal1_1	gal2_1)	vel1_2)))	((406.1_2	ceb1_1)	(((lai1_1	(tri1_2	tri2_1))	(tri1_1	tri2_2))	lai2_1))))	(406.1_3	(gac2_2
((((((((bur1_1	((rot3_1	rot1_1)	rot2_2))	grm1_1)	(((((((369.1_1	lai2_2)	vul1_2)	((406.1_1	ceb1_2)	416.1_3))	gab1_2)	((gra1_1	rot1_2)	((gra2_1	icr2_2)	vul1_1)))	((ceb2_1	icr2_1)	(gac2_1	(plu1_1	plu2_2))))	416.1_4))	(406.1_3	((gac2_2	vel2_1)	vup2_2)))	((((gal2_2	grm2_1)	366.1_1)	((((icr1_4	vel2_2)	vel1_1)	((hal1_1	hal2_1)	(vir1_1	vir2_1)))	(bur2_2	vir2_2)))	(((icr1_1	((406.1_2	ceb1_1)	((((lai1_1	tri2_2)	tri1_1)	(tri1_2	tri2_1))	lai2_1)))	(gal1_1	(gal2_1
(((((((((bur1_1	(rot2_2	(rot1_1	rot3_1)))	grm1_1)	(gab2_1	((gal1_1	vel1_2)	gal2_1)))	(icr1_1	((406.1_2	ceb1_1)	((((lai1_1	tri1_1)	tri2_2)	(tri1_2	tri2_1))	lai2_1))))	(((((369.1_1	406.1_1)	((ceb1_2	lai2_2)	vul1_2))	(416.1_3	gab1_2))	((gra1_1	rot1_2)	((gra2_1	vul1_1)	icr2_2)))	(416.1_4	(ceb2_1	(((gac2_1	plu1_1)	plu2_2)	icr2_1)))))	((((366.1_1	grm2_1)	(gal2_2	vir2_2))	((((icr1_4	vel2_2)	((hal1_1	hal2_1)	(vir1_1	vir2_1)))	vel1_1)	bur2_2))	(406.1_3	((gac2_2
(((((((((grm1_1	(bur1_1	((rot1_1	rot3_1)	rot2_2)))	(gab2_1	((gal1_1	gal2_1)	vel1_2)))	(icr1_1	((406.1_2	ceb1_1)	(((lai1_1	tri2_2)	(tri1_1	(tri1_2	tri2_1)))	lai2_1))))	(((((369.1_1	vul1_2)	((406.1_1	416.1_3)	lai2_2))	(ceb1_2	gab1_2))	(((gra1_1	rot1_2)	icr2_2)	(gra2_1	vul1_1)))	(416.1_4	(ceb2_1	(((gac2_1	plu1_1)	plu2_2)	icr2_1)))))	(406.1_3	((gac2_2	vel2_1)	vup2_2)))	((((366.1_1	gal2_2)	grm2_1)	vir2_2)	((((icr1_4	vel2_2)	(hal2_1	hal1_1))	(vir1_1	vir2_1))
((((((((bur1_1	(rot1_1	(rot2_2	rot3_1)))	grm1_1)	(((icr1_1	((406.1_2	ceb1_1)	(((lai1_1	(tri1_2	tri2_1))	(tri1_1	tri2_2))	lai2_1)))	(gab2_1	((gal1_1	gal2_1)	vel1_2)))	((((((369.1_1	(406.1_1	gab1_2))	ceb1_2)	416.1_3)	(lai2_2	vul1_2))	(((gra1_1	rot1_2)	(gra2_1	vul1_1))	icr2_2))	((416.1_4	((gac2_1	plu1_1)	plu2_2))	(ceb2_1	icr2_1)))))	(((((366.1_1	gal2_2)	grm2_1)	vir2_2)	(bur2_2	vel1_1))	((icr1_4	vel2_2)	(hal1_1	(hal2_1	(vir1_1	vir2_1))))))	(406.1_3	((gac2_2
(((((((grm1_1	((icr1_1	((406.1_2	ceb1_1)	((((lai1_1	tri2_2)	tri1_1)	(tri1_2	tri2_1))	lai2_1)))	(gal1_1	(gal2_1	vel1_2))))	((bur1_1	(rot3_1	(rot1_1	rot2_2)))	gab2_1))	((((((369.1_1	416.1_3)	(((406.1_1	vul1_2)	lai2_2)	ceb1_2))	gab1_2)	(((gra1_1	rot1_2)	(gra2_1	vul1_1))	icr2_2))	(ceb2_1	icr2_1))	(416.1_4	(gac2_1	(plu1_1	plu2_2)))))	((((366.1_1	(gal2_2	grm2_1))	vir2_2)	(((icr1_4	vel2_2)	((hal2_1	hal1_1)	(vir1_1	vir2_1)))	(bur2_2	vel1_1)))	(406.1_3	((gac2_2
(((((((grm1_1	(gal1_1	(gal2_1	vel1_2)))	(icr1_1	((406.1_2	ceb1_1)	((lai1_1	((tri1_1	(tri1_2	tri2_1))	tri2_2))	lai2_1))))	((bur1_1	((rot3_1	rot2_2)	rot1_1))	gab2_1))	((((((369.1_1	416.1_3)	lai2_2)	((406.1_1	(ceb1_2	vul1_2))	gab1_2))	(ceb2_1	icr2_1))	((((gra1_1	rot1_2)	gra2_1)	vul1_1)	icr2_2))	(416.1_4	((gac2_1	plu1_1)	plu2_2))))	(((((gal2_2	grm2_1)	366.1_1)	vir2_2)	(((vel1_1	(icr1_4	vel2_2))	((hal2_1	hal1_1)	(vir1_1	vir2_1)))	bur2_2))	(406.1_3	((gac2_2
(((((((grm1_1	((icr1_1	((406.1_2	ceb1_1)	((((lai1_1	tri2_2)	(tri1_2	tri2_1))	tri1_1)	lai2_1)))	((gal1_1	gal2_1)	vel1_2)))	((((((369.1_1	ceb1_2)	lai2_2)	(((406.1_1	gab1_2)	vul1_2)	416.1_3))	(((gra1_1	rot1_2)	icr2_2)	(gra2_1	vul1_1)))	(ceb2_1	icr2_1))	(416.1_4	((gac2_1	plu1_1)	plu2_2))))	((bur1_1	((rot3_1	rot2_2)	rot1_1))	gab2_1))	((((366.1_1	(gal2_2	grm2_1))	vir2_2)	((((icr1_4	vel2_2)	vel1_1)	(hal1_1	(hal2_1	(vir1_1	vir2_1))))	bur2_2))	(406.1_3	((gac2_2
((((((grm1_1	(((((((369.1_1	(406.1_1	gab1_2))	ceb1_2)	lai2_2)	(416.1_3	vul1_2))	((((gra1_1	rot1_2)	vul1_1)	gra2_1)	icr2_2))	(ceb2_1	icr2_1))	(416.1_4	((gac2_1	plu2_2)	plu1_1))))	(((icr1_1	((406.1_2	ceb1_1)	((((lai1_1	tri2_2)	tri1_1)	(tri1_2	tri2_1))	lai2_1)))	((gal1_1	vel1_2)	gal2_1))	(gab2_1	(bur1_1	(rot3_1	(rot1_1	rot2_2))))))	(((((366.1_1	grm2_1)	gal2_2)	vir2_2)	((((icr1_4	vel2_2)	vel1_1)	((hal1_1	hal2_1)	(vir1_1	vir2_1)))	bur2_2))	(406.1_3	((gac2_2
((((((((grm1_1	((icr1_1	(406.1_2	((gal1_1	vel1_2)	gal2_1)))	(ceb1_1	(((lai1_1	(tri1_2	tri2_1))	(tri1_1	tri2_2))	lai2_1))))	((((((((369.1_1	gab1_2)	ceb1_2)	(406.1_1	416.1_3))	vul1_2)	lai2_2)	(((gra1_1	rot1_2)	(gra2_1	vul1_1))	icr2_2))	(ceb2_1	icr2_1))	(416.1_4	((gac2_1	plu1_1)	plu2_2))))	((bur1_1	((rot1_1	rot3_1)	rot2_2))	gab2_1))	(406.1_3	(gac2_2	(vup2_2	vel2_1))))	(((((((((((icr1_3	gab1_1)	vup2_1)	(plu2_1	vul3_1))	gab2_2)	((bur1_2	bur2_1)	(gac1_1	(lit1_1
((((((((grm1_1	(icr1_1	((406.1_2	ceb1_1)	(((gal1_1	vel1_2)	gal2_1)	(((lai1_1	(tri1_1	tri2_2))	(tri1_2	tri2_1))	lai2_1)))))	(((((369.1_1	((406.1_1	gab1_2)	lai2_2))	ceb1_2)	(416.1_3	vul1_2))	(((gra1_1	rot1_2)	icr2_2)	(gra2_1	vul1_1)))	((416.1_4	(gac2_1	(plu1_1	plu2_2)))	(ceb2_1	icr2_1))))	(gab2_1	(bur1_1	((rot1_1	rot2_2)	rot3_1))))	(406.1_3	((gac2_2	vup2_2)	vel2_1)))	((((366.1_1	grm2_1)	gal2_2)	vir2_2)	((((icr1_4	vel2_2)	vel1_1)	((hal2_1	hal1_1)	(vir1_1
(((((((grm1_1	((icr1_1	((406.1_2	ceb1_1)	((gal1_1	vel1_2)	gal2_1)))	((((lai1_1	tri1_1)	(tri1_2	tri2_1))	tri2_2)	lai2_1)))	((((((((369.1_1	406.1_1)	lai2_2)	(416.1_3	ceb1_2))	vul1_2)	gab1_2)	(((gra1_1	rot1_2)	icr2_2)	(gra2_1	vul1_1)))	(416.1_4	((gac2_1	plu1_1)	plu2_2)))	(ceb2_1	icr2_1)))	((bur1_1	((rot1_1	rot2_2)	rot3_1))	gab2_1))	(((((grm2_1	366.1_1)	gal2_2)	vir2_2)	(((((icr1_4	vel2_2)	vel1_1)	(hal1_1	hal2_1))	(vir1_1	vir2_1))	bur2_2))	(406.1_3	((gac2_2
((((((((grm1_1	((icr1_1	(gal1_1	(gal2_1	vel1_2)))	(((lai1_1	(tri1_1	tri2_2))	(tri1_2	tri2_1))	lai2_1)))	(406.1_2	ceb1_1))	(((((369.1_1	lai2_2)	(((406.1_1	ceb1_2)	gab1_2)	416.1_3))	vul1_2)	((ceb2_1	icr2_1)	((gra1_1	rot1_2)	(gra2_1	(icr2_2	vul1_1)))))	(416.1_4	((gac2_1	plu1_1)	plu2_2))))	((bur1_1	(rot1_1	(rot2_2	rot3_1)))	gab2_1))	((((366.1_1	(gal2_2	grm2_1))	((((icr1_4	vel2_2)	vel1_1)	((hal1_1	hal2_1)	(vir1_1	vir2_1)))	bur2_2))	vir2_2)	(406.1_3	((gac2_2
(((((((((grm1_1	(((lai1_1	(tri1_1	tri2_2))	(tri1_2	tri2_1))	lai2_1))	(icr1_1	(406.1_2	ceb1_1)))	((gal1_1	vel1_2)	gal2_1))	(gab2_1	(bur1_1	(rot1_1	(rot2_2	rot3_1)))))	(((((369.1_1	(406.1_1	vul1_2))	ceb1_2)	((416.1_3	lai2_2)	gab1_2))	((((gra1_1	rot1_2)	vul1_1)	gra2_1)	icr2_2))	((416.1_4	(gac2_1	(plu1_1	plu2_2)))	(ceb2_1	icr2_1))))	(((((366.1_1	grm2_1)	gal2_2)	(((icr1_4	vel2_2)	((hal2_1	hal1_1)	(vir1_1	vir2_1)))	vir2_2))	(bur2_2	vel1_1))	(406.1_3	((gac2_2
(((((((grm1_1	(gab2_1	(bur1_1	((rot2_2	rot1_1)	rot3_1))))	(((((((369.1_1	vul1_2)	406.1_1)	lai2_2)	416.1_3)	(ceb1_2	gab1_2))	((((gra1_1	rot1_2)	gra2_1)	vul1_1)	icr2_2))	((416.1_4	((gac2_1	plu1_1)	plu2_2))	(ceb2_1	icr2_1))))	((icr1_1	(((406.1_2	ceb1_1)	(((lai1_1	tri2_2)	tri1_1)	(tri1_2	tri2_1)))	(gal1_1	(gal2_1	vel1_2))))	lai2_1))	(406.1_3	((gac2_2	vel2_1)	vup2_2)))	((((gal2_2	grm2_1)	366.1_1)	vir2_2)	(((icr1_4	vel2_2)	vel1_1)	(bur2_2	((hal2_1	hal1_1)
(((((((grm1_1	(icr1_1	(((406.1_2	ceb1_1)	((((lai1_1	tri1_1)	tri2_2)	(tri1_2	tri2_1))	lai2_1))	((gal1_1	vel1_2)	gal2_1))))	(((((((369.1_1	416.1_3)	406.1_1)	(ceb1_2	gab1_2))	(lai2_2	vul1_2))	gra2_1)	(((gra1_1	rot1_2)	vul1_1)	icr2_2))	(((416.1_4	((gac2_1	plu1_1)	plu2_2))	icr2_1)	ceb2_1)))	(bur1_1	(((rot1_1	rot3_1)	rot2_2)	gab2_1)))	((((((gal2_2	grm2_1)	vir2_2)	366.1_1)	(((icr1_4	vel2_2)	vel1_1)	((hal2_1	hal1_1)	(vir1_1	vir2_1))))	bur2_2)	(406.1_3	((gac2_2
(((((((grm1_1	((icr1_1	((406.1_2	ceb1_1)	((((lai1_1	tri2_2)	tri1_1)	(tri1_2	tri2_1))	lai2_1)))	(gal1_1	(gal2_1	vel1_2))))	((((((369.1_1	gab1_2)	ceb1_2)	(406.1_1	416.1_3))	(lai2_2	vul1_2))	(((gra1_1	rot1_2)	vul1_1)	(gra2_1	icr2_2)))	((416.1_4	((gac2_1	plu1_1)	plu2_2))	(ceb2_1	icr2_1))))	(gab2_1	(bur1_1	((rot2_2	rot3_1)	rot1_1))))	(((((grm2_1	366.1_1)	gal2_2)	vir2_2)	(((((icr1_4	vel2_2)	vel1_1)	(vir1_1	vir2_1))	(hal1_1	hal2_1))	bur2_2))	(406.1_3	(gac2_2
(((((((grm1_1	((icr1_1	((406.1_2	ceb1_1)	((((lai1_1	tri2_2)	tri1_1)	(tri1_2	tri2_1))	lai2_1)))	((gal1_1	vel1_2)	gal2_1)))	(gab2_1	(bur1_1	(rot1_1	(rot2_2	rot3_1)))))	((((((369.1_1	vul1_2)	((406.1_1	gab1_2)	ceb1_2))	lai2_2)	416.1_3)	((gra1_1	rot1_2)	((gra2_1	icr2_2)	vul1_1)))	((416.1_4	((gac2_1	plu1_1)	plu2_2))	(ceb2_1	icr2_1))))	(((((366.1_1	grm2_1)	gal2_2)	vir2_2)	(((vel1_1	(icr1_4	vel2_2))	((hal2_1	hal1_1)	(vir1_1	vir2_1)))	bur2_2))	(406.1_3	((gac2_2
((((((((grm1_1	((icr1_1	((406.1_2	ceb1_1)	(((lai1_1	tri2_2)	(tri1_1	(tri1_2	tri2_1)))	lai2_1)))	((gal1_1	vel1_2)	gal2_1)))	(gab2_1	(bur1_1	((rot1_1	rot3_1)	rot2_2))))	((((((369.1_1	ceb1_2)	416.1_3)	(((406.1_1	vul1_2)	gab1_2)	lai2_2))	(((gra1_1	rot1_2)	(gra2_1	vul1_1))	icr2_2))	(ceb2_1	icr2_1))	(416.1_4	((gac2_1	plu1_1)	plu2_2))))	((((((grm2_1	gal2_2)	366.1_1)	vir2_2)	((hal2_1	hal1_1)	(vir1_1	vir2_1)))	bur2_2)	(vel1_1	(icr1_4	vel2_2))))	(406.1_3	((gac2_2
(((((((grm1_1	(icr1_1	(((406.1_2	ceb1_1)	((((lai1_1	tri2_2)	(tri1_2	tri2_1))	tri1_1)	lai2_1))	((gal1_1	vel1_2)	gal2_1))))	((((((((369.1_1	vul1_2)	416.1_3)	gab1_2)	lai2_2)	(406.1_1	ceb1_2))	(((gra1_1	rot1_2)	gra2_1)	(icr2_2	vul1_1)))	(416.1_4	((gac2_1	plu1_1)	plu2_2)))	(ceb2_1	icr2_1)))	((bur1_1	((rot1_1	rot3_1)	rot2_2))	gab2_1))	(((((366.1_1	grm2_1)	gal2_2)	vir2_2)	(((icr1_4	vel2_2)	vel1_1)	((hal1_1	hal2_1)	(vir1_1	vir2_1))))	bur2_2))	((((((((((gac1_2	icr2_3)
((((((((grm1_1	((((((((369.1_1	(406.1_1	ceb1_2))	(gab1_2	vul1_2))	lai2_2)	416.1_3)	((((gra1_1	rot1_2)	vul1_1)	icr2_2)	gra2_1))	icr2_1)	(416.1_4	((gac2_1	plu1_1)	plu2_2)))	ceb2_1))	((icr1_1	((406.1_2	ceb1_1)	(((lai1_1	tri1_1)	((tri1_2	tri2_1)	tri2_2))	lai2_1)))	((gal1_1	vel1_2)	gal2_1)))	((bur1_1	((rot2_2	rot1_1)	rot3_1))	gab2_1))	(406.1_3	((gac2_2	vup2_2)	vel2_1)))	((((366.1_1	grm2_1)	gal2_2)	vir2_2)	((((icr1_4	vel2_2)	vel1_1)	((hal2_1	hal1_1)	(vir1_1
(((((grm1_1	((((icr1_1	((((lai1_1	tri2_2)	tri1_1)	(tri1_2	tri2_1))	lai2_1))	ceb1_1)	(406.1_2	((gal1_1	gal2_1)	vel1_2)))	(gab2_1	(bur1_1	(rot1_1	(rot2_2	rot3_1))))))	((((((((369.1_1	gab1_2)	(406.1_1	416.1_3))	lai2_2)	vul1_2)	ceb1_2)	(((gra1_1	rot1_2)	vul1_1)	(gra2_1	icr2_2)))	(ceb2_1	(((gac2_1	plu2_2)	plu1_1)	icr2_1)))	416.1_4))	((((((366.1_1	(gal2_2	grm2_1))	vir2_2)	bur2_2)	((icr1_4	vel2_2)	vel1_1))	((hal2_1	hal1_1)	(vir1_1	vir2_1)))	(406.1_3	((gac2_2
((((((((((grm1_1	((((lai1_1	tri1_1)	tri2_2)	(tri1_2	tri2_1))	lai2_1))	(406.1_2	ceb1_1))	icr1_1)	((gal1_1	gal2_1)	vel1_2))	((((((369.1_1	(406.1_1	vul1_2))	416.1_3)	(ceb1_2	(gab1_2	lai2_2)))	(ceb2_1	icr2_1))	((((gra1_1	rot1_2)	vul1_1)	icr2_2)	gra2_1))	(416.1_4	((gac2_1	plu1_1)	plu2_2))))	((bur1_1	(rot1_1	(rot2_2	rot3_1)))	gab2_1))	(((((grm2_1	gal2_2)	vir2_2)	366.1_1)	((((icr1_4	vel2_2)	vel1_1)	((hal1_1	hal2_1)	(vir1_1	vir2_1)))	bur2_2))	(406.1_3	(gac2_2
(((((((grm1_1	(icr1_1	(((406.1_2	ceb1_1)	((gal1_1	gal2_1)	vel1_2))	(((lai1_1	tri2_2)	(tri1_1	(tri1_2	tri2_1)))	lai2_1))))	(((((((369.1_1	lai2_2)	ceb1_2)	(416.1_3	gab1_2))	(406.1_1	vul1_2))	((gra1_1	rot1_2)	((gra2_1	vul1_1)	icr2_2)))	(ceb2_1	icr2_1))	(416.1_4	((gac2_1	plu1_1)	plu2_2))))	((bur1_1	((rot1_1	rot2_2)	rot3_1))	gab2_1))	((((366.1_1	vir2_2)	(gal2_2	grm2_1))	((((vel1_1	(icr1_4	vel2_2))	(vir1_1	vir2_1))	(hal1_1	hal2_1))	bur2_2))	(406.1_3	((gac2_2
(((((((grm1_1	(((((369.1_1	ceb1_2)	(406.1_1	gab1_2))	((416.1_3	vul1_2)	lai2_2))	(((gra1_1	rot1_2)	icr2_2)	(gra2_1	vul1_1)))	((416.1_4	((gac2_1	plu2_2)	plu1_1))	(ceb2_1	icr2_1))))	(icr1_1	(((406.1_2	ceb1_1)	((((lai1_1	tri1_1)	tri2_2)	(tri1_2	tri2_1))	lai2_1))	(gal1_1	(gal2_1	vel1_2)))))	(gab2_1	(bur1_1	((rot1_1	rot2_2)	rot3_1))))	((((366.1_1	(gal2_2	grm2_1))	vir2_2)	((((icr1_4	vel2_2)	vel1_1)	((hal2_1	hal1_1)	(vir1_1	vir2_1)))	bur2_2))	(406.1_3	((gac2_2
((((((grm1_1	(((bur1_1	(rot3_1	(rot2_2	rot1_1)))	gab2_1)	(gal1_1	(gal2_1	vel1_2))))	(((icr1_1	((((lai1_1	tri2_2)	tri1_1)	(tri1_2	tri2_1))	lai2_1))	(406.1_2	ceb1_1))	((((((369.1_1	406.1_1)	((gab1_2	vul1_2)	lai2_2))	(416.1_3	ceb1_2))	((gra1_1	rot1_2)	(gra2_1	(icr2_2	vul1_1))))	(416.1_4	(gac2_1	(plu1_1	plu2_2))))	(ceb2_1	icr2_1))))	(406.1_3	((gac2_2	vel2_1)	vup2_2)))	((((gal2_2	(366.1_1	grm2_1))	bur2_2)	vir2_2)	(((icr1_4	vel2_2)	vel1_1)	((hal2_1	hal1_1)
(((((((grm1_1	((((369.1_1	(ceb1_2	lai2_2))	(((406.1_1	416.1_3)	vul1_2)	gab1_2))	(((416.1_4	((gac2_1	plu1_1)	plu2_2))	ceb2_1)	icr2_1))	(((gra1_1	rot1_2)	(gra2_1	vul1_1))	icr2_2)))	(icr1_1	((406.1_2	ceb1_1)	((lai1_1	((tri1_1	tri2_2)	(tri1_2	tri2_1)))	lai2_1))))	((gab2_1	(bur1_1	((rot3_1	rot2_2)	rot1_1)))	((gal1_1	vel1_2)	gal2_1)))	((((((366.1_1	grm2_1)	gal2_2)	vir2_2)	(((icr1_4	vel2_2)	vel1_1)	((hal2_1	hal1_1)	(vir1_1	vir2_1))))	bur2_2)	(406.1_3	((gac2_2
((((((((grm1_1	(((((((((369.1_1	gab1_2)	ceb1_2)	vul1_2)	406.1_1)	lai2_2)	416.1_3)	((((gra1_1	rot1_2)	gra2_1)	vul1_1)	icr2_2))	(416.1_4	((gac2_1	plu1_1)	plu2_2)))	(ceb2_1	icr2_1)))	(406.1_2	ceb1_1))	(icr1_1	((((lai1_1	tri1_1)	tri2_2)	(tri1_2	tri2_1))	lai2_1)))	(((bur1_1	(rot2_2	(rot1_1	rot3_1)))	gab2_1)	((gal1_1	vel1_2)	gal2_1)))	(406.1_3	((gac2_2	vup2_2)	vel2_1)))	((((366.1_1	grm2_1)	gal2_2)	((((icr1_4	vel2_2)	vel1_1)	((hal1_1	hal2_1)	(vir1_1	vir2_1)))
((((((((grm1_1	(icr1_1	((((lai1_1	tri1_1)	tri2_2)	(tri1_2	tri2_1))	lai2_1)))	(406.1_2	ceb1_1))	(((((369.1_1	(gab1_2	lai2_2))	((406.1_1	ceb1_2)	vul1_2))	416.1_3)	((((gra1_1	rot1_2)	vul1_1)	gra2_1)	icr2_2))	((416.1_4	((gac2_1	plu1_1)	plu2_2))	(ceb2_1	icr2_1))))	(((bur1_1	(rot2_2	(rot1_1	rot3_1)))	gab2_1)	(gal1_1	(gal2_1	vel1_2))))	((((((366.1_1	grm2_1)	gal2_2)	vir2_2)	bur2_2)	(((icr1_4	vel2_2)	vel1_1)	((hal2_1	hal1_1)	(vir1_1	vir2_1))))	(406.1_3	((gac2_2
((((((((grm1_1	((((369.1_1	416.1_3)	((((406.1_1	gab1_2)	vul1_2)	ceb1_2)	lai2_2))	((((gra1_1	rot1_2)	vul1_1)	icr2_2)	gra2_1))	((416.1_4	((gac2_1	plu1_1)	plu2_2))	(ceb2_1	icr2_1))))	((icr1_1	((((lai1_1	tri1_1)	tri2_2)	(tri1_2	tri2_1))	lai2_1))	(406.1_2	ceb1_1)))	((gal1_1	vel1_2)	gal2_1))	((bur1_1	(rot3_1	(rot1_1	rot2_2)))	gab2_1))	(406.1_3	((gac2_2	vel2_1)	vup2_2)))	((gal2_2	((366.1_1	grm2_1)	vir2_2))	((((icr1_4	vel2_2)	vel1_1)	(hal2_1	(hal1_1	(vir1_1
((((((((grm1_1	((icr1_1	((((lai1_1	tri2_2)	tri1_1)	lai2_1)	(tri1_2	tri2_1)))	(406.1_2	ceb1_1)))	(((((((369.1_1	vul1_2)	(416.1_3	gab1_2))	lai2_2)	(406.1_1	ceb1_2))	((((gra1_1	rot1_2)	gra2_1)	icr2_2)	vul1_1))	(416.1_4	((gac2_1	plu1_1)	plu2_2)))	(ceb2_1	icr2_1)))	((gal1_1	gal2_1)	vel1_2))	((bur1_1	(rot1_1	(rot2_2	rot3_1)))	gab2_1))	(406.1_3	((gac2_2	vup2_2)	vel2_1)))	(((366.1_1	(gal2_2	grm2_1))	vir2_2)	((((icr1_4	vel2_2)	vel1_1)	((hal2_1	hal1_1)	(vir1_1
((((((grm1_1	((((((369.1_1	vul1_2)	((416.1_3	gab1_2)	lai2_2))	(406.1_1	ceb1_2))	((((gra1_1	rot1_2)	icr2_2)	vul1_1)	gra2_1))	(416.1_4	(gac2_1	(plu1_1	plu2_2))))	(ceb2_1	icr2_1)))	(icr1_1	((406.1_2	ceb1_1)	((((lai1_1	tri2_2)	(tri1_2	tri2_1))	tri1_1)	lai2_1))))	(((bur1_1	(rot3_1	(rot1_1	rot2_2)))	gab2_1)	(gal1_1	(gal2_1	vel1_2))))	(((((grm2_1	gal2_2)	366.1_1)	vir2_2)	(((((icr1_4	vel2_2)	vel1_1)	(vir1_1	vir2_1))	(hal2_1	hal1_1))	bur2_2))	(406.1_3	(gac2_2
(((((((grm1_1	((icr1_1	((406.1_2	ceb1_1)	((((lai1_1	tri1_1)	tri2_2)	(tri1_2	tri2_1))	lai2_1)))	((gal1_1	vel1_2)	gal2_1)))	(gab2_1	(bur1_1	((rot1_1	rot2_2)	rot3_1))))	((((((369.1_1	406.1_1)	lai2_2)	((416.1_3	(ceb1_2	gab1_2))	vul1_2))	(ceb2_1	icr2_1))	((((gra1_1	rot1_2)	vul1_1)	icr2_2)	gra2_1))	(416.1_4	(gac2_1	(plu1_1	plu2_2)))))	(((((366.1_1	grm2_1)	gal2_2)	vir2_2)	bur2_2)	(((icr1_4	vel2_2)	vel1_1)	((hal2_1	hal1_1)	(vir1_1	vir2_1)))))	(406.1_3	(gac2_2
((((((((((grm1_1	(icr1_1	(((lai1_1	(tri1_1	tri2_2))	(tri1_2	tri2_1))	lai2_1)))	(406.1_2	ceb1_1))	((gal1_1	vel1_2)	gal2_1))	(gab2_1	(bur1_1	((rot2_2	rot3_1)	rot1_1))))	((((((((369.1_1	406.1_1)	416.1_3)	ceb1_2)	((gab1_2	vul1_2)	lai2_2))	(gra1_1	rot1_2))	((gra2_1	icr2_2)	vul1_1))	(ceb2_1	icr2_1))	(416.1_4	((gac2_1	plu1_1)	plu2_2))))	(406.1_3	((gac2_2	vup2_2)	vel2_1)))	(((((366.1_1	grm2_1)	gal2_2)	vir2_2)	(((icr1_4	vel2_2)	vel1_1)	((hal1_1	hal2_1)	(vir1_1
((((((((grm1_1	((406.1_2	ceb1_1)	((((lai1_1	tri2_2)	tri1_1)	(tri1_2	tri2_1))	lai2_1)))	icr1_1)	(((((369.1_1	gab1_2)	(((406.1_1	ceb1_2)	416.1_3)	(vul1_2	lai2_2)))	(((gra1_1	rot1_2)	gra2_1)	(icr2_2	vul1_1)))	(ceb2_1	icr2_1))	(416.1_4	((gac2_1	plu1_1)	plu2_2))))	(((bur1_1	(rot2_2	(rot1_1	rot3_1)))	gab2_1)	((gal1_1	gal2_1)	vel1_2)))	((((((366.1_1	grm2_1)	gal2_2)	((((icr1_4	vel2_2)	vel1_1)	(hal1_1	hal2_1))	(vir1_1	vir2_1)))	vir2_2)	bur2_2)	(406.1_3	(gac2_2
((((((grm1_1	(((((369.1_1	406.1_1)	(416.1_3	lai2_2))	((ceb1_2	vul1_2)	gab1_2))	(((gra1_1	rot1_2)	(gra2_1	vul1_1))	icr2_2))	((416.1_4	((gac2_1	plu1_1)	plu2_2))	(ceb2_1	icr2_1))))	((icr1_1	((406.1_2	ceb1_1)	((((lai1_1	tri1_1)	tri2_2)	(tri1_2	tri2_1))	lai2_1)))	(((bur1_1	((rot3_1	rot2_2)	rot1_1))	gab2_1)	((gal1_1	vel1_2)	gal2_1))))	((366.1_1	(gal2_2	grm2_1))	(((((icr1_4	vel2_2)	vel1_1)	((hal1_1	hal2_1)	(vir1_1	vir2_1)))	bur2_2)	vir2_2)))	(406.1_3	((gac2_2
(((((((grm1_1	((icr1_1	((406.1_2	ceb1_1)	((((lai1_1	tri1_1)	tri2_2)	(tri1_2	tri2_1))	lai2_1)))	((gal1_1	vel1_2)	gal2_1)))	((((((369.1_1	(406.1_1	vul1_2))	(416.1_3	ceb1_2))	lai2_2)	gab1_2)	((((gra1_1	rot1_2)	vul1_1)	gra2_1)	icr2_2))	((416.1_4	((gac2_1	plu1_1)	plu2_2))	(ceb2_1	icr2_1))))	((bur1_1	((rot1_1	rot2_2)	rot3_1))	gab2_1))	(406.1_3	((gac2_2	vup2_2)	vel2_1)))	(((((366.1_1	grm2_1)	gal2_2)	vir2_2)	bur2_2)	(((icr1_4	vel2_2)	vel1_1)	((hal2_1	hal1_1)
((((((((grm1_1	((gal1_1	vel1_2)	gal2_1))	((bur1_1	((rot2_2	rot1_1)	rot3_1))	gab2_1))	(((((369.1_1	ceb1_2)	((416.1_3	vul1_2)	lai2_2))	(406.1_1	gab1_2))	((((gra1_1	rot1_2)	icr2_2)	vul1_1)	gra2_1))	(((416.1_4	((gac2_1	plu2_2)	plu1_1))	icr2_1)	ceb2_1)))	((icr1_1	((((lai1_1	tri2_2)	tri1_1)	(tri1_2	tri2_1))	lai2_1))	(406.1_2	ceb1_1)))	((((366.1_1	grm2_1)	(gal2_2	vir2_2))	((((icr1_4	vel2_2)	vel1_1)	(hal1_1	hal2_1))	(vir1_1	vir2_1)))	bur2_2))	(406.1_3	(gac2_2
(((((((grm1_1	((gal1_1	vel1_2)	gal2_1))	((bur1_1	((rot3_1	rot1_1)	rot2_2))	gab2_1))	(((icr1_1	(((lai1_1	tri1_1)	((tri1_2	tri2_1)	tri2_2))	lai2_1))	(406.1_2	ceb1_1))	((((((369.1_1	(416.1_3	ceb1_2))	((406.1_1	gab1_2)	lai2_2))	vul1_2)	(((gra1_1	rot1_2)	(gra2_1	vul1_1))	icr2_2))	(ceb2_1	icr2_1))	(416.1_4	((gac2_1	plu1_1)	plu2_2)))))	(406.1_3	(gac2_2	(vup2_2	vel2_1))))	(((((366.1_1	grm2_1)	gal2_2)	vir2_2)	(((icr1_4	vel2_2)	vel1_1)	((hal1_1	hal2_1)	(vir1_1
(((((((((grm1_1	((bur1_1	(rot2_2	(rot1_1	rot3_1)))	gab2_1))	(((((369.1_1	lai2_2)	((406.1_1	gab1_2)	(416.1_3	ceb1_2)))	vul1_2)	((((gra1_1	rot1_2)	vul1_1)	gra2_1)	icr2_2))	((416.1_4	(gac2_1	(plu1_1	plu2_2)))	(ceb2_1	icr2_1))))	(icr1_1	((406.1_2	ceb1_1)	(((lai1_1	(tri1_1	tri2_2))	(tri1_2	tri2_1))	lai2_1))))	(gal1_1	(gal2_1	vel1_2)))	(406.1_3	(gac2_2	(vel2_1	vup2_2))))	(((grm2_1	(366.1_1	gal2_2))	vir2_2)	((((icr1_4	vel2_2)	vel1_1)	((hal1_1	hal2_1)	(vir1_1
(((((((grm1_1	(gab2_1	(bur1_1	(rot2_2	(rot1_1	rot3_1)))))	(((((((369.1_1	406.1_1)	(416.1_3	(ceb1_2	gab1_2)))	(lai2_2	vul1_2))	((gra1_1	rot1_2)	(gra2_1	vul1_1)))	icr2_2)	(ceb2_1	(((gac2_1	plu1_1)	plu2_2)	icr2_1)))	416.1_4))	(icr1_1	(((406.1_2	ceb1_1)	((((lai1_1	tri1_1)	tri2_2)	(tri1_2	tri2_1))	lai2_1))	((gal1_1	gal2_1)	vel1_2))))	((((366.1_1	(gal2_2	grm2_1))	vir2_2)	(((vel1_1	(icr1_4	vel2_2))	(hal1_1	(hal2_1	(vir1_1	vir2_1))))	bur2_2))	(406.1_3	((gac2_2
(((((((grm1_1	((bur1_1	((rot2_2	rot3_1)	rot1_1))	gab2_1))	(((((((369.1_1	gab1_2)	lai2_2)	((406.1_1	416.1_3)	ceb1_2))	vul1_2)	(((gra1_1	rot1_2)	icr2_2)	(gra2_1	vul1_1)))	416.1_4)	(ceb2_1	(((gac2_1	plu1_1)	plu2_2)	icr2_1))))	((icr1_1	(406.1_2	ceb1_1))	((gal1_1	(gal2_1	vel1_2))	(((lai1_1	(tri1_1	tri2_2))	(tri1_2	tri2_1))	lai2_1))))	(((((gal2_2	grm2_1)	366.1_1)	vir2_2)	((((icr1_4	vel2_2)	vel1_1)	((hal1_1	hal2_1)	(vir1_1	vir2_1)))	bur2_2))	(406.1_3	((gac2_2
((((((grm1_1	(((((((((369.1_1	ceb1_2)	406.1_1)	416.1_3)	lai2_2)	vul1_2)	gab1_2)	((((gra1_1	rot1_2)	vul1_1)	icr2_2)	gra2_1))	416.1_4)	(ceb2_1	(((gac2_1	plu1_1)	plu2_2)	icr2_1))))	((icr1_1	(((406.1_2	ceb1_1)	lai2_1)	(((lai1_1	tri1_1)	tri2_2)	(tri1_2	tri2_1))))	((gal1_1	vel1_2)	gal2_1)))	(gab2_1	(bur1_1	(rot1_1	(rot2_2	rot3_1)))))	((((366.1_1	(gal2_2	grm2_1))	vir2_2)	((((icr1_4	vel2_2)	vel1_1)	((hal1_1	hal2_1)	(vir1_1	vir2_1)))	bur2_2))	(406.1_3	(gac2_2
((((((((grm1_1	(((369.1_1	((406.1_1	gab1_2)	((416.1_3	vul1_2)	(ceb1_2	lai2_2))))	(((gra1_1	rot1_2)	vul1_1)	(gra2_1	icr2_2)))	(((416.1_4	(gac2_1	(plu2_2	plu1_1)))	icr2_1)	ceb2_1)))	((icr1_1	((406.1_2	ceb1_1)	(((lai1_1	tri2_2)	(tri1_1	(tri1_2	tri2_1)))	lai2_1)))	((gal1_1	vel1_2)	gal2_1)))	((bur1_1	((rot1_1	rot2_2)	rot3_1))	gab2_1))	(((((366.1_1	grm2_1)	gal2_2)	vir2_2)	bur2_2)	(((icr1_4	vel2_2)	vel1_1)	((hal1_1	hal2_1)	(vir1_1	vir2_1)))))	(406.1_3	((gac2_2
((((((((((grm1_1	((406.1_2	ceb1_1)	((((lai1_1	tri2_2)	tri1_1)	(tri1_2	tri2_1))	lai2_1)))	((gal1_1	vel1_2)	gal2_1))	icr1_1)	((((((((369.1_1	416.1_3)	vul1_2)	gab1_2)	(406.1_1	lai2_2))	ceb1_2)	(gra1_1	rot1_2))	(gra2_1	(icr2_2	vul1_1)))	((416.1_4	(gac2_1	(plu1_1	plu2_2)))	(ceb2_1	icr2_1))))	((bur1_1	(rot3_1	(rot1_1	rot2_2)))	gab2_1))	(406.1_3	(gac2_2	(vel2_1	vup2_2))))	(((((gal2_2	grm2_1)	vir2_2)	366.1_1)	bur2_2)	(((icr1_4	vel2_2)	vel1_1)	((hal1_1	hal2_1)
(((((((grm1_1	((((((369.1_1	406.1_1)	gab1_2)	ceb1_2)	((416.1_3	vul1_2)	lai2_2))	((gra1_1	rot1_2)	((gra2_1	vul1_1)	icr2_2)))	((416.1_4	((gac2_1	plu1_1)	plu2_2))	(ceb2_1	icr2_1))))	(icr1_1	((406.1_2	ceb1_1)	(((lai1_1	tri1_1)	((tri1_2	tri2_1)	tri2_2))	lai2_1))))	((gab2_1	(bur1_1	((rot1_1	rot3_1)	rot2_2)))	((gal1_1	vel1_2)	gal2_1)))	(((((366.1_1	grm2_1)	gal2_2)	vir2_2)	((((icr1_4	vel2_2)	vel1_1)	((hal1_1	hal2_1)	(vir1_1	vir2_1)))	bur2_2))	(406.1_3	(gac2_2
(((((((grm1_1	((icr1_1	(406.1_2	ceb1_1))	((((lai1_1	tri1_1)	tri2_2)	(tri1_2	tri2_1))	lai2_1)))	(((((369.1_1	gab1_2)	lai2_2)	(((406.1_1	vul1_2)	416.1_3)	ceb1_2))	((((gra1_1	rot1_2)	vul1_1)	gra2_1)	icr2_2))	(((416.1_4	(gac2_1	(plu1_1	plu2_2)))	icr2_1)	ceb2_1)))	((gab2_1	(bur1_1	((rot1_1	rot3_1)	rot2_2)))	(gal1_1	(gal2_1	vel1_2))))	((((vir2_2	((366.1_1	grm2_1)	gal2_2))	bur2_2)	(((icr1_4	vel2_2)	vel1_1)	((hal1_1	hal2_1)	(vir1_1	vir2_1))))	(406.1_3	(gac2_2
((((((((grm1_1	((icr1_1	(406.1_2	ceb1_1))	((((lai1_1	tri1_1)	tri2_2)	(tri1_2	tri2_1))	lai2_1)))	((gal1_1	gal2_1)	vel1_2))	(gab2_1	(bur1_1	((rot1_1	rot2_2)	rot3_1))))	((((((369.1_1	gab1_2)	(ceb1_2	vul1_2))	416.1_3)	(406.1_1	lai2_2))	((((gra1_1	rot1_2)	vul1_1)	icr2_2)	gra2_1))	((416.1_4	((gac2_1	plu1_1)	plu2_2))	(ceb2_1	icr2_1))))	((((gal2_2	grm2_1)	(366.1_1	bur2_2))	((((icr1_4	vel2_2)	vel1_1)	((hal2_1	hal1_1)	(vir1_1	vir2_1)))	vir2_2))	(406.1_3	((gac2_2
(((((((((grm1_1	((406.1_2	ceb1_1)	(lai1_1	(lai2_1	((tri1_1	tri2_2)	(tri1_2	tri2_1))))))	((((((369.1_1	gab1_2)	406.1_1)	((416.1_3	vul1_2)	ceb1_2))	lai2_2)	(((gra1_1	rot1_2)	gra2_1)	(icr2_2	vul1_1)))	(((416.1_4	((gac2_1	plu2_2)	plu1_1))	ceb2_1)	icr2_1)))	icr1_1)	((bur1_1	((rot1_1	rot3_1)	rot2_2))	gab2_1))	((gal1_1	vel1_2)	gal2_1))	(((((366.1_1	gal2_2)	grm2_1)	vir2_2)	((((icr1_4	vel2_2)	vel1_1)	((hal1_1	hal2_1)	(vir1_1	vir2_1)))	bur2_2))	(406.1_3	((gac2_2
((((((((grm1_1	((((((369.1_1	(406.1_1	416.1_3))	(ceb1_2	gab1_2))	vul1_2)	lai2_2)	(((gra1_1	rot1_2)	icr2_2)	(gra2_1	vul1_1)))	((416.1_4	((gac2_1	plu2_2)	plu1_1))	(ceb2_1	icr2_1))))	(gal1_1	(gal2_1	vel1_2)))	(((icr1_1	ceb1_1)	(406.1_2	((lai1_1	((tri1_1	tri2_2)	(tri1_2	tri2_1)))	lai2_1)))	(gab2_1	(bur1_1	((rot3_1	rot2_2)	rot1_1)))))	(((366.1_1	grm2_1)	(gal2_2	vir2_2))	((((icr1_4	vel2_2)	vel1_1)	((hal2_1	hal1_1)	(vir1_1	vir2_1)))	bur2_2)))	(406.1_3	(gac2_2
((((((((grm1_1	(((((369.1_1	((406.1_1	lai2_2)	416.1_3))	ceb1_2)	(gab1_2	vul1_2))	(((gra1_1	rot1_2)	vul1_1)	(gra2_1	icr2_2)))	((416.1_4	((gac2_1	plu2_2)	plu1_1))	(ceb2_1	icr2_1))))	((406.1_2	(((lai1_1	(tri1_1	tri2_2))	(tri1_2	tri2_1))	lai2_1))	ceb1_1))	(icr1_1	((gal1_1	vel1_2)	gal2_1)))	((bur1_1	((rot3_1	rot1_1)	rot2_2))	gab2_1))	((((((366.1_1	gal2_2)	grm2_1)	vir2_2)	(((icr1_4	vel2_2)	vel1_1)	((hal2_1	hal1_1)	(vir1_1	vir2_1))))	bur2_2)	(406.1_3	(gac2_2
((((((((grm1_1	((icr1_1	((lai1_1	((tri1_1	tri2_2)	(tri1_2	tri2_1)))	lai2_1))	(406.1_2	ceb1_1)))	((((369.1_1	(406.1_1	416.1_3))	(((ceb1_2	vul1_2)	gab1_2)	lai2_2))	((((gra1_1	rot1_2)	icr2_2)	vul1_1)	gra2_1))	((416.1_4	(gac2_1	(plu2_2	plu1_1)))	(ceb2_1	icr2_1))))	((bur1_1	((rot3_1	rot2_2)	rot1_1))	gab2_1))	((gal1_1	gal2_1)	vel1_2))	(406.1_3	((gac2_2	vup2_2)	vel2_1)))	(((vir2_2	(gal2_2	grm2_1))	366.1_1)	((((icr1_4	vel2_2)	vel1_1)	((hal1_1	hal2_1)	(vir1_1
((((((((grm1_1	(((lai1_1	tri1_1)	((tri1_2	tri2_1)	tri2_2))	lai2_1))	(406.1_2	ceb1_1))	(((((369.1_1	lai2_2)	(416.1_3	(gab1_2	vul1_2)))	(406.1_1	ceb1_2))	(((gra1_1	rot1_2)	(gra2_1	vul1_1))	icr2_2))	(((416.1_4	((gac2_1	plu2_2)	plu1_1))	icr2_1)	ceb2_1)))	(icr1_1	(((bur1_1	((rot2_2	rot1_1)	rot3_1))	gab2_1)	((gal1_1	vel1_2)	gal2_1))))	((((366.1_1	(gal2_2	grm2_1))	vir2_2)	((((icr1_4	vel2_2)	vel1_1)	((hal1_1	hal2_1)	(vir1_1	vir2_1)))	bur2_2))	(406.1_3	((gac2_2
((((((((((grm1_1	((((((369.1_1	(ceb1_2	gab1_2))	lai2_2)	((406.1_1	vul1_2)	416.1_3))	(((gra1_1	rot1_2)	(icr2_2	vul1_1))	gra2_1))	(416.1_4	(gac2_1	(plu1_1	plu2_2))))	(ceb2_1	icr2_1)))	((406.1_2	ceb1_1)	((((lai1_1	tri1_1)	(tri1_2	tri2_1))	tri2_2)	lai2_1)))	icr1_1)	((gal1_1	gal2_1)	vel1_2))	(gab2_1	(bur1_1	((rot1_1	rot2_2)	rot3_1))))	(406.1_3	((gac2_2	vel2_1)	vup2_2)))	(((((gal2_2	grm2_1)	366.1_1)	vir2_2)	(((icr1_4	vel2_2)	vel1_1)	((hal2_1	hal1_1)	(vir1_1
(((((((((grm1_1	(((((369.1_1	((406.1_1	gab1_2)	(416.1_3	ceb1_2)))	(lai2_2	vul1_2))	((((gra1_1	rot1_2)	vul1_1)	icr2_2)	gra2_1))	(416.1_4	((gac2_1	plu1_1)	plu2_2)))	(ceb2_1	icr2_1)))	(icr1_1	((406.1_2	ceb1_1)	((((lai1_1	tri2_2)	tri1_1)	(tri1_2	tri2_1))	lai2_1))))	((bur1_1	(rot3_1	(rot1_1	rot2_2)))	gab2_1))	((gal1_1	vel1_2)	gal2_1))	(406.1_3	((gac2_2	vup2_2)	vel2_1)))	(((((366.1_1	gal2_2)	grm2_1)	vir2_2)	((hal1_1	hal2_1)	(vir1_1	vir2_1)))	(((icr1_4	vel2_2)
(((((((grm1_1	(((((((((369.1_1	ceb1_2)	416.1_3)	lai2_2)	406.1_1)	vul1_2)	gab1_2)	(((gra1_1	rot1_2)	(gra2_1	vul1_1))	icr2_2))	(ceb2_1	icr2_1))	(416.1_4	(gac2_1	(plu1_1	plu2_2)))))	((icr1_1	((406.1_2	ceb1_1)	((((lai1_1	tri2_2)	tri1_1)	(tri1_2	tri2_1))	lai2_1)))	(((bur1_1	((rot1_1	rot3_1)	rot2_2))	gab2_1)	(gal1_1	(gal2_1	vel1_2)))))	((((grm2_1	((366.1_1	vir2_2)	gal2_2))	((hal1_1	hal2_1)	(vir1_1	vir2_1)))	bur2_2)	((icr1_4	vel2_2)	vel1_1)))	(406.1_3	((gac2_2
((((((grm1_1	(((((((369.1_1	((406.1_1	ceb1_2)	(416.1_3	gab1_2)))	vul1_2)	lai2_2)	icr2_2)	((gra1_1	rot1_2)	(gra2_1	vul1_1)))	(ceb2_1	icr2_1))	(416.1_4	((gac2_1	plu1_1)	plu2_2))))	(icr1_1	((406.1_2	ceb1_1)	((lai1_1	(tri1_1	((tri1_2	tri2_1)	tri2_2)))	lai2_1))))	(((bur1_1	((rot2_2	rot3_1)	rot1_1))	gab2_1)	(gal1_1	(gal2_1	vel1_2))))	((((gal2_2	(366.1_1	grm2_1))	vir2_2)	(((icr1_4	vel2_2)	vel1_1)	(bur2_2	((hal1_1	(vir1_1	vir2_1))	hal2_1))))	((((((((ceb2_2	gag2_1)
((((((((grm1_1	((406.1_2	ceb1_1)	((lai1_1	((tri1_1	tri2_2)	(tri1_2	tri2_1)))	lai2_1)))	((((((((369.1_1	lai2_2)	gab1_2)	ceb1_2)	((406.1_1	vul1_2)	416.1_3))	(((gra1_1	rot1_2)	icr2_2)	vul1_1))	gra2_1)	(ceb2_1	icr2_1))	(416.1_4	((gac2_1	plu1_1)	plu2_2))))	((icr1_1	((gal1_1	gal2_1)	vel1_2))	(gab2_1	(bur1_1	((rot2_2	rot3_1)	rot1_1)))))	(406.1_3	((gac2_2	vup2_2)	vel2_1)))	((((366.1_1	gal2_2)	grm2_1)	vir2_2)	((((icr1_4	vel2_2)	vel1_1)	((hal1_1	hal2_1)	(vir1_1
(((((((grm1_1	((icr1_1	(gal1_1	(gal2_1	vel1_2)))	((bur1_1	((rot1_1	rot2_2)	rot3_1))	gab2_1)))	(406.1_2	(ceb1_1	((((lai1_1	tri1_1)	tri2_2)	(tri1_2	tri2_1))	lai2_1))))	(((((369.1_1	lai2_2)	((406.1_1	vul1_2)	ceb1_2))	(416.1_3	gab1_2))	((((gra1_1	rot1_2)	vul1_1)	gra2_1)	icr2_2))	((416.1_4	((gac2_1	plu1_1)	plu2_2))	(ceb2_1	icr2_1))))	(406.1_3	((gac2_2	vup2_2)	vel2_1)))	(((((grm2_1	gal2_2)	366.1_1)	vir2_2)	bur2_2)	(((icr1_4	vel2_2)	vel1_1)	((hal2_1	hal1_1)
((((((((((grm1_1	((((lai1_1	tri2_2)	(tri1_2	tri2_1))	tri1_1)	lai2_1))	(406.1_2	ceb1_1))	icr1_1)	(gab2_1	(bur1_1	(rot1_1	(rot2_2	rot3_1)))))	((gal1_1	vel1_2)	gal2_1))	(((((((369.1_1	(416.1_3	ceb1_2))	vul1_2)	gab1_2)	lai2_2)	406.1_1)	((ceb2_1	icr2_1)	(((gra1_1	rot1_2)	vul1_1)	(gra2_1	icr2_2))))	(416.1_4	(gac2_1	(plu1_1	plu2_2)))))	(((((366.1_1	grm2_1)	vir2_2)	gal2_2)	((((icr1_4	vel2_2)	vel1_1)	((hal2_1	hal1_1)	(vir1_1	vir2_1)))	bur2_2))	(406.1_3	((gac2_2
((((((((grm1_1	406.1_2)	((icr1_1	((((lai1_1	tri2_2)	tri1_1)	(tri1_2	tri2_1))	lai2_1))	ceb1_1))	(((369.1_1	(((406.1_1	gab1_2)	416.1_3)	(ceb1_2	(lai2_2	vul1_2))))	((ceb2_1	icr2_1)	(((gra1_1	rot1_2)	icr2_2)	(gra2_1	vul1_1))))	(416.1_4	((gac2_1	plu1_1)	plu2_2))))	((gal1_1	vel1_2)	gal2_1))	(gab2_1	(bur1_1	((rot2_2	rot1_1)	rot3_1))))	((((((366.1_1	grm2_1)	gal2_2)	vir2_2)	((((icr1_4	vel2_2)	vel1_1)	((hal2_1	hal1_1)	(vir1_1	vir2_1)))	bur2_2))	(406.1_3	(gac2_2
(((((((grm1_1	((((((369.1_1	416.1_3)	((ceb1_2	vul1_2)	gab1_2))	406.1_1)	lai2_2)	((((gra1_1	rot1_2)	gra2_1)	vul1_1)	icr2_2))	(((416.1_4	((gac2_1	plu2_2)	plu1_1))	icr2_1)	ceb2_1)))	(icr1_1	((406.1_2	ceb1_1)	((((lai1_1	tri2_2)	tri1_1)	(tri1_2	tri2_1))	lai2_1))))	(((bur1_1	(rot1_1	(rot2_2	rot3_1)))	gab2_1)	((gal1_1	gal2_1)	vel1_2)))	(((((366.1_1	vir2_2)	grm2_1)	(bur2_2	gal2_2))	(((icr1_4	vel2_2)	vel1_1)	((hal1_1	hal2_1)	(vir1_1	vir2_1))))	(406.1_3	((gac2_2
(((((((grm1_1	(((((((((369.1_1	406.1_1)	vul1_2)	(((416.1_3	ceb1_2)	lai2_2)	gab1_2))	gra2_1)	vul1_1)	((gra1_1	rot1_2)	icr2_2))	(ceb2_1	icr2_1))	(416.1_4	((gac2_1	plu1_1)	plu2_2)))	((406.1_2	(((lai1_1	(tri1_1	tri2_2))	(tri1_2	tri2_1))	lai2_1))	ceb1_1)))	((icr1_1	((bur1_1	((rot2_2	rot1_1)	rot3_1))	gab2_1))	((gal1_1	gal2_1)	vel1_2)))	(406.1_3	((gac2_2	vel2_1)	vup2_2)))	((bur2_2	vir2_2)	(((366.1_1	grm2_1)	gal2_2)	(((icr1_4	vel2_2)	vel1_1)	((hal2_1	hal1_1)
((((((((grm1_1	((((369.1_1	416.1_3)	(((406.1_1	gab1_2)	ceb1_2)	(vul1_2	lai2_2)))	(((gra1_1	rot1_2)	icr2_2)	(gra2_1	vul1_1)))	((416.1_4	((gac2_1	plu1_1)	plu2_2))	(ceb2_1	icr2_1))))	((icr1_1	(406.1_2	ceb1_1))	(((lai1_1	(tri1_1	tri2_2))	(tri1_2	tri2_1))	lai2_1)))	((gab2_1	(bur1_1	((rot1_1	rot2_2)	rot3_1)))	((gal1_1	vel1_2)	gal2_1)))	(406.1_3	((gac2_2	vel2_1)	vup2_2)))	((((366.1_1	gal2_2)	grm2_1)	vir2_2)	((((icr1_4	vel2_2)	vel1_1)	((hal1_1	hal2_1)	(vir1_1
((((((((grm1_1	(icr1_1	((406.1_2	ceb1_1)	((lai1_1	((tri1_1	tri2_2)	(tri1_2	tri2_1)))	lai2_1))))	(((bur1_1	((rot1_1	rot2_2)	rot3_1))	gab2_1)	((gal1_1	vel1_2)	gal2_1)))	((((((369.1_1	gab1_2)	lai2_2)	(((406.1_1	vul1_2)	416.1_3)	ceb1_2))	(((gra1_1	rot1_2)	gra2_1)	(icr2_2	vul1_1)))	(ceb2_1	icr2_1))	(416.1_4	(gac2_1	(plu1_1	plu2_2)))))	(406.1_3	((gac2_2	vup2_2)	vel2_1)))	((gal2_2	((366.1_1	grm2_1)	vir2_2))	((((icr1_4	vel2_2)	vel1_1)	((hal2_1	(vir1_1	vir2_1))
(((((((grm1_1	((icr1_1	ceb1_1)	(((lai1_1	(tri1_1	tri2_2))	(tri1_2	tri2_1))	lai2_1)))	(((((((369.1_1	vul1_2)	416.1_3)	(406.1_1	gab1_2))	(ceb1_2	lai2_2))	((gra1_1	rot1_2)	((gra2_1	icr2_2)	vul1_1)))	((416.1_4	((gac2_1	plu1_1)	plu2_2))	(ceb2_1	icr2_1)))	406.1_2))	(gab2_1	(bur1_1	(rot2_2	(rot1_1	rot3_1)))))	((gal1_1	gal2_1)	vel1_2))	((((366.1_1	grm2_1)	gal2_2)	((((icr1_4	vel2_2)	vel1_1)	(bur2_2	((hal1_1	hal2_1)	(vir1_1	vir2_1))))	vir2_2))	(406.1_3	((gac2_2
(((((((((((grm1_1	(((lai1_1	(tri1_1	tri2_2))	(tri1_2	tri2_1))	lai2_1))	icr1_1)	(406.1_2	ceb1_1))	((((369.1_1	(((406.1_1	vul1_2)	gab1_2)	((416.1_3	ceb1_2)	lai2_2)))	((gra1_1	rot1_2)	((gra2_1	icr2_2)	vul1_1)))	(ceb2_1	icr2_1))	(416.1_4	((gac2_1	plu2_2)	plu1_1))))	((bur1_1	(rot3_1	(rot1_1	rot2_2)))	gab2_1))	((gal1_1	gal2_1)	vel1_2))	(406.1_3	((gac2_2	vup2_2)	vel2_1)))	(((366.1_1	(gal2_2	grm2_1))	((((icr1_4	vel2_2)	vel1_1)	((hal2_1	hal1_1)	(vir1_1	vir2_1)))
((((((((grm1_1	((icr1_1	(406.1_2	ceb1_1))	((((lai1_1	tri1_1)	tri2_2)	(tri1_2	tri2_1))	lai2_1)))	(gal1_1	(gal2_1	vel1_2)))	((((((369.1_1	((406.1_1	gab1_2)	vul1_2))	(416.1_3	ceb1_2))	lai2_2)	(((gra1_1	rot1_2)	(gra2_1	icr2_2))	vul1_1))	(ceb2_1	icr2_1))	(416.1_4	((gac2_1	plu1_1)	plu2_2))))	((bur1_1	(rot2_2	(rot1_1	rot3_1)))	gab2_1))	(406.1_3	((gac2_2	vel2_1)	vup2_2)))	((((366.1_1	grm2_1)	gal2_2)	vir2_2)	((((icr1_4	vel2_2)	vel1_1)	((hal2_1	hal1_1)	(vir1_1
((((((((grm1_1	((((((369.1_1	(416.1_3	ceb1_2))	(406.1_1	vul1_2))	(gab1_2	lai2_2))	((((gra1_1	rot1_2)	icr2_2)	vul1_1)	gra2_1))	(ceb2_1	icr2_1))	(416.1_4	((gac2_1	plu1_1)	plu2_2))))	((icr1_1	(((gal1_1	gal2_1)	vel1_2)	(((lai1_1	(tri1_1	tri2_2))	(tri1_2	tri2_1))	lai2_1)))	(406.1_2	ceb1_1)))	((bur1_1	((rot1_1	rot3_1)	rot2_2))	gab2_1))	(406.1_3	(gac2_2	(vel2_1	vup2_2))))	(((((366.1_1	gal2_2)	grm2_1)	vir2_2)	((vel1_1	(icr1_4	vel2_2))	((hal2_1	hal1_1)	(vir1_1
((((((((grm1_1	(((lai1_1	(tri1_2	tri2_1))	(tri1_1	tri2_2))	lai2_1))	((((((369.1_1	(406.1_1	(((416.1_3	gab1_2)	(ceb1_2	vul1_2))	lai2_2)))	((gra2_1	vul1_1)	icr2_2))	(gra1_1	rot1_2))	icr2_1)	(416.1_4	((gac2_1	plu1_1)	plu2_2)))	ceb2_1))	((icr1_1	((406.1_2	ceb1_1)	((gal1_1	vel1_2)	gal2_1)))	(gab2_1	(bur1_1	((rot1_1	rot2_2)	rot3_1)))))	(406.1_3	(gac2_2	(vel2_1	vup2_2))))	(((vir2_2	(366.1_1	(gal2_2	grm2_1)))	(((icr1_4	vel2_2)	vel1_1)	((hal2_1	hal1_1)	(vir1_1
((((((((grm1_1	icr1_1)	((406.1_2	ceb1_1)	(((lai1_1	tri2_2)	(tri1_1	(tri1_2	tri2_1)))	lai2_1)))	((((((((369.1_1	lai2_2)	vul1_2)	416.1_3)	((406.1_1	gab1_2)	ceb1_2))	gra2_1)	(gra1_1	rot1_2))	(icr2_2	vul1_1))	((416.1_4	((gac2_1	plu2_2)	plu1_1))	(ceb2_1	icr2_1))))	((gab2_1	(bur1_1	(rot2_2	(rot1_1	rot3_1))))	(gal1_1	(gal2_1	vel1_2))))	((((366.1_1	(gal2_2	grm2_1))	((((icr1_4	vel2_2)	vel1_1)	((hal2_1	hal1_1)	(vir1_1	vir2_1)))	bur2_2))	vir2_2)	(406.1_3	((gac2_2
(((((((grm1_1	(((((369.1_1	416.1_3)	((406.1_1	gab1_2)	(ceb1_2	vul1_2)))	lai2_2)	((((gra1_1	rot1_2)	icr2_2)	vul1_1)	gra2_1))	((416.1_4	((gac2_1	plu1_1)	plu2_2))	(ceb2_1	icr2_1))))	((406.1_2	ceb1_1)	(((lai1_1	(tri1_1	tri2_2))	(tri1_2	tri2_1))	lai2_1)))	(icr1_1	((gal1_1	vel1_2)	gal2_1)))	(gab2_1	(bur1_1	((rot2_2	rot3_1)	rot1_1))))	((((366.1_1	vir2_2)	(gal2_2	grm2_1))	((((icr1_4	vel2_2)	vel1_1)	((vir1_1	vir2_1)	(hal1_1	hal2_1)))	bur2_2))	(406.1_3	((gac2_2
((((((grm1_1	(icr1_1	((406.1_2	ceb1_1)	(((gal1_1	vel1_2)	gal2_1)	((((lai1_1	tri1_1)	tri2_2)	(tri1_2	tri2_1))	lai2_1)))))	(((((((369.1_1	406.1_1)	gab1_2)	(ceb1_2	lai2_2))	416.1_3)	vul1_2)	(((gra1_1	gra2_1)	rot1_2)	(icr2_2	vul1_1)))	(((416.1_4	((gac2_1	plu1_1)	plu2_2))	ceb2_1)	icr2_1)))	((bur1_1	(rot3_1	(rot1_1	rot2_2)))	gab2_1))	(((((366.1_1	(gal2_2	grm2_1))	vir2_2)	bur2_2)	(((icr1_4	vel2_2)	vel1_1)	((hal1_1	hal2_1)	(vir1_1	vir2_1))))	(406.1_3	((gac2_2
(((((((grm1_1	((gal1_1	gal2_1)	vel1_2))	((icr1_1	(((406.1_2	ceb1_1)	(((lai1_1	(tri1_1	(tri1_2	tri2_1)))	tri2_2)	lai2_1))	((bur1_1	((rot3_1	rot2_2)	rot1_1))	gab2_1)))	(((((369.1_1	gab1_2)	ceb1_2)	((406.1_1	(416.1_3	lai2_2))	vul1_2))	(((gra1_1	rot1_2)	icr2_2)	(gra2_1	vul1_1)))	(((416.1_4	((gac2_1	plu2_2)	plu1_1))	icr2_1)	ceb2_1))))	(406.1_3	((gac2_2	vel2_1)	vup2_2)))	((((grm2_1	gal2_2)	(366.1_1	vir2_2))	(((icr1_4	vel2_2)	vel1_1)	((hal1_1	hal2_1)	(vir1_1
(((((((grm1_1	((((((369.1_1	vul1_2)	ceb1_2)	((406.1_1	416.1_3)	lai2_2))	gab1_2)	((((gra1_1	rot1_2)	vul1_1)	gra2_1)	icr2_2))	(((416.1_4	(gac2_1	(plu1_1	plu2_2)))	icr2_1)	ceb2_1)))	((bur1_1	(rot1_1	(rot2_2	rot3_1)))	gab2_1))	((icr1_1	((406.1_2	ceb1_1)	(((lai1_1	(tri1_2	tri2_1))	(tri1_1	tri2_2))	lai2_1)))	((gal1_1	gal2_1)	vel1_2)))	(((((gal2_2	grm2_1)	366.1_1)	vir2_2)	((((icr1_4	vel2_2)	vel1_1)	((hal1_1	hal2_1)	(vir1_1	vir2_1)))	bur2_2))	(406.1_3	((gac2_2
((((((grm1_1	((((icr1_1	((((lai1_1	tri2_2)	tri1_1)	(tri1_2	tri2_1))	lai2_1))	(406.1_2	ceb1_1))	((gal1_1	vel1_2)	gal2_1))	((((((369.1_1	416.1_3)	((406.1_1	gab1_2)	lai2_2))	(ceb1_2	vul1_2))	(((gra1_1	rot1_2)	vul1_1)	(gra2_1	icr2_2)))	((416.1_4	(gac2_1	(plu1_1	plu2_2)))	(ceb2_1	icr2_1)))	(gab2_1	(bur1_1	((rot1_1	rot2_2)	rot3_1))))))	(406.1_3	(gac2_2	(vup2_2	vel2_1))))	(((((grm2_1	(366.1_1	gal2_2))	vir2_2)	((hal1_1	hal2_1)	(vir1_1	vir2_1)))	bur2_2)	((icr1_4
(((((((grm1_1	(((((369.1_1	416.1_3)	((406.1_1	(gab1_2	vul1_2))	(ceb1_2	lai2_2)))	((((gra1_1	rot1_2)	vul1_1)	icr2_2)	gra2_1))	(ceb2_1	icr2_1))	(416.1_4	((gac2_1	plu2_2)	plu1_1))))	(gab2_1	(bur1_1	(rot1_1	(rot2_2	rot3_1)))))	((icr1_1	((406.1_2	ceb1_1)	((((lai1_1	tri2_2)	(tri1_2	tri2_1))	tri1_1)	lai2_1)))	((gal1_1	vel1_2)	gal2_1)))	(((((gal2_2	grm2_1)	vir2_2)	366.1_1)	((((icr1_4	vel2_2)	vel1_1)	((hal2_1	hal1_1)	(vir1_1	vir2_1)))	bur2_2))	(406.1_3	((gac2_2
((((((((grm1_1	((icr1_1	(406.1_2	(ceb1_1	((((lai1_1	tri2_2)	tri1_1)	(tri1_2	tri2_1))	lai2_1))))	((gal1_1	vel1_2)	gal2_1)))	(((((369.1_1	(((416.1_3	gab1_2)	lai2_2)	vul1_2))	(406.1_1	ceb1_2))	(((gra1_1	rot1_2)	gra2_1)	(icr2_2	vul1_1)))	(ceb2_1	icr2_1))	(416.1_4	((gac2_1	plu2_2)	plu1_1))))	(gab2_1	(bur1_1	(rot2_2	(rot1_1	rot3_1)))))	(((366.1_1	(gal2_2	grm2_1))	vir2_2)	((((icr1_4	vel2_2)	vel1_1)	bur2_2)	((hal2_1	hal1_1)	(vir1_1	vir2_1)))))	(406.1_3	((gac2_2
((((((((grm1_1	(((((369.1_1	gab1_2)	((416.1_3	ceb1_2)	vul1_2))	(406.1_1	lai2_2))	((ceb2_1	icr2_1)	(((gra1_1	rot1_2)	(gra2_1	vul1_1))	icr2_2)))	(416.1_4	((gac2_1	plu1_1)	plu2_2))))	((icr1_1	((406.1_2	ceb1_1)	((lai1_1	((tri1_1	tri2_2)	(tri1_2	tri2_1)))	lai2_1)))	((gal1_1	vel1_2)	gal2_1)))	((bur1_1	(rot1_1	(rot2_2	rot3_1)))	gab2_1))	(((grm2_1	(366.1_1	gal2_2))	vir2_2)	((((icr1_4	vel2_2)	vel1_1)	((hal1_1	hal2_1)	(vir1_1	vir2_1)))	bur2_2)))	(406.1_3	(gac2_2
((((((((grm1_1	(icr1_1	(((406.1_2	ceb1_1)	((gal1_1	gal2_1)	vel1_2))	(((lai1_1	(tri1_1	tri2_2))	(tri1_2	tri2_1))	lai2_1))))	(((369.1_1	((((406.1_1	lai2_2)	(416.1_3	ceb1_2))	gab1_2)	vul1_2))	((gra1_1	rot1_2)	((gra2_1	icr2_2)	vul1_1)))	((416.1_4	((gac2_1	plu2_2)	plu1_1))	(ceb2_1	icr2_1))))	((bur1_1	((rot2_2	rot3_1)	rot1_1))	gab2_1))	(406.1_3	((gac2_2	vup2_2)	vel2_1)))	(((((grm2_1	gal2_2)	366.1_1)	vir2_2)	bur2_2)	(((icr1_4	vel2_2)	vel1_1)	((hal1_1	hal2_1)
((((((((grm1_1	((406.1_2	ceb1_1)	((((lai1_1	tri1_1)	(tri1_2	tri2_1))	tri2_2)	lai2_1)))	icr1_1)	((((((369.1_1	gab1_2)	lai2_2)	((406.1_1	(416.1_3	ceb1_2))	vul1_2))	(((gra1_1	rot1_2)	gra2_1)	(icr2_2	vul1_1)))	(416.1_4	((gac2_1	plu1_1)	plu2_2)))	(ceb2_1	icr2_1)))	(((bur1_1	((rot2_2	rot3_1)	rot1_1))	gab2_1)	((gal1_1	vel1_2)	gal2_1)))	(((vir2_2	(366.1_1	(gal2_2	grm2_1)))	(((icr1_4	vel2_2)	vel1_1)	(bur2_2	((hal2_1	hal1_1)	(vir1_1	vir2_1)))))	(406.1_3	((gac2_2
(((((((grm1_1	(((icr1_1	(406.1_2	ceb1_1))	((lai1_1	((tri1_1	(tri1_2	tri2_1))	tri2_2))	lai2_1))	((gal1_1	vel1_2)	gal2_1)))	(gab2_1	(bur1_1	((rot1_1	rot3_1)	rot2_2))))	(((((369.1_1	lai2_2)	416.1_3)	(406.1_1	((ceb1_2	vul1_2)	gab1_2)))	((((gra1_1	rot1_2)	vul1_1)	gra2_1)	icr2_2))	(416.1_4	(ceb2_1	(((gac2_1	plu1_1)	plu2_2)	icr2_1)))))	(((((366.1_1	(gal2_2	grm2_1))	vir2_2)	bur2_2)	(((icr1_4	vel2_2)	vel1_1)	((hal2_1	hal1_1)	(vir1_1	vir2_1))))	(406.1_3	((gac2_2
((((((((grm1_1	((gal1_1	vel1_2)	gal2_1))	((bur1_1	(rot2_2	(rot1_1	rot3_1)))	gab2_1))	(icr1_1	(((((369.1_1	ceb1_2)	((406.1_1	gab1_2)	((416.1_3	vul1_2)	lai2_2)))	(((gra1_1	rot1_2)	vul1_1)	(gra2_1	icr2_2)))	(416.1_4	(ceb2_1	(((gac2_1	plu1_1)	plu2_2)	icr2_1))))	((406.1_2	ceb1_1)	(((lai1_1	tri2_2)	(tri1_1	(tri1_2	tri2_1)))	lai2_1)))))	(((366.1_1	(gal2_2	grm2_1))	vir2_2)	((((icr1_4	vel2_2)	vel1_1)	((hal2_1	hal1_1)	(vir1_1	vir2_1)))	bur2_2)))	(406.1_3	(gac2_2
(((((((((grm1_1	((bur1_1	((rot1_1	rot3_1)	rot2_2))	gab2_1))	((gal1_1	gal2_1)	vel1_2))	(((((((((369.1_1	gab1_2)	406.1_1)	(416.1_3	vul1_2))	lai2_2)	ceb1_2)	416.1_4)	(((gra1_1	rot1_2)	vul1_1)	(gra2_1	icr2_2)))	(ceb2_1	(((gac2_1	plu1_1)	plu2_2)	icr2_1)))	((406.1_2	ceb1_1)	((lai1_1	((tri1_1	tri2_2)	(tri1_2	tri2_1)))	lai2_1))))	icr1_1)	((((366.1_1	(gal2_2	grm2_1))	vir2_2)	bur2_2)	(((icr1_4	vel2_2)	vel1_1)	((hal1_1	hal2_1)	(vir1_1	vir2_1)))))	(406.1_3	((gac2_2
(((((((grm1_1	(((((((369.1_1	406.1_1)	vul1_2)	416.1_3)	((ceb1_2	gab1_2)	lai2_2))	(((gra1_1	rot1_2)	(gra2_1	vul1_1))	icr2_2))	416.1_4)	(ceb2_1	((gac2_1	(plu2_2	plu1_1))	icr2_1))))	(icr1_1	(((406.1_2	ceb1_1)	((((lai1_1	tri1_1)	tri2_2)	(tri1_2	tri2_1))	lai2_1))	((gal1_1	vel1_2)	gal2_1))))	((bur1_1	((rot2_2	rot1_1)	rot3_1))	gab2_1))	(((((366.1_1	grm2_1)	gal2_2)	vir2_2)	((((icr1_4	vel2_2)	vel1_1)	((hal1_1	hal2_1)	(vir1_1	vir2_1)))	bur2_2))	(406.1_3	((gac2_2
(((((((grm1_1	((bur1_1	(rot3_1	(rot1_1	rot2_2)))	gab2_1))	(((icr1_1	(406.1_2	ceb1_1))	(((lai1_1	tri2_2)	(tri1_1	(tri1_2	tri2_1)))	lai2_1))	((gal1_1	vel1_2)	gal2_1)))	(((((369.1_1	(406.1_1	416.1_3))	(((ceb1_2	vul1_2)	lai2_2)	gab1_2))	(((gra1_1	rot1_2)	(gra2_1	vul1_1))	icr2_2))	416.1_4)	(ceb2_1	(((gac2_1	plu2_2)	plu1_1)	icr2_1))))	(406.1_3	(gac2_2	(vel2_1	vup2_2))))	(((366.1_1	(gal2_2	grm2_1))	vir2_2)	((((icr1_4	vel2_2)	vel1_1)	((hal2_1	hal1_1)	(vir1_1
(((((((grm1_1	((bur1_1	((rot1_1	rot3_1)	rot2_2))	gab2_1))	((icr1_1	((406.1_2	ceb1_1)	((((lai1_1	tri1_1)	tri2_2)	(tri1_2	tri2_1))	lai2_1)))	((gal1_1	vel1_2)	gal2_1)))	((((369.1_1	(406.1_1	(416.1_3	gab1_2)))	((ceb1_2	lai2_2)	vul1_2))	(416.1_4	((gra1_1	rot1_2)	((gra2_1	vul1_1)	icr2_2))))	((ceb2_1	((gac2_1	plu1_1)	plu2_2))	icr2_1)))	(((((gal2_2	grm2_1)	366.1_1)	vir2_2)	((((icr1_4	vel2_2)	vel1_1)	((hal1_1	hal2_1)	(vir1_1	vir2_1)))	bur2_2))	(406.1_3	((gac2_2
((((((grm1_1	(((icr1_1	((406.1_2	ceb1_1)	(((lai1_1	tri2_2)	(tri1_1	(tri1_2	tri2_1)))	lai2_1)))	(((bur1_1	(rot2_2	(rot1_1	rot3_1)))	gab2_1)	((gal1_1	vel1_2)	gal2_1)))	(((((((369.1_1	vul1_2)	((ceb1_2	gab1_2)	lai2_2))	(406.1_1	416.1_3))	416.1_4)	406.1_3)	((((gra1_1	rot1_2)	vul1_1)	icr2_2)	gra2_1))	(ceb2_1	(((gac2_1	plu1_1)	plu2_2)	icr2_1)))))	((gac2_2	vup2_2)	vel2_1))	((((366.1_1	grm2_1)	gal2_2)	vir2_2)	((((icr1_4	vel2_2)	vel1_1)	((hal2_1	hal1_1)	(vir1_1
(((((((grm1_1	(((((((369.1_1	406.1_1)	416.1_3)	((ceb1_2	(gab1_2	vul1_2))	lai2_2))	406.1_3)	(((gra1_1	rot1_2)	(icr2_2	vul1_1))	gra2_1))	416.1_4)	(ceb2_1	((gac2_1	(plu1_1	plu2_2))	icr2_1))))	(((icr1_1	(406.1_2	ceb1_1))	(((gal1_1	vel1_2)	gal2_1)	((((lai1_1	tri1_1)	tri2_2)	(tri1_2	tri2_1))	lai2_1)))	((bur1_1	((rot1_1	rot3_1)	rot2_2))	gab2_1)))	((gac2_2	vup2_2)	vel2_1))	(((366.1_1	(gal2_2	grm2_1))	vir2_2)	((((icr1_4	vel2_2)	vel1_1)	((hal1_1	hal2_1)	(vir1_1
((((((((grm1_1	((((((((369.1_1	vul1_2)	(406.1_1	416.1_3))	(ceb1_2	gab1_2))	lai2_2)	406.1_3)	(((gra1_1	rot1_2)	(gra2_1	vul1_1))	icr2_2))	416.1_4)	(ceb2_1	(((gac2_1	plu1_1)	plu2_2)	icr2_1))))	((406.1_2	ceb1_1)	((((lai1_1	tri2_2)	tri1_1)	(tri1_2	tri2_1))	lai2_1)))	(icr1_1	(((bur1_1	(rot3_1	(rot1_1	rot2_2)))	gab2_1)	((gal1_1	vel1_2)	gal2_1))))	((gac2_2	vup2_2)	vel2_1))	((((366.1_1	(gal2_2	grm2_1))	vir2_2)	bur2_2)	((((icr1_4	vel2_2)	vel1_1)	(hal1_1	hal2_1))
(((((((grm1_1	((icr1_1	((406.1_2	ceb1_1)	((((lai1_1	tri2_2)	tri1_1)	(tri1_2	tri2_1))	lai2_1)))	(gal1_1	(gal2_1	vel1_2))))	((bur1_1	((rot1_1	rot2_2)	rot3_1))	gab2_1))	(((((((369.1_1	((ceb1_2	lai2_2)	vul1_2))	(406.1_1	416.1_3))	gab1_2)	406.1_3)	((((gra1_1	rot1_2)	vul1_1)	icr2_2)	gra2_1))	(ceb2_1	icr2_1))	(416.1_4	((gac2_1	plu1_1)	plu2_2))))	((((366.1_1	(gal2_2	grm2_1))	vir2_2)	(((((icr1_4	vel2_2)	vel1_1)	(hal1_1	hal2_1))	(vir1_1	vir2_1))	bur2_2))	(gac2_2
(((((((grm1_1	((icr1_1	(406.1_2	ceb1_1))	(((gal1_1	gal2_1)	vel1_2)	(((lai1_1	(tri1_1	tri2_2))	(tri1_2	tri2_1))	lai2_1))))	(((((((369.1_1	((gab1_2	vul1_2)	lai2_2))	(406.1_1	ceb1_2))	416.1_3)	406.1_3)	(416.1_4	((gac2_1	plu1_1)	plu2_2)))	((gra1_1	rot1_2)	((gra2_1	vul1_1)	icr2_2)))	(ceb2_1	icr2_1)))	((bur1_1	((rot1_1	rot2_2)	rot3_1))	gab2_1))	(((((366.1_1	grm2_1)	(gal2_2	vir2_2))	(((icr1_4	vel2_2)	vel1_1)	((hal1_1	hal2_1)	(vir1_1	vir2_1))))	bur2_2)	((gac2_2
((((((grm1_1	(icr1_1	(((406.1_2	ceb1_1)	(((lai1_1	tri1_1)	((tri1_2	tri2_1)	tri2_2))	lai2_1))	((gal1_1	vel1_2)	gal2_1))))	(((((((369.1_1	416.1_3)	gab1_2)	(ceb1_2	lai2_2))	(406.1_1	vul1_2))	406.1_3)	(((gra1_1	rot1_2)	(gra2_1	vul1_1))	icr2_2))	((416.1_4	((gac2_1	plu1_1)	plu2_2))	(ceb2_1	icr2_1))))	((bur1_1	((rot2_2	rot3_1)	rot1_1))	gab2_1))	(((((366.1_1	(gal2_2	grm2_1))	vir2_2)	bur2_2)	((vel1_1	(icr1_4	vel2_2))	((hal1_1	hal2_1)	(vir1_1	vir2_1))))	((gac2_2
(((((((grm1_1	(((icr1_1	((((lai1_1	tri2_2)	tri1_1)	(tri1_2	tri2_1))	lai2_1))	(406.1_2	ceb1_1))	((gal1_1	vel1_2)	gal2_1)))	((bur1_1	((rot1_1	rot3_1)	rot2_2))	gab2_1))	((((((((369.1_1	gab1_2)	lai2_2)	(406.1_1	416.1_3))	ceb1_2)	vul1_2)	406.1_3)	(((gra1_1	rot1_2)	(gra2_1	vul1_1))	icr2_2))	((416.1_4	((gac2_1	plu2_2)	plu1_1))	(ceb2_1	icr2_1))))	((gac2_2	vup2_2)	vel2_1))	(((366.1_1	grm2_1)	gal2_2)	((((icr1_4	vel2_2)	((hal1_1	hal2_1)	(vir1_1	vir2_1)))	(bur2_2
(((((((grm1_1	((((((((369.1_1	416.1_3)	ceb1_2)	(lai2_2	vul1_2))	406.1_1)	gab1_2)	406.1_3)	(((ceb2_1	icr2_1)	((gra1_1	rot1_2)	(gra2_1	vul1_1)))	icr2_2))	(416.1_4	(gac2_1	(plu1_1	plu2_2)))))	((icr1_1	((406.1_2	ceb1_1)	((lai1_1	lai2_1)	(tri1_1	((tri1_2	tri2_1)	tri2_2)))))	((gal1_1	vel1_2)	gal2_1)))	((bur1_1	(rot3_1	(rot1_1	rot2_2)))	gab2_1))	(((((gal2_2	grm2_1)	366.1_1)	(((icr1_4	vel2_2)	vel1_1)	((hal1_1	hal2_1)	(vir1_1	vir2_1))))	(bur2_2	vir2_2))	(gac2_2
(((((((grm1_1	((((((((369.1_1	ceb1_2)	416.1_3)	(gab1_2	lai2_2))	(406.1_1	vul1_2))	((((gra1_1	rot1_2)	vul1_1)	icr2_2)	gra2_1))	(ceb2_1	icr2_1))	406.1_3)	(416.1_4	((gac2_1	plu1_1)	plu2_2))))	(((icr1_1	((lai1_1	((tri1_1	tri2_2)	(tri1_2	tri2_1)))	lai2_1))	(406.1_2	ceb1_1))	(((bur1_1	((rot1_1	rot2_2)	rot3_1))	gab2_1)	((gal1_1	vel1_2)	gal2_1))))	(gac2_2	(vel2_1	vup2_2)))	((((gal2_2	(366.1_1	grm2_1))	vir2_2)	((vel1_1	(icr1_4	vel2_2))	((hal2_1	hal1_1)	(vir1_1
(((((((grm1_1	((bur1_1	(rot1_1	(rot3_1	rot2_2)))	gab2_1))	((icr1_1	((406.1_2	ceb1_1)	((((lai1_1	tri1_1)	tri2_2)	(tri1_2	tri2_1))	lai2_1)))	((gal1_1	vel1_2)	gal2_1)))	((((((369.1_1	((406.1_1	ceb1_2)	gab1_2))	416.1_3)	(lai2_2	vul1_2))	((((gra1_1	rot1_2)	gra2_1)	vul1_1)	icr2_2))	((416.1_4	((gac2_1	plu2_2)	plu1_1))	(ceb2_1	icr2_1)))	406.1_3))	((((366.1_1	grm2_1)	gal2_2)	(((((icr1_4	vel2_2)	vel1_1)	bur2_2)	((hal2_1	hal1_1)	(vir1_1	vir2_1)))	vir2_2))	((gac2_2
(((((((((grm1_1	((bur1_1	((rot1_1	rot2_2)	rot3_1))	gab2_1))	((gal1_1	vel1_2)	gal2_1))	((icr1_1	(406.1_2	ceb1_1))	((((lai1_1	tri1_1)	tri2_2)	(tri1_2	tri2_1))	lai2_1)))	((((((((369.1_1	406.1_1)	(416.1_3	vul1_2))	(ceb1_2	gab1_2))	lai2_2)	((((gra1_1	rot1_2)	vul1_1)	icr2_2)	gra2_1))	(ceb2_1	icr2_1))	(416.1_4	((gac2_1	plu1_1)	plu2_2)))	406.1_3))	((gac2_2	vup2_2)	vel2_1))	(((366.1_1	(gal2_2	grm2_1))	vir2_2)	((((icr1_4	vel2_2)	vel1_1)	((hal1_1	hal2_1)	(vir1_1
(((((((grm1_1	((bur1_1	((rot1_1	rot3_1)	rot2_2))	gab2_1))	((icr1_1	((406.1_2	ceb1_1)	(((lai1_1	(tri1_1	tri2_2))	(tri1_2	tri2_1))	lai2_1)))	((gal1_1	vel1_2)	gal2_1)))	(((((((369.1_1	gab1_2)	406.1_1)	(416.1_3	ceb1_2))	(lai2_2	vul1_2))	(416.1_4	((gac2_1	plu1_1)	plu2_2)))	(((ceb2_1	icr2_1)	gra2_1)	(((gra1_1	rot1_2)	vul1_1)	icr2_2)))	406.1_3))	((((((gal2_2	grm2_1)	366.1_1)	vir2_2)	(((icr1_4	vel2_2)	vel1_1)	((hal2_1	hal1_1)	(vir1_1	vir2_1))))	bur2_2)	((gac2_2
((((((((bur1_1	(rot3_1	(rot1_1	rot2_2)))	gab2_1)	grm1_1)	((icr1_1	((406.1_2	ceb1_1)	(((lai1_1	(tri1_1	tri2_2))	(tri1_2	tri2_1))	lai2_1)))	((gal1_1	vel1_2)	gal2_1)))	(((((((((369.1_1	406.1_1)	vul1_2)	((ceb1_2	gab1_2)	lai2_2))	416.1_3)	icr2_2)	(((gra1_1	rot1_2)	gra2_1)	vul1_1))	(ceb2_1	icr2_1))	(416.1_4	((gac2_1	plu1_1)	plu2_2)))	406.1_3))	(((((366.1_1	grm2_1)	gal2_2)	vir2_2)	((((icr1_4	vel2_2)	vel1_1)	((hal2_1	hal1_1)	(vir1_1	vir2_1)))	bur2_2))	(gac2_2
(((((((((bur1_1	(rot1_1	(rot2_2	rot3_1)))	gab2_1)	grm1_1)	(((((((369.1_1	vul1_2)	(406.1_1	416.1_3))	((ceb1_2	lai2_2)	gab1_2))	((((gra1_1	rot1_2)	vul1_1)	icr2_2)	gra2_1))	(416.1_4	((gac2_1	plu1_1)	plu2_2)))	(ceb2_1	icr2_1))	406.1_3))	(icr1_1	(((406.1_2	ceb1_1)	((lai1_1	((tri1_1	tri2_2)	(tri1_2	tri2_1)))	lai2_1))	((gal1_1	gal2_1)	vel1_2))))	(((((grm2_1	gal2_2)	366.1_1)	vir2_2)	(((icr1_4	vel2_2)	vel1_1)	(bur2_2	((hal1_1	hal2_1)	(vir1_1	vir2_1)))))	(gac2_2
(((((((bur1_1	((rot1_1	(rot2_2	rot3_1))	gab2_1))	grm1_1)	(((((369.1_1	((((406.1_1	416.1_3)	vul1_2)	gab1_2)	(ceb1_2	lai2_2)))	406.1_3)	(((gra1_1	rot1_2)	icr2_2)	(gra2_1	vul1_1)))	(ceb2_1	icr2_1))	(416.1_4	(gac2_1	(plu2_2	plu1_1)))))	(((icr1_1	(((lai1_1	tri1_1)	((tri1_2	tri2_2)	tri2_1))	lai2_1))	(406.1_2	ceb1_1))	(gal1_1	(gal2_1	vel1_2))))	((((366.1_1	(gal2_2	grm2_1))	vir2_2)	((((icr1_4	vel2_2)	vel1_1)	((hal1_1	hal2_1)	(vir1_1	vir2_1)))	bur2_2))	(gac2_2
((((((((bur1_1	gab2_1)	((rot1_1	rot3_1)	rot2_2))	grm1_1)	(((((((((369.1_1	lai2_2)	ceb1_2)	gab1_2)	vul1_2)	(406.1_1	416.1_3))	406.1_3)	(((gra1_1	rot1_2)	icr2_2)	(gra2_1	vul1_1)))	(ceb2_1	icr2_1))	(416.1_4	(gac2_1	(plu1_1	plu2_2)))))	(icr1_1	(((406.1_2	ceb1_1)	((((lai1_1	tri2_2)	tri1_1)	(tri1_2	tri2_1))	lai2_1))	((gal1_1	vel1_2)	gal2_1))))	(((((gal2_2	grm2_1)	vir2_2)	366.1_1)	((((icr1_4	vel2_2)	vel1_1)	((vir1_1	vir2_1)	(hal1_1	hal2_1)))	bur2_2))	((gac2_2
((((((((bur1_1	(((rot2_2	rot3_1)	rot1_1)	gab2_1))	grm1_1)	(((((((369.1_1	416.1_3)	(((ceb1_2	gab1_2)	vul1_2)	lai2_2))	406.1_1)	406.1_3)	(ceb2_1	icr2_1))	((((gra1_1	rot1_2)	vul1_1)	gra2_1)	icr2_2))	(416.1_4	((gac2_1	plu1_1)	plu2_2))))	(icr1_1	((406.1_2	ceb1_1)	((((lai1_1	tri1_1)	lai2_1)	tri2_2)	(tri1_2	tri2_1)))))	(gal1_1	(gal2_1	vel1_2)))	(((((gal2_2	grm2_1)	366.1_1)	((((icr1_4	vel2_2)	vel1_1)	((hal2_1	hal1_1)	(vir1_1	vir2_1)))	bur2_2))	vir2_2)	((gac2_2
(((((((((bur1_1	(rot1_1	(rot3_1	rot2_2)))	gab2_1)	grm1_1)	(((((((369.1_1	gab1_2)	406.1_1)	416.1_3)	(lai2_2	vul1_2))	ceb1_2)	406.1_3)	(((416.1_4	((gac2_1	plu1_1)	plu2_2))	(ceb2_1	icr2_1))	((((gra1_1	rot1_2)	icr2_2)	gra2_1)	vul1_1))))	(((icr1_1	(((lai1_1	(tri1_1	tri2_2))	(tri1_2	tri2_1))	lai2_1))	(406.1_2	ceb1_1))	((gal1_1	gal2_1)	vel1_2)))	((gac2_2	vup2_2)	vel2_1))	((((gal2_2	grm2_1)	vir2_2)	366.1_1)	((((icr1_4	vel2_2)	vel1_1)	((hal1_1	hal2_1)	(vir1_1
((((((((bur1_1	gab2_1)	((rot3_1	rot2_2)	rot1_1))	grm1_1)	(((icr1_1	(gal1_1	(gal2_1	vel1_2)))	((406.1_2	ceb1_1)	((((lai1_1	tri1_1)	tri2_2)	(tri1_2	tri2_1))	lai2_1)))	(((((((((369.1_1	gab1_2)	406.1_1)	vul1_2)	(416.1_3	ceb1_2))	lai2_2)	406.1_3)	(((gra1_1	rot1_2)	(gra2_1	icr2_2))	vul1_1))	(416.1_4	((gac2_1	plu1_1)	plu2_2)))	(ceb2_1	icr2_1))))	((((366.1_1	(gal2_2	grm2_1))	vir2_2)	((((icr1_4	vel2_2)	vel1_1)	((hal2_1	hal1_1)	(vir1_1	vir2_1)))	bur2_2))	(gac2_2
(((((((grm1_1	(((icr1_1	((((lai1_1	tri1_1)	(tri1_2	tri2_1))	tri2_2)	lai2_1))	(406.1_2	ceb1_1))	((gal1_1	gal2_1)	vel1_2)))	((bur1_1	(rot1_1	(rot2_2	rot3_1)))	gab2_1))	(((((((369.1_1	gab1_2)	((406.1_1	lai2_2)	vul1_2))	(416.1_3	ceb1_2))	406.1_3)	((((gra1_1	rot1_2)	gra2_1)	vul1_1)	icr2_2))	(416.1_4	(gac2_1	(plu1_1	plu2_2))))	(ceb2_1	icr2_1)))	(((((366.1_1	gal2_2)	grm2_1)	vir2_2)	((((icr1_4	vel2_2)	vel1_1)	bur2_2)	((hal2_1	hal1_1)	(vir1_1	vir2_1))))	((gac2_2
((((((((grm1_1	(((icr1_1	(406.1_2	ceb1_1))	((((lai1_1	tri1_1)	tri2_2)	(tri1_2	tri2_1))	lai2_1))	((gal1_1	gal2_1)	vel1_2)))	((bur1_1	((rot1_1	rot2_2)	rot3_1))	gab2_1))	(((((((((icr2_3	(gab1_1	gag2_1))	gab2_2)	((((bur1_2	bur2_1)	(lit1_1	lit2_1))	gac1_1)	gag2_2))	(((vul3_1	icr1_3)	ceb2_2)	vup2_1))	(gag1_1	(plu2_1	vul2_1)))	gac1_2)	(416.1_1	416.1_2))	((369.1_2	vup1_1)	vul2_2))	icr1_2))	((((366.1_1	grm2_1)	gal2_2)	vir2_2)	((((icr1_4	vel2_2)	vel1_1)	((hal2_1
((((((((bur1_1	((rot1_1	rot3_1)	rot2_2))	gab2_1)	grm1_1)	(icr1_1	((406.1_2	ceb1_1)	(((gal1_1	vel1_2)	gal2_1)	((((lai1_1	tri1_1)	tri2_2)	(tri1_2	tri2_1))	lai2_1)))))	(((((((369.1_1	(gab1_2	lai2_2))	406.1_1)	((416.1_3	vul1_2)	ceb1_2))	406.1_3)	((((gra1_1	rot1_2)	vul1_1)	gra2_1)	icr2_2))	416.1_4)	(ceb2_1	((gac2_1	(plu1_1	plu2_2))	icr2_1))))	((((((366.1_1	grm2_1)	gal2_2)	vir2_2)	((hal1_1	hal2_1)	(vir1_1	vir2_1)))	(((icr1_4	vel2_2)	vel1_1)	bur2_2))	(((((((((gab1_1
(((((((bur1_1	((rot3_1	(rot1_1	rot2_2))	gab2_1))	grm1_1)	(((((369.1_1	lai2_2)	(((406.1_1	ceb1_2)	(416.1_3	gab1_2))	vul1_2))	406.1_3)	(((gra1_1	rot1_2)	(gra2_1	vul1_1))	icr2_2))	(416.1_4	(ceb2_1	(((gac2_1	plu2_2)	plu1_1)	icr2_1)))))	((icr1_1	((gal1_1	vel1_2)	gal2_1))	((406.1_2	ceb1_1)	(((lai1_1	(tri1_1	tri2_2))	(tri1_2	tri2_1))	lai2_1))))	(((((366.1_1	gal2_2)	grm2_1)	bur2_2)	((((icr1_4	vel2_2)	vel1_1)	((hal1_1	hal2_1)	(vir1_1	vir2_1)))	vir2_2))	((gac2_2
((((((((((bur1_1	gab2_1)	((rot1_1	rot2_2)	rot3_1))	grm1_1)	((icr1_1	((gal1_1	gal2_1)	vel1_2))	((406.1_2	ceb1_1)	((((lai1_1	(tri1_2	tri2_1))	tri2_2)	tri1_1)	lai2_1))))	(((((((369.1_1	gab1_2)	406.1_1)	(((416.1_3	ceb1_2)	lai2_2)	vul1_2))	406.1_3)	((gra1_1	rot1_2)	(gra2_1	(icr2_2	vul1_1))))	416.1_4)	(ceb2_1	(((gac2_1	plu1_1)	plu2_2)	icr2_1))))	(((366.1_1	(gal2_2	grm2_1))	((((icr1_4	vel2_2)	vel1_1)	((hal1_1	hal2_1)	(vir1_1	vir2_1)))	bur2_2))	vir2_2))	(gac2_2
(((((((((bur1_1	gab2_1)	((rot3_1	rot2_2)	rot1_1))	grm1_1)	(((((((369.1_1	lai2_2)	(ceb1_2	gab1_2))	(406.1_1	(416.1_3	vul1_2)))	406.1_3)	((((gra1_1	rot1_2)	icr2_2)	vul1_1)	gra2_1))	416.1_4)	(ceb2_1	(((gac2_1	plu1_1)	plu2_2)	icr2_1))))	(icr1_1	(((406.1_2	ceb1_1)	((((lai1_1	tri2_2)	tri1_1)	(tri1_2	tri2_1))	lai2_1))	(gal1_1	(gal2_1	vel1_2)))))	((((gal2_2	(grm2_1	vir2_2))	366.1_1)	(((icr1_4	vel2_2)	(bur2_2	vel1_1))	((hal1_1	hal2_1)	(vir1_1	vir2_1))))	((gac2_2
(((((((bur1_1	((rot1_1	(rot2_2	rot3_1))	gab2_1))	grm1_1)	(((icr1_1	((406.1_2	ceb1_1)	((((lai1_1	tri2_2)	(tri1_2	tri2_1))	tri1_1)	lai2_1)))	(((((((369.1_1	vul1_2)	416.1_3)	406.1_1)	lai2_2)	(406.1_3	(ceb1_2	gab1_2)))	(416.1_4	((((gra1_1	rot1_2)	gra2_1)	vul1_1)	icr2_2)))	(ceb2_1	(((gac2_1	plu1_1)	plu2_2)	icr2_1))))	(gal1_1	(gal2_1	vel1_2))))	(((((366.1_1	gal2_2)	(grm2_1	vir2_2))	(((icr1_4	vel2_2)	vel1_1)	((hal2_1	hal1_1)	(vir1_1	vir2_1))))	bur2_2)	((gac2_2
((((((((bur1_1	((rot1_1	(rot2_2	rot3_1))	gab2_1))	grm1_1)	(((((((369.1_1	vul1_2)	(ceb1_2	lai2_2))	((406.1_1	gab1_2)	416.1_3))	((gra1_1	rot1_2)	(gra2_1	(icr2_2	vul1_1))))	406.1_3)	416.1_4)	(ceb2_1	(((gac2_1	plu2_2)	plu1_1)	icr2_1))))	(((icr1_1	(406.1_2	ceb1_1))	((((lai1_1	tri2_2)	tri1_1)	(tri1_2	tri2_1))	lai2_1))	((gal1_1	vel1_2)	gal2_1)))	(((((366.1_1	(gal2_2	grm2_1))	vir2_2)	bur2_2)	(((icr1_4	vel2_2)	vel1_1)	((hal1_1	hal2_1)	(vir1_1	vir2_1))))	((gac2_2
(((((((grm1_1	(bur1_1	(((rot2_2	rot3_1)	rot1_1)	gab2_1)))	((((((369.1_1	(416.1_3	ceb1_2))	lai2_2)	(406.1_1	(gab1_2	vul1_2)))	406.1_3)	((((gra1_1	rot1_2)	icr2_2)	gra2_1)	vul1_1))	(416.1_4	(ceb2_1	(((gac2_1	plu2_2)	plu1_1)	icr2_1)))))	((icr1_1	((406.1_2	ceb1_1)	((((lai1_1	tri1_1)	tri2_2)	(tri1_2	tri2_1))	lai2_1)))	((gal1_1	vel1_2)	gal2_1)))	((((366.1_1	grm2_1)	(gal2_2	vir2_2))	((((icr1_4	vel2_2)	vel1_1)	((hal1_1	hal2_1)	(vir1_1	vir2_1)))	bur2_2))	((gac2_2
(((((((((bur1_1	(rot1_1	(rot3_1	rot2_2)))	gab2_1)	grm1_1)	(icr1_1	(((406.1_2	ceb1_1)	((lai1_1	((tri1_2	tri2_1)	tri2_2))	(lai2_1	tri1_1)))	((gal1_1	vel1_2)	gal2_1))))	((((((((369.1_1	((406.1_1	416.1_3)	ceb1_2))	gab1_2)	vul1_2)	lai2_2)	406.1_3)	((((gra1_1	rot1_2)	vul1_1)	gra2_1)	icr2_2))	416.1_4)	(ceb2_1	((gac2_1	(plu1_1	plu2_2))	icr2_1))))	((((gal2_2	grm2_1)	(366.1_1	vir2_2))	(((icr1_4	vel2_2)	vel1_1)	(bur2_2	((hal1_1	hal2_1)	(vir1_1	vir2_1)))))	((gac2_2
(((((((grm1_1	((bur1_1	((rot3_1	rot1_1)	rot2_2))	gab2_1))	((((((369.1_1	(406.1_1	gab1_2))	(((416.1_3	ceb1_2)	vul1_2)	lai2_2))	406.1_3)	(((gra1_1	rot1_2)	(gra2_1	vul1_1))	icr2_2))	(ceb2_1	(((gac2_1	plu1_1)	plu2_2)	icr2_1)))	416.1_4))	((icr1_1	((406.1_2	ceb1_1)	((((lai1_1	tri2_2)	tri1_1)	(tri1_2	tri2_1))	lai2_1)))	((gal1_1	vel1_2)	gal2_1)))	(gac2_2	(vel2_1	vup2_2)))	((((gal2_2	grm2_1)	vir2_2)	366.1_1)	(((icr1_4	vel2_2)	vel1_1)	(bur2_2	((hal2_1	hal1_1)
(((((((grm1_1	((bur1_1	((rot3_1	rot2_2)	rot1_1))	gab2_1))	(((((((((369.1_1	416.1_3)	(ceb1_2	gab1_2))	vul1_2)	406.1_1)	lai2_2)	((((gra1_1	rot1_2)	vul1_1)	gra2_1)	icr2_2))	406.1_3)	416.1_4)	(ceb2_1	(((gac2_1	plu1_1)	plu2_2)	icr2_1))))	((icr1_1	((406.1_2	ceb1_1)	(((lai1_1	(tri1_2	tri2_1))	(tri1_1	tri2_2))	lai2_1)))	((gal1_1	vel1_2)	gal2_1)))	((((((366.1_1	gal2_2)	vir2_2)	bur2_2)	grm2_1)	(((icr1_4	vel2_2)	vel1_1)	((hal2_1	hal1_1)	(vir1_1	vir2_1))))	((gac2_2
(((((((((bur1_1	gab2_1)	((rot2_2	rot3_1)	rot1_1))	grm1_1)	((gal1_1	vel1_2)	gal2_1))	((icr1_1	((((lai1_1	tri2_2)	tri1_1)	(tri1_2	tri2_1))	lai2_1))	(406.1_2	ceb1_1)))	((((((((369.1_1	gab1_2)	406.1_1)	((416.1_3	ceb1_2)	lai2_2))	vul1_2)	406.1_3)	((((gra1_1	rot1_2)	gra2_1)	vul1_1)	icr2_2))	416.1_4)	(ceb2_1	(((gac2_1	plu1_1)	plu2_2)	icr2_1))))	(((((366.1_1	grm2_1)	gal2_2)	((((icr1_4	vel2_2)	vel1_1)	((hal1_1	hal2_1)	(vir1_1	vir2_1)))	bur2_2))	vir2_2)	((gac2_2
((((((((bur1_1	((rot1_1	(rot2_2	rot3_1))	gab2_1))	grm1_1)	((icr1_1	((406.1_2	ceb1_1)	(((lai1_1	(tri1_1	tri2_2))	(tri1_2	tri2_1))	lai2_1)))	(gal1_1	(gal2_1	vel1_2))))	(gac2_2	(vup2_2	vel2_1)))	((((366.1_1	(gal2_2	grm2_1))	vir2_2)	(((icr1_4	vel2_2)	vel1_1)	((hal1_1	hal2_1)	(vir1_1	vir2_1))))	bur2_2))	(((((((gag1_1	(((((ceb2_2	vup2_1)	vul3_1)	icr2_3)	(gag2_2	vul2_1))	((gab1_1	icr1_3)	gab2_2)))	(plu2_1	gag2_1))	(((bur1_2	bur2_1)	(lit1_1	lit2_1))	gac1_1))
(((((((grm1_1	((bur1_1	gab2_1)	((rot2_2	rot3_1)	rot1_1)))	((icr1_1	((406.1_2	ceb1_1)	(((lai1_1	lai2_1)	(tri1_1	tri2_2))	(tri1_2	tri2_1))))	((gal1_1	gal2_1)	vel1_2)))	((gac2_2	vel2_1)	vup2_2))	(((((366.1_1	gal2_2)	grm2_1)	vir2_2)	((((icr1_4	vel2_2)	vel1_1)	((hal1_1	hal2_1)	(vir1_1	vir2_1)))	bur2_2))	(((((((((icr2_3	gab1_1)	((((ceb2_2	plu2_1)	gag2_1)	((vul2_1	icr1_3)	vup2_1))	vul3_1))	((gab2_2	gag2_2)	gag1_1))	(((bur1_2	bur2_1)	(lit1_1	lit2_1))	gac1_1))
((((((grm1_1	((((icr1_1	(((lai1_1	tri1_1)	((tri1_2	tri2_1)	tri2_2))	lai2_1))	(406.1_2	ceb1_1))	((gal1_1	vel1_2)	gal2_1))	((bur1_1	((rot2_2	rot1_1)	rot3_1))	gab2_1)))	((((366.1_1	grm2_1)	gal2_2)	bur2_2)	((((icr1_4	vel2_2)	vel1_1)	((hal2_1	hal1_1)	(vir1_1	vir2_1)))	vir2_2)))	((gac2_2	vup2_2)	vel2_1))	(((((369.1_1	(lai2_2	vul1_2))	(((406.1_1	ceb1_2)	416.1_3)	gab1_2))	(416.1_4	(((gra1_1	rot1_2)	(gra2_1	vul1_1))	icr2_2)))	((ceb2_1	((gac2_1	plu1_1)	plu2_2))
(((((((((bur1_1	((rot1_1	rot3_1)	rot2_2))	gab2_1)	grm1_1)	(((icr1_1	((((lai1_1	tri1_1)	tri2_2)	(tri1_2	tri2_1))	lai2_1))	(406.1_2	ceb1_1))	((gal1_1	vel1_2)	gal2_1)))	((gac2_2	vup2_2)	vel2_1))	((((366.1_1	grm2_1)	gal2_2)	bur2_2)	((((icr1_4	vel2_2)	vel1_1)	((hal1_1	hal2_1)	(vir1_1	vir2_1)))	vir2_2)))	((((((((((369.1_1	ceb1_2)	406.1_1)	vul1_2)	416.1_3)	gab1_2)	lai2_2)	((((gra1_1	rot1_2)	vul1_1)	gra2_1)	icr2_2))	416.1_4)	(ceb2_1	((gac2_1	(plu1_1	plu2_2))
((((((grm1_1	(gal1_1	(gal2_1	vel1_2)))	((icr1_1	(((406.1_2	ceb1_1)	lai2_1)	((lai1_1	tri1_1)	((tri1_2	tri2_1)	tri2_2))))	((bur1_1	((rot2_2	rot3_1)	rot1_1))	gab2_1)))	((((gal2_2	(366.1_1	vir2_2))	grm2_1)	((((icr1_4	vel2_2)	vel1_1)	((hal1_1	hal2_1)	(vir1_1	vir2_1)))	bur2_2))	((gac2_2	vel2_1)	vup2_2)))	((((((369.1_1	gab1_2)	lai2_2)	((406.1_1	(416.1_3	ceb1_2))	vul1_2))	(((gra1_1	rot1_2)	(gra2_1	vul1_1))	icr2_2))	((416.1_4	((gac2_1	plu1_1)	plu2_2))	(ceb2_1
((((((grm1_1	(((icr1_1	(406.1_2	ceb1_1))	((((lai1_1	tri1_1)	(tri1_2	tri2_1))	tri2_2)	lai2_1))	((gal1_1	vel1_2)	gal2_1)))	(((((((((369.1_1	ceb1_2)	vul1_2)	gab1_2)	406.1_1)	(416.1_3	lai2_2))	(((gra1_1	rot1_2)	(gra2_1	vul1_1))	icr2_2))	416.1_4)	(ceb2_1	((gac2_1	(plu1_1	plu2_2))	icr2_1)))	406.1_3))	((bur1_1	(rot1_1	(rot2_2	rot3_1)))	gab2_1))	((((366.1_1	gal2_2)	(grm2_1	vir2_2))	((((icr1_4	vel2_2)	vel1_1)	((hal1_1	hal2_1)	(vir1_1	vir2_1)))	bur2_2))	(gac2_2
((((((grm1_1	((((icr1_1	((((lai1_1	tri2_2)	tri1_1)	(tri1_2	tri2_1))	lai2_1))	(406.1_2	ceb1_1))	(gal1_1	(gal2_1	vel1_2)))	((bur1_1	(rot2_2	(rot1_1	rot3_1)))	gab2_1)))	((((((((369.1_1	vul1_2)	gab1_2)	(406.1_1	(416.1_3	ceb1_2)))	lai2_2)	((((gra1_1	rot1_2)	vul1_1)	gra2_1)	icr2_2))	416.1_4)	(ceb2_1	(((gac2_1	plu2_2)	plu1_1)	icr2_1)))	406.1_3))	(gac2_2	(vel2_1	vup2_2)))	(((366.1_1	(gal2_2	grm2_1))	vir2_2)	((((icr1_4	vel2_2)	vel1_1)	((hal2_1	hal1_1)	(vir1_1
(((((grm1_1	((icr1_1	(((406.1_2	ceb1_1)	(((lai1_1	(tri1_1	tri2_2))	(tri1_2	tri2_1))	lai2_1))	(((bur1_1	((rot1_1	rot3_1)	rot2_2))	gab2_1)	((gal1_1	gal2_1)	vel1_2))))	((((((((369.1_1	416.1_3)	gab1_2)	vul1_2)	(406.1_1	ceb1_2))	lai2_2)	406.1_3)	((gra1_1	rot1_2)	((gra2_1	icr2_2)	vul1_1)))	(((416.1_4	(gac2_1	(plu1_1	plu2_2)))	icr2_1)	ceb2_1))))	((gac2_2	vel2_1)	vup2_2))	((366.1_1	((gal2_2	grm2_1)	vir2_2))	((((icr1_4	vel2_2)	vel1_1)	((vir1_1	vir2_1)	(hal1_1
(((((((((grm1_1	((bur1_1	((rot2_2	rot3_1)	rot1_1))	gab2_1))	(((((((((369.1_1	vul1_2)	416.1_3)	gab1_2)	(ceb1_2	lai2_2))	406.1_1)	406.1_3)	((((gra1_1	rot1_2)	vul1_1)	gra2_1)	icr2_2))	(ceb2_1	icr2_1))	(416.1_4	(gac2_1	(plu1_1	plu2_2)))))	((icr1_1	(((lai1_1	lai2_1)	(tri1_1	tri2_2))	(tri1_2	tri2_1)))	(406.1_2	ceb1_1)))	((gal1_1	vel1_2)	gal2_1))	(gac2_2	(vel2_1	vup2_2)))	((vir2_2	(366.1_1	(gal2_2	grm2_1)))	((((icr1_4	vel2_2)	vel1_1)	((hal1_1	hal2_1)	(vir1_1
(((((((grm1_1	(icr1_1	((gal1_1	vel1_2)	gal2_1)))	((bur1_1	(rot3_1	(rot1_1	rot2_2)))	gab2_1))	(((((((369.1_1	vul1_2)	lai2_2)	((406.1_1	(416.1_3	ceb1_2))	gab1_2))	406.1_3)	((gra1_1	rot1_2)	((gra2_1	vul1_1)	icr2_2)))	(((416.1_4	((gac2_1	plu1_1)	plu2_2))	icr2_1)	ceb2_1))	((406.1_2	ceb1_1)	((lai1_1	((tri1_1	tri2_2)	(tri1_2	tri2_1)))	lai2_1))))	(((((366.1_1	(gal2_2	grm2_1))	bur2_2)	(((icr1_4	vel2_2)	vel1_1)	((hal2_1	hal1_1)	(vir1_1	vir2_1))))	vir2_2)	((gac2_2
(((((((((grm1_1	((bur1_1	((rot1_1	rot2_2)	rot3_1))	gab2_1))	((gal1_1	vel1_2)	gal2_1))	(icr1_1	(406.1_2	ceb1_1)))	((((lai1_1	(tri1_1	tri2_2))	tri1_2)	tri2_1)	lai2_1))	((((((369.1_1	(406.1_1	(416.1_3	vul1_2)))	(gab1_2	lai2_2))	ceb1_2)	406.1_3)	(((gra1_1	rot1_2)	icr2_2)	(gra2_1	vul1_1)))	(((416.1_4	((gac2_1	plu1_1)	plu2_2))	icr2_1)	ceb2_1)))	((((gal2_2	grm2_1)	vir2_2)	((366.1_1	bur2_2)	((vel1_1	(icr1_4	vel2_2))	((hal1_1	hal2_1)	(vir1_1	vir2_1)))))	((gac2_2
((((((grm1_1	(((icr1_1	((bur1_1	(rot3_1	(rot1_1	rot2_2)))	gab2_1))	((406.1_2	ceb1_1)	((lai1_1	((tri1_1	tri2_2)	(tri1_2	tri2_1)))	lai2_1)))	((gal1_1	vel1_2)	gal2_1)))	((((((((369.1_1	vul1_2)	lai2_2)	((416.1_3	ceb1_2)	gab1_2))	406.1_1)	406.1_3)	(((gra1_1	rot1_2)	(gra2_1	vul1_1))	icr2_2))	(416.1_4	((gac2_1	plu1_1)	plu2_2)))	(ceb2_1	icr2_1)))	((((((((plu2_1	(ceb2_2	gab1_1))	gag1_1)	(((icr2_3	vul2_1)	((((bur1_2	bur2_1)	(lit1_1	lit2_1))	gac1_1)	vul3_1))	(((gab2_2
((((((((grm1_1	(((icr1_1	(406.1_2	ceb1_1))	((((lai1_1	tri1_1)	tri2_2)	(tri1_2	tri2_1))	lai2_1))	((bur1_1	(rot3_1	(rot1_1	rot2_2)))	gab2_1)))	((gal1_1	vel1_2)	gal2_1))	((((((((369.1_1	vul1_2)	lai2_2)	((406.1_1	416.1_3)	gab1_2))	ceb1_2)	406.1_3)	((((gra1_1	rot1_2)	icr2_2)	vul1_1)	gra2_1))	(ceb2_1	icr2_1))	(416.1_4	((gac2_1	plu2_2)	plu1_1))))	((vir2_2	((366.1_1	(gal2_2	grm2_1))	bur2_2))	((vel1_1	(icr1_4	vel2_2))	((hal1_1	hal2_1)	(vir1_1	vir2_1)))))	((gac2_2
(((((((grm1_1	((gal1_1	vel1_2)	gal2_1))	(((icr1_1	((((lai1_1	tri2_2)	tri1_1)	(tri1_2	tri2_1))	lai2_1))	(406.1_2	ceb1_1))	((bur1_1	((rot1_1	rot2_2)	rot3_1))	gab2_1)))	((gac2_2	vup2_2)	vel2_1))	((((366.1_1	vir2_2)	(gal2_2	grm2_1))	((((icr1_4	vel2_2)	vel1_1)	((hal1_1	hal2_1)	(vir1_1	vir2_1)))	bur2_2))	((((((((((icr2_3	((gag2_1	plu2_1)	gag1_1))	(((gab2_2	icr1_3)	vul2_1)	gag2_2))	((ceb2_2	gab1_1)	(vul3_1	vup2_1)))	(lit1_1	lit2_1))	((bur1_2	bur2_1)	gac1_1))
((((((((grm1_1	((bur1_1	(rot1_1	(rot2_2	rot3_1)))	gab2_1))	((icr1_1	((406.1_2	ceb1_1)	(((lai1_1	tri1_1)	tri2_2)	(lai2_1	(tri1_2	tri2_1)))))	(gal1_1	(gal2_1	vel1_2))))	(gac2_2	(vup2_2	vel2_1)))	((((366.1_1	(gal2_2	grm2_1))	vir2_2)	(((icr1_4	vel2_2)	vel1_1)	((hal1_1	hal2_1)	(vir1_1	vir2_1))))	bur2_2))	(((((((369.1_1	gab1_2)	(416.1_3	vul1_2))	((406.1_1	ceb1_2)	lai2_2))	406.1_3)	(((gra1_1	rot1_2)	gra2_1)	(icr2_2	vul1_1)))	(416.1_4	((gac2_1	plu2_2)	plu1_1)))
((((((((grm1_1	(icr1_1	((gal1_1	vel1_2)	gal2_1)))	((406.1_2	ceb1_1)	(((lai1_1	(tri1_1	tri2_2))	(tri1_2	tri2_1))	lai2_1)))	((bur1_1	(rot2_2	(rot1_1	rot3_1)))	gab2_1))	((gac2_2	vup2_2)	vel2_1))	((((366.1_1	(gal2_2	grm2_1))	vir2_2)	bur2_2)	(((icr1_4	vel2_2)	vel1_1)	((hal1_1	hal2_1)	(vir1_1	vir2_1)))))	(((((((((gag2_2	vul2_1)	icr1_3)	(ceb2_2	vul3_1))	(((bur1_2	bur2_1)	(lit1_1	lit2_1))	gac1_1))	((((gag1_1	(plu2_1	vup2_1))	gag2_1)	icr2_3)	(gab2_2	gab1_1)))
(((((((grm1_1	(icr1_1	(((406.1_2	ceb1_1)	((lai1_1	((tri1_1	tri2_2)	(tri1_2	tri2_1)))	lai2_1))	(gal1_1	(gal2_1	vel1_2)))))	((bur1_1	(rot1_1	(rot2_2	rot3_1)))	gab2_1))	((((((369.1_1	(ceb1_2	(gab1_2	lai2_2)))	((406.1_1	vul1_2)	416.1_3))	(ceb2_1	icr2_1))	(((gra1_1	rot1_2)	vul1_1)	(gra2_1	icr2_2)))	(416.1_4	((gac2_1	plu1_1)	plu2_2)))	406.1_3))	(((((grm2_1	gal2_2)	366.1_1)	vir2_2)	((((icr1_4	vel2_2)	vel1_1)	((hal1_1	hal2_1)	(vir1_1	vir2_1)))	bur2_2))	((gac2_2
((((((((grm1_1	((((lai1_1	tri2_2)	tri1_1)	(tri1_2	tri2_1))	lai2_1))	(406.1_2	ceb1_1))	((((((((369.1_1	ceb1_2)	(lai2_2	vul1_2))	406.1_1)	(416.1_3	gab1_2))	(((gra1_1	rot1_2)	(gra2_1	vul1_1))	icr2_2))	(ceb2_1	icr2_1))	406.1_3)	(416.1_4	((gac2_1	plu1_1)	plu2_2))))	((icr1_1	(gal1_1	(gal2_1	vel1_2)))	((bur1_1	(rot2_2	(rot1_1	rot3_1)))	gab2_1)))	(((((grm2_1	gal2_2)	366.1_1)	vir2_2)	((((icr1_4	vel2_2)	vel1_1)	((hal2_1	hal1_1)	(vir1_1	vir2_1)))	bur2_2))	((gac2_2
(((((((grm1_1	((((((369.1_1	ceb1_2)	(406.1_1	lai2_2))	((416.1_3	vul1_2)	gab1_2))	((((gra1_1	rot1_2)	icr2_2)	vul1_1)	gra2_1))	406.1_3)	((416.1_4	((gac2_1	plu2_2)	plu1_1))	(ceb2_1	icr2_1))))	(((icr1_1	(406.1_2	ceb1_1))	(((lai1_1	(tri1_1	tri2_2))	(tri1_2	tri2_1))	lai2_1))	(((bur1_1	(rot2_2	(rot1_1	rot3_1)))	gab2_1)	(gal1_1	(gal2_1	vel1_2)))))	((gac2_2	vel2_1)	vup2_2))	(((vir2_2	(366.1_1	(gal2_2	grm2_1)))	(((icr1_4	vel2_2)	vel1_1)	((hal1_1	hal2_1)	(vir1_1
(((((((grm1_1	((icr1_1	((406.1_2	ceb1_1)	((gal1_1	vel1_2)	gal2_1)))	((((lai1_1	tri1_1)	tri2_2)	(tri1_2	tri2_1))	lai2_1)))	((bur1_1	((rot3_1	rot2_2)	rot1_1))	gab2_1))	(((((369.1_1	(((406.1_1	416.1_3)	ceb1_2)	vul1_2))	(gab1_2	lai2_2))	406.1_3)	(((gra1_1	rot1_2)	vul1_1)	(gra2_1	icr2_2)))	((416.1_4	((gac2_1	plu1_1)	plu2_2))	(ceb2_1	icr2_1))))	(((((grm2_1	gal2_2)	366.1_1)	((((icr1_4	vel2_2)	vel1_1)	((hal2_1	hal1_1)	(vir1_1	vir2_1)))	bur2_2))	vir2_2)	((gac2_2
((((((((grm1_1	((icr1_1	((gal1_1	vel1_2)	gal2_1))	((406.1_2	ceb1_1)	(((((lai1_1	tri1_2)	tri2_1)	tri1_1)	tri2_2)	lai2_1))))	((bur1_1	(rot1_1	(rot2_2	rot3_1)))	gab2_1))	((((((((369.1_1	vul1_2)	(406.1_1	416.1_3))	lai2_2)	(ceb1_2	gab1_2))	406.1_3)	((((gra1_1	rot1_2)	vul1_1)	gra2_1)	icr2_2))	(ceb2_1	icr2_1))	(416.1_4	(gac2_1	(plu1_1	plu2_2)))))	(((((grm2_1	366.1_1)	gal2_2)	(((icr1_4	vel2_2)	vel1_1)	((hal2_1	hal1_1)	(vir1_1	vir2_1))))	vir2_2)	bur2_2))	((gac2_2
(((((((((grm1_1	((bur1_1	(rot2_2	(rot1_1	rot3_1)))	gab2_1))	((gal1_1	vel1_2)	gal2_1))	((icr1_1	(406.1_2	ceb1_1))	((((lai1_1	tri1_1)	tri2_2)	(tri1_2	tri2_1))	lai2_1)))	(((366.1_1	(gal2_2	grm2_1))	vir2_2)	((((icr1_4	vel2_2)	vel1_1)	((hal1_1	hal2_1)	(vir1_1	vir2_1)))	bur2_2)))	((gac2_2	vup2_2)	vel2_1))	((((((((icr2_3	vul2_1)	(gag2_1	(icr1_3	vup2_1)))	((ceb2_2	gab2_2)	((vul3_1	gab1_1)	gag2_2)))	((plu2_1	gag1_1)	gac1_2))	((bur1_2	bur2_1)	(gac1_1	(lit1_1
(((((((grm1_1	((icr1_1	((406.1_2	ceb1_1)	(((lai1_1	(tri1_2	tri2_1))	(tri1_1	tri2_2))	lai2_1)))	((gal1_1	vel1_2)	gal2_1)))	((bur1_1	((rot1_1	rot3_1)	rot2_2))	gab2_1))	(gac2_2	(vel2_1	vup2_2)))	((((366.1_1	grm2_1)	gal2_2)	vir2_2)	((((icr1_4	vel2_2)	vel1_1)	((hal1_1	hal2_1)	(vir1_1	vir2_1)))	bur2_2)))	((((((((((gab1_1	(plu2_1	vul3_1))	icr1_3)	((gag2_1	vup2_1)	gag2_2))	((gab2_2	ceb2_2)	vul2_1))	gac1_2)	(gag1_1	icr2_3))	((bur1_2	bur2_1)	(gac1_1	(lit1_1
(((((((((grm1_1	(406.1_2	ceb1_1))	((((lai1_1	tri1_1)	tri2_2)	(tri1_2	tri2_1))	lai2_1))	((icr1_1	((bur1_1	((rot3_1	rot1_1)	rot2_2))	gab2_1))	((gal1_1	gal2_1)	vel1_2)))	((gac2_2	vup2_2)	vel2_1))	(((((366.1_1	grm2_1)	gal2_2)	(((icr1_4	vel2_2)	vel1_1)	((hal1_1	hal2_1)	(vir1_1	vir2_1))))	vir2_2)	bur2_2))	(((((((369.1_1	((416.1_3	gab1_2)	(ceb1_2	vul1_2)))	lai2_2)	406.1_1)	((((gra1_1	rot1_2)	gra2_1)	vul1_1)	icr2_2))	(ceb2_1	icr2_1))	(416.1_4	((gac2_1	plu1_1)
(((((((grm1_1	(((icr1_1	((406.1_2	ceb1_1)	((((lai1_1	tri1_1)	tri2_2)	(tri1_2	tri2_1))	lai2_1)))	((bur1_1	((rot1_1	rot2_2)	rot3_1))	gab2_1))	((gal1_1	gal2_1)	vel1_2)))	((((gal2_2	grm2_1)	366.1_1)	vir2_2)	((((icr1_4	vel2_2)	vel1_1)	bur2_2)	((hal1_1	hal2_1)	(vir1_1	vir2_1)))))	((gac2_2	vup2_2)	vel2_1))	(((((((369.1_1	(416.1_3	vul1_2))	gab1_2)	(ceb1_2	lai2_2))	406.1_1)	((((gra1_1	rot1_2)	vul1_1)	gra2_1)	icr2_2))	(416.1_4	(ceb2_1	(((gac2_1	plu2_2)	plu1_1)
(((((((((bur1_1	(rot2_2	(rot3_1	rot1_1)))	grm1_1)	((((406.1_2	ceb1_1)	((((lai1_1	tri1_1)	tri2_2)	(tri1_2	tri2_1))	lai2_1))	gab2_1)	((gal1_1	gal2_1)	vel1_2)))	icr1_1)	((gac2_2	vup2_2)	vel2_1))	(((366.1_1	(gal2_2	grm2_1))	vir2_2)	(((icr1_4	vel2_2)	vel1_1)	(bur2_2	(hal1_1	(hal2_1	(vir1_1	vir2_1)))))))	((((((((gac1_2	gag2_2)	icr2_3)	(((gag1_1	(gab1_1	gag2_1))	ceb2_2)	((((vul3_1	plu2_1)	(gab2_2	vup2_1))	vul2_1)	icr1_3)))	(((bur1_2	bur2_1)	(lit1_1	lit2_1))
((((((((((grm1_1	(bur1_1	((rot1_1	rot2_2)	rot3_1)))	((gal1_1	vel1_2)	gal2_1))	gab2_1)	((icr1_1	(406.1_2	ceb1_1))	(((lai1_1	tri2_2)	(tri1_1	(tri1_2	tri2_1)))	lai2_1)))	(gac2_2	(vel2_1	vup2_2)))	(((366.1_1	vir2_2)	(gal2_2	grm2_1))	(((icr1_4	vel2_2)	vel1_1)	(bur2_2	((hal1_1	hal2_1)	(vir1_1	vir2_1))))))	(((((((((((gag2_1	vul3_1)	ceb2_2)	(icr1_3	plu2_1))	(gag1_1	gab1_1))	((icr2_3	gab2_2)	vul2_1))	((gac1_2	vup2_1)	gag2_2))	((bur1_2	bur2_1)	(lit1_1	lit2_1)))
((((((((grm1_1	(bur1_1	((rot1_1	rot3_1)	rot2_2)))	gab2_1)	(((icr1_1	(406.1_2	ceb1_1))	(((lai1_1	(tri1_1	tri2_2))	(tri1_2	tri2_1))	lai2_1))	((gal1_1	vel1_2)	gal2_1)))	(((366.1_1	(gal2_2	grm2_1))	vir2_2)	(((vel1_1	(icr1_4	vel2_2))	((hal2_1	hal1_1)	(vir1_1	vir2_1)))	bur2_2)))	((gac2_2	vup2_2)	vel2_1))	(((((((((icr1_3	gab2_2)	gag2_2)	(ceb2_2	gag2_1))	(((gac1_2	plu2_1)	icr2_3)	((((vul2_1	vup2_1)	gab1_1)	gag1_1)	vul3_1)))	(bur1_2	bur2_1))	(gac1_1	(lit1_1
((((((((bur1_1	(rot1_1	(rot2_2	rot3_1)))	grm1_1)	(((icr1_1	gab2_1)	((406.1_2	ceb1_1)	((((lai1_1	tri2_2)	tri1_1)	(tri1_2	tri2_1))	lai2_1)))	((gal1_1	gal2_1)	vel1_2)))	(gac2_2	(vel2_1	vup2_2)))	((((grm2_1	gal2_2)	366.1_1)	vir2_2)	((((icr1_4	vel2_2)	vel1_1)	((hal1_1	hal2_1)	(vir1_1	vir2_1)))	bur2_2)))	((((((369.1_1	vul1_2)	((406.1_1	gab1_2)	((416.1_3	ceb1_2)	lai2_2)))	((gra1_1	rot1_2)	((gra2_1	vul1_1)	icr2_2)))	416.1_4)	(ceb2_1	(((gac2_1	plu1_1)	plu2_2)
((((((((((bur1_1	((rot1_1	rot3_1)	rot2_2))	grm1_1)	icr1_1)	((((406.1_2	ceb1_1)	(((lai1_1	(tri1_1	tri2_2))	(tri1_2	tri2_1))	lai2_1))	(gal1_1	(gal2_1	vel1_2)))	gab2_1))	((gac2_2	vel2_1)	vup2_2))	((((((((icr1_3	gag1_1)	(ceb2_2	gag2_1))	gac1_2)	(((gab1_1	(plu2_1	vul3_1))	((gab2_2	icr2_3)	vul2_1))	(gag2_2	vup2_1)))	((bur1_2	bur2_1)	(gac1_1	(lit1_1	lit2_1))))	(416.1_1	416.1_2))	((369.1_2	vup1_1)	vul2_2))	icr1_2))	(((366.1_1	(gal2_2	grm2_1))	vir2_2)	((((icr1_4
(((((((((((bur1_1	(rot3_1	(rot1_1	rot2_2)))	grm1_1)	icr1_1)	(((406.1_2	ceb1_1)	(((lai1_1	(tri1_1	tri2_2))	(tri1_2	tri2_1))	lai2_1))	gab2_1))	((gal1_1	vel1_2)	gal2_1))	((((366.1_1	gal2_2)	grm2_1)	((((icr1_4	vel2_2)	vel1_1)	bur2_2)	((hal2_1	hal1_1)	(vir1_1	vir2_1))))	vir2_2))	((gac2_2	vup2_2)	vel2_1))	((((((((((gab2_2	gag1_1)	vul2_1)	(gac1_2	(gag2_1	((gab1_1	plu2_1)	vul3_1))))	((ceb2_2	icr2_3)	vup2_1))	gag2_2)	icr1_3)	(((bur1_2	bur2_1)	gac1_1)	(lit1_1
((((((((bur1_1	((rot1_1	rot3_1)	rot2_2))	grm1_1)	(((icr1_1	((406.1_2	ceb1_1)	(((lai1_1	tri1_1)	tri2_2)	(lai2_1	(tri1_2	tri2_1)))))	((gal1_1	gal2_1)	vel1_2))	gab2_1))	(gac2_2	(vel2_1	vup2_2)))	(((366.1_1	(gal2_2	grm2_1))	vir2_2)	((((icr1_4	vel2_2)	vel1_1)	((hal1_1	hal2_1)	(vir1_1	vir2_1)))	bur2_2)))	(((((((((gag2_1	(((gab1_1	vul3_1)	gag2_2)	vup2_1))	icr1_3)	(((ceb2_2	(icr2_3	gab2_2))	plu2_1)	(gac1_2	(gag1_1	vul2_1))))	gac1_1)	(bur1_2	bur2_1))	(lit1_1
((((((((((bur1_1	((rot1_1	rot3_1)	rot2_2))	grm1_1)	gab2_1)	(((icr1_1	(((lai1_1	tri1_1)	((tri1_2	tri2_1)	tri2_2))	lai2_1))	(406.1_2	ceb1_1))	((gal1_1	vel1_2)	gal2_1)))	(gac2_2	(vel2_1	vup2_2)))	(((gal2_2	vir2_2)	((366.1_1	grm2_1)	bur2_2))	(((icr1_4	vel2_2)	vel1_1)	((hal2_1	hal1_1)	(vir1_1	vir2_1)))))	((((((((gag2_1	vul2_1)	(ceb2_2	(gag1_1	plu2_1)))	(gag2_2	(icr2_3	vul3_1)))	((gab1_1	vup2_1)	((gab2_2	gac1_2)	icr1_3)))	((bur1_2	bur2_1)	((lit1_1	lit2_1)
[truncated: 17,135 more rows]
[truncated: 29 more columns]
