# Supplementary material for: AllCoPol: inferring allele co-ancestry in polyploids
Source: BMC Bioinformatics. 2020 Oct 7;21:441. doi: 10.1186/s12859-020-03750-9 (PMC7542712; doi:10.1186/s12859-020-03750-9)
Supplement: Supplementary file 2 — Additional file 2: Gene trees used in the example analysis. This file contains the data used in the example analysis comprising 10 markers with 18,000 gene trees each. [file 12859_2020_3750_MOESM2_ESM.zip › gene_trees/A39.txt]

(((((vel2_1	((vup1_1	vup2_2)	(gac2_1	plu2_2)))	((gab1_2	(((vel1_1	vul2_1)	vup2_1)	vel2_2))	((lai2_1	((((gal1_2	tri2_1)	(lai1_1	lai1_2))	lai2_2)	(icr1_2	icr2_1)))	((((lit1_1	((gab2_1	vul1_1)	lit2_1))	(gag1_1	vul3_1))	tri1_2)	icr1_3))))	(((icr1_1	icr2_2)	hal1_2)	gag2_1))	(((bur1_1	(tri1_1	tri2_2))	((bur1_2	bur2_2)	bur2_1))	ceb1_1))	(((((rot2_1	rot3_1)	rot3_2)	((366.1_1	icr2_3)	((((((406.1_1	((ceb2_1	gab1_1)	hal2_1))	416.1_2)	(416.1_1	hal1_1))	(plu1_1
((((((((vel2_1	(lit1_1	((lit2_1	vel1_1)	hal1_2)))	((((gab2_1	vup2_1)	vul3_1)	vel2_2)	((gag2_1	(vul1_1	vul2_1))	tri1_2)))	(((gab1_2	(icr2_2	icr1_1))	gag1_1)	(icr1_2	icr2_1)))	(((gal1_2	lai1_2)	lai2_2)	(lai1_1	tri2_1)))	(((vup1_1	vup2_2)	(gac2_1	plu2_2))	(icr1_3	lai2_1)))	((bur1_1	(tri1_1	tri2_2))	(bur1_2	bur2_2)))	(bur2_1	ceb1_1))	((((((rot2_1	rot3_1)	rot3_2)	(((((406.1_1	hal2_1)	(416.1_2	ceb2_1))	((plu1_1	plu2_1)	hal1_1))	(416.1_1	gab1_1))	(vir1_1
((((vel2_1	(((icr1_3	(gag1_1	lai2_1))	((hal1_2	lit2_1)	(gag2_1	(icr1_2	icr2_1))))	((((vel1_1	vul1_1)	vul3_1)	vup2_1)	(gal1_2	(((lai1_1	tri2_1)	lai1_2)	lai2_2)))))	(((((vup2_2	vup1_1)	(gac2_1	plu2_2))	(gab1_2	(icr1_1	(icr2_2	lit1_1))))	(vul2_1	(gab2_1	vel2_2)))	tri1_2))	(((((bur1_1	(bur1_2	bur2_2))	tri2_2)	tri1_1)	bur2_1)	ceb1_1))	(((((((rot2_1	rot3_1)	rot3_2)	(rhc1_1	rhc1_2))	(366.1_1	icr2_3))	((((gac1_1	gal1_1)	gal2_1)	(ceb1_2	ceb2_2))	(vir1_2
(((((vel2_1	lai2_1)	((((((vup2_2	vup1_1)	(gac2_1	plu2_2))	(gab1_2	lit1_1))	(vul3_1	vul1_1))	((((vel2_2	((icr1_1	vup2_1)	(lai1_1	vul2_1)))	lit2_1)	(icr1_3	icr2_2))	hal1_2))	(((gal1_2	lai1_2)	tri2_1)	lai2_2)))	((((vel1_1	gab2_1)	tri1_2)	(icr1_2	icr2_1))	(gag1_1	gag2_1)))	(((bur1_1	(((bur1_2	bur2_2)	tri1_1)	tri2_2))	bur2_1)	ceb1_1))	((((rot2_1	rot3_1)	rot3_2)	((((((406.1_1	ceb2_1)	((416.1_1	416.1_2)	((gab1_1	hal2_1)	hal1_1)))	(plu1_1	plu2_1))	(vir1_1
((((((((vel2_1	hal1_2)	lai2_1)	gag2_1)	((lit2_1	tri1_2)	icr2_2))	((((icr1_2	icr2_1)	((((((gab2_1	vel2_2)	icr1_3)	(gal1_2	((lai1_2	tri2_1)	lai2_2)))	(((gag1_1	vul3_1)	lit1_1)	vel1_1))	vul1_1)	lai1_1))	(gab1_2	(icr1_1	(vul2_1	vup2_1))))	((vup1_1	vup2_2)	(gac2_1	plu2_2))))	((bur1_1	(((bur1_2	bur2_2)	tri2_2)	tri1_1))	bur2_1))	ceb1_1)	((((((rot2_1	rot3_1)	rot3_2)	((((((406.1_1	hal2_1)	hal1_1)	ceb2_1)	416.1_2)	((416.1_1	gab1_1)	(plu1_1	plu2_1)))	(vir1_1
(((((((vel2_1	(((hal1_2	lit2_1)	(((gab2_1	gag1_1)	((gag2_1	vul3_1)	icr1_1))	icr1_3))	(((gal1_2	lai1_2)	(lai2_2	tri2_1))	(icr1_2	icr2_1))))	((vul2_1	(((gab1_2	lit1_1)	vel1_1)	icr2_2))	(lai2_1	lai1_1)))	((vup2_1	vul1_1)	((vup1_1	vup2_2)	(gac2_1	plu2_2))))	vel2_2)	tri1_2)	((((bur1_1	((bur1_2	bur2_2)	tri2_2))	tri1_1)	bur2_1)	ceb1_1))	(((((rot2_1	(rot3_1	rot3_2))	((((406.1_1	hal2_1)	((416.1_1	((416.1_2	gab1_1)	ceb2_1))	hal1_1))	(plu1_1	plu2_1))	(vir1_1
((((vel2_1	((((((lit2_1	vul1_1)	icr1_1)	(vul2_1	icr1_3))	(((icr2_2	vup2_1)	(((gab1_2	vel1_1)	lit1_1)	gag2_1))	((((gab2_1	vel2_2)	gag1_1)	(lai2_1	lai1_1))	vul3_1)))	((((gal1_2	lai1_2)	tri2_1)	lai2_2)	tri1_2))	((((vup1_1	vup2_2)	(gac2_1	plu2_2))	hal1_2)	(icr1_2	icr2_1))))	ceb1_1)	(((bur1_1	(tri1_1	tri2_2))	(bur1_2	bur2_2))	bur2_1))	(((((rot2_1	(rot3_1	rot3_2))	((366.1_1	icr2_3)	(rhc1_1	rhc1_2)))	((((((406.1_1	hal2_1)	gab1_1)	(416.1_2	(plu1_1	plu2_1)))
(((((((vel2_1	(((gag1_1	vul1_1)	(gag2_1	vup2_1))	(lai2_1	lai1_1)))	(((gal1_2	(lai1_2	lai2_2))	tri2_1)	tri1_2))	(hal1_2	(((vul2_1	vel1_1)	icr2_2)	gab2_1)))	(((lit2_1	((icr1_1	vel2_2)	(icr1_2	icr2_1)))	icr1_3)	((lit1_1	vul3_1)	gab1_2)))	((gac2_1	plu2_2)	(vup1_1	vup2_2)))	(((((bur1_1	tri2_2)	tri1_1)	(bur1_2	bur2_2))	ceb1_1)	bur2_1))	((((((rot2_1	rot3_2)	rot3_1)	(((((406.1_1	hal1_1)	((416.1_1	hal2_1)	ceb2_1))	gab1_1)	(416.1_2	(plu2_1	plu1_1)))	(vir1_1
(((vel2_1	((((((hal1_2	icr2_2)	gab2_1)	vel2_2)	(((((gag2_1	(icr1_3	((gag1_1	vul1_1)	lit2_1)))	tri1_2)	(((gal1_2	(tri2_1	lai1_2))	lai2_2)	vul3_1))	(icr1_1	vup2_1))	(lai2_1	lai1_1)))	(gab1_2	((icr1_2	icr2_1)	(vul2_1	vel1_1))))	(lit1_1	((vup2_2	vup1_1)	(gac2_1	plu2_2)))))	((((bur1_1	tri1_1)	tri2_2)	(bur1_2	bur2_2))	(bur2_1	ceb1_1)))	((((((rot2_1	rot3_2)	rot3_1)	(((((406.1_1	ceb2_1)	(hal1_1	hal2_1))	((416.1_1	gab1_1)	416.1_2))	(plu1_1	plu2_1))	(vir1_1
((((((vel2_1	tri1_2)	((((((gab2_1	(vel2_2	vul1_1))	((gag1_1	vel1_1)	vup2_1))	vul2_1)	icr2_2)	hal1_2)	(icr1_1	vul3_1)))	((gal1_2	(lai1_2	tri2_1))	lai2_2))	(((((icr1_2	icr2_1)	icr1_3)	gab1_2)	((lit1_1	gag2_1)	(lai2_1	lai1_1)))	(((vup1_1	vup2_2)	(gac2_1	plu2_2))	lit2_1)))	(((bur1_1	(((bur1_2	bur2_2)	tri2_2)	tri1_1))	bur2_1)	ceb1_1))	((((((rot2_1	rot3_1)	rot3_2)	(((406.1_1	(ceb2_1	hal2_1))	((((416.1_1	416.1_2)	hal1_1)	gab1_1)	(plu2_1	plu1_1)))	(vir1_1
((((((((vel2_1	(tri1_2	vul3_1))	(icr1_2	icr2_1))	icr1_1)	(gag2_1	(gag1_1	lit1_1)))	(lit2_1	vel1_1))	(((((vul1_1	(gab1_2	vup2_1))	(gab2_1	(vel2_2	vul2_1)))	((vup2_2	vup1_1)	(gac2_1	plu2_2)))	((hal1_2	icr2_2)	icr1_3))	(((gal1_2	tri2_1)	(lai1_2	lai2_2))	(lai1_1	lai2_1))))	(((((bur1_1	tri2_2)	tri1_1)	(bur1_2	bur2_2))	bur2_1)	ceb1_1))	((((((rot2_1	rot3_1)	rot3_2)	(((((406.1_1	ceb2_1)	416.1_2)	(((416.1_1	hal1_1)	(plu2_1	plu1_1))	gab1_1))	hal2_1)	(vir1_1
((((((((((vel2_1	((hal1_2	icr1_1)	(gag1_1	(lit2_1	vul2_1))))	gab2_1)	(gag2_1	lit1_1))	tri1_2)	(icr1_2	icr2_1))	(icr1_3	(lai1_1	lai2_1)))	((vup1_1	vup2_2)	(gac2_1	plu2_2)))	(((icr2_2	vul1_1)	((gab1_2	(vul3_1	vup2_1))	(vel1_1	vel2_2)))	((gal1_2	lai2_2)	(tri2_1	lai1_2))))	(((((bur1_1	tri1_1)	(bur1_2	bur2_2))	tri2_2)	bur2_1)	ceb1_1))	(((((rot2_1	rot3_2)	rot3_1)	((((((406.1_1	hal1_1)	(416.1_1	416.1_2))	(ceb2_1	(gab1_1	hal2_1)))	(plu2_1	plu1_1))	(vir1_1
(((((((((((vel2_1	lit1_1)	(gab2_1	gag2_1))	((vul1_1	(((vup1_1	vup2_2)	(gac2_1	plu2_2))	icr1_3))	(gab1_2	vul3_1)))	(((((gal1_2	(lai2_2	tri2_1))	tri1_2)	lai1_2)	((icr2_2	vul2_1)	((gag1_1	lit2_1)	(hal1_2	icr1_1))))	(icr1_2	icr2_1)))	(vel1_1	(vup2_1	((lai2_1	vel2_2)	lai1_1))))	((((bur1_1	(tri1_1	tri2_2))	(bur1_2	bur2_2))	bur2_1)	ceb1_1))	(((366.1_2	(369.1_1	gra1_1))	((gra1_2	gra2_1)	(grm1_1	(grm1_2	grm2_1))))	rot1_1))	((((gac1_1	gal2_1)	gal1_1)	(ceb1_2
((((vel2_1	(((vel2_2	(vup2_1	(gag1_1	(icr2_2	lit2_1))))	lai2_1)	((icr1_3	vul2_1)	gab1_2)))	((((vup1_1	vup2_2)	(gac2_1	plu2_2))	((vul3_1	(icr1_1	vel1_1))	((((gal1_2	lai1_2)	tri1_2)	(lai2_2	tri2_1))	gab2_1)))	((gag2_1	((hal1_2	lit1_1)	lai1_1))	((icr1_2	icr2_1)	vul1_1))))	((((bur1_1	((bur1_2	bur2_2)	tri2_2))	tri1_1)	bur2_1)	ceb1_1))	(((((rot2_1	rot3_1)	rot3_2)	((((gal2_1	(gac1_1	gal1_1))	ceb1_2)	ceb2_2)	(vir1_2	vir2_2)))	(((((406.1_1	ceb2_1)	(plu1_1
((((((((((vel2_1	(((icr1_1	vul3_1)	vel2_2)	gag2_1))	(gag1_1	(lai2_1	lai1_1)))	(icr1_2	icr2_1))	((((((gab2_1	(icr2_2	vul1_1))	(((vul2_1	vel1_1)	lit2_1)	gab1_2))	(((gal1_2	(lai2_2	tri2_1))	lai1_2)	tri1_2))	vup2_1)	((gac2_1	plu2_2)	lit1_1))	hal1_2))	((vup2_2	vup1_1)	icr1_3))	(((((bur1_1	tri1_1)	tri2_2)	(bur1_2	bur2_2))	bur2_1)	ceb1_1))	((((gal1_1	gal2_1)	gac1_1)	(ceb1_2	ceb2_2))	(vir1_2	vir2_2)))	(((rot2_1	(rot3_1	rot3_2))	(((366.1_2	(369.1_1	gra1_1))
((((((((vel2_1	((hal1_2	vul1_1)	(((((vup2_1	gab2_1)	((gag1_1	vel1_1)	vel2_2))	(icr1_2	icr2_1))	icr1_1)	((lai2_1	lai1_1)	lit2_1))))	((gag2_1	gab1_2)	(((((vup1_1	vup2_2)	(gac2_1	plu2_2))	vul3_1)	vul2_1)	icr1_3)))	(((((gal1_2	tri2_1)	lai1_2)	tri1_2)	lai2_2)	(icr2_2	lit1_1)))	((((bur1_1	(tri1_1	tri2_2))	(bur1_2	bur2_2))	bur2_1)	ceb1_1))	((((366.1_2	369.1_1)	gra1_1)	rot1_1)	((gra1_2	gra2_1)	(grm1_1	(grm1_2	grm2_1)))))	((rot2_1	(rot3_1	rot3_2))	((((((406.1_1
(((((vel2_1	(lai2_1	lai1_1))	((((((((vup2_1	(icr1_1	lit1_1))	icr2_2)	gag1_1)	icr1_3)	(((vup1_1	vup2_2)	(gac2_1	plu2_2))	vul1_1))	(((gal1_2	tri2_1)	(lai2_2	tri1_2))	lai1_2))	((vul3_1	vul2_1)	(gab2_1	vel2_2)))	((vel1_1	(lit2_1	gab1_2))	(icr1_2	icr2_1))))	(gag2_1	hal1_2))	((((bur1_1	tri1_1)	((bur1_2	bur2_2)	tri2_2))	bur2_1)	ceb1_1))	(((((rot2_1	rot3_2)	rot3_1)	((((((406.1_1	(416.1_2	((ceb2_1	hal2_1)	hal1_1)))	416.1_1)	(gab1_1	(plu1_1	plu2_1)))	(vir1_1
((((vel2_1	((((vup1_1	vup2_2)	(gac2_1	plu2_2))	(((gab1_2	lit1_1)	(icr2_2	vel1_1))	(gab2_1	(lai1_1	lai2_1))))	(((((gal1_2	tri2_1)	tri1_2)	(lai1_2	lai2_2))	((gag1_1	vul2_1)	icr1_3))	(icr1_1	vup2_1))))	(((vul3_1	((icr1_2	icr2_1)	(lit2_1	vul1_1)))	(hal1_2	vel2_2))	gag2_1))	(((((bur1_1	(bur1_2	bur2_2))	tri2_2)	tri1_1)	bur2_1)	ceb1_1))	(((((((rot2_1	rot3_1)	rot3_2)	(((((406.1_1	gab1_1)	(416.1_1	(ceb2_1	hal2_1)))	hal1_1)	(416.1_2	(plu1_1	plu2_1)))	(vir1_1
((((((vel2_1	(gab2_1	lit1_1))	(icr1_2	icr2_1))	(((((lit2_1	(hal1_2	vel1_1))	vul1_1)	((icr2_2	vel2_2)	(lai1_1	lai2_1)))	(vul2_1	(gab1_2	gag1_1)))	((((vup2_1	(gag2_1	vul3_1))	icr1_1)	((((gal1_2	lai2_2)	tri2_1)	tri1_2)	lai1_2))	icr1_3)))	((vup1_1	vup2_2)	(gac2_1	plu2_2)))	(((((bur1_1	tri2_2)	tri1_1)	bur2_1)	(bur1_2	bur2_2))	ceb1_1))	((((((rot2_1	rot3_2)	rot3_1)	((((((406.1_1	ceb2_1)	gab1_1)	hal1_1)	416.1_1)	((416.1_2	hal2_1)	(plu1_1	plu2_1)))	(vir1_1
((((((vel2_1	icr2_2)	(gab1_2	((gal1_2	(lai1_2	tri2_1))	(lai2_2	tri1_2))))	(((icr1_2	icr2_1)	vup2_1)	gab2_1))	(((lit2_1	vul3_1)	((vup1_1	vup2_2)	(gac2_1	plu2_2)))	(((((gag1_1	vul2_1)	(hal1_2	(icr1_1	(vel1_1	vul1_1))))	lit1_1)	vel2_2)	((gag2_1	(lai2_1	lai1_1))	icr1_3))))	(((bur1_1	(((bur1_2	bur2_2)	tri2_2)	tri1_1))	bur2_1)	ceb1_1))	(((rot2_1	(rot3_1	rot3_2))	((((366.1_2	369.1_1)	gra1_1)	rot1_1)	((gra1_2	gra2_1)	(grm1_1	(grm1_2	grm2_1)))))	(((366.1_1
((((((vel2_1	lai2_1)	(((vup1_1	vup2_2)	icr1_3)	((gac2_1	plu2_2)	(gag1_1	((((gal1_2	tri2_1)	lai2_2)	(lai1_1	tri1_2))	lai1_2)))))	(((vul1_1	vel2_2)	(vul2_1	vup2_1))	(icr1_1	lit1_1)))	(((lit2_1	(gab1_2	vel1_1))	(icr1_2	icr2_1))	((gab2_1	(hal1_2	vul3_1))	(gag2_1	icr2_2))))	((((bur1_1	(tri1_1	tri2_2))	(bur1_2	bur2_2))	bur2_1)	ceb1_1))	((((((rot2_1	rot3_1)	rot3_2)	((((((406.1_1	hal1_1)	hal2_1)	ceb2_1)	((416.1_1	gab1_1)	416.1_2))	(plu2_1	plu1_1))	(vir1_1
((((((vel2_1	((lai2_1	((gab2_1	lit2_1)	lit1_1))	((vul2_1	(vel2_2	vup2_1))	vul1_1)))	(((((icr1_2	icr2_1)	(vup1_1	vup2_2))	icr1_1)	(icr2_2	(gab1_2	vel1_1)))	((gal1_2	lai1_1)	((tri1_2	lai2_2)	(lai1_2	tri2_1)))))	icr1_3)	((hal1_2	((gac2_1	plu2_2)	gag2_1))	(gag1_1	vul3_1)))	(((((bur1_1	tri2_2)	tri1_1)	(bur1_2	bur2_2))	bur2_1)	ceb1_1))	((((rot2_1	rot3_2)	rot3_1)	((366.1_1	icr2_3)	(((366.1_2	369.1_1)	((gra1_1	rot1_1)	((gra1_2	gra2_1)	(grm1_1	(grm1_2
((((((((vel2_1	(gag1_1	gag2_1))	lai2_1)	((((gab2_1	icr2_2)	vup2_1)	icr1_3)	((gac2_1	plu2_2)	hal1_2)))	vel1_1)	((((gal1_2	tri1_2)	(lai1_2	lai2_2))	(lai1_1	tri2_1))	((icr1_2	icr2_1)	vel2_2)))	(((((icr1_1	lit1_1)	((lit2_1	vul2_1)	vul3_1))	vul1_1)	gab1_2)	(vup2_2	vup1_1)))	((((bur1_1	tri2_2)	((bur1_2	bur2_2)	tri1_1))	bur2_1)	ceb1_1))	((((((rot2_1	rot3_1)	rot3_2)	((((gac1_1	gal2_1)	gal1_1)	(ceb1_2	ceb2_2))	(vir1_2	vir2_2)))	(((((366.1_2	369.1_1)	((gra1_2
(((((vel2_1	(gac2_1	plu2_2))	(((((gab1_2	vup2_1)	vul3_1)	hal1_2)	lai2_1)	(vup1_1	vup2_2)))	(((((lit2_1	(icr1_3	(icr2_2	vul1_1)))	icr1_1)	((vel1_1	gag1_1)	vel2_2))	((vul2_1	(gab2_1	(icr1_2	icr2_1)))	lit1_1))	(gag2_1	(((gal1_2	(lai1_2	lai2_2))	(lai1_1	tri1_2))	tri2_1))))	(((((bur1_1	tri2_2)	tri1_1)	(bur1_2	bur2_2))	bur2_1)	ceb1_1))	(((((rot2_1	(rot3_1	rot3_2))	(((((406.1_1	hal2_1)	416.1_2)	hal1_1)	((416.1_1	(plu1_1	plu2_1))	(ceb2_1	gab1_1)))	(vir1_1
(((((vel2_1	(vup1_1	vup2_2))	((((((lai2_1	lit1_1)	(((icr1_2	icr2_1)	(vul1_1	vel2_2))	vul2_1))	((((gab1_2	icr2_2)	vul3_1)	hal1_2)	((gag1_1	icr1_1)	vel1_1)))	(gac2_1	plu2_2))	((lit2_1	gab2_1)	(gag2_1	vup2_1)))	(((((gal1_2	lai1_2)	lai2_2)	(lai1_1	tri2_1))	tri1_2)	icr1_3)))	((((bur1_1	tri1_1)	tri2_2)	(bur1_2	bur2_2))	bur2_1))	ceb1_1)	((((rot2_1	rot3_2)	rot3_1)	((((((406.1_1	416.1_2)	416.1_1)	hal1_1)	(plu1_1	plu2_1))	((gab1_1	ceb2_1)	hal2_1))	(vir1_1
((((((((vel2_1	gab2_1)	((vul1_1	vul2_1)	(icr1_2	icr2_1)))	((((gal1_2	tri2_1)	lai2_2)	(lai1_1	tri1_2))	lai1_2))	(icr1_1	vup2_1))	(gag2_1	icr1_3))	(((((gag1_1	((gab1_2	vul3_1)	(gac2_1	plu2_2)))	(hal1_2	(vel1_1	vel2_2)))	(vup2_2	vup1_1))	(icr2_2	(lit2_1	lai2_1)))	lit1_1))	(((((bur1_1	tri1_1)	(bur1_2	bur2_2))	tri2_2)	bur2_1)	ceb1_1))	(((((rot2_1	(rot3_1	rot3_2))	((((406.1_1	((416.1_2	hal1_1)	(plu1_1	plu2_1)))	gab1_1)	((416.1_1	hal2_1)	ceb2_1))	(vir1_1
(((((((vel2_1	((gab1_2	(gag2_1	(icr1_2	icr2_1)))	gag1_1))	(((vul2_1	icr2_2)	lit2_1)	vel2_2))	(((gab2_1	vul1_1)	lai2_1)	icr1_3))	(((gal1_2	tri1_2)	lai1_1)	((lai2_2	tri2_1)	lai1_2)))	((vup2_2	vup1_1)	((lit1_1	vup2_1)	((hal1_2	((gac2_1	plu2_2)	(icr1_1	vul3_1)))	vel1_1))))	((((bur1_1	((bur1_2	bur2_2)	tri2_2))	tri1_1)	bur2_1)	ceb1_1))	(((((rot2_1	rot3_1)	rot3_2)	(((406.1_1	(((416.1_2	hal2_1)	gab1_1)	(plu2_1	plu1_1)))	(416.1_1	(ceb2_1	hal1_1)))	(vir1_1
((((((vel2_1	(((gac2_1	plu2_2)	lit1_1)	lai2_1))	(((((vul2_1	vup2_1)	(gag2_1	icr1_1))	gag1_1)	(((vel2_2	vel1_1)	(icr2_2	vul3_1))	(icr1_2	icr2_1)))	(gab2_1	hal1_2)))	((lit2_1	vul1_1)	((gab1_2	icr1_3)	(((((gal1_2	lai2_2)	tri2_1)	lai1_2)	tri1_2)	lai1_1))))	(vup1_1	vup2_2))	(((((bur1_1	bur2_2)	bur1_2)	(tri1_1	tri2_2))	bur2_1)	ceb1_1))	(((((rot2_1	(rot3_1	rot3_2))	(((406.1_1	(416.1_1	ceb2_1))	((((416.1_2	hal2_1)	hal1_1)	(plu1_1	plu2_1))	gab1_1))	(vir1_1
(((((((vel2_1	(icr1_3	lit1_1))	(((icr2_2	vul3_1)	(gab2_1	vel1_1))	((gab1_2	vul2_1)	vul1_1)))	(vel2_2	(icr1_2	icr2_1)))	(vup1_1	vup2_2))	((((((gac2_1	plu2_2)	gag2_1)	lai2_1)	(gag1_1	(icr1_1	(lit2_1	vup2_1))))	(((gal1_2	tri2_1)	(lai1_2	lai2_2))	(lai1_1	tri1_2)))	hal1_2))	(((((bur1_1	tri1_1)	tri2_2)	(bur1_2	bur2_2))	bur2_1)	ceb1_1))	(((((((rot2_1	rot3_1)	rot3_2)	((((366.1_2	369.1_1)	rot1_1)	gra1_1)	((gra1_2	gra2_1)	(grm1_1	(grm1_2	grm2_1)))))	((((gac1_1
((((((vel2_1	(((gac2_1	plu2_2)	(lit2_1	vul1_1))	(icr1_3	(((icr2_2	lit1_1)	lai2_1)	vup2_1))))	((((gag1_1	vel2_2)	gab2_1)	(icr1_2	icr2_1))	gab1_2))	((((vul3_1	(icr1_1	vul2_1))	hal1_2)	vel1_1)	(((vup2_2	vup1_1)	(((gal1_2	(lai2_2	tri2_1))	lai1_1)	(lai1_2	tri1_2)))	gag2_1)))	(((((bur1_1	tri1_1)	tri2_2)	(bur1_2	bur2_2))	bur2_1)	ceb1_1))	(((366.1_2	(369.1_1	gra1_1))	rot1_1)	((gra1_2	gra2_1)	(grm1_1	(grm1_2	grm2_1)))))	(((((rot2_1	(rot3_1	rot3_2))	(366.1_1
(((((vel2_1	(gab1_2	(vel1_1	vel2_2)))	((((vup1_1	vup2_2)	(gac2_1	plu2_2))	(((((gag1_1	lit1_1)	lit2_1)	vul2_1)	icr1_1)	(hal1_2	vul1_1)))	((vul3_1	(icr2_2	icr1_3))	(((gab2_1	(icr1_2	icr2_1))	((gal1_2	((lai2_2	lai1_2)	tri2_1))	(lai1_1	tri1_2)))	((gag2_1	vup2_1)	lai2_1)))))	ceb1_1)	(((bur1_1	tri2_2)	((bur1_2	bur2_2)	tri1_1))	bur2_1))	((((((rot2_1	rot3_1)	rot3_2)	(((406.1_1	((416.1_1	(gab1_1	hal2_1))	(416.1_2	ceb2_1)))	(hal1_1	(plu2_1	plu1_1)))	(vir1_1
((((((vel2_1	icr1_3)	gag2_1)	((((((gag1_1	vel1_1)	((gab1_2	lit1_1)	vup2_1))	((vul2_1	((vul1_1	vel2_2)	icr2_2))	lai2_1))	((gal1_2	lai1_1)	(((lai1_2	lai2_2)	tri2_1)	tri1_2)))	(((vup1_1	vup2_2)	(gac2_1	plu2_2))	lit2_1))	((hal1_2	(icr1_1	vul3_1))	(gab2_1	(icr1_2	icr2_1)))))	((((bur1_1	tri1_1)	((bur1_2	bur2_2)	tri2_2))	bur2_1)	ceb1_1))	(((((rot2_1	rot3_1)	rot3_2)	(rhc1_1	rhc1_2))	((366.1_1	icr2_3)	((((406.1_1	(hal1_1	hal2_1))	(416.1_2	gab1_1))	((416.1_1
(((((((((vel2_1	(hal1_2	vul1_1))	vup2_1)	(gab1_2	(lai2_1	lit2_1)))	((icr1_1	vel1_1)	(gab2_1	vul2_1)))	(((gag1_1	(gag2_1	vel2_2))	(lit1_1	icr1_3))	((((vup1_1	vup2_2)	(gac2_1	plu2_2))	(icr1_2	icr2_1))	(icr2_2	vul3_1))))	(((gal1_2	(tri1_2	tri2_1))	(lai2_2	lai1_2))	lai1_1))	(((((bur1_1	tri1_1)	tri2_2)	(bur1_2	bur2_2))	bur2_1)	ceb1_1))	(((rot2_1	(rot3_1	rot3_2))	(((((406.1_1	(gab1_1	hal2_1))	ceb2_1)	((416.1_1	hal1_1)	(plu1_1	plu2_1)))	416.1_2)	(vir1_1
(((((((((((vel2_1	(((vup1_1	vup2_2)	(gac2_1	plu2_2))	(gag2_1	hal1_2)))	(gal1_2	((lai1_1	lai2_2)	((lai1_2	tri2_1)	tri1_2))))	((gag1_1	icr2_2)	(icr1_3	lai2_1)))	((lit1_1	vup2_1)	(((((gab2_1	(icr1_1	lit2_1))	(icr1_2	icr2_1))	gab1_2)	vul2_1)	(((vul1_1	vel1_1)	vul3_1)	vel2_2))))	((bur1_1	((bur1_2	bur2_2)	(tri1_1	tri2_2)))	bur2_1))	ceb1_1)	(((366.1_2	gra1_1)	(369.1_1	rot1_1))	((gra1_2	gra2_1)	(grm1_1	(grm1_2	grm2_1)))))	((((406.1_1	(hal1_1	(plu2_1	plu1_1)))
((((((vel2_1	((vel2_2	(gab2_1	lai2_1))	vel1_1))	(((vup2_1	vul2_1)	icr1_1)	(icr1_2	icr2_1)))	(((lit2_1	gag2_1)	(gab1_2	hal1_2))	(icr1_3	icr2_2)))	(((((vup2_2	vup1_1)	(gac2_1	plu2_2))	gag1_1)	((lit1_1	vul1_1)	vul3_1))	((gal1_2	lai1_2)	(lai2_2	((lai1_1	tri1_2)	tri2_1)))))	(((((bur1_1	tri2_2)	tri1_1)	(bur1_2	bur2_2))	bur2_1)	ceb1_1))	(((((rot2_1	rot3_1)	rot3_2)	(366.1_1	icr2_3))	((((((366.1_2	369.1_1)	gra1_1)	rot1_1)	((gra1_2	gra2_1)	(grm1_1	(grm1_2
(((((vel2_1	((((hal1_2	((gab1_2	(lai2_1	vel2_2))	vul3_1))	gab2_1)	(vul2_1	(vel1_1	lit1_1)))	((((vup2_1	(gag2_1	icr1_1))	icr2_2)	((vup2_2	vup1_1)	(gac2_1	plu2_2)))	((((gal1_2	(lai2_2	tri2_1))	lai1_2)	lai1_1)	tri1_2))))	((gag1_1	((icr1_2	icr2_1)	lit2_1))	vul1_1))	icr1_3)	(((((bur1_1	(bur1_2	bur2_2))	tri2_2)	tri1_1)	bur2_1)	ceb1_1))	((((((rot2_1	rot3_1)	rot3_2)	(366.1_1	icr2_3))	(((((gac1_1	(gal1_1	gal2_1))	ceb1_2)	ceb2_2)	vir1_2)	vir2_2))	(((((((406.1_1
((((((((vel2_1	(lit2_1	vel1_1))	(gab2_1	icr1_1))	(gag2_1	(icr1_2	icr2_1)))	(((((vul1_1	vup2_1)	vul3_1)	icr1_3)	(hal1_2	(gag1_1	(lai2_1	vel2_2))))	(((gab1_2	lit1_1)	icr2_2)	vul2_1)))	(((vup1_1	vup2_2)	(gac2_1	plu2_2))	(((gal1_2	lai1_2)	(tri1_2	(lai2_2	tri2_1)))	lai1_1)))	((bur1_1	(((bur1_2	bur2_2)	tri2_2)	tri1_1))	bur2_1))	ceb1_1)	((((rot2_1	rot3_1)	rot3_2)	(((366.1_1	icr2_3)	(rhc1_1	rhc1_2))	((((406.1_1	(ceb2_1	gab1_1))	((416.1_1	hal1_1)	(plu1_1
((((((vel2_1	gag1_1)	((((vup2_1	vul1_1)	icr1_3)	lai2_1)	lit2_1))	(((((vul2_1	vul3_1)	lit1_1)	(gag2_1	icr2_2))	(((gab1_2	hal1_2)	(icr1_2	icr2_1))	gab2_1))	(((gal1_2	lai1_2)	((lai1_1	(lai2_2	tri2_1))	tri1_2))	vel1_1)))	(((vup2_2	vup1_1)	(gac2_1	plu2_2))	(icr1_1	vel2_2)))	((((bur1_1	(bur1_2	bur2_2))	(tri1_1	tri2_2))	bur2_1)	ceb1_1))	(((rot2_1	rot3_2)	rot3_1)	(((((366.1_1	icr2_3)	((((gal1_1	gal2_1)	gac1_1)	(ceb1_2	ceb2_2))	(vir1_2	vir2_2)))	(((((406.1_1
((((((((vel2_1	(icr2_2	gab2_1))	gag2_1)	((icr1_1	vel2_2)	((icr1_2	icr2_1)	lit2_1)))	(((vup1_1	vup2_2)	gac2_1)	plu2_2))	((gab1_2	(vul1_1	vul3_1))	lai2_1))	(((((gag1_1	(vup2_1	vel1_1))	hal1_2)	(vul2_1	lit1_1))	icr1_3)	((gal1_2	((lai1_1	tri2_1)	(lai1_2	tri1_2)))	lai2_2)))	((((bur1_1	tri1_1)	((bur1_2	bur2_2)	tri2_2))	bur2_1)	ceb1_1))	((((((rot2_1	rot3_1)	rot3_2)	((((((406.1_1	(gab1_1	hal2_1))	(416.1_1	(ceb2_1	hal1_1)))	416.1_2)	(plu1_1	plu2_1))	(vir1_1
((((((((vel2_1	(((lit2_1	icr1_3)	vel2_2)	(((gal1_2	lai1_2)	tri1_2)	(lai2_2	tri2_1))))	(((vup2_1	(icr1_2	icr2_1))	(gab2_1	lit1_1))	(hal1_2	vul1_1)))	(icr1_1	vul3_1))	(lai2_1	lai1_1))	(gag1_1	icr2_2))	(((vel1_1	vul2_1)	gab1_2)	(((vup1_1	vup2_2)	(gac2_1	plu2_2))	gag2_1)))	((bur1_1	((((bur1_2	bur2_2)	tri1_1)	bur2_1)	tri2_2))	ceb1_1))	(((((((rot2_1	rot3_2)	rot3_1)	(366.1_1	icr2_3))	(rhc1_1	rhc1_2))	((((((406.1_1	gab1_1)	ceb2_1)	hal1_1)	416.1_2)	((416.1_1
((((((vel2_1	((gab1_2	icr2_2)	(hal1_2	vel2_2)))	(((icr1_2	icr2_1)	((((vul3_1	icr1_3)	lit1_1)	gab2_1)	(((gal1_2	lai2_2)	(lai1_2	tri2_1))	tri1_2)))	gag2_1))	(((lit2_1	vup2_1)	(lai2_1	lai1_1))	((vup2_2	vup1_1)	(gac2_1	plu2_2))))	((((vul2_1	vel1_1)	vul1_1)	icr1_1)	gag1_1))	((((bur1_1	(tri1_1	tri2_2))	(bur1_2	bur2_2))	bur2_1)	ceb1_1))	((((rot2_1	rot3_2)	rot3_1)	(366.1_1	icr2_3))	((((((366.1_2	gra1_1)	rot1_1)	369.1_1)	((gra1_2	gra2_1)	(grm1_1	(grm1_2
((((((vel2_1	((((vel1_1	icr2_2)	lit1_1)	icr1_3)	lit2_1))	((vup1_1	vup2_2)	(gac2_1	plu2_2)))	(((gag1_1	icr1_1)	vul2_1)	(lai2_1	lai1_1)))	((((((gab2_1	(vul3_1	vup2_1))	(((gal1_2	tri1_2)	tri2_1)	(lai1_2	lai2_2)))	(icr1_2	icr2_1))	gag2_1)	vul1_1)	((gab1_2	hal1_2)	vel2_2)))	((((bur1_1	tri1_1)	tri2_2)	((bur1_2	bur2_2)	bur2_1))	ceb1_1))	(((((rot2_1	(rot3_1	rot3_2))	((((gal1_1	gac1_1)	gal2_1)	(ceb1_2	ceb2_2))	(vir1_2	vir2_2)))	(((((((406.1_1	416.1_2)	hal2_1)
((((((((((vel2_1	icr2_2)	vul2_1)	(((gal1_2	lai1_2)	(lai2_2	tri2_1))	tri1_2))	(hal1_2	(icr1_1	lit2_1)))	vel2_2)	((((vup2_2	vup1_1)	(gac2_1	plu2_2))	icr1_3)	(((vup2_1	(lit1_1	vul3_1))	(gab1_2	(gab2_1	vel1_1)))	gag2_1)))	(((vul1_1	gag1_1)	(icr1_2	icr2_1))	(lai1_1	lai2_1)))	ceb1_1)	((((bur1_1	tri2_2)	tri1_1)	(bur1_2	bur2_2))	bur2_1))	((((((rot2_1	(rot3_1	rot3_2))	(((((gac1_1	gal2_1)	gal1_1)	(ceb1_2	ceb2_2))	(vir1_2	vir2_2))	(vir1_1	vir2_1)))	(366.1_1
((((((((((vel2_1	vul3_1)	(vel1_1	vup2_1))	(gag1_1	icr1_1))	gag2_1)	(hal1_2	lit2_1))	(((gal1_2	(tri2_1	tri1_2))	lai2_2)	lai1_2))	(((vup2_2	vup1_1)	(gac2_1	plu2_2))	((lai1_1	lai2_1)	vel2_2)))	((((vul2_1	vul1_1)	(gab1_2	icr2_2))	gab2_1)	((icr1_3	lit1_1)	(icr1_2	icr2_1))))	((((bur1_1	(tri1_1	tri2_2))	(bur1_2	bur2_2))	bur2_1)	ceb1_1))	((((((rot2_1	rot3_2)	rot3_1)	(((((366.1_2	369.1_1)	gra1_1)	rot1_1)	((gra1_2	gra2_1)	(grm1_1	(grm1_2	grm2_1))))	(((((406.1_1
(((((((vel2_1	((gac2_1	plu2_2)	((((gal1_2	lai1_2)	tri2_1)	tri1_2)	lai2_2)))	(vup1_1	vup2_2))	((((vel2_2	icr1_3)	(lit1_1	vup2_1))	((icr1_2	icr2_1)	vel1_1))	(gab2_1	lit2_1)))	((((gag1_1	(gab1_2	icr1_1))	vul2_1)	(icr2_2	vul1_1))	((hal1_2	gag2_1)	vul3_1)))	(lai1_1	lai2_1))	((((bur1_1	tri2_2)	((bur1_2	bur2_2)	tri1_1))	bur2_1)	ceb1_1))	((((((rot2_1	rot3_2)	rot3_1)	(((((406.1_1	hal2_1)	416.1_2)	((416.1_1	hal1_1)	ceb2_1))	(gab1_1	(plu1_1	plu2_1)))	(vir1_1
((((((vel2_1	(icr1_2	icr2_1))	((icr2_2	vel2_2)	((gag2_1	lit2_1)	(icr1_1	vul1_1))))	((((lit1_1	(gab2_1	gag1_1))	(gab1_2	hal1_2))	((vul2_1	(vup2_1	vul3_1))	((lai2_1	vel1_1)	icr1_3)))	(gac2_1	plu2_2)))	((vup1_1	vup2_2)	(((gal1_2	lai2_2)	(lai1_2	(tri1_2	tri2_1)))	lai1_1)))	((((bur1_1	(tri1_1	tri2_2))	(bur1_2	bur2_2))	bur2_1)	ceb1_1))	((((((((366.1_2	369.1_1)	gra1_1)	rot1_1)	((gra1_2	gra2_1)	(grm1_1	(grm1_2	grm2_1))))	(((((((406.1_1	416.1_1)	416.1_2)	hal1_1)
((((((vel2_1	((vup2_1	lit2_1)	hal1_2))	(vel1_1	vul3_1))	(((gal1_2	lai1_2)	lai1_1)	(tri2_1	(lai2_2	tri1_2))))	(((((((vul1_1	lit1_1)	(icr1_1	vel2_2))	(vup1_1	vup2_2))	(((gab2_1	icr2_2)	((gac2_1	plu2_2)	gag2_1))	icr1_3))	(gag1_1	vul2_1))	lai2_1)	(gab1_2	(icr1_2	icr2_1))))	((((bur1_1	(tri1_1	tri2_2))	(bur1_2	bur2_2))	bur2_1)	ceb1_1))	((((366.1_1	icr2_3)	((((((406.1_1	gab1_1)	((416.1_1	hal2_1)	hal1_1))	416.1_2)	(plu1_1	plu2_1))	ceb2_1)	(vir1_1	vir2_1)))
(((((((((gab2_1	vul1_1)	vel2_1)	((hal1_2	vel1_1)	icr1_1))	(lit2_1	(gac2_1	plu2_2)))	(((icr1_3	gag2_1)	(gab1_2	icr2_2))	(gag1_1	((vup2_1	lit1_1)	(icr1_2	icr2_1)))))	(vup1_1	vup2_2))	((((vel2_2	vul3_1)	lai2_1)	(((gal1_2	tri1_2)	lai1_1)	((lai1_2	tri2_1)	lai2_2)))	vul2_1))	((((bur1_1	(tri1_1	tri2_2))	(bur1_2	bur2_2))	bur2_1)	ceb1_1))	((((rot2_1	(rot3_1	rot3_2))	((((406.1_1	ceb2_1)	(416.1_1	(gab1_1	hal2_1)))	((416.1_2	hal1_1)	(plu2_1	plu1_1)))	(vir1_1
(((vel2_1	(((((((gac2_1	plu2_2)	gab2_1)	icr1_3)	(((((gag1_1	(icr1_2	icr2_1))	(((hal1_2	vel1_1)	(icr1_1	vul3_1))	(gag2_1	(lit1_1	vel2_2))))	vul2_1)	(gab1_2	vup2_1))	(lit2_1	vul1_1)))	lai2_1)	(icr2_2	((((gal1_2	tri2_1)	(lai1_2	tri1_2))	lai1_1)	lai2_2)))	(vup1_1	vup2_2)))	(((((bur1_1	tri1_1)	tri2_2)	(bur1_2	bur2_2))	bur2_1)	ceb1_1))	(((((rot2_1	rot3_1)	rot3_2)	((((366.1_2	gra1_1)	369.1_1)	rot1_1)	((gra1_2	gra2_1)	(grm1_1	(grm1_2	grm2_1)))))	((366.1_1
((((((((((vel2_1	((((gag1_1	vul3_1)	vul2_1)	lit1_1)	icr2_2))	lit2_1)	((vul1_1	(hal1_2	vel1_1))	(icr1_2	icr2_1)))	gab1_2)	((gab2_1	lai2_1)	(gag2_1	vup2_1)))	(vup2_2	vup1_1))	((gal1_2	((lai1_2	lai1_1)	tri1_2))	(lai2_2	tri2_1)))	(((gac2_1	plu2_2)	vel2_2)	(icr1_1	icr1_3)))	(((((bur1_1	tri2_2)	tri1_1)	(bur1_2	bur2_2))	bur2_1)	ceb1_1))	(((((((rot2_1	rot3_1)	rot3_2)	(((((406.1_1	(gab1_1	ceb2_1))	416.1_1)	416.1_2)	((hal2_1	(plu1_1	plu2_1))	hal1_1))	(vir1_1
(((((((vel2_1	((hal1_2	gag2_1)	((gab1_2	lit1_1)	gag1_1)))	((vel2_2	vul1_1)	((gal1_2	lai1_2)	(lai1_1	(lai2_2	(tri1_2	tri2_1))))))	(((vup1_1	vup2_2)	(gac2_1	plu2_2))	((gab2_1	icr2_2)	lit2_1)))	(((((vup2_1	vel1_1)	vul2_1)	(vul3_1	icr1_1))	(icr1_3	lai2_1))	(icr1_2	icr2_1)))	ceb1_1)	((((bur1_1	tri1_1)	tri2_2)	(bur1_2	bur2_2))	bur2_1))	((((((rot2_1	rot3_1)	rot3_2)	(((((406.1_1	hal2_1)	((416.1_1	ceb2_1)	416.1_2))	(hal1_1	gab1_1))	(plu1_1	plu2_1))	(vir1_1
((((((vel2_1	((((((hal1_2	icr1_1)	lai2_1)	lit2_1)	(vel2_2	vup2_1))	((gag1_1	vul1_1)	vul3_1))	icr1_3))	(((icr1_2	icr2_1)	(gab1_2	gag2_1))	((vup1_1	vup2_2)	(gac2_1	plu2_2))))	(vul2_1	(gal1_2	(((lai2_2	tri2_1)	tri1_2)	(lai1_1	lai1_2)))))	((gab2_1	(lit1_1	vel1_1))	icr2_2))	((((bur1_1	(tri1_1	tri2_2))	(bur1_2	bur2_2))	bur2_1)	ceb1_1))	(((((((rot2_1	rot3_1)	rot3_2)	(((((406.1_1	(ceb2_1	hal2_1))	(416.1_1	gab1_1))	416.1_2)	(hal1_1	(plu2_1	plu1_1)))	(vir1_1
((((((vel2_1	((icr2_2	vel1_1)	lai2_1))	((gag2_1	(hal1_2	vul2_1))	(vul1_1	vup2_1)))	((gab1_2	gag1_1)	(lit2_1	vel2_2)))	((vul3_1	lit1_1)	((((((vup1_1	vup2_2)	(gac2_1	plu2_2))	icr1_3)	gab2_1)	(((gal1_2	((lai1_2	lai2_2)	tri2_1))	lai1_1)	tri1_2))	(icr1_1	(icr1_2	icr2_1)))))	(((((bur1_1	tri1_1)	tri2_2)	(bur1_2	bur2_2))	bur2_1)	ceb1_1))	(((((rot2_1	rot3_1)	rot3_2)	((((gal1_1	gal2_1)	gac1_1)	(ceb1_2	ceb2_2))	(vir1_2	vir2_2)))	(((366.1_1	icr2_3)	((((406.1_1
((((((((((vel2_1	(gab2_1	lit1_1))	hal1_2)	(vel2_2	gab1_2))	(((vup1_1	vup2_2)	plu2_2)	gac2_1))	(((gal1_2	((lai1_1	tri1_2)	(lai1_2	tri2_1)))	lai2_2)	(icr1_1	icr1_3)))	((((vul3_1	lai2_1)	(icr2_2	lit2_1))	vul2_1)	((((gag2_1	gag1_1)	(icr1_2	icr2_1))	vul1_1)	(vup2_1	vel1_1))))	(((bur1_1	(tri1_1	tri2_2))	(bur1_2	bur2_2))	bur2_1))	ceb1_1)	((((366.1_2	369.1_1)	rot1_1)	gra1_1)	((gra1_2	gra2_1)	(grm1_1	(grm1_2	grm2_1)))))	(((((rot2_1	rot3_2)	rot3_1)	((366.1_1
((((((vel2_1	vel2_2)	((((((hal1_2	lit1_1)	((gab1_2	vul2_1)	vel1_1))	(((gag2_1	vul1_1)	(lai2_1	lit2_1))	gag1_1))	(((gab2_1	icr2_2)	vup2_1)	icr1_3))	(((vul3_1	icr1_1)	(((gal1_2	(lai1_2	lai2_2))	tri1_2)	(tri2_1	lai1_1)))	(icr1_2	icr2_1)))	((vup1_1	vup2_2)	(gac2_1	plu2_2))))	(((((bur1_1	tri2_2)	tri1_1)	(bur1_2	bur2_2))	bur2_1)	ceb1_1))	((((366.1_2	369.1_1)	gra1_1)	rot1_1)	((gra1_2	gra2_1)	(grm1_1	(grm1_2	grm2_1)))))	(rhc1_1	rhc1_2))	((((rot2_1	rot3_1)
((((((vel2_1	(((gab1_2	((gag2_1	(lit2_1	vul1_1))	(icr1_2	icr2_1)))	(vup2_1	gab2_1))	(((vel2_2	gag1_1)	vel1_1)	lai2_1)))	(((lit1_1	(hal1_2	icr2_2))	icr1_3)	((icr1_1	vul2_1)	vul3_1)))	(((gal1_2	lai2_2)	(tri1_2	(lai1_1	lai1_2)))	tri2_1))	(((vup1_1	vup2_2)	gac2_1)	plu2_2))	((((bur1_1	(tri1_1	tri2_2))	(bur1_2	bur2_2))	bur2_1)	ceb1_1))	(((((rot2_1	rot3_1)	rot3_2)	(rhc1_1	rhc1_2))	(((366.1_1	icr2_3)	((((gac1_1	gal2_1)	gal1_1)	(ceb1_2	ceb2_2))	(vir1_2
(((((vel2_1	(((vup1_1	vup2_2)	(gac2_1	plu2_2))	vel2_2))	(lit1_1	icr1_3))	(((((((icr1_1	vul2_1)	gal1_2)	(vul3_1	vup2_1))	((icr1_2	icr2_1)	vel1_1))	gag2_1)	((((icr2_2	gag1_1)	gab2_1)	((gab1_2	lai2_1)	hal1_2))	(lit2_1	vul1_1)))	(((lai2_2	tri2_1)	lai1_1)	(lai1_2	tri1_2))))	(((((bur1_1	tri1_1)	tri2_2)	(bur1_2	bur2_2))	bur2_1)	ceb1_1))	(((((rot2_1	rot3_2)	rot3_1)	(((366.1_1	icr2_3)	((((gac1_1	gal2_1)	gal1_1)	(ceb1_2	ceb2_2))	(vir1_2	vir2_2)))	(rhc1_1
(((vel2_1	((((((gag1_1	hal1_2)	(icr1_2	icr2_1))	((((gab1_2	icr1_1)	vul3_1)	gag2_1)	lai2_1))	((vul1_1	(lit1_1	vul2_1))	(vup2_1	(gab2_1	icr2_2))))	((((gal1_2	vel2_2)	(lit2_1	vel1_1))	(((lai1_2	(lai2_2	tri2_1))	tri1_2)	lai1_1))	icr1_3))	((vup1_1	vup2_2)	(gac2_1	plu2_2))))	(((((bur1_1	tri2_2)	tri1_1)	(bur1_2	bur2_2))	bur2_1)	ceb1_1))	(((((rot2_1	(rot3_1	rot3_2))	((((gac1_1	(gal1_1	gal2_1))	ceb1_2)	ceb2_2)	(vir1_2	vir2_2)))	(((((((406.1_1	416.1_1)	(gab1_1
(((((vel2_1	((vup2_2	vup1_1)	(gac2_1	plu2_2)))	(((gab2_1	(icr1_1	(vul2_1	vup2_1)))	icr1_3)	(((gag1_1	icr2_2)	((gag2_1	vel2_2)	vul3_1))	lai2_1)))	(((((gal1_2	lai1_2)	(lai1_1	(lai2_2	tri2_1)))	((hal1_2	lit1_1)	(icr1_2	icr2_1)))	(gab1_2	(lit2_1	(vel1_1	vul1_1))))	tri1_2))	((((bur1_1	tri2_2)	((bur1_2	bur2_2)	tri1_1))	bur2_1)	ceb1_1))	(((((rot2_1	rot3_1)	rot3_2)	(366.1_1	icr2_3))	((((((406.1_1	gab1_1)	((416.1_1	(416.1_2	(plu2_1	plu1_1)))	(ceb2_1	hal1_1)))
(((((vel2_1	((((((vel1_1	vup2_1)	((gag2_1	vul2_1)	vel2_2))	(lit2_1	icr1_3))	(vul3_1	((gab1_2	(icr1_2	icr2_1))	((icr2_2	lit1_1)	vul1_1))))	((gab2_1	(hal1_2	icr1_1))	gag1_1))	((((gal1_2	lai1_2)	tri1_2)	(lai2_2	tri2_1))	lai1_1)))	(((vup1_1	vup2_2)	(gac2_1	plu2_2))	lai2_1))	(((((bur1_1	tri2_2)	tri1_1)	(bur1_2	bur2_2))	bur2_1)	ceb1_1))	((((366.1_2	369.1_1)	gra1_1)	rot1_1)	((gra1_2	gra2_1)	(grm1_1	(grm1_2	grm2_1)))))	(((((rot2_1	rot3_2)	rot3_1)	(((gal2_1
((((((vel2_1	((gab1_2	(((hal1_2	vul2_1)	(lit1_1	vup2_1))	icr1_3))	gag2_1))	lit2_1)	((((gag1_1	(((icr2_2	vel1_1)	(icr1_1	vel2_2))	vul3_1))	((icr1_2	icr2_1)	vul1_1))	((((((gal1_2	lai1_2)	lai2_2)	tri2_1)	tri1_2)	lai1_1)	gab2_1))	(((vup1_1	vup2_2)	(gac2_1	plu2_2))	lai2_1)))	(((((bur1_1	tri2_2)	tri1_1)	(bur1_2	bur2_2))	bur2_1)	ceb1_1))	(((rot2_1	(rot3_1	rot3_2))	(((((406.1_1	gab1_1)	ceb2_1)	hal1_1)	(416.1_1	((416.1_2	hal2_1)	(plu1_1	plu2_1))))	(vir1_1
(((((((vel2_1	(gab1_2	vel1_1))	(((gag2_1	icr2_2)	(lit1_1	lai2_1))	((((icr1_2	icr2_1)	gab2_1)	vup2_1)	(vul3_1	(lit2_1	vul1_1)))))	(vup2_2	vup1_1))	(gac2_1	plu2_2))	((((gag1_1	hal1_2)	((gal1_2	lai2_2)	(lai1_1	(lai1_2	(tri1_2	tri2_1)))))	((icr1_1	vul2_1)	vel2_2))	icr1_3))	(((((bur1_1	(bur1_2	bur2_2))	tri2_2)	tri1_1)	bur2_1)	ceb1_1))	(((((rot2_1	rot3_1)	rot3_2)	(((gac1_1	(gal1_1	gal2_1))	(ceb1_2	ceb2_2))	(vir1_2	vir2_2)))	((366.1_1	icr2_3)	(((((406.1_1
((((((((vel2_1	(gag1_1	((hal1_2	vel1_1)	vul3_1)))	((vup2_2	vup1_1)	(gac2_1	plu2_2)))	icr1_1)	(((gab2_1	lit1_1)	(gag2_1	(icr1_2	icr2_1)))	lai2_1))	((((((gal1_2	tri2_1)	tri1_2)	(lai1_1	lai1_2))	lai2_2)	((vel2_2	lit2_1)	vul2_1))	((gab1_2	icr1_3)	icr2_2)))	(vup2_1	vul1_1))	(((((bur1_1	tri1_1)	tri2_2)	(bur1_2	bur2_2))	bur2_1)	ceb1_1))	(((((rot2_1	(rot3_1	rot3_2))	((((((406.1_1	hal2_1)	416.1_1)	(ceb2_1	gab1_1))	(plu1_1	plu2_1))	(416.1_2	hal1_1))	(vir1_1
(((((((vel2_1	(vul2_1	vul3_1))	((gal1_2	((lai1_1	tri1_2)	((lai1_2	tri2_1)	lai2_2)))	(icr1_2	icr2_1)))	((((icr2_2	((vup2_2	vup1_1)	(gac2_1	plu2_2)))	((vul1_1	vup2_1)	vel2_2))	gag1_1)	(icr1_1	lai2_1)))	((lit1_1	(icr1_3	vel1_1))	(((gab1_2	lit2_1)	hal1_2)	(gab2_1	gag2_1))))	((((bur1_1	tri2_2)	tri1_1)	(bur1_2	bur2_2))	bur2_1))	ceb1_1)	((((rot2_1	rot3_1)	rot3_2)	((((366.1_1	icr2_3)	((((gac1_1	gal2_1)	gal1_1)	(ceb1_2	ceb2_2))	(vir1_2	vir2_2)))	((((((406.1_1
(((((((((((vel2_1	vul1_1)	((icr2_2	((hal1_2	vup2_1)	(icr1_2	icr2_1)))	lit1_1))	((lai2_1	(gab2_1	vul2_1))	vul3_1))	(gag1_1	vel2_2))	(((vel1_1	icr1_3)	lit2_1)	((icr1_1	lai1_2)	gab1_2)))	((vup2_2	vup1_1)	(gac2_1	plu2_2)))	((((gal1_2	tri2_1)	lai2_2)	tri1_2)	lai1_1))	gag2_1)	((bur1_1	((bur1_2	bur2_2)	(tri1_1	tri2_2)))	bur2_1))	ceb1_1)	((((((rot2_1	rot3_1)	rot3_2)	(rhc1_1	rhc1_2))	((((406.1_1	gab1_1)	hal2_1)	(416.1_2	hal1_1))	((416.1_1	(plu2_1	plu1_1))
(((((vel2_1	(gag1_1	vup2_1))	(((vul1_1	vel1_1)	((gab1_2	(icr1_1	lit1_1))	(gac2_1	plu2_2)))	(vup2_2	vup1_1)))	(((((lit2_1	vul3_1)	vel2_2)	(((gag2_1	(icr2_2	vul2_1))	(icr1_2	icr2_1))	(icr1_3	lai2_1)))	(((gal1_2	tri1_2)	tri2_1)	(lai1_1	lai1_2)))	(hal1_2	(gab2_1	lai2_2))))	(((((bur1_1	tri1_1)	tri2_2)	(bur1_2	bur2_2))	bur2_1)	ceb1_1))	(((((rot2_1	rot3_1)	rot3_2)	(((((gal2_1	gal1_1)	gac1_1)	ceb1_2)	ceb2_2)	(vir1_2	vir2_2)))	(((406.1_1	((416.1_1	hal2_1)
(((((((((((vel2_1	((((gab1_2	vul3_1)	icr1_1)	(icr2_2	lit2_1))	(vel2_2	vel1_1)))	((gag1_1	lai2_2)	(icr1_3	vul1_1)))	gag2_1)	((lit1_1	vup2_1)	((vup1_1	vup2_2)	(gac2_1	plu2_2))))	(icr1_2	icr2_1))	((((gab2_1	vul2_1)	hal1_2)	lai2_1)	(((gal1_2	lai1_2)	(tri1_2	tri2_1))	lai1_1)))	ceb1_1)	((((bur1_1	tri1_1)	tri2_2)	(bur1_2	bur2_2))	bur2_1))	((((366.1_2	369.1_1)	gra1_1)	rot1_1)	((gra1_2	gra2_1)	(grm1_1	(grm1_2	grm2_1)))))	((366.1_1	icr2_3)	(((gac1_1	(gal1_1
((((((((((vel2_1	((((gal1_2	lai1_1)	lai1_2)	tri1_2)	tri2_1))	(((hal1_2	(icr1_2	icr2_1))	lai2_1)	icr1_1))	(vup2_2	vup1_1))	lit1_1)	((((gab2_1	icr2_2)	(gag1_1	lai2_2))	((gac2_1	plu2_2)	gag2_1))	(vul2_1	icr1_3)))	(vul1_1	((((gab1_2	lit2_1)	(vel2_2	vul3_1))	vup2_1)	vel1_1)))	((((bur1_1	tri2_2)	((bur1_2	bur2_2)	tri1_1))	bur2_1)	ceb1_1))	((366.1_1	icr2_3)	(rhc1_1	rhc1_2)))	((((gal1_1	gal2_1)	gac1_1)	(ceb1_2	ceb2_2))	(vir1_2	vir2_2)))	((((rot2_1	rot3_2)
(((((((((vel2_1	(((gag1_1	lai2_2)	vup2_1)	((gab2_1	gag2_1)	(hal1_2	vel1_1))))	((((gal1_2	tri2_1)	lai1_1)	(lai1_2	tri1_2))	lai2_1))	(((vup1_1	vup2_2)	gac2_1)	plu2_2))	(((gab1_2	vel2_2)	vul3_1)	(icr1_2	icr2_1)))	((icr1_3	(vul2_1	lit2_1))	((lit1_1	icr2_2)	(icr1_1	vul1_1))))	((((bur1_1	tri1_1)	tri2_2)	(bur1_2	bur2_2))	bur2_1))	ceb1_1)	(((((rot2_1	rot3_2)	rot3_1)	((366.1_1	icr2_3)	(rhc1_1	rhc1_2)))	(((((406.1_1	(416.1_1	hal2_1))	(416.1_2	gab1_1))	((plu1_1
((((((vel2_1	(icr2_2	((gab1_2	gag1_1)	vul1_1)))	((gal1_2	(lai1_1	(lai1_2	tri2_1)))	tri1_2))	(((vul2_1	icr1_1)	((vup2_2	vup1_1)	(gac2_1	plu2_2)))	((icr1_3	lai2_1)	lai2_2)))	((vul3_1	(((hal1_2	vel1_1)	lit1_1)	vel2_2))	((gab2_1	((icr1_2	icr2_1)	lit2_1))	(gag2_1	vup2_1))))	((((bur1_1	tri1_1)	((bur1_2	bur2_2)	tri2_2))	bur2_1)	ceb1_1))	(((rot2_1	(rot3_1	rot3_2))	(366.1_1	icr2_3))	(((((((366.1_2	369.1_1)	rot1_1)	gra1_1)	((gra1_2	gra2_1)	(grm1_1	(grm1_2
((((vel2_1	(((((((gab1_2	((gag1_1	(gag2_1	lai2_2))	vup2_1))	icr1_3)	icr1_1)	(vul3_1	(lit1_1	vul1_1)))	vul2_1)	vel2_2)	gab2_1))	((((vup2_2	vup1_1)	(gac2_1	plu2_2))	((icr2_2	vel1_1)	(((gal1_2	lai1_1)	(lai1_2	tri1_2))	tri2_1)))	((hal1_2	lit2_1)	((icr1_2	icr2_1)	lai2_1))))	((((bur1_1	(bur1_2	bur2_2))	(tri1_1	tri2_2))	bur2_1)	ceb1_1))	(((((rot2_1	rot3_1)	rot3_2)	((((366.1_2	rot1_1)	369.1_1)	gra1_1)	((gra1_2	gra2_1)	(grm1_1	(grm1_2	grm2_1)))))	((366.1_1
((((((vel2_1	lai2_2)	(((vup1_1	vup2_2)	(gac2_1	plu2_2))	lai2_1))	(((((vel2_2	vup2_1)	hal1_2)	(icr2_2	lit1_1))	vul2_1)	((gab1_2	(icr1_3	vel1_1))	(icr1_1	vul3_1))))	(((((gab2_1	vul1_1)	gag1_1)	gag2_1)	((icr1_2	icr2_1)	lit2_1))	(((gal1_2	lai1_1)	(tri1_2	tri2_1))	lai1_2)))	(((((bur1_1	tri1_1)	tri2_2)	(bur1_2	bur2_2))	bur2_1)	ceb1_1))	((((((rot2_1	rot3_2)	rot3_1)	(rhc1_1	rhc1_2))	((366.1_1	icr2_3)	(((gac1_1	(gal1_1	gal2_1))	(ceb1_2	ceb2_2))	(vir1_2
(((((((vel2_1	gag2_1)	(vel1_1	vul1_1))	lai2_1)	(((gal1_2	lai1_2)	(lai2_2	(tri1_2	tri2_1)))	lai1_1))	(((((gab1_2	(hal1_2	lit2_1))	vul2_1)	(lit1_1	vup2_1))	((((vup1_1	vup2_2)	(gac2_1	plu2_2))	vul3_1)	icr1_1))	(((gag1_1	(icr2_2	icr1_3))	(gab2_1	vel2_2))	(icr1_2	icr2_1))))	(((bur1_1	(((bur1_2	bur2_2)	tri2_2)	tri1_1))	bur2_1)	ceb1_1))	((((((rot2_1	rot3_1)	rot3_2)	(((((406.1_1	416.1_1)	gab1_1)	416.1_2)	(((ceb2_1	hal2_1)	hal1_1)	(plu1_1	plu2_1)))	(vir1_1
((((vel2_1	(vel2_2	(((gal1_2	lai1_2)	lai1_1)	icr1_3)))	(((((vel1_1	((gab1_2	vup2_1)	gag2_1))	(((hal1_2	lit2_1)	(icr1_2	icr2_1))	lai2_1))	icr1_1)	(((((gag1_1	vul2_1)	vul3_1)	((gab2_1	lit1_1)	vul1_1))	((lai2_2	tri2_1)	tri1_2))	icr2_2))	((vup1_1	vup2_2)	(gac2_1	plu2_2))))	((((bur1_1	tri2_2)	((bur1_2	bur2_2)	tri1_1))	bur2_1)	ceb1_1))	((((((rot2_1	(rot3_1	rot3_2))	((((406.1_1	416.1_1)	(plu1_1	plu2_1))	(((416.1_2	hal2_1)	hal1_1)	(gab1_1	ceb2_1)))	(vir1_1
((((((vel2_1	((vup2_2	vup1_1)	(gac2_1	plu2_2)))	(((lit2_1	gab2_1)	(gab1_2	vul1_1))	icr1_3))	((((icr1_1	vup2_1)	((lit1_1	lai2_1)	(gag2_1	vul3_1)))	(icr1_2	icr2_1))	(vel2_2	icr2_2)))	(((gag1_1	vel1_1)	vul2_1)	(((((gal1_2	(lai2_2	tri2_1))	lai1_2)	lai1_1)	tri1_2)	hal1_2)))	((((bur1_1	(tri1_1	tri2_2))	(bur1_2	bur2_2))	bur2_1)	ceb1_1))	(((rot2_1	(rot3_1	rot3_2))	((((366.1_2	369.1_1)	((gra1_1	(gra1_2	gra2_1))	((grm1_1	(grm1_2	grm2_1))	rot1_1)))	((((gal1_1
((((vel2_1	(((((icr2_2	vel2_2)	gag1_1)	((lit1_1	vul2_1)	vup2_1))	(((((vul1_1	vel1_1)	(((gag2_1	icr1_1)	gab2_1)	lai2_1))	((gab1_2	lit2_1)	hal1_2))	((icr1_2	icr2_1)	(icr1_3	vul3_1)))	((vup2_2	vup1_1)	(gac2_1	plu2_2))))	((gal1_2	tri2_1)	(((lai1_1	lai1_2)	lai2_2)	tri1_2))))	((((bur1_1	(bur1_2	bur2_2))	(tri1_1	tri2_2))	bur2_1)	ceb1_1))	(((((rot2_1	rot3_2)	rot3_1)	((((406.1_1	(plu1_1	plu2_1))	(((416.1_1	hal1_1)	416.1_2)	(hal2_1	gab1_1)))	ceb2_1)	(vir1_1
(((((((((vel2_1	icr2_2)	lai2_1)	(((lit2_1	gag2_1)	(lit1_1	vel1_1))	((vel2_2	vup2_1)	(gab2_1	icr1_1))))	icr1_3)	((((vup2_2	vup1_1)	plu2_2)	gac2_1)	(((vul1_1	vul3_1)	gab1_2)	(((gag1_1	(hal1_2	vul2_1))	(((gal1_2	lai2_2)	tri2_1)	lai1_2))	((icr1_2	icr2_1)	(tri1_2	lai1_1))))))	ceb1_1)	(((bur1_1	((bur1_2	bur2_2)	tri2_2))	tri1_1)	bur2_1))	((((rot2_1	rot3_1)	rot3_2)	(((((((406.1_1	ceb2_1)	(plu2_1	plu1_1))	(416.1_1	gab1_1))	(hal1_1	hal2_1))	416.1_2)	(vir1_1
(((((((vel2_1	gag2_1)	((icr2_2	(((((lit1_1	hal1_2)	(vel2_2	vul2_1))	gab2_1)	(icr1_2	icr2_1))	(icr1_1	(vul1_1	vul3_1))))	(vup2_1	vel1_1)))	icr1_3)	(lai2_1	(gab1_2	(gag1_1	lit2_1))))	(((vup2_2	vup1_1)	(gac2_1	plu2_2))	((((gal1_2	lai2_2)	tri1_2)	lai1_1)	(lai1_2	tri2_1))))	((((bur1_1	(bur1_2	bur2_2))	(tri1_1	tri2_2))	bur2_1)	ceb1_1))	(((((rot2_1	(rot3_1	rot3_2))	(rhc1_1	rhc1_2))	(((366.1_2	369.1_1)	(gra1_1	(gra1_2	gra2_1)))	((grm1_1	(grm1_2	grm2_1))
((((((((vel2_1	(icr1_2	icr2_1))	(lit2_1	((((((vul3_1	icr1_3)	gab1_2)	(hal1_2	vup2_1))	icr1_1)	gag2_1)	vel2_2)))	((icr2_2	lai2_1)	gab2_1))	vul1_1)	((((vup1_1	vup2_2)	(gac2_1	plu2_2))	(((gal1_2	lai1_2)	(lai2_2	tri1_2))	(lai1_1	tri2_1)))	(((gag1_1	vul2_1)	lit1_1)	vel1_1)))	ceb1_1)	(((bur1_1	(tri1_1	tri2_2))	(bur1_2	bur2_2))	bur2_1))	(((((rot2_1	rot3_1)	rot3_2)	((((((((406.1_1	hal2_1)	416.1_1)	hal1_1)	416.1_2)	((ceb2_1	gab1_1)	(plu1_1	plu2_1)))	(vir1_1
((((((vel2_1	(((vup2_1	vul1_1)	((((gab1_2	icr2_2)	hal1_2)	gag1_1)	vul2_1))	(((gal1_2	lai1_1)	(lai2_2	tri2_1))	(tri1_2	lai1_2))))	((icr1_2	icr2_1)	gag2_1))	(icr1_1	icr1_3))	(((((gab2_1	vel2_2)	((lai2_1	lit1_1)	vul3_1))	vel1_1)	((vup1_1	vup2_2)	(gac2_1	plu2_2)))	lit2_1))	(((((bur1_1	tri2_2)	tri1_1)	(bur1_2	bur2_2))	bur2_1)	ceb1_1))	((((rot2_1	(rot3_1	rot3_2))	(((((gac1_1	gal2_1)	gal1_1)	(ceb1_2	ceb2_2))	(vir1_2	vir2_2))	(rhc1_1	rhc1_2)))	((366.1_1
(((((vel2_1	icr2_2)	(((vup2_2	vup1_1)	(gac2_1	plu2_2))	icr1_3))	(((((vel2_2	gag2_1)	(lai2_1	vel1_1))	(gag1_1	vul3_1))	icr1_1)	((((((gab2_1	vup2_1)	hal1_2)	(lit2_1	lit1_1))	vul2_1)	((gal1_2	(((lai2_2	tri1_2)	lai1_2)	tri2_1))	lai1_1))	((gab1_2	(icr1_2	icr2_1))	vul1_1))))	((((bur1_1	(bur1_2	bur2_2))	(tri1_1	tri2_2))	bur2_1)	ceb1_1))	((((((rot2_1	rot3_1)	rot3_2)	((((406.1_1	(416.1_2	(gab1_1	(plu1_1	plu2_1))))	(416.1_1	((ceb2_1	hal1_1)	hal2_1)))	(vir1_1
((((((((vel2_1	gab1_2)	(((gab2_1	vup2_1)	(gag1_1	vel1_1))	lit2_1))	((((gal1_2	tri2_1)	lai1_2)	lai1_1)	(lai2_2	tri1_2)))	((((hal1_2	icr2_2)	vul3_1)	icr1_3)	(lit1_1	(vul2_1	(icr1_1	vel2_2)))))	(((vup1_1	vup2_2)	(gac2_1	plu2_2))	(gag2_1	vul1_1)))	(lai2_1	(icr1_2	icr2_1)))	((((bur1_1	tri2_2)	((bur1_2	bur2_2)	tri1_1))	bur2_1)	ceb1_1))	(((((rot2_1	(rot3_1	rot3_2))	((((((406.1_1	(gab1_1	hal2_1))	hal1_1)	416.1_1)	416.1_2)	(ceb2_1	(plu1_1	plu2_1)))	(vir1_1
(((((((vel2_1	lai2_1)	(gab2_1	gag2_1))	((((vup1_1	vup2_2)	gac2_1)	plu2_2)	icr2_2))	(vel2_2	vup2_1))	((((icr1_1	(vul2_1	lit1_1))	(vul1_1	(icr1_2	icr2_1)))	icr1_3)	(((gag1_1	lit2_1)	(gab1_2	((((gal1_2	lai1_1)	lai1_2)	(lai2_2	tri2_1))	tri1_2)))	((hal1_2	vul3_1)	vel1_1))))	((((bur1_1	(tri1_1	tri2_2))	(bur1_2	bur2_2))	bur2_1)	ceb1_1))	((((((rot2_1	rot3_1)	rot3_2)	((((((406.1_1	416.1_1)	hal1_1)	gab1_1)	((ceb2_1	hal2_1)	(plu1_1	plu2_1)))	416.1_2)	(vir1_1
(((((((vel2_1	gag2_1)	(((lit2_1	vel1_1)	lit1_1)	(icr1_1	vup2_1)))	((((gag1_1	gab2_1)	(lai2_1	hal1_2))	(vel2_2	vul1_1))	((gal1_2	lai1_2)	((lai2_2	tri2_1)	(lai1_1	tri1_2)))))	(icr1_2	icr2_1))	(((((vup1_1	vup2_2)	plu2_2)	gac2_1)	((gab1_2	icr2_2)	icr1_3))	(vul3_1	vul2_1)))	((((bur1_1	(bur1_2	bur2_2))	tri2_2)	tri1_1)	(bur2_1	ceb1_1)))	((((((rot2_1	rot3_2)	rot3_1)	((366.1_1	icr2_3)	(((((((406.1_1	416.1_1)	(ceb2_1	gab1_1))	hal2_1)	(plu1_1	plu2_1))	416.1_2)
((((((((((vel2_1	((gag1_1	(vel1_1	gag2_1))	vel2_2))	(lit1_1	vul3_1))	((gal1_2	tri1_2)	(((lai1_2	lai2_2)	tri2_1)	lai1_1)))	(((icr1_1	lit2_1)	gab2_1)	hal1_2))	(vul2_1	((gab1_2	icr2_2)	vup2_1)))	lai2_1)	((vup1_1	vup2_2)	(gac2_1	plu2_2)))	(vul1_1	((icr1_2	icr2_1)	icr1_3)))	((((bur1_1	(tri1_1	tri2_2))	(bur1_2	bur2_2))	bur2_1)	ceb1_1))	(((((rot2_1	rot3_1)	rot3_2)	(((((406.1_1	(ceb2_1	hal2_1))	416.1_2)	(gab1_1	hal1_1))	(416.1_1	(plu2_1	plu1_1)))	(vir1_1
((((((((vel2_1	icr1_1)	gag1_1)	(((((hal1_2	vul3_1)	((icr1_2	icr2_1)	vup2_1))	(vel1_1	gag2_1))	vel2_2)	lit1_1))	((((vup1_1	vup2_2)	(gac2_1	plu2_2))	icr1_3)	((gab1_2	lit2_1)	(((((gal1_2	lai2_2)	tri1_2)	lai1_1)	(lai1_2	tri2_1))	lai2_1))))	gab2_1)	((icr2_2	vul1_1)	vul2_1))	((((bur1_1	(tri1_1	tri2_2))	(bur1_2	bur2_2))	bur2_1)	ceb1_1))	(((((((rot2_1	rot3_1)	rot3_2)	(((gac1_1	(gal1_1	gal2_1))	(ceb1_2	ceb2_2))	(vir1_2	vir2_2)))	((((406.1_1	416.1_2)	(((416.1_1
((((vel2_1	((((((vul3_1	((vup1_1	vup2_2)	(gac2_1	plu2_2)))	(gab1_2	(vul2_1	vul1_1)))	((icr2_2	((gag1_1	gag2_1)	lit2_1))	((hal1_2	lit1_1)	icr1_3)))	((icr1_2	icr2_1)	vel1_1))	((lai2_1	gab2_1)	(((gal1_2	((lai1_2	tri2_1)	lai2_2))	lai1_1)	tri1_2)))	((icr1_1	vup2_1)	vel2_2)))	((((bur1_1	(tri1_1	tri2_2))	bur2_1)	(bur1_2	bur2_2))	ceb1_1))	(((366.1_2	369.1_1)	(gra1_1	(gra1_2	gra2_1)))	((grm1_1	(grm1_2	grm2_1))	rot1_1)))	((((((rot2_1	rot3_2)	rot3_1)	((((406.1_1
(((((vel2_1	((((gal1_2	tri2_1)	lai1_2)	lai2_2)	lai1_1))	(((vul1_1	lai2_1)	lit2_1)	((icr1_3	((vel2_2	vul3_1)	(((gab1_2	lit1_1)	gag1_1)	(gab2_1	icr2_2))))	((hal1_2	vul2_1)	tri1_2))))	(((((((vup2_2	vup1_1)	plu2_2)	gac2_1)	(vup2_1	icr1_1))	vel1_1)	(icr1_2	icr2_1))	gag2_1))	((((bur1_1	tri2_2)	((bur1_2	bur2_2)	tri1_1))	bur2_1)	ceb1_1))	(((rot2_1	(rot3_1	rot3_2))	(((((366.1_2	369.1_1)	gra1_1)	rot1_1)	((gra1_2	gra2_1)	(grm1_1	(grm1_2	grm2_1))))	(((((406.1_1
((((((vel2_1	icr1_1)	(((((vup1_1	vup2_2)	gac2_1)	plu2_2)	((gab2_1	vup2_1)	vul2_1))	lai2_1))	(((vul3_1	(((gab1_2	vel2_2)	tri1_2)	icr2_2))	((((gag2_1	lit1_1)	icr1_3)	(hal1_2	vel1_1))	(lit2_1	(gag1_1	vul1_1))))	((icr1_2	icr2_1)	((gal1_2	(lai1_2	lai1_1))	(lai2_2	tri2_1)))))	ceb1_1)	(((bur1_1	tri2_2)	tri1_1)	((bur1_2	bur2_2)	bur2_1)))	(((((rot2_1	rot3_1)	rot3_2)	((((gac1_1	gal1_1)	gal2_1)	(ceb1_2	ceb2_2))	(vir1_2	vir2_2)))	(((366.1_1	icr2_3)	(rhc1_1
((((((((vel2_1	lit1_1)	((gab1_2	((vul2_1	gag1_1)	icr1_3))	(vup2_1	lit2_1)))	((lai2_1	(((vel1_1	vul1_1)	vel2_2)	((gag2_1	hal1_2)	icr2_2)))	((gab2_1	vul3_1)	(icr1_2	icr2_1))))	((vup2_2	vup1_1)	(gac2_1	plu2_2)))	(icr1_1	((gal1_2	(lai1_1	(lai2_2	tri2_1)))	(lai1_2	tri1_2))))	ceb1_1)	((((bur1_1	tri2_2)	tri1_1)	(bur1_2	bur2_2))	bur2_1))	((((((rot2_1	rot3_1)	rot3_2)	(((((((406.1_1	416.1_1)	hal2_1)	ceb2_1)	(plu1_1	plu2_1))	hal1_1)	(416.1_2	gab1_1))	(vir1_1
(((((((((vel2_1	vel2_2)	icr2_2)	(vel1_1	(vul3_1	vul2_1)))	icr1_3)	((gab1_2	gag1_1)	gag2_1))	(icr1_1	lit2_1))	((((((gab2_1	(hal1_2	lit1_1))	vul1_1)	(((gal1_2	lai1_2)	lai2_2)	(lai1_1	(tri1_2	tri2_1))))	vup2_1)	((vup1_1	vup2_2)	(gac2_1	plu2_2)))	((icr1_2	icr2_1)	lai2_1)))	(((bur1_1	((bur1_2	bur2_2)	(tri1_1	tri2_2)))	bur2_1)	ceb1_1))	(((((((406.1_1	(plu2_1	plu1_1))	((ceb2_1	gab1_1)	hal1_1))	(416.1_1	(416.1_2	hal2_1)))	(vir1_1	vir2_1))	((rot2_1	rot3_1)
((((vel2_1	(((((((hal1_2	vul1_1)	((lit1_1	icr1_1)	gab2_1))	((gal1_2	(lai1_1	lai2_2))	(lai1_2	tri2_1)))	vul2_1)	icr1_3)	(((((icr2_2	vul3_1)	(vel1_1	vel2_2))	((gag2_1	lai2_1)	tri1_2))	(gag1_1	(lit2_1	vup2_1)))	(gab1_2	(icr1_2	icr2_1))))	((vup1_1	vup2_2)	(gac2_1	plu2_2))))	(((bur1_1	(tri1_1	tri2_2))	(bur1_2	bur2_2))	bur2_1))	ceb1_1)	(((((rot2_1	rot3_1)	rot3_2)	((((gal2_1	gac1_1)	gal1_1)	(ceb1_2	ceb2_2))	(vir1_2	vir2_2)))	(((366.1_1	icr2_3)	(rhc1_1
(((((((((vel2_1	((gab1_2	(hal1_2	icr2_2))	vul1_1))	vul3_1)	((vel2_2	vel1_1)	((vup2_1	(gab2_1	(icr1_1	lit1_1)))	gag2_1)))	(((vup1_1	vup2_2)	(gac2_1	plu2_2))	((lai2_1	icr1_3)	(gal1_2	(((lai2_2	tri2_1)	lai1_2)	lai1_1)))))	(((gag1_1	vul2_1)	((icr1_2	icr2_1)	lit2_1))	tri1_2))	(((((bur1_1	tri1_1)	tri2_2)	(bur1_2	bur2_2))	bur2_1)	ceb1_1))	((((rot2_1	rot3_1)	rot3_2)	((((406.1_1	ceb2_1)	(416.1_1	(gab1_1	hal2_1)))	((416.1_2	(plu2_1	plu1_1))	hal1_1))	(vir1_1
(((((((((vel2_1	lai2_1)	((vel2_2	(icr2_2	(vul1_1	vul2_1)))	tri1_2))	lit1_1)	(((gal1_2	lai1_2)	lai1_1)	(lai2_2	tri2_1)))	(((((vup2_2	vup1_1)	(gac2_1	plu2_2))	((gag2_1	((gab1_2	(lit2_1	vup2_1))	hal1_2))	(gab2_1	(icr1_2	icr2_1))))	((vul3_1	gag1_1)	icr1_3))	vel1_1))	icr1_1)	ceb1_1)	(((bur1_1	tri1_1)	((bur1_2	bur2_2)	tri2_2))	bur2_1))	(((((rot2_1	rot3_1)	rot3_2)	(rhc1_1	rhc1_2))	((366.1_1	icr2_3)	((((((406.1_1	ceb2_1)	(416.1_2	(hal1_1	hal2_1)))	(plu1_1
((((((vel2_1	icr1_3)	((vup1_1	vup2_2)	(gac2_1	plu2_2)))	(((gal1_2	tri2_1)	((lai2_2	lai1_2)	lai1_1))	((((gab1_2	icr2_2)	lit2_1)	(hal1_2	(vul1_1	vul3_1)))	((lit1_1	vul2_1)	vup2_1))))	((((((vel1_1	vel2_2)	gag2_1)	(icr1_2	icr2_1))	gab2_1)	(gag1_1	lai2_1))	(icr1_1	tri1_2)))	(((((bur1_1	tri2_2)	tri1_1)	(bur1_2	bur2_2))	bur2_1)	ceb1_1))	(((((rot2_1	rot3_1)	rot3_2)	(((((((406.1_1	hal2_1)	hal1_1)	416.1_1)	416.1_2)	(plu2_1	plu1_1))	(ceb2_1	gab1_1))	(vir1_1
((((((vel2_1	icr1_3)	((gab1_2	lit1_1)	vul1_1))	((((vul3_1	icr2_2)	(icr1_2	icr2_1))	(((vup1_1	vup2_2)	plu2_2)	gac2_1))	((gab2_1	gag2_1)	(lai2_1	vul2_1))))	((((hal1_2	vel1_1)	(gag1_1	lit2_1))	(icr1_1	vel2_2))	(((((gal1_2	lai2_2)	lai1_1)	(lai1_2	tri2_1))	tri1_2)	vup2_1)))	(((bur1_1	((bur1_2	bur2_2)	(tri1_1	tri2_2)))	bur2_1)	ceb1_1))	(((((rot2_1	(rot3_1	rot3_2))	((((gal2_1	(gac1_1	gal1_1))	ceb1_2)	ceb2_2)	(vir1_2	vir2_2)))	((366.1_1	icr2_3)	((((406.1_1
((((((vel2_1	icr1_1)	(gab1_2	(gag1_1	vup2_1)))	(((vup1_1	vup2_2)	(gac2_1	plu2_2))	(((hal1_2	vul2_1)	lit2_1)	(lai2_1	tri1_2))))	(((vel2_2	icr1_3)	((((gag2_1	gab2_1)	icr2_2)	(lit1_1	vel1_1))	((icr1_2	icr2_1)	((((gal1_2	lai2_2)	lai1_1)	lai1_2)	tri2_1))))	(vul3_1	vul1_1)))	(((((bur1_1	tri2_2)	tri1_1)	(bur1_2	bur2_2))	bur2_1)	ceb1_1))	((((((rot2_1	rot3_1)	rot3_2)	((((366.1_2	369.1_1)	gra1_1)	rot1_1)	((gra1_2	gra2_1)	(grm1_1	(grm1_2	grm2_1)))))	(((((406.1_1
(((((((((vel2_1	icr2_2)	vul2_1)	gag2_1)	((vup1_1	vup2_2)	(gac2_1	plu2_2)))	(((((icr1_2	icr2_1)	vul3_1)	(icr1_3	vel1_1))	(((gab2_1	lit1_1)	vul1_1)	(vel2_2	vup2_1)))	((((hal1_2	tri1_2)	gag1_1)	((icr1_1	(gab1_2	lit2_1))	lai2_1))	((gal1_2	(lai1_1	tri2_1))	(lai1_2	lai2_2)))))	ceb1_1)	((((bur1_1	tri2_2)	(bur1_2	bur2_2))	tri1_1)	bur2_1))	((((rot2_1	(rot3_1	rot3_2))	(rhc1_1	rhc1_2))	(((((406.1_1	hal2_1)	hal1_1)	(((416.1_1	(416.1_2	ceb2_1))	(plu2_1	plu1_1))
(((((((((vel2_1	gab1_2)	(gag2_1	(icr2_2	lai2_1)))	((vup1_1	vup2_2)	(gac2_1	plu2_2)))	((gag1_1	(hal1_2	vul1_1))	icr1_1))	(((((lit2_1	vel2_2)	vul3_1)	(icr1_3	vel1_1))	tri1_2)	(icr1_2	icr2_1)))	(vup2_1	((gab2_1	(lit1_1	vul2_1))	((gal1_2	lai1_1)	(lai2_2	(lai1_2	tri2_1))))))	(((bur1_1	tri1_1)	((bur1_2	bur2_2)	tri2_2))	bur2_1))	ceb1_1)	(((((((rot2_1	rot3_2)	rot3_1)	(((((406.1_1	gab1_1)	hal2_1)	hal1_1)	((416.1_1	(plu2_1	plu1_1))	(416.1_2	ceb2_1)))	(vir1_1
((((((vel2_1	gag2_1)	((gal1_2	tri1_2)	((tri2_1	lai1_1)	lai2_2)))	(((icr2_2	(lit1_1	lit2_1))	(((icr1_2	icr2_1)	(gag1_1	vel1_1))	(((vup1_1	vup2_2)	(gac2_1	plu2_2))	(vup2_1	lai2_1))))	((((((gab1_2	icr1_3)	vul3_1)	(vul2_1	vel2_2))	hal1_2)	gab2_1)	((icr1_1	vul1_1)	lai1_2))))	(((((bur1_1	tri1_1)	(bur1_2	bur2_2))	tri2_2)	bur2_1)	ceb1_1))	((((((rot2_1	rot3_2)	rot3_1)	(((((406.1_1	416.1_1)	((hal2_1	(gab1_1	hal1_1))	ceb2_1))	416.1_2)	(plu1_1	plu2_1))	(vir1_1
((((((vel2_1	hal1_2)	((((gal1_2	tri2_1)	lai1_1)	lai2_2)	gab2_1))	((gag1_1	(gag2_1	(icr1_3	lai1_2)))	(vul2_1	(icr1_2	icr2_1))))	(((lit2_1	vel1_1)	((((gab1_2	(icr1_1	vup2_1))	tri1_2)	(icr2_2	vul1_1))	(gac2_1	plu2_2)))	(((lai2_1	lit1_1)	(vul3_1	vel2_2))	(vup1_1	vup2_2))))	((((bur1_1	(tri1_1	tri2_2))	(bur1_2	bur2_2))	bur2_1)	ceb1_1))	(((((rot2_1	rot3_2)	rot3_1)	((((366.1_2	369.1_1)	(gra1_1	rot1_1))	((gra1_2	gra2_1)	(grm1_1	(grm1_2	grm2_1))))	((((((406.1_1
(((((((vel2_1	(lai1_2	((icr1_2	icr2_1)	(icr2_2	vul3_1))))	(((vup1_1	vup2_2)	lai2_1)	(gag1_1	((gal1_2	(lai2_2	tri2_1))	lai1_1))))	((((hal1_2	vul1_1)	(vul2_1	vup2_1))	((gab1_2	(icr1_1	lit1_1))	tri1_2))	((gac2_1	plu2_2)	icr1_3)))	((((lit2_1	vel1_1)	gab2_1)	vel2_2)	gag2_1))	((((bur1_1	tri1_1)	tri2_2)	(bur1_2	bur2_2))	bur2_1))	ceb1_1)	((((((rot2_1	rot3_1)	rot3_2)	(((gac1_1	(gal1_1	gal2_1))	(ceb1_2	ceb2_2))	(vir1_2	vir2_2)))	((366.1_1	icr2_3)	(rhc1_1
(((((vel2_1	((((((lai2_1	vul3_1)	((icr2_2	lit2_1)	vel1_1))	gag1_1)	(gab2_1	icr1_1))	lai1_2)	(((vup2_2	vup1_1)	plu2_2)	gac2_1)))	(icr1_2	icr2_1))	(((vul2_1	hal1_2)	((gab1_2	(vel2_2	vup2_1))	icr1_3))	((gag2_1	(((gal1_2	lai2_2)	tri2_1)	lai1_1))	((tri1_2	lit1_1)	vul1_1))))	(((((bur1_1	tri1_1)	(bur1_2	bur2_2))	tri2_2)	bur2_1)	ceb1_1))	((((((rot2_1	rot3_1)	rot3_2)	(((406.1_1	(gab1_1	(ceb2_1	hal2_1)))	((416.1_1	416.1_2)	((plu2_1	plu1_1)	hal1_1)))	(vir1_1
((((vel2_1	(((((icr1_1	vel2_2)	gag2_1)	lai2_1)	(hal1_2	vul3_1))	gab2_1))	(((((lit1_1	icr2_2)	lit2_1)	vul2_1)	gab1_2)	((((((vup1_1	vup2_2)	(gac2_1	plu2_2))	icr1_3)	(((gag1_1	vul1_1)	vup2_1)	vel1_1))	((icr1_2	icr2_1)	((gal1_2	(lai1_1	tri1_2))	(lai2_2	tri2_1))))	lai1_2)))	(((((bur1_1	tri1_1)	(bur1_2	bur2_2))	tri2_2)	bur2_1)	ceb1_1))	((((((rot2_1	rot3_1)	rot3_2)	((((406.1_1	(hal1_1	(plu2_1	plu1_1)))	416.1_2)	((416.1_1	(ceb2_1	hal2_1))	gab1_1))	(vir1_1
(((((((vel2_1	lit1_1)	(icr1_3	(lai2_1	vel2_2)))	icr1_1)	((((((icr2_2	lit2_1)	(gab1_2	gab2_1))	vul3_1)	(gal1_2	(((lai2_2	lai1_1)	tri2_1)	tri1_2)))	((((vup1_1	vup2_2)	(gac2_1	plu2_2))	(gag1_1	hal1_2))	(vup2_1	(icr1_2	icr2_1))))	(vul2_1	((vel1_1	gag2_1)	(vul1_1	lai1_2)))))	((((bur1_1	tri2_2)	tri1_1)	(bur1_2	bur2_2))	bur2_1))	ceb1_1)	((((((rot2_1	rot3_2)	rot3_1)	((((366.1_2	gra1_1)	rot1_1)	369.1_1)	((gra1_2	gra2_1)	(grm1_1	(grm1_2	grm2_1)))))	(((gac1_1
((((vel2_1	(((icr2_2	gab1_2)	((((((gac2_1	plu2_2)	((icr1_2	icr2_1)	(vul1_1	vul2_1)))	lai2_1)	gag2_1)	((vup1_1	vup2_2)	icr1_3))	((hal1_2	vup2_1)	((vel2_2	gab2_1)	vul3_1))))	(lit2_1	vel1_1)))	(((gag1_1	(icr1_1	lit1_1))	lai1_2)	((((gal1_2	tri2_1)	tri1_2)	lai2_2)	lai1_1)))	(((((bur1_1	tri1_1)	tri2_2)	(bur1_2	bur2_2))	bur2_1)	ceb1_1))	(((((((rot2_1	rot3_1)	rot3_2)	(((((406.1_1	416.1_1)	(hal1_1	(plu2_1	plu1_1)))	hal2_1)	(416.1_2	(ceb2_1	gab1_1)))	(vir1_1
((((((vel2_1	((vul1_1	(hal1_2	icr1_1))	gab2_1))	(gag1_1	vel1_1))	((((((vel2_2	lai2_1)	vul2_1)	icr1_3)	((vup2_2	vup1_1)	(vup2_1	(icr2_2	lit2_1))))	((vul3_1	(((gab1_2	gag2_1)	lit1_1)	(gac2_1	plu2_2)))	(((gal1_2	lai2_2)	((lai1_2	tri2_1)	tri1_2))	lai1_1)))	(icr1_2	icr2_1)))	(((((bur1_1	tri1_1)	tri2_2)	(bur1_2	bur2_2))	bur2_1)	ceb1_1))	(((rot2_1	(rot3_1	rot3_2))	(((((366.1_2	369.1_1)	gra1_1)	rot1_1)	((gra1_2	gra2_1)	(grm1_1	(grm1_2	grm2_1))))	((((((406.1_1
((((vel2_1	(((vup2_2	vup1_1)	(gal1_2	(lai1_1	(((lai1_2	tri2_1)	lai2_2)	tri1_2))))	(hal1_2	lit1_1)))	(((((icr2_2	vel2_2)	((gab1_2	lai2_1)	((gab2_1	icr1_1)	gag2_1)))	vul3_1)	((((gag1_1	lit2_1)	(icr1_2	icr2_1))	(gac2_1	plu2_2))	(vup2_1	vel1_1)))	((vul1_1	vul2_1)	icr1_3)))	(((((bur1_1	tri1_1)	tri2_2)	(bur1_2	bur2_2))	bur2_1)	ceb1_1))	(((((((((406.1_1	(416.1_2	ceb2_1))	(plu2_1	plu1_1))	(416.1_1	((gab1_1	hal2_1)	hal1_1)))	(vir1_1	vir2_1))	((rot2_1	rot3_1)
(((((((vel2_1	((gac2_1	plu2_2)	icr1_1))	(icr1_2	icr2_1))	icr2_2)	((((vel1_1	gab1_2)	gag1_1)	(((gal1_2	lai1_2)	(lai2_2	tri2_1))	(tri1_2	lai1_1)))	(icr1_3	lai2_1)))	((vup1_1	vup2_2)	((((gab2_1	(lit1_1	vul1_1))	vel2_2)	vup2_1)	(gag2_1	(hal1_2	((vul2_1	lit2_1)	vul3_1))))))	((((bur1_1	tri2_2)	((bur1_2	bur2_2)	tri1_1))	bur2_1)	ceb1_1))	((((rot2_1	(rot3_1	rot3_2))	(((((406.1_1	ceb2_1)	((416.1_1	hal1_1)	416.1_2))	(gab1_1	hal2_1))	(plu1_1	plu2_1))	(vir1_1
(((((vel2_1	(gag2_1	vel2_2))	(((((lit1_1	lit2_1)	gab2_1)	gab1_2)	((icr1_2	icr2_1)	vul1_1))	lai2_1))	((((((icr2_2	icr1_3)	(vul3_1	(icr1_1	vel1_1)))	(hal1_2	vul2_1))	(gag1_1	vup2_1))	(((gal1_2	(lai1_2	lai2_2))	(lai1_1	tri2_1))	tri1_2))	((vup1_1	vup2_2)	(gac2_1	plu2_2))))	((((bur1_1	(tri1_1	tri2_2))	(bur1_2	bur2_2))	bur2_1)	ceb1_1))	(((((rot2_1	(rot3_1	rot3_2))	((366.1_1	icr2_3)	(((gal2_1	(gac1_1	gal1_1))	(ceb1_2	ceb2_2))	(vir1_2	vir2_2))))	(rhc1_1
(((((vel2_1	(((vel2_2	(gag1_1	(icr1_2	icr2_1)))	icr1_3)	lai2_1))	((((((((gab1_2	vul1_1)	(gab2_1	vel1_1))	vul3_1)	lit2_1)	(icr2_2	lit1_1))	icr1_1)	(hal1_2	(vul2_1	vup2_1)))	(gag2_1	(((((gal1_2	lai1_2)	tri2_1)	lai1_1)	lai2_2)	tri1_2))))	((vup1_1	vup2_2)	(gac2_1	plu2_2)))	(((((bur1_1	tri2_2)	tri1_1)	(bur1_2	bur2_2))	bur2_1)	ceb1_1))	(((((rot2_1	rot3_1)	rot3_2)	((((((406.1_1	416.1_2)	((hal2_1	ceb2_1)	gab1_1))	hal1_1)	(416.1_1	(plu2_1	plu1_1)))	(vir1_1
((((((((vel2_1	lai2_1)	(icr2_2	(icr1_2	icr2_1)))	((((((((lit1_1	(gag1_1	(icr1_1	vul2_1)))	vul1_1)	gag2_1)	vup2_1)	(vul3_1	icr1_3))	(gab1_2	hal1_2))	(((vup1_1	vup2_2)	(gac2_1	plu2_2))	((gal1_2	lai2_2)	(lai1_1	((lai1_2	tri1_2)	tri2_1)))))	((lit2_1	vel2_2)	(gab2_1	vel1_1))))	ceb1_1)	((((bur1_1	tri1_1)	tri2_2)	(bur1_2	bur2_2))	bur2_1))	(((366.1_1	icr2_3)	((((((406.1_1	gab1_1)	hal1_1)	((416.1_1	(ceb2_1	hal2_1))	(plu1_1	plu2_1)))	416.1_2)	(vir1_1	vir2_1))
(((((vel2_1	((gag2_1	((icr1_2	icr2_1)	(icr2_2	vul1_1)))	icr1_1))	(((vul3_1	vel2_2)	((gab1_2	gab2_1)	(icr1_3	vup2_1)))	((gag1_1	lit1_1)	(lit2_1	vul2_1))))	((((vup1_1	vup2_2)	(gac2_1	plu2_2))	((gal1_2	(((tri2_1	lai2_2)	lai1_1)	tri1_2))	lai1_2))	((hal1_2	vel1_1)	lai2_1)))	(((((bur1_1	tri1_1)	tri2_2)	(bur1_2	bur2_2))	bur2_1)	ceb1_1))	((((((rot2_1	rot3_2)	rot3_1)	(((((406.1_1	(416.1_1	hal1_1))	(ceb2_1	gab1_1))	(416.1_2	(hal2_1	(plu2_1	plu1_1))))	(vir1_1
((((vel2_1	((((((((gag1_1	(vul1_1	vul3_1))	vel2_2)	(icr1_1	vul2_1))	(icr1_3	vel1_1))	((vup2_2	vup1_1)	(gac2_1	plu2_2)))	((icr1_2	icr2_1)	lit1_1))	(((icr2_2	gab1_2)	lit2_1)	gag2_1))	vup2_1))	(((gab2_1	lai2_1)	hal1_2)	((((gal1_2	tri1_2)	tri2_1)	(lai1_2	lai2_2))	lai1_1)))	(((((bur1_1	tri2_2)	(bur1_2	bur2_2))	tri1_1)	bur2_1)	ceb1_1))	(((((rot2_1	rot3_1)	rot3_2)	(((((gac1_1	gal1_1)	gal2_1)	ceb1_2)	ceb2_2)	(vir1_2	vir2_2)))	(((366.1_1	icr2_3)	(rhc1_1
(((((vel2_1	(((hal1_2	(gag2_1	lit2_1))	(vel1_1	vel2_2))	(((gab1_2	(((gag1_1	(lit1_1	(gab2_1	vul2_1)))	icr1_3)	icr1_1))	(lai2_1	(icr2_2	(vul1_1	(vul3_1	vup2_1)))))	(((vup1_1	vup2_2)	gac2_1)	plu2_2))))	(icr1_2	icr2_1))	((((gal1_2	tri1_2)	lai1_1)	(lai1_2	tri2_1))	lai2_2))	(((((bur1_1	tri2_2)	tri1_1)	(bur1_2	bur2_2))	bur2_1)	ceb1_1))	((((((rot2_1	rot3_1)	rot3_2)	(((((((406.1_1	ceb2_1)	(416.1_1	gab1_1))	hal2_1)	(416.1_2	hal1_1))	(plu1_1	plu2_1))	(vir1_1
((((((vel2_1	icr2_2)	(gag2_1	icr1_3))	((gal1_2	lai2_2)	((tri2_1	tri1_2)	(lai1_1	lai1_2))))	((((((((gab2_1	icr1_1)	hal1_2)	vul3_1)	lit1_1)	((gag1_1	(icr1_2	icr2_1))	((lit2_1	vul1_1)	vup2_1)))	((vup1_1	vup2_2)	(gac2_1	plu2_2)))	lai2_1)	((gab1_2	(vel2_2	vul2_1))	vel1_1)))	(((((bur1_1	tri2_2)	(bur1_2	bur2_2))	tri1_1)	bur2_1)	ceb1_1))	((((((rot2_1	rot3_1)	rot3_2)	(((((406.1_1	hal1_1)	416.1_2)	(gab1_1	ceb2_1))	((416.1_1	hal2_1)	(plu1_1	plu2_1)))	(vir1_1
(((((((vel2_1	(vul1_1	(((((icr1_2	icr2_1)	icr1_3)	(gab2_1	icr2_2))	gag2_1)	lai2_1)))	((((gag1_1	vel1_1)	vul2_1)	(icr1_1	lit2_1))	((vup2_1	vul3_1)	hal1_2)))	(vel2_2	((vup2_2	vup1_1)	(gac2_1	plu2_2))))	((gab1_2	lit1_1)	((((gal1_2	(tri2_1	lai1_2))	tri1_2)	lai2_2)	lai1_1)))	((((bur1_1	((bur1_2	bur2_2)	tri1_1))	tri2_2)	bur2_1)	ceb1_1))	((((366.1_2	369.1_1)	gra1_1)	rot1_1)	((gra1_2	gra2_1)	(grm1_1	(grm1_2	grm2_1)))))	(((((rot2_1	rot3_1)	rot3_2)	(((((((406.1_1
((((((vel2_1	(lit1_1	vel2_2))	((((vul3_1	(((vul1_1	(gag1_1	hal1_2))	icr2_2)	icr1_3))	(icr1_2	icr2_1))	(((((gal1_2	lai2_2)	tri2_1)	tri1_2)	lai1_2)	lai1_1))	((((vul2_1	gab2_1)	((gab1_2	vel1_1)	lit2_1))	(gag2_1	icr1_1))	(vup2_1	lai2_1))))	((vup2_2	vup1_1)	(gac2_1	plu2_2)))	ceb1_1)	((((bur1_1	tri2_2)	tri1_1)	(bur1_2	bur2_2))	bur2_1))	((rot2_1	(rot3_1	rot3_2))	(((((366.1_1	icr2_3)	((((((406.1_1	gab1_1)	(ceb2_1	hal1_1))	416.1_1)	(416.1_2	hal2_1))	(plu2_1
((((((((vel2_1	lai2_1)	(((vup1_1	vup2_2)	(gac2_1	plu2_2))	lit2_1))	((((icr1_1	vel2_2)	(gab1_2	gag2_1))	vul1_1)	(gab2_1	lit1_1)))	hal1_2)	((((((gal1_2	(lai1_1	lai2_2))	lai1_2)	tri1_2)	tri2_1)	(((gag1_1	icr2_2)	vul2_1)	icr1_3))	(((vup2_1	vul3_1)	(icr1_2	icr2_1))	vel1_1)))	((((bur1_1	(tri1_1	tri2_2))	(bur1_2	bur2_2))	bur2_1)	ceb1_1))	(366.1_1	icr2_3))	(((((rot2_1	rot3_1)	rot3_2)	(((((((406.1_1	gab1_1)	416.1_1)	ceb2_1)	(416.1_2	hal2_1))	hal1_1)	(plu2_1
(((((((vel2_1	vup2_1)	((((gal1_2	lai1_2)	(lai2_2	tri1_2))	(tri2_1	lai1_1))	vel1_1))	(((gab1_2	vul2_1)	gag2_1)	((icr1_2	icr2_1)	vul1_1)))	(((((gag1_1	vul3_1)	hal1_2)	((vup1_1	vup2_2)	(gac2_1	plu2_2)))	((icr1_1	lit1_1)	icr1_3))	(vel2_2	((icr2_2	lai2_1)	lit2_1))))	gab2_1)	((((bur1_1	(tri1_1	tri2_2))	(bur1_2	bur2_2))	bur2_1)	ceb1_1))	((((rot2_1	rot3_1)	rot3_2)	((((((366.1_2	369.1_1)	rot1_1)	gra1_1)	((gra1_2	gra2_1)	(grm1_1	(grm1_2	grm2_1))))	((((gal1_1
((((((vel2_1	((((gag1_1	(lit2_1	vul1_1))	icr1_1)	((gab2_1	vel1_1)	hal1_2))	vel2_2))	(((vup2_2	vup1_1)	((((vup2_1	lai2_1)	gag2_1)	((icr1_2	icr2_1)	icr1_3))	icr2_2))	((((((gal1_2	lai1_2)	lai1_1)	lai2_2)	tri2_1)	tri1_2)	lit1_1)))	(((vul3_1	vul2_1)	(gac2_1	plu2_2))	gab1_2))	((((bur1_1	tri1_1)	((bur1_2	bur2_2)	tri2_2))	bur2_1)	ceb1_1))	(((366.1_2	369.1_1)	(gra1_1	rot1_1))	((gra1_2	gra2_1)	(grm1_1	(grm1_2	grm2_1)))))	((((((rot2_1	rot3_1)	rot3_2)	((((406.1_1
((((((((vel2_1	(((gab2_1	(gac2_1	plu2_2))	hal1_2)	((((gal1_2	lai1_1)	(lai2_2	tri2_1))	tri1_2)	lai1_2)))	((vup1_1	vup2_2)	(((((gag2_1	((icr1_2	icr2_1)	(icr1_3	vul2_1)))	gag1_1)	icr1_1)	(lit2_1	vul1_1))	(lit1_1	(lai2_1	vul3_1)))))	(((gab1_2	vel2_2)	(vel1_1	vup2_1))	icr2_2))	((((bur1_1	(tri1_1	tri2_2))	(bur1_2	bur2_2))	bur2_1)	ceb1_1))	(((rot2_1	rot3_2)	rot3_1)	((406.1_1	(((416.1_1	(gab1_1	hal2_1))	(416.1_2	(ceb2_1	hal1_1)))	(plu1_1	plu2_1)))	(vir1_1
(((((vel2_1	(((vel1_1	icr2_2)	hal1_2)	((gal1_2	((tri1_2	((lai1_1	lai1_2)	lai2_2))	tri2_1))	icr1_1)))	(((vup1_1	vup2_2)	lit2_1)	((((((gab1_2	(vul1_1	vul2_1))	(gac2_1	plu2_2))	gag2_1)	(gab2_1	vup2_1))	lit1_1)	((((vel2_2	gag1_1)	lai2_1)	(icr1_2	icr2_1))	vul3_1))))	icr1_3)	((((bur1_1	(tri1_1	tri2_2))	(bur1_2	bur2_2))	ceb1_1)	bur2_1))	((((rot2_1	rot3_2)	rot3_1)	((((406.1_1	gab1_1)	(plu2_1	plu1_1))	(((416.1_1	hal2_1)	416.1_2)	(ceb2_1	hal1_1)))	(vir1_1
(((((((vel2_1	(((gag2_1	vup2_1)	(vul1_1	vul2_1))	(vel2_2	vul3_1)))	(vup1_1	vup2_2))	((icr1_3	lit2_1)	((gab2_1	gag1_1)	lai2_1)))	(hal1_2	gab1_2))	(((icr1_1	vel1_1)	(icr2_2	lit1_1))	(((gac2_1	plu2_2)	(icr1_2	icr2_1))	(((gal1_2	tri1_2)	(lai2_2	tri2_1))	(lai1_1	lai1_2)))))	(((((bur1_1	tri1_1)	tri2_2)	(bur1_2	bur2_2))	bur2_1)	ceb1_1))	((((((rot2_1	rot3_1)	rot3_2)	((((((406.1_1	ceb2_1)	gab1_1)	hal1_1)	((416.1_1	hal2_1)	416.1_2))	(plu1_1	plu2_1))	(vir1_1
((((((vel2_1	(((hal1_2	(((gac2_1	plu2_2)	icr1_1)	lit2_1))	gab1_2)	((((gal1_2	tri2_1)	(lai1_2	lai2_2))	tri1_2)	lai1_1)))	((vel2_2	(gag1_1	gag2_1))	(((vel1_1	lit1_1)	icr2_2)	(((icr1_2	icr2_1)	vul3_1)	icr1_3))))	(((((vul2_1	gab2_1)	vul1_1)	lai2_1)	vup2_1)	(vup2_2	vup1_1)))	(((((bur1_1	tri1_1)	tri2_2)	(bur1_2	bur2_2))	bur2_1)	ceb1_1))	(((((rot2_1	(rot3_1	rot3_2))	((((((406.1_1	gab1_1)	hal1_1)	(plu1_1	plu2_1))	(416.1_2	hal2_1))	(416.1_1	ceb2_1))	(vir1_1
(((((((((((vel2_1	vul2_1)	vul3_1)	((((gab2_1	lit1_1)	vel2_2)	(gag1_1	vup2_1))	(gac2_1	plu2_2)))	lai2_1)	gab1_2)	(hal1_2	vel1_1))	((((icr1_2	icr2_1)	((icr1_1	vul1_1)	(icr2_2	lit2_1)))	(((gal1_2	(lai1_2	tri2_1))	lai1_1)	(lai2_2	tri1_2)))	icr1_3))	gag2_1)	(vup2_2	vup1_1))	(((bur1_1	((bur1_2	bur2_2)	(tri1_1	tri2_2)))	bur2_1)	ceb1_1))	((((((rot2_1	rot3_1)	rot3_2)	(366.1_1	icr2_3))	(rhc1_1	rhc1_2))	(((gal2_1	(gac1_1	gal1_1))	(ceb1_2	ceb2_2))	(vir1_2
(((((((vel2_1	((gab1_2	vel1_1)	(icr1_3	vel2_2)))	((((((vul3_1	icr2_2)	(gag1_1	vul1_1))	((gal1_2	lai2_2)	(((lai1_2	tri2_1)	tri1_2)	lai1_1)))	((gac2_1	plu2_2)	vup2_1))	(vul2_1	gab2_1))	(gag2_1	lit2_1)))	icr1_1)	lai2_1)	((lit1_1	(hal1_2	(icr1_2	icr2_1)))	(vup1_1	vup2_2)))	((((bur1_1	tri2_2)	tri1_1)	(bur2_1	ceb1_1))	(bur1_2	bur2_2)))	(((((((rot2_1	rot3_1)	rot3_2)	(((((406.1_1	gab1_1)	hal1_1)	ceb2_1)	(((416.1_1	hal2_1)	416.1_2)	(plu1_1	plu2_1)))	(vir1_1
(((((((((vel2_1	(((vul1_1	((gab1_2	vel2_2)	(icr1_1	vul2_1)))	(gac2_1	plu2_2))	vel1_1))	((((lit2_1	lit1_1)	(gag2_1	lai2_1))	(vup1_1	vup2_2))	gag1_1))	(hal1_2	(icr1_2	icr2_1)))	icr1_3)	(icr2_2	(gab2_1	vup2_1)))	(((((gal1_2	tri2_1)	tri1_2)	(lai1_1	lai1_2))	lai2_2)	vul3_1))	(((((bur1_1	tri1_1)	tri2_2)	(bur1_2	bur2_2))	bur2_1)	ceb1_1))	((((rot2_1	rot3_1)	rot3_2)	(((366.1_2	369.1_1)	gra1_1)	(rot1_1	((gra1_2	gra2_1)	(grm1_1	(grm1_2	grm2_1))))))	(((gal2_1
(((((((((((vel2_1	((vel1_1	(icr1_3	((icr2_2	lit2_1)	vup2_1)))	tri1_2))	(gal1_2	((lai1_1	lai2_2)	(lai1_2	tri2_1))))	((vul1_1	((gac2_1	plu2_2)	((gag1_1	icr1_1)	hal1_2)))	gab2_1))	((((vul3_1	(lit1_1	vel2_2))	vul2_1)	gag2_1)	(icr1_2	icr2_1)))	lai2_1)	(gab1_2	(vup1_1	vup2_2)))	((bur1_1	((bur1_2	bur2_2)	(tri1_1	tri2_2)))	ceb1_1))	bur2_1)	(((rot2_1	(rot3_1	rot3_2))	((366.1_1	icr2_3)	(((((406.1_1	416.1_1)	gab1_1)	(ceb2_1	hal1_1))	((416.1_2	(plu1_1	plu2_1))
(((((vel2_1	(vul2_1	gab2_1))	(((vup1_1	vup2_2)	(gac2_1	plu2_2))	(((gab1_2	vel1_1)	(icr1_2	icr2_1))	(icr2_2	vul1_1))))	(((hal1_2	(((gag1_1	lai2_1)	(((lit1_1	vul3_1)	vup2_1)	lit2_1))	(icr1_3	vel2_2)))	(gag2_1	icr1_1))	(((((gal1_2	lai1_2)	lai1_1)	lai2_2)	tri2_1)	tri1_2)))	((((bur1_1	(tri1_1	tri2_2))	(bur1_2	bur2_2))	bur2_1)	ceb1_1))	((((rot2_1	rot3_1)	rot3_2)	((366.1_1	icr2_3)	(rhc1_1	rhc1_2)))	((((((366.1_2	369.1_1)	gra1_1)	rot1_1)	((gra1_2	gra2_1)
((((((vel2_1	(icr1_2	icr2_1))	(icr1_1	lit1_1))	((vup1_1	vup2_2)	(gac2_1	plu2_2)))	(((((lit2_1	(vel1_1	vel2_2))	icr1_3)	(vup2_1	hal1_2))	(((lai2_1	gag1_1)	((vul1_1	icr2_2)	(gag2_1	vul2_1)))	((gab1_2	vul3_1)	gab2_1)))	(((gal1_2	(lai1_1	lai1_2))	tri2_1)	(lai2_2	tri1_2))))	(((((bur1_1	tri2_2)	tri1_1)	(bur1_2	bur2_2))	bur2_1)	ceb1_1))	((((((rot2_1	rot3_2)	rot3_1)	((((366.1_2	369.1_1)	gra1_1)	rot1_1)	((gra1_2	gra2_1)	(grm1_1	(grm1_2	grm2_1)))))	(((((406.1_1
((((vel2_1	(((((vup2_1	icr1_1)	icr2_2)	((hal1_2	vul3_1)	gag1_1))	(vel1_1	vel2_2))	(((((gal1_2	tri1_2)	tri2_1)	(lai1_1	(lai1_2	lai2_2)))	lai2_1)	lit2_1)))	((((((vup2_2	vup1_1)	(gac2_1	plu2_2))	icr1_3)	((((gab1_2	lit1_1)	vul2_1)	gab2_1)	gag2_1))	(icr1_2	icr2_1))	vul1_1))	(((((bur1_1	tri2_2)	tri1_1)	(bur1_2	bur2_2))	bur2_1)	ceb1_1))	((((((rot2_1	rot3_1)	rot3_2)	((((((406.1_1	gab1_1)	416.1_1)	416.1_2)	((ceb2_1	hal2_1)	hal1_1))	(plu1_1	plu2_1))	(vir1_1
(((((vel2_1	(((gag1_1	(lit2_1	vup2_1))	gag2_1)	(((gal1_2	((lai1_2	lai2_2)	tri1_2))	lai1_1)	tri2_1)))	((((((vup2_2	vup1_1)	(gac2_1	plu2_2))	lai2_1)	(lit1_1	vul1_1))	((icr1_2	icr2_1)	vel2_2))	((hal1_2	((((gab1_2	vel1_1)	vul2_1)	icr1_1)	((gab2_1	vul3_1)	icr2_2)))	icr1_3)))	(((bur1_1	(((bur1_2	bur2_2)	tri1_1)	tri2_2))	bur2_1)	ceb1_1))	((((366.1_2	gra1_1)	369.1_1)	rot1_1)	((gra1_2	gra2_1)	(grm1_1	(grm1_2	grm2_1)))))	((((rot2_1	rot3_1)	rot3_2)	((((((406.1_1
(((((vel2_1	(gag2_1	lai2_1))	(((((icr1_3	((vel1_1	vel2_2)	vul1_1))	lit1_1)	vul3_1)	hal1_2)	(gab2_1	(icr1_2	icr2_1))))	((((vup1_1	vup2_2)	(gac2_1	plu2_2))	(gab1_2	icr2_2))	(((((vul2_1	lit2_1)	vup2_1)	icr1_1)	gag1_1)	(((gal1_2	lai1_1)	lai2_2)	(lai1_2	(tri1_2	tri2_1))))))	(((bur1_1	((bur1_2	bur2_2)	(tri1_1	tri2_2)))	bur2_1)	ceb1_1))	((((((rot2_1	rot3_1)	rot3_2)	((((366.1_2	369.1_1)	((gra1_2	gra2_1)	(grm1_1	(grm1_2	grm2_1))))	gra1_1)	rot1_1))	(366.1_1
((((((vel2_1	(vul1_1	(((((gal1_2	lai1_2)	tri2_1)	lai2_2)	lai1_1)	tri1_2)))	vel1_1)	((((((vup1_1	vup2_2)	(gac2_1	plu2_2))	((lit1_1	(gag1_1	gag2_1))	((gab1_2	vel2_2)	hal1_2)))	(lai2_1	icr1_3))	(((gab2_1	vul2_1)	icr1_1)	(icr2_2	vul3_1)))	((vup2_1	(icr1_2	icr2_1))	lit2_1)))	ceb1_1)	((((bur1_1	tri1_1)	tri2_2)	(bur1_2	bur2_2))	bur2_1))	(((((rot2_1	rot3_2)	rot3_1)	(366.1_1	icr2_3))	(rhc1_1	rhc1_2))	(((((366.1_2	gra1_1)	(369.1_1	rot1_1))	((gra1_2	gra2_1)
(((((vel2_1	(hal1_2	lit1_1))	(((((((gal1_2	lai1_2)	tri1_2)	lai1_1)	(lai2_2	tri2_1))	(gab1_2	(icr2_2	vul1_1)))	((icr1_3	((gag2_1	vul2_1)	((lit2_1	vul3_1)	(icr1_2	icr2_1))))	(((gab2_1	(gag1_1	icr1_1))	lai2_1)	vup2_1)))	((vup1_1	vup2_2)	(gac2_1	plu2_2))))	(vel1_1	vel2_2))	(((((bur1_1	tri1_1)	tri2_2)	(bur1_2	bur2_2))	bur2_1)	ceb1_1))	(((((((rot2_1	rot3_2)	rot3_1)	(((((406.1_1	ceb2_1)	(((416.1_1	hal2_1)	gab1_1)	hal1_1))	(plu1_1	plu2_1))	416.1_2)	(vir1_1
((((((vel2_1	vup2_1)	((vup1_1	vup2_2)	(gac2_1	plu2_2)))	(((vul1_1	vel2_2)	gag1_1)	(((gab2_1	vel1_1)	vul3_1)	((((icr1_2	icr2_1)	(((icr1_1	vul2_1)	lit2_1)	icr2_2))	(gab1_2	hal1_2))	((gag2_1	(icr1_3	lit1_1))	lai2_1)))))	(((gal1_2	lai2_2)	(lai1_1	(lai1_2	tri2_1)))	tri1_2))	(((((bur1_1	tri1_1)	tri2_2)	(bur1_2	bur2_2))	bur2_1)	ceb1_1))	((((rot2_1	rot3_1)	rot3_2)	(((((406.1_1	(((416.1_1	ceb2_1)	(gab1_1	hal2_1))	hal1_1))	416.1_2)	(plu1_1	plu2_1))	(vir1_1
(((((((vel2_1	(gag1_1	vel1_1))	(gag2_1	(icr1_3	lai2_1)))	((((gab1_2	vul2_1)	((icr1_1	(hal1_2	vel2_2))	((gab2_1	vul1_1)	lit1_1)))	((icr2_2	vup2_1)	lit2_1))	((vup1_1	vup2_2)	(gac2_1	plu2_2))))	((vul3_1	(icr1_2	icr2_1))	((((gal1_2	lai1_2)	tri1_2)	(lai2_2	tri2_1))	lai1_1)))	(((((bur1_1	tri1_1)	(bur1_2	bur2_2))	tri2_2)	bur2_1)	ceb1_1))	(((((rot2_1	rot3_2)	rot3_1)	(((406.1_1	(((416.1_1	ceb2_1)	hal1_1)	(plu1_1	plu2_1)))	(416.1_2	(gab1_1	hal2_1)))	(vir1_1
((((vel2_1	(gag1_1	(icr1_2	icr2_1)))	((((icr2_2	lai2_1)	((gac2_1	plu2_2)	(vup1_1	vup2_2)))	(((icr1_1	(((gal1_2	lai1_1)	(lai1_2	tri1_2))	(lai2_2	tri2_1)))	(icr1_3	vul3_1))	(gab1_2	gag2_1)))	((vel1_1	((gab2_1	((hal1_2	vup2_1)	lit1_1))	vul2_1))	(lit2_1	(vel2_2	vul1_1)))))	((((bur1_1	(tri1_1	tri2_2))	(bur1_2	bur2_2))	bur2_1)	ceb1_1))	((((((rot2_1	rot3_1)	rot3_2)	(((366.1_2	369.1_1)	gra1_1)	(((gra1_2	gra2_1)	(grm1_1	(grm1_2	grm2_1)))	rot1_1)))	((406.1_1
((((vel2_1	((gag1_1	(icr1_2	icr2_1))	vel2_2))	(((vul1_1	(((gab1_2	vul2_1)	vup2_1)	(gag2_1	(hal1_2	vul3_1))))	(((((gal1_2	tri1_2)	(lai2_2	(lai1_2	tri2_1)))	lai1_1)	icr1_3)	lai2_1))	((((vup1_1	vup2_2)	(gac2_1	plu2_2))	icr2_2)	((lit1_1	icr1_1)	(gab2_1	(lit2_1	vel1_1))))))	((((bur1_1	tri1_1)	((bur1_2	bur2_2)	tri2_2))	bur2_1)	ceb1_1))	(((((rot2_1	(rot3_1	rot3_2))	(((406.1_1	hal1_1)	((((416.1_1	gab1_1)	(ceb2_1	hal2_1))	416.1_2)	(plu1_1	plu2_1)))	(vir1_1
(((((((vel2_1	gag2_1)	((((icr2_2	vel1_1)	vul2_1)	hal1_2)	(icr1_1	vul1_1)))	((vup1_1	vup2_2)	(gac2_1	plu2_2)))	(((gal1_2	lai2_2)	lai1_2)	((lai1_1	tri2_1)	tri1_2)))	(((gag1_1	vul3_1)	lit1_1)	((lit2_1	vup2_1)	(((vel2_2	lai2_1)	((gab1_2	gab2_1)	(icr1_2	icr2_1)))	icr1_3))))	(((((bur1_1	tri2_2)	tri1_1)	(bur1_2	bur2_2))	bur2_1)	ceb1_1))	((((rot2_1	(rot3_1	rot3_2))	((((((406.1_1	gab1_1)	ceb2_1)	((416.1_1	hal2_1)	hal1_1))	416.1_2)	(plu1_1	plu2_1))	(vir1_1
(((((((((vel2_1	((icr1_2	icr2_1)	vul2_1))	(vel2_2	vul3_1))	(((gal1_2	(lai1_2	tri1_2))	tri2_1)	(lai1_1	lai2_2)))	(((((((lit1_1	vup2_1)	lai2_1)	gab2_1)	vel1_1)	(((((gag1_1	hal1_2)	icr1_1)	icr1_3)	(icr2_2	(lit2_1	vul1_1)))	gag2_1))	gab1_2)	((vup1_1	vup2_2)	(gac2_1	plu2_2))))	((((bur1_1	tri2_2)	tri1_1)	(bur1_2	bur2_2))	bur2_1))	ceb1_1)	(((rot2_1	rot3_1)	rot3_2)	((((366.1_2	369.1_1)	gra1_1)	rot1_1)	((gra1_2	gra2_1)	(grm1_1	(grm1_2	grm2_1))))))	((366.1_1
((((((vel2_1	(lit1_1	vel2_2))	(((((gab2_1	vup2_1)	icr1_1)	vel1_1)	gag1_1)	gag2_1))	(((((((hal1_2	(gab1_2	(icr2_2	vul1_1)))	((vup1_1	vup2_2)	(gac2_1	plu2_2)))	vul3_1)	(vul2_1	lit2_1))	lai2_1)	((((gal1_2	lai2_2)	lai1_2)	(tri1_2	tri2_1))	lai1_1))	((icr1_2	icr2_1)	icr1_3)))	ceb1_1)	(((bur1_1	(tri1_1	tri2_2))	(bur1_2	bur2_2))	bur2_1))	((((((rot2_1	rot3_2)	rot3_1)	(366.1_1	icr2_3))	(((((((406.1_1	(plu2_1	plu1_1))	((416.1_1	gab1_1)	hal2_1))	hal1_1)	ceb2_1)
(((((((vel2_1	((hal1_2	vel2_2)	icr2_2))	(gag2_1	(vul3_1	((((gal1_2	lai2_2)	tri1_2)	(tri2_1	lai1_1))	lai1_2))))	(gab1_2	vul2_1))	((((vup1_1	vup2_2)	(gac2_1	plu2_2))	((gag1_1	(icr1_2	icr2_1))	(gab2_1	vel1_1)))	icr1_1))	(((vup2_1	lai2_1)	(icr1_3	lit2_1))	(lit1_1	vul1_1)))	(((((bur1_1	tri1_1)	tri2_2)	(bur1_2	bur2_2))	bur2_1)	ceb1_1))	(((((rot2_1	(rot3_1	rot3_2))	((((406.1_1	ceb2_1)	hal2_1)	((416.1_1	416.1_2)	((gab1_1	(plu2_1	plu1_1))	hal1_1)))	(vir1_1
(((((((vel2_1	gag1_1)	(icr1_2	icr2_1))	((vul1_1	gab1_2)	(((vup2_1	vul2_1)	(((((icr1_3	lai2_1)	icr1_1)	lit1_1)	gag2_1)	(((((gal1_2	lai2_2)	lai1_1)	tri1_2)	(lai1_2	tri2_1))	hal1_2)))	(((vup1_1	vup2_2)	(gac2_1	plu2_2))	(((((gab2_1	vel1_1)	icr2_2)	vel2_2)	vul3_1)	lit2_1)))))	ceb1_1)	(((bur1_1	((bur1_2	bur2_2)	tri1_1))	tri2_2)	bur2_1))	((366.1_2	369.1_1)	((gra1_1	rot1_1)	((gra1_2	gra2_1)	(grm1_1	(grm1_2	grm2_1))))))	((((rot2_1	rot3_1)	rot3_2)	((((gac1_1
(((((((vel2_1	(((gal1_2	lai1_1)	(lai1_2	(lai2_2	tri2_1)))	tri1_2))	(((icr2_2	lit1_1)	gab2_1)	(gag2_1	lit2_1)))	((vel1_1	icr1_3)	(icr1_2	icr2_1)))	(((((icr1_1	vel2_2)	vul1_1)	vul2_1)	gab1_2)	hal1_2))	(((vup1_1	vup2_2)	(gac2_1	plu2_2))	(lai2_1	((gag1_1	vup2_1)	vul3_1))))	((((bur1_1	(tri1_1	tri2_2))	(bur1_2	bur2_2))	bur2_1)	ceb1_1))	((((((rot2_1	rot3_1)	rot3_2)	((((((406.1_1	(gab1_1	hal2_1))	(plu2_1	plu1_1))	416.1_1)	((416.1_2	ceb2_1)	hal1_1))	(vir1_1
(((((((vel2_1	(gab2_1	(vel1_1	(icr1_3	(vul1_1	vul2_1)))))	(gab1_2	vup2_1))	(((gag2_1	(((gal1_2	(lai1_1	lai1_2))	(lai2_2	tri2_1))	tri1_2))	(((icr1_2	icr2_1)	hal1_2)	lai2_1))	(((gag1_1	lit1_1)	(icr1_1	icr2_2))	(lit2_1	vel2_2))))	vul3_1)	((vup2_2	vup1_1)	(gac2_1	plu2_2)))	(((((bur1_1	tri2_2)	tri1_1)	(bur1_2	bur2_2))	bur2_1)	ceb1_1))	((((((rot2_1	rot3_1)	rot3_2)	((366.1_2	((369.1_1	gra1_1)	rot1_1))	((gra1_2	gra2_1)	(grm1_1	(grm1_2	grm2_1)))))	((((406.1_1
((((((vel2_1	(((gab2_1	(icr1_1	vul2_1))	vup2_1)	((gab1_2	vul1_1)	(vel1_1	lit2_1))))	(((lit1_1	icr2_2)	(vel2_2	lai2_1))	(hal1_2	(icr1_2	icr2_1))))	((gag1_1	icr1_3)	vul3_1))	((((vup2_2	vup1_1)	(gac2_1	plu2_2))	(((gal1_2	(lai2_2	tri2_1))	tri1_2)	(lai1_1	lai1_2)))	gag2_1))	((((bur1_1	tri2_2)	((bur1_2	bur2_2)	tri1_1))	bur2_1)	ceb1_1))	(((((rot2_1	rot3_1)	rot3_2)	((((366.1_2	369.1_1)	rot1_1)	gra1_1)	((gra1_2	gra2_1)	(grm1_1	(grm1_2	grm2_1)))))	(((366.1_1
(((((vel2_1	(((((gab1_2	vul2_1)	icr2_2)	(((lit2_1	vel1_1)	((gag2_1	vel2_2)	(hal1_2	vul1_1)))	(((((gal1_2	lai1_1)	lai1_2)	lai2_2)	tri2_1)	tri1_2)))	((((gab2_1	vul3_1)	(lit1_1	icr1_1))	lai2_1)	(((vup1_1	vup2_2)	(gac2_1	plu2_2))	((icr1_2	icr2_1)	vup2_1))))	gag1_1))	icr1_3)	ceb1_1)	(((bur1_1	tri2_2)	((bur1_2	bur2_2)	tri1_1))	bur2_1))	((((((rot2_1	rot3_1)	rot3_2)	((((406.1_1	ceb2_1)	(plu1_1	plu2_1))	(((416.1_1	hal1_1)	(gab1_1	hal2_1))	416.1_2))	(vir1_1
((((((((vel2_1	(vul1_1	icr1_3))	(icr2_2	(vup2_1	vel1_1)))	hal1_2)	gab2_1)	((((vup1_1	vup2_2)	(gac2_1	plu2_2))	((((vul3_1	gab1_2)	(gag1_1	lit1_1))	((icr1_2	icr2_1)	vul2_1))	lai2_1))	((gag2_1	vel2_2)	(((gal1_2	((tri2_1	lai2_2)	lai1_1))	tri1_2)	lai1_2))))	(icr1_1	lit2_1))	(((((bur1_1	tri2_2)	(bur1_2	bur2_2))	tri1_1)	bur2_1)	ceb1_1))	((((((rot2_1	rot3_1)	rot3_2)	(((((406.1_1	gab1_1)	hal1_1)	ceb2_1)	((416.1_1	416.1_2)	((plu1_1	plu2_1)	hal2_1)))	(vir1_1
(((((((((((vel2_1	((gab2_1	lit2_1)	vul2_1))	(vul1_1	vel2_2))	(((((gal1_2	(lai1_2	tri2_1))	lai1_1)	lai2_2)	tri1_2)	lai2_1))	(gag1_1	vel1_1))	icr1_3)	(((vup1_1	vup2_2)	gac2_1)	plu2_2))	((((gab1_2	icr2_2)	icr1_1)	vup2_1)	((gag2_1	((icr1_2	icr2_1)	vul3_1))	hal1_2)))	lit1_1)	ceb1_1)	((((bur1_1	(bur1_2	bur2_2))	tri2_2)	tri1_1)	bur2_1))	((((rot2_1	(rot3_1	rot3_2))	((366.1_1	icr2_3)	((((gac1_1	gal1_1)	gal2_1)	(ceb1_2	ceb2_2))	(vir1_2	vir2_2))))	(((((366.1_2
((((vel2_1	((((((vup2_2	vup1_1)	(gac2_1	plu2_2))	((vup2_1	vul2_1)	vul3_1))	gag2_1)	icr1_3)	(((gab2_1	vel1_1)	(gag1_1	vul1_1))	(icr1_2	icr2_1))))	(((lit1_1	((gab1_2	icr2_2)	(hal1_2	vel2_2)))	(((((gal1_2	lai2_2)	lai1_2)	lai1_1)	tri2_1)	tri1_2))	((icr1_1	lai2_1)	lit2_1)))	(((((bur1_1	tri2_2)	(bur1_2	bur2_2))	tri1_1)	bur2_1)	ceb1_1))	(((((rot2_1	rot3_1)	rot3_2)	(((((406.1_1	416.1_1)	ceb2_1)	(((416.1_2	gab1_1)	hal1_1)	hal2_1))	(plu1_1	plu2_1))	(vir1_1
((((((vel2_1	(((vul2_1	vel2_2)	vul3_1)	(((vup1_1	vup2_2)	plu2_2)	gac2_1)))	(((((icr1_3	((gab1_2	gab2_1)	(gag1_1	icr2_2)))	gag2_1)	(((vel1_1	vul1_1)	vup2_1)	hal1_2))	(((icr1_1	lit1_1)	(icr1_2	icr2_1))	(lai2_1	lit2_1)))	((((gal1_2	lai2_2)	tri2_1)	(lai1_2	tri1_2))	lai1_1)))	((((bur1_1	tri2_2)	((bur1_2	bur2_2)	tri1_1))	bur2_1)	ceb1_1))	(366.1_1	icr2_3))	(((((rot2_1	rot3_1)	rot3_2)	(((((406.1_1	(ceb2_1	hal2_1))	((416.1_1	gab1_1)	(plu2_1	plu1_1)))	hal1_1)
(((((((((vel2_1	((((icr1_2	icr2_1)	lai2_1)	((gag1_1	lit2_1)	icr1_1))	(((((gal1_2	((lai2_2	lai1_1)	(lai1_2	tri2_1)))	tri1_2)	(vup2_1	vel2_2))	vel1_1)	(hal1_2	lit1_1))))	(((vul1_1	vul3_1)	((gab2_1	vul2_1)	icr1_3))	(gab1_2	icr2_2)))	gag2_1)	(((vup1_1	vup2_2)	gac2_1)	plu2_2))	(((((bur1_1	tri2_2)	tri1_1)	(bur1_2	bur2_2))	bur2_1)	ceb1_1))	((((366.1_2	gra1_1)	369.1_1)	rot1_1)	((gra1_2	gra2_1)	(grm1_1	(grm1_2	grm2_1)))))	((((rot2_1	rot3_1)	rot3_2)	(((gal1_1
((((((vel2_1	((((hal1_2	(vul1_1	vul3_1))	(vul2_1	vel2_2))	lai2_1)	((gag2_1	lit1_1)	icr1_3)))	((((gab2_1	((vup2_1	vel1_1)	(icr2_2	lit2_1)))	gab1_2)	(gag1_1	icr1_1))	(icr1_2	icr2_1)))	((vup1_1	vup2_2)	(gac2_1	plu2_2)))	(((((gal1_2	tri2_1)	lai2_2)	lai1_1)	lai1_2)	tri1_2))	(((((bur1_1	tri1_1)	tri2_2)	(bur1_2	bur2_2))	bur2_1)	ceb1_1))	((((((rot2_1	rot3_2)	rot3_1)	(((((406.1_1	hal2_1)	(plu2_1	plu1_1))	((416.1_1	gab1_1)	ceb2_1))	(416.1_2	hal1_1))	(vir1_1
((((vel2_1	((gag2_1	icr1_1)	(icr1_3	lai2_1)))	(((((lit2_1	vel1_1)	gab1_2)	vul1_1)	(lit1_1	hal1_2))	(((((vup1_1	vup2_2)	(gac2_1	plu2_2))	(icr1_2	icr2_1))	(((gal1_2	lai1_1)	(lai2_2	tri2_1))	(lai1_2	tri1_2)))	((vup2_1	vul3_1)	((gab2_1	vel2_2)	((gag1_1	vul2_1)	icr2_2))))))	(((bur1_1	((bur1_2	bur2_2)	(tri1_1	tri2_2)))	bur2_1)	ceb1_1))	((((((rot2_1	rot3_1)	rot3_2)	((((((406.1_1	gab1_1)	hal2_1)	hal1_1)	ceb2_1)	(416.1_1	(416.1_2	(plu2_1	plu1_1))))	(vir1_1
(((((((((((vel2_1	vel1_1)	((vul2_1	gab2_1)	(vel2_2	vul3_1)))	((gal1_2	tri1_2)	((lai1_2	lai2_2)	tri2_1)))	(gag2_1	((hal1_2	lit1_1)	vul1_1)))	(icr1_2	icr2_1))	(lai1_1	lit2_1))	((vup2_2	vup1_1)	(gac2_1	plu2_2)))	(icr1_3	icr1_1))	(((gab1_2	icr2_2)	lai2_1)	(gag1_1	vup2_1)))	((((bur1_1	(bur1_2	bur2_2))	(tri1_1	tri2_2))	bur2_1)	ceb1_1))	(((((((rot2_1	rot3_1)	rot3_2)	(366.1_1	icr2_3))	((((((406.1_1	hal2_1)	416.1_1)	(416.1_2	(plu1_1	plu2_1)))	(ceb2_1	gab1_1))
((((((((((((vel2_1	vul2_1)	(lai2_1	(vel2_2	vul3_1)))	(gag1_1	icr1_1))	icr1_3)	hal1_2)	(((vup2_2	vup1_1)	(gac2_1	plu2_2))	vup2_1))	(vul1_1	(((gag2_1	icr2_2)	lit2_1)	((icr1_2	icr2_1)	lit1_1))))	(((gab1_2	(gab2_1	vel1_1))	(((gal1_2	tri1_2)	tri2_1)	(lai1_2	lai2_2)))	lai1_1))	ceb1_1)	(((bur1_1	(tri1_1	tri2_2))	(bur1_2	bur2_2))	bur2_1))	(((((rot2_1	rot3_1)	rot3_2)	((366.1_1	icr2_3)	((((((406.1_1	gab1_1)	ceb2_1)	hal1_1)	((416.1_1	416.1_2)	hal2_1))	(plu1_1
(((((((((((((vel2_1	gag1_1)	((vul1_1	lit1_1)	vul2_1))	gab2_1)	((gab1_2	vel2_2)	((icr2_2	vup2_1)	vel1_1)))	(icr1_2	icr2_1))	(gag2_1	icr1_3))	((((lit2_1	(icr1_1	(hal1_2	vul3_1)))	lai2_1)	(((gal1_2	lai1_1)	tri1_2)	(lai1_2	(lai2_2	tri2_1))))	((vup1_1	vup2_2)	(gac2_1	plu2_2))))	(((((bur1_1	tri2_2)	tri1_1)	(bur1_2	bur2_2))	bur2_1)	ceb1_1))	((((366.1_2	369.1_1)	gra1_1)	rot1_1)	((gra1_2	gra2_1)	(grm1_1	(grm1_2	grm2_1)))))	(((((406.1_1	416.1_1)	416.1_2)	(ceb2_1
((((((((((vel2_1	((gag2_1	vel1_1)	hal1_2))	((vul2_1	lit2_1)	gab1_2))	lai2_1)	(gab2_1	(icr1_3	vul1_1)))	((icr2_2	((((gal1_2	(lai1_2	lai2_2))	tri1_2)	lai1_1)	tri2_1))	((vup1_1	vup2_2)	(gac2_1	plu2_2))))	(icr1_2	icr2_1))	((((icr1_1	lit1_1)	vul3_1)	(vel2_2	vup2_1))	gag1_1))	(((bur1_1	(bur1_2	bur2_2))	(tri1_1	tri2_2))	bur2_1))	ceb1_1)	(((((rot2_1	(rot3_1	rot3_2))	((((406.1_1	416.1_2)	(416.1_1	((ceb2_1	hal2_1)	(gab1_1	hal1_1))))	(plu1_1	plu2_1))	(vir1_1
((((((vel2_1	((gag1_1	(lit1_1	vul2_1))	vup2_1))	(((((gab2_1	(icr1_2	icr2_1))	icr2_2)	((vup1_1	vup2_2)	(gac2_1	plu2_2)))	(((gag2_1	(vel1_1	vul1_1))	lit2_1)	icr1_1))	(((gab1_2	vul3_1)	hal1_2)	lai2_1)))	vel2_2)	(((gal1_2	(lai1_2	tri2_1))	((lai2_2	lai1_1)	tri1_2))	icr1_3))	((((bur1_1	tri2_2)	((bur1_2	bur2_2)	tri1_1))	bur2_1)	ceb1_1))	(((((rot2_1	rot3_1)	rot3_2)	((((((((406.1_1	hal1_1)	ceb2_1)	gab1_1)	hal2_1)	416.1_1)	(plu1_1	plu2_1))	416.1_2)	(vir1_1
((((vel2_1	(((((lit2_1	vul2_1)	icr2_2)	(((gag2_1	vul3_1)	(((vel1_1	vul1_1)	(gac2_1	plu2_2))	((lit1_1	(icr1_2	icr2_1))	lai2_1)))	(((gab2_1	(icr1_1	vel2_2))	icr1_3)	((((gal1_2	(lai1_1	tri2_1))	tri1_2)	lai2_2)	lai1_2))))	(vup2_2	vup1_1))	(((hal1_2	gab1_2)	vup2_1)	gag1_1)))	ceb1_1)	((bur1_1	(((bur1_2	bur2_2)	tri1_1)	tri2_2))	bur2_1))	((((((rot2_1	(rot3_1	rot3_2))	((((gal1_1	(gac1_1	gal2_1))	ceb2_2)	ceb1_2)	(vir1_2	vir2_2)))	(((((406.1_1	ceb2_1)	gab1_1)
(((((vel2_1	(gac2_1	plu2_2))	gab1_2)	(((((((icr1_2	icr2_1)	icr2_2)	gag2_1)	(hal1_2	(lit1_1	vel2_2)))	(((lai2_1	icr1_1)	(icr1_3	vel1_1))	((((gab2_1	(vul2_1	lit2_1))	lai1_2)	vul1_1)	((gag1_1	vup2_1)	vul3_1))))	(vup2_2	vup1_1))	(((gal1_2	lai2_2)	tri2_1)	(lai1_1	tri1_2))))	((((bur1_1	(bur1_2	bur2_2))	(tri1_1	tri2_2))	bur2_1)	ceb1_1))	((((rot2_1	rot3_1)	rot3_2)	((((366.1_2	369.1_1)	gra1_1)	rot1_1)	((gra1_2	gra2_1)	(grm1_1	(grm1_2	grm2_1)))))	(((366.1_1
(((((((((vel2_1	gab2_1)	(icr1_1	vup2_1))	(hal1_2	lai1_2))	((plu2_2	gac2_1)	(vup1_1	vup2_2)))	((((((gab1_2	vel1_1)	gag1_1)	lai2_1)	icr1_3)	(icr2_2	lit2_1))	((((gal1_2	lai1_1)	(lai2_2	tri2_1))	tri1_2)	vul3_1)))	(vul1_1	((((vul2_1	vel2_2)	lit1_1)	gag2_1)	(icr1_2	icr2_1))))	(((((bur1_1	(bur1_2	bur2_2))	tri2_2)	tri1_1)	bur2_1)	ceb1_1))	(((((rot2_1	rot3_1)	rot3_2)	(((366.1_2	369.1_1)	rot1_1)	(gra1_1	((gra1_2	gra2_1)	(grm1_1	(grm1_2	grm2_1))))))	(((((406.1_1
((((((vel2_1	(((((icr1_1	vel1_1)	lit2_1)	hal1_2)	icr1_3)	(((gag1_1	gab2_1)	(((gab1_2	vul2_1)	vul3_1)	(icr1_2	icr2_1)))	(lit1_1	vel2_2))))	((icr2_2	vup2_1)	lai1_2))	((vup2_2	vup1_1)	(gac2_1	plu2_2)))	(((gag2_1	lai2_1)	vul1_1)	((gal1_2	(lai1_1	lai2_2))	(tri1_2	tri2_1))))	((((bur1_1	(tri1_1	tri2_2))	(bur1_2	bur2_2))	bur2_1)	ceb1_1))	((((rot2_1	rot3_1)	rot3_2)	(((366.1_1	icr2_3)	(rhc1_1	rhc1_2))	(((((406.1_1	ceb2_1)	hal1_1)	((416.1_1	gab1_1)	(plu1_1
(((((((vel2_1	(icr2_2	vul3_1))	(gag2_1	lit1_1))	((((gag1_1	(vel1_1	(lit2_1	vul2_1)))	(vel2_2	vul1_1))	(icr1_2	icr2_1))	(((gab2_1	icr1_1)	((((gab1_2	hal1_2)	lai1_2)	vup2_1)	lai2_1))	((vup1_1	vup2_2)	(gac2_1	plu2_2)))))	(((gal1_2	tri2_1)	(lai1_1	tri1_2))	lai2_2))	icr1_3)	(((((bur1_1	tri2_2)	tri1_1)	(bur1_2	bur2_2))	bur2_1)	ceb1_1))	((((rot2_1	rot3_1)	rot3_2)	(((366.1_1	icr2_3)	(rhc1_1	rhc1_2))	((((gac1_1	gal2_1)	gal1_1)	(ceb1_2	ceb2_2))	(vir1_2
((((((((((vel2_1	((lit2_1	vul2_1)	gag1_1))	((icr1_2	icr2_1)	lai1_2))	gag2_1)	(((lai2_1	(gab2_1	vel1_1))	hal1_2)	(vul3_1	icr2_2)))	((((vel2_2	vup2_1)	(gab1_2	icr1_3))	(((vup1_1	vup2_2)	plu2_2)	gac2_1))	((((gal1_2	tri1_2)	(lai2_2	tri2_1))	lai1_1)	((icr1_1	lit1_1)	vul1_1))))	(((((bur1_1	tri1_1)	tri2_2)	(bur1_2	bur2_2))	bur2_1)	ceb1_1))	((366.1_1	icr2_3)	(rhc1_1	rhc1_2)))	(((rot2_1	rot3_1)	rot3_2)	(((((406.1_1	(hal1_1	(ceb2_1	hal2_1)))	(plu1_1	plu2_1))
(((((((((vel2_1	vel2_2)	(((gal1_2	lai2_2)	(lai1_1	tri2_1))	tri1_2))	lai2_1)	((((((vup2_1	vul1_1)	(gab1_2	vel1_1))	(icr1_3	icr2_2))	(icr1_2	icr2_1))	(hal1_2	lit2_1))	gag2_1))	((gab2_1	gag1_1)	(((icr1_1	lit1_1)	vul2_1)	vul3_1)))	lai1_2)	((vup2_2	vup1_1)	(gac2_1	plu2_2)))	((((bur1_1	tri2_2)	((bur1_2	bur2_2)	tri1_1))	bur2_1)	ceb1_1))	(((((((rot2_1	rot3_1)	rot3_2)	(((((((406.1_1	hal1_1)	hal2_1)	ceb2_1)	(416.1_1	416.1_2))	(plu2_1	plu1_1))	gab1_1)	(vir1_1
(((vel2_1	((((((((icr1_3	vel1_1)	vul2_1)	gag1_1)	lit2_1)	((icr1_1	lai2_1)	(icr1_2	icr2_1)))	(hal1_2	vul3_1))	(((gal1_2	lai1_1)	(lai2_2	tri2_1))	tri1_2))	((((vup1_1	vup2_2)	(gac2_1	plu2_2))	(gab2_1	vel2_2))	(lai1_2	((((gab1_2	lit1_1)	vup2_1)	(icr2_2	vul1_1))	gag2_1)))))	(((((bur1_1	tri1_1)	tri2_2)	(bur1_2	bur2_2))	bur2_1)	ceb1_1))	(((((rot2_1	rot3_1)	rot3_2)	(((366.1_1	icr2_3)	(((((406.1_1	416.1_2)	ceb2_1)	((416.1_1	hal2_1)	(gab1_1	hal1_1)))	(plu1_1
(((((vel2_1	(((gal1_2	tri2_1)	lai2_2)	(lai1_1	tri1_2)))	vel2_2)	(((hal1_2	(((((gab1_2	(gag1_1	vul3_1))	icr1_3)	(gab2_1	gag2_1))	(lit2_1	vel1_1))	(((icr2_2	lit1_1)	vup2_1)	lai1_2)))	(((vup1_1	vup2_2)	(gac2_1	plu2_2))	(((icr1_2	icr2_1)	vul1_1)	vul2_1)))	(icr1_1	lai2_1)))	((((bur1_1	tri1_1)	((bur1_2	bur2_2)	tri2_2))	bur2_1)	ceb1_1))	((((((rot2_1	rot3_1)	rot3_2)	((((((406.1_1	hal2_1)	ceb2_1)	416.1_2)	(plu1_1	plu2_1))	((416.1_1	hal1_1)	gab1_1))	(vir1_1
((((vel2_1	(((((gab1_2	((vel1_1	vul2_1)	vul3_1))	(gab2_1	icr2_2))	lit2_1)	(((vup1_1	vup2_2)	gac2_1)	plu2_2))	((gal1_2	((tri1_2	lai1_1)	(lai2_2	tri2_1)))	(icr1_2	icr2_1))))	(((((vup2_1	(vul1_1	icr1_3))	(lai1_2	gag2_1))	((hal1_2	lai2_1)	icr1_1))	lit1_1)	(gag1_1	vel2_2)))	(((((bur1_1	tri2_2)	tri1_1)	(bur1_2	bur2_2))	bur2_1)	ceb1_1))	((((((rot2_1	rot3_1)	rot3_2)	(((((406.1_1	((416.1_1	ceb2_1)	hal2_1))	(gab1_1	(plu1_1	plu2_1)))	hal1_1)	416.1_2)	(vir1_1
(((((((((vel2_1	vel2_2)	(((gab2_1	vul2_1)	icr2_2)	vel1_1))	((((gal1_2	tri2_1)	lai2_2)	(lai1_1	tri1_2))	(hal1_2	(lit2_1	vup2_1))))	(icr1_2	icr2_1))	((((vup1_1	vup2_2)	(gac2_1	plu2_2))	lai2_1)	gab1_2))	((vul1_1	(vul3_1	gag2_1))	(gag1_1	lai1_2)))	(icr1_3	(lit1_1	icr1_1)))	((((bur1_1	(tri1_1	tri2_2))	(bur1_2	bur2_2))	bur2_1)	ceb1_1))	((((rot2_1	(rot3_1	rot3_2))	(((((((406.1_1	gab1_1)	ceb2_1)	((416.1_1	hal2_1)	hal1_1))	(plu1_1	plu2_1))	416.1_2)	(vir1_1
(((((((((vel2_1	vel1_1)	(((gab2_1	vel2_2)	vup2_1)	icr1_3))	(gab1_2	vul3_1))	((vul2_1	lit2_1)	((gal1_2	tri2_1)	(lai2_2	tri1_2))))	icr1_1)	(lai1_2	(((gag1_1	hal1_2)	icr2_2)	(gag2_1	lit1_1))))	((vul1_1	(icr1_2	icr2_1))	(((vup1_1	vup2_2)	(gac2_1	plu2_2))	(lai2_1	lai1_1))))	(((((bur1_1	tri1_1)	tri2_2)	(bur1_2	bur2_2))	bur2_1)	ceb1_1))	(((((rot2_1	(rot3_1	rot3_2))	(((gal1_1	(gac1_1	gal2_1))	(ceb1_2	ceb2_2))	(vir1_2	vir2_2)))	((((((406.1_1	(416.1_1	ceb2_1))
((((((((vel2_1	(((((gab1_2	vul1_1)	hal1_2)	(vul2_1	lai1_2))	vup2_1)	(icr2_2	vul3_1)))	(icr1_2	icr2_1))	(((gab2_1	vel2_2)	(icr1_1	vel1_1))	((gal1_2	tri1_2)	(lai2_2	tri2_1))))	((lit1_1	(((gag1_1	gag2_1)	lit2_1)	icr1_3))	(lai2_1	lai1_1)))	((vup2_2	vup1_1)	(gac2_1	plu2_2)))	ceb1_1)	((bur1_1	(((bur1_2	bur2_2)	tri2_2)	tri1_1))	bur2_1))	(((((rot2_1	rot3_2)	rot3_1)	((((((406.1_1	gab1_1)	hal2_1)	416.1_1)	((416.1_2	(ceb2_1	hal1_1))	(plu1_1	plu2_1)))	(vir1_1
((((((vel2_1	(lit1_1	icr2_2))	(lai2_1	lai1_1))	((gab1_2	gab2_1)	vup2_1))	((((((vup1_1	vup2_2)	(gac2_1	plu2_2))	((gal1_2	(lai2_2	tri2_1))	tri1_2))	(icr1_1	vul3_1))	((gag2_1	(hal1_2	(lai1_2	vul1_1)))	(((vel1_1	((icr1_3	lit2_1)	vul2_1))	gag1_1)	(icr1_2	icr2_1))))	vel2_2))	(((((bur1_1	tri2_2)	tri1_1)	(bur1_2	bur2_2))	bur2_1)	ceb1_1))	((((((rot2_1	rot3_2)	rot3_1)	((((366.1_2	369.1_1)	gra1_1)	rot1_1)	((gra1_2	gra2_1)	(grm1_1	(grm1_2	grm2_1)))))	(366.1_1
((((((vel2_1	(((gal1_2	lai2_2)	tri2_1)	tri1_2))	((gab1_2	vul2_1)	vul1_1))	((hal1_2	vup2_1)	gag2_1))	(((((lit2_1	(icr1_2	icr2_1))	icr1_1)	gag1_1)	((((vup1_1	vup2_2)	plu2_2)	gac2_1)	((vel1_1	(lit1_1	vul3_1))	lai1_2)))	(gab2_1	((vel2_2	icr2_2)	(icr1_3	(lai2_1	lai1_1))))))	((((bur1_1	(tri1_1	tri2_2))	(bur1_2	bur2_2))	bur2_1)	ceb1_1))	(((((((((406.1_1	(gab1_1	hal2_1))	((416.1_1	416.1_2)	hal1_1))	(ceb2_1	(plu2_1	plu1_1)))	(vir1_1	vir2_1))	((rot2_1	rot3_1)
((((((((vel2_1	((lit2_1	(gab1_2	(vul1_1	vup2_1)))	icr1_1))	vel1_1)	(hal1_2	vul3_1))	((((vup1_1	vup2_2)	(gac2_1	plu2_2))	((gal1_2	tri2_1)	(tri1_2	lai2_2)))	(((((icr1_3	(icr1_2	icr2_1))	gag2_1)	lit1_1)	(lai2_1	lai1_1))	((gab2_1	icr2_2)	vel2_2))))	((gag1_1	vul2_1)	lai1_2))	ceb1_1)	((((bur1_1	tri1_1)	(bur1_2	bur2_2))	tri2_2)	bur2_1))	(((((rot2_1	rot3_1)	rot3_2)	((((((((((406.1_1	416.1_1)	gab1_1)	ceb2_1)	hal1_1)	416.1_2)	hal2_1)	(plu2_1	plu1_1))	(vir1_1
((((vel2_1	((gag1_1	icr1_3)	((icr1_2	icr2_1)	(tri1_2	((lit1_1	vel2_2)	vul1_1)))))	((((icr2_2	((gal1_2	tri2_1)	lai1_2))	(lai1_1	lai2_1))	((lai2_2	vup2_1)	gag2_1))	((((icr1_1	vul2_1)	(gab1_2	lit2_1))	((vup1_1	vup2_2)	(gac2_1	plu2_2)))	((gab2_1	vel1_1)	(hal1_2	vul3_1)))))	((((bur1_1	tri2_2)	((bur1_2	bur2_2)	tri1_1))	bur2_1)	ceb1_1))	((((rot2_1	rot3_1)	rot3_2)	(rhc1_1	rhc1_2))	((366.1_1	icr2_3)	(((((366.1_2	(369.1_1	gra1_1))	((gra1_2	gra2_1)	(grm1_1
((((vel2_1	(icr1_2	icr2_1))	(((((((lit2_1	(gag1_1	vel2_2))	(lit1_1	gab1_2))	vul2_1)	tri1_2)	((gal1_2	tri2_1)	lai1_2))	((gab2_1	((lai1_1	lai2_1)	vul1_1))	icr1_3))	((((vup1_1	vup2_2)	(gac2_1	plu2_2))	((gag2_1	(hal1_2	vup2_1))	((icr2_2	lai2_2)	(vel1_1	vul3_1))))	icr1_1)))	(((((bur1_1	tri2_2)	tri1_1)	(bur1_2	bur2_2))	bur2_1)	ceb1_1))	((((rot2_1	(rot3_1	rot3_2))	((366.1_1	icr2_3)	(((((366.1_2	gra1_1)	369.1_1)	rot1_1)	((gra1_2	gra2_1)	(grm1_1	(grm1_2
((((((((vel2_1	tri1_2)	vul2_1)	(((((vul1_1	vul3_1)	(lai2_2	vel1_1))	hal1_2)	((gal1_2	(lai1_2	tri2_1))	((gag1_1	lit1_1)	lit2_1)))	icr2_2))	((gac2_1	plu2_2)	(vup1_1	vup2_2)))	(((vel2_2	icr1_1)	((gab1_2	gab2_1)	((icr1_2	icr2_1)	icr1_3)))	(gag2_1	((lai2_1	lai1_1)	vup2_1))))	((bur1_1	((bur1_2	bur2_2)	(tri1_1	tri2_2)))	bur2_1))	ceb1_1)	((((((rot2_1	rot3_1)	rot3_2)	(366.1_1	icr2_3))	((((gal1_1	(gac1_1	gal2_1))	ceb2_2)	ceb1_2)	(vir1_2	vir2_2)))	((((((406.1_1
((((((vel2_1	(lai1_1	lai2_1))	(((vul3_1	vel2_2)	(gag1_1	vul1_1))	(gal1_2	(lai1_2	lai2_2))))	((vup1_1	vup2_2)	(gac2_1	plu2_2)))	(((((gab2_1	lit2_1)	hal1_2)	lit1_1)	vul2_1)	((tri1_2	vup2_1)	((((gab1_2	(icr1_2	icr2_1))	(icr2_2	icr1_1))	((gag2_1	vel1_1)	icr1_3))	tri2_1))))	(((((bur1_1	tri2_2)	tri1_1)	(bur1_2	bur2_2))	bur2_1)	ceb1_1))	(((((rot2_1	rot3_1)	rot3_2)	(((406.1_1	(416.1_1	gab1_1))	((416.1_2	((ceb2_1	hal1_1)	(plu2_1	plu1_1)))	hal2_1))	(vir1_1
((((((((vel2_1	((gal1_2	lai2_2)	lai1_2))	(gag2_1	hal1_2))	((((vel1_1	(lit1_1	vel2_2))	vul2_1)	(((((lai1_1	lai2_1)	(gab2_1	(icr2_2	tri2_1)))	(lit2_1	vul1_1))	icr1_1)	vup2_1))	((vul3_1	gag1_1)	(icr1_2	icr2_1))))	((gab1_2	tri1_2)	icr1_3))	((vup2_2	vup1_1)	(gac2_1	plu2_2)))	ceb1_1)	((((bur1_1	tri2_2)	tri1_1)	(bur1_2	bur2_2))	bur2_1))	((((((rot2_1	rot3_1)	rot3_2)	(rhc1_1	rhc1_2))	(((gal2_1	(gac1_1	gal1_1))	(ceb1_2	ceb2_2))	(vir1_2	vir2_2)))	(366.1_1
(((((((((vel2_1	(gab1_2	icr1_3))	(icr1_2	icr2_1))	(((vup1_1	vup2_2)	gac2_1)	plu2_2))	(icr1_1	(lai1_1	lai2_1)))	((((hal1_2	tri2_1)	(gag1_1	vul1_1))	(gal1_2	(lai1_2	lai2_2)))	((vel2_2	vul3_1)	(gab2_1	((vel1_1	vul2_1)	vup2_1)))))	((gag2_1	lit1_1)	tri1_2))	(lit2_1	icr2_2))	(((((bur1_1	tri1_1)	tri2_2)	(bur1_2	bur2_2))	bur2_1)	ceb1_1))	(((((((rot2_1	rot3_2)	rot3_1)	(366.1_1	icr2_3))	((((406.1_1	416.1_2)	hal2_1)	(((416.1_1	(gab1_1	ceb2_1))	(plu1_1	plu2_1))
((((((((vel2_1	((((gab2_1	gag1_1)	vup2_1)	(icr1_2	icr2_1))	lai2_1))	((vup1_1	vup2_2)	(gac2_1	plu2_2)))	(((gal1_2	lai1_2)	lai2_2)	tri2_1))	vel1_1)	(vul3_1	(hal1_2	vel2_2)))	(((((gab1_2	tri1_2)	icr1_3)	((icr1_1	icr2_2)	vul2_1))	(vul1_1	lit1_1))	((gag2_1	lit2_1)	lai1_1)))	((((bur1_1	(tri1_1	tri2_2))	(bur1_2	bur2_2))	bur2_1)	ceb1_1))	(((((rot2_1	rot3_1)	rot3_2)	((366.1_1	icr2_3)	(rhc1_1	rhc1_2)))	(((((406.1_1	gab1_1)	(416.1_2	(hal1_1	hal2_1)))	((416.1_1
(((((vel2_1	((icr1_1	tri1_2)	gab1_2))	((((hal1_2	(gab2_1	(lai1_1	(vel2_2	vup2_1))))	lai2_1)	(icr1_2	icr2_1))	((((lit1_1	(((gac2_1	plu2_2)	(vup2_2	vup1_1))	(icr2_2	(vul1_1	vul2_1))))	(gag2_1	((gal1_2	lai2_2)	(lai1_2	tri2_1))))	(icr1_3	((lit2_1	vul3_1)	vel1_1)))	gag1_1)))	ceb1_1)	(((bur1_1	tri2_2)	((bur1_2	bur2_2)	tri1_1))	bur2_1))	((((rot2_1	(rot3_1	rot3_2))	((366.1_1	icr2_3)	(rhc1_1	rhc1_2)))	((((((406.1_1	(ceb2_1	gab1_1))	((416.1_1	hal2_1)	(plu2_1
(((((((((vel2_1	vul1_1)	((gab1_2	(gac2_1	plu2_2))	vul3_1))	(tri1_2	lai1_1))	(((((icr2_2	gab2_1)	(vup2_1	icr1_3))	((hal1_2	icr1_1)	vel2_2))	(vup2_2	vup1_1))	(lit1_1	(((gal1_2	tri2_1)	lai2_2)	lai1_2))))	vul2_1)	((icr1_2	icr2_1)	(((gag1_1	vel1_1)	(gag2_1	lit2_1))	lai2_1)))	(((bur1_1	((bur1_2	bur2_2)	tri1_1))	tri2_2)	bur2_1))	ceb1_1)	((((((rot2_1	rot3_1)	rot3_2)	(rhc1_1	rhc1_2))	(((((406.1_1	ceb2_1)	(((416.1_1	gab1_1)	(416.1_2	hal1_1))	hal2_1))	(plu1_1
(((vel2_1	(((vul2_1	lit2_1)	lai2_1)	(((icr1_2	icr2_1)	(((vup2_2	vup1_1)	(gac2_1	plu2_2))	((vul1_1	gab1_2)	gag2_1)))	((((icr1_1	hal1_2)	((gal1_2	lai2_2)	(lai1_2	tri2_1)))	((((vul3_1	icr2_2)	vup2_1)	gab2_1)	(lit1_1	vel1_1)))	((gag1_1	vel2_2)	(icr1_3	(lai1_1	tri1_2)))))))	((((bur1_1	(tri1_1	tri2_2))	(bur1_2	bur2_2))	bur2_1)	ceb1_1))	((((((rot2_1	rot3_1)	rot3_2)	((((((406.1_1	416.1_1)	ceb2_1)	(plu1_1	plu2_1))	(((416.1_2	hal2_1)	gab1_1)	hal1_1))	(vir1_1
((((((((((vel2_1	(icr1_2	icr2_1))	gab2_1)	lai2_1)	(vup2_1	icr1_3))	((vup1_1	vup2_2)	(gac2_1	plu2_2)))	((lit1_1	gag1_1)	hal1_2))	(((vul1_1	(vel2_2	vul2_1))	((gab1_2	(icr2_2	vel1_1))	gag2_1))	((((gal1_2	lai1_2)	tri2_1)	(icr1_1	lit2_1))	vul3_1)))	((lai1_1	lai2_2)	tri1_2))	((((bur1_1	(tri1_1	tri2_2))	(bur1_2	bur2_2))	bur2_1)	ceb1_1))	((((((rot2_1	(rot3_1	rot3_2))	((((gal1_1	gal2_1)	gac1_1)	(ceb1_2	ceb2_2))	(vir1_2	vir2_2)))	((((366.1_2	369.1_1)	rot1_1)
(((((((vel2_1	gab1_2)	(((((gag1_1	vup2_1)	lai2_1)	vel2_2)	(gag2_1	(icr1_2	icr2_1)))	(((((vup1_1	vup2_2)	(gac2_1	plu2_2))	lit2_1)	gab2_1)	((gal1_2	lai1_1)	(lai2_2	((lai1_2	tri2_1)	tri1_2))))))	((((vul1_1	icr2_2)	((icr1_1	lit1_1)	vul3_1))	hal1_2)	((vul2_1	vel1_1)	icr1_3)))	ceb1_1)	((((bur1_1	tri1_1)	tri2_2)	(bur1_2	bur2_2))	bur2_1))	(((366.1_2	369.1_1)	((gra1_2	gra2_1)	(grm1_1	(grm1_2	grm2_1))))	(gra1_1	rot1_1)))	((((rot2_1	rot3_2)	rot3_1)	((((((406.1_1
((((((vel2_1	icr1_3)	((gab1_2	((hal1_2	((lit1_1	vel2_2)	vul1_1))	(icr2_2	vup2_1)))	((vup1_1	vup2_2)	(gac2_1	plu2_2))))	((gag2_1	lit2_1)	(((((gal1_2	lai1_2)	tri2_1)	((lai1_1	lai2_2)	tri1_2))	vul2_1)	lai2_1)))	((((vel1_1	vul3_1)	gag1_1)	(icr1_2	icr2_1))	(gab2_1	icr1_1)))	((((bur1_1	(bur1_2	bur2_2))	(tri1_1	tri2_2))	bur2_1)	ceb1_1))	((((((rot2_1	rot3_2)	rot3_1)	((((((406.1_1	hal2_1)	(plu1_1	plu2_1))	(416.1_2	ceb2_1))	416.1_1)	(gab1_1	hal1_1))	(vir1_1
((((((vel2_1	vul1_1)	(gac2_1	plu2_2))	((((icr2_2	gag1_1)	gag2_1)	(vul3_1	(icr1_2	icr2_1)))	(vel2_2	(((((gab1_2	vup2_1)	(gab2_1	lit1_1))	icr1_3)	((gal1_2	(((lai1_1	lai2_2)	tri2_1)	(lai1_2	tri1_2)))	((hal1_2	vel1_1)	(icr1_1	lit2_1))))	(vul2_1	lai2_1)))))	(vup1_1	vup2_2))	((((bur1_1	(tri1_1	tri2_2))	(bur1_2	bur2_2))	bur2_1)	ceb1_1))	((((((rot2_1	rot3_1)	rot3_2)	(366.1_1	icr2_3))	(((((406.1_1	((gab1_1	hal1_1)	hal2_1))	(416.1_1	ceb2_1))	(plu1_1	plu2_1))
((((((((((vel2_1	(vul1_1	vul2_1))	(vel2_2	hal1_2))	((((vup2_1	(lit2_1	vel1_1))	lai2_1)	((gac2_1	plu2_2)	icr2_2))	(((((gal1_2	tri2_1)	lai2_2)	tri1_2)	lai1_2)	lai1_1)))	((gab2_1	vul3_1)	icr1_3))	gag2_1)	((vup2_2	vup1_1)	(((gab1_2	lit1_1)	(icr1_1	(icr1_2	icr2_1)))	gag1_1)))	ceb1_1)	((((bur1_1	tri1_1)	(bur1_2	bur2_2))	tri2_2)	bur2_1))	((((366.1_2	369.1_1)	gra1_1)	rot1_1)	((gra1_2	gra2_1)	(grm1_1	(grm1_2	grm2_1)))))	((((rot2_1	rot3_1)	rot3_2)	((((406.1_1
(((((((((vul1_1	icr1_1)	vup2_1)	(vul2_1	vul3_1))	(((lit1_1	gab2_1)	(((((gal1_2	tri2_1)	lai2_2)	lai1_2)	(lai1_1	tri1_2))	hal1_2))	(gab1_2	(gac2_1	plu2_2))))	vel2_1)	(vup2_2	vup1_1))	(((((((gag1_1	vel2_2)	icr2_2)	vel1_1)	lai2_1)	gag2_1)	((icr1_2	icr2_1)	lit2_1))	icr1_3))	(((((bur1_1	tri1_1)	tri2_2)	(bur1_2	bur2_2))	bur2_1)	ceb1_1))	(((((((rot2_1	rot3_1)	rot3_2)	(366.1_1	icr2_3))	(rhc1_1	rhc1_2))	(((406.1_1	hal1_1)	(416.1_1	((416.1_2	((ceb2_1	hal2_1)
((((((((gag1_1	vel2_1)	(((gab2_1	hal1_2)	(((gal1_2	tri2_1)	(lai1_2	lai2_2))	(lai1_1	tri1_2)))	gag2_1))	((vup1_1	vup2_2)	vel1_1))	((((vel2_2	vul3_1)	vup2_1)	((vul1_1	(((gac2_1	plu2_2)	(lit1_1	vul2_1))	(icr2_2	lit2_1)))	(icr1_1	(icr1_2	icr2_1))))	lai2_1))	(gab1_2	icr1_3))	(((((bur1_1	tri1_1)	tri2_2)	(bur1_2	bur2_2))	bur2_1)	ceb1_1))	(((((rot2_1	rot3_1)	rot3_2)	((((gac1_1	gal1_1)	gal2_1)	(ceb1_2	ceb2_2))	(vir1_2	vir2_2)))	((((406.1_1	gab1_1)	(hal1_1
((((((((((vel2_1	((gab1_2	gag2_1)	gab2_1))	(hal1_2	lai2_1))	icr1_3)	(icr1_1	((lit1_1	vel1_1)	vul2_1)))	(((((lit2_1	vul1_1)	vup2_1)	((((gal1_2	lai1_2)	(tri2_1	lai1_1))	(lai2_2	tri1_2))	((icr2_2	vul3_1)	vel2_2)))	gag1_1)	(((vup1_1	vup2_2)	(icr1_2	icr2_1))	(gac2_1	plu2_2))))	(((((bur1_1	tri2_2)	tri1_1)	(bur1_2	bur2_2))	bur2_1)	ceb1_1))	(366.1_1	icr2_3))	((((rot2_1	rot3_1)	rot3_2)	(((366.1_2	gra1_1)	369.1_1)	(rot1_1	((gra1_2	gra2_1)	(grm1_1	(grm1_2
(((((((vel2_1	vup2_1)	((lit2_1	lit1_1)	icr1_1))	((gag1_1	(vul2_1	vel2_2))	((gal1_2	lai1_1)	(lai1_2	((lai2_2	tri2_1)	tri1_2)))))	(((((((icr2_2	gab2_1)	icr1_3)	vul3_1)	vel1_1)	(hal1_2	vul1_1))	(lai2_1	(gac2_1	plu2_2)))	(gab1_2	(gag2_1	(icr1_2	icr2_1)))))	(vup2_2	vup1_1))	(((((bur1_1	tri2_2)	tri1_1)	(bur1_2	bur2_2))	bur2_1)	ceb1_1))	(((((rot2_1	rot3_1)	rot3_2)	(((((406.1_1	ceb2_1)	416.1_1)	hal1_1)	((416.1_2	(gab1_1	hal2_1))	(plu1_1	plu2_1)))	(vir1_1
((((((vel2_1	((vup2_1	icr1_3)	((((gag2_1	lit1_1)	vel1_1)	lai2_1)	(icr1_1	vel2_2))))	(gab1_2	vul3_1))	(vup2_2	vup1_1))	(((((((gab2_1	vul2_1)	gag1_1)	(hal1_2	vul1_1))	(lit2_1	icr2_2))	(gac2_1	plu2_2))	(icr1_2	icr2_1))	(((gal1_2	((lai1_2	tri2_1)	tri1_2))	lai2_2)	lai1_1)))	((((bur1_1	(bur1_2	bur2_2))	(tri1_1	tri2_2))	bur2_1)	ceb1_1))	(((((rot2_1	rot3_2)	rot3_1)	(((((gac1_1	gal1_1)	gal2_1)	(ceb1_2	ceb2_2))	(vir1_2	vir2_2))	(rhc1_1	rhc1_2)))	((366.1_1
(((((vel2_1	((vup1_1	vup2_2)	(gac2_1	plu2_2)))	(((((((((lit2_1	vup2_1)	lit1_1)	(icr1_3	icr2_2))	((vul3_1	vel2_2)	(gab2_1	hal1_2)))	((vel1_1	vul1_1)	vul2_1))	gab1_2)	(gag1_1	(gag2_1	icr1_1)))	(icr1_2	icr2_1))	((((gal1_2	tri2_1)	(lai1_2	lai2_2))	tri1_2)	(lai2_1	lai1_1))))	((((bur1_1	tri1_1)	tri2_2)	(bur1_2	bur2_2))	bur2_1))	ceb1_1)	((((((rot2_1	rot3_1)	rot3_2)	(rhc1_1	rhc1_2))	((((((406.1_1	416.1_1)	((ceb2_1	gab1_1)	(plu1_1	plu2_1)))	hal1_1)	416.1_2)
(((vel2_1	(((((icr1_3	lit2_1)	(lit1_1	icr2_2))	((hal1_2	gag2_1)	(((gal1_2	(lai2_2	tri2_1))	tri1_2)	lai1_2)))	(((gag1_1	(lai2_1	lai1_1))	(icr1_2	icr2_1))	(((((gab2_1	vup2_1)	gab1_2)	icr1_1)	vel1_1)	((vul1_1	vul3_1)	(vul2_1	vel2_2)))))	((vup2_2	vup1_1)	(gac2_1	plu2_2))))	(((((bur1_1	tri2_2)	tri1_1)	(bur1_2	bur2_2))	bur2_1)	ceb1_1))	(((((rot2_1	rot3_1)	rot3_2)	(((((406.1_1	gab1_1)	(416.1_1	(416.1_2	hal2_1)))	(plu2_1	plu1_1))	(ceb2_1	hal1_1))	(vir1_1
(((((vel2_1	(((gab2_1	lit1_1)	vul3_1)	((gag2_1	vul1_1)	lit2_1)))	((((((((vup1_1	vup2_2)	(gac2_1	plu2_2))	hal1_2)	vel2_2)	(lai1_1	lai2_1))	(gag1_1	icr1_1))	((icr2_2	icr1_3)	vel1_1))	((((gab1_2	vup2_1)	vul2_1)	((gal1_2	lai2_2)	(lai1_2	(tri1_2	tri2_1))))	(icr1_2	icr2_1))))	(((((bur1_1	(bur1_2	bur2_2))	tri2_2)	tri1_1)	bur2_1)	ceb1_1))	((((((rot2_1	rot3_1)	rot3_2)	(rhc1_1	rhc1_2))	((((406.1_1	(gab1_1	hal2_1))	416.1_2)	(((416.1_1	ceb2_1)	hal1_1)	(plu2_1
((((((vel2_1	(gab1_2	(gab2_1	gag1_1)))	((hal1_2	vul2_1)	(vel2_2	vul3_1)))	(((vul1_1	(gag2_1	(icr2_2	vup2_1)))	(lit2_1	lit1_1))	(((((gal1_2	lai2_2)	(lai1_2	tri2_1))	lai1_1)	tri1_2)	lai2_1)))	(((vel1_1	(icr1_2	icr2_1))	icr1_3)	(((vup1_1	vup2_2)	(gac2_1	plu2_2))	icr1_1)))	((((bur1_1	tri2_2)	((bur1_2	bur2_2)	tri1_1))	bur2_1)	ceb1_1))	((((((((406.1_1	416.1_1)	(hal2_1	(plu1_1	plu2_1)))	hal1_1)	(416.1_2	(ceb2_1	gab1_1)))	(vir1_1	vir2_1))	((((((gac1_1	gal1_1)
((((vel2_1	((((((((vul3_1	(vul2_1	vup2_1))	icr1_1)	((gab1_2	(gal1_2	(((lai1_2	lai1_1)	(lai2_2	tri2_1))	tri1_2)))	(icr1_2	icr2_1)))	(icr2_2	lai2_1))	gab2_1)	((gag1_1	((icr1_3	lit2_1)	vul1_1))	(((hal1_2	lit1_1)	vel2_2)	vel1_1)))	((vup2_2	vup1_1)	(gac2_1	plu2_2)))	gag2_1))	((((bur1_1	tri1_1)	tri2_2)	(bur1_2	bur2_2))	bur2_1))	ceb1_1)	(((((((rot2_1	rot3_2)	rot3_1)	((((406.1_1	ceb2_1)	(gab1_1	hal2_1))	(((416.1_1	hal1_1)	416.1_2)	(plu1_1	plu2_1)))	(vir1_1
(((((vel2_1	((((vul2_1	((gab1_2	lai2_1)	hal1_2))	((vup2_2	vup1_1)	(gac2_1	plu2_2)))	(gab2_1	vel1_1))	(((gag1_1	vel2_2)	lit1_1)	(icr1_3	icr1_1))))	(((gag2_1	vup2_1)	((icr2_2	lit2_1)	vul1_1))	(vul3_1	(icr1_2	icr2_1))))	((((gal1_2	lai1_1)	tri2_1)	lai2_2)	(lai1_2	tri1_2)))	(((((bur1_1	tri2_2)	tri1_1)	(bur1_2	bur2_2))	bur2_1)	ceb1_1))	((((((rot2_1	rot3_2)	rot3_1)	(((406.1_1	416.1_1)	(((416.1_2	hal1_1)	((ceb2_1	gab1_1)	hal2_1))	(plu2_1	plu1_1)))	(vir1_1
(((((vel2_1	((gab2_1	(((vel2_2	lit1_1)	(icr2_2	vel1_1))	vul3_1))	(icr1_2	icr2_1)))	((vup2_2	vup1_1)	(gac2_1	plu2_2)))	((((((vul1_1	hal1_2)	icr1_3)	gag2_1)	lit2_1)	(vul2_1	(gab1_2	(((gag1_1	vup2_1)	lai2_1)	icr1_1))))	(((gal1_2	tri2_1)	(lai1_2	tri1_2))	(lai1_1	lai2_2))))	(((((bur1_1	tri1_1)	tri2_2)	(bur1_2	bur2_2))	bur2_1)	ceb1_1))	(((((((rot2_1	rot3_1)	rot3_2)	((((((406.1_1	416.1_1)	(416.1_2	(gab1_1	hal2_1)))	hal1_1)	ceb2_1)	(plu1_1	plu2_1))	(vir1_1
(((((((vel2_1	(icr2_2	((vel1_1	vul3_1)	vel2_2)))	icr1_3)	((((((icr1_1	vup2_1)	(icr1_2	icr2_1))	hal1_2)	gab2_1)	gag2_1)	((((gal1_2	((lai1_1	tri2_1)	lai2_2))	lai1_2)	tri1_2)	((gac2_1	plu2_2)	(vup2_2	vup1_1)))))	(((gab1_2	gag1_1)	lai2_1)	(vul1_1	lit2_1)))	(vul2_1	lit1_1))	((((bur1_1	(tri1_1	tri2_2))	(bur1_2	bur2_2))	bur2_1)	ceb1_1))	((((((rot2_1	(rot3_1	rot3_2))	((((((406.1_1	hal2_1)	gab1_1)	((416.1_2	hal1_1)	ceb2_1))	416.1_1)	(plu1_1	plu2_1))	(vir1_1
(((((((vel2_1	(((gab2_1	vul3_1)	vul2_1)	(icr1_1	vup2_1)))	(((gal1_2	lai2_2)	tri2_1)	((lai1_2	tri1_2)	lai1_1)))	(((((gag1_1	lai2_1)	(hal1_2	icr2_2))	((icr1_2	icr2_1)	lit2_1))	vel1_1)	icr1_3))	(((vul1_1	(gab1_2	vel2_2))	gag2_1)	((vup1_1	vup2_2)	(gac2_1	plu2_2))))	lit1_1)	((((bur1_1	(bur1_2	bur2_2))	(tri1_1	tri2_2))	bur2_1)	ceb1_1))	((((((rot2_1	rot3_1)	rot3_2)	(((((406.1_1	416.1_2)	(plu1_1	plu2_1))	gab1_1)	((416.1_1	hal1_1)	(ceb2_1	hal2_1)))	(vir1_1
((((((vel2_1	(vel1_1	vul3_1))	((lit2_1	vup2_1)	(((vul2_1	(icr2_2	lai2_1))	hal1_2)	(icr1_2	icr2_1))))	(((vup1_1	vup2_2)	gac2_1)	plu2_2))	(((gab2_1	(((gab1_2	gag1_1)	icr1_1)	(gag2_1	icr1_3)))	(vul1_1	(lit1_1	vel2_2)))	(((gal1_2	(lai1_2	tri2_1))	lai2_2)	(lai1_1	tri1_2))))	(((((bur1_1	tri1_1)	(bur1_2	bur2_2))	tri2_2)	bur2_1)	ceb1_1))	((((rot2_1	(rot3_1	rot3_2))	(((((406.1_1	hal1_1)	(416.1_1	(ceb2_1	hal2_1)))	(416.1_2	(gab1_1	(plu1_1	plu2_1))))	(vir1_1
(((((vel2_1	(((((((gab2_1	icr1_3)	(gag2_1	(hal1_2	(icr1_2	icr2_1))))	(icr2_2	lit2_1))	(icr1_1	vul1_1))	((((gal1_2	lai1_2)	lai2_2)	(tri1_2	tri2_1))	lai1_1))	vul2_1)	((vul3_1	vel2_2)	lai2_1)))	(((gab1_2	lit1_1)	vel1_1)	(gag1_1	vup2_1)))	(((vup2_2	vup1_1)	gac2_1)	plu2_2))	(((((bur1_1	tri2_2)	tri1_1)	(bur1_2	bur2_2))	bur2_1)	ceb1_1))	(((((((rot2_1	rot3_1)	rot3_2)	((406.1_1	((((416.1_1	gab1_1)	(hal1_1	hal2_1))	(plu1_1	plu2_1))	(416.1_2	ceb2_1)))	(vir1_1
(((((((vel2_1	icr1_3)	(vel2_2	(((gab1_2	(gag1_1	icr2_2))	hal1_2)	(icr1_1	vul3_1))))	((vup1_1	vup2_2)	(gac2_1	plu2_2)))	gag2_1)	((((lit1_1	vul1_1)	((gal1_2	(lai1_2	tri1_2))	((lai2_2	lai1_1)	tri2_1)))	(gab2_1	vul2_1))	(((icr1_2	icr2_1)	(vup2_1	(lit2_1	lai2_1)))	vel1_1)))	((((bur1_1	(bur1_2	bur2_2))	(tri1_1	tri2_2))	bur2_1)	ceb1_1))	(((((((rot2_1	rot3_1)	rot3_2)	(((((406.1_1	((ceb2_1	hal2_1)	gab1_1))	hal1_1)	(416.1_2	(plu2_1	plu1_1)))	416.1_1)	(vir1_1
(((((((((vel2_1	((gab2_1	gag1_1)	(icr2_2	vup2_1)))	((vul2_1	gab1_2)	(((gal1_2	(tri1_2	(lai1_1	tri2_1)))	lai1_2)	lai2_2)))	((hal1_2	lit2_1)	vul3_1))	lai2_1)	(((vup1_1	vup2_2)	(gac2_1	plu2_2))	(icr1_2	icr2_1)))	(((icr1_3	(icr1_1	vel1_1))	((gag2_1	vul1_1)	lit1_1))	vel2_2))	((((bur1_1	tri2_2)	(bur1_2	bur2_2))	tri1_1)	bur2_1))	ceb1_1)	((((rot2_1	(rot3_1	rot3_2))	(rhc1_1	rhc1_2))	((((366.1_2	369.1_1)	gra1_1)	((gra1_2	gra2_1)	(grm1_1	(grm1_2	grm2_1))))
(((((((vel2_1	((((gab2_1	(gag2_1	(lit1_1	vul2_1)))	(gag1_1	(icr1_1	lit2_1)))	lai2_1)	icr1_3))	gab1_2)	(icr1_2	icr2_1))	((vup1_1	vup2_2)	(gac2_1	plu2_2)))	(((vup2_1	vul1_1)	icr2_2)	((((vel1_1	hal1_2)	vel2_2)	vul3_1)	((((gal1_2	lai2_2)	lai1_2)	lai1_1)	(tri1_2	tri2_1)))))	(((((bur1_1	tri2_2)	tri1_1)	(bur1_2	bur2_2))	bur2_1)	ceb1_1))	((((((rot2_1	rot3_1)	rot3_2)	((((406.1_1	(plu1_1	plu2_1))	((416.1_1	(ceb2_1	(hal2_1	gab1_1)))	hal1_1))	416.1_2)	(vir1_1
(((vel2_1	(((((((((gag1_1	icr2_2)	((lit2_1	vul2_1)	vel2_2))	(vel1_1	lai2_1))	((((vup1_1	vup2_2)	(gac2_1	plu2_2))	gab1_2)	(((gab2_1	vup2_1)	vul3_1)	icr1_1)))	(hal1_2	lit1_1))	vul1_1)	(((gal1_2	lai1_2)	(lai2_2	tri2_1))	(lai1_1	tri1_2)))	(gag2_1	(icr1_2	icr2_1)))	icr1_3))	(((((bur1_1	(bur1_2	bur2_2))	tri2_2)	tri1_1)	bur2_1)	ceb1_1))	((((((rot2_1	rot3_1)	rot3_2)	((((406.1_1	((416.1_1	hal2_1)	gab1_1))	416.1_2)	(((plu1_1	plu2_1)	hal1_1)	ceb2_1))	(vir1_1
((((((vel2_1	lit1_1)	(((vul1_1	((gab2_1	(hal1_2	icr2_2))	(vel1_1	vul2_1)))	gab1_2)	((gag1_1	lit2_1)	icr1_1)))	(((vul3_1	vel2_2)	((((vup2_2	vup1_1)	(gac2_1	plu2_2))	((vup2_1	icr1_3)	(icr1_2	icr2_1)))	gag2_1))	(((((gal1_2	lai2_2)	tri2_1)	lai1_1)	lai1_2)	tri1_2)))	lai2_1)	(((((bur1_1	tri2_2)	tri1_1)	(bur1_2	bur2_2))	bur2_1)	ceb1_1))	((((((rot2_1	(rot3_1	rot3_2))	(((406.1_1	(416.1_2	(plu1_1	plu2_1)))	((((416.1_1	hal2_1)	ceb2_1)	hal1_1)	gab1_1))	(vir1_1
((((((vel2_1	gag2_1)	(((vul3_1	icr1_1)	(((icr1_3	vel2_2)	((gab1_2	lit1_1)	vup2_1))	((gal1_2	lai1_1)	(((lai1_2	tri2_1)	tri1_2)	lai2_2))))	((vul2_1	vel1_1)	icr2_2)))	(((vup1_1	vup2_2)	(gac2_1	plu2_2))	(((((gab2_1	lit2_1)	hal1_2)	gag1_1)	(vul1_1	lai2_1))	(icr1_2	icr2_1))))	((((bur1_1	tri1_1)	tri2_2)	(bur1_2	bur2_2))	bur2_1))	ceb1_1)	(((((rot2_1	(rot3_1	rot3_2))	((((406.1_1	gab1_1)	((416.1_1	416.1_2)	(ceb2_1	(hal1_1	hal2_1))))	(plu2_1	plu1_1))	(vir1_1
(((((((vel2_1	((gag1_1	((icr1_2	icr2_1)	vel2_2))	((hal1_2	vul1_1)	vul3_1)))	((vup1_1	vup2_2)	(gac2_1	plu2_2)))	(((lit1_1	((icr1_1	vul2_1)	vel1_1))	(gab1_2	vup2_1))	((gab2_1	lit2_1)	(gag2_1	((((gal1_2	tri2_1)	(lai2_2	tri1_2))	lai1_1)	lai1_2)))))	(icr2_2	lai2_1))	icr1_3)	(((((bur1_1	tri1_1)	tri2_2)	(bur1_2	bur2_2))	bur2_1)	ceb1_1))	((((rot2_1	rot3_2)	rot3_1)	(((366.1_1	icr2_3)	((((gal2_1	gal1_1)	gac1_1)	(ceb1_2	ceb2_2))	(vir1_2	vir2_2)))	((((((((406.1_1
(((((vel2_1	(((gag1_1	icr1_1)	gag2_1)	vul2_1))	(((gab2_1	(((gab1_2	vul3_1)	icr2_2)	vup2_1))	(icr1_2	icr2_1))	((((((vup1_1	vup2_2)	(gac2_1	plu2_2))	icr1_3)	(vul1_1	((((gal1_2	lai1_1)	tri2_1)	(lai1_2	tri1_2))	lai2_2)))	hal1_2)	lai2_1)))	((vel1_1	lit1_1)	(lit2_1	vel2_2)))	((((bur1_1	(bur1_2	bur2_2))	(tri1_1	tri2_2))	bur2_1)	ceb1_1))	(((rot2_1	(rot3_1	rot3_2))	(366.1_1	icr2_3))	(((((366.1_2	369.1_1)	rot1_1)	gra1_1)	((gra1_2	gra2_1)	(grm1_1	(grm1_2
(((((((((vel2_1	(vul3_1	gab1_2))	lit2_1)	(((hal1_2	vul1_1)	vel2_2)	lai2_1))	icr1_3)	((vup2_1	((icr1_2	icr2_1)	vel1_1))	(((vup1_1	vup2_2)	(gac2_1	plu2_2))	(icr1_1	(icr2_2	vul2_1)))))	(((gab2_1	gag2_1)	lit1_1)	(gal1_2	((((tri2_1	lai1_1)	lai1_2)	tri1_2)	lai2_2))))	gag1_1)	((((bur1_1	tri2_2)	((bur1_2	bur2_2)	tri1_1))	bur2_1)	ceb1_1))	((((rot2_1	rot3_1)	rot3_2)	(((366.1_1	icr2_3)	(rhc1_1	rhc1_2))	((((((406.1_1	hal2_1)	((416.1_1	ceb2_1)	(plu1_1	plu2_1)))
((((vel2_1	((((((vup1_1	vup2_2)	gac2_1)	plu2_2)	((gab2_1	vel2_2)	(icr2_2	vel1_1)))	(((gab1_2	(vup2_1	vul1_1))	icr1_3)	((hal1_2	(lit2_1	vul2_1))	icr1_1)))	((((gal1_2	(tri2_1	tri1_2))	lai2_2)	lai1_2)	lai1_1)))	(((icr1_2	icr2_1)	(((vul3_1	gag1_1)	lit1_1)	lai2_1))	gag2_1))	((((bur1_1	(tri1_1	tri2_2))	(bur1_2	bur2_2))	bur2_1)	ceb1_1))	((((((rot2_1	rot3_1)	rot3_2)	((((((406.1_1	(gab1_1	(plu1_1	plu2_1)))	(416.1_1	ceb2_1))	hal1_1)	(416.1_2	hal2_1))	(vir1_1
(((((((vel2_1	((gab2_1	(vel1_1	vel2_2))	((gag2_1	vul2_1)	vup2_1)))	vul1_1)	(((vup1_1	vup2_2)	(gac2_1	plu2_2))	(lit2_1	lit1_1)))	((((gal1_2	(lai1_2	lai2_2))	(tri1_2	tri2_1))	lai1_1)	(((gab1_2	vul3_1)	icr2_2)	lai2_1)))	(((gag1_1	icr1_1)	(icr1_2	icr2_1))	(icr1_3	hal1_2)))	(((((bur1_1	tri2_2)	tri1_1)	(bur1_2	bur2_2))	bur2_1)	ceb1_1))	(((((rot2_1	(rot3_1	rot3_2))	(((((406.1_1	hal1_1)	((plu2_1	plu1_1)	gab1_1))	(416.1_1	(416.1_2	hal2_1)))	ceb2_1)	(vir1_1
(((((vel2_1	((((vup2_2	vup1_1)	(gac2_1	plu2_2))	hal1_2)	lai2_1))	(icr1_1	(((((lit2_1	icr2_2)	vup2_1)	(gab1_2	(icr1_2	icr2_1)))	(((gab2_1	vel1_1)	vel2_2)	icr1_3))	(vul3_1	gag2_1))))	((((gag1_1	vul1_1)	lit1_1)	vul2_1)	((((gal1_2	tri2_1)	(lai1_2	lai2_2))	tri1_2)	lai1_1)))	(((((bur1_1	tri1_1)	tri2_2)	(bur1_2	bur2_2))	bur2_1)	ceb1_1))	((((((rot2_1	rot3_1)	rot3_2)	(((gal1_1	(gac1_1	gal2_1))	(ceb1_2	ceb2_2))	(vir1_2	vir2_2)))	((((406.1_1	(plu1_1	plu2_1))
(((((((vel2_1	hal1_2)	(gab2_1	(icr1_1	icr2_2)))	((((((vup1_1	vup2_2)	gac2_1)	plu2_2)	gab1_2)	((gag2_1	vul2_1)	((vel1_1	lit1_1)	(icr1_3	(((vup2_1	lai2_1)	(((icr1_2	icr2_1)	vel2_2)	vul3_1))	lit2_1)))))	(gag1_1	vul1_1)))	((((gal1_2	lai2_2)	tri2_1)	(lai1_1	lai1_2))	tri1_2))	(((bur1_1	(((bur1_2	bur2_2)	tri2_2)	tri1_1))	bur2_1)	ceb1_1))	((((rot2_1	rot3_2)	rot3_1)	(((((406.1_1	(ceb2_1	gab1_1))	(416.1_1	hal1_1))	(416.1_2	hal2_1))	(plu1_1	plu2_1))	(vir1_1
(((((((((((vel2_1	(vul2_1	icr2_2))	((((gal1_2	(tri2_1	lai1_2))	(lai2_2	tri1_2))	lai1_1)	(((gab1_2	(vel1_1	vul1_1))	vup2_1)	lai2_1)))	(icr1_2	icr2_1))	(((gab2_1	vul3_1)	vel2_2)	(icr1_1	lit2_1)))	(((gag1_1	icr1_3)	(((vup1_1	vup2_2)	(gac2_1	plu2_2))	lit1_1))	(gag2_1	hal1_2)))	((((bur1_1	tri2_2)	((bur1_2	bur2_2)	tri1_1))	bur2_1)	ceb1_1))	((((gac1_1	gal1_1)	gal2_1)	(ceb1_2	ceb2_2))	(vir1_2	vir2_2)))	(((rot2_1	rot3_1)	rot3_2)	((((366.1_2	gra1_1)	369.1_1)
((((((((vel2_1	gab2_1)	((vup1_1	vup2_2)	(gac2_1	plu2_2)))	gag2_1)	((gab1_2	vul1_1)	icr1_1))	((((vel2_2	((hal1_2	icr2_2)	gag1_1))	(vul2_1	lai2_1))	(((gal1_2	((lai1_2	tri2_1)	lai2_2))	lai1_1)	tri1_2))	(((icr1_2	icr2_1)	icr1_3)	(vul3_1	(lit1_1	(lit2_1	(vel1_1	vup2_1)))))))	ceb1_1)	((((bur1_1	(bur1_2	bur2_2))	tri1_1)	tri2_2)	bur2_1))	((((((rot2_1	rot3_1)	rot3_2)	((((406.1_1	hal2_1)	((hal1_1	ceb2_1)	(plu2_1	plu1_1)))	((416.1_1	gab1_1)	416.1_2))	(vir1_1
((((((vel2_1	gab2_1)	(hal1_2	((icr1_2	icr2_1)	vup2_1)))	(((vup1_1	vup2_2)	(gac2_1	plu2_2))	(((gal1_2	lai1_1)	((tri2_1	(lai1_2	lai2_2))	tri1_2))	icr1_3)))	((vel1_1	(icr1_1	vel2_2))	((((vul2_1	((gag1_1	lit1_1)	icr2_2))	(gab1_2	vul1_1))	(gag2_1	(lit2_1	vul3_1)))	lai2_1)))	(((((bur1_1	tri1_1)	(bur1_2	bur2_2))	tri2_2)	bur2_1)	ceb1_1))	((((((rot2_1	(rot3_1	rot3_2))	((((gac1_1	gal1_1)	gal2_1)	(ceb1_2	ceb2_2))	(vir1_2	vir2_2)))	((((((406.1_1	gab1_1)	((416.1_1
((((((vel2_1	(vel1_1	gag1_1))	((gab2_1	(vul1_1	((gab1_2	(icr1_2	icr2_1))	((hal1_2	icr2_2)	icr1_3))))	(((gal1_2	tri2_1)	((lai1_1	lai1_2)	lai2_2))	tri1_2)))	((((((icr1_1	vel2_2)	lit1_1)	lai2_1)	vul2_1)	gag2_1)	vul3_1))	(((vup1_1	vup2_2)	(gac2_1	plu2_2))	(lit2_1	vup2_1)))	((((bur1_1	tri2_2)	((bur1_2	bur2_2)	tri1_1))	bur2_1)	ceb1_1))	((((((rot2_1	rot3_1)	rot3_2)	((((gal1_1	gal2_1)	gac1_1)	(ceb1_2	ceb2_2))	(vir1_2	vir2_2)))	((((((406.1_1	ceb2_1)	416.1_1)
(((((vel2_1	((((gag2_1	lai1_1)	tri1_2)	(gal1_2	(lai1_2	tri2_1)))	lai2_2))	(((gag1_1	vul1_1)	(lit2_1	vul2_1))	((((((vel1_1	(icr1_1	vel2_2))	lai2_1)	vup2_1)	(((vup2_2	vup1_1)	(gac2_1	plu2_2))	icr2_2))	(icr1_2	icr2_1))	(((gab2_1	hal1_2)	vul3_1)	(gab1_2	(icr1_3	lit1_1))))))	(((((bur1_1	tri2_2)	tri1_1)	(bur1_2	bur2_2))	bur2_1)	ceb1_1))	((((366.1_2	gra1_1)	369.1_1)	rot1_1)	((gra1_2	gra2_1)	(grm1_1	(grm1_2	grm2_1)))))	((((rot2_1	rot3_2)	rot3_1)	(((((((406.1_1
(((((vel2_1	((((gal1_2	lai2_2)	lai1_2)	tri2_1)	(lai1_1	tri1_2)))	((vul3_1	((gab1_2	vup2_1)	(((hal1_2	lai2_1)	icr2_2)	vel1_1)))	(((vup1_1	vup2_2)	(gac2_1	plu2_2))	((gag1_1	(icr1_2	icr2_1))	(gab2_1	vel2_2)))))	(((vul1_1	lit1_1)	(icr1_1	icr1_3))	(gag2_1	(lit2_1	vul2_1))))	((((bur1_1	tri1_1)	((bur1_2	bur2_2)	tri2_2))	bur2_1)	ceb1_1))	((rot2_1	(rot3_1	rot3_2))	(((366.1_1	icr2_3)	(rhc1_1	rhc1_2))	((((((366.1_2	369.1_1)	gra1_1)	rot1_1)	((gra1_2	gra2_1)
((((((((vel2_1	(((hal1_2	vel2_2)	lai2_1)	(((gal1_2	tri2_1)	lai1_1)	((lai1_2	lai2_2)	tri1_2))))	icr1_3)	(((vul1_1	(gag2_1	vup2_1))	(gag1_1	icr1_1))	(icr2_2	vul3_1)))	(((gab1_2	(gab2_1	lit1_1))	vul2_1)	vel1_1))	((vup2_2	vup1_1)	(gac2_1	plu2_2)))	((icr1_2	icr2_1)	lit2_1))	((((bur1_1	tri2_2)	((bur1_2	bur2_2)	tri1_1))	bur2_1)	ceb1_1))	(((((((rot2_1	rot3_2)	rot3_1)	((((((406.1_1	gab1_1)	ceb2_1)	((416.1_1	hal2_1)	hal1_1))	(plu1_1	plu2_1))	416.1_2)	(vir1_1
(((vel2_1	((((((icr1_3	hal1_2)	((((vup2_2	vup1_1)	gac2_1)	plu2_2)	(vul3_1	(gag1_1	vul1_1))))	(gab2_1	(icr1_2	icr2_1)))	(lai2_1	lit2_1))	((vel1_1	vup2_1)	vul2_1))	((gab1_2	(((gag2_1	vel2_2)	icr2_2)	(icr1_1	lit1_1)))	((((gal1_2	lai2_2)	lai1_2)	(tri2_1	tri1_2))	lai1_1))))	(((((bur1_1	tri2_2)	tri1_1)	(bur1_2	bur2_2))	bur2_1)	ceb1_1))	((((((rot2_1	rot3_1)	rot3_2)	((((((406.1_1	(416.1_1	hal2_1))	(gab1_1	(plu1_1	plu2_1)))	ceb2_1)	hal1_1)	416.1_2)	(vir1_1
((((vel2_1	(((gab1_2	gag1_1)	vup2_1)	vel1_1))	((((vul1_1	icr1_1)	(gab2_1	(vul3_1	vel2_2)))	(((lit1_1	(icr1_3	lit2_1))	((hal1_2	icr2_2)	lai2_1))	(icr1_2	icr2_1)))	((((((gal1_2	lai1_1)	((tri2_1	lai1_2)	lai2_2))	tri1_2)	vul2_1)	((vup2_2	vup1_1)	(gac2_1	plu2_2)))	gag2_1)))	(((((bur1_1	tri2_2)	tri1_1)	(bur1_2	bur2_2))	bur2_1)	ceb1_1))	((((rot2_1	(rot3_1	rot3_2))	((((406.1_1	(416.1_1	ceb2_1))	hal2_1)	((416.1_2	gab1_1)	(hal1_1	(plu1_1	plu2_1))))	(vir1_1
(((((((((vel2_1	lit1_1)	(vul3_1	lit2_1))	((hal1_2	icr2_2)	gag2_1))	(icr1_3	vup2_1))	((((gal1_2	tri2_1)	lai1_2)	(lai2_2	tri1_2))	lai2_1))	((((((vup1_1	vup2_2)	(gac2_1	plu2_2))	(gag1_1	icr1_1))	(gab1_2	(vel1_1	vel2_2)))	(lai1_1	vul1_1))	((gab2_1	vul2_1)	(icr1_2	icr2_1))))	(((bur1_1	(tri1_1	tri2_2))	(bur1_2	bur2_2))	bur2_1))	ceb1_1)	((((((rot2_1	rot3_2)	rot3_1)	((366.1_1	icr2_3)	((((gac1_1	gal2_1)	gal1_1)	(ceb1_2	ceb2_2))	(vir1_2	vir2_2))))	(((406.1_1
(((((((vel2_1	(vul1_1	vup2_1))	(icr1_1	(icr2_2	lai2_1)))	(icr1_2	icr2_1))	(((((gag1_1	vul3_1)	vel2_2)	gab1_2)	((((vup2_2	vup1_1)	(gac2_1	plu2_2))	((gal1_2	tri1_2)	(lai2_2	(lai1_2	tri2_1))))	(vel1_1	(gab2_1	vul2_1))))	(((((lit1_1	lit2_1)	hal1_2)	gag2_1)	lai1_1)	icr1_3)))	ceb1_1)	(((bur1_1	(tri1_1	tri2_2))	(bur1_2	bur2_2))	bur2_1))	((((((rot2_1	rot3_1)	rot3_2)	(((gac1_1	(gal1_1	gal2_1))	(ceb1_2	ceb2_2))	(vir1_2	vir2_2)))	((366.1_1	icr2_3)	((((((406.1_1
(((((vel2_1	((gab1_2	(icr1_1	vel2_2))	vul2_1))	((((((gag1_1	vul1_1)	vup2_1)	icr2_2)	(gab2_1	icr1_3))	vel1_1)	(((gag2_1	vul3_1)	(hal1_2	lit1_1))	((gal1_2	tri1_2)	((icr1_2	icr2_1)	lit2_1)))))	((((vup2_2	vup1_1)	gac2_1)	plu2_2)	(lai2_1	(lai1_2	(lai1_1	(lai2_2	tri2_1))))))	(((((bur1_1	tri2_2)	(bur1_2	bur2_2))	tri1_1)	bur2_1)	ceb1_1))	(((((rot2_1	rot3_1)	rot3_2)	(((366.1_1	icr2_3)	(rhc1_1	rhc1_2))	(((((406.1_1	416.1_1)	(416.1_2	(plu2_1	plu1_1)))	hal1_1)
((((((vel2_1	((vup2_2	vup1_1)	(gac2_1	plu2_2)))	((icr1_1	lai2_1)	(((gab1_2	vul2_1)	icr1_3)	(gab2_1	vel1_1))))	((vul3_1	lit1_1)	(gag2_1	vel2_2)))	(((gag1_1	hal1_2)	((lai2_2	lai1_2)	tri2_1))	(((((((gal1_2	lai1_1)	tri1_2)	lit2_1)	icr2_2)	(icr1_2	icr2_1))	vul1_1)	vup2_1)))	(((((bur1_1	tri2_2)	(bur1_2	bur2_2))	tri1_1)	bur2_1)	ceb1_1))	((((((rot2_1	rot3_1)	rot3_2)	(((406.1_1	(plu1_1	plu2_1))	(((416.1_1	416.1_2)	ceb2_1)	(gab1_1	(hal1_1	hal2_1))))	(vir1_1
((((vel2_1	((vel1_1	gag1_1)	gab2_1))	(((((icr1_1	icr1_3)	(icr1_2	icr2_1))	((((gab1_2	gag2_1)	vel2_2)	vul3_1)	(icr2_2	lit1_1)))	((((gal1_2	tri1_2)	(((lai1_1	lai2_2)	tri2_1)	lai1_2))	(((hal1_2	vul1_1)	vup2_1)	lit2_1))	(lai2_1	vul2_1)))	((vup1_1	vup2_2)	(gac2_1	plu2_2))))	(((((bur1_1	tri1_1)	tri2_2)	(bur1_2	bur2_2))	bur2_1)	ceb1_1))	(((((rot2_1	rot3_2)	rot3_1)	(366.1_1	icr2_3))	(((((366.1_2	369.1_1)	gra1_1)	rot1_1)	((gra1_2	gra2_1)	(grm1_1	(grm1_2
((((((((vel2_1	(gab2_1	hal1_2))	(icr1_2	icr2_1))	((gab1_2	vel1_1)	vel2_2))	(icr1_3	(gag1_1	(icr1_1	vul2_1))))	((vup2_1	(lai2_1	lit1_1))	(lit2_1	vul3_1)))	((((vup2_2	vup1_1)	(gac2_1	plu2_2))	(gag2_1	icr2_2))	(vul1_1	(((gal1_2	lai2_2)	lai1_2)	((tri2_1	tri1_2)	lai1_1)))))	(((((bur1_1	(bur1_2	bur2_2))	tri1_1)	tri2_2)	ceb1_1)	bur2_1))	((((((rot2_1	rot3_2)	rot3_1)	((((406.1_1	416.1_1)	(416.1_2	(ceb2_1	gab1_1)))	((hal1_1	(plu1_1	plu2_1))	hal2_1))	(vir1_1
(((vel2_1	(((((vel2_2	(gab2_1	icr2_2))	(((gal1_2	(lai2_2	tri2_1))	(lai1_2	tri1_2))	lai1_1))	(((icr1_1	vul1_1)	lai2_1)	((icr1_3	(gag2_1	lit2_1))	(icr1_2	icr2_1))))	(((((hal1_2	vul3_1)	gag1_1)	vel1_1)	((gab1_2	lit1_1)	vul2_1))	vup2_1))	((vup2_2	vup1_1)	(gac2_1	plu2_2))))	(((bur1_1	(((bur1_2	bur2_2)	tri2_2)	tri1_1))	bur2_1)	ceb1_1))	((((((rot2_1	(rot3_1	rot3_2))	((((gal1_1	gal2_1)	gac1_1)	(ceb1_2	ceb2_2))	(vir1_2	vir2_2)))	((((((406.1_1	ceb2_1)	hal2_1)
(((((((vel2_1	(icr1_2	icr2_1))	gag2_1)	((((vup2_2	vup1_1)	gac2_1)	plu2_2)	((((vel2_2	((((gal1_2	lai1_1)	tri2_1)	lai2_2)	(lai1_2	tri1_2)))	(((lit1_1	(hal1_2	vul3_1))	gag1_1)	vel1_1))	(icr2_2	vul1_1))	vul2_1)))	(lai2_1	((((gab2_1	lit2_1)	(vup2_1	icr1_3))	gab1_2)	icr1_1)))	((((bur1_1	(tri1_1	tri2_2))	(bur1_2	bur2_2))	bur2_1)	ceb1_1))	((((366.1_2	369.1_1)	gra1_1)	rot1_1)	((gra1_2	gra2_1)	(grm1_1	(grm1_2	grm2_1)))))	((((rot2_1	rot3_1)	rot3_2)	(((366.1_1
((((((((vel2_1	gab2_1)	(gab1_2	gag1_1))	vel1_1)	(((((vup1_1	vup2_2)	plu2_2)	gac2_1)	(hal1_2	(icr1_1	vul3_1)))	lai2_1))	(icr2_2	(((((vel2_2	vup2_1)	icr1_3)	lit1_1)	((vul1_1	gag2_1)	((((gal1_2	lai1_1)	(tri2_1	(lai1_2	lai2_2)))	tri1_2)	vul2_1)))	((icr1_2	icr2_1)	lit2_1))))	(((((bur1_1	tri2_2)	tri1_1)	(bur1_2	bur2_2))	bur2_1)	ceb1_1))	((((366.1_2	369.1_1)	rot1_1)	((gra1_2	gra2_1)	(grm1_1	(grm1_2	grm2_1))))	gra1_1))	((((rot2_1	rot3_1)	rot3_2)	(((366.1_1
((((((((vel2_1	((icr1_2	icr2_1)	vel2_2))	(gab2_1	((gag1_1	lit1_1)	vel1_1)))	((vup2_2	vup1_1)	(gac2_1	plu2_2)))	((((vul1_1	icr1_1)	lit2_1)	(icr2_2	icr1_3))	(vup2_1	(vul2_1	vul3_1))))	((hal1_2	gab1_2)	gag2_1))	(((gal1_2	(lai1_2	lai2_2))	(tri1_2	tri2_1))	(lai2_1	lai1_1)))	(((((bur1_1	tri1_1)	tri2_2)	(bur1_2	bur2_2))	bur2_1)	ceb1_1))	((((((rot2_1	rot3_1)	rot3_2)	((((406.1_1	hal1_1)	(416.1_2	(ceb2_1	hal2_1)))	((416.1_1	gab1_1)	(plu1_1	plu2_1)))	(vir1_1
(((((((vel2_1	(((gal1_2	tri2_1)	lai2_2)	(lai1_2	tri1_2)))	(((gab1_2	(hal1_2	icr2_2))	(gab2_1	gac2_1))	(lai1_1	lai2_1)))	(icr1_2	icr2_1))	((((vul2_1	vel2_2)	(((lit2_1	icr1_1)	(icr1_3	vup2_1))	(vul3_1	((gag1_1	lit1_1)	(gag2_1	vel1_1)))))	vul1_1)	((vup1_1	vup2_2)	plu2_2)))	ceb1_1)	(((bur1_1	(tri1_1	tri2_2))	(bur1_2	bur2_2))	bur2_1))	(((((rot2_1	rot3_2)	rot3_1)	(((gac1_1	(gal1_1	gal2_1))	(ceb1_2	ceb2_2))	(vir1_2	vir2_2)))	(((366.1_1	icr2_3)	(rhc1_1
(((((vel2_1	((((vul1_1	gac2_1)	(((gal1_2	tri2_1)	(lai1_2	lai2_2))	tri1_2))	(gab2_1	(hal1_2	icr1_3)))	(lai1_1	lai2_1)))	(((gab1_2	vup2_1)	gag2_1)	(vel2_2	vul3_1)))	((((gag1_1	(icr1_2	icr2_1))	((lit1_1	icr1_1)	((icr2_2	lit2_1)	plu2_2)))	(vup1_1	vup2_2))	(vel1_1	vul2_1)))	((((bur1_1	(tri1_1	tri2_2))	(bur1_2	bur2_2))	bur2_1)	ceb1_1))	(((((rot2_1	(rot3_1	rot3_2))	(((((406.1_1	hal1_1)	(416.1_2	gab1_1))	416.1_1)	((ceb2_1	hal2_1)	(plu2_1	plu1_1)))	(vir1_1
((((((((vel2_1	(gag1_1	icr1_1))	vel2_2)	(icr2_2	vul2_1))	((vup1_1	vup2_2)	plu2_2))	(((((lit2_1	(vel1_1	vup2_1))	(lai1_1	lai2_1))	(icr1_2	icr2_1))	((gab2_1	lit1_1)	(((gal1_2	tri2_1)	tri1_2)	(lai1_2	lai2_2))))	(vul1_1	(gab1_2	vul3_1))))	(gag2_1	(gac2_1	(hal1_2	icr1_3))))	((((bur1_1	((bur1_2	bur2_2)	tri2_2))	tri1_1)	bur2_1)	ceb1_1))	((((rot2_1	rot3_1)	rot3_2)	((((366.1_1	icr2_3)	(((((406.1_1	(416.1_1	(gab1_1	hal1_1)))	ceb2_1)	(416.1_2	(plu1_1	plu2_1)))
(((((vel2_1	(vel2_2	icr1_1))	(((((((vup2_1	vul2_1)	(gag2_1	hal1_2))	(vup1_1	vup2_2))	(icr1_2	icr2_1))	((gal1_2	((lai1_2	tri1_2)	tri2_1))	lai2_2))	(((gac2_1	plu2_2)	vel1_1)	icr2_2))	((((gab1_2	icr1_3)	(lit1_1	lit2_1))	((gag1_1	vul1_1)	gab2_1))	(vul3_1	(lai2_1	lai1_1)))))	ceb1_1)	(((bur1_1	(bur1_2	bur2_2))	(tri1_1	tri2_2))	bur2_1))	(((((vir1_1	vir2_1)	((((406.1_1	hal2_1)	(416.1_1	gab1_1))	(plu1_1	plu2_1))	(416.1_2	(ceb2_1	hal1_1))))	((((gac1_1	gal1_1)
(((((((((vel2_1	vel2_2)	(vup2_2	vup1_1))	((((hal1_2	vel1_1)	(icr1_2	icr2_1))	(gac2_1	plu2_2))	(icr2_2	lit2_1)))	((gag1_1	vup2_1)	gag2_1))	((((gal1_2	lai1_2)	lai2_2)	(tri1_2	tri2_1))	(lai2_1	lai1_1)))	((gab1_2	(((((gab2_1	vul2_1)	lit1_1)	icr1_1)	vul1_1)	vul3_1))	icr1_3))	((((bur1_1	tri2_2)	tri1_1)	(bur1_2	bur2_2))	bur2_1))	ceb1_1)	(((((((rot2_1	rot3_2)	rot3_1)	((((406.1_1	416.1_2)	((ceb2_1	gab1_1)	(hal2_1	(plu2_1	plu1_1))))	(416.1_1	hal1_1))	(vir1_1
(((((((vel2_1	(lai1_1	lai2_1))	((gac2_1	plu2_2)	(gag1_1	(icr1_2	icr2_1))))	(vul3_1	vup2_1))	(((((vel1_1	gag2_1)	lit1_1)	(vup2_2	vup1_1))	(((gal1_2	tri2_1)	tri1_2)	(lai1_2	lai2_2)))	(icr2_2	(((((gab1_2	lit2_1)	vul1_1)	(hal1_2	icr1_1))	((gab2_1	vel2_2)	vul2_1))	icr1_3))))	ceb1_1)	(((bur1_1	bur2_1)	((bur1_2	bur2_2)	tri1_1))	tri2_2))	(((((((rot2_1	rot3_1)	rot3_2)	(((((406.1_1	gab1_1)	(416.1_1	416.1_2))	((ceb2_1	hal2_1)	hal1_1))	(plu1_1	plu2_1))	(vir1_1
(((((((vel2_1	((((icr1_1	(lit2_1	vup2_1))	(gab1_2	lit1_1))	(gag1_1	icr1_3))	((gal1_2	tri2_1)	((lai1_2	lai2_2)	tri1_2))))	((icr2_2	(icr1_2	icr2_1))	((hal1_2	(gab2_1	(vel1_1	vel2_2)))	(lai2_1	lai1_1))))	(gac2_1	plu2_2))	((vul1_1	((vul2_1	vul3_1)	gag2_1))	(vup1_1	vup2_2)))	((((bur1_1	(tri1_1	tri2_2))	(bur1_2	bur2_2))	bur2_1)	ceb1_1))	((((366.1_2	369.1_1)	rot1_1)	gra1_1)	((gra1_2	gra2_1)	(grm1_1	(grm1_2	grm2_1)))))	(((((rot2_1	rot3_1)	rot3_2)	((((((406.1_1
((((((vel2_1	gab2_1)	(((vul3_1	gab1_2)	vel2_2)	(((gag2_1	(gal1_2	(((lai2_2	tri2_1)	lai1_2)	tri1_2)))	(icr1_3	(lai2_1	lai1_1)))	(icr1_2	icr2_1))))	((vup2_2	vup1_1)	(gac2_1	plu2_2)))	(((vup2_1	((hal1_2	icr1_1)	lit2_1))	vel1_1)	(((vul1_1	vul2_1)	lit1_1)	(gag1_1	icr2_2))))	(((((bur1_1	tri2_2)	tri1_1)	(bur1_2	bur2_2))	bur2_1)	ceb1_1))	((((((rot2_1	rot3_2)	rot3_1)	((((406.1_1	(gab1_1	hal2_1))	(416.1_1	(416.1_2	hal1_1)))	ceb2_1)	(plu1_1	plu2_1)))	(vir1_1
(((((((((vel2_1	(gab2_1	lit2_1))	(((hal1_2	icr1_1)	(lai1_1	lai2_1))	(icr2_2	vup2_1)))	gag1_1)	(gab1_2	vul2_1))	(((lit1_1	(vel1_1	vul3_1))	((icr1_2	icr2_1)	icr1_3))	(((vup2_2	vup1_1)	(gac2_1	plu2_2))	gag2_1)))	(vel2_2	vul1_1))	(gal1_2	(((lai2_2	tri2_1)	tri1_2)	lai1_2)))	((((bur1_1	tri1_1)	((bur1_2	bur2_2)	tri2_2))	bur2_1)	ceb1_1))	(((((rot2_1	(rot3_1	rot3_2))	((((((406.1_1	416.1_1)	(gab1_1	hal2_1))	(416.1_2	(plu2_1	plu1_1)))	ceb2_1)	hal1_1)	(vir1_1
(((((((((vel2_1	(lai2_1	lai1_1))	(icr2_2	vul1_1))	(((gal1_2	((lai1_2	lai2_2)	tri2_1))	tri1_2)	icr1_3))	(((icr1_2	icr2_1)	vup2_1)	lit2_1))	((vul3_1	gag2_1)	vel2_2))	((vul2_1	((vup1_1	vup2_2)	(gac2_1	plu2_2)))	((icr1_1	gab2_1)	((hal1_2	((gab1_2	vel1_1)	lit1_1))	gag1_1))))	((((bur1_1	(tri1_1	tri2_2))	(bur1_2	bur2_2))	bur2_1)	ceb1_1))	(((((rot2_1	rot3_2)	rot3_1)	((((406.1_1	((416.1_2	(hal2_1	gab1_1))	(ceb2_1	(hal1_1	(plu1_1	plu2_1)))))	416.1_1)	(vir1_1
((((((vel2_1	((gab2_1	gag1_1)	vup2_1))	(lai1_1	lai2_1))	icr1_3)	((((((((vul1_1	lit1_1)	(icr1_2	icr2_1))	(lit2_1	vel1_1))	vel2_2)	((gab1_2	(icr2_2	vul2_1))	(((gal1_2	(lai2_2	tri2_1))	lai1_2)	tri1_2)))	hal1_2)	((vup1_1	vup2_2)	(gac2_1	plu2_2)))	(icr1_1	(vul3_1	gag2_1))))	(((((bur1_1	tri2_2)	tri1_1)	(bur1_2	bur2_2))	bur2_1)	ceb1_1))	((((((((((406.1_1	((416.1_2	hal2_1)	ceb2_1))	gab1_1)	(plu1_1	plu2_1))	416.1_1)	hal1_1)	(vir1_1	vir2_1))	(((((gal1_1	gal2_1)
((((vel2_1	((vup2_2	vup1_1)	(gac2_1	plu2_2)))	(((icr1_1	(vul2_1	(((hal1_2	vel2_2)	(icr2_2	lit1_1))	vul1_1)))	(lai2_1	lai1_1))	(((gab2_1	vup2_1)	(gag2_1	vul3_1))	(((gab1_2	(icr1_2	icr2_1))	(((gag1_1	vel1_1)	lit2_1)	tri1_2))	((((gal1_2	lai2_2)	lai1_2)	tri2_1)	icr1_3)))))	(((((bur1_1	tri1_1)	(bur1_2	bur2_2))	tri2_2)	bur2_1)	ceb1_1))	((((((rot2_1	(rot3_1	rot3_2))	(((406.1_1	416.1_2)	(((416.1_1	(hal2_1	(ceb2_1	gab1_1)))	(plu2_1	plu1_1))	hal1_1))	(vir1_1
(((((vel2_1	(((vul3_1	(icr1_2	icr2_1))	((((gal1_2	lai2_2)	tri2_1)	lai1_2)	tri1_2))	(((gab1_2	icr2_2)	vel2_2)	vel1_1)))	((((gag2_1	hal1_2)	lit1_1)	gag1_1)	icr1_3))	(((gac2_1	plu2_2)	(vup1_1	vup2_2))	(((((gab2_1	vup2_1)	lit2_1)	(icr1_1	vul2_1))	vul1_1)	(lai2_1	lai1_1))))	((((bur1_1	tri1_1)	((bur1_2	bur2_2)	tri2_2))	bur2_1)	ceb1_1))	(((((((rot2_1	rot3_1)	rot3_2)	(((((406.1_1	gab1_1)	hal1_1)	(416.1_1	hal2_1))	(416.1_2	(ceb2_1	(plu2_1	plu1_1))))	(vir1_1
((((((((((vel2_1	vul3_1)	(((lit1_1	gag2_1)	gab1_2)	(gag1_1	(icr1_1	((icr2_2	vel2_2)	vul1_1)))))	(((hal1_2	gab2_1)	(lit2_1	vul2_1))	(((gac2_1	plu2_2)	vup2_1)	icr1_3)))	vel1_1)	(lai2_1	lai1_1))	(icr1_2	icr2_1))	(vup1_1	vup2_2))	((gal1_2	tri2_1)	((lai2_2	lai1_2)	tri1_2)))	((((bur1_1	tri1_1)	((bur1_2	bur2_2)	tri2_2))	bur2_1)	ceb1_1))	((((rot2_1	rot3_1)	rot3_2)	(((366.1_1	icr2_3)	(rhc1_1	rhc1_2))	(((((((406.1_1	416.1_2)	hal2_1)	ceb2_1)	gab1_1)	((416.1_1
((((((((((vel2_1	gag2_1)	gab1_2)	gag1_1)	((gac2_1	plu2_2)	hal1_2))	vup2_1)	((vel1_1	(gab2_1	vul2_1))	icr1_3))	(((vup1_1	vup2_2)	(((gal1_2	tri1_2)	((lai1_2	tri2_1)	lai2_2))	((lit2_1	(vel2_2	vul3_1))	icr1_1)))	((((icr1_2	icr2_1)	lit1_1)	(icr2_2	vul1_1))	(lai1_1	lai2_1))))	ceb1_1)	((((bur1_1	tri2_2)	tri1_1)	(bur1_2	bur2_2))	bur2_1))	((((rot2_1	(rot3_1	rot3_2))	((366.1_1	icr2_3)	((((gac1_1	gal1_1)	gal2_1)	(ceb1_2	ceb2_2))	(vir1_2	vir2_2))))	((((406.1_1
((((((((gag2_1	vel2_1)	((lit1_1	(icr1_3	vel1_1))	(gab2_1	gag1_1)))	(vup2_1	icr2_2))	(((vul1_1	vel2_2)	(((gal1_2	lai2_2)	(tri2_1	lai1_2))	tri1_2))	((gab1_2	(((gac2_1	plu2_2)	hal1_2)	vul2_1))	(icr1_1	(icr1_2	icr2_1)))))	(vul3_1	lit2_1))	((vup1_1	vup2_2)	(lai2_1	lai1_1)))	(((((bur1_1	(tri1_1	tri2_2))	bur1_2)	bur2_2)	bur2_1)	ceb1_1))	((((rot2_1	(rot3_1	rot3_2))	(((((406.1_1	ceb2_1)	(plu1_1	plu2_1))	((((416.1_1	416.1_2)	hal2_1)	gab1_1)	hal1_1))	(vir1_1
((((((gab1_2	gab2_1)	icr1_3)	((((((vul3_1	vup2_1)	lit2_1)	((icr1_2	icr2_1)	(icr2_2	lit1_1)))	((vup1_1	vup2_2)	(gag1_1	hal1_2)))	(icr1_1	vel2_2))	((((vul2_1	vel2_1)	(vul1_1	vel1_1))	(((gac2_1	plu2_2)	gag2_1)	((gal1_2	lai1_2)	((lai2_2	tri2_1)	tri1_2))))	(lai2_1	lai1_1))))	(((bur1_1	((bur1_2	bur2_2)	(tri1_1	tri2_2)))	bur2_1)	ceb1_1))	((((366.1_2	369.1_1)	gra1_1)	rot1_1)	((gra1_2	gra2_1)	(grm1_1	(grm1_2	grm2_1)))))	(((((rot2_1	rot3_2)	rot3_1)	((((((406.1_1
(((((icr1_2	icr2_1)	(vup1_1	vup2_2))	(((((((((gab2_1	gag2_1)	(lai2_1	lai1_1))	vel2_1)	gab1_2)	((gac2_1	plu2_2)	((hal1_2	(icr1_1	lit2_1))	vel1_1)))	vul1_1)	((vul2_1	vul3_1)	gag1_1))	((((lit1_1	icr2_2)	vup2_1)	vel2_2)	((gal1_2	((lai2_2	tri1_2)	tri2_1))	lai1_2)))	icr1_3))	(((((bur1_1	tri1_1)	tri2_2)	(bur1_2	bur2_2))	bur2_1)	ceb1_1))	((((((rot2_1	rot3_1)	rot3_2)	(366.1_1	icr2_3))	(((((gal1_1	gal2_1)	gac1_1)	ceb2_2)	ceb1_2)	(vir1_2	vir2_2)))	(((((406.1_1
((((((((((gag1_1	vel2_1)	(((lit1_1	(icr2_2	lit2_1))	vul1_1)	gab1_2))	((((gab2_1	hal1_2)	vel1_1)	((((gal1_2	lai2_2)	lai1_2)	tri2_1)	tri1_2))	icr1_3))	((vel2_2	vul3_1)	icr1_1))	(vup2_1	((lai2_1	lai1_1)	vul2_1)))	gag2_1)	(vup1_1	vup2_2))	((icr1_2	icr2_1)	(gac2_1	plu2_2)))	((((bur1_1	(tri1_1	tri2_2))	(bur1_2	bur2_2))	bur2_1)	ceb1_1))	(((((rot2_1	rot3_2)	rot3_1)	(((366.1_2	369.1_1)	(gra1_1	rot1_1))	((gra1_2	gra2_1)	(grm1_1	(grm1_2	grm2_1)))))	(((((406.1_1
((((((((((((icr2_2	vup2_1)	lit1_1)	gab2_1)	(gab1_2	(icr1_2	icr2_1)))	vul3_1)	((lit2_1	(gac2_1	plu2_2))	((gag1_1	hal1_2)	vul1_1)))	((gal1_2	tri2_1)	((lai1_2	lai2_2)	tri1_2)))	(icr1_3	(lai2_1	lai1_1)))	((vel1_1	((icr1_1	gag2_1)	(vul2_1	vel2_2)))	(vup2_2	vup1_1)))	vel2_1)	(((((bur1_1	tri2_2)	tri1_1)	(bur1_2	bur2_2))	bur2_1)	ceb1_1))	(((rot2_1	(rot3_1	rot3_2))	(((366.1_1	icr2_3)	((((((406.1_1	ceb2_1)	hal1_1)	416.1_2)	(416.1_1	(gab1_1	hal2_1)))	(plu1_1
((((((vel2_1	((icr1_2	icr2_1)	((lai1_1	lai2_1)	vel2_2)))	(((vel1_1	((hal1_2	vul1_1)	vul3_1))	(gag1_1	lit2_1))	icr1_1))	((gab1_2	(icr2_2	(vul2_1	vup2_1)))	gab2_1))	((((icr1_3	lit1_1)	gag2_1)	((vup2_2	vup1_1)	(gac2_1	plu2_2)))	(((gal1_2	lai2_2)	(lai1_2	tri2_1))	tri1_2)))	(((((bur1_1	(bur1_2	bur2_2))	tri2_2)	tri1_1)	bur2_1)	ceb1_1))	((((366.1_1	icr2_3)	((((((((406.1_1	gab1_1)	ceb2_1)	hal1_1)	(plu2_1	plu1_1))	hal2_1)	((416.1_1	416.1_2)	(vir1_1	vir2_1)))
(((((vel2_1	(((vup1_1	vup2_2)	(gac2_1	plu2_2))	(vup2_1	(gab1_2	vel1_1))))	(((lit2_1	icr1_3)	((hal1_2	vul1_1)	icr2_2))	((gag2_1	(((((gal1_2	tri1_2)	lai2_2)	lai1_2)	tri2_1)	(icr1_1	lit1_1)))	(((((gag1_1	vul3_1)	(gab2_1	vul2_1))	vel2_2)	(lai2_1	lai1_1))	(icr1_2	icr2_1)))))	(((bur1_1	tri1_1)	(bur1_2	bur2_2))	tri2_2))	(bur2_1	ceb1_1))	((((rot2_1	(rot3_1	rot3_2))	(rhc1_1	rhc1_2))	(((366.1_1	icr2_3)	(((((406.1_1	((416.1_1	gab1_1)	416.1_2))	(ceb2_1	hal2_1))
((((vel2_1	(((((((icr1_2	icr2_1)	(gab2_1	lit1_1))	((gab1_2	gag1_1)	vul2_1))	(vup1_1	vup2_2))	(gac2_1	plu2_2))	((gag2_1	icr1_1)	lai2_1))	(((gal1_2	lai1_1)	tri1_2)	((lai1_2	lai2_2)	tri2_1))))	(((icr2_2	lit2_1)	vel2_2)	(((vel1_1	vul3_1)	(vup2_1	(hal1_2	vul1_1)))	icr1_3)))	((((bur1_1	tri2_2)	((bur1_2	bur2_2)	tri1_1))	bur2_1)	ceb1_1))	(((((rot2_1	rot3_1)	rot3_2)	(((366.1_1	icr2_3)	(rhc1_1	rhc1_2))	((((((406.1_1	hal2_1)	(plu1_1	plu2_1))	416.1_1)	((ceb2_1
(((((vel2_1	(((((gal1_2	lai1_1)	lai1_2)	lai2_2)	tri2_1)	tri1_2))	((((icr1_1	(icr2_2	lai2_1))	((((vul3_1	hal1_2)	vel2_2)	lit2_1)	(gab1_2	vul1_1)))	((gab2_1	vel1_1)	(lit1_1	vup2_1)))	(icr1_2	icr2_1)))	((vup2_2	vup1_1)	(((gac2_1	plu2_2)	(gag1_1	vul2_1))	(gag2_1	icr1_3))))	(((((bur1_1	tri1_1)	tri2_2)	(bur1_2	bur2_2))	bur2_1)	ceb1_1))	((((((rot2_1	rot3_2)	rot3_1)	((406.1_1	(((((416.1_1	416.1_2)	hal1_1)	ceb2_1)	(plu1_1	plu2_1))	(hal2_1	gab1_1)))	(vir1_1
(((((((vel2_1	lai2_1)	(gab1_2	vul3_1))	(((gac2_1	plu2_2)	((hal1_2	vul2_1)	lit1_1))	vel1_1))	((((gag1_1	icr2_2)	((((gab2_1	(icr1_1	vul1_1))	vup2_1)	gag2_1)	lit2_1))	((icr1_2	icr2_1)	vel2_2))	(((gal1_2	(lai1_2	tri2_1))	lai2_2)	(lai1_1	tri1_2))))	((vup2_2	vup1_1)	icr1_3))	(((((bur1_1	tri1_1)	tri2_2)	(bur1_2	bur2_2))	bur2_1)	ceb1_1))	((((rot2_1	(rot3_1	rot3_2))	(366.1_1	icr2_3))	(rhc1_1	rhc1_2))	(((((366.1_2	gra1_1)	rot1_1)	((gra1_2	gra2_1)	(grm1_1
(((((vel2_1	lai2_1)	((vup2_2	vup1_1)	(vul1_1	vup2_1)))	((((icr1_2	icr2_1)	hal1_2)	(((gal1_2	lai1_2)	((lai2_2	tri2_1)	lai1_1))	tri1_2))	((((((icr2_2	(vul2_1	lit1_1))	icr1_3)	vel1_1)	gag1_1)	(gac2_1	plu2_2))	(((vul3_1	(gab1_2	(gab2_1	lit2_1)))	(icr1_1	vel2_2))	gag2_1))))	((((bur1_1	tri1_1)	((bur1_2	bur2_2)	tri2_2))	bur2_1)	ceb1_1))	(((((rot2_1	rot3_2)	rot3_1)	((((406.1_1	hal2_1)	((416.1_1	ceb2_1)	(plu2_1	plu1_1)))	(416.1_2	(gab1_1	hal1_1)))	(vir1_1
((((((((vul2_1	vup2_1)	(((((gal1_2	lai2_2)	tri2_1)	lai1_2)	lai1_1)	tri1_2))	(((((icr2_2	gag2_1)	(icr1_2	icr2_1))	((gag1_1	hal1_2)	(lit1_1	vel2_2)))	lit2_1)	(gab1_2	vul1_1)))	((vup2_2	vup1_1)	(gac2_1	plu2_2)))	(((gab2_1	vel1_1)	icr1_3)	vel2_1))	((icr1_1	vul3_1)	lai2_1))	(((((bur1_1	tri2_2)	tri1_1)	(bur1_2	bur2_2))	bur2_1)	ceb1_1))	((((((rot2_1	rot3_1)	rot3_2)	(((((((406.1_1	416.1_1)	hal2_1)	gab1_1)	ceb2_1)	(plu1_1	plu2_1))	(416.1_2	hal1_1))	(vir1_1
((((((((gag2_1	(gab2_1	hal1_2))	icr1_1)	((((gal1_2	lai1_2)	lai1_1)	(tri2_1	(lai2_2	tri1_2)))	(vul3_1	vel1_1)))	((gag1_1	vul1_1)	lit1_1))	(((vup2_1	(lit2_1	vel2_2))	((((gab1_2	vul2_1)	icr2_2)	(icr1_2	icr2_1))	vel2_1))	(((vup2_2	vup1_1)	(gac2_1	plu2_2))	icr1_3)))	lai2_1)	(((((bur1_1	tri2_2)	tri1_1)	(bur1_2	bur2_2))	bur2_1)	ceb1_1))	((((rot2_1	(rot3_1	rot3_2))	((366.1_1	icr2_3)	(rhc1_1	rhc1_2)))	(((406.1_1	hal2_1)	(((((416.1_1	ceb2_1)	(plu2_1	plu1_1))
((((((((vel2_1	lai2_1)	(((icr1_2	icr2_1)	(icr2_2	vul1_1))	vel1_1))	((vup2_2	vup1_1)	(gac2_1	plu2_2)))	lit2_1)	((vul3_1	lit1_1)	((gab1_2	vup2_1)	(gag1_1	vul2_1))))	((icr1_3	((hal1_2	(((gal1_2	lai2_2)	lai1_1)	((lai1_2	tri1_2)	tri2_1)))	gab2_1))	((gag2_1	vel2_2)	icr1_1)))	(((((bur1_1	tri1_1)	tri2_2)	(bur1_2	bur2_2))	bur2_1)	ceb1_1))	(((((((rot2_1	rot3_1)	rot3_2)	(((((406.1_1	ceb2_1)	416.1_2)	(((416.1_1	hal1_1)	hal2_1)	gab1_1))	(plu1_1	plu2_1))	(vir1_1
(((((((((vel2_1	(vel1_1	gab1_2))	(gag1_1	(lit2_1	vul2_1)))	icr2_2)	(icr1_2	icr2_1))	((((gab2_1	lit1_1)	vul3_1)	vup2_1)	icr1_1))	lai2_1)	(((((hal1_2	(gag2_1	vul1_1))	vel2_2)	(((gal1_2	(tri2_1	lai2_2))	(lai1_2	tri1_2))	lai1_1))	icr1_3)	((vup1_1	vup2_2)	(gac2_1	plu2_2))))	(((bur1_1	(bur1_2	bur2_2))	(tri1_1	tri2_2))	(bur2_1	ceb1_1)))	(((rot2_1	(rot3_1	rot3_2))	((((366.1_1	icr2_3)	((((406.1_1	(416.1_2	ceb2_1))	(plu2_1	plu1_1))	(((416.1_1	gab1_1)	hal2_1)
(((((((((gag2_1	vup2_1)	hal1_2)	vel2_2)	((gal1_2	(((lai1_1	lai1_2)	lai2_2)	tri1_2))	tri2_1))	((vul3_1	gab2_1)	lit1_1))	((vup1_1	vup2_2)	(gac2_1	plu2_2)))	((vel2_1	icr1_1)	(((vul1_1	((icr1_2	icr2_1)	(lit2_1	vul2_1)))	(gab1_2	gag1_1))	(((icr1_3	icr2_2)	lai2_1)	vel1_1))))	((((bur1_1	(tri1_1	tri2_2))	(bur1_2	bur2_2))	bur2_1)	ceb1_1))	((((((rot2_1	rot3_1)	rot3_2)	(((gal1_1	(gac1_1	gal2_1))	(ceb1_2	ceb2_2))	(vir1_2	vir2_2)))	((((366.1_2	rot1_1)	(369.1_1
(((((vup2_1	(((gal1_2	(lai2_2	tri2_1))	(tri1_2	lai1_2))	lai1_1))	((((gag2_1	(vel2_2	vul3_1))	gab1_2)	(icr1_2	icr2_1))	(gag1_1	icr1_1)))	((((vup1_1	vup2_2)	(gac2_1	plu2_2))	((lit1_1	vul2_1)	lit2_1))	(((((vel2_1	icr2_2)	vel1_1)	lai2_1)	icr1_3)	(gab2_1	(hal1_2	vul1_1)))))	((((bur1_1	(bur1_2	bur2_2))	(tri1_1	tri2_2))	bur2_1)	ceb1_1))	(((((rot2_1	rot3_2)	rot3_1)	(((((406.1_1	ceb2_1)	gab1_1)	(hal1_1	hal2_1))	((416.1_1	416.1_2)	(plu2_1	plu1_1)))	(vir1_1
((((((vel2_1	(vel1_1	vel2_2))	vup2_1)	((vup1_1	vup2_2)	(gac2_1	plu2_2)))	(((((gab1_2	icr1_1)	(gag1_1	gab2_1))	vul2_1)	lai2_1)	(((gag2_1	(icr2_2	(icr1_2	icr2_1)))	(((((gal1_2	lai2_2)	tri1_2)	lai1_2)	(lai1_1	tri2_1))	((lit1_1	vul3_1)	lit2_1)))	((hal1_2	vul1_1)	icr1_3))))	(((((bur1_1	tri1_1)	tri2_2)	(bur1_2	bur2_2))	bur2_1)	ceb1_1))	((((((rot2_1	rot3_1)	rot3_2)	((((((406.1_1	ceb2_1)	hal1_1)	(416.1_2	(plu2_1	plu1_1)))	((416.1_1	hal2_1)	gab1_1))	(vir1_1
(((((vel2_1	(((vul1_1	(gab1_2	lit2_1))	(lit1_1	vel2_2))	(((vup2_2	vup1_1)	gac2_1)	plu2_2)))	(((vul2_1	(lai2_1	lai1_1))	(((gag1_1	(hal1_2	icr1_1))	icr2_2)	((gag2_1	icr1_3)	vul3_1)))	(gab2_1	(vel1_1	vup2_1))))	((icr1_2	icr2_1)	(gal1_2	(lai1_2	((lai2_2	tri2_1)	tri1_2)))))	((((bur1_1	tri2_2)	((bur1_2	bur2_2)	tri1_1))	bur2_1)	ceb1_1))	(((rot2_1	(rot3_1	rot3_2))	(((((366.1_2	369.1_1)	rot1_1)	(gra1_1	((gra1_2	gra2_1)	(grm1_1	(grm1_2	grm2_1)))))	((((gal2_1
((((((vel2_1	((vup1_1	vup2_2)	(gac2_1	plu2_2)))	lit1_1)	((gag1_1	icr2_2)	((gab2_1	vel2_2)	hal1_2)))	((((gag2_1	((icr1_2	icr2_1)	vul3_1))	vul2_1)	((((gab1_2	lit2_1)	(vul1_1	icr1_1))	((icr1_3	vup2_1)	vel1_1))	(lai2_1	lai1_1)))	(((gal1_2	(lai1_2	tri2_1))	tri1_2)	lai2_2)))	(((((bur1_1	tri2_2)	tri1_1)	(bur1_2	bur2_2))	bur2_1)	ceb1_1))	((((((rot2_1	rot3_2)	rot3_1)	((((((406.1_1	hal2_1)	416.1_2)	(416.1_1	gab1_1))	hal1_1)	(ceb2_1	(plu1_1	plu2_1)))	(vir1_1
(((((((vel2_1	(((hal1_2	vel1_1)	vel2_2)	vul3_1))	(lai2_1	lai1_1))	((gag2_1	icr1_3)	((((lit2_1	(((((gab1_2	icr2_2)	(icr1_2	icr2_1))	(gab2_1	gag1_1))	vul2_1)	vul1_1))	lit1_1)	(icr1_1	vup2_1))	((((gal1_2	tri2_1)	tri1_2)	lai1_2)	lai2_2))))	((vup2_2	vup1_1)	(gac2_1	plu2_2)))	ceb1_1)	((((bur1_1	tri2_2)	tri1_1)	(bur1_2	bur2_2))	bur2_1))	(((((rot2_1	rot3_1)	rot3_2)	((((((406.1_1	416.1_1)	((416.1_2	gab1_1)	(ceb2_1	hal2_1)))	(hal1_1	(plu2_1	plu1_1)))	(vir1_1
(((((((((vel2_1	(vup2_1	lit1_1))	(((((hal1_2	icr1_1)	vel1_1)	icr1_3)	((((vul3_1	gab1_2)	(gag1_1	(icr1_2	icr2_1)))	(icr2_2	vul2_1))	gag2_1))	(gac2_1	plu2_2)))	((gal1_2	(lai1_2	((lai2_2	tri2_1)	tri1_2)))	lit2_1))	(lai1_1	lai2_1))	((gab2_1	vel2_2)	vul1_1))	(vup1_1	vup2_2))	((((bur1_1	(tri1_1	tri2_2))	(bur1_2	bur2_2))	ceb1_1)	bur2_1))	((((366.1_1	icr2_3)	(((((406.1_1	416.1_1)	((ceb2_1	gab1_1)	hal2_1))	416.1_2)	((plu2_1	plu1_1)	hal1_1))	(vir1_1	vir2_1)))
((((((((((((((vel2_1	vul2_1)	(icr2_2	vel1_1))	(icr1_2	icr2_1))	(gac2_1	plu2_2))	((((gal1_2	lai1_2)	tri2_1)	lai2_2)	tri1_2))	(((((vel2_2	lit1_1)	(vul3_1	gab1_2))	gab2_1)	(vul1_1	vup2_1))	gag1_1))	(vup2_2	vup1_1))	((((icr1_1	lit2_1)	gag2_1)	hal1_2)	((icr1_3	lai1_1)	lai2_1)))	ceb1_1)	((((bur1_1	tri1_1)	tri2_2)	(bur1_2	bur2_2))	bur2_1))	((366.1_1	icr2_3)	(((366.1_2	(369.1_1	gra1_1))	rot1_1)	((gra1_2	gra2_1)	(grm1_1	(grm1_2	grm2_1))))))	((rot2_1	(rot3_1
((((((vel2_1	(vul1_1	vul3_1))	((vel2_2	gag2_1)	((icr2_2	(hal1_2	(gac2_1	plu2_2)))	icr1_1)))	((((vup1_1	vup2_2)	(gab2_1	lit2_1))	gag1_1)	(((vul2_1	(lit1_1	(vel1_1	vup2_1)))	(icr1_2	icr2_1))	(gab1_2	icr1_3))))	(((((gal1_2	lai1_2)	tri1_2)	tri2_1)	lai2_2)	(lai2_1	lai1_1)))	((((bur1_1	(bur1_2	bur2_2))	(tri1_1	tri2_2))	bur2_1)	ceb1_1))	((((((rot2_1	rot3_1)	rot3_2)	((((((406.1_1	416.1_1)	ceb2_1)	(plu1_1	plu2_1))	(gab1_1	(hal1_1	hal2_1)))	416.1_2)	(vir1_1
((((((vel2_1	vul2_1)	((vup2_2	vup1_1)	((((gab1_2	gag1_1)	(lit2_1	vup2_1))	((icr1_2	icr2_1)	(vel1_1	vel2_2)))	(gab2_1	icr1_3))))	((hal1_2	vul1_1)	icr2_2))	(((((gag2_1	vul3_1)	(lit1_1	icr1_1))	(lai2_1	lai1_1))	(gac2_1	plu2_2))	((gal1_2	(tri1_2	tri2_1))	(lai2_2	lai1_2))))	(((((bur1_1	tri1_1)	tri2_2)	(bur1_2	bur2_2))	bur2_1)	ceb1_1))	((((rot2_1	rot3_1)	rot3_2)	((((((366.1_2	gra1_1)	(369.1_1	rot1_1))	((gra1_2	gra2_1)	(grm1_1	(grm1_2	grm2_1))))	(rhc1_1
(((((((((vel2_1	(icr2_2	vul1_1))	((gab1_2	vul2_1)	vul3_1))	vel2_2)	(gag2_1	(((gac2_1	plu2_2)	lit2_1)	icr1_3)))	(((gal1_2	tri2_1)	(lai1_2	lai2_2))	tri1_2))	((gag1_1	vup2_1)	(((gab2_1	vel1_1)	lit1_1)	(icr1_2	icr2_1))))	(((vup1_1	vup2_2)	(lai1_1	lai2_1))	(hal1_2	icr1_1)))	(((bur1_1	((bur1_2	bur2_2)	(tri1_1	tri2_2)))	bur2_1)	ceb1_1))	(((((((rot2_1	rot3_1)	rot3_2)	(((((406.1_1	(416.1_2	ceb2_1))	gab1_1)	hal2_1)	((416.1_1	hal1_1)	(plu2_1	plu1_1)))	(vir1_1
(((((vel2_1	(vup2_2	vup1_1))	((gab2_1	vul2_1)	(((gal1_2	lai2_2)	((lai1_2	tri2_1)	tri1_2))	(gac2_1	plu2_2))))	(((gag1_1	hal1_2)	(((icr1_1	(icr1_2	icr2_1))	vup2_1)	((((gab1_2	vel2_2)	vel1_1)	gag2_1)	icr2_2)))	((icr1_3	((lai2_1	lai1_1)	((lit1_1	vul1_1)	vul3_1)))	lit2_1)))	(((bur1_1	((bur1_2	bur2_2)	(tri1_1	tri2_2)))	bur2_1)	ceb1_1))	(((((rot2_1	rot3_1)	rot3_2)	(((((406.1_1	(416.1_1	gab1_1))	hal1_1)	(plu1_1	plu2_1))	(416.1_2	(ceb2_1	hal2_1)))	(vir1_1
(((vel2_1	((((((gab2_1	vul2_1)	((icr2_2	vel1_1)	lit2_1))	((vup2_2	vup1_1)	(gac2_1	plu2_2)))	(hal1_2	(icr1_2	icr2_1)))	(((((vul1_1	gag1_1)	vel2_2)	vup2_1)	(((gab1_2	icr1_1)	(lai1_1	lai2_1))	(lit1_1	vul3_1)))	icr1_3))	(gag2_1	((((gal1_2	tri2_1)	lai2_2)	lai1_2)	tri1_2))))	((((bur1_1	(tri1_1	tri2_2))	(bur1_2	bur2_2))	bur2_1)	ceb1_1))	((((rot2_1	(rot3_1	rot3_2))	(((((366.1_2	369.1_1)	rot1_1)	gra1_1)	((gra1_2	gra2_1)	(grm1_1	(grm1_2	grm2_1))))	((((((406.1_1
(((vel2_1	((((vup2_1	gag2_1)	(icr1_2	icr2_1))	(((((vup2_2	vup1_1)	(gac2_1	plu2_2))	(gab1_2	vel2_2))	(((gab2_1	hal1_2)	(icr1_3	(lit1_1	vul2_1)))	(((gag1_1	icr2_2)	(((gal1_2	(lai2_2	lai1_2))	(tri1_2	tri2_1))	(icr1_1	vul3_1)))	vul1_1)))	(lit2_1	vel1_1)))	(lai1_1	lai2_1)))	((((bur1_1	tri2_2)	((bur1_2	bur2_2)	tri1_1))	bur2_1)	ceb1_1))	(((((rot2_1	rot3_1)	rot3_2)	((((406.1_1	hal1_1)	416.1_2)	(((416.1_1	ceb2_1)	(gab1_1	hal2_1))	(plu2_1	plu1_1)))	(vir1_1
(((((((vel2_1	icr1_3)	(((((icr1_2	icr2_1)	lit2_1)	gag1_1)	icr1_1)	vel2_2))	((((((hal1_2	vul3_1)	vul2_1)	(icr2_2	((gab1_2	vel1_1)	gag2_1)))	(gab2_1	(vup2_1	vul1_1)))	(lit1_1	(((gal1_2	tri2_1)	lai1_2)	(lai2_2	tri1_2))))	(((vup1_1	vup2_2)	(gac2_1	plu2_2))	(lai1_1	lai2_1))))	(((bur1_1	(((bur1_2	bur2_2)	tri1_1)	tri2_2))	bur2_1)	ceb1_1))	((((366.1_2	gra1_1)	369.1_1)	rot1_1)	((gra1_2	gra2_1)	((grm1_1	grm2_1)	grm1_2))))	(((((rot2_1	rot3_2)	rot3_1)	((((((406.1_1
((((((vel2_1	((((gab1_2	icr1_3)	(hal1_2	vul2_1))	(vel1_1	((icr2_2	vel2_2)	lit1_1)))	(((vul3_1	(icr1_2	icr2_1))	gag2_1)	vul1_1)))	(((lit2_1	(((gal1_2	tri2_1)	((lai1_2	lai2_2)	tri1_2))	lai1_1))	(icr1_1	vup2_1))	((gab2_1	gag1_1)	lai2_1)))	((vup1_1	vup2_2)	(gac2_1	plu2_2)))	(((bur1_1	((bur1_2	bur2_2)	(tri1_1	tri2_2)))	bur2_1)	ceb1_1))	(rhc1_1	rhc1_2))	(((((rot2_1	(rot3_1	rot3_2))	(((gac1_1	(gal1_1	gal2_1))	(ceb1_2	ceb2_2))	(vir1_2	vir2_2)))	((((((406.1_1
((((((vel2_1	(icr2_2	vul1_1))	(((gal1_2	lai1_2)	((tri2_1	(lai2_2	tri1_2))	lai1_1))	lai2_1))	(gag1_1	icr1_3))	((((vup2_2	vup1_1)	(gac2_1	plu2_2))	((((lit2_1	vup2_1)	vul3_1)	(icr1_2	icr2_1))	((gab1_2	hal1_2)	(gag2_1	(vel1_1	vel2_2)))))	(((gab2_1	lit1_1)	vul2_1)	icr1_1)))	((((bur1_1	tri2_2)	((bur1_2	bur2_2)	tri1_1))	bur2_1)	ceb1_1))	(((((rot2_1	rot3_1)	rot3_2)	((((gal1_1	gal2_1)	gac1_1)	(ceb1_2	ceb2_2))	(vir1_2	vir2_2)))	(((((366.1_2	369.1_1)	gra1_1)
((((((vel2_1	(((icr1_2	icr2_1)	vel2_2)	lai2_1))	((((hal1_2	((icr2_2	(lit1_1	vul1_1))	vel1_1))	(gab1_2	(vul2_1	vup2_1)))	icr1_3)	(((((vup2_2	vup1_1)	gac2_1)	plu2_2)	(gag1_1	gag2_1))	((gab2_1	(((gal1_2	lai1_1)	(tri2_1	lai1_2))	(lai2_2	tri1_2)))	vul3_1))))	(lit2_1	icr1_1))	(((((bur1_1	tri1_1)	tri2_2)	(bur1_2	bur2_2))	bur2_1)	ceb1_1))	(366.1_1	icr2_3))	((((rot2_1	rot3_1)	rot3_2)	(rhc1_1	rhc1_2))	(((366.1_2	369.1_1)	((((gra1_2	gra2_1)	(grm1_1	(grm1_2
((((((vel2_1	(icr1_1	((((gag2_1	((icr2_2	lit2_1)	vul3_1))	vul2_1)	icr1_3)	((hal1_2	lai2_1)	vel2_2))))	((((((icr1_2	icr2_1)	(gab1_2	(gab2_1	lit1_1)))	(((vup1_1	vup2_2)	gac2_1)	plu2_2))	vul1_1)	(gag1_1	(vel1_1	vup2_1)))	(((gal1_2	tri1_2)	lai1_2)	((lai1_1	lai2_2)	tri2_1))))	ceb1_1)	((((bur1_1	tri1_1)	tri2_2)	(bur1_2	bur2_2))	bur2_1))	((((366.1_2	369.1_1)	gra1_1)	rot1_1)	((gra1_2	gra2_1)	(grm1_1	(grm1_2	grm2_1)))))	(((((rot2_1	rot3_1)	rot3_2)	((((gac1_1
((((((((((vel2_1	((gag2_1	(gag1_1	vel2_2))	((((gal1_2	tri1_2)	lai1_1)	(lai1_2	tri2_1))	lai2_2)))	(((gab1_2	(lai2_1	vel1_1))	hal1_2)	(icr2_2	icr1_1)))	((gab2_1	((lit2_1	vup2_1)	(icr1_2	icr2_1)))	((vul1_1	vul2_1)	(lit1_1	vul3_1))))	((vup1_1	vup2_2)	(gac2_1	plu2_2)))	icr1_3)	((((bur1_1	tri1_1)	((bur1_2	bur2_2)	tri2_2))	bur2_1)	ceb1_1))	((((366.1_2	369.1_1)	gra1_1)	rot1_1)	((gra1_2	gra2_1)	(grm1_1	(grm1_2	grm2_1)))))	((((gac1_1	gal2_1)	gal1_1)	(ceb1_2
(((((((vel2_1	(((icr1_1	icr2_2)	(((gab1_2	(icr1_2	icr2_1))	vel2_2)	(((gal1_2	((lai1_2	tri1_2)	tri2_1))	lai1_1)	lai2_2)))	((gab2_1	(gag2_1	(vup2_1	lit1_1)))	vul2_1)))	(((vel1_1	(gag1_1	vul1_1))	lit2_1)	(lai2_1	vul3_1)))	((icr1_3	hal1_2)	((vup2_2	vup1_1)	(gac2_1	plu2_2))))	ceb1_1)	(((bur1_1	(tri1_1	tri2_2))	(bur1_2	bur2_2))	bur2_1))	(((366.1_2	369.1_1)	(gra1_1	rot1_1))	((gra1_2	gra2_1)	(grm1_1	(grm1_2	grm2_1)))))	(((((rot2_1	rot3_1)	rot3_2)	(((((((406.1_1
(((((((vel2_1	icr1_3)	(((vup1_1	vup2_2)	(gac2_1	plu2_2))	(((gal1_2	tri1_2)	lai1_1)	((lai1_2	tri2_1)	lai2_2))))	((((icr2_2	vul3_1)	gag2_1)	(vul1_1	vul2_1))	((vel1_1	lit1_1)	((gab1_2	vel2_2)	icr1_1))))	((lit2_1	(((gab2_1	(hal1_2	vup2_1))	lai2_1)	(icr1_2	icr2_1)))	gag1_1))	(((((bur1_1	tri2_2)	(bur1_2	bur2_2))	tri1_1)	bur2_1)	ceb1_1))	((((366.1_2	369.1_1)	rot1_1)	((gra1_2	gra2_1)	(grm1_1	(grm1_2	grm2_1))))	gra1_1))	(((rot2_1	rot3_2)	rot3_1)	(((366.1_1
(((((((((((vel2_1	(gag1_1	icr1_3))	(gab2_1	vup2_1))	((hal1_2	(vul3_1	vul2_1))	(icr1_2	icr2_1)))	(gag2_1	(icr2_2	vel1_1)))	(lit2_1	vel2_2))	(((gab1_2	icr1_1)	lit1_1)	lai2_1))	(((vup1_1	vup2_2)	plu2_2)	gac2_1))	(vul1_1	(((gal1_2	lai1_2)	lai1_1)	(lai2_2	(tri1_2	tri2_1)))))	((((bur1_1	tri1_1)	tri2_2)	(bur1_2	bur2_2))	bur2_1))	ceb1_1)	(((((((rot2_1	rot3_1)	rot3_2)	((((((406.1_1	ceb2_1)	gab1_1)	(416.1_1	hal2_1))	(416.1_2	(plu1_1	plu2_1)))	hal1_1)	(vir1_1
((((((((vel2_1	((icr1_2	icr2_1)	lit1_1))	((((icr1_1	vul1_1)	gab2_1)	icr1_3)	gag1_1))	(((((vul3_1	gab1_2)	(icr2_2	vel2_2))	((gag2_1	(vup2_1	vel1_1))	(((gal1_2	lai1_2)	(tri1_2	tri2_1))	(lai1_1	lai2_2))))	vul2_1)	lit2_1))	((((vup1_1	vup2_2)	gac2_1)	plu2_2)	hal1_2))	lai2_1)	(((bur1_1	tri1_1)	((bur1_2	bur2_2)	tri2_2))	bur2_1))	ceb1_1)	((((rot2_1	(rot3_1	rot3_2))	((366.1_1	icr2_3)	(rhc1_1	rhc1_2)))	((((366.1_2	369.1_1)	rot1_1)	gra1_1)	((gra1_2	gra2_1)
((((((vel2_1	((((gab2_1	vul2_1)	icr1_1)	vel1_1)	(((vup1_1	vup2_2)	(gac2_1	plu2_2))	(((gal1_2	(tri2_1	(lai1_2	lai2_2)))	lai1_1)	tri1_2))))	(((hal1_2	vel2_2)	vul1_1)	(lit2_1	lit1_1)))	((((((gab1_2	gag1_1)	(icr1_3	icr2_2))	vul3_1)	lai2_1)	(vup2_1	(icr1_2	icr2_1)))	gag2_1))	ceb1_1)	((((bur1_1	(bur1_2	bur2_2))	tri2_2)	tri1_1)	bur2_1))	(((rot2_1	(rot3_1	rot3_2))	(366.1_1	icr2_3))	(((((366.1_2	((gra1_2	gra2_1)	(grm1_1	(grm1_2	grm2_1))))	(369.1_1	rot1_1))
(((((((vel2_1	vel2_2)	(((((gab2_1	vel1_1)	(icr2_2	vul2_1))	lai2_1)	(gab1_2	icr1_1))	vup2_1))	(((((vup1_1	vup2_2)	(gac2_1	plu2_2))	((gal1_2	(lai2_2	tri2_1))	((lai1_2	tri1_2)	lai1_1)))	(vul1_1	icr1_3))	((gag1_1	lit2_1)	(hal1_2	(icr1_2	icr2_1)))))	((vul3_1	lit1_1)	gag2_1))	ceb1_1)	((((bur1_1	tri2_2)	tri1_1)	(bur1_2	bur2_2))	bur2_1))	((((((rot2_1	rot3_1)	rot3_2)	((((gac1_1	gal1_1)	gal2_1)	(ceb1_2	ceb2_2))	(vir1_2	vir2_2)))	((((((406.1_1	ceb2_1)	416.1_1)
(((((((vel2_1	icr2_2)	(gab2_1	(((gal1_2	tri1_2)	(lai1_1	((lai1_2	lai2_2)	tri2_1)))	hal1_2)))	((gag1_1	vup2_1)	(((vul3_1	vel2_2)	lai2_1)	((icr1_2	icr2_1)	icr1_3))))	((((vel1_1	(((vup2_2	vup1_1)	plu2_2)	gac2_1))	gab1_2)	(lit2_1	vul1_1))	(icr1_1	(vul2_1	lit1_1))))	gag2_1)	((((bur1_1	(bur1_2	bur2_2))	(tri1_1	tri2_2))	bur2_1)	ceb1_1))	(((((rhc1_1	rhc1_2)	((rot2_1	rot3_1)	rot3_2))	((((((406.1_1	ceb2_1)	(hal1_1	gab1_1))	416.1_2)	(416.1_1	hal2_1))	(plu1_1
((((vel2_1	(((lit1_1	icr1_3)	lit2_1)	vel2_2))	((((lai2_1	(((vup1_1	vup2_2)	gac2_1)	plu2_2))	(((gag2_1	vel1_1)	vul2_1)	(icr1_2	icr2_1)))	((((icr2_2	vul1_1)	gab2_1)	gag1_1)	(((gal1_2	tri2_1)	(((lai1_2	lai1_1)	tri1_2)	lai2_2))	vup2_1)))	(((vul3_1	gab1_2)	hal1_2)	icr1_1)))	(((((bur1_1	tri1_1)	(bur1_2	bur2_2))	tri2_2)	bur2_1)	ceb1_1))	((((((((gal1_1	gal2_1)	gac1_1)	(ceb1_2	ceb2_2))	(vir1_2	vir2_2))	((((406.1_1	ceb2_1)	(((416.1_1	hal2_1)	(plu1_1	plu2_1))
((((((((vel2_1	((((gag1_1	vup2_1)	(icr1_2	icr2_1))	icr2_2)	vul3_1))	gab2_1)	lit2_1)	(((((vel2_2	gag2_1)	hal1_2)	(icr1_3	gab1_2))	lai2_1)	icr1_1))	(((gac2_1	plu2_2)	(vup2_2	vup1_1))	((((gal1_2	tri2_1)	lai1_2)	lai1_1)	(lai2_2	tri1_2))))	(((vul2_1	lit1_1)	vul1_1)	vel1_1))	(((((bur1_1	tri1_1)	(bur1_2	bur2_2))	tri2_2)	bur2_1)	ceb1_1))	((((((rot2_1	rot3_1)	rot3_2)	((366.1_1	icr2_3)	(rhc1_1	rhc1_2)))	((((406.1_1	gab1_1)	hal2_1)	((((416.1_1	(plu1_1	plu2_1))
((((vel2_1	((((((icr1_2	icr2_1)	vul1_1)	icr1_3)	((((gal1_2	lai2_2)	(lai1_1	lai1_2))	tri2_1)	tri1_2))	(hal1_2	(icr1_1	lai2_1)))	((vup1_1	vup2_2)	(gac2_1	plu2_2))))	((icr2_2	lit2_1)	(((((lit1_1	gab2_1)	gag2_1)	vel2_2)	((vel1_1	vup2_1)	vul3_1))	((gag1_1	vul2_1)	gab1_2))))	((((bur1_1	tri1_1)	((bur1_2	bur2_2)	tri2_2))	bur2_1)	ceb1_1))	((((((rot2_1	rot3_1)	rot3_2)	(((((406.1_1	gab1_1)	hal2_1)	(plu1_1	plu2_1))	(((416.1_1	ceb2_1)	hal1_1)	416.1_2))	(vir1_1
((((((((vel2_1	vel1_1)	lit2_1)	(((((vup1_1	vup2_2)	(gac2_1	plu2_2))	gab1_2)	(((gab2_1	(vul3_1	lit1_1))	vul2_1)	(((((icr1_1	vul1_1)	vel2_2)	icr1_3)	(gag2_1	(icr2_2	vup2_1)))	((gag1_1	hal1_2)	(icr1_2	icr2_1)))))	(((((gal1_2	tri2_1)	lai1_2)	(tri1_2	lai1_1))	lai2_2)	lai2_1)))	(((bur1_1	tri2_2)	((bur1_2	bur2_2)	tri1_1))	bur2_1))	ceb1_1)	((((366.1_2	369.1_1)	gra1_1)	rot1_1)	((gra1_2	gra2_1)	(grm1_1	(grm1_2	grm2_1)))))	(((rot2_1	rot3_1)	rot3_2)	(((gac1_1
((((vel2_1	((((vup1_1	vup2_2)	(gac2_1	plu2_2))	((gag1_1	((gal1_2	(lai1_2	tri2_1))	(lai2_2	tri1_2)))	icr1_3))	((((lit2_1	vup2_1)	vul2_1)	(lai2_1	lai1_1))	(icr1_2	icr2_1))))	((((gab1_2	((icr2_2	(vel1_1	vel2_2))	vul3_1))	icr1_1)	(gab2_1	(hal1_2	lit1_1)))	(gag2_1	vul1_1)))	((((bur1_1	(tri1_1	tri2_2))	(bur1_2	bur2_2))	bur2_1)	ceb1_1))	((((((rot2_1	rot3_2)	rot3_1)	((((406.1_1	((416.1_2	(ceb2_1	gab1_1))	hal2_1))	416.1_1)	(hal1_1	(plu1_1	plu2_1)))	(vir1_1
(((((((vel2_1	(((hal1_2	vup2_1)	((gal1_2	tri2_1)	((lai1_2	lai2_2)	tri1_2)))	((gab1_2	gag1_1)	vul1_1)))	icr1_3)	(vul2_1	lit2_1))	(gab2_1	((icr1_2	icr2_1)	lit1_1)))	((((vup1_1	vup2_2)	(gac2_1	plu2_2))	(gag2_1	icr2_2))	(((vel2_2	vul3_1)	vel1_1)	(icr1_1	(lai2_1	lai1_1)))))	(((((bur1_1	tri2_2)	tri1_1)	(bur1_2	bur2_2))	bur2_1)	ceb1_1))	((((rot2_1	(rot3_1	rot3_2))	(366.1_1	icr2_3))	(((((406.1_1	416.1_1)	gab1_1)	416.1_2)	(((ceb2_1	hal1_1)	hal2_1)	(plu2_1
((((((vel2_1	gab1_2)	((((icr1_1	icr1_3)	(((((gal1_2	lai2_2)	tri1_2)	tri2_1)	lai1_2)	vul1_1))	((((hal1_2	vul2_1)	(gab2_1	(lit1_1	(vel1_1	vul3_1))))	(icr1_2	icr2_1))	(lai2_1	lai1_1)))	(gag2_1	(icr2_2	lit2_1))))	(gag1_1	vup2_1))	(((vup1_1	vup2_2)	(gac2_1	plu2_2))	vel2_2))	((((bur1_1	(tri1_1	tri2_2))	(bur1_2	bur2_2))	bur2_1)	ceb1_1))	((((rot2_1	rot3_2)	rot3_1)	((366.1_2	(369.1_1	(gra1_1	(gra1_2	gra2_1))))	((grm1_1	(grm1_2	grm2_1))	rot1_1)))	(((366.1_1
((((((vel2_1	(lai1_1	lai2_1))	((vup2_2	vup1_1)	(gac2_1	plu2_2)))	(vel2_2	icr1_3))	((((icr1_1	(((gal1_2	lai1_2)	(lai2_2	tri2_1))	tri1_2))	(((((gab1_2	vul2_1)	lit1_1)	icr2_2)	vul3_1)	hal1_2))	(gag2_1	(icr1_2	icr2_1)))	((gag1_1	vel1_1)	((lit2_1	vup2_1)	(gab2_1	vul1_1)))))	((((bur1_1	(tri1_1	tri2_2))	(bur1_2	bur2_2))	bur2_1)	ceb1_1))	((((((rot2_1	rot3_2)	rot3_1)	(((366.1_2	369.1_1)	(gra1_1	(gra1_2	gra2_1)))	((grm1_1	(grm1_2	grm2_1))	rot1_1)))	(366.1_1
((((vel2_1	((((vel2_2	((gag2_1	icr1_1)	(lai2_1	lai1_1)))	lit1_1)	(gal1_2	((lai2_2	tri2_1)	(lai1_2	tri1_2))))	(((icr1_2	icr2_1)	(hal1_2	icr1_3))	(gab2_1	vup2_1))))	((((vul2_1	(vul1_1	(gag1_1	lit2_1)))	vel1_1)	(gab1_2	vul3_1))	(((vup2_2	vup1_1)	(gac2_1	plu2_2))	icr2_2)))	(((bur1_1	((bur1_2	bur2_2)	(tri1_1	tri2_2)))	bur2_1)	ceb1_1))	((((((rot2_1	rot3_1)	rot3_2)	((366.1_1	icr2_3)	(((((406.1_1	hal1_1)	(ceb2_1	gab1_1))	hal2_1)	(416.1_1	(416.1_2	(plu2_1
(((((((((vel2_1	(icr1_3	gab2_1))	(icr1_2	icr2_1))	((((hal1_2	icr1_1)	gag2_1)	(gag1_1	(lit1_1	vup2_1)))	icr2_2))	(((((((gal1_2	tri1_2)	tri2_1)	lai1_2)	lai2_2)	vul1_1)	(lai1_1	lai2_1))	(vel1_1	vel2_2)))	((gab1_2	vul3_1)	(lit2_1	vul2_1)))	(((vup1_1	vup2_2)	gac2_1)	plu2_2))	(((bur1_1	(((bur1_2	bur2_2)	tri2_2)	tri1_1))	bur2_1)	ceb1_1))	((((366.1_2	gra1_1)	369.1_1)	((gra1_2	gra2_1)	(grm1_1	(grm1_2	grm2_1))))	rot1_1))	(((rot2_1	rot3_2)	rot3_1)	(((366.1_1
((((((((vel2_1	(((((hal1_2	lit2_1)	(gab1_2	(gag1_1	(icr2_2	vul1_1))))	(icr1_2	icr2_1))	icr1_3)	vel1_1))	((((gal1_2	lai2_2)	(lai1_2	tri2_1))	tri1_2)	icr1_1))	(vul2_1	vul3_1))	gab2_1)	((((vel2_2	vup2_1)	(gag2_1	lit1_1))	(lai2_1	lai1_1))	((vup1_1	vup2_2)	(gac2_1	plu2_2))))	ceb1_1)	((((bur1_1	tri1_1)	tri2_2)	(bur1_2	bur2_2))	bur2_1))	((((((rot2_1	(rot3_1	rot3_2))	((((406.1_1	416.1_1)	(gab1_1	hal1_1))	(ceb2_1	hal2_1))	(416.1_2	(plu1_1	plu2_1))))	(rhc1_1
((((((vel2_1	(((((lit2_1	gab1_2)	vel2_2)	vel1_1)	icr2_2)	((vul1_1	hal1_2)	gag1_1)))	((((gal1_2	(lai1_2	lai2_2))	tri1_2)	tri2_1)	(icr1_2	icr2_1)))	((((((vup1_1	vup2_2)	(gac2_1	plu2_2))	(lai2_1	lai1_1))	icr1_1)	((lit1_1	vul2_1)	(gab2_1	vup2_1)))	(gag2_1	vul3_1)))	icr1_3)	((((bur1_1	(tri1_1	tri2_2))	(bur1_2	bur2_2))	bur2_1)	ceb1_1))	((((((rot2_1	rot3_1)	rot3_2)	(((gac1_1	(gal1_1	gal2_1))	(ceb1_2	ceb2_2))	(vir1_2	vir2_2)))	((((((406.1_1	ceb2_1)	416.1_1)
(((((((((vel2_1	(icr1_2	icr2_1))	(((vup1_1	vup2_2)	gac2_1)	plu2_2))	icr2_2)	(vel1_1	(vul3_1	((((vul1_1	gag1_1)	vel2_2)	gab2_1)	vup2_1))))	((hal1_2	vul2_1)	icr1_3))	((((icr1_1	lit2_1)	(((gal1_2	lai1_2)	(tri1_2	tri2_1))	lai2_2))	((gab1_2	gag2_1)	lit1_1))	(lai2_1	lai1_1)))	(((((bur1_1	tri1_1)	tri2_2)	(bur1_2	bur2_2))	bur2_1)	ceb1_1))	(((366.1_2	(369.1_1	gra1_1))	rot1_1)	((gra1_2	gra2_1)	(grm1_1	(grm1_2	grm2_1)))))	((((366.1_1	icr2_3)	(rhc1_1	rhc1_2))
(((((vel2_1	(vul2_1	vul3_1))	(lai2_1	lai1_1))	(((((((gab2_1	vel1_1)	gag2_1)	vel2_2)	lit2_1)	(gag1_1	(gab1_2	vup2_1)))	((hal1_2	(icr1_2	icr2_1))	icr1_3))	(((vup2_2	vup1_1)	(gac2_1	plu2_2))	((((vul1_1	icr1_1)	icr2_2)	(((gal1_2	tri2_1)	(lai2_2	tri1_2))	lai1_2))	lit1_1))))	(((((bur1_1	tri2_2)	tri1_1)	(bur1_2	bur2_2))	bur2_1)	ceb1_1))	(((((rot2_1	(rot3_1	rot3_2))	(((((406.1_1	gab1_1)	((416.1_1	hal1_1)	hal2_1))	416.1_2)	(ceb2_1	(plu2_1	plu1_1)))	(vir1_1
(((((((vel2_1	(vup1_1	vup2_2))	(((((gag1_1	(vel2_2	gab1_2))	gab2_1)	icr2_2)	(gac2_1	plu2_2))	(vul1_1	vul3_1)))	((gal1_2	(lai2_2	tri2_1))	(lai1_2	tri1_2)))	((((gag2_1	hal1_2)	vel1_1)	((vup2_1	(lit2_1	vul2_1))	(lai2_1	lai1_1)))	(((icr1_1	lit1_1)	icr1_3)	(icr1_2	icr2_1))))	ceb1_1)	((((bur1_1	tri2_2)	tri1_1)	(bur1_2	bur2_2))	bur2_1))	(((((((rot2_1	rot3_1)	rot3_2)	((((gac1_1	gal2_1)	gal1_1)	(ceb1_2	ceb2_2))	(vir1_2	vir2_2)))	((((406.1_1	((((416.1_1	hal2_1)
((((((((((vel2_1	((((lai1_1	lit1_1)	(vup2_1	vel2_2))	(vel1_1	(vul2_1	vul3_1)))	(vup1_1	vup2_2)))	(gac2_1	plu2_2))	(gag2_1	hal1_2))	(((gal1_2	(tri1_2	tri2_1))	(lai2_2	lai1_2))	(icr1_2	icr2_1)))	(icr1_3	(lai2_1	vul1_1)))	(((gab2_1	icr2_2)	(gab1_2	gag1_1))	lit2_1))	icr1_1)	((bur1_1	(((bur1_2	bur2_2)	tri1_1)	tri2_2))	bur2_1))	ceb1_1)	((((rot2_1	(rot3_1	rot3_2))	(((((366.1_2	369.1_1)	rot1_1)	gra1_1)	((gra1_2	gra2_1)	(grm1_1	(grm1_2	grm2_1))))	(((((406.1_1
(((vel2_1	((((((gab2_1	hal1_2)	(vel1_1	vul2_1))	(vup1_1	vup2_2))	((((gab1_2	lit2_1)	icr1_1)	gag2_1)	lit1_1))	(((gal1_2	(lai2_2	tri2_1))	(lai1_1	tri1_2))	lai1_2))	((((((icr1_2	icr2_1)	vul1_1)	vup2_1)	(gac2_1	plu2_2))	(lai2_1	icr1_3))	(((gag1_1	icr2_2)	vel2_2)	vul3_1))))	(((((bur1_1	tri1_1)	tri2_2)	(bur1_2	bur2_2))	bur2_1)	ceb1_1))	(((((rot2_1	(rot3_1	rot3_2))	((((gac1_1	gal2_1)	gal1_1)	(ceb1_2	ceb2_2))	(vir1_2	vir2_2)))	((((((406.1_1	ceb2_1)	hal1_1)
((((((((((vel2_1	((gag2_1	lit1_1)	vul2_1))	(vul1_1	vup2_1))	((icr1_1	(icr1_2	icr2_1))	icr1_3))	(((gac2_1	plu2_2)	lai2_1)	(vul3_1	gab2_1)))	((icr2_2	(vel1_1	lit2_1))	(hal1_2	vel2_2)))	((vup1_1	vup2_2)	((gab1_2	gag1_1)	(((gal1_2	(lai1_1	tri2_1))	tri1_2)	(lai1_2	lai2_2)))))	ceb1_1)	(((bur1_1	(tri1_1	tri2_2))	(bur1_2	bur2_2))	bur2_1))	((((rot2_1	rot3_2)	rot3_1)	(((((406.1_1	((ceb2_1	hal2_1)	gab1_1))	(416.1_1	hal1_1))	(416.1_2	(plu2_1	plu1_1)))	(vir1_1
((((((vel2_1	(((vup2_1	gag1_1)	icr1_1)	((vel1_1	vel2_2)	lit2_1)))	((((gal1_2	tri1_2)	(lai1_1	((lai1_2	lai2_2)	tri2_1)))	(vul3_1	vul2_1))	(hal1_2	(icr1_2	icr2_1))))	((((gab1_2	(gab2_1	lit1_1))	lai2_1)	gag2_1)	(icr1_3	(icr2_2	vul1_1))))	((vup2_2	vup1_1)	(gac2_1	plu2_2)))	((((bur1_1	tri2_2)	((bur1_2	bur2_2)	tri1_1))	bur2_1)	ceb1_1))	((((rot2_1	rot3_1)	rot3_2)	(((((gac1_1	gal2_1)	gal1_1)	(ceb1_2	ceb2_2))	(vir1_2	vir2_2))	(rhc1_1	rhc1_2)))	(((366.1_1
(((((((vel2_1	(icr2_2	lit2_1))	vul1_1)	(gab1_2	((vul2_1	icr1_1)	vup2_1)))	gag1_1)	((((((vul3_1	hal1_2)	icr1_3)	(lit1_1	vel2_2))	(gab2_1	(icr1_2	icr2_1)))	(((gal1_2	lai1_1)	(lai1_2	tri2_1))	(lai2_2	tri1_2)))	((((vup2_2	vup1_1)	(gac2_1	plu2_2))	gag2_1)	(lai2_1	vel1_1))))	((((bur1_1	tri2_2)	((bur1_2	bur2_2)	tri1_1))	bur2_1)	ceb1_1))	(((rot2_1	(rot3_1	rot3_2))	((((366.1_2	369.1_1)	(gra1_1	(gra1_2	gra2_1)))	((grm1_1	(grm1_2	grm2_1))	rot1_1))	((((((406.1_1
(((((vel2_1	lit2_1)	(((hal1_2	((vel1_1	vup2_1)	(gag1_1	vul1_1)))	(icr2_2	(vel2_2	lai2_1)))	(gab1_2	(gab2_1	vul2_1))))	(((((lit1_1	vul3_1)	icr1_1)	((vup1_1	vup2_2)	(gac2_1	plu2_2)))	(icr1_3	(icr1_2	icr2_1)))	(gag2_1	((((gal1_2	lai2_2)	(lai1_2	tri1_2))	tri2_1)	lai1_1))))	((((bur1_1	(bur1_2	bur2_2))	(tri1_1	tri2_2))	bur2_1)	ceb1_1))	(((((rot2_1	rot3_1)	rot3_2)	(((366.1_2	369.1_1)	(gra1_1	(gra1_2	gra2_1)))	((grm1_1	(grm1_2	grm2_1))	rot1_1)))	((366.1_1
(((((vel2_1	(((hal1_2	icr1_1)	vul3_1)	((vul1_1	vup2_1)	(gab2_1	(lit2_1	(vel1_1	vul2_1))))))	(gab1_2	(icr1_2	icr2_1)))	((((icr2_2	lai2_1)	gag2_1)	(((lit1_1	gag1_1)	vel2_2)	icr1_3))	(((vup1_1	vup2_2)	(gac2_1	plu2_2))	((((gal1_2	tri2_1)	lai1_2)	lai1_1)	(lai2_2	tri1_2)))))	((((bur1_1	((bur1_2	bur2_2)	tri2_2))	tri1_1)	bur2_1)	ceb1_1))	((((rot2_1	(rot3_1	rot3_2))	((((366.1_2	369.1_1)	(gra1_1	(gra1_2	gra2_1)))	rot1_1)	(grm1_1	(grm1_2	grm2_1))))	(366.1_1
((((((vel2_1	vup2_1)	(((gab1_2	(icr1_2	icr2_1))	lai2_1)	vel1_1))	((((icr1_3	(gag2_1	vul2_1))	gab2_1)	((((gal1_2	lai2_2)	tri2_1)	lai1_2)	(lai1_1	tri1_2)))	vul3_1))	(((icr2_2	((lit1_1	gag1_1)	(hal1_2	icr1_1)))	(vel2_2	(lit2_1	vul1_1)))	((vup1_1	vup2_2)	(gac2_1	plu2_2))))	(((bur1_1	((bur1_2	bur2_2)	(tri1_1	tri2_2)))	bur2_1)	ceb1_1))	(((((((rot2_1	rot3_1)	rot3_2)	(((406.1_1	((416.1_1	gab1_1)	(hal1_1	(plu1_1	plu2_1))))	((416.1_2	hal2_1)	ceb2_1))	(vir1_1
(((((((vel2_1	(((vel2_2	((icr2_2	vel1_1)	lit2_1))	(gag1_1	vup2_1))	(gab2_1	(icr1_2	icr2_1))))	((gab1_2	vul1_1)	hal1_2))	(lit1_1	vul3_1))	gag2_1)	(((icr1_1	icr1_3)	((gal1_2	lai1_2)	(((lai2_2	tri2_1)	tri1_2)	lai1_1)))	((((vup1_1	vup2_2)	plu2_2)	gac2_1)	(lai2_1	vul2_1))))	(((((bur1_1	tri1_1)	tri2_2)	(bur1_2	bur2_2))	bur2_1)	ceb1_1))	(((((((rot2_1	rot3_2)	rot3_1)	(((((406.1_1	(hal2_1	ceb2_1))	hal1_1)	((416.1_1	416.1_2)	gab1_1))	(plu2_1	plu1_1))	(vir1_1
(((((vel2_1	((vup1_1	vup2_2)	(gac2_1	plu2_2)))	((((gal1_2	(lai1_2	(tri1_2	tri2_1)))	lai2_2)	lai1_1)	(icr2_2	vul3_1)))	(vel1_1	((((((gag1_1	hal1_2)	(lit1_1	vup2_1))	gab2_1)	(icr1_3	(lai2_1	vel2_2)))	(gab1_2	((gag2_1	lit2_1)	(icr1_1	(vul1_1	vul2_1)))))	(icr1_2	icr2_1))))	(((((bur1_1	tri1_1)	tri2_2)	(bur1_2	bur2_2))	bur2_1)	ceb1_1))	((((((rot2_1	rot3_1)	rot3_2)	((((((406.1_1	hal2_1)	gab1_1)	hal1_1)	(416.1_1	(416.1_2	ceb2_1)))	(plu1_1	plu2_1))	(vir1_1
(((((vel2_1	(lai2_1	vel2_2))	((((((gag1_1	vul1_1)	gag2_1)	(icr1_2	icr2_1))	hal1_2)	((gab2_1	vup2_1)	(vul2_1	icr2_2)))	(((gal1_2	lai1_2)	lai1_1)	((tri2_1	tri1_2)	lai2_2))))	(((vel1_1	gab1_2)	(lit1_1	vul3_1))	(((((vup1_1	vup2_2)	(gac2_1	plu2_2))	icr1_3)	icr1_1)	lit2_1)))	(((((bur1_1	tri2_2)	tri1_1)	(bur1_2	bur2_2))	bur2_1)	ceb1_1))	(((((rot2_1	rot3_2)	rot3_1)	((((gac1_1	gal2_1)	gal1_1)	(ceb1_2	ceb2_2))	(vir1_2	vir2_2)))	(((366.1_1	icr2_3)	((((406.1_1
((((((((((((vel2_1	vel2_2)	((gag1_1	icr1_3)	(gag2_1	(icr1_2	icr2_1))))	lai2_1)	(vul3_1	(hal1_2	vel1_1)))	(((lit1_1	vul2_1)	(gab2_1	vup2_1))	((icr2_2	lit2_1)	icr1_1)))	(vul1_1	gab1_2))	(((((gal1_2	lai2_2)	lai1_2)	tri2_1)	lai1_1)	tri1_2))	((vup1_1	vup2_2)	(gac2_1	plu2_2)))	(((((bur1_1	tri1_1)	(bur1_2	bur2_2))	tri2_2)	bur2_1)	ceb1_1))	(((366.1_2	(369.1_1	rot1_1))	gra1_1)	((gra1_2	gra2_1)	(grm1_1	(grm1_2	grm2_1)))))	(((((rot2_1	rot3_1)	rot3_2)	(((gac1_1
((((((vel2_1	(((gab1_2	lai2_1)	icr1_3)	((((gal1_2	lai2_2)	(lai1_1	lai1_2))	tri2_1)	tri1_2)))	((vup1_1	vup2_2)	(gac2_1	plu2_2)))	(((((vel2_2	(((icr1_1	gab2_1)	(gag2_1	vul3_1))	(lit1_1	vul1_1)))	vul2_1)	(icr2_2	((lit2_1	vup2_1)	vel1_1)))	(icr1_2	icr2_1))	(gag1_1	hal1_2)))	((bur1_1	(((bur1_2	bur2_2)	tri2_2)	tri1_1))	bur2_1))	ceb1_1)	((((((((((406.1_1	(416.1_1	ceb2_1))	hal2_1)	hal1_1)	(gab1_1	(plu1_1	plu2_1)))	416.1_2)	(vir1_1	vir2_1))	((rot2_1	rot3_2)
(((((((((vel2_1	((gab2_1	vel2_2)	(gab1_2	icr1_1)))	((((lit2_1	(vul2_1	vup2_1))	vel1_1)	(hal1_2	vul3_1))	(gag1_1	icr2_2)))	(((vup2_2	vup1_1)	(gac2_1	plu2_2))	lai2_1))	((((gal1_2	(lai1_2	tri2_1))	(lai1_1	lai2_2))	tri1_2)	(icr1_2	icr2_1)))	icr1_3)	((lit1_1	vul1_1)	gag2_1))	(((((bur1_1	tri2_2)	tri1_1)	(bur1_2	bur2_2))	bur2_1)	ceb1_1))	((((366.1_2	369.1_1)	gra1_1)	rot1_1)	((gra1_2	gra2_1)	(grm1_1	(grm1_2	grm2_1)))))	(((((rot2_1	rot3_1)	rot3_2)	((366.1_1
((((((((vel2_1	lit2_1)	(hal1_2	((icr2_2	vul3_1)	gag2_1)))	((gab2_1	(icr1_2	icr2_1))	vul1_1))	(((vup2_1	icr1_3)	((vup2_2	vup1_1)	(gac2_1	plu2_2)))	(vel1_1	vul2_1)))	((gal1_2	(((lai1_1	lai2_2)	lai1_2)	tri2_1))	tri1_2))	((((gab1_2	lit1_1)	(gag1_1	icr1_1))	vel2_2)	lai2_1))	((((bur1_1	(bur1_2	bur2_2))	(tri1_1	tri2_2))	bur2_1)	ceb1_1))	(((rot2_1	(rot3_1	rot3_2))	(((366.1_1	icr2_3)	(rhc1_1	rhc1_2))	(((gal2_1	(gac1_1	gal1_1))	(ceb1_2	ceb2_2))	(vir1_2
((((((((vel2_1	(lit2_1	icr2_2))	((hal1_2	vul2_1)	(lai2_1	lit1_1)))	((gab2_1	icr1_3)	((icr1_2	icr2_1)	vel1_1)))	((((vul1_1	gag1_1)	(((gab1_2	vup2_1)	vel2_2)	icr1_1))	((vup2_2	vup1_1)	(gac2_1	plu2_2)))	gag2_1))	(((gal1_2	((lai1_2	lai2_2)	tri2_1))	(lai1_1	tri1_2))	vul3_1))	(((((bur1_1	tri1_1)	tri2_2)	(bur1_2	bur2_2))	bur2_1)	ceb1_1))	((((366.1_2	369.1_1)	rot1_1)	gra1_1)	((gra1_2	gra2_1)	(grm1_1	(grm1_2	grm2_1)))))	((((((rot2_1	rot3_1)	rot3_2)	(366.1_1
(((((vel2_1	(((hal1_2	(lit1_1	vul2_1))	(icr1_2	icr2_1))	(gab2_1	vel1_1)))	(((((gab1_2	vup2_1)	((gag1_1	icr1_1)	(icr2_2	gag2_1)))	lai2_1)	(lit2_1	vel2_2))	(((((vup1_1	vup2_2)	(gac2_1	plu2_2))	(vul1_1	vul3_1))	((((gal1_2	lai1_2)	lai2_2)	tri1_2)	(lai1_1	tri2_1)))	icr1_3)))	ceb1_1)	((((bur1_1	tri1_1)	(bur1_2	bur2_2))	tri2_2)	bur2_1))	(((((rhc1_1	rhc1_2)	(rot2_1	(rot3_1	rot3_2)))	(366.1_1	icr2_3))	((((((406.1_1	416.1_1)	(416.1_2	(plu2_1	plu1_1)))	(ceb2_1
((((((vel1_1	(((gal1_2	tri2_1)	(((lai1_1	lai1_2)	lai2_2)	tri1_2))	(lai2_1	vul3_1)))	((lit1_1	(hal1_2	(icr1_1	(icr1_2	icr2_1))))	(icr1_3	gag1_1)))	(((vel2_2	vul1_1)	(((gag2_1	icr2_2)	lit2_1)	vul2_1))	vel2_1))	(((vup2_2	vup1_1)	(gac2_1	plu2_2))	(gab1_2	(gab2_1	vup2_1))))	((((bur1_1	tri2_2)	((bur1_2	bur2_2)	tri1_1))	bur2_1)	ceb1_1))	(((((((rot2_1	rot3_1)	rot3_2)	(vir1_1	vir2_1))	(406.1_1	(((416.1_1	hal2_1)	416.1_2)	((ceb2_1	gab1_1)	(hal1_1	(plu2_1
(((((vel2_1	(((gab2_1	vel2_2)	vup2_1)	(((icr1_1	lit2_1)	vul2_1)	gag1_1)))	gag2_1)	((((vup1_1	vup2_2)	(gac2_1	plu2_2))	(lai2_1	((((hal1_2	vul3_1)	icr2_2)	vul1_1)	icr1_3)))	(vel1_1	((gab1_2	lit1_1)	(((gal1_2	(lai1_1	(lai2_2	(tri1_2	tri2_1))))	lai1_2)	(icr1_2	icr2_1))))))	(((((bur1_1	tri1_1)	tri2_2)	(bur1_2	bur2_2))	bur2_1)	ceb1_1))	((((((rot2_1	rot3_1)	rot3_2)	((((gac1_1	gal1_1)	gal2_1)	(ceb1_2	ceb2_2))	(vir1_2	vir2_2)))	(((406.1_1	416.1_1)	(((((416.1_2
((((((vel2_1	lai2_1)	((((vup1_1	vup2_2)	(gac2_1	plu2_2))	icr1_3)	gab2_1))	(((gab1_2	vul2_1)	((gag2_1	vup2_1)	(icr1_2	icr2_1)))	((((gag1_1	lit1_1)	(icr1_1	vul1_1))	((hal1_2	vul3_1)	lit2_1))	((icr2_2	vel2_2)	vel1_1))))	((gal1_2	(tri1_2	lai2_2))	(lai1_1	(lai1_2	tri2_1))))	((((bur1_1	(tri1_1	tri2_2))	(bur1_2	bur2_2))	bur2_1)	ceb1_1))	((((366.1_1	icr2_3)	(((gac1_1	(gal1_1	gal2_1))	(ceb1_2	ceb2_2))	(vir1_2	vir2_2)))	((((366.1_2	369.1_1)	rot1_1)	gra1_1)
((((((vel2_1	((gab1_2	(icr1_2	icr2_1))	((vel2_2	icr2_2)	icr1_1)))	(vul3_1	((((gal1_2	lai2_2)	(lai1_1	tri2_1))	(lai1_2	tri1_2))	lai2_1)))	((((((gag1_1	vul2_1)	(vel1_1	vul1_1))	(gab2_1	icr1_3))	hal1_2)	((lit1_1	lit2_1)	(vup2_1	gag2_1)))	((vup1_1	vup2_2)	(gac2_1	plu2_2))))	(((((bur1_1	tri1_1)	(bur1_2	bur2_2))	tri2_2)	bur2_1)	ceb1_1))	((((366.1_2	369.1_1)	gra1_1)	rot1_1)	((gra1_2	gra2_1)	(grm1_1	(grm1_2	grm2_1)))))	(((((((406.1_1	gab1_1)	416.1_1)	((416.1_2
((((((((((((vel2_1	(icr1_2	icr2_1))	(gag2_1	vul2_1))	(((((icr1_1	gag1_1)	((icr2_2	vup2_1)	hal1_2))	(lit1_1	vel1_1))	((vul1_1	icr1_3)	(lit2_1	vel2_2)))	((vul3_1	(gab1_2	(gab2_1	lai2_1)))	(((((gal1_2	lai2_2)	lai1_1)	lai1_2)	tri1_2)	tri2_1))))	(((vup2_2	vup1_1)	plu2_2)	gac2_1))	(((bur1_1	(tri1_1	tri2_2))	(bur1_2	bur2_2))	bur2_1))	ceb1_1)	((((366.1_2	369.1_1)	gra1_1)	rot1_1)	((gra1_2	gra2_1)	(grm1_1	(grm1_2	grm2_1)))))	(366.1_1	icr2_3))	(((((406.1_1	gab1_1)
((((((vel2_1	((gag2_1	hal1_2)	(icr1_3	lit1_1)))	((((gal1_2	lai1_1)	((tri2_1	lai1_2)	tri1_2))	lai2_2)	((icr1_2	icr2_1)	lai2_1)))	((vup1_1	vup2_2)	(gac2_1	plu2_2)))	((((vel1_1	(gab2_1	icr2_2))	((vup2_1	(gag1_1	lit2_1))	vel2_2))	((icr1_1	vul1_1)	(vul3_1	vul2_1)))	gab1_2))	(((((bur1_1	tri1_1)	tri2_2)	(bur1_2	bur2_2))	bur2_1)	ceb1_1))	(((((rot2_1	rot3_1)	rot3_2)	((((gac1_1	gal1_1)	gal2_1)	(ceb1_2	ceb2_2))	(vir1_2	vir2_2)))	(((366.1_1	icr2_3)	(((((406.1_1
(((((((vel2_1	((((gab1_2	vul2_1)	lit1_1)	(icr1_1	icr1_3))	((icr1_2	icr2_1)	vel1_1)))	((vup1_1	vup2_2)	(gac2_1	plu2_2)))	(((gab2_1	lit2_1)	vul3_1)	(lai2_1	vup2_1)))	(((((icr2_2	vul1_1)	(gag1_1	vel2_2))	((((gal1_2	lai2_2)	(tri2_1	lai1_2))	lai1_1)	tri1_2))	hal1_2)	gag2_1))	((((bur1_1	tri2_2)	tri1_1)	(bur1_2	bur2_2))	bur2_1))	ceb1_1)	(((((rot2_1	rot3_1)	rot3_2)	((((406.1_1	gab1_1)	(((416.1_1	(hal1_1	hal2_1))	(ceb2_1	(plu1_1	plu2_1)))	416.1_2))	(vir1_1
(((((vel2_1	((((vul3_1	gab1_2)	(((((gal1_2	lai2_2)	tri2_1)	tri1_2)	lai1_2)	lai1_1))	lit2_1)	vul2_1))	((((vul1_1	(icr1_2	icr2_1))	(gag1_1	vel2_2))	lai2_1)	(hal1_2	icr2_2)))	(((((lit1_1	gab2_1)	(vel1_1	icr1_3))	icr1_1)	(gag2_1	vup2_1))	((vup2_2	vup1_1)	(gac2_1	plu2_2))))	(((((bur1_1	tri2_2)	(bur1_2	bur2_2))	tri1_1)	bur2_1)	ceb1_1))	((((rot2_1	rot3_1)	rot3_2)	((((366.1_1	icr2_3)	(rhc1_1	rhc1_2))	((((gac1_1	gal2_1)	gal1_1)	(ceb1_2	ceb2_2))	(vir1_2
((((((((hal1_2	lit1_1)	vul2_1)	(((gab2_1	icr2_2)	(((gal1_2	((lai1_2	tri2_1)	lai2_2))	lai1_1)	tri1_2))	(icr1_2	icr2_1)))	((vel1_1	vul3_1)	(((lit2_1	vup2_1)	vel2_2)	icr1_3)))	(((vup1_1	vup2_2)	(gac2_1	plu2_2))	((gag1_1	gag2_1)	vel2_1)))	(((gab1_2	vul1_1)	icr1_1)	lai2_1))	((((bur1_1	tri1_1)	((bur1_2	bur2_2)	tri2_2))	bur2_1)	ceb1_1))	((((rot2_1	(rot3_1	rot3_2))	((((366.1_2	369.1_1)	rot1_1)	(gra1_1	((gra1_2	gra2_1)	(grm1_1	(grm1_2	grm2_1)))))	((((406.1_1
(((((((icr1_2	icr2_1)	lit1_1)	(vel2_1	lit2_1))	(((((((vul1_1	vup2_1)	gab2_1)	vel1_1)	((vup1_1	vup2_2)	(gac2_1	plu2_2)))	(gag1_1	(icr1_1	lai2_1)))	icr1_3)	(((((gab1_2	hal1_2)	vel2_2)	((icr2_2	vul2_1)	gag2_1))	(((gal1_2	lai1_2)	(lai1_1	lai2_2))	(tri1_2	tri2_1)))	vul3_1)))	(((bur1_1	(tri1_1	tri2_2))	(bur1_2	bur2_2))	bur2_1))	ceb1_1)	(((((rot2_1	(rot3_1	rot3_2))	(((gal1_1	(gac1_1	gal2_1))	(ceb1_2	ceb2_2))	(vir1_2	vir2_2)))	(((((((406.1_1	416.1_1)	gab1_1)
((((((((((gab2_1	vel2_2)	vel1_1)	(gag1_1	(hal1_2	(icr1_2	icr2_1))))	((gab1_2	(gag2_1	(vul1_1	vul2_1)))	icr1_3))	vel2_1)	(((((gal1_2	lai2_2)	lai1_2)	lai1_1)	tri1_2)	tri2_1))	((icr2_2	lit2_1)	lai2_1))	(((((vup2_2	vup1_1)	(gac2_1	plu2_2))	lit1_1)	icr1_1)	(vul3_1	vup2_1)))	(((((bur1_1	tri1_1)	tri2_2)	(bur1_2	bur2_2))	bur2_1)	ceb1_1))	((((rot2_1	rot3_2)	rot3_1)	((((366.1_1	icr2_3)	((((gac1_1	gal2_1)	gal1_1)	(ceb1_2	ceb2_2))	(vir1_2	vir2_2)))	(rhc1_1
((((((((vup2_2	vup1_1)	(gac2_1	plu2_2))	(((gab1_2	gag2_1)	gag1_1)	((gal1_2	lai1_1)	((lai1_2	tri2_1)	(lai2_2	tri1_2)))))	((gab2_1	icr2_2)	(icr1_2	icr2_1)))	((((hal1_2	vul2_1)	(vul1_1	vul3_1))	(vel1_1	(lit1_1	vel2_2)))	(((vel2_1	(lit2_1	(icr1_1	vup2_1)))	icr1_3)	lai2_1)))	(((bur1_1	(bur1_2	bur2_2))	(tri1_1	tri2_2))	bur2_1))	ceb1_1)	(((((rot2_1	rot3_1)	rot3_2)	(366.1_1	icr2_3))	((((((406.1_1	ceb2_1)	(((416.1_1	gab1_1)	hal2_1)	(416.1_2	(plu1_1	plu2_1))))
((((((vel2_1	((vul2_1	vul3_1)	(((gal1_2	tri1_2)	lai2_2)	(lai1_1	(lai1_2	tri2_1)))))	(gag2_1	(gag1_1	hal1_2)))	((vup1_1	vup2_2)	(gac2_1	plu2_2)))	((((lai2_1	icr2_2)	((vup2_1	(((gab2_1	lit1_1)	vel1_1)	vul1_1))	vel2_2))	icr1_3)	((gab1_2	(icr1_1	lit2_1))	(icr1_2	icr2_1))))	(((((bur1_1	tri2_2)	tri1_1)	(bur1_2	bur2_2))	bur2_1)	ceb1_1))	((((((rot2_1	rot3_2)	rot3_1)	((((406.1_1	((416.1_1	ceb2_1)	(416.1_2	gab1_1)))	(hal1_1	(plu2_1	plu1_1)))	hal2_1)	(vir1_1
(((((((((vel2_1	vul1_1)	((((gal1_2	lai1_2)	(lai2_2	tri2_1))	lai1_1)	tri1_2))	((((vup1_1	vup2_2)	gac2_1)	plu2_2)	gag1_1))	((icr1_3	(icr1_1	vup2_1))	vul3_1))	(((((vel1_1	(icr1_2	icr2_1))	((gag2_1	lit2_1)	vel2_2))	gab2_1)	lai2_1)	(gab1_2	vul2_1)))	(hal1_2	lit1_1))	icr2_2)	(((((bur1_1	tri1_1)	tri2_2)	(bur1_2	bur2_2))	bur2_1)	ceb1_1))	((((((rot2_1	(rot3_1	rot3_2))	(((((406.1_1	gab1_1)	(((416.1_1	ceb2_1)	hal2_1)	hal1_1))	416.1_2)	(plu1_1	plu2_1))	(vir1_1
(((((vel2_1	((icr1_1	vul1_1)	lit2_1))	(((((vul2_1	vel1_1)	(gab2_1	gag1_1))	(hal1_2	vul3_1))	vup2_1)	((vup1_1	vup2_2)	(gac2_1	plu2_2))))	(((((icr1_3	gab1_2)	vel2_2)	(((lit1_1	(icr1_2	icr2_1))	gag2_1)	(((gal1_2	(lai2_2	tri2_1))	lai1_1)	(lai1_2	tri1_2))))	icr2_2)	lai2_1))	(((((bur1_1	tri2_2)	tri1_1)	(bur1_2	bur2_2))	bur2_1)	ceb1_1))	(((((rot2_1	(rot3_1	rot3_2))	((((gac1_1	gal1_1)	gal2_1)	(ceb1_2	ceb2_2))	(vir1_2	vir2_2)))	(366.1_1	icr2_3))	((((((406.1_1
(((((((((((((vel2_1	icr2_2)	((vul2_1	((vup1_1	vup2_2)	(gac2_1	plu2_2)))	gab1_2))	vel2_2)	((icr1_2	icr2_1)	vup2_1))	(icr1_1	(vul1_1	(icr1_3	lai2_1))))	((gab2_1	gag2_1)	((((gal1_2	(lai2_2	tri2_1))	tri1_2)	(lai1_2	lai1_1))	vel1_1)))	gag1_1)	((vul3_1	lit1_1)	(hal1_2	lit2_1)))	ceb1_1)	((bur1_1	(((bur1_2	bur2_2)	tri2_2)	tri1_1))	bur2_1))	((((rot2_1	rot3_2)	rot3_1)	((((((406.1_1	gab1_1)	416.1_1)	(plu2_1	plu1_1))	(hal1_1	hal2_1))	(416.1_2	ceb2_1))	(vir1_1
((((((((vel2_1	(hal1_2	vul3_1))	icr1_3)	(((((vul1_1	(vel2_2	icr2_2))	((vel1_1	(gab1_2	icr1_1))	gag1_1))	gag2_1)	(gal1_2	((((lai1_2	tri1_2)	lai2_2)	lai1_1)	tri2_1)))	(icr1_2	icr2_1)))	(((vup2_2	vup1_1)	(gac2_1	plu2_2))	((lit1_1	vul2_1)	(lit2_1	vup2_1))))	(lai2_1	gab2_1))	ceb1_1)	((((bur1_1	tri1_1)	tri2_2)	(bur1_2	bur2_2))	bur2_1))	(((rot2_1	(rot3_1	rot3_2))	((((366.1_1	icr2_3)	((((gal1_1	gal2_1)	gac1_1)	(ceb1_2	ceb2_2))	(vir1_2	vir2_2)))	(((((((406.1_1
((((((vel2_1	(lai2_1	(icr1_2	icr2_1)))	(((((((vul1_1	(gag1_1	(hal1_2	lit2_1)))	(icr1_1	vul2_1))	((vup2_2	vup1_1)	(gac2_1	plu2_2)))	gab2_1)	icr1_3)	(((gal1_2	(lai1_1	lai2_2))	lai1_2)	(tri1_2	tri2_1)))	((((gab1_2	vel1_1)	((icr2_2	vup2_1)	vul3_1))	gag2_1)	vel2_2)))	lit1_1)	ceb1_1)	(((bur1_1	(tri1_1	tri2_2))	(bur1_2	bur2_2))	bur2_1))	((((rot2_1	rot3_1)	rot3_2)	(((366.1_1	icr2_3)	(rhc1_1	rhc1_2))	((((((406.1_1	416.1_1)	(ceb2_1	hal1_1))	(416.1_2	(gab1_1
(((vel2_1	((((gab1_2	((gab2_1	vul3_1)	vel1_1))	vul2_1)	((gag1_1	vel2_2)	lit1_1))	(((((gag2_1	vup2_1)	(icr1_2	icr2_1))	((vup2_2	vup1_1)	(gac2_1	plu2_2)))	(icr1_3	lai2_1))	(((icr1_1	(lit2_1	vul1_1))	(hal1_2	icr2_2))	(((gal1_2	lai2_2)	(lai1_2	tri1_2))	(lai1_1	tri2_1))))))	((((bur1_1	tri1_1)	((bur1_2	bur2_2)	tri2_2))	bur2_1)	ceb1_1))	((((((rot2_1	rot3_1)	rot3_2)	(((((406.1_1	(gab1_1	ceb2_1))	416.1_1)	(416.1_2	hal1_1))	(hal2_1	(plu1_1	plu2_1)))	(vir1_1
(((((((vel2_1	gab1_2)	hal1_2)	(((vul1_1	((icr1_3	lai2_1)	(((gag1_1	(lit2_1	vup2_1))	icr1_1)	lit1_1)))	(vel1_1	(vel2_2	vul2_1)))	((((gal1_2	tri1_2)	lai2_2)	(lai1_1	lai1_2))	tri2_1)))	(((gab2_1	(gag2_1	vul3_1))	icr2_2)	(icr1_2	icr2_1)))	((plu2_2	gac2_1)	(vup1_1	vup2_2)))	((((bur1_1	(bur1_2	bur2_2))	(tri1_1	tri2_2))	bur2_1)	ceb1_1))	(((((((rot2_1	rot3_1)	rot3_2)	(rhc1_1	rhc1_2))	(((((((406.1_1	gab1_1)	ceb2_1)	(416.1_1	hal2_1))	(plu1_1	plu2_1))	hal1_1)
(((((((((vel2_1	gag2_1)	(((gal1_2	tri2_1)	(lai1_2	lai2_2))	(lai1_1	tri1_2)))	((((((icr1_1	vel2_2)	vul3_1)	lai2_1)	vul2_1)	((gag1_1	vel1_1)	vul1_1))	(((icr1_2	icr2_1)	icr1_3)	vup2_1)))	((lit2_1	(gab2_1	hal1_2))	((gab1_2	lit1_1)	icr2_2)))	((vup2_2	vup1_1)	(gac2_1	plu2_2)))	((((bur1_1	tri2_2)	tri1_1)	(bur1_2	bur2_2))	bur2_1))	ceb1_1)	((((366.1_2	gra1_1)	369.1_1)	rot1_1)	((gra1_2	gra2_1)	(grm1_1	(grm1_2	grm2_1)))))	((((((rot2_1	rot3_1)	rot3_2)	(((gal2_1
(((((((((vel2_1	((hal1_2	gag1_1)	(vel1_1	vul1_1)))	(lit2_1	(lit1_1	vul3_1)))	(gab1_2	icr1_1))	gag2_1)	(icr1_2	icr2_1))	(((vel2_2	(icr2_2	vul2_1))	((((gal1_2	tri2_1)	(lai1_2	lai2_2))	tri1_2)	lai1_1))	(((vup2_1	gab2_1)	lai2_1)	icr1_3)))	((vup1_1	vup2_2)	(gac2_1	plu2_2)))	(((((bur1_1	tri1_1)	tri2_2)	(bur1_2	bur2_2))	bur2_1)	ceb1_1))	((((((rot2_1	rot3_1)	rot3_2)	(((406.1_1	hal1_1)	(((416.1_1	ceb2_1)	gab1_1)	((416.1_2	hal2_1)	(plu1_1	plu2_1))))	(vir1_1
((((((((vel2_1	((((gal1_2	lai2_2)	(lai1_2	tri2_1))	lai1_1)	tri1_2))	(icr1_2	icr2_1))	(((gag1_1	icr1_3)	((vel2_2	gab2_1)	lai2_1))	((icr2_2	lit2_1)	(((gag2_1	vul3_1)	lit1_1)	icr1_1))))	(((((vel1_1	vup2_1)	vul2_1)	vul1_1)	gab1_2)	hal1_2))	((vup1_1	vup2_2)	(gac2_1	plu2_2)))	ceb1_1)	((((bur1_1	tri1_1)	tri2_2)	(bur1_2	bur2_2))	bur2_1))	(((((rot2_1	(rot3_1	rot3_2))	((((406.1_1	hal1_1)	(((416.1_1	hal2_1)	(plu1_1	plu2_1))	gab1_1))	(416.1_2	ceb2_1))	(vir1_1
((((((vel2_1	(((gal1_2	lai2_2)	(lai1_1	lai1_2))	(tri2_1	tri1_2)))	((hal1_2	vel1_1)	lai2_1))	(((vup2_2	vup1_1)	(gac2_1	plu2_2))	gag2_1))	(((((gab1_2	vul1_1)	icr1_1)	(icr1_2	icr2_1))	((gab2_1	vup2_1)	(((lit1_1	vul2_1)	vel2_2)	(gag1_1	(lit2_1	vul3_1)))))	(icr2_2	icr1_3)))	(((((bur1_1	tri1_1)	tri2_2)	(bur1_2	bur2_2))	bur2_1)	ceb1_1))	((((rot2_1	rot3_1)	rot3_2)	(((366.1_1	icr2_3)	(rhc1_1	rhc1_2))	((((((((406.1_1	hal2_1)	416.1_2)	ceb2_1)	(416.1_1	gab1_1))
(((vel2_1	((((((icr2_2	vul3_1)	(vul2_1	lit1_1))	((gab2_1	(((gab1_2	vel1_1)	lit2_1)	hal1_2))	vul1_1))	(((vup2_2	vup1_1)	(gac2_1	plu2_2))	(icr1_2	icr2_1)))	(((icr1_1	gag1_1)	icr1_3)	((gag2_1	vup2_1)	(lai2_1	vel2_2))))	((gal1_2	(lai1_1	lai1_2))	((lai2_2	tri2_1)	tri1_2))))	((((bur1_1	tri2_2)	((bur1_2	bur2_2)	tri1_1))	bur2_1)	ceb1_1))	((((((rot2_1	(rot3_1	rot3_2))	((((((406.1_1	416.1_1)	gab1_1)	hal1_1)	(ceb2_1	hal2_1))	(416.1_2	(plu1_1	plu2_1)))	(vir1_1
((((((((((vel2_1	icr1_1)	lai2_1)	(vul1_1	gag2_1))	(vup2_1	lit1_1))	((((((vul2_1	vul3_1)	vel2_2)	icr1_3)	lit2_1)	((((gal1_2	tri2_1)	lai1_1)	lai1_2)	(lai2_2	tri1_2)))	(icr1_2	icr2_1)))	(((hal1_2	icr2_2)	gab1_2)	((gag1_1	vel1_1)	gab2_1)))	((vup2_2	vup1_1)	(gac2_1	plu2_2)))	((((bur1_1	tri1_1)	tri2_2)	(bur1_2	bur2_2))	bur2_1))	ceb1_1)	(((rot2_1	(rot3_1	rot3_2))	((366.1_1	icr2_3)	(((((gac1_1	gal2_1)	gal1_1)	ceb1_2)	ceb2_2)	(vir1_2	vir2_2))))	((((((366.1_2
(((((vel2_1	((icr1_1	(((vel1_1	gag1_1)	lit1_1)	((gab1_2	gab2_1)	icr2_2)))	vul3_1))	(((((vup1_1	vup2_2)	(gac2_1	plu2_2))	((((gal1_2	(lai1_2	tri2_1))	lai1_1)	lai2_2)	tri1_2))	((icr1_2	icr2_1)	vel2_2))	((hal1_2	icr1_3)	lit2_1)))	((vul1_1	vup2_1)	((gag2_1	vul2_1)	lai2_1)))	((((bur1_1	tri1_1)	(bur1_2	bur2_2))	(bur2_1	tri2_2))	ceb1_1))	((((((rot2_1	rot3_1)	rot3_2)	(((gac1_1	(gal1_1	gal2_1))	(ceb1_2	ceb2_2))	(vir1_2	vir2_2)))	((366.1_1	icr2_3)	(rhc1_1
(((vel2_1	((((((gag1_1	gag2_1)	hal1_2)	(((vup1_1	vup2_2)	(gac2_1	plu2_2))	(((((gal1_2	lai1_2)	lai1_1)	tri1_2)	tri2_1)	lai2_2)))	(((icr1_1	icr2_2)	vel2_2)	(icr1_2	icr2_1)))	(((lit2_1	gab1_2)	vel1_1)	(icr1_3	lai2_1)))	((vup2_1	(vul2_1	vul3_1))	((gab2_1	lit1_1)	vul1_1))))	((((bur1_1	tri1_1)	((bur1_2	bur2_2)	tri2_2))	bur2_1)	ceb1_1))	(((((((rot2_1	rot3_1)	rot3_2)	((((406.1_1	(416.1_1	hal1_1))	(((416.1_2	ceb2_1)	gab1_1)	(plu1_1	plu2_1)))	hal2_1)	(vir1_1
(((((((((vel2_1	vul1_1)	(gag2_1	icr1_3))	((((vup2_2	vup1_1)	(gac2_1	plu2_2))	(hal1_2	(vel1_1	vul3_1)))	((gab2_1	vul2_1)	(gag1_1	((lit2_1	vel2_2)	lit1_1)))))	(((vup2_1	(gab1_2	icr1_1))	(icr1_2	icr2_1))	lai2_1))	((gal1_2	lai2_2)	(((lai1_1	tri2_1)	lai1_2)	tri1_2)))	icr2_2)	ceb1_1)	((((bur1_1	tri2_2)	tri1_1)	(bur1_2	bur2_2))	bur2_1))	((((((rot2_1	(rot3_1	rot3_2))	(((((406.1_1	gab1_1)	(((416.1_1	hal1_1)	ceb2_1)	(plu1_1	plu2_1)))	hal2_1)	416.1_2)	(vir1_1
(((((((vel2_1	(vel1_1	lit2_1))	gag2_1)	(vul3_1	(icr1_1	(vul1_1	vup2_1))))	((vul2_1	((vel2_2	(((gab1_2	lit1_1)	lai2_1)	gag1_1))	(icr1_2	icr2_1)))	(((vup1_1	vup2_2)	(gac2_1	plu2_2))	((gab2_1	(hal1_2	icr2_2))	icr1_3))))	(((gal1_2	lai2_2)	(lai1_2	(tri1_2	tri2_1)))	lai1_1))	(((((bur1_1	(bur1_2	bur2_2))	tri1_1)	tri2_2)	bur2_1)	ceb1_1))	((((rot2_1	rot3_1)	rot3_2)	(((366.1_2	369.1_1)	(gra1_1	rot1_1))	((gra1_2	gra2_1)	(grm1_1	(grm1_2	grm2_1)))))	(((366.1_1
(((((((vel2_1	vul2_1)	(((vup1_1	vup2_2)	gac2_1)	plu2_2))	((((gab2_1	gag2_1)	(hal1_2	vul1_1))	((((gal1_2	(lai1_2	lai2_2))	tri2_1)	tri1_2)	lai1_1))	(((icr1_1	vul3_1)	vel1_1)	(icr1_2	icr2_1))))	((((gag1_1	vup2_1)	lit1_1)	lai2_1)	(lit2_1	icr1_3)))	((gab1_2	vel2_2)	icr2_2))	(((((bur1_1	tri1_1)	(bur1_2	bur2_2))	tri2_2)	bur2_1)	ceb1_1))	((((rot2_1	rot3_2)	rot3_1)	((366.1_1	icr2_3)	(((((406.1_1	(gab1_1	(hal1_1	hal2_1)))	(416.1_1	(416.1_2	(ceb2_1	(plu1_1
((((((((vel2_1	(icr1_2	icr2_1))	(((gab2_1	vel1_1)	icr2_2)	((icr1_1	((gab1_2	gag1_1)	vup2_1))	(lai2_1	(lit1_1	vul1_1)))))	(((((gag2_1	vul2_1)	(vul3_1	lit2_1))	((vup1_1	vup2_2)	(gac2_1	plu2_2)))	icr1_3)	(((((gal1_2	lai2_2)	tri2_1)	tri1_2)	(lai1_1	lai1_2))	(hal1_2	vel2_2))))	((((bur1_1	(bur1_2	bur2_2))	(tri1_1	tri2_2))	bur2_1)	ceb1_1))	((((366.1_2	rot1_1)	369.1_1)	gra1_1)	((gra1_2	gra2_1)	(grm1_1	(grm1_2	grm2_1)))))	((((406.1_1	hal2_1)	((416.1_2	ceb2_1)
((((vel2_1	((vup2_1	((((gab1_2	icr2_2)	(((vup2_2	vup1_1)	gac2_1)	plu2_2))	((gag1_1	(icr1_2	icr2_1))	lai2_1))	(((gag2_1	((vel2_2	lit2_1)	vul1_1))	((lit1_1	vul2_1)	icr1_1))	(gab2_1	vel1_1))))	((((gal1_2	lai2_2)	lai1_2)	(tri1_2	tri2_1))	lai1_1)))	((hal1_2	icr1_3)	vul3_1))	((((bur1_1	((bur1_2	bur2_2)	tri1_1))	tri2_2)	bur2_1)	ceb1_1))	(((((rot2_1	rot3_1)	rot3_2)	(((((((406.1_1	hal2_1)	(plu1_1	plu2_1))	gab1_1)	(416.1_2	ceb2_1))	416.1_1)	hal1_1)	(vir1_1
(((((((vel2_1	(((gab1_2	gag2_1)	lit2_1)	lai2_1))	((((((icr1_1	lit1_1)	vel1_1)	gab2_1)	(vul3_1	vul2_1))	(vul1_1	((gag1_1	(icr2_2	vel2_2))	(hal1_2	vup2_1))))	(icr1_2	icr2_1)))	icr1_3)	((vup2_2	vup1_1)	(gac2_1	plu2_2)))	((gal1_2	tri1_2)	(lai1_1	((lai1_2	lai2_2)	tri2_1))))	(((((bur1_1	tri1_1)	(bur1_2	bur2_2))	tri2_2)	bur2_1)	ceb1_1))	(((((rot2_1	rot3_1)	rot3_2)	(((406.1_1	gab1_1)	(((416.1_1	hal1_1)	(vir1_1	vir2_1))	((416.1_2	(ceb2_1	hal2_1))	(plu1_1
((((((((vel2_1	((vel2_2	(icr2_2	lit1_1))	gag2_1))	(gab2_1	vul3_1))	((hal1_2	lit2_1)	icr1_1))	(((vup1_1	vup2_2)	(gac2_1	plu2_2))	(gag1_1	lai2_1)))	(((gab1_2	vel1_1)	(icr1_2	icr2_1))	(((((gal1_2	lai2_2)	tri1_2)	((lai1_1	tri2_1)	lai1_2))	vul1_1)	icr1_3)))	(vul2_1	vup2_1))	(((((bur1_1	tri2_2)	(bur1_2	bur2_2))	tri1_1)	bur2_1)	ceb1_1))	(((((rot2_1	rot3_1)	rot3_2)	((366.1_1	icr2_3)	(((((((406.1_1	(ceb2_1	(plu1_1	plu2_1)))	416.1_1)	416.1_2)	hal2_1)	(gab1_1
(((((((((((vel2_1	vul1_1)	(vel2_2	hal1_2))	gag2_1)	(((icr1_2	icr2_1)	(((icr2_2	vup2_1)	lit1_1)	vul2_1))	(vel1_1	icr1_1)))	lai2_1)	gag1_1)	(gab2_1	icr1_3))	(((((vup1_1	vup2_2)	gac2_1)	plu2_2)	((gal1_2	(lai1_1	(lai1_2	tri2_1)))	(lai2_2	tri1_2)))	(gab1_2	(lit2_1	vul3_1))))	((((bur1_1	tri2_2)	(bur1_2	bur2_2))	tri1_1)	bur2_1))	ceb1_1)	((((((rot2_1	rot3_1)	rot3_2)	(rhc1_1	rhc1_2))	(366.1_1	icr2_3))	(((((((406.1_1	hal2_1)	416.1_1)	416.1_2)	(ceb2_1	(plu1_1
((((((vel2_1	icr1_3)	(((vel2_2	((icr1_1	icr2_2)	(icr1_2	icr2_1)))	vul1_1)	gag2_1))	(((gab1_2	vel1_1)	lit2_1)	lai2_1))	((((vul2_1	lit1_1)	(gab2_1	(gag1_1	vup2_1)))	hal1_2)	((((vup1_1	vup2_2)	(gac2_1	plu2_2))	((gal1_2	lai2_2)	((lai1_1	tri1_2)	(lai1_2	tri2_1))))	vul3_1)))	((((bur1_1	(tri1_1	tri2_2))	(bur1_2	bur2_2))	bur2_1)	ceb1_1))	(((((((rot2_1	rot3_1)	rot3_2)	(((gac1_1	(gal1_1	gal2_1))	(ceb1_2	ceb2_2))	(vir1_2	vir2_2)))	(((((406.1_1	416.1_1)	(plu2_1
(((((((vel2_1	((lai2_1	lit2_1)	gab1_2))	(hal1_2	vel2_2))	(((vul2_1	((gab2_1	(icr1_2	icr2_1))	(gag1_1	icr1_1)))	lit1_1)	(icr2_2	vul3_1)))	((gac2_1	plu2_2)	(vup2_2	vup1_1)))	(((((vup2_1	vul1_1)	gag2_1)	vel1_1)	(((gal1_2	lai1_2)	lai2_2)	(lai1_1	(tri1_2	tri2_1))))	icr1_3))	((((bur1_1	(bur1_2	bur2_2))	(tri1_1	tri2_2))	bur2_1)	ceb1_1))	((((((rot2_1	rot3_1)	rot3_2)	(((((406.1_1	ceb2_1)	hal1_1)	((416.1_2	hal2_1)	(plu1_1	plu2_1)))	(416.1_1	gab1_1))	(vir1_1
((((((((((vel2_1	vul1_1)	(((vup2_2	vup1_1)	gac2_1)	plu2_2))	(icr1_3	vel2_2))	gag2_1)	((icr1_1	hal1_2)	((gal1_2	lai1_1)	(((tri2_1	lai1_2)	lai2_2)	tri1_2))))	(((lit2_1	(gab1_2	vul2_1))	(icr1_2	icr2_1))	(((((lit1_1	vel1_1)	(icr2_2	vul3_1))	(gag1_1	vup2_1))	gab2_1)	lai2_1)))	((((bur1_1	tri1_1)	(bur1_2	bur2_2))	tri2_2)	bur2_1))	ceb1_1)	(((((rot2_1	rot3_1)	rot3_2)	(((((406.1_1	gab1_1)	hal2_1)	hal1_1)	(((416.1_1	(plu1_1	plu2_1))	ceb2_1)	416.1_2))	(vir1_1
(((((vel2_1	(icr1_2	icr2_1))	((((icr2_2	lit1_1)	(((lit2_1	vel2_2)	vup2_1)	(gab1_2	icr1_1)))	((vel1_1	gab2_1)	(lai2_1	vul1_1)))	(((gag1_1	hal1_2)	(gag2_1	vul2_1))	icr1_3)))	((((vup1_1	vup2_2)	(gac2_1	plu2_2))	vul3_1)	(((gal1_2	tri2_1)	lai1_1)	((lai1_2	lai2_2)	tri1_2))))	(((((bur1_1	tri2_2)	tri1_1)	(bur1_2	bur2_2))	bur2_1)	ceb1_1))	(((((((rot2_1	rot3_1)	rot3_2)	(((((406.1_1	ceb2_1)	416.1_2)	((416.1_1	gab1_1)	hal2_1))	(hal1_1	(plu2_1	plu1_1)))	(vir1_1
(((((vel2_1	((((gab1_2	lit1_1)	vul2_1)	icr1_1)	icr1_3))	((((((vul1_1	vup2_1)	vul3_1)	gab2_1)	(icr1_2	icr2_1))	(lai2_1	icr2_2))	(((gal1_2	lai2_2)	((lai1_2	tri2_1)	tri1_2))	lai1_1)))	((((vup1_1	vup2_2)	(gac2_1	plu2_2))	(lit2_1	vel2_2))	(gag1_1	(gag2_1	(hal1_2	vel1_1)))))	(((((bur1_1	tri1_1)	tri2_2)	(bur1_2	bur2_2))	bur2_1)	ceb1_1))	((((((rot2_1	rot3_1)	rot3_2)	(((((((406.1_1	gab1_1)	(416.1_1	416.1_2))	ceb2_1)	hal2_1)	(plu1_1	plu2_1))	hal1_1)	(vir1_1
((((((((vel2_1	vel2_2)	gab2_1)	(gal1_2	(((lai1_1	lai1_2)	tri1_2)	(lai2_2	tri2_1))))	(((((vup2_1	icr1_3)	((((gab1_2	vel1_1)	hal1_2)	icr1_1)	gag2_1))	lit1_1)	icr2_2)	((icr1_2	icr2_1)	(vul1_1	lai2_1))))	((gag1_1	vul3_1)	(lit2_1	vul2_1)))	((vup2_2	vup1_1)	(gac2_1	plu2_2)))	((((bur1_1	tri1_1)	((bur1_2	bur2_2)	tri2_2))	bur2_1)	ceb1_1))	((((rot2_1	(rot3_1	rot3_2))	(((((406.1_1	(416.1_1	hal2_1))	hal1_1)	gab1_1)	((416.1_2	ceb2_1)	(plu1_1	plu2_1)))	(vir1_1
((((((vel2_1	(((gag1_1	(icr2_2	vul3_1))	lai2_1)	(icr1_2	icr2_1)))	(((vul1_1	gab1_2)	(gag2_1	((((gal1_2	lai1_2)	lai1_1)	(tri1_2	tri2_1))	lai2_2)))	((((gab2_1	vel1_1)	icr1_3)	hal1_2)	lit2_1)))	(((vup1_1	vup2_2)	(gac2_1	plu2_2))	(lit1_1	(vul2_1	vup2_1))))	(icr1_1	vel2_2))	(((bur1_1	(((bur1_2	bur2_2)	tri2_2)	tri1_1))	bur2_1)	ceb1_1))	(((((rot2_1	rot3_1)	rot3_2)	(((((406.1_1	(ceb2_1	gab1_1))	hal2_1)	416.1_2)	((416.1_1	hal1_1)	(plu1_1	plu2_1)))	(vir1_1
(((((((((vel2_1	gab2_1)	(((lit2_1	(((icr1_1	vel2_2)	lai2_1)	icr2_2))	(icr1_2	icr2_1))	((gag2_1	vul3_1)	((vul2_1	vel1_1)	vul1_1))))	(((vup1_1	vup2_2)	(gac2_1	plu2_2))	(gab1_2	vup2_1)))	(((gag1_1	lit1_1)	(((((gal1_2	tri2_1)	tri1_2)	lai2_2)	lai1_1)	lai1_2))	icr1_3))	hal1_2)	(((((bur1_1	(bur1_2	bur2_2))	tri2_2)	tri1_1)	bur2_1)	ceb1_1))	((((366.1_2	369.1_1)	gra1_1)	rot1_1)	((gra1_2	gra2_1)	(grm1_1	(grm1_2	grm2_1)))))	(((((rot2_1	rot3_1)	rot3_2)	(((((406.1_1
((((((((vel2_1	(((gal1_2	tri1_2)	(lai1_1	lai2_2))	(tri2_1	lai1_2)))	gab1_2)	((vup1_1	vup2_2)	(gac2_1	plu2_2)))	((((vul1_1	vul3_1)	icr1_1)	(icr1_2	icr2_1))	(((((gag1_1	vul2_1)	vup2_1)	lit1_1)	vel2_2)	(hal1_2	lai2_1))))	((gab2_1	vel1_1)	(icr1_3	lit2_1)))	(icr2_2	gag2_1))	(((((bur1_1	tri1_1)	tri2_2)	(bur1_2	bur2_2))	bur2_1)	ceb1_1))	((((((rot2_1	rot3_2)	rot3_1)	((((366.1_2	rot1_1)	369.1_1)	gra1_1)	((gra1_2	gra2_1)	(grm1_1	(grm1_2	grm2_1)))))	((((406.1_1
(((((((((vel2_1	lit2_1)	(((gal1_2	(lai1_1	tri2_1))	(lai1_2	lai2_2))	tri1_2))	(((vup1_1	vup2_2)	(gac2_1	plu2_2))	(hal1_2	vup2_1)))	(gab2_1	gag1_1))	(((gab1_2	vel1_1)	icr1_1)	vul1_1))	(((((vul2_1	vul3_1)	vel2_2)	icr2_2)	lai2_1)	(icr1_2	icr2_1)))	((gag2_1	lit1_1)	icr1_3))	((((bur1_1	(tri1_1	tri2_2))	(bur1_2	bur2_2))	bur2_1)	ceb1_1))	(((((((((gac1_1	gal1_1)	gal2_1)	ceb2_2)	ceb1_2)	(vir1_2	vir2_2))	(rhc1_1	rhc1_2))	((rot2_1	rot3_1)	rot3_2))	((((((406.1_1
(((((vel2_1	((gab2_1	(gag1_1	vul3_1))	(((gal1_2	lai1_2)	lai2_2)	((lai1_1	tri2_1)	tri1_2))))	((((hal1_2	vul1_1)	(icr1_1	gag2_1))	((vup2_1	icr1_3)	(icr2_2	vel1_1)))	((vup2_2	vup1_1)	(gac2_1	plu2_2))))	((((gab1_2	(icr1_2	icr2_1))	vel2_2)	lai2_1)	((lit1_1	lit2_1)	vul2_1)))	((((bur1_1	(bur1_2	bur2_2))	(tri1_1	tri2_2))	bur2_1)	ceb1_1))	((((((rot2_1	rot3_1)	rot3_2)	(366.1_1	icr2_3))	(((366.1_2	(369.1_1	gra1_1))	rot1_1)	((gra1_2	gra2_1)	(grm1_1	(grm1_2
(((((((((vel2_1	gab2_1)	(icr1_3	lai2_1))	vul3_1)	((gag1_1	vel2_2)	lit1_1))	(((((((hal1_2	(icr1_1	lit2_1))	(icr2_2	gab1_2))	(vel1_1	gag2_1))	(icr1_2	icr2_1))	(vup2_1	(vul1_1	vul2_1)))	(((gal1_2	(lai1_2	tri2_1))	lai1_1)	(lai2_2	tri1_2)))	((vup2_2	vup1_1)	(gac2_1	plu2_2))))	((((bur1_1	(tri1_1	tri2_2))	(bur1_2	bur2_2))	bur2_1)	ceb1_1))	((((rot2_1	rot3_2)	rot3_1)	((((((406.1_1	(416.1_1	ceb2_1))	(plu1_1	plu2_1))	hal1_1)	(gab1_1	hal2_1))	416.1_2)	(vir1_1
((((((vel2_1	lit2_1)	((vup1_1	vup2_2)	(gac2_1	plu2_2)))	((hal1_2	icr1_3)	((((gab1_2	((icr1_1	vul1_1)	vel1_1))	vul2_1)	vul3_1)	((gab2_1	vel2_2)	(gag2_1	lai2_1)))))	((((vup2_1	((icr1_2	icr2_1)	icr2_2))	lit1_1)	gag1_1)	(((((gal1_2	lai1_2)	lai2_2)	lai1_1)	tri2_1)	tri1_2)))	((((bur1_1	(tri1_1	tri2_2))	(bur1_2	bur2_2))	bur2_1)	ceb1_1))	((((((rot2_1	rot3_1)	rot3_2)	(rhc1_1	rhc1_2))	((((((((406.1_1	ceb2_1)	416.1_1)	hal2_1)	(plu1_1	plu2_1))	hal1_1)	(416.1_2
(((((((vel2_1	(vul1_1	(icr1_2	icr2_1)))	((((((((vel1_1	vup2_1)	gag1_1)	(hal1_2	vul2_1))	gab1_2)	(gag2_1	icr1_1))	vul3_1)	(gal1_2	((lai1_1	((lai1_2	lai2_2)	tri2_1))	tri1_2)))	((lit2_1	lai2_1)	icr1_3)))	((icr2_2	vel2_2)	(gab2_1	lit1_1)))	((vup1_1	vup2_2)	(gac2_1	plu2_2)))	ceb1_1)	(((bur1_1	(tri1_1	tri2_2))	(bur1_2	bur2_2))	bur2_1))	((((((rot2_1	rot3_1)	rot3_2)	(((((406.1_1	ceb2_1)	(416.1_2	hal2_1))	hal1_1)	((416.1_1	gab1_1)	(plu1_1	plu2_1)))	(vir1_1
(((((vel2_1	(vel1_1	vul3_1))	((lit2_1	vel2_2)	lai2_1))	((((((vup2_1	gab1_2)	(((icr1_2	icr2_1)	lit1_1)	icr1_3))	(gag2_1	hal1_2))	(((gal1_2	(lai2_2	tri1_2))	(lai1_2	tri2_1))	lai1_1))	(((gag1_1	(icr1_1	vul1_1))	icr2_2)	(gab2_1	vul2_1)))	((vup1_1	vup2_2)	(gac2_1	plu2_2))))	(((((bur1_1	(bur1_2	bur2_2))	tri2_2)	tri1_1)	bur2_1)	ceb1_1))	(((((rot2_1	rot3_1)	rot3_2)	(((366.1_2	rot1_1)	(369.1_1	gra1_1))	((gra1_2	gra2_1)	(grm1_1	(grm1_2	grm2_1)))))	(((366.1_1
((((((((vel2_1	(gag1_1	vul1_1))	((((((vup1_1	vup2_2)	icr1_3)	(vul2_1	icr1_1))	(icr1_2	icr2_1))	((gab1_2	vup2_1)	gab2_1))	(lit1_1	hal1_2)))	(icr2_2	vel1_1))	(lai2_1	(vel2_2	vul3_1)))	(((lit2_1	(((gal1_2	lai2_2)	lai1_1)	((lai1_2	tri1_2)	tri2_1)))	(gac2_1	plu2_2))	gag2_1))	((((bur1_1	tri1_1)	((bur1_2	bur2_2)	tri2_2))	bur2_1)	ceb1_1))	((((366.1_2	369.1_1)	gra1_1)	rot1_1)	((gra1_2	gra2_1)	(grm1_1	(grm1_2	grm2_1)))))	((((((rot2_1	rot3_1)	rot3_2)	((((406.1_1
(((((((vel2_1	(vup2_1	gag2_1))	((icr2_2	vel2_2)	lit2_1))	(((vul3_1	(icr1_2	icr2_1))	(vul1_1	gag1_1))	icr1_1))	((((((vup2_2	vup1_1)	(vul2_1	vel1_1))	gab1_2)	lit1_1)	((((gac2_1	plu2_2)	(hal1_2	icr1_3))	gab2_1)	lai2_1))	((gal1_2	tri2_1)	(((lai1_1	lai1_2)	lai2_2)	tri1_2))))	((((bur1_1	tri2_2)	tri1_1)	(bur1_2	bur2_2))	bur2_1))	ceb1_1)	(((((rot2_1	rot3_2)	rot3_1)	((((406.1_1	416.1_1)	((416.1_2	((ceb2_1	(gab1_1	hal2_1))	hal1_1))	(plu1_1	plu2_1)))	(vir1_1
(((((((((vel2_1	(lit2_1	(icr1_2	icr2_1)))	((gal1_2	tri2_1)	(lai1_1	(lai1_2	lai2_2))))	(icr1_3	lit1_1))	gag2_1)	((vup1_1	vup2_2)	((gac2_1	plu2_2)	gag1_1)))	lai2_1)	(((((icr1_1	((gab1_2	vel2_2)	vul1_1))	(vel1_1	vul3_1))	(hal1_2	vup2_1))	((gab2_1	icr2_2)	vul2_1))	tri1_2))	(((((bur1_1	tri1_1)	(bur1_2	bur2_2))	tri2_2)	bur2_1)	ceb1_1))	((((rot2_1	(rot3_1	rot3_2))	((366.1_2	(369.1_1	(gra1_1	rot1_1)))	((gra1_2	gra2_1)	(grm1_1	(grm1_2	grm2_1)))))	((((406.1_1
(((((((vel2_1	(((gag1_1	vel1_1)	lai2_1)	vup2_1))	((vel2_2	(gab1_2	icr1_3))	(vul2_1	icr1_1)))	tri1_2)	((vul1_1	(gag2_1	lit1_1))	(vul3_1	(((gal1_2	lai1_2)	(lai2_2	tri2_1))	lai1_1))))	((((lit2_1	icr2_2)	(gab2_1	hal1_2))	((vup2_2	vup1_1)	(gac2_1	plu2_2)))	(icr1_2	icr2_1)))	((((bur1_1	(tri1_1	tri2_2))	(bur1_2	bur2_2))	bur2_1)	ceb1_1))	((((((rot2_1	rot3_2)	rot3_1)	(((gac1_1	(gal1_1	gal2_1))	(ceb1_2	ceb2_2))	(vir1_2	vir2_2)))	((((((406.1_1	hal2_1)	416.1_2)
((((((vel2_1	((((lit2_1	vul1_1)	vul2_1)	lit1_1)	(((icr1_2	icr2_1)	(gab1_2	(gag1_1	icr1_3)))	(gag2_1	(icr1_1	vel1_1)))))	((vup1_1	vup2_2)	(gac2_1	plu2_2)))	(((vup2_1	vul3_1)	lai2_1)	(icr2_2	((gab2_1	vel2_2)	hal1_2))))	(((gal1_2	lai2_2)	tri1_2)	(lai1_1	(lai1_2	tri2_1))))	(((((bur1_1	(bur1_2	bur2_2))	tri2_2)	tri1_1)	bur2_1)	ceb1_1))	(((((((rot2_1	rot3_1)	rot3_2)	(((((((406.1_1	gab1_1)	416.1_1)	hal2_1)	(plu1_1	plu2_1))	416.1_2)	(ceb2_1	hal1_1))	(vir1_1
(((((((((((vel2_1	vul2_1)	(((icr1_1	vup2_1)	(vel1_1	vul1_1))	(((vup2_2	vup1_1)	(gac2_1	plu2_2))	((icr2_2	lit2_1)	vul3_1))))	gag2_1)	(gab2_1	lit1_1))	((gal1_2	(lai1_1	lai1_2))	(lai2_2	tri2_1)))	icr1_3)	(((gag1_1	(icr1_2	icr2_1))	lai2_1)	((gab1_2	hal1_2)	vel2_2)))	tri1_2)	ceb1_1)	((((bur1_1	tri1_1)	tri2_2)	(bur1_2	bur2_2))	bur2_1))	((((rot2_1	rot3_2)	rot3_1)	(((366.1_1	icr2_3)	(rhc1_1	rhc1_2))	(((((((406.1_1	(plu1_1	plu2_1))	((416.1_2	hal2_1)	hal1_1))
((((((((((((((vel2_1	icr1_1)	(((vup1_1	vup2_2)	(gac2_1	plu2_2))	(lit1_1	(gab1_2	(((((gal1_2	lai2_2)	lai1_1)	lai1_2)	tri2_1)	lit2_1)))))	((vul2_1	((gag1_1	hal1_2)	vel2_2))	(tri1_2	vup2_1)))	(icr2_2	vul1_1))	lai2_1)	((vel1_1	vul3_1)	icr1_3))	(gab2_1	gag2_1))	(icr1_2	icr2_1))	((((bur1_1	tri1_1)	tri2_2)	(bur1_2	bur2_2))	bur2_1))	ceb1_1)	((((366.1_2	369.1_1)	rot1_1)	gra1_1)	((gra1_2	gra2_1)	(grm1_1	(grm1_2	grm2_1)))))	((((rot2_1	rot3_1)	rot3_2)	(((((406.1_1
((((((((vel2_1	((((gal1_2	tri2_1)	lai2_2)	(lai1_2	lai1_1))	vup2_1))	hal1_2)	(vul2_1	vul1_1))	(((icr1_1	vel2_2)	(vul3_1	icr1_3))	(lit1_1	icr2_2)))	tri1_2)	(((((vup1_1	vup2_2)	gac2_1)	plu2_2)	(((gag1_1	(gab2_1	lit2_1))	gab1_2)	(icr1_2	icr2_1)))	((gag2_1	vel1_1)	lai2_1)))	((((bur1_1	tri1_1)	((bur1_2	bur2_2)	tri2_2))	bur2_1)	ceb1_1))	(((((rot2_1	(rot3_1	rot3_2))	(((366.1_2	369.1_1)	((gra1_2	gra2_1)	(grm1_1	(grm1_2	grm2_1))))	(gra1_1	rot1_1)))	((((((406.1_1
((((((((vel2_1	(vel2_2	icr1_1))	(gag2_1	vul3_1))	((gal1_2	lai1_2)	((lai1_1	tri2_1)	lai2_2)))	((((hal1_2	lit1_1)	lit2_1)	(icr1_2	icr2_1))	(((vup1_1	vup2_2)	(gac2_1	plu2_2))	gag1_1)))	tri1_2)	((gab2_1	((icr2_2	vul2_1)	((lai2_1	vel1_1)	vup2_1)))	(gab1_2	(icr1_3	vul1_1))))	((((bur1_1	(bur1_2	bur2_2))	(tri1_1	tri2_2))	bur2_1)	ceb1_1))	(((((rot2_1	rot3_2)	rot3_1)	(((366.1_1	icr2_3)	(rhc1_1	rhc1_2))	((((((406.1_1	gab1_1)	416.1_2)	hal2_1)	(ceb2_1	hal1_1))
((((((vel2_1	(((vup2_2	vup1_1)	(gac2_1	plu2_2))	(icr1_2	icr2_1)))	((((lit2_1	(((vup2_1	(icr1_1	lit1_1))	vul3_1)	icr1_3))	(((((gab1_2	hal1_2)	gag2_1)	gag1_1)	icr2_2)	vel2_2))	(vel1_1	gab2_1))	vul1_1))	(tri1_2	((vul2_1	lai2_1)	((gal1_2	lai1_1)	((lai2_2	lai1_2)	tri2_1)))))	((((bur1_1	tri1_1)	((bur1_2	bur2_2)	tri2_2))	bur2_1)	ceb1_1))	(((((rot2_1	rot3_2)	rot3_1)	(((((406.1_1	416.1_1)	416.1_2)	(ceb2_1	(gab1_1	(hal1_1	(plu2_1	plu1_1)))))	hal2_1)	(vir1_1
((((((vel2_1	((((gal1_2	lai1_2)	tri2_1)	lai2_2)	lai1_1))	(((icr1_2	icr2_1)	((((((gab1_2	lit1_1)	(gag1_1	vul2_1))	vul3_1)	(((icr1_1	lit2_1)	gab2_1)	gag2_1))	((hal1_2	tri1_2)	icr1_3))	vel2_2))	((vup2_2	vup1_1)	(gac2_1	plu2_2))))	(lai2_1	(vel1_1	((icr2_2	vup2_1)	vul1_1))))	(((((bur1_1	tri2_2)	tri1_1)	(bur1_2	bur2_2))	bur2_1)	ceb1_1))	(((((rot2_1	rot3_1)	rot3_2)	(((((406.1_1	(plu1_1	plu2_1))	((416.1_1	gab1_1)	ceb2_1))	hal1_1)	(416.1_2	hal2_1))	(vir1_1
(((((((((vel2_1	((gab1_2	vup2_1)	icr1_1))	vel2_2)	(icr2_2	vul2_1))	((vul3_1	lit1_1)	hal1_2))	(icr1_3	vul1_1))	((gag1_1	(((gal1_2	lai1_1)	lai2_2)	(lai1_2	tri2_1)))	(((vup2_2	vup1_1)	(gac2_1	plu2_2))	lai2_1)))	((lit2_1	(gag2_1	(icr1_2	icr2_1)))	((gab2_1	tri1_2)	vel1_1)))	((((bur1_1	tri1_1)	((bur1_2	bur2_2)	tri2_2))	bur2_1)	ceb1_1))	((((((((rot2_1	rot3_2)	rot3_1)	((((406.1_1	hal1_1)	(((416.1_1	gab1_1)	ceb2_1)	hal2_1))	(plu2_1	plu1_1))	416.1_2))	(vir1_1
(((((vel2_1	(gag1_1	vul2_1))	((gal1_2	(lai2_2	tri2_1))	((tri1_2	lai1_2)	lai1_1)))	((((lit1_1	(icr2_2	((gab1_2	vup2_1)	lai2_1)))	(gab2_1	vel1_1))	(vul3_1	lit2_1))	((((vup1_1	vup2_2)	gac2_1)	plu2_2)	((((((hal1_2	icr1_1)	gag2_1)	icr1_3)	vel2_2)	(icr1_2	icr2_1))	vul1_1))))	((((bur1_1	(tri1_1	tri2_2))	(bur1_2	bur2_2))	bur2_1)	ceb1_1))	((((((rot2_1	rot3_1)	rot3_2)	((((406.1_1	hal2_1)	((416.1_1	(416.1_2	ceb2_1))	gab1_1))	(hal1_1	(plu1_1	plu2_1)))	(vir1_1
(((((((vel2_1	(icr1_2	icr2_1))	((vup1_1	vup2_2)	(gac2_1	plu2_2)))	((icr1_3	(hal1_2	(lai2_1	lit2_1)))	(gab1_2	vul2_1)))	(((vel2_2	gag2_1)	(icr1_1	icr2_2))	((((gag1_1	lit1_1)	vul3_1)	vup2_1)	vel1_1)))	((gab2_1	vul1_1)	(((gal1_2	lai1_2)	(tri1_2	(lai2_2	tri2_1)))	lai1_1)))	(((bur1_1	(((bur1_2	bur2_2)	tri1_1)	tri2_2))	bur2_1)	ceb1_1))	(((((rot2_1	rot3_1)	rot3_2)	(((((gac1_1	gal1_1)	gal2_1)	(ceb1_2	ceb2_2))	(vir1_2	vir2_2))	(rhc1_1	rhc1_2)))	((366.1_1
(((((((((vel2_1	(hal1_2	icr1_1))	(vel1_1	vup2_1))	(vel2_2	vul2_1))	(((gab1_2	vul1_1)	gag2_1)	(gag1_1	icr1_3)))	((lit1_1	((vul3_1	icr2_2)	lit2_1))	((vup1_1	vup2_2)	(gac2_1	plu2_2))))	((gab2_1	lai2_1)	((((((gal1_2	lai1_2)	tri2_1)	lai2_2)	tri1_2)	lai1_1)	(icr1_2	icr2_1))))	((((bur1_1	tri1_1)	tri2_2)	(bur1_2	bur2_2))	bur2_1))	ceb1_1)	(((((((rot2_1	rot3_1)	rot3_2)	(rhc1_1	rhc1_2))	(((((((406.1_1	(ceb2_1	hal2_1))	416.1_1)	gab1_1)	416.1_2)	hal1_1)	(plu2_1
(((((((((vel2_1	(icr2_2	(lai2_1	(icr1_2	icr2_1))))	(vup2_1	(icr1_3	vul1_1)))	((gab1_2	(gab2_1	gag1_1))	vul2_1))	(((icr1_1	lit2_1)	vel2_2)	((hal1_2	lit1_1)	(vel1_1	vul3_1))))	((vup1_1	vup2_2)	(gac2_1	plu2_2)))	(gag2_1	(gal1_2	(((lai1_2	tri2_1)	tri1_2)	(lai1_1	lai2_2)))))	(((bur1_1	tri1_1)	((bur1_2	bur2_2)	tri2_2))	bur2_1))	ceb1_1)	((((((rot2_1	rot3_1)	rot3_2)	(rhc1_1	rhc1_2))	((366.1_1	icr2_3)	(((((406.1_1	ceb2_1)	(416.1_2	hal2_1))	(416.1_1	gab1_1))
((((((vel2_1	((icr2_2	(icr1_1	vul1_1))	((vul3_1	(gab2_1	(vel1_1	vel2_2)))	(lit2_1	vul2_1))))	((vup2_2	vup1_1)	(gac2_1	plu2_2)))	(hal1_2	lit1_1))	(((((gab1_2	gag1_1)	(gag2_1	lai2_1))	(icr1_3	vup2_1))	(((gal1_2	lai2_2)	tri1_2)	((lai1_2	tri2_1)	lai1_1)))	(icr1_2	icr2_1)))	(((((bur1_1	tri2_2)	(bur1_2	bur2_2))	tri1_1)	bur2_1)	ceb1_1))	(((((rot2_1	rot3_1)	rot3_2)	((366.1_1	icr2_3)	(((((406.1_1	((416.1_1	(plu1_1	plu2_1))	(ceb2_1	hal1_1)))	gab1_1)	hal2_1)
(((((((vel2_1	((((vul1_1	vul2_1)	(vup2_1	gab1_2))	(((lit1_1	(lit2_1	vel1_1))	(icr2_2	vel2_2))	icr1_1))	((icr1_2	icr2_1)	lai2_1)))	(((vup1_1	vup2_2)	gac2_1)	plu2_2))	gag2_1)	(((gab2_1	vul3_1)	gag1_1)	hal1_2))	(icr1_3	((gal1_2	tri1_2)	((lai1_1	lai1_2)	(lai2_2	tri2_1)))))	(((((bur1_1	tri1_1)	tri2_2)	(bur1_2	bur2_2))	bur2_1)	ceb1_1))	(((((((406.1_1	hal2_1)	((((416.1_1	gab1_1)	416.1_2)	(ceb2_1	hal1_1))	(plu1_1	plu2_1)))	(vir1_1	vir2_1))	((rot2_1	rot3_1)
(((((vel2_1	(((((vel2_2	((gab1_2	vul1_1)	gab2_1))	(icr1_2	icr2_1))	(lit2_1	(icr1_1	vul2_1)))	(((gal1_2	(lai1_2	tri2_1))	(lai2_2	lai1_1))	tri1_2))	icr1_3))	((vup2_2	vup1_1)	(gac2_1	plu2_2)))	((((hal1_2	vel1_1)	(lit1_1	vul3_1))	lai2_1)	((vup2_1	icr2_2)	(gag1_1	gag2_1))))	((((bur1_1	(tri1_1	tri2_2))	(bur1_2	bur2_2))	bur2_1)	ceb1_1))	(((((((rot2_1	rot3_1)	rot3_2)	((((gal1_1	gal2_1)	gac1_1)	(ceb1_2	ceb2_2))	(vir1_2	vir2_2)))	(rhc1_1	rhc1_2))	(366.1_1
((((((vel2_1	((((gal1_2	tri2_1)	(lai1_2	(lai2_2	tri1_2)))	lai1_1)	icr1_1))	(vul1_1	((gag1_1	(icr2_2	lit1_1))	(vup2_1	lai2_1))))	icr1_3)	(((((gab1_2	(gab2_1	(vel1_1	lit2_1)))	vul2_1)	((hal1_2	vel2_2)	vul3_1))	(gag2_1	(icr1_2	icr2_1)))	((vup2_2	vup1_1)	(gac2_1	plu2_2))))	((((bur1_1	tri1_1)	((bur1_2	bur2_2)	tri2_2))	bur2_1)	ceb1_1))	((((((rot2_1	rot3_2)	rot3_1)	((((406.1_1	gab1_1)	416.1_1)	(((416.1_2	hal1_1)	(plu1_1	plu2_1))	(ceb2_1	hal2_1)))	(vir1_1
(((((vel2_1	(gag2_1	(icr1_2	icr2_1)))	((((((vup2_2	vup1_1)	(gac2_1	plu2_2))	(hal1_2	lit2_1))	((vul2_1	(((icr1_1	vel1_1)	lai2_1)	icr1_3))	gag1_1))	gab1_2)	(((((vul3_1	vup2_1)	gab2_1)	((vul1_1	icr2_2)	lit1_1))	vel2_2)	((((gal1_2	lai1_2)	tri2_1)	lai1_1)	(tri1_2	lai2_2)))))	((((bur1_1	tri1_1)	tri2_2)	(bur1_2	bur2_2))	bur2_1))	ceb1_1)	(((((rot2_1	rot3_1)	rot3_2)	(((((((406.1_1	416.1_1)	(gab1_1	(plu1_1	plu2_1)))	hal1_1)	416.1_2)	(ceb2_1	hal2_1))	(vir1_1
(((vel2_1	(((icr1_3	(((((hal1_2	(vel1_1	vul2_1))	(vel2_2	vup2_1))	icr2_2)	(gab2_1	gag2_1))	(((vup2_2	vup1_1)	(gac2_1	plu2_2))	vul1_1)))	(icr1_1	(lit1_1	vul3_1)))	((gab1_2	(((gal1_2	tri1_2)	(lai1_2	lai2_2))	(lai1_1	tri2_1)))	(((gag1_1	lit2_1)	lai2_1)	(icr1_2	icr2_1)))))	(((((bur1_1	tri2_2)	tri1_1)	(bur1_2	bur2_2))	bur2_1)	ceb1_1))	(((((((vir1_1	vir2_1)	((((406.1_1	gab1_1)	((416.1_1	hal2_1)	ceb2_1))	(plu2_1	plu1_1))	(416.1_2	hal1_1)))	(rot2_1	(rot3_1
((((((vel2_1	lai2_1)	((gag1_1	hal1_2)	icr1_1))	(((gag2_1	vul1_1)	((((lit2_1	gab1_2)	icr2_2)	icr1_3)	((vup1_1	vup2_2)	(gac2_1	plu2_2))))	((((vul3_1	vel2_2)	gab2_1)	(lit1_1	vel1_1))	(((gal1_2	((lai1_1	tri1_2)	lai1_2))	(lai2_2	tri2_1))	((icr1_2	icr2_1)	vup2_1)))))	vul2_1)	((((bur1_1	(tri1_1	tri2_2))	(bur1_2	bur2_2))	bur2_1)	ceb1_1))	(((rot2_1	rot3_1)	rot3_2)	((((366.1_1	icr2_3)	(((366.1_2	(369.1_1	gra1_1))	rot1_1)	((gra1_2	gra2_1)	(grm1_1	(grm1_2
(((((((((vel2_1	(icr1_2	icr2_1))	(icr1_1	vel2_2))	(((vup2_2	vup1_1)	(gac2_1	plu2_2))	icr1_3))	(lai2_1	vul2_1))	((((gal1_2	lai1_2)	lai1_1)	tri1_2)	(tri2_1	lai2_2)))	(vul1_1	(gab2_1	hal1_2)))	((gag1_1	((vul3_1	vel1_1)	(icr2_2	(lit1_1	vup2_1))))	((lit2_1	gag2_1)	gab1_2)))	(((((bur1_1	tri1_1)	(bur1_2	bur2_2))	tri2_2)	bur2_1)	ceb1_1))	((((((rot2_1	rot3_2)	rot3_1)	((366.1_1	icr2_3)	(rhc1_1	rhc1_2)))	((((((406.1_1	hal2_1)	416.1_2)	(ceb2_1	(plu1_1	plu2_1)))
(((((vel2_1	(((vul1_1	((hal1_2	icr1_1)	lit2_1))	((vup1_1	vup2_2)	(gac2_1	plu2_2)))	(((icr1_2	icr2_1)	(vel1_1	vel2_2))	(((vul3_1	(((((gal1_2	lai2_2)	lai1_1)	lai1_2)	tri2_1)	tri1_2))	vul2_1)	(gab1_2	gag2_1)))))	((((lai2_1	gab2_1)	(icr2_2	(lit1_1	vup2_1)))	gag1_1)	icr1_3))	((((bur1_1	tri2_2)	((bur1_2	bur2_2)	tri1_1))	bur2_1)	ceb1_1))	(((((rot2_1	rot3_1)	rot3_2)	((366.1_1	icr2_3)	(((366.1_2	(369.1_1	gra1_1))	rot1_1)	((gra1_2	gra2_1)	(grm1_1	(grm1_2
(((((vel2_1	((icr1_2	icr2_1)	(icr1_3	lai2_1)))	((gal1_2	(((lai1_2	lai2_2)	lai1_1)	tri1_2))	tri2_1))	(((((vel1_1	vel2_2)	(((vul3_1	vup2_1)	((((gab1_2	vul2_1)	icr1_1)	(gag1_1	icr2_2))	hal1_2))	vul1_1))	lit1_1)	((gab2_1	lit2_1)	gag2_1))	((vup1_1	vup2_2)	(gac2_1	plu2_2))))	(((((bur1_1	tri2_2)	(bur1_2	bur2_2))	tri1_1)	bur2_1)	ceb1_1))	((((rot2_1	rot3_2)	rot3_1)	(((366.1_1	icr2_3)	(rhc1_1	rhc1_2))	(((((((406.1_1	ceb2_1)	gab1_1)	416.1_2)	(plu1_1	plu2_1))
(((((((vel2_1	(vul2_1	(icr1_1	vup2_1)))	((gag1_1	gag2_1)	(icr1_2	icr2_1)))	((vup1_1	vup2_2)	(gac2_1	plu2_2)))	((((gab1_2	hal1_2)	icr2_2)	lai2_1)	(vel2_2	icr1_3)))	((((lit2_1	lit1_1)	vel1_1)	((gab2_1	vul3_1)	vul1_1))	(((gal1_2	lai2_2)	tri1_2)	((lai1_1	lai1_2)	tri2_1))))	((((bur1_1	(tri1_1	tri2_2))	(bur1_2	bur2_2))	bur2_1)	ceb1_1))	((((((rot2_1	rot3_1)	rot3_2)	(((((406.1_1	(416.1_1	ceb2_1))	(hal1_1	(gab1_1	hal2_1)))	(plu1_1	plu2_1))	416.1_2)	(vir1_1
(((((((((vel2_1	(icr1_3	vel1_1))	(lit1_1	vel2_2))	(((hal1_2	lit2_1)	gag2_1)	(gac2_1	plu2_2)))	(((((((((lai2_1	icr1_1)	gab2_1)	(icr1_2	icr2_1))	vul3_1)	vul1_1)	vup2_1)	icr2_2)	(((gal1_2	lai2_2)	tri2_1)	((lai1_1	lai1_2)	tri1_2)))	(gab1_2	vul2_1)))	((vup1_1	vup2_2)	gag1_1))	((((bur1_1	(tri1_1	tri2_2))	(bur1_2	bur2_2))	bur2_1)	ceb1_1))	((((366.1_2	369.1_1)	gra1_1)	rot1_1)	((gra1_2	gra2_1)	(grm1_1	(grm1_2	grm2_1)))))	((((rot2_1	rot3_1)	rot3_2)	((((gac1_1
(((((((vel2_1	((vul2_1	((((gal1_2	lai2_2)	tri1_2)	tri2_1)	(lai1_1	lai1_2)))	gab1_2))	((vul1_1	gag1_1)	((((icr1_1	vul3_1)	lit1_1)	icr2_2)	(vup2_1	(vel1_1	vel2_2)))))	gab2_1)	((icr1_3	lit2_1)	(((gag2_1	lai2_1)	hal1_2)	(icr1_2	icr2_1))))	((vup2_2	vup1_1)	(gac2_1	plu2_2)))	(((((bur1_1	tri1_1)	tri2_2)	(bur1_2	bur2_2))	bur2_1)	ceb1_1))	(((((rot2_1	rot3_1)	rot3_2)	(((((((406.1_1	hal2_1)	hal1_1)	ceb2_1)	(416.1_2	gab1_1))	(416.1_1	(plu1_1	plu2_1)))	(vir1_1
(((((((((vel2_1	((vul2_1	gag2_1)	(icr1_1	vul3_1)))	(((hal1_2	vul1_1)	lit1_1)	icr1_3))	(((gal1_2	lai2_2)	lai1_2)	(lai1_1	(tri1_2	tri2_1))))	gab1_2)	((vup1_1	vup2_2)	(gac2_1	plu2_2)))	((lit2_1	gab2_1)	(((icr2_2	vel2_2)	gag1_1)	((lai2_1	vup2_1)	vel1_1))))	(icr1_2	icr2_1))	(((((bur1_1	tri2_2)	(bur1_2	bur2_2))	tri1_1)	bur2_1)	ceb1_1))	((((((rot2_1	rot3_1)	rot3_2)	(((gac1_1	(gal1_1	gal2_1))	(ceb1_2	ceb2_2))	(vir1_2	vir2_2)))	(366.1_1	icr2_3))	(((((406.1_1
(((((((((vel2_1	gag2_1)	(icr1_3	vel2_2))	lit1_1)	((icr1_2	icr2_1)	(vul1_1	vul3_1)))	(((icr1_1	gab2_1)	lai2_1)	gab1_2))	(lit2_1	(((gal1_2	lai2_2)	(lai1_2	tri2_1))	(lai1_1	tri1_2))))	(((gag1_1	(vup2_1	(hal1_2	vel1_1)))	(icr2_2	vul2_1))	((vup1_1	vup2_2)	(gac2_1	plu2_2))))	(((bur1_1	(((bur1_2	bur2_2)	tri2_2)	tri1_1))	bur2_1)	ceb1_1))	(((((rot2_1	rot3_1)	rot3_2)	((((((406.1_1	416.1_1)	gab1_1)	hal1_1)	416.1_2)	(ceb2_1	(hal2_1	(plu2_1	plu1_1))))	(vir1_1
((((((((vel2_1	((gab1_2	vup2_1)	lit1_1))	((gag1_1	vul3_1)	vul2_1))	gag2_1)	lit2_1)	(((lai2_1	vul1_1)	((((gal1_2	tri2_1)	(lai1_2	tri1_2))	lai1_1)	lai2_2))	(((((hal1_2	vel1_1)	gab2_1)	icr1_3)	(icr1_2	icr2_1))	((vup1_1	vup2_2)	(gac2_1	plu2_2)))))	(icr1_1	(icr2_2	vel2_2)))	((((bur1_1	(bur1_2	bur2_2))	(tri1_1	tri2_2))	bur2_1)	ceb1_1))	(((((rot2_1	rot3_1)	rot3_2)	((((gal2_1	gac1_1)	gal1_1)	(ceb1_2	ceb2_2))	(vir1_2	vir2_2)))	(((366.1_1	icr2_3)	(rhc1_1
((((((vel2_1	icr1_1)	(((vul3_1	lai2_1)	lit1_1)	(((vul1_1	lit2_1)	vul2_1)	hal1_2)))	(((((((vel2_2	gab1_2)	(gab2_1	gag1_1))	icr2_2)	gag2_1)	(vup2_1	(icr1_2	icr2_1)))	icr1_3)	(((gal1_2	(lai2_2	tri2_1))	(lai1_1	lai1_2))	tri1_2)))	((((vup1_1	vup2_2)	gac2_1)	plu2_2)	vel1_1))	(((((bur1_1	tri2_2)	tri1_1)	(bur1_2	bur2_2))	bur2_1)	ceb1_1))	(((((((rot2_1	rot3_2)	rot3_1)	((((406.1_1	(416.1_1	hal2_1))	((416.1_2	(ceb2_1	gab1_1))	hal1_1))	(plu1_1	plu2_1))	(vir1_1
(((((vel2_1	(vel2_2	((icr1_2	icr2_1)	vul3_1)))	((((gab1_2	(icr2_2	vul1_1))	vup2_1)	((gab2_1	gag2_1)	icr1_3))	(((gal1_2	tri2_1)	tri1_2)	(lai1_1	(lai1_2	lai2_2)))))	((((((vul2_1	lit2_1)	vel1_1)	icr1_1)	hal1_2)	(((vup1_1	vup2_2)	(gac2_1	plu2_2))	lai2_1))	(gag1_1	lit1_1)))	((((bur1_1	(tri1_1	tri2_2))	(bur1_2	bur2_2))	bur2_1)	ceb1_1))	(((((rot2_1	rot3_1)	rot3_2)	((((((406.1_1	(416.1_2	ceb2_1))	416.1_1)	(hal2_1	gab1_1))	(plu2_1	plu1_1))	hal1_1)	(vir1_1
((((((((vel2_1	((vup1_1	vup2_2)	(gac2_1	plu2_2)))	((gag1_1	gag2_1)	(icr1_2	icr2_1)))	gab2_1)	((((lit2_1	vul3_1)	(((hal1_2	vul2_1)	((vel2_2	vup2_1)	vul1_1))	lit1_1))	lai2_1)	((((gal1_2	lai1_1)	(lai1_2	tri2_1))	lai2_2)	tri1_2)))	(gab1_2	(icr1_3	icr2_2)))	(icr1_1	vel1_1))	((((bur1_1	(tri1_1	tri2_2))	(bur1_2	bur2_2))	bur2_1)	ceb1_1))	((((((rot2_1	rot3_2)	rot3_1)	(rhc1_1	rhc1_2))	((((406.1_1	gab1_1)	(416.1_1	hal1_1))	(416.1_2	((ceb2_1	hal2_1)	(plu2_1
((((((vel2_1	((vup1_1	vup2_2)	(gac2_1	plu2_2)))	(gab2_1	(((vul2_1	vul1_1)	vul3_1)	(icr1_2	icr2_1))))	((((((icr1_1	vel2_2)	vup2_1)	hal1_2)	gag2_1)	(lai2_1	lit1_1))	vel1_1))	(((lit2_1	(icr1_3	icr2_2))	(gab1_2	gag1_1))	((((gal1_2	lai2_2)	(lai1_2	tri2_1))	tri1_2)	lai1_1)))	(((((bur1_1	tri2_2)	tri1_1)	(bur1_2	bur2_2))	bur2_1)	ceb1_1))	((((((rot2_1	rot3_1)	rot3_2)	(((((406.1_1	ceb2_1)	416.1_1)	(hal2_1	(plu2_1	plu1_1)))	(416.1_2	(gab1_1	hal1_1)))	(vir1_1
((((((vel2_1	(gab2_1	(gag2_1	vup2_1)))	(((((vul1_1	(gag1_1	((lai2_1	vel1_1)	((gab1_2	hal1_2)	vel2_2))))	(icr1_2	icr2_1))	icr1_3)	(icr1_1	(vul2_1	vul3_1)))	((icr2_2	lit2_1)	lit1_1)))	(((gal1_2	lai2_2)	(lai1_2	tri2_1))	(lai1_1	tri1_2)))	((vup1_1	vup2_2)	(gac2_1	plu2_2)))	((((bur1_1	tri1_1)	((bur1_2	bur2_2)	tri2_2))	bur2_1)	ceb1_1))	(((rot2_1	rot3_2)	rot3_1)	(((((366.1_1	icr2_3)	((((gal2_1	gal1_1)	gac1_1)	(ceb1_2	ceb2_2))	(vir1_2	vir2_2)))	((((366.1_2
(((((((((vel2_1	lit1_1)	((vup1_1	vup2_2)	(gac2_1	plu2_2)))	lai2_1)	((lit2_1	(((gab1_2	vup2_1)	icr2_2)	(gag2_1	vel1_1)))	icr1_3))	((gab2_1	vul2_1)	((icr1_2	icr2_1)	icr1_1)))	((gag1_1	((vel2_2	vul3_1)	vul1_1))	hal1_2))	((((gal1_2	lai1_2)	(lai2_2	tri2_1))	tri1_2)	lai1_1))	((((bur1_1	tri1_1)	((bur1_2	bur2_2)	tri2_2))	bur2_1)	ceb1_1))	(((((rot2_1	(rot3_1	rot3_2))	((((((406.1_1	hal2_1)	(plu1_1	plu2_1))	((416.1_1	gab1_1)	hal1_1))	(416.1_2	ceb2_1))	(vir1_1
((((((vul1_1	gag2_1)	((vel2_2	icr1_1)	lit1_1))	vel2_1)	((((((gab1_2	hal1_2)	vul2_1)	(lit2_1	icr2_2))	(icr1_2	icr2_1))	(((gab2_1	gag1_1)	icr1_3)	(((gal1_2	(lai1_1	(lai1_2	tri2_1)))	tri1_2)	lai2_2)))	(((((vup1_1	vup2_2)	(gac2_1	plu2_2))	vel1_1)	lai2_1)	(vup2_1	vul3_1))))	((((bur1_1	tri2_2)	((bur1_2	bur2_2)	tri1_1))	bur2_1)	ceb1_1))	((((((rot2_1	(rot3_1	rot3_2))	((((((406.1_1	((416.1_1	gab1_1)	416.1_2))	hal1_1)	ceb2_1)	hal2_1)	(plu2_1	plu1_1))	(vir1_1
((((((vel2_1	icr1_3)	(((vel2_2	((((gab2_1	gag1_1)	(hal1_2	vul2_1))	vel1_1)	(vul1_1	vup2_1)))	(((vup2_2	vup1_1)	(gac2_1	plu2_2))	(vul3_1	icr2_2)))	((gag2_1	icr1_1)	lit2_1)))	((((icr1_2	icr2_1)	lai2_1)	lit1_1)	(gab1_2	(((((gal1_2	lai2_2)	tri1_2)	tri2_1)	lai1_2)	lai1_1))))	(((bur1_1	(tri1_1	tri2_2))	(bur1_2	bur2_2))	bur2_1))	ceb1_1)	(((((rot2_1	rot3_1)	rot3_2)	(((((406.1_1	416.1_1)	ceb2_1)	(hal1_1	(plu1_1	plu2_1)))	((416.1_2	gab1_1)	hal2_1))	(vir1_1
(((((((vel2_1	((gab2_1	(lit2_1	(lai2_1	(vul1_1	vul2_1))))	((icr1_2	icr2_1)	vup2_1)))	((((vul3_1	icr1_1)	vel1_1)	(((gal1_2	tri2_1)	((lai1_1	lai1_2)	lai2_2))	tri1_2))	((gab1_2	icr1_3)	gag1_1)))	(((vel2_2	gag2_1)	((hal1_2	lit1_1)	icr2_2))	((vup1_1	vup2_2)	(gac2_1	plu2_2))))	ceb1_1)	((((bur1_1	tri1_1)	tri2_2)	(bur1_2	bur2_2))	bur2_1))	(((((rot2_1	rot3_1)	rot3_2)	(((((((406.1_1	416.1_1)	(plu1_1	plu2_1))	ceb2_1)	(416.1_2	hal1_1))	hal2_1)	gab1_1)	(vir1_1
(((((((vel2_1	icr1_3)	(((((gal1_2	tri2_1)	tri1_2)	lai1_2)	lai2_2)	lai1_1))	vup2_1)	(((vel2_2	(gag2_1	(lai2_1	vul2_1)))	vel1_1)	(((((((vup2_2	vup1_1)	(gac2_1	plu2_2))	((gab2_1	lit1_1)	(hal1_2	icr2_2)))	(icr1_2	icr2_1))	icr1_1)	(vul1_1	vul3_1))	(gag1_1	lit2_1))))	gab1_2)	(((((bur1_1	tri2_2)	tri1_1)	(bur1_2	bur2_2))	bur2_1)	ceb1_1))	(((((rot2_1	(rot3_1	rot3_2))	(((((406.1_1	hal2_1)	(gab1_1	hal1_1))	(plu2_1	plu1_1))	((416.1_1	ceb2_1)	416.1_2))	(vir1_1
((((((((vel2_1	(icr1_2	icr2_1))	vup2_1)	(vel1_1	icr1_1))	((gal1_2	((tri2_1	lai2_2)	(lai1_1	tri1_2)))	lai1_2))	(((((vup2_2	vup1_1)	(gac2_1	plu2_2))	vel2_2)	(((vul2_1	vul1_1)	gag2_1)	gag1_1))	((gab2_1	lit1_1)	(icr1_3	lai2_1))))	((((lit2_1	vul3_1)	hal1_2)	icr2_2)	gab1_2))	((((bur1_1	(tri1_1	tri2_2))	(bur1_2	bur2_2))	bur2_1)	ceb1_1))	(((((((((406.1_1	(plu2_1	plu1_1))	hal2_1)	ceb2_1)	(((416.1_1	hal1_1)	416.1_2)	gab1_1))	(vir1_1	vir2_1))	(rhc1_1	rhc1_2))
(((((vel2_1	(((gab2_1	vul3_1)	((((gal1_2	tri2_1)	lai2_2)	((lai1_1	tri1_2)	lai1_2))	(vel2_2	vul2_1)))	vul1_1))	(((((((hal1_2	icr1_1)	vel1_1)	gag2_1)	(gag1_1	icr2_2))	(icr1_2	icr2_1))	icr1_3)	(((gab1_2	(lit2_1	vup2_1))	lit1_1)	lai2_1)))	((vup1_1	vup2_2)	(gac2_1	plu2_2)))	((((bur1_1	(tri1_1	tri2_2))	(bur1_2	bur2_2))	bur2_1)	ceb1_1))	((((((rot2_1	rot3_1)	rot3_2)	(((((406.1_1	gab1_1)	hal1_1)	ceb2_1)	(((416.1_1	416.1_2)	hal2_1)	(plu2_1	plu1_1)))	(vir1_1
((((((((vel2_1	((vel1_1	(icr1_1	vul1_1))	icr1_3))	(gag2_1	(icr1_2	icr2_1)))	((((gab1_2	hal1_2)	(gag1_1	lit2_1))	vul2_1)	((vel2_2	lit1_1)	lai2_1)))	(gab2_1	vul3_1))	((((((gal1_2	lai2_2)	lai1_1)	lai1_2)	(tri2_1	tri1_2))	vup2_1)	icr2_2))	((gac2_1	plu2_2)	(vup1_1	vup2_2)))	(((((bur1_1	tri2_2)	(bur1_2	bur2_2))	tri1_1)	bur2_1)	ceb1_1))	(((((rot2_1	(rot3_1	rot3_2))	((((((406.1_1	416.1_1)	(ceb2_1	hal2_1))	416.1_2)	(plu1_1	plu2_1))	(hal1_1	gab1_1))	(vir1_1
((((((((vel2_1	(icr1_2	icr2_1))	(gag2_1	(icr1_1	vel1_1)))	(((gal1_2	lai2_2)	(lai1_2	(tri1_2	tri2_1)))	lai1_1))	(gab2_1	hal1_2))	(((((gab1_2	(vul1_1	lit2_1))	(icr2_2	vup2_1))	vul2_1)	(((vul3_1	lit1_1)	(((vup1_1	vup2_2)	gac2_1)	plu2_2))	(gag1_1	vel2_2)))	(icr1_3	lai2_1)))	((bur1_1	((bur1_2	bur2_2)	(tri1_1	tri2_2)))	bur2_1))	ceb1_1)	(((rot2_1	rot3_1)	rot3_2)	((((366.1_1	icr2_3)	(rhc1_1	rhc1_2))	((((gac1_1	gal2_1)	gal1_1)	(ceb1_2	ceb2_2))	(vir1_2
(((((((((vel2_1	(icr1_2	icr2_1))	((((gag1_1	lai2_1)	vul3_1)	vel2_2)	icr1_3))	lit1_1)	(vul1_1	(((gab2_1	vel1_1)	vul2_1)	(gag2_1	icr1_1))))	((vup1_1	vup2_2)	(gac2_1	plu2_2)))	((((vup2_1	(gab1_2	lit2_1))	icr2_2)	hal1_2)	(((gal1_2	tri1_2)	(lai1_2	tri2_1))	(lai1_1	lai2_2))))	((bur1_1	(((bur1_2	bur2_2)	tri1_1)	tri2_2))	bur2_1))	ceb1_1)	((((((rot2_1	rot3_2)	rot3_1)	((366.1_1	icr2_3)	(((gac1_1	(gal1_1	gal2_1))	(ceb1_2	ceb2_2))	(vir1_2	vir2_2))))	(((406.1_1
((((vel2_1	(((((((lit1_1	((vul1_1	hal1_2)	icr1_1))	(lai2_1	vul3_1))	(gag1_1	(icr1_2	icr2_1)))	(((vul2_1	icr2_2)	lit2_1)	vup2_1))	(((((gal1_2	tri1_2)	lai1_2)	lai1_1)	(tri2_1	lai2_2))	icr1_3))	((((vup1_1	vup2_2)	(gac2_1	plu2_2))	(vel1_1	vel2_2))	gab2_1))	(gab1_2	gag2_1)))	ceb1_1)	((((bur1_1	tri2_2)	tri1_1)	(bur1_2	bur2_2))	bur2_1))	(((((rot2_1	rot3_1)	rot3_2)	(rhc1_1	rhc1_2))	((366.1_1	icr2_3)	(((((((406.1_1	hal2_1)	416.1_2)	416.1_1)	hal1_1)	((ceb2_1
(((((vel2_1	(((((((vup2_2	vup1_1)	(gac2_1	plu2_2))	hal1_2)	(gag1_1	vup2_1))	((((gab2_1	lit1_1)	icr2_2)	(icr1_2	icr2_1))	vul2_1))	lai2_1)	(gab1_2	((gag2_1	icr1_1)	vul3_1))))	icr1_3)	((((vel1_1	lit2_1)	vul1_1)	vel2_2)	(((gal1_2	lai2_2)	((lai1_1	tri2_1)	lai1_2))	tri1_2)))	(((((bur1_1	tri1_1)	tri2_2)	(bur1_2	bur2_2))	bur2_1)	ceb1_1))	((((((rot2_1	rot3_1)	rot3_2)	((366.1_2	((369.1_1	gra1_1)	rot1_1))	((gra1_2	gra2_1)	(grm1_1	(grm1_2	grm2_1)))))	(((((406.1_1
((((vel2_1	((((lit1_1	lit2_1)	vup2_1)	(gab2_1	gag2_1))	(lai2_1	(((((gal1_2	lai1_2)	lai2_2)	(tri1_2	tri2_1))	lai1_1)	((hal1_2	vul2_1)	icr1_1)))))	(((((vul1_1	(gag1_1	icr2_2))	icr1_3)	(icr1_2	icr2_1))	((gab1_2	(vel1_1	vel2_2))	vul3_1))	((vup2_2	vup1_1)	(gac2_1	plu2_2))))	(((((bur1_1	tri1_1)	tri2_2)	(bur1_2	bur2_2))	bur2_1)	ceb1_1))	((((rot2_1	(rot3_1	rot3_2))	(((((406.1_1	ceb2_1)	(((416.1_1	hal2_1)	gab1_1)	416.1_2))	hal1_1)	(plu2_1	plu1_1))	(vir1_1
((((((((vel2_1	((vup1_1	vup2_2)	(gac2_1	plu2_2)))	(hal1_2	vup2_1))	(((gag1_1	lit2_1)	(gab1_2	vul3_1))	gab2_1))	((lit1_1	(((icr2_2	icr1_1)	icr1_3)	(((vel2_2	vul2_1)	(gag2_1	vel1_1))	(icr1_2	icr2_1))))	vul1_1))	((((gal1_2	lai2_2)	tri2_1)	(lai1_2	tri1_2))	(lai2_1	lai1_1)))	(((((bur1_1	tri1_1)	tri2_2)	(bur1_2	bur2_2))	bur2_1)	ceb1_1))	((((((rot2_1	rot3_1)	rot3_2)	(366.1_1	icr2_3))	(((406.1_1	hal1_1)	((416.1_1	((ceb2_1	gab1_1)	(plu2_1	plu1_1)))	(416.1_2
(((((vel2_1	(lai1_1	lai2_1))	(((((gal1_2	(lai2_2	tri2_1))	lai1_2)	tri1_2)	vul2_1)	icr1_3))	((((gag2_1	hal1_2)	((icr1_1	(lit2_1	vup2_1))	icr2_2))	((vup1_1	vup2_2)	(gac2_1	plu2_2)))	(((vul1_1	(icr1_2	icr2_1))	((vul3_1	gab2_1)	((vel1_1	lit1_1)	vel2_2)))	(gab1_2	gag1_1))))	((((bur1_1	(tri1_1	tri2_2))	(bur1_2	bur2_2))	bur2_1)	ceb1_1))	((((((rot2_1	rot3_2)	rot3_1)	(((((406.1_1	(gab1_1	hal2_1))	ceb2_1)	hal1_1)	((416.1_1	416.1_2)	(plu1_1	plu2_1)))	(vir1_1
(((((((((((vel2_1	(icr1_3	lit2_1))	gag2_1)	(((lai2_1	lai1_1)	(vul3_1	vup2_1))	vul1_1))	((hal1_2	icr1_1)	lit1_1))	((vul2_1	vel1_1)	(icr1_2	icr2_1)))	(((gab2_1	vel2_2)	((gab1_2	icr2_2)	gag1_1))	(((gal1_2	(lai1_2	tri2_1))	tri1_2)	lai2_2)))	((vup1_1	vup2_2)	(gac2_1	plu2_2)))	(((((bur1_1	tri2_2)	(bur1_2	bur2_2))	tri1_1)	bur2_1)	ceb1_1))	(((rot2_1	rot3_1)	rot3_2)	((((((406.1_1	416.1_2)	(plu2_1	plu1_1))	((416.1_1	hal1_1)	(ceb2_1	gab1_1)))	hal2_1)	(vir1_1
((((((((vel2_1	(gab1_2	vel2_2))	(gag2_1	((((gal1_2	(lai2_2	tri2_1))	lai1_2)	tri1_2)	(icr1_2	icr2_1))))	lai2_1)	((((icr1_1	(icr2_2	vel1_1))	(vul1_1	vup2_1))	(vul3_1	gag1_1))	icr1_3))	((gab2_1	lit2_1)	(((hal1_2	lit1_1)	vul2_1)	lai1_1)))	((vup1_1	vup2_2)	(gac2_1	plu2_2)))	((((bur1_1	(tri1_1	tri2_2))	(bur1_2	bur2_2))	bur2_1)	ceb1_1))	(((((rot2_1	rot3_1)	rot3_2)	(((((366.1_2	369.1_1)	(gra1_1	rot1_1))	((gra1_2	gra2_1)	(grm1_1	(grm1_2	grm2_1))))	((((406.1_1
((((((vel2_1	((lit2_1	lai1_1)	(((gag1_1	vul3_1)	(gab2_1	(icr1_3	vul2_1)))	(((((gal1_2	tri2_1)	tri1_2)	(lai1_2	lai2_2))	(icr1_2	icr2_1))	(((hal1_2	icr1_1)	icr2_2)	vup2_1)))))	((lit1_1	(((gag2_1	vel2_2)	gab1_2)	(vel1_1	lai2_1)))	vul1_1))	((vup2_2	vup1_1)	(gac2_1	plu2_2)))	ceb1_1)	(((bur1_1	(tri1_1	tri2_2))	(bur1_2	bur2_2))	bur2_1))	(((((((rot2_1	rot3_1)	rot3_2)	((((gac1_1	gal2_1)	gal1_1)	(ceb1_2	ceb2_2))	(vir1_2	vir2_2)))	((((((406.1_1	(hal2_1	gab1_1))
(((((((((vel2_1	vel1_1)	vul1_1)	(vul2_1	lit2_1))	(((((vup2_2	vup1_1)	plu2_2)	gac2_1)	((gag2_1	(vel2_2	hal1_2))	(icr1_2	icr2_1)))	((icr1_1	((gab1_2	vul3_1)	(icr2_2	vup2_1)))	(gab2_1	lit1_1))))	lai2_1)	(((gag1_1	lai1_1)	icr1_3)	((gal1_2	(lai1_2	tri2_1))	(lai2_2	tri1_2))))	((((bur1_1	tri1_1)	((bur1_2	bur2_2)	tri2_2))	bur2_1)	ceb1_1))	(((366.1_2	369.1_1)	(gra1_1	rot1_1))	((gra1_2	gra2_1)	(grm1_1	(grm1_2	grm2_1)))))	(((((rot2_1	(rot3_1	rot3_2))	((((406.1_1
(((((vel2_1	((((gag1_1	(lit1_1	vel2_2))	gag2_1)	icr1_1)	vul2_1))	(((icr1_3	vup2_1)	(icr1_2	icr2_1))	vul1_1))	((((vel1_1	vul3_1)	(gab2_1	lit2_1))	((((gal1_2	tri2_1)	lai1_1)	(lai1_2	lai2_2))	tri1_2))	((((vup2_2	vup1_1)	plu2_2)	gac2_1)	(((gab1_2	lai2_1)	hal1_2)	icr2_2))))	(((((bur1_1	tri1_1)	tri2_2)	(bur1_2	bur2_2))	bur2_1)	ceb1_1))	((((((rot2_1	rot3_1)	rot3_2)	((((406.1_1	(416.1_1	hal2_1))	gab1_1)	((416.1_2	(ceb2_1	hal1_1))	(plu2_1	plu1_1)))	(vir1_1
(((((vel2_1	((icr1_1	vel1_1)	(gag2_1	lit2_1)))	lai2_1)	(((((icr1_3	vul1_1)	(((icr2_2	(gag1_1	vel2_2))	vup2_1)	(((gab1_2	vul3_1)	lit1_1)	vul2_1)))	gab2_1)	((((gal1_2	lai1_2)	lai2_2)	(lai1_1	tri2_1))	tri1_2))	((((vup2_2	vup1_1)	(gac2_1	plu2_2))	hal1_2)	(icr1_2	icr2_1))))	(((((bur1_1	tri1_1)	(bur1_2	bur2_2))	tri2_2)	bur2_1)	ceb1_1))	(((((rot2_1	(rot3_1	rot3_2))	((((gac1_1	gal2_1)	gal1_1)	(ceb1_2	ceb2_2))	(vir1_2	vir2_2)))	(366.1_1	icr2_3))	(((((366.1_2
(((((((vel2_1	(icr1_2	icr2_1))	((icr1_3	(gag1_1	lit2_1))	(icr2_2	vel1_1)))	((((((gab2_1	lit1_1)	(lai2_1	vul2_1))	(gag2_1	(hal1_2	(icr1_1	vel2_2))))	(((vup2_2	vup1_1)	plu2_2)	gac2_1))	(((gal1_2	lai1_1)	lai2_2)	((lai1_2	tri2_1)	tri1_2)))	(vup2_1	vul1_1)))	(vul3_1	gab1_2))	ceb1_1)	(((bur1_1	tri2_2)	((bur1_2	bur2_2)	tri1_1))	bur2_1))	((((((rot2_1	rot3_1)	rot3_2)	((((gac1_1	gal2_1)	gal1_1)	(ceb1_2	ceb2_2))	(vir1_2	vir2_2)))	(((((406.1_1	gab1_1)	((416.1_1
(((((vel2_1	((icr2_2	vup2_1)	vul3_1))	((vup1_1	vup2_2)	(gac2_1	plu2_2)))	(((((((gab2_1	hal1_2)	lit1_1)	vul1_1)	((gab1_2	gag2_1)	lai2_1))	(((vul2_1	vel1_1)	(icr1_2	icr2_1))	(icr1_3	(lit2_1	vel2_2))))	(gag1_1	icr1_1))	((((gal1_2	(lai1_2	tri2_1))	lai1_1)	lai2_2)	tri1_2)))	(((((bur1_1	tri2_2)	tri1_1)	(bur1_2	bur2_2))	bur2_1)	ceb1_1))	((((((rot2_1	rot3_1)	rot3_2)	(vir1_1	vir2_1))	(((406.1_1	416.1_2)	(ceb2_1	(gab1_1	hal2_1)))	((416.1_1	(plu1_1	plu2_1))
(((((vel2_1	(((lit1_1	((gab2_1	vul2_1)	gag1_1))	(gab1_2	(gag2_1	lit2_1)))	(((hal1_2	(vel2_2	vul1_1))	lai2_1)	(vel1_1	icr1_3))))	((vup2_1	(icr2_2	vul3_1))	(((icr1_2	icr2_1)	icr1_1)	(((gal1_2	lai1_2)	lai2_2)	(tri2_1	(lai1_1	tri1_2))))))	((vup2_2	vup1_1)	(gac2_1	plu2_2)))	(((bur1_1	((bur1_2	bur2_2)	(tri1_1	tri2_2)))	bur2_1)	ceb1_1))	(((((rot2_1	rot3_1)	rot3_2)	((((((406.1_1	416.1_1)	(ceb2_1	hal2_1))	gab1_1)	hal1_1)	(416.1_2	(plu1_1	plu2_1)))	(vir1_1
(((((((((vel2_1	(vel1_1	(icr1_2	icr2_1)))	hal1_2)	((((((gag2_1	vul2_1)	icr1_1)	(((vup2_2	vup1_1)	plu2_2)	gac2_1))	(((gab2_1	vup2_1)	(lit2_1	vel2_2))	(vul3_1	vul1_1)))	lai2_1)	((gab1_2	(icr2_2	lit1_1))	icr1_3)))	gag1_1)	(((((gal1_2	lai2_2)	tri1_2)	lai1_1)	tri2_1)	lai1_2))	((((bur1_1	tri1_1)	tri2_2)	(bur1_2	bur2_2))	bur2_1))	ceb1_1)	((((366.1_2	369.1_1)	gra1_1)	rot1_1)	((gra1_2	gra2_1)	(grm1_1	(grm1_2	grm2_1)))))	((((((rot2_1	rot3_1)	rot3_2)	(((((406.1_1
((((((vel2_1	((gab2_1	(vup2_1	vul1_1))	((((hal1_2	lit2_1)	vul2_1)	vel1_1)	(icr1_2	icr2_1))))	((((vup1_1	vup2_2)	(gac2_1	plu2_2))	lai2_1)	(icr2_2	(icr1_3	gag2_1))))	((gal1_2	lai2_2)	(lai1_2	(lai1_1	(tri1_2	tri2_1)))))	(((gab1_2	vel2_2)	((gag1_1	lit1_1)	icr1_1))	vul3_1))	(((((bur1_1	tri2_2)	(bur1_2	bur2_2))	tri1_1)	bur2_1)	ceb1_1))	(((((rot2_1	rot3_1)	rot3_2)	(((((406.1_1	(ceb2_1	gab1_1))	((416.1_1	416.1_2)	(plu1_1	plu2_1)))	(hal2_1	hal1_1))	(vir1_1
((((((vel2_1	(((gab1_2	hal1_2)	vul3_1)	gag1_1))	((((((gab2_1	(lit2_1	vup2_1))	(gag2_1	vel2_2))	icr2_2)	(icr1_3	lai2_1))	(((gal1_2	((lai1_1	lai2_2)	tri1_2))	(lai1_2	tri2_1))	vul2_1))	((vul1_1	vel1_1)	(icr1_2	icr2_1))))	(((vup1_1	vup2_2)	gac2_1)	plu2_2))	(lit1_1	icr1_1))	((((bur1_1	tri2_2)	((bur1_2	bur2_2)	tri1_1))	bur2_1)	ceb1_1))	((((rot2_1	(rot3_1	rot3_2))	(((((406.1_1	((416.1_1	hal1_1)	416.1_2))	(plu1_1	plu2_1))	(ceb2_1	gab1_1))	hal2_1)	(vir1_1
(((((((((vel2_1	vul2_1)	((((gal1_2	lai2_2)	tri2_1)	(lai1_1	tri1_2))	lai1_2))	(icr1_2	icr2_1))	(((gag1_1	gag2_1)	icr2_2)	(icr1_1	lit1_1)))	icr1_3)	(((((((vul1_1	hal1_2)	vel1_1)	(vup2_1	vel2_2))	gab1_2)	gab2_1)	(lit2_1	vul3_1))	lai2_1))	((vup2_2	vup1_1)	(gac2_1	plu2_2)))	(((((bur1_1	tri1_1)	tri2_2)	(bur1_2	bur2_2))	bur2_1)	ceb1_1))	((((((rot2_1	rot3_2)	rot3_1)	((((406.1_1	(416.1_1	ceb2_1))	(gab1_1	hal2_1))	((416.1_2	hal1_1)	(plu1_1	plu2_1)))	(vir1_1
((((((((((vel2_1	((lit2_1	vul2_1)	icr1_3))	(((vul3_1	hal1_2)	(gab2_1	vup2_1))	((icr2_2	vel1_1)	(lit1_1	vul1_1))))	(icr1_1	gab1_2))	(gag2_1	(icr1_2	icr2_1)))	gag1_1)	(vel2_2	lai2_1))	((((gal1_2	(lai1_2	tri1_2))	tri2_1)	lai1_1)	lai2_2))	((vup1_1	vup2_2)	(gac2_1	plu2_2)))	(((((bur1_1	tri2_2)	(bur1_2	bur2_2))	tri1_1)	bur2_1)	ceb1_1))	((((rot2_1	rot3_1)	rot3_2)	((((366.1_2	(369.1_1	gra1_1))	rot1_1)	((gra1_2	gra2_1)	(grm1_1	(grm1_2	grm2_1))))	(((406.1_1
((((((((vel2_1	vul3_1)	gag2_1)	((gag1_1	vul2_1)	(icr1_1	icr2_2)))	((((vup2_1	vel1_1)	icr1_3)	((vup1_1	vup2_2)	(gac2_1	plu2_2)))	(((gab2_1	lit1_1)	(lai2_1	vel2_2))	(icr1_2	icr2_1))))	(((gab1_2	hal1_2)	(vul1_1	lit2_1))	((((gal1_2	(tri1_2	tri2_1))	lai2_2)	lai1_2)	lai1_1)))	ceb1_1)	((((bur1_1	tri1_1)	tri2_2)	(bur1_2	bur2_2))	bur2_1))	(((((rot2_1	rot3_1)	rot3_2)	((((gal1_1	gal2_1)	gac1_1)	(ceb1_2	ceb2_2))	(vir1_2	vir2_2)))	(366.1_1	icr2_3))	((((((366.1_2
(((((((vel2_1	((vul1_1	(((gab2_1	gag2_1)	vul2_1)	icr2_2))	(vel2_2	(icr1_1	lit2_1))))	(hal1_2	vul3_1))	((((vup1_1	vup2_2)	(gac2_1	plu2_2))	(((vup2_1	gab1_2)	vel1_1)	(gag1_1	lit1_1)))	(((gal1_2	(lai1_2	tri2_1))	((lai1_1	lai2_2)	tri1_2))	lai2_1)))	icr1_3)	(icr1_2	icr2_1))	(((((bur1_1	tri1_1)	tri2_2)	(bur1_2	bur2_2))	bur2_1)	ceb1_1))	((((rot2_1	(rot3_1	rot3_2))	(((gac1_1	(gal1_1	gal2_1))	(ceb1_2	ceb2_2))	(vir1_2	vir2_2)))	((((366.1_2	gra1_1)	369.1_1)
(((vel2_1	((((((vul2_1	(((gal1_2	lai2_2)	(lai1_1	tri1_2))	(lai1_2	tri2_1)))	(gag1_1	vel1_1))	((icr1_2	icr2_1)	((lit2_1	vup2_1)	vul1_1)))	((((gab2_1	vel2_2)	icr1_1)	(icr1_3	vul3_1))	(((lit1_1	lai2_1)	gab1_2)	(gag2_1	icr2_2))))	hal1_2)	((vup2_2	vup1_1)	(gac2_1	plu2_2))))	(((((bur1_1	tri1_1)	tri2_2)	(bur1_2	bur2_2))	bur2_1)	ceb1_1))	((((((rot2_1	rot3_1)	rot3_2)	(((((406.1_1	(ceb2_1	hal2_1))	gab1_1)	(416.1_1	(plu1_1	plu2_1)))	(416.1_2	hal1_1))	(vir1_1
((((((((vel2_1	icr2_2)	((gag1_1	(icr1_2	icr2_1))	vul1_1))	(gab1_2	vel2_2))	lai2_1)	((((gal1_2	lai2_2)	(lai1_2	tri2_1))	tri1_2)	lai1_1))	(((vel1_1	gag2_1)	(((vup1_1	vup2_2)	(gac2_1	plu2_2))	vul3_1))	(((hal1_2	(vul2_1	(lit1_1	vup2_1)))	icr1_3)	(gab2_1	(icr1_1	lit2_1)))))	(((((bur1_1	tri1_1)	tri2_2)	(bur1_2	bur2_2))	bur2_1)	ceb1_1))	(((((rot2_1	rot3_2)	rot3_1)	((366.1_1	icr2_3)	((((((406.1_1	hal2_1)	(plu1_1	plu2_1))	gab1_1)	(416.1_1	hal1_1))	(416.1_2
((((((vel2_1	((gal1_2	tri2_1)	((lai1_2	(lai1_1	tri1_2))	lai2_2)))	((((lit2_1	icr1_1)	((gag1_1	vul3_1)	(lit1_1	vul2_1)))	lai2_1)	(((vup2_2	vup1_1)	(gac2_1	plu2_2))	vup2_1)))	gag2_1)	(((hal1_2	icr2_2)	vel2_2)	(((gab1_2	vel1_1)	icr1_3)	((gab2_1	vul1_1)	(icr1_2	icr2_1)))))	((((bur1_1	tri1_1)	((bur1_2	bur2_2)	tri2_2))	bur2_1)	ceb1_1))	((((((rot2_1	rot3_2)	rot3_1)	((((gac1_1	gal1_1)	gal2_1)	(ceb1_2	ceb2_2))	(vir1_2	vir2_2)))	((((((((406.1_1	hal2_1)	416.1_1)
(((((((vel2_1	((((icr1_1	lit2_1)	icr2_2)	(gag2_1	vup2_1))	(lit1_1	vul1_1)))	(((vup1_1	vup2_2)	(gac2_1	plu2_2))	((vul2_1	(icr1_2	icr2_1))	((gag1_1	vul3_1)	hal1_2))))	(((gal1_2	lai2_2)	lai1_1)	((lai1_2	tri1_2)	tri2_1)))	lai2_1)	(((gab1_2	vel2_2)	(gab2_1	vel1_1))	icr1_3))	((((bur1_1	(tri1_1	tri2_2))	(bur1_2	bur2_2))	bur2_1)	ceb1_1))	(((rot2_1	(rot3_1	rot3_2))	(((366.1_1	icr2_3)	((((406.1_1	((416.1_1	hal2_1)	(plu1_1	plu2_1)))	hal1_1)	((416.1_2	ceb2_1)
((((((((((vel2_1	((vel2_2	((icr1_1	vul1_1)	lai2_1))	((gal1_2	tri1_2)	(((lai1_2	tri2_1)	lai1_1)	lai2_2))))	((vul3_1	vul2_1)	gag2_1))	(icr2_2	lit2_1))	gab2_1)	((icr1_2	icr2_1)	lit1_1))	((((((vup1_1	vup2_2)	gac2_1)	plu2_2)	(hal1_2	vel1_1))	(gab1_2	gag1_1))	vup2_1))	icr1_3)	(((((bur1_1	tri1_1)	tri2_2)	(bur1_2	bur2_2))	bur2_1)	ceb1_1))	(366.1_1	icr2_3))	(((((rot2_1	rot3_1)	rot3_2)	(((406.1_1	((416.1_1	gab1_1)	416.1_2))	((hal2_1	(plu1_1	plu2_1))	(ceb2_1
((((((((vel2_1	((((gal1_2	tri1_2)	(lai1_1	(lai2_2	tri2_1)))	lai1_2)	lai2_1))	(vel1_1	(((gab2_1	lit1_1)	vul1_1)	icr1_1)))	((((gab1_2	gag1_1)	vup2_1)	(icr1_2	icr2_1))	hal1_2))	((vup1_1	vup2_2)	(gac2_1	plu2_2)))	((((((icr2_2	vel2_2)	vul3_1)	icr1_3)	gag2_1)	vul2_1)	lit2_1))	(((bur1_1	((bur1_2	bur2_2)	(tri1_1	tri2_2)))	bur2_1)	ceb1_1))	(rhc1_1	rhc1_2))	((((rot2_1	rot3_1)	rot3_2)	((((366.1_2	369.1_1)	gra1_1)	rot1_1)	((gra1_2	gra2_1)	(grm1_1	(grm1_2
(((((vel2_1	icr1_3)	(((((vup1_1	vup2_2)	(gac2_1	plu2_2))	vul3_1)	((icr2_2	vel2_2)	gag1_1))	(icr1_2	icr2_1)))	((((lit2_1	lai2_1)	(vel1_1	vul2_1))	((gag2_1	gab1_2)	(gab2_1	hal1_2)))	(((vup2_1	icr1_1)	(vul1_1	lit1_1))	(((gal1_2	lai2_2)	(lai1_2	tri1_2))	(lai1_1	tri2_1)))))	((((bur1_1	(tri1_1	tri2_2))	(bur1_2	bur2_2))	bur2_1)	ceb1_1))	(((((((rot2_1	rot3_2)	rot3_1)	(((406.1_1	gab1_1)	((416.1_1	(((ceb2_1	hal2_1)	hal1_1)	(plu2_1	plu1_1)))	416.1_2))	(vir1_1
(((((vel2_1	((((icr2_2	(icr1_1	(((gag1_1	vel2_2)	vul1_1)	vup2_1)))	(((vup2_2	vup1_1)	(gac2_1	plu2_2))	(vel1_1	(lai2_1	(lit2_1	vul3_1)))))	((((gal1_2	(tri1_2	tri2_1))	lai1_1)	(lai2_2	lai1_2))	icr1_3))	((((hal1_2	vul2_1)	lit1_1)	(gab1_2	gab2_1))	gag2_1)))	(icr1_2	icr2_1))	ceb1_1)	((((bur1_1	tri1_1)	tri2_2)	(bur1_2	bur2_2))	bur2_1))	((((((rot2_1	rot3_1)	rot3_2)	((((406.1_1	gab1_1)	(plu1_1	plu2_1))	((416.1_1	(416.1_2	hal1_1))	(ceb2_1	hal2_1)))	(vir1_1
(((((vel2_1	((icr2_2	vul2_1)	(((((gal1_2	tri2_1)	lai2_2)	tri1_2)	lai1_1)	lai1_2)))	(((((vup1_1	vup2_2)	(gac2_1	plu2_2))	((((gag1_1	lit1_1)	hal1_2)	(lit2_1	vul1_1))	gag2_1))	(gab2_1	icr1_3))	(icr1_2	icr2_1)))	(lai2_1	((gab1_2	(((icr1_1	vel1_1)	vul3_1)	vup2_1))	vel2_2)))	(((bur1_1	((bur1_2	bur2_2)	(tri1_1	tri2_2)))	bur2_1)	ceb1_1))	((((rot2_1	rot3_1)	rot3_2)	(((((366.1_2	369.1_1)	(gra1_1	rot1_1))	((gra1_2	gra2_1)	(grm1_1	(grm1_2	grm2_1))))	((((gal2_1
((((((vel2_1	((vel1_1	gal1_2)	((icr1_2	icr2_1)	icr2_2)))	lit2_1)	((((((vup2_1	(gab1_2	lai2_1))	icr1_1)	vel2_2)	(((gab2_1	lit1_1)	gag2_1)	(hal1_2	icr1_3)))	((gag1_1	vul1_1)	vul2_1))	(((lai2_2	tri1_2)	(lai1_2	tri2_1))	lai1_1)))	(((vup1_1	vup2_2)	(gac2_1	plu2_2))	vul3_1))	(((bur1_1	(tri1_1	tri2_2))	(bur1_2	bur2_2))	(bur2_1	ceb1_1)))	(((((((rot2_1	rot3_2)	rot3_1)	((((406.1_1	416.1_2)	(hal1_1	(plu1_1	plu2_1)))	(((416.1_1	hal2_1)	gab1_1)	ceb2_1))	(vir1_1
(((((vel2_1	((((gag1_1	icr1_1)	lit2_1)	((((gab1_2	icr2_2)	vul2_1)	(icr1_2	icr2_1))	gag2_1))	(hal1_2	vup2_1)))	(((gab2_1	(lit1_1	vul1_1))	(vel2_2	vul3_1))	(((vel1_1	lai2_1)	((((gal1_2	lai2_2)	tri1_2)	((lai1_1	tri2_1)	lai1_2))	icr1_3))	((vup1_1	vup2_2)	(gac2_1	plu2_2)))))	ceb1_1)	(((bur1_1	((bur1_2	bur2_2)	tri1_1))	tri2_2)	bur2_1))	(((((((rot2_1	rot3_1)	rot3_2)	(((((406.1_1	416.1_2)	hal1_1)	((416.1_1	ceb2_1)	(gab1_1	hal2_1)))	(plu1_1	plu2_1))	(vir1_1
(((((vel2_1	((icr2_2	vel1_1)	icr1_1))	(((hal1_2	vul2_1)	lit2_1)	gag2_1))	((((((gag1_1	((vel2_2	(vul3_1	vup2_1))	vul1_1))	lit1_1)	(((gab1_2	lai2_1)	icr1_3)	(icr1_2	icr2_1)))	((vup1_1	vup2_2)	(gac2_1	plu2_2)))	gab2_1)	((gal1_2	((tri2_1	lai1_2)	(lai1_1	tri1_2)))	lai2_2)))	((((bur1_1	tri2_2)	((bur1_2	bur2_2)	tri1_1))	bur2_1)	ceb1_1))	((((((rot2_1	(rot3_1	rot3_2))	(((((406.1_1	(416.1_2	gab1_1))	ceb2_1)	(plu1_1	plu2_1))	((416.1_1	hal2_1)	hal1_1))	(vir1_1
((((((vel2_1	((((hal1_2	vul2_1)	(vel1_1	icr2_2))	gag2_1)	vul1_1))	((((gab2_1	lit2_1)	((gab1_2	(icr1_1	lit1_1))	(vul3_1	(vel2_2	vup2_1))))	icr1_3)	lai2_1))	((((vup2_2	vup1_1)	(gac2_1	plu2_2))	gag1_1)	(((gal1_2	(lai1_2	lai2_2))	tri1_2)	(lai1_1	tri2_1))))	(icr1_2	icr2_1))	(((((bur1_1	tri2_2)	tri1_1)	(bur1_2	bur2_2))	bur2_1)	ceb1_1))	(((((((rot2_1	rot3_2)	rot3_1)	((((((406.1_1	hal1_1)	ceb2_1)	(plu2_1	plu1_1))	gab1_1)	((416.1_1	hal2_1)	416.1_2))	(vir1_1
(((((((vel2_1	((((vel2_2	(gag1_1	icr1_1))	vul1_1)	((vup2_2	vup1_1)	(gac2_1	plu2_2)))	((((gal1_2	lai1_2)	lai1_1)	(lai2_2	tri2_1))	tri1_2)))	((icr2_2	gab2_1)	(hal1_2	lai2_1)))	((((((vup2_1	(gab1_2	vel1_1))	vul3_1)	lit1_1)	(lit2_1	vul2_1))	(gag2_1	icr1_3))	(icr1_2	icr2_1)))	(((((bur1_1	(tri1_1	tri2_2))	bur2_2)	bur1_2)	bur2_1)	ceb1_1))	((((366.1_2	gra1_1)	369.1_1)	((gra1_2	gra2_1)	((grm1_1	grm2_1)	grm1_2)))	rot1_1))	((366.1_1	icr2_3)	(rhc1_1	rhc1_2)))
(((((vel2_1	((((icr2_2	(icr1_2	icr2_1))	((vup1_1	vup2_2)	(gac2_1	plu2_2)))	((gag1_1	vul3_1)	lai2_1))	(gab1_2	icr1_3)))	(((((gab2_1	vul2_1)	hal1_2)	icr1_1)	(((lit1_1	vup2_1)	(lit2_1	vel2_2))	(vel1_1	vul1_1)))	gag2_1))	((gal1_2	tri2_1)	(((lai1_1	lai1_2)	tri1_2)	lai2_2)))	((((bur1_1	(tri1_1	tri2_2))	(bur1_2	bur2_2))	bur2_1)	ceb1_1))	(((((((rot2_1	rot3_2)	rot3_1)	(((((406.1_1	hal2_1)	(416.1_2	(ceb2_1	gab1_1)))	hal1_1)	(416.1_1	(plu1_1	plu2_1)))	(vir1_1
(((((((vel2_1	(((gag1_1	((gab2_1	vul2_1)	(icr1_2	icr2_1)))	(((((gal1_2	tri2_1)	lai1_1)	tri1_2)	lai1_2)	lai2_2))	(icr2_2	icr1_1)))	(vel2_2	lit1_1))	lit2_1)	((((vup1_1	vup2_2)	(gac2_1	plu2_2))	(((gab1_2	vul1_1)	vup2_1)	vul3_1))	lai2_1))	((gag2_1	icr1_3)	(hal1_2	vel1_1)))	(((bur1_1	(((bur1_2	bur2_2)	tri2_2)	tri1_1))	bur2_1)	ceb1_1))	((((((rot2_1	rot3_1)	rot3_2)	((((406.1_1	hal2_1)	(hal1_1	(plu1_1	plu2_1)))	((416.1_1	ceb2_1)	(416.1_2	gab1_1)))	(vir1_1
(((((((((vel2_1	hal1_2)	(gag1_1	((gac2_1	plu2_2)	(icr1_2	icr2_1))))	((((vul2_1	vul1_1)	gab1_2)	(icr2_2	vup2_1))	((((((gal1_2	tri2_1)	lai1_2)	lai2_2)	lai1_1)	tri1_2)	((vul3_1	icr1_1)	lit1_1))))	icr1_3)	((vup1_1	vup2_2)	(((((gag2_1	vel1_1)	gab2_1)	lit2_1)	vel2_2)	lai2_1)))	((((bur1_1	tri2_2)	tri1_1)	(bur1_2	bur2_2))	bur2_1))	ceb1_1)	(rhc1_1	rhc1_2))	((((((rot2_1	rot3_2)	rot3_1)	(((((406.1_1	hal2_1)	gab1_1)	(plu1_1	plu2_1))	(((416.1_1	ceb2_1)	416.1_2)
(((((((vel2_1	icr1_1)	(vul3_1	(((gal1_2	lai1_2)	lai1_1)	((lai2_2	tri2_1)	tri1_2))))	(((gab1_2	gab2_1)	vup2_1)	((icr1_2	icr2_1)	lit1_1)))	((((vup1_1	vup2_2)	((hal1_2	vel2_2)	(icr1_3	vul1_1)))	((((gag1_1	vel1_1)	icr2_2)	lit2_1)	(gac2_1	plu2_2)))	(lai2_1	vul2_1)))	gag2_1)	((((bur1_1	(tri1_1	tri2_2))	(bur1_2	bur2_2))	bur2_1)	ceb1_1))	(((((((rot2_1	rot3_1)	rot3_2)	(((((406.1_1	hal2_1)	(416.1_2	gab1_1))	(plu1_1	plu2_1))	((416.1_1	ceb2_1)	hal1_1))	(vir1_1
(((((vel2_1	(icr1_2	icr2_1))	(((((gal1_2	(lai2_2	tri2_1))	lai1_2)	tri1_2)	lai1_1)	icr1_3))	(((((vup2_1	vel2_2)	icr1_1)	((((lit1_1	gab2_1)	vel1_1)	((gag2_1	(vul1_1	lit2_1))	icr2_2))	vul3_1))	((vup1_1	vup2_2)	(gac2_1	plu2_2)))	((((gab1_2	gag1_1)	hal1_2)	vul2_1)	lai2_1)))	((((bur1_1	(bur1_2	bur2_2))	(tri1_1	tri2_2))	bur2_1)	ceb1_1))	(((((rot2_1	rot3_1)	rot3_2)	(((366.1_1	icr2_3)	(rhc1_1	rhc1_2))	((((406.1_1	ceb2_1)	hal2_1)	(((416.1_1	416.1_2)	gab1_1)
(((((vel2_1	(icr1_2	icr2_1))	(((gal1_2	(lai1_1	lai1_2))	(lai2_2	tri2_1))	tri1_2))	((((gag2_1	(gag1_1	(vel1_1	vel2_2)))	(((((gab1_2	hal1_2)	(gab2_1	lit1_1))	(icr1_3	lit2_1))	(vul2_1	vup2_1))	icr1_1))	((vup1_1	vup2_2)	(gac2_1	plu2_2)))	(((vul1_1	vul3_1)	lai2_1)	icr2_2)))	((((bur1_1	(tri1_1	tri2_2))	(bur1_2	bur2_2))	bur2_1)	ceb1_1))	((((((rot2_1	rot3_1)	rot3_2)	((((((406.1_1	((416.1_1	ceb2_1)	hal2_1))	gab1_1)	hal1_1)	416.1_2)	(plu1_1	plu2_1))	(vir1_1
((((((((vel2_1	gag1_1)	((vel2_2	vul1_1)	lai2_1))	((((((gal1_2	lai2_2)	lai1_2)	tri2_1)	lai1_1)	tri1_2)	(icr1_2	icr2_1)))	lit1_1)	((((((lit2_1	gab2_1)	vul3_1)	((icr2_2	vul2_1)	vup2_1))	icr1_1)	gag2_1)	(((vup1_1	vup2_2)	(gac2_1	plu2_2))	((hal1_2	(gab1_2	vel1_1))	icr1_3))))	ceb1_1)	(((bur1_1	tri2_2)	bur2_1)	((bur1_2	bur2_2)	tri1_1)))	((((((rot2_1	rot3_1)	rot3_2)	(((((gac1_1	gal2_1)	gal1_1)	ceb2_2)	ceb1_2)	(vir1_2	vir2_2)))	((366.1_1	icr2_3)	(rhc1_1
(((((vel2_1	(((vel2_2	lit2_1)	(gag1_1	icr1_1))	((icr1_3	lai2_1)	((icr2_2	vul3_1)	vup2_1))))	(((((lit1_1	hal1_2)	gab1_2)	vul2_1)	(((gal1_2	(lai1_2	tri2_1))	((lai2_2	tri1_2)	lai1_1))	(((gab2_1	vul1_1)	(gag2_1	vel1_1))	(icr1_2	icr2_1))))	((vup2_2	vup1_1)	(gac2_1	plu2_2))))	((((bur1_1	(tri1_1	tri2_2))	(bur1_2	bur2_2))	bur2_1)	ceb1_1))	(((366.1_2	rot1_1)	(369.1_1	gra1_1))	((gra1_2	gra2_1)	(grm1_1	(grm1_2	grm2_1)))))	((((((rot2_1	rot3_1)	rot3_2)	(((((((406.1_1
(((((vel2_1	lit1_1)	(((((((vul2_1	(icr1_3	vup2_1))	gab1_2)	(vel1_1	vul1_1))	((vup1_1	vup2_2)	(gac2_1	plu2_2)))	((icr1_2	icr2_1)	(icr1_1	lit2_1)))	((gag1_1	lai2_1)	((((((gal1_2	lai1_2)	(lai2_2	tri2_1))	tri1_2)	lai1_1)	vul3_1)	icr2_2)))	((gab2_1	gag2_1)	(hal1_2	vel2_2))))	ceb1_1)	(((bur1_1	tri1_1)	((bur1_2	bur2_2)	tri2_2))	bur2_1))	((((((rot2_1	rot3_2)	rot3_1)	(((((406.1_1	416.1_1)	hal2_1)	gab1_1)	(416.1_2	(ceb2_1	(hal1_1	(plu2_1	plu1_1)))))	(vir1_1
((((((vel2_1	((((gab1_2	icr2_2)	((vul1_1	vel2_2)	vel1_1))	(gag2_1	lit1_1))	(((vul2_1	lit2_1)	(((icr1_2	icr2_1)	icr1_3)	vup2_1))	gab2_1)))	((((vup2_2	vup1_1)	plu2_2)	gac2_1)	(((gal1_2	lai1_2)	(lai2_2	tri2_1))	tri1_2)))	((hal1_2	(lai1_1	lai2_1))	((gag1_1	vul3_1)	icr1_1)))	((((bur1_1	(tri1_1	tri2_2))	(bur1_2	bur2_2))	bur2_1)	ceb1_1))	((366.1_2	(369.1_1	gra1_1))	(rot1_1	((gra1_2	gra2_1)	(grm1_1	(grm1_2	grm2_1))))))	((((((rot2_1	rot3_1)	rot3_2)	(((((((406.1_1
((((vel2_1	((hal1_2	gab1_2)	(icr2_2	lit1_1)))	((((vul2_1	vup2_1)	gag2_1)	(icr1_2	icr2_1))	(((((vup1_1	vup2_2)	(gac2_1	plu2_2))	(vel2_2	vul3_1))	(gag1_1	(((((gal1_2	lai1_1)	((lai1_2	tri2_1)	tri1_2))	lai2_2)	icr1_1)	(lit2_1	vel1_1))))	((vul1_1	(gab2_1	lai2_1))	icr1_3))))	(((((bur1_1	tri2_2)	tri1_1)	(bur1_2	bur2_2))	bur2_1)	ceb1_1))	(((((((rot2_1	rot3_1)	rot3_2)	((((406.1_1	(gab1_1	hal1_1))	416.1_2)	(((416.1_1	(plu2_1	plu1_1))	ceb2_1)	hal2_1))	(vir1_1
((((((vel2_1	(((vup1_1	vup2_2)	gac2_1)	plu2_2))	((((icr2_2	(hal1_2	vel2_2))	lit1_1)	((gab1_2	vup2_1)	((icr1_2	icr2_1)	vul2_1)))	(gag2_1	(lit2_1	vel1_1))))	((((icr1_1	lai2_1)	icr1_3)	(vul3_1	vul1_1))	((gab2_1	gag1_1)	(((gal1_2	lai1_1)	((lai2_2	tri1_2)	tri2_1))	lai1_2))))	(((bur1_1	(((bur1_2	bur2_2)	tri2_2)	tri1_1))	bur2_1)	ceb1_1))	((((366.1_2	369.1_1)	rot1_1)	gra1_1)	((gra1_2	gra2_1)	(grm1_1	(grm1_2	grm2_1)))))	((((rot2_1	rot3_1)	rot3_2)	(((((406.1_1
(((((((((((vel2_1	gab2_1)	(((gal1_2	(lai2_2	tri2_1))	lai1_1)	(lai1_2	tri1_2)))	(vul1_1	gab1_2))	(icr1_2	icr2_1))	(vel2_2	gag2_1))	((gag1_1	icr2_2)	(hal1_2	vup2_1)))	(((lai2_1	(icr1_1	lit1_1))	((vup2_2	vup1_1)	(gac2_1	plu2_2)))	(icr1_3	(lit2_1	vel1_1))))	(vul2_1	vul3_1))	(((bur1_1	((bur1_2	bur2_2)	tri2_2))	tri1_1)	bur2_1))	ceb1_1)	(((rot2_1	rot3_1)	rot3_2)	(((366.1_1	icr2_3)	((((((366.1_2	369.1_1)	gra1_1)	rot1_1)	((gra1_2	gra2_1)	(grm1_1	(grm1_2
(((vel2_1	(((((hal1_2	((icr1_2	icr2_1)	icr1_3))	(gag2_1	(gab1_2	vel2_2)))	(((gag1_1	vel1_1)	icr2_2)	lai2_1))	((((((lit2_1	vul1_1)	icr1_1)	gab2_1)	((vup2_1	vul3_1)	lit1_1))	vul2_1)	(((gal1_2	(lai1_2	tri2_1))	(lai1_1	lai2_2))	tri1_2)))	((vup1_1	vup2_2)	(gac2_1	plu2_2))))	(((((bur1_1	tri2_2)	tri1_1)	(bur1_2	bur2_2))	bur2_1)	ceb1_1))	((((((rot2_1	rot3_1)	rot3_2)	(((gac1_1	(gal1_1	gal2_1))	(ceb1_2	ceb2_2))	(vir1_2	vir2_2)))	(((((((406.1_1	gab1_1)	(416.1_1
(((((((((((vel2_1	gag2_1)	((gab2_1	lit1_1)	lai2_1))	vul3_1)	((gab1_2	lit2_1)	icr1_1))	((vup2_2	vup1_1)	(gac2_1	plu2_2)))	((((((gag1_1	icr2_2)	vel1_1)	(icr1_3	vup2_1))	(hal1_2	vul2_1))	((((gal1_2	lai2_2)	lai1_1)	(lai1_2	tri2_1))	tri1_2))	((vul1_1	vel2_2)	(icr1_2	icr2_1))))	ceb1_1)	((((bur1_1	tri2_2)	tri1_1)	(bur1_2	bur2_2))	bur2_1))	((((366.1_2	rot1_1)	369.1_1)	gra1_1)	((gra1_2	gra2_1)	(grm1_1	(grm1_2	grm2_1)))))	((((rot2_1	rot3_1)	rot3_2)	(366.1_1
(((((((((vel2_1	(icr1_3	vul1_1))	vup2_1)	((((hal1_2	vul2_1)	(((gag1_1	lit1_1)	icr2_2)	(gag2_1	icr1_1)))	(vup1_1	vup2_2))	((vul3_1	vel2_2)	((gac2_1	plu2_2)	lit2_1))))	(((gab1_2	lai2_1)	(gab2_1	vel1_1))	((gal1_2	(lai2_2	lai1_2))	(lai1_1	(tri1_2	tri2_1)))))	(icr1_2	icr2_1))	((((bur1_1	tri1_1)	tri2_2)	(bur1_2	bur2_2))	bur2_1))	ceb1_1)	((((366.1_2	369.1_1)	rot1_1)	gra1_1)	((gra1_2	gra2_1)	(grm1_1	(grm1_2	grm2_1)))))	(((((rot2_1	rot3_1)	rot3_2)	((((((406.1_1
(((((((((((vel2_1	((((vul2_1	hal1_2)	vel1_1)	(icr1_1	(icr1_2	icr2_1)))	((vup2_2	vup1_1)	(vul3_1	(gag1_1	lit2_1)))))	icr2_2)	((((((gab2_1	gag2_1)	vul1_1)	(vel2_2	lit1_1))	(gab1_2	icr1_3))	vup2_1)	(gac2_1	plu2_2)))	((((gal1_2	(lai1_2	lai2_2))	tri2_1)	(lai1_1	tri1_2))	lai2_1))	((((bur1_1	tri2_2)	((bur1_2	bur2_2)	tri1_1))	bur2_1)	ceb1_1))	((((366.1_2	369.1_1)	gra1_1)	rot1_1)	((gra1_2	gra2_1)	(grm1_1	(grm1_2	grm2_1)))))	(366.1_1	icr2_3))	((((((406.1_1	416.1_2)
(((((((vel2_1	(((((vul3_1	(((icr1_1	lit2_1)	(gag2_1	(icr1_2	icr2_1)))	(gac2_1	plu2_2)))	((((vel1_1	vul2_1)	(gab2_1	gab1_2))	(gag1_1	hal1_2))	(vel2_2	icr2_2)))	(icr1_3	vul1_1))	lai2_1)	((vup1_1	vup2_2)	(vup2_1	lit1_1))))	((gal1_2	(lai1_1	(lai1_2	(lai2_2	tri2_1))))	tri1_2))	((((bur1_1	tri2_2)	tri1_1)	(bur1_2	bur2_2))	bur2_1))	ceb1_1)	(((rot2_1	rot3_1)	rot3_2)	((((((406.1_1	416.1_1)	(416.1_2	hal1_1))	gab1_1)	(plu2_1	plu1_1))	(ceb2_1	hal2_1))	(vir1_1
(((((vel2_1	((lai2_1	((icr2_2	lit2_1)	icr1_1))	(((gab2_1	vel2_2)	(gag1_1	vul2_1))	gab1_2)))	((vup1_1	vup2_2)	(gac2_1	plu2_2)))	(((vul1_1	hal1_2)	(((((vup2_1	vul3_1)	lit1_1)	vel1_1)	icr1_3)	(((gal1_2	tri1_2)	(lai1_1	lai1_2))	(lai2_2	tri2_1))))	((icr1_2	icr2_1)	gag2_1)))	(((((bur1_1	tri1_1)	tri2_2)	(bur1_2	bur2_2))	bur2_1)	ceb1_1))	((((rot2_1	rot3_1)	rot3_2)	((((366.1_2	369.1_1)	gra1_1)	rot1_1)	((gra1_2	gra2_1)	(grm1_1	(grm1_2	grm2_1)))))	(((366.1_1
(((vel2_1	(((((gab2_1	(((vul3_1	icr1_1)	(gag2_1	(icr1_3	lit2_1)))	((gab1_2	vul1_1)	(icr1_2	icr2_1))))	((lit1_1	vel2_2)	gag1_1))	((((gal1_2	lai2_2)	lai1_1)	((lai1_2	tri2_1)	tri1_2))	(lai2_1	vup2_1)))	((((vup2_2	vup1_1)	(gac2_1	plu2_2))	(hal1_2	icr2_2))	vel1_1))	vul2_1))	((((bur1_1	(tri1_1	tri2_2))	(bur1_2	bur2_2))	bur2_1)	ceb1_1))	(((((rot2_1	rot3_1)	rot3_2)	((366.1_1	icr2_3)	(((((gac1_1	gal2_1)	gal1_1)	(ceb1_2	ceb2_2))	(vir1_2	vir2_2))	(rhc1_1
(((((vel2_1	(gag2_1	vel1_1))	((vup1_1	vup2_2)	(gac2_1	plu2_2)))	(((gab1_2	((gag1_1	hal1_2)	vul2_1))	((icr1_2	icr2_1)	lit2_1))	(gab2_1	(((((gal1_2	(lai1_2	lai2_2))	tri1_2)	(tri2_1	lai1_1))	(icr1_1	vel2_2))	((((lit1_1	lai2_1)	vul3_1)	((icr2_2	vul1_1)	vup2_1))	icr1_3)))))	(((((bur1_1	tri1_1)	tri2_2)	(bur1_2	bur2_2))	bur2_1)	ceb1_1))	(((((((406.1_1	gab1_1)	(ceb2_1	hal2_1))	(plu2_1	plu1_1))	((416.1_1	416.1_2)	hal1_1))	(vir1_1	vir2_1))	(((366.1_1	icr2_3)
((((((((vel2_1	(lit1_1	(icr1_3	lai2_1)))	(icr2_2	(gab2_1	icr1_1)))	((lit2_1	hal1_2)	(((gal1_2	(lai2_2	tri2_1))	lai1_2)	(lai1_1	tri1_2))))	(gab1_2	((gag2_1	vup2_1)	vul2_1)))	(((vup1_1	vup2_2)	(gac2_1	plu2_2))	(vul3_1	vul1_1)))	((gag1_1	(icr1_2	icr2_1))	(vel2_2	vel1_1)))	(((((bur1_1	tri1_1)	(bur1_2	bur2_2))	tri2_2)	bur2_1)	ceb1_1))	((((((rot2_1	(rot3_1	rot3_2))	(((((406.1_1	gab1_1)	416.1_2)	416.1_1)	(((ceb2_1	hal2_1)	(plu2_1	plu1_1))	hal1_1))	(vir1_1
((((((((vel2_1	(icr1_1	vel1_1))	((icr1_3	(icr2_2	lit2_1))	gab2_1))	(gab1_2	vup2_1))	((icr1_2	icr2_1)	vel2_2))	((gag1_1	(hal1_2	lai2_1))	(vul3_1	vul1_1)))	(((((vup1_1	vup2_2)	gac2_1)	plu2_2)	(gag2_1	(lit1_1	vul2_1)))	(((gal1_2	lai1_2)	((lai1_1	tri2_1)	tri1_2))	lai2_2)))	(((((bur1_1	tri1_1)	tri2_2)	(bur1_2	bur2_2))	bur2_1)	ceb1_1))	((((((rot2_1	rot3_1)	rot3_2)	(rhc1_1	rhc1_2))	(((((406.1_1	416.1_1)	(ceb2_1	hal1_1))	((416.1_2	hal2_1)	gab1_1))	(plu2_1
((((((vel2_1	((vul1_1	((hal1_2	gab1_2)	icr2_2))	((icr1_1	(icr1_2	icr2_1))	vup2_1)))	((((lit2_1	vel2_2)	vel1_1)	vul3_1)	icr1_3))	(((lit1_1	lai2_1)	((gag1_1	((vul2_1	gag2_1)	gab2_1))	(((((gal1_2	tri2_1)	lai1_1)	lai2_2)	tri1_2)	lai1_2)))	((vup2_2	vup1_1)	(gac2_1	plu2_2))))	((((bur1_1	(tri1_1	tri2_2))	(bur1_2	bur2_2))	bur2_1)	ceb1_1))	(((((rot2_1	rot3_1)	rot3_2)	(((gal1_1	(gac1_1	gal2_1))	(ceb1_2	ceb2_2))	(vir1_2	vir2_2)))	(rhc1_1	rhc1_2))	(((((366.1_2
((((((vel2_1	(vul1_1	lai2_1))	(((((((hal1_2	vup2_1)	gab1_2)	(lit1_1	vel1_1))	vel2_2)	icr2_2)	gag2_1)	icr1_3))	((gag1_1	lit2_1)	((((vul3_1	(icr1_1	vul2_1))	gab2_1)	((gal1_2	((lai1_1	lai2_2)	lai1_2))	(tri1_2	tri2_1)))	(icr1_2	icr2_1))))	(((vup2_2	vup1_1)	gac2_1)	plu2_2))	(((bur1_1	(((bur1_2	bur2_2)	tri1_1)	tri2_2))	bur2_1)	ceb1_1))	((((((rot2_1	(rot3_1	rot3_2))	(((((gal1_1	gal2_1)	gac1_1)	ceb2_2)	ceb1_2)	(vir1_2	vir2_2)))	((((406.1_1	(416.1_1	(ceb2_1
(((((((vel2_1	gag2_1)	gab1_2)	((((gag1_1	vup2_1)	(icr1_2	icr2_1))	icr2_2)	((((gab2_1	hal1_2)	(vul2_1	vul3_1))	((lit1_1	vel1_1)	vel2_2))	lai2_1)))	((vup1_1	vup2_2)	(gac2_1	plu2_2)))	((icr1_3	(((gal1_2	lai2_2)	lai1_1)	(tri1_2	(lai1_2	tri2_1))))	vul1_1))	(lit2_1	icr1_1))	(((((((rot2_1	rot3_1)	rot3_2)	((((406.1_1	((416.1_1	hal2_1)	416.1_2))	(gab1_1	(hal1_1	(plu2_1	plu1_1))))	ceb2_1)	(vir1_1	vir2_1)))	((((gal1_1	gac1_1)	gal2_1)	(ceb1_2	ceb2_2))	(vir1_2
(((((((vel2_1	icr1_3)	((icr1_2	icr2_1)	vul1_1))	(vel1_1	icr2_2))	((((gac2_1	plu2_2)	((gab1_2	(hal1_2	vel2_2))	lit2_1))	(vup2_2	vup1_1))	((vul3_1	(gag2_1	vup2_1))	(lai2_1	lai1_1))))	((((gab2_1	vul2_1)	(gag1_1	icr1_1))	lit1_1)	(((gal1_2	(lai2_2	tri2_1))	lai1_2)	tri1_2)))	((((bur1_1	(bur1_2	bur2_2))	(tri1_1	tri2_2))	bur2_1)	ceb1_1))	((((((rot2_1	rot3_1)	rot3_2)	((((gac1_1	gal1_1)	gal2_1)	(ceb1_2	ceb2_2))	(vir1_2	vir2_2)))	((((((406.1_1	(plu1_1	plu2_1))
((((((vel2_1	gag2_1)	((vel1_1	vup2_1)	vul3_1))	((((((gac2_1	plu2_2)	lit2_1)	(((gal1_2	tri2_1)	(lai1_2	tri1_2))	lai2_2))	icr1_1)	(((gab1_2	lit1_1)	vul1_1)	gab2_1))	(icr1_2	icr2_1)))	((((vup2_2	vup1_1)	(gag1_1	hal1_2))	(icr2_2	vel2_2))	((icr1_3	vul2_1)	(lai1_1	lai2_1))))	(((((bur1_1	tri2_2)	tri1_1)	(bur1_2	bur2_2))	bur2_1)	ceb1_1))	(((((rot2_1	rot3_1)	rot3_2)	((((406.1_1	416.1_2)	(416.1_1	hal2_1))	((plu1_1	plu2_1)	((ceb2_1	gab1_1)	hal1_1)))	(vir1_1
((((((vel2_1	((((vel2_2	lit1_1)	icr2_2)	(vup2_1	vel1_1))	((gac2_1	plu2_2)	icr1_1)))	(((gal1_2	(lai2_2	tri2_1))	lai1_2)	tri1_2))	((vup1_1	vup2_2)	(gag1_1	(gag2_1	vul1_1))))	(icr1_3	((((gab2_1	lit2_1)	(hal1_2	(vul2_1	vul3_1)))	(gab1_2	(lai1_1	lai2_1)))	(icr1_2	icr2_1))))	((((bur1_1	(tri1_1	tri2_2))	(bur1_2	bur2_2))	bur2_1)	ceb1_1))	((((((rot2_1	rot3_1)	rot3_2)	(((366.1_2	369.1_1)	rot1_1)	(((gra1_1	gra1_2)	gra2_1)	(grm1_1	(grm1_2	grm2_1)))))	(366.1_1
(((((vel2_1	(((gal1_2	tri1_2)	lai2_2)	(lai1_2	tri2_1)))	(vup1_1	vup2_2))	(((((((gag1_1	lit1_1)	vul1_1)	icr1_1)	vel2_2)	(icr1_2	icr2_1))	((icr2_2	vul3_1)	((gab2_1	((lai1_1	lai2_1)	vel1_1))	vup2_1)))	((gab1_2	((gac2_1	plu2_2)	(hal1_2	icr1_3)))	((gag2_1	vul2_1)	lit2_1))))	((((bur1_1	(tri1_1	tri2_2))	(bur1_2	bur2_2))	bur2_1)	ceb1_1))	(((((((rot2_1	rot3_1)	rot3_2)	((((((406.1_1	gab1_1)	(416.1_1	ceb2_1))	(hal2_1	(plu1_1	plu2_1)))	hal1_1)	416.1_2)	(vir1_1
((((((((vel2_1	(icr1_1	(lai1_1	lai2_1)))	(gag1_1	(hal1_2	vel1_1)))	plu2_2)	(((((gab1_2	gag2_1)	((vul1_1	vul3_1)	icr1_3))	((icr2_2	lit1_1)	(icr1_2	icr2_1)))	((vup1_1	vup2_2)	gac2_1))	((((gab2_1	vup2_1)	lit2_1)	vel2_2)	vul2_1)))	(gal1_2	((lai2_2	(lai1_2	tri2_1))	tri1_2)))	(((((bur1_1	tri1_1)	tri2_2)	(bur1_2	bur2_2))	bur2_1)	ceb1_1))	(((rot2_1	rot3_2)	rot3_1)	((((366.1_1	icr2_3)	(rhc1_1	rhc1_2))	(((406.1_1	(gab1_1	hal2_1))	((416.1_1	((plu1_1	plu2_1)
(((((vel2_1	(((gal1_2	lai1_1)	lai2_2)	((lai1_2	tri2_1)	tri1_2)))	((vup1_1	vup2_2)	(gac2_1	plu2_2)))	((((icr2_2	(gab2_1	icr1_3))	gab1_2)	((icr1_1	(vul1_1	((gag1_1	(vel2_2	vul2_1))	vel1_1)))	(lit1_1	lit2_1)))	(((vul3_1	vup2_1)	(hal1_2	lai2_1))	(gag2_1	(icr1_2	icr2_1)))))	((((bur1_1	(bur1_2	bur2_2))	(tri1_1	tri2_2))	bur2_1)	ceb1_1))	((((rot2_1	rot3_1)	rot3_2)	(rhc1_1	rhc1_2))	((((366.1_1	icr2_3)	((((gac1_1	gal2_1)	gal1_1)	(ceb1_2	ceb2_2))	(vir1_2
(((((vel2_1	((vul2_1	vup2_1)	((vup1_1	vup2_2)	(gac2_1	plu2_2))))	(((((vul3_1	icr1_3)	gab2_1)	(icr1_1	(gag2_1	(icr1_2	icr2_1))))	(((gab1_2	vel2_2)	(((gal1_2	tri2_1)	(lai1_1	(lai1_2	lai2_2)))	tri1_2))	((vel1_1	vul1_1)	lai2_1)))	hal1_2))	((gag1_1	lit2_1)	(icr2_2	lit1_1)))	((((bur1_1	tri2_2)	((bur1_2	bur2_2)	tri1_1))	bur2_1)	ceb1_1))	((((((rot2_1	(rot3_1	rot3_2))	(366.1_1	icr2_3))	(((gac1_1	(gal1_1	gal2_1))	(ceb1_2	ceb2_2))	(vir1_2	vir2_2)))	((((406.1_1
(((((((((vel2_1	gag2_1)	hal1_2)	((gab2_1	((icr2_2	gab1_2)	(vup2_1	lai2_1)))	((lit1_1	vul3_1)	lit2_1)))	((vup1_1	vup2_2)	(gac2_1	plu2_2)))	(((((gag1_1	vul1_1)	icr1_3)	(vel2_2	vul2_1))	(((gal1_2	lai2_2)	((lai1_1	tri2_1)	lai1_2))	tri1_2))	vel1_1))	(icr1_1	(icr1_2	icr2_1)))	(((bur1_1	bur2_1)	((bur1_2	bur2_2)	(tri1_1	tri2_2)))	ceb1_1))	((((((rot2_1	rot3_1)	rot3_2)	((((gac1_1	gal1_1)	gal2_1)	(ceb1_2	ceb2_2))	(vir1_2	vir2_2)))	(((366.1_2	369.1_1)	(gra1_1
(((((((((((vel2_1	(vul2_1	vel2_2))	((gal1_2	(tri1_2	tri2_1))	((lai1_1	lai2_2)	lai1_2)))	vul1_1)	((hal1_2	icr1_1)	((icr1_2	icr2_1)	icr1_3)))	gag2_1)	lit1_1)	gab1_2)	((vul3_1	((gab2_1	lit2_1)	vel1_1))	(((((vup2_2	vup1_1)	plu2_2)	gac2_1)	(gag1_1	(icr2_2	vup2_1)))	lai2_1)))	ceb1_1)	((((bur1_1	tri2_2)	(bur1_2	bur2_2))	tri1_1)	bur2_1))	(((((rot2_1	rot3_1)	rot3_2)	((((406.1_1	gab1_1)	((ceb2_1	(plu2_1	plu1_1))	hal1_1))	((416.1_1	hal2_1)	416.1_2))	(vir1_1
(((((vel2_1	(vul3_1	lai2_1))	(((lit1_1	lit2_1)	vel1_1)	(icr1_2	icr2_1)))	(((((((gab1_2	gag2_1)	(hal1_2	vul1_1))	(((gal1_2	(lai2_2	((lai1_2	tri1_2)	tri2_1)))	lai1_1)	(vel2_2	vup2_1)))	(icr1_1	icr1_3))	icr2_2)	((gab2_1	vul2_1)	gag1_1))	((vup2_2	vup1_1)	(gac2_1	plu2_2))))	(((((bur1_1	tri2_2)	tri1_1)	(bur1_2	bur2_2))	bur2_1)	ceb1_1))	(((((rot2_1	rot3_1)	rot3_2)	((366.1_1	icr2_3)	(rhc1_1	rhc1_2)))	((((406.1_1	ceb2_1)	((416.1_1	(gab1_1	(plu2_1	plu1_1)))
(((((vel2_1	((vup1_1	vup2_2)	(gac2_1	plu2_2)))	(((icr1_2	icr2_1)	((lai2_1	vel1_1)	(vul2_1	vul3_1)))	(((((gab1_2	vup2_1)	(((gag1_1	hal1_2)	lit2_1)	icr2_2))	(gab2_1	icr1_3))	(vul1_1	((gag2_1	icr1_1)	lit1_1)))	(vel2_2	((gal1_2	lai1_1)	((lai1_2	(lai2_2	tri2_1))	tri1_2))))))	ceb1_1)	((((bur1_1	tri1_1)	tri2_2)	(bur1_2	bur2_2))	bur2_1))	((((rot2_1	rot3_1)	rot3_2)	((((366.1_1	icr2_3)	(rhc1_1	rhc1_2))	((((366.1_2	369.1_1)	rot1_1)	gra1_1)	((gra1_2	gra2_1)
(((((((((vel2_1	((hal1_2	vul1_1)	icr1_3))	((((lit1_1	(vup2_1	gab1_2))	vul2_1)	(gag1_1	icr2_2))	((icr1_2	icr2_1)	vul3_1)))	(((vup1_1	vup2_2)	(gac2_1	plu2_2))	gab2_1))	(lit2_1	((icr1_1	vel2_2)	((gag2_1	lai2_1)	vel1_1))))	((((gal1_2	lai1_1)	tri2_1)	lai2_2)	(lai1_2	tri1_2)))	ceb1_1)	((((bur1_1	tri2_2)	(bur1_2	bur2_2))	tri1_1)	bur2_1))	((((366.1_2	gra1_1)	369.1_1)	rot1_1)	((gra1_2	gra2_1)	(grm1_1	(grm1_2	grm2_1)))))	(((rot2_1	(rot3_1	rot3_2))	(((((((406.1_1
((((((((((vel2_1	(((icr1_2	icr2_1)	((icr1_3	vul2_1)	((icr2_2	lit2_1)	(plu2_2	vul1_1))))	vel1_1))	gab1_2)	vul3_1)	vup2_1)	((gal1_2	(lai1_1	((lai1_2	lai2_2)	tri2_1)))	tri1_2))	((gag1_1	lit1_1)	vel2_2))	((vup1_1	vup2_2)	gac2_1))	(gag2_1	(((gab2_1	hal1_2)	lai2_1)	icr1_1)))	((((bur1_1	(tri1_1	tri2_2))	(bur1_2	bur2_2))	bur2_1)	ceb1_1))	((((((rot2_1	(rot3_1	rot3_2))	(((((406.1_1	gab1_1)	(416.1_1	(416.1_2	hal2_1)))	hal1_1)	(ceb2_1	(plu1_1	plu2_1)))	(vir1_1
(((((((vel2_1	((((gab1_2	vel2_2)	icr2_2)	((gag2_1	(hal1_2	icr1_1))	(icr1_2	icr2_1)))	vel1_1))	((vup1_1	vup2_2)	gac2_1))	lai2_1)	(((((vul2_1	vul1_1)	(((gal1_2	lai2_2)	((lai1_1	tri1_2)	tri2_1))	lai1_2))	((gab2_1	lit1_1)	((lit2_1	vul3_1)	vup2_1)))	(gag1_1	plu2_2))	icr1_3))	ceb1_1)	((((bur1_1	tri2_2)	tri1_1)	(bur1_2	bur2_2))	bur2_1))	((((((rot2_1	rot3_2)	rot3_1)	(((((406.1_1	((plu1_1	plu2_1)	hal1_1))	(416.1_1	ceb2_1))	(gab1_1	hal2_1))	416.1_2)	(vir1_1
((((vel2_1	(gab1_2	((gab2_1	vul1_1)	(((gag1_1	hal1_2)	vel2_2)	gag2_1))))	((((vup2_1	icr1_3)	(((((icr2_2	vel1_1)	vul2_1)	(icr1_1	lit2_1))	((icr1_2	icr2_1)	(lai2_1	lit1_1)))	(((gal1_2	tri2_1)	lai2_2)	((lai1_1	lai1_2)	tri1_2))))	vul3_1)	((vup1_1	vup2_2)	(gac2_1	plu2_2))))	(((((bur1_1	tri2_2)	(bur1_2	bur2_2))	tri1_1)	ceb1_1)	bur2_1))	(((((rot2_1	rot3_1)	rot3_2)	((366.1_1	icr2_3)	(((((gac1_1	gal2_1)	gal1_1)	ceb1_2)	ceb2_2)	(vir1_2	vir2_2))))	(((366.1_2
(((((vel2_1	(((((hal1_2	icr1_1)	icr1_3)	(vel2_2	vul1_1))	(vul2_1	icr2_2))	(icr1_2	icr2_1)))	((((vup1_1	vup2_2)	(gac2_1	plu2_2))	((((gal1_2	tri2_1)	lai2_2)	(lai1_2	tri1_2))	lai1_1))	gag2_1))	((((gag1_1	lit2_1)	gab2_1)	gab1_2)	((vul3_1	lai2_1)	((lit1_1	vup2_1)	vel1_1))))	((((bur1_1	(tri1_1	tri2_2))	(bur1_2	bur2_2))	bur2_1)	ceb1_1))	((((rot2_1	rot3_1)	rot3_2)	(((366.1_1	icr2_3)	(rhc1_1	rhc1_2))	(((((406.1_1	(plu1_1	plu2_1))	(((416.1_1	ceb2_1)	gab1_1)
(((vel2_1	((((((icr1_2	icr2_1)	icr1_3)	(((hal1_2	vul2_1)	vup2_1)	(icr2_2	vul3_1)))	((gab2_1	lit1_1)	(gab1_2	(((gal1_2	tri1_2)	(lai1_1	(lai1_2	(lai2_2	tri2_1))))	(icr1_1	vel1_1)))))	(lit2_1	((gag1_1	((gag2_1	vel2_2)	vul1_1))	lai2_1)))	((vup1_1	vup2_2)	(gac2_1	plu2_2))))	((((bur1_1	tri1_1)	((bur1_2	bur2_2)	tri2_2))	bur2_1)	ceb1_1))	(((((rot2_1	(rot3_1	rot3_2))	((((gac1_1	gal1_1)	gal2_1)	(ceb1_2	ceb2_2))	(vir1_2	vir2_2)))	((((366.1_2	369.1_1)	gra1_1)
((((((vel2_1	(icr1_2	icr2_1))	((hal1_2	(icr2_2	vul2_1))	vup2_1))	(((((lai2_1	vel1_1)	(gab1_2	icr1_3))	gag1_1)	(vel2_2	lit1_1))	((vul1_1	((gab2_1	(gag2_1	lit2_1))	(icr1_1	vul3_1)))	(((gal1_2	(lai2_2	tri2_1))	tri1_2)	(lai1_2	lai1_1)))))	((vup1_1	vup2_2)	(gac2_1	plu2_2)))	((((bur1_1	(tri1_1	tri2_2))	(bur1_2	bur2_2))	bur2_1)	ceb1_1))	((((((rot2_1	rot3_2)	rot3_1)	(rhc1_1	rhc1_2))	(((((((406.1_1	416.1_1)	hal1_1)	((gab1_1	hal2_1)	ceb2_1))	(plu1_1	plu2_1))
(((((((vel2_1	(icr1_1	(icr1_2	icr2_1)))	(((vel1_1	((gab1_2	vul2_1)	lai2_1))	icr1_3)	((((gal1_2	lai1_1)	((lai2_2	lai1_2)	tri1_2))	tri2_1)	vup2_1)))	vel2_2)	((((gab2_1	(gag1_1	icr2_2))	((vul3_1	lit2_1)	lit1_1))	((((vup1_1	vup2_2)	plu2_2)	gac2_1)	gag2_1))	(hal1_2	vul1_1)))	ceb1_1)	((bur1_1	((bur1_2	bur2_2)	(tri1_1	tri2_2)))	bur2_1))	((((((rot2_1	rot3_1)	rot3_2)	((366.1_1	icr2_3)	((((gac1_1	gal2_1)	gal1_1)	(ceb1_2	ceb2_2))	(vir1_2	vir2_2))))	(((((406.1_1
(((((((vel2_1	(icr2_2	vul1_1))	(icr1_2	icr2_1))	(((vup2_1	vul2_1)	icr1_3)	((gag2_1	vel2_2)	lit1_1)))	(((gal1_2	(lai1_2	lai2_2))	(tri1_2	tri2_1))	lai1_1))	(((gag1_1	lai2_1)	(((gab2_1	vul3_1)	lit2_1)	(((gab1_2	hal1_2)	icr1_1)	vel1_1)))	((vup1_1	vup2_2)	(gac2_1	plu2_2))))	(((((bur1_1	tri1_1)	tri2_2)	bur2_1)	(bur1_2	bur2_2))	ceb1_1))	(((((rot2_1	(rot3_1	rot3_2))	(rhc1_1	rhc1_2))	((366.1_1	icr2_3)	((((((406.1_1	hal1_1)	(hal2_1	(plu2_1	plu1_1)))	gab1_1)
(((((((vel2_1	lit2_1)	gab1_2)	(gag2_1	hal1_2))	((((icr1_1	(gag1_1	icr2_2))	(vul3_1	lit1_1))	((lai2_1	(vul2_1	icr1_3))	(((gab2_1	vel2_2)	vel1_1)	((icr1_2	icr2_1)	(vul1_1	vup2_1)))))	((vup1_1	vup2_2)	(gac2_1	plu2_2))))	((((gal1_2	tri2_1)	lai1_2)	(lai2_2	tri1_2))	lai1_1))	((((bur1_1	(tri1_1	tri2_2))	(bur1_2	bur2_2))	bur2_1)	ceb1_1))	((((((rot2_1	rot3_1)	rot3_2)	(((((406.1_1	416.1_1)	(gab1_1	(plu1_1	plu2_1)))	(ceb2_1	hal1_1))	(416.1_2	hal2_1))	((((gac1_1
(((((((((vel2_1	gab1_2)	vul1_1)	((gab2_1	icr2_2)	vel2_2))	((((gag1_1	((icr1_1	vul3_1)	vel1_1))	lai2_1)	(lit1_1	hal1_2))	icr1_3))	vul2_1)	((((vup2_2	vup1_1)	plu2_2)	gac2_1)	((lit2_1	vup2_1)	((((gal1_2	lai2_2)	lai1_2)	lai1_1)	(tri1_2	tri2_1)))))	((icr1_2	icr2_1)	gag2_1))	(((((bur1_1	tri2_2)	tri1_1)	(bur1_2	bur2_2))	bur2_1)	ceb1_1))	(((((((rot2_1	rot3_1)	rot3_2)	((((((406.1_1	416.1_1)	((416.1_2	hal2_1)	(plu1_1	plu2_1)))	ceb2_1)	hal1_1)	gab1_1)	(vir1_1
((((((((vel2_1	((vup1_1	vup2_2)	(gac2_1	plu2_2)))	((vel1_1	lit2_1)	(gag1_1	(hal1_2	vul3_1))))	(vul2_1	gag2_1))	lai2_1)	((gab2_1	(icr2_2	lit1_1))	((gal1_2	((lai1_2	lai1_1)	tri1_2))	(lai2_2	tri2_1))))	((((gab1_2	icr1_3)	vel2_2)	((vup2_1	vul1_1)	(icr1_2	icr2_1)))	icr1_1))	(((((bur1_1	tri2_2)	tri1_1)	(bur1_2	bur2_2))	bur2_1)	ceb1_1))	((((((rot2_1	rot3_1)	rot3_2)	((((((406.1_1	hal1_1)	ceb2_1)	hal2_1)	((416.1_2	(plu1_1	plu2_1))	gab1_1))	416.1_1)	(vir1_1
((((vel2_1	(((((gab2_1	hal1_2)	((vup1_1	vup2_2)	(gac2_1	plu2_2)))	((((icr1_3	vel1_1)	vul2_1)	((icr1_1	lit2_1)	(icr1_2	icr2_1)))	(((vul1_1	vup2_1)	vel2_2)	(icr2_2	vul3_1))))	(((gab1_2	gag2_1)	lai2_1)	gag1_1))	((((gal1_2	lai1_2)	tri1_2)	(lai1_1	lai2_2))	tri2_1)))	lit1_1)	(((bur1_1	((bur1_2	bur2_2)	(tri1_1	tri2_2)))	bur2_1)	ceb1_1))	(((((rot2_1	rot3_1)	rot3_2)	((((((406.1_1	hal2_1)	ceb2_1)	(plu2_1	plu1_1))	416.1_2)	(416.1_1	(gab1_1	hal1_1)))	(vir1_1
(((vel2_1	(((((vup2_2	vup1_1)	(gac2_1	plu2_2))	((icr1_2	icr2_1)	vul1_1))	((((((gag1_1	lai2_1)	(lit1_1	hal1_2))	vel1_1)	icr1_3)	((gal1_2	tri1_2)	((lai2_2	lai1_1)	(lai1_2	tri2_1))))	(((((gab2_1	icr1_1)	icr2_2)	vup2_1)	gag2_1)	(lit2_1	vul2_1))))	((gab1_2	vul3_1)	vel2_2)))	(((((bur1_1	tri2_2)	tri1_1)	(bur1_2	bur2_2))	bur2_1)	ceb1_1))	(((((((rot2_1	rot3_1)	rot3_2)	(((((406.1_1	hal1_1)	(416.1_1	((416.1_2	hal2_1)	ceb2_1)))	gab1_1)	(plu1_1	plu2_1))	(vir1_1
(((((vel2_1	(hal1_2	vup2_1))	(((((((gag2_1	(icr1_1	lit2_1))	(gab1_2	vel2_2))	vul2_1)	(icr1_3	lai2_1))	(((lit1_1	vel1_1)	gag1_1)	gab2_1))	((((gal1_2	lai1_1)	lai2_2)	tri1_2)	(lai1_2	tri2_1)))	(vul1_1	(icr1_2	icr2_1))))	(((vup1_1	vup2_2)	(gac2_1	plu2_2))	(icr2_2	vul3_1)))	((((bur1_1	tri1_1)	((bur1_2	bur2_2)	tri2_2))	bur2_1)	ceb1_1))	((((((rot2_1	rot3_1)	rot3_2)	((((gal2_1	(gac1_1	gal1_1))	ceb1_2)	ceb2_2)	(vir1_2	vir2_2)))	(((((406.1_1	gab1_1)	416.1_1)
((((((vel2_1	(((gag1_1	vel2_2)	(gab1_2	(vul2_1	vul3_1)))	((gal1_2	((lai1_1	lai1_2)	lai2_2))	(tri1_2	tri2_1))))	(icr1_2	icr2_1))	((vul1_1	icr2_2)	lai2_1))	(((lit1_1	(vel1_1	icr1_3))	(((gab2_1	gag2_1)	(icr1_1	vup2_1))	hal1_2))	(((vup1_1	vup2_2)	(gac2_1	plu2_2))	lit2_1)))	(((((bur1_1	tri2_2)	tri1_1)	(bur1_2	bur2_2))	bur2_1)	ceb1_1))	((((((rot2_1	rot3_1)	rot3_2)	(((((((406.1_1	gab1_1)	hal2_1)	416.1_1)	416.1_2)	(ceb2_1	(plu2_1	plu1_1)))	hal1_1)	(vir1_1
(((((((vel2_1	vel1_1)	((((gab1_2	icr1_3)	gag1_1)	hal1_2)	vul3_1))	(vel2_2	((icr1_2	icr2_1)	(icr2_2	lai2_1))))	(((lit1_1	gag2_1)	vul2_1)	((vup1_1	vup2_2)	(gac2_1	plu2_2))))	(((vup2_1	(icr1_1	gab2_1))	vul1_1)	((((gal1_2	(lai1_2	lai2_2))	lai1_1)	(tri2_1	tri1_2))	lit2_1)))	((((bur1_1	(tri1_1	tri2_2))	(bur1_2	bur2_2))	bur2_1)	ceb1_1))	(((((((rot2_1	rot3_1)	rot3_2)	((((((406.1_1	416.1_2)	gab1_1)	416.1_1)	((ceb2_1	hal2_1)	hal1_1))	(plu1_1	plu2_1))	(vir1_1
((((((((vel2_1	icr1_3)	(((vul1_1	(lit1_1	vup2_1))	gag2_1)	(vul3_1	((gab1_2	hal1_2)	lit2_1))))	(((gab2_1	(vel2_2	gag1_1))	(gac2_1	plu2_2))	((icr1_2	icr2_1)	lai2_1)))	((gal1_2	lai1_1)	(((lai1_2	tri1_2)	lai2_2)	tri2_1)))	(icr2_2	((icr1_1	vel1_1)	vul2_1)))	(vup1_1	vup2_2))	(((((bur1_1	tri1_1)	tri2_2)	(bur1_2	bur2_2))	bur2_1)	ceb1_1))	(((((((rot2_1	rot3_1)	rot3_2)	(((406.1_1	((((416.1_2	(hal2_1	ceb2_1))	(plu1_1	plu2_1))	hal1_1)	gab1_1))	416.1_1)	(vir1_1
((((((((((vel2_1	gab1_2)	((icr1_2	icr2_1)	(vul3_1	vel1_1)))	vul1_1)	((icr1_1	icr2_2)	(icr1_3	lai2_1)))	(gab2_1	(gag2_1	vel2_2)))	(gac2_1	plu2_2))	(vup2_2	vup1_1))	(((lit2_1	vup2_1)	(hal1_2	lit1_1))	(vul2_1	(gag1_1	(((gal1_2	tri2_1)	((lai1_2	lai2_2)	tri1_2))	lai1_1)))))	((((bur1_1	tri1_1)	((bur1_2	bur2_2)	tri2_2))	bur2_1)	ceb1_1))	(((((rot2_1	rot3_2)	rot3_1)	(rhc1_1	rhc1_2))	((((366.1_2	369.1_1)	gra1_1)	rot1_1)	((gra1_2	gra2_1)	(grm1_1	(grm1_2
(((((((vel2_1	(icr1_3	lai2_1))	((((gal1_2	lai2_2)	lai1_2)	(tri1_2	tri2_1))	lai1_1))	(icr2_2	(gab1_2	gag1_1)))	(((((hal1_2	vel2_2)	((gab2_1	gag2_1)	(lit2_1	vup2_1)))	(((icr1_1	((vul3_1	vel1_1)	vul1_1))	vul2_1)	lit1_1))	(icr1_2	icr2_1))	(gac2_1	plu2_2)))	(vup1_1	vup2_2))	(((((bur1_1	tri2_2)	tri1_1)	(bur1_2	bur2_2))	bur2_1)	ceb1_1))	((((((rot2_1	rot3_1)	rot3_2)	(((((366.1_2	369.1_1)	gra1_1)	rot1_1)	((gra1_2	gra2_1)	(grm1_1	(grm1_2	grm2_1))))	(((((406.1_1
(((((((((vel2_1	(((((gab1_2	(gab2_1	icr1_1))	(icr1_2	icr2_1))	(hal1_2	vul3_1))	((lit2_1	lai2_1)	icr1_3))	(((gac2_1	plu2_2)	lit1_1)	vel1_1)))	vup2_1)	(((vel2_2	vul2_1)	((gag1_1	icr2_2)	gag2_1))	vul1_1))	((((gal1_2	tri2_1)	lai1_1)	tri1_2)	(lai1_2	lai2_2)))	(vup1_1	vup2_2))	((((bur1_1	(tri1_1	tri2_2))	(bur1_2	bur2_2))	bur2_1)	ceb1_1))	((366.1_2	((369.1_1	gra1_1)	rot1_1))	((gra1_2	gra2_1)	(grm1_1	(grm1_2	grm2_1)))))	((((rot2_1	rot3_2)	rot3_1)	(((((406.1_1
((((((((((vel2_1	(((vel2_2	lit2_1)	((gag1_1	vul3_1)	(hal1_2	lit1_1)))	lai2_1))	((gac2_1	plu2_2)	vul2_1))	(vup2_2	vup1_1))	(((((gab2_1	vel1_1)	icr1_1)	icr2_2)	vul1_1)	(icr1_2	icr2_1)))	(((gal1_2	lai2_2)	lai1_2)	(lai1_1	(tri1_2	tri2_1))))	((gab1_2	vup2_1)	(icr1_3	gag2_1)))	ceb1_1)	((((bur1_1	tri2_2)	(bur1_2	bur2_2))	tri1_1)	bur2_1))	((((rot2_1	rot3_1)	rot3_2)	(((366.1_1	icr2_3)	(rhc1_1	rhc1_2))	(((406.1_1	(416.1_1	ceb2_1))	((416.1_2	(((plu2_1	plu1_1)
(((((((vel2_1	((lai2_1	(vel2_2	vul2_1))	((vup2_1	icr1_3)	icr1_1)))	vul1_1)	((gac2_1	plu2_2)	hal1_2))	((vup1_1	vup2_2)	((((((gab1_2	lit1_1)	(gab2_1	lit2_1))	((((gal1_2	tri2_1)	lai2_2)	tri1_2)	(lai1_1	lai1_2)))	(gag1_1	icr2_2))	(vel1_1	(gag2_1	vul3_1)))	(icr1_2	icr2_1))))	((((bur1_1	tri1_1)	(bur1_2	bur2_2))	tri2_2)	bur2_1))	ceb1_1)	((((((rot2_1	(rot3_1	rot3_2))	(((((((406.1_1	416.1_1)	hal2_1)	ceb2_1)	hal1_1)	(416.1_2	gab1_1))	(plu1_1	plu2_1))	(vir1_1
((((vel2_1	(((((lit2_1	(vul1_1	(vel2_2	vup2_1)))	(gac2_1	plu2_2))	icr1_3)	(vel1_1	gab2_1))	gab1_2))	(((((((vup2_2	vup1_1)	gag2_1)	(lit1_1	vul3_1))	((hal1_2	icr1_1)	((icr2_2	vul2_1)	lai2_1)))	(((gal1_2	lai1_2)	lai1_1)	(tri1_2	(lai2_2	tri2_1))))	(icr1_2	icr2_1))	gag1_1))	((((bur1_1	(tri1_1	tri2_2))	(bur1_2	bur2_2))	bur2_1)	ceb1_1))	(((((((rot2_1	rot3_1)	rot3_2)	((((((406.1_1	(ceb2_1	hal2_1))	416.1_2)	hal1_1)	(plu1_1	plu2_1))	(416.1_1	gab1_1))	(vir1_1
(((((vel2_1	((((gab1_2	gag1_1)	icr2_2)	(lit1_1	vul3_1))	(hal1_2	(icr1_2	icr2_1))))	((((vel1_1	((gal1_2	(tri1_2	lai2_2))	(lai1_1	(lai1_2	tri2_1))))	(lit2_1	(icr1_1	lai2_1)))	((vup1_1	vup2_2)	vup2_1))	(((icr1_3	(vul2_1	vul1_1))	((gac2_1	plu2_2)	gag2_1))	(gab2_1	vel2_2))))	((((bur1_1	(tri1_1	tri2_2))	(bur1_2	bur2_2))	bur2_1)	ceb1_1))	((((rot2_1	rot3_1)	rot3_2)	(((((((406.1_1	hal2_1)	hal1_1)	416.1_2)	(plu1_1	plu2_1))	((416.1_1	ceb2_1)	gab1_1))	(vir1_1
((((((vel2_1	((vup2_1	((icr2_2	vul3_1)	lit2_1))	icr1_3))	(icr1_2	icr2_1))	(vul1_1	vel2_2))	(((vel1_1	gag2_1)	lai2_1)	((((vup1_1	vup2_2)	(((gab2_1	(lit1_1	vul2_1))	(hal1_2	icr1_1))	gag1_1))	(((((gal1_2	tri1_2)	tri2_1)	lai1_2)	lai2_2)	lai1_1))	((gac2_1	plu2_2)	gab1_2))))	(((((bur1_1	tri2_2)	tri1_1)	(bur1_2	bur2_2))	bur2_1)	ceb1_1))	(((((((rot2_1	rot3_1)	rot3_2)	((((406.1_1	416.1_2)	(((416.1_1	hal2_1)	hal1_1)	(ceb2_1	gab1_1)))	(plu2_1	plu1_1))	(vir1_1
((((((((vel2_1	(((gal1_2	lai1_2)	(lai2_2	tri1_2))	(tri2_1	lai1_1)))	((gab1_2	gag1_1)	vul1_1))	(((gac2_1	plu2_2)	hal1_2)	vul3_1))	((lai2_1	(lit1_1	lit2_1))	(vup1_1	vup2_2)))	(((((vel1_1	vup2_1)	vel2_2)	(gab2_1	gag2_1))	icr1_3)	(icr1_2	icr2_1)))	((icr1_1	vul2_1)	icr2_2))	(((((bur1_1	tri2_2)	(bur1_2	bur2_2))	tri1_1)	bur2_1)	ceb1_1))	((((((((((406.1_1	416.1_2)	hal2_1)	(ceb2_1	gab1_1))	((416.1_1	hal1_1)	(plu1_1	plu2_1)))	(vir1_1	vir2_1))	((rot2_1	rot3_2)
(((((vel2_1	(((icr1_1	(((hal1_2	icr1_3)	vul3_1)	lit1_1))	vul1_1)	((vup1_1	vup2_2)	(gac2_1	plu2_2))))	((vul2_1	(((gag1_1	vel2_2)	lai2_1)	gag2_1))	lit2_1))	(gab1_2	(((vel1_1	icr2_2)	((gab2_1	vup2_1)	(icr1_2	icr2_1)))	(((gal1_2	(lai2_2	tri2_1))	tri1_2)	(lai1_1	lai1_2)))))	((((bur1_1	(tri1_1	tri2_2))	(bur1_2	bur2_2))	bur2_1)	ceb1_1))	(((((rot2_1	(rot3_1	rot3_2))	((((406.1_1	gab1_1)	416.1_2)	(((416.1_1	ceb2_1)	(hal1_1	hal2_1))	(plu1_1	plu2_1)))	(vir1_1
(((((vel2_1	(((((gab1_2	vel2_2)	(icr1_2	icr2_1))	gag2_1)	gag1_1)	((gab2_1	((((vup2_1	hal1_2)	icr1_3)	vul2_1)	((vel1_1	(icr1_1	lit2_1))	((icr2_2	vul3_1)	(lit1_1	vul1_1)))))	lai2_1)))	(((((gal1_2	tri2_1)	lai1_2)	lai2_2)	tri1_2)	lai1_1))	((vup2_2	vup1_1)	(gac2_1	plu2_2)))	(((((bur1_1	tri1_1)	(bur1_2	bur2_2))	tri2_2)	bur2_1)	ceb1_1))	(((((rot2_1	(rot3_1	rot3_2))	((((((406.1_1	hal2_1)	((416.1_1	ceb2_1)	gab1_1))	(plu2_1	plu1_1))	hal1_1)	416.1_2)	(vir1_1
(((((((vel2_1	vul3_1)	((icr1_1	lit2_1)	lit1_1))	(gab1_2	((vup2_1	((gag1_1	icr1_3)	(icr1_2	icr2_1)))	((((gal1_2	tri2_1)	(lai1_2	lai2_2))	lai1_1)	tri1_2))))	(gab2_1	(gag2_1	lai2_1)))	(((vul2_1	(icr2_2	hal1_2))	vul1_1)	(((vup1_1	vup2_2)	(gac2_1	plu2_2))	(vel2_2	vel1_1))))	((((bur1_1	(tri1_1	tri2_2))	(bur1_2	bur2_2))	bur2_1)	ceb1_1))	(((((rot2_1	(rot3_1	rot3_2))	(((gac1_1	(gal1_1	gal2_1))	(ceb1_2	ceb2_2))	(vir1_2	vir2_2)))	(((((406.1_1	(((416.1_1	ceb2_1)
(((((((((vel2_1	((vup1_1	vup2_2)	(gac2_1	plu2_2)))	lit1_1)	(gab2_1	((gag1_1	vul1_1)	((icr1_2	icr2_1)	vup2_1))))	((hal1_2	icr1_1)	icr2_2))	vel1_1)	(((gal1_2	lai1_2)	((lai2_2	tri2_1)	tri1_2))	lai1_1))	((((gab1_2	vel2_2)	lit2_1)	icr1_3)	(gag2_1	((lai2_1	vul2_1)	vul3_1))))	(((((bur1_1	tri2_2)	bur2_1)	(bur1_2	bur2_2))	tri1_1)	ceb1_1))	((((rot2_1	rot3_1)	rot3_2)	((((366.1_2	369.1_1)	(grm1_1	(grm1_2	grm2_1)))	rot1_1)	((gra1_2	gra2_1)	gra1_1)))	(((366.1_1
(((((((vel2_1	(vul3_1	hal1_2))	(((gag2_1	vel1_1)	((gab2_1	icr1_1)	vup2_1))	lit1_1))	(((vup1_1	vup2_2)	(gac2_1	plu2_2))	((lai2_1	vul2_1)	(lit2_1	icr1_3))))	((((gag1_1	vul1_1)	(icr1_2	icr2_1))	((gab1_2	icr2_2)	vel2_2))	((((gal1_2	lai1_2)	tri2_1)	(lai2_2	tri1_2))	lai1_1)))	(((((bur1_1	(bur1_2	bur2_2))	tri2_2)	tri1_1)	bur2_1)	ceb1_1))	((((((rot2_1	rot3_2)	rot3_1)	(((((((406.1_1	hal2_1)	gab1_1)	(plu2_1	plu1_1))	416.1_2)	416.1_1)	(ceb2_1	hal1_1))	(vir1_1
((((((((vel2_1	icr1_3)	(vel1_1	vul2_1))	((((vel2_2	(vul1_1	gab1_2))	(gag1_1	(lit1_1	icr1_1)))	((vul3_1	icr2_2)	(hal1_2	lai2_1)))	(icr1_2	icr2_1)))	((gab2_1	(gag2_1	lit2_1))	vup2_1))	(((vup1_1	vup2_2)	(gac2_1	plu2_2))	(((gal1_2	tri2_1)	lai1_1)	((lai1_2	lai2_2)	tri1_2))))	(((((bur1_1	tri1_1)	tri2_2)	(bur1_2	bur2_2))	bur2_1)	ceb1_1))	(((((rot2_1	rot3_1)	rot3_2)	((((406.1_1	((416.1_1	(ceb2_1	hal1_1))	(gab1_1	hal2_1)))	(plu2_1	plu1_1))	416.1_2)	(vir1_1
(((((vel2_1	(icr2_2	(gab2_1	(hal1_2	(icr1_3	lit1_1)))))	(((vup1_1	vup2_2)	(gac2_1	plu2_2))	(((gal1_2	(tri1_2	(lai1_2	lai2_2)))	lai1_1)	tri2_1)))	((((((((gag1_1	vul2_1)	(icr1_2	icr2_1))	(vul3_1	vul1_1))	lit2_1)	vel1_1)	(gag2_1	(icr1_1	vel2_2)))	lai2_1)	(gab1_2	vup2_1)))	(((bur1_1	((bur1_2	bur2_2)	(tri1_1	tri2_2)))	bur2_1)	ceb1_1))	((((((rot2_1	rot3_2)	rot3_1)	(rhc1_1	rhc1_2))	((366.1_1	icr2_3)	((((gac1_1	(gal1_1	gal2_1))	ceb1_2)	ceb2_2)	(vir1_2
(((((((vel2_1	(icr1_1	icr1_3))	vel2_2)	(vul3_1	((gab2_1	vel1_1)	vup2_1)))	vul2_1)	(((hal1_2	(gag2_1	lai2_1))	(((lit1_1	icr2_2)	vul1_1)	(icr1_2	icr2_1)))	((((((vup1_1	vup2_2)	gac2_1)	plu2_2)	lit2_1)	((((gal1_2	lai1_1)	lai2_2)	(lai1_2	tri2_1))	tri1_2))	(gab1_2	gag1_1))))	(((((bur1_1	tri1_1)	tri2_2)	(bur1_2	bur2_2))	bur2_1)	ceb1_1))	((((((rot2_1	rot3_1)	rot3_2)	((((((406.1_1	gab1_1)	(416.1_1	ceb2_1))	416.1_2)	hal2_1)	(hal1_1	(plu2_1	plu1_1)))	(vir1_1
((((((vel2_1	((((gal1_2	lai2_2)	tri1_2)	lai1_2)	(lai1_1	tri2_1)))	(gab1_2	gag1_1))	(vul2_1	((((icr2_2	lit1_1)	((((vup1_1	vup2_2)	plu2_2)	gac2_1)	(icr1_3	vel1_1)))	((gab2_1	icr1_1)	hal1_2))	(((vul1_1	vel2_2)	gag2_1)	(lit2_1	(vul3_1	vup2_1))))))	((icr1_2	icr2_1)	lai2_1))	(((((bur1_1	tri2_2)	tri1_1)	(bur1_2	bur2_2))	bur2_1)	ceb1_1))	(((((rot2_1	rot3_2)	rot3_1)	((((((406.1_1	hal1_1)	gab1_1)	416.1_1)	((416.1_2	ceb2_1)	(hal2_1	(plu1_1	plu2_1))))	(vir1_1
((((((vel2_1	((vup2_2	vup1_1)	(gac2_1	plu2_2)))	((gal1_2	((lai1_1	lai2_2)	lai1_2))	(tri1_2	tri2_1)))	((((lit2_1	vel1_1)	((gab2_1	gag1_1)	((gab1_2	icr2_2)	vul2_1)))	((gag2_1	((icr1_2	icr2_1)	icr1_3))	(hal1_2	(lit1_1	vup2_1))))	(((vul3_1	(vel2_2	icr1_1))	vul1_1)	lai2_1)))	ceb1_1)	(((bur1_1	(bur1_2	bur2_2))	(tri1_1	tri2_2))	bur2_1))	((((((rot2_1	rot3_1)	rot3_2)	((406.1_1	((((416.1_1	gab1_1)	ceb2_1)	(hal2_1	(plu1_1	plu2_1)))	(416.1_2	hal1_1)))	(vir1_1
(((((((vel2_1	(((lit1_1	(icr2_2	vel2_2))	(icr1_2	icr2_1))	(gab1_2	lai2_1)))	vul1_1)	(((vul2_1	icr1_1)	gag2_1)	(icr1_3	lit2_1)))	(((((vup1_1	vup2_2)	(gac2_1	plu2_2))	(vel1_1	vul3_1))	((hal1_2	gag1_1)	gab2_1))	vup2_1))	(gal1_2	(tri1_2	((lai1_1	(lai2_2	tri2_1))	lai1_2))))	((((bur1_1	(bur1_2	bur2_2))	(tri1_1	tri2_2))	bur2_1)	ceb1_1))	(((((rot2_1	rot3_1)	rot3_2)	((((((406.1_1	gab1_1)	416.1_2)	((416.1_1	hal2_1)	(ceb2_1	hal1_1)))	(plu2_1	plu1_1))	(vir1_1
(((((((((vel2_1	((gag1_1	lit2_1)	vul2_1))	(icr1_2	icr2_1))	((vul3_1	((hal1_2	icr2_2)	icr1_1))	((vup2_1	icr1_3)	lit1_1)))	((gab1_2	vel1_1)	gab2_1))	((vup2_2	vup1_1)	(gac2_1	plu2_2)))	(((vul1_1	lai2_1)	vel2_2)	(gag2_1	((((gal1_2	lai1_2)	lai2_2)	(tri1_2	tri2_1))	lai1_1))))	(((((bur1_1	tri1_1)	tri2_2)	(bur1_2	bur2_2))	bur2_1)	ceb1_1))	((((366.1_2	gra1_1)	369.1_1)	rot1_1)	((gra1_2	gra2_1)	(grm1_1	(grm1_2	grm2_1)))))	(((rot2_1	(rot3_1	rot3_2))	((((((406.1_1
((((((vel2_1	vel1_1)	((gab2_1	((((gal1_2	lai2_2)	(lai1_2	tri1_2))	lai1_1)	tri2_1))	lai2_1))	(((gag2_1	((((gab1_2	vel2_2)	(lit2_1	vup2_1))	hal1_2)	(icr1_1	icr1_3)))	(gag1_1	vul1_1))	((((vup1_1	vup2_2)	plu2_2)	gac2_1)	((icr2_2	(vul2_1	vul3_1))	lit1_1))))	(icr1_2	icr2_1))	(((((bur1_1	tri1_1)	tri2_2)	(bur1_2	bur2_2))	bur2_1)	ceb1_1))	(((((rot2_1	rot3_1)	rot3_2)	(366.1_1	icr2_3))	(((((((406.1_1	((416.1_1	hal1_1)	gab1_1))	(416.1_2	hal2_1))	ceb2_1)	(plu2_1
((((((((vel2_1	((icr1_1	gab1_2)	(gag1_1	vul3_1)))	(vel1_1	(icr1_2	icr2_1)))	((((vul1_1	vup2_1)	icr2_2)	(lit2_1	vul2_1))	(hal1_2	lit1_1)))	(((gab2_1	((gag2_1	lai2_1)	(icr1_3	vel2_2)))	(((gal1_2	tri1_2)	(lai1_1	lai2_2))	(lai1_2	tri2_1)))	((vup2_2	vup1_1)	(gac2_1	plu2_2))))	(((((bur1_1	tri1_1)	(bur1_2	bur2_2))	tri2_2)	bur2_1)	ceb1_1))	((((366.1_2	369.1_1)	gra1_1)	((gra1_2	gra2_1)	(grm1_1	(grm1_2	grm2_1))))	rot1_1))	(((((rot2_1	rot3_1)	rot3_2)	((((406.1_1
((((vel2_1	((vup1_1	vup2_2)	(gac2_1	plu2_2)))	((((((((gab1_2	vul1_1)	(icr1_2	icr2_1))	lit2_1)	(hal1_2	vel1_1))	(lai2_1	(vel2_2	vul2_1)))	(((gal1_2	tri1_2)	((lai1_1	(lai2_2	tri2_1))	lai1_2))	((vul3_1	vup2_1)	icr2_2)))	gab2_1)	((gag2_1	(lit1_1	icr1_1))	(gag1_1	icr1_3))))	(((((bur1_1	tri1_1)	tri2_2)	(bur1_2	bur2_2))	bur2_1)	ceb1_1))	(((((rot2_1	rot3_2)	rot3_1)	((((((((406.1_1	ceb2_1)	gab1_1)	416.1_2)	(416.1_1	hal2_1))	hal1_1)	(plu1_1	plu2_1))	(vir1_1
(((((vel2_1	((vup1_1	vup2_2)	(gac2_1	plu2_2)))	((gal1_2	lai1_1)	(((lai1_2	lai2_2)	tri2_1)	tri1_2)))	(((((icr1_2	icr2_1)	vel1_1)	((lit2_1	vul3_1)	vup2_1))	lai2_1)	((((((((gab1_2	vel2_2)	hal1_2)	gab2_1)	(((gag1_1	icr2_2)	icr1_1)	vul2_1))	vul1_1)	icr1_3)	lit1_1)	gag2_1)))	(((((bur1_1	tri2_2)	tri1_1)	(bur1_2	bur2_2))	bur2_1)	ceb1_1))	(((((rot2_1	rot3_1)	rot3_2)	((((((366.1_2	369.1_1)	gra1_1)	rot1_1)	((gra1_2	gra2_1)	(grm1_1	(grm1_2	grm2_1))))	(((406.1_1
((((((vel2_1	(icr1_3	vel2_2))	(((((vup2_1	icr2_2)	(gag2_1	((gag1_1	vul3_1)	gab1_2)))	((vup1_1	vup2_2)	vul1_1))	(((gal1_2	tri1_2)	(lai1_2	lai2_2))	(tri2_1	lai1_1)))	(gac2_1	plu2_2)))	((gab2_1	hal1_2)	(((icr1_1	lit1_1)	vul2_1)	lit2_1)))	((lai2_1	(icr1_2	icr2_1))	vel1_1))	(((((rot2_1	rot3_1)	rot3_2)	((((((406.1_1	ceb2_1)	(plu2_1	plu1_1))	hal2_1)	(((416.1_1	gab1_1)	hal1_1)	416.1_2))	(vir1_1	vir2_1))	(((gac1_1	(gal1_1	gal2_1))	(ceb1_2	ceb2_2))	(vir1_2
((((((((vel2_1	(vul1_1	gag2_1))	((((gab1_2	lit2_1)	icr1_3)	(((gab2_1	(vel2_2	vup2_1))	(((gal1_2	(lai2_2	tri2_1))	lai1_2)	lai1_1))	lai2_1))	(icr1_2	icr2_1)))	(((gag1_1	vel1_1)	vul2_1)	(gac2_1	plu2_2)))	((((icr2_2	hal1_2)	icr1_1)	tri1_2)	(lit1_1	vul3_1)))	(vup2_2	vup1_1))	((((bur1_1	tri1_1)	(bur1_2	bur2_2))	tri2_2)	bur2_1))	ceb1_1)	((((((rot2_1	rot3_2)	rot3_1)	((((406.1_1	ceb2_1)	(416.1_2	hal2_1))	(((416.1_1	gab1_1)	(plu2_1	plu1_1))	hal1_1))	(vir1_1
((((((((vel2_1	((lit1_1	vul3_1)	(vel2_2	vup2_1)))	(gab2_1	vul2_1))	(icr2_2	lai2_1))	((((((gag1_1	hal1_2)	((gab1_2	vel1_1)	lit2_1))	(vul1_1	(icr1_2	icr2_1)))	(icr1_1	gag2_1))	(((gal1_2	lai2_2)	lai1_1)	(lai1_2	tri2_1)))	icr1_3))	(((vup2_2	vup1_1)	(gac2_1	plu2_2))	tri1_2))	ceb1_1)	(((bur1_1	(tri1_1	tri2_2))	(bur1_2	bur2_2))	bur2_1))	((((((rot2_1	rot3_2)	rot3_1)	((((406.1_1	ceb2_1)	(((416.1_1	(416.1_2	hal2_1))	hal1_1)	(plu1_1	plu2_1)))	gab1_1)	(vir1_1
(((((((vel2_1	((((hal1_2	((((gab1_2	(lit1_1	vel1_1))	lit2_1)	gag1_1)	vup2_1))	(((vul1_1	vul2_1)	(icr1_2	icr2_1))	icr1_1))	vel2_2)	(((vul3_1	((gal1_2	lai1_2)	(lai1_1	(lai2_2	tri2_1))))	icr2_2)	((gag2_1	lai2_1)	gab2_1))))	icr1_3)	tri1_2)	((vup1_1	vup2_2)	(gac2_1	plu2_2)))	ceb1_1)	(((bur1_1	((bur1_2	bur2_2)	tri2_2))	tri1_1)	bur2_1))	((((((rot2_1	rot3_2)	rot3_1)	(((gal1_1	(gac1_1	gal2_1))	(ceb1_2	ceb2_2))	(vir1_2	vir2_2)))	((((406.1_1	((416.1_1	ceb2_1)
((((vel2_1	(((((vup1_1	vup2_2)	(gac2_1	plu2_2))	gag1_1)	tri1_2)	lai2_1))	((((((gag2_1	(icr1_2	icr2_1))	(lit2_1	vul1_1))	vul3_1)	((((gab1_2	lit1_1)	vel1_1)	vup2_1)	icr1_3))	((gal1_2	(tri2_1	lai1_2))	(lai1_1	lai2_2)))	(icr1_1	((gab2_1	hal1_2)	((icr2_2	vul2_1)	vel2_2)))))	((((bur1_1	(tri1_1	tri2_2))	(bur1_2	bur2_2))	bur2_1)	ceb1_1))	((((((rot2_1	rot3_1)	rot3_2)	((((406.1_1	(416.1_1	416.1_2))	(plu1_1	plu2_1))	(((ceb2_1	gab1_1)	hal1_1)	hal2_1))	(vir1_1
((((((((vel2_1	gab2_1)	(hal1_2	icr1_1))	(((vup1_1	vup2_2)	(gac2_1	plu2_2))	(((gal1_2	(lai1_2	(lai2_2	tri2_1)))	vul3_1)	(lai1_1	lai2_1))))	((icr2_2	(((gag1_1	icr1_3)	gag2_1)	(icr1_2	icr2_1)))	(lit2_1	vel2_2)))	((vul1_1	vup2_1)	(((gab1_2	(lit1_1	vel1_1))	vul2_1)	tri1_2)))	((((bur1_1	(bur1_2	bur2_2))	tri2_2)	tri1_1)	bur2_1))	ceb1_1)	((((((rot2_1	rot3_2)	rot3_1)	((((((406.1_1	hal2_1)	gab1_1)	ceb2_1)	416.1_1)	((416.1_2	hal1_1)	(plu1_1	plu2_1)))	(vir1_1
(((((((vel2_1	(gab2_1	lit1_1))	(icr1_2	icr2_1))	(((((lai2_1	lai1_1)	vup2_1)	(gag1_1	icr2_2))	((((((vup1_1	vup2_2)	(gac2_1	plu2_2))	(hal1_2	((icr1_1	lit2_1)	(vel1_1	vul2_1))))	vel2_2)	tri1_2)	(gab1_2	gag2_1)))	((vul3_1	vul1_1)	icr1_3)))	(((gal1_2	lai2_2)	lai1_2)	tri2_1))	(((bur1_1	(tri1_1	tri2_2))	(bur1_2	bur2_2))	bur2_1))	ceb1_1)	((((((((406.1_1	ceb2_1)	(gab1_1	hal2_1))	(416.1_1	(416.1_2	(plu2_1	plu1_1))))	hal1_1)	(vir1_1	vir2_1))	((((gac1_1	gal1_1)
((((((((vel2_1	tri1_2)	((lit2_1	vup2_1)	vul3_1))	lai2_1)	icr1_3)	((gag1_1	vel1_1)	((gal1_2	(lai1_2	tri2_1))	(lai1_1	lai2_2))))	(((((((vul2_1	gab1_2)	gab2_1)	lit1_1)	(((vup1_1	vup2_2)	plu2_2)	gac2_1))	hal1_2)	(((gag2_1	icr1_1)	((icr1_2	icr2_1)	icr2_2))	vul1_1))	vel2_2))	((((bur1_1	((bur1_2	bur2_2)	tri1_1))	tri2_2)	bur2_1)	ceb1_1))	((((((rot2_1	rot3_2)	rot3_1)	(366.1_1	icr2_3))	(rhc1_1	rhc1_2))	((((((406.1_1	gab1_1)	(416.1_1	416.1_2))	(ceb2_1	hal1_1))
((((((((((((vel2_1	(((hal1_2	vul2_1)	lit1_1)	(icr2_2	vel2_2)))	icr1_1)	(icr1_2	icr2_1))	((((gal1_2	lai1_2)	lai2_2)	lai1_1)	tri2_1))	(((gag1_1	vul3_1)	(lit2_1	vul1_1))	tri1_2))	(icr1_3	lai2_1))	((vup1_1	vup2_2)	(gac2_1	plu2_2)))	((vup2_1	(gab2_1	gag2_1))	(gab1_2	vel1_1)))	((((bur1_1	(tri1_1	tri2_2))	(bur1_2	bur2_2))	bur2_1)	ceb1_1))	((((366.1_2	369.1_1)	gra1_1)	rot1_1)	((gra1_2	gra2_1)	(grm1_1	(grm1_2	grm2_1)))))	(((((gac1_1	gal2_1)	gal1_1)	ceb1_2)
((((((vel2_1	(icr1_3	(gab1_2	(gab2_1	vel2_2))))	(((hal1_2	vel1_1)	lai2_1)	vul3_1))	(((vup2_2	vup1_1)	(gac2_1	plu2_2))	vul2_1))	((((lit2_1	vul1_1)	((icr2_2	lit1_1)	(gag2_1	icr1_1)))	(((gag1_1	vup2_1)	tri1_2)	(icr1_2	icr2_1)))	((gal1_2	((tri2_1	lai2_2)	lai1_1))	lai1_2)))	(((((bur1_1	tri2_2)	(bur1_2	bur2_2))	tri1_1)	bur2_1)	ceb1_1))	(((((rot2_1	rot3_2)	rot3_1)	(rhc1_1	rhc1_2))	((((366.1_2	369.1_1)	gra1_1)	rot1_1)	((gra1_2	gra2_1)	(grm1_1	(grm1_2
(((((((((vel2_1	icr1_3)	lai2_1)	(vul3_1	lit1_1))	(((gag1_1	vul1_1)	(gal1_2	(((lai1_2	lai2_2)	lai1_1)	tri2_1)))	icr1_1))	(((gab1_2	vul2_1)	gag2_1)	icr2_2))	((vel2_2	((gab2_1	(((hal1_2	vel1_1)	vup2_1)	lit2_1))	((icr1_2	icr2_1)	tri1_2)))	((vup2_2	vup1_1)	(gac2_1	plu2_2))))	(((bur1_1	tri1_1)	((bur1_2	bur2_2)	tri2_2))	bur2_1))	ceb1_1)	((((((rot2_1	rot3_1)	rot3_2)	(((((((406.1_1	ceb2_1)	hal1_1)	416.1_1)	(416.1_2	gab1_1))	hal2_1)	(plu1_1	plu2_1))	(vir1_1
(((((vel2_1	((lit1_1	(gab1_2	lit2_1))	((gag1_1	lai2_1)	gag2_1)))	((((vul2_1	(gab2_1	hal1_2))	(vul1_1	icr2_2))	(vul3_1	(icr1_2	icr2_1)))	((((gal1_2	tri2_1)	lai1_2)	(lai1_1	lai2_2))	(tri1_2	vel2_2))))	(((vup1_1	vup2_2)	(gac2_1	plu2_2))	(icr1_3	(vup2_1	(icr1_1	vel1_1)))))	(((((bur1_1	tri2_2)	tri1_1)	(bur1_2	bur2_2))	bur2_1)	ceb1_1))	(((((rot2_1	rot3_1)	rot3_2)	(366.1_1	icr2_3))	((((((406.1_1	416.1_1)	ceb2_1)	(hal2_1	(plu1_1	plu2_1)))	((416.1_2	gab1_1)
(((((((vel2_1	((gal1_2	lai1_1)	((lai1_2	lai2_2)	tri2_1)))	((gab1_2	lit1_1)	lit2_1))	(((((vel2_2	hal1_2)	(icr1_1	vel1_1))	((gab2_1	icr2_2)	vul1_1))	((gag1_1	gag2_1)	(vul3_1	vul2_1)))	(((vup2_2	vup1_1)	(gac2_1	plu2_2))	(tri1_2	vup2_1))))	(icr1_2	icr2_1))	(icr1_3	lai2_1))	(((((bur1_1	tri2_2)	tri1_1)	(bur1_2	bur2_2))	bur2_1)	ceb1_1))	(((((rot2_1	rot3_1)	rot3_2)	(((((((406.1_1	gab1_1)	416.1_1)	hal1_1)	416.1_2)	(ceb2_1	hal2_1))	(plu1_1	plu2_1))	(vir1_1
((((((((vel2_1	vul2_1)	(gab1_2	(icr1_1	lit2_1)))	((hal1_2	lai2_1)	lit1_1))	(gal1_2	(tri2_1	((lai1_1	lai2_2)	lai1_2))))	(icr1_2	icr2_1))	(((((vul3_1	vel1_1)	vel2_2)	(((icr1_3	tri1_2)	gag2_1)	(vup2_1	vul1_1)))	((gag1_1	gab2_1)	icr2_2))	((vup1_1	vup2_2)	(gac2_1	plu2_2))))	(((((bur1_1	tri1_1)	(bur1_2	bur2_2))	tri2_2)	bur2_1)	ceb1_1))	((((((rot2_1	rot3_1)	rot3_2)	((((gac1_1	gal2_1)	gal1_1)	(ceb1_2	ceb2_2))	(vir1_2	vir2_2)))	(((((406.1_1	(416.1_2	(hal2_1
((((((vel2_1	(((hal1_2	vup2_1)	(gag2_1	vul1_1))	icr1_1))	(icr2_2	vul3_1))	(((vup1_1	vup2_2)	(gac2_1	plu2_2))	((vel1_1	(icr1_2	icr2_1))	lai2_1)))	((gab2_1	(((icr1_3	lit2_1)	(((gal1_2	lai2_2)	(lai1_1	tri2_1))	lai1_2))	((((gab1_2	gag1_1)	lit1_1)	vul2_1)	tri1_2)))	vel2_2))	(((((bur1_1	tri2_2)	(bur1_2	bur2_2))	tri1_1)	bur2_1)	ceb1_1))	((((((rot2_1	rot3_2)	rot3_1)	(((((406.1_1	ceb2_1)	hal2_1)	((416.1_1	hal1_1)	gab1_1))	(416.1_2	(plu1_1	plu2_1)))	(vir1_1
(((((vel2_1	vul2_1)	(((gab1_2	vel1_1)	((gag2_1	(icr1_1	vul1_1))	tri1_2))	lai2_1))	((((((lit2_1	(gab2_1	icr2_2))	((gag1_1	vul3_1)	((icr1_2	icr2_1)	lit1_1)))	(((gal1_2	lai2_2)	(lai1_2	tri2_1))	lai1_1))	(hal1_2	(vup2_1	vel2_2)))	icr1_3)	((vup2_2	vup1_1)	(gac2_1	plu2_2))))	((((bur1_1	tri2_2)	((bur1_2	bur2_2)	tri1_1))	bur2_1)	ceb1_1))	((((rot2_1	rot3_1)	rot3_2)	(((366.1_1	icr2_3)	(rhc1_1	rhc1_2))	((((((406.1_1	gab1_1)	hal1_1)	416.1_1)	((416.1_2	(plu2_1
((((vel2_1	(((vup1_1	vup2_2)	(gac2_1	plu2_2))	((gag2_1	(icr1_3	vel2_2))	tri1_2)))	((((((((vul2_1	(icr1_1	vul1_1))	((gag1_1	vul3_1)	(icr2_2	lit1_1)))	vup2_1)	lai2_1)	vel1_1)	(hal1_2	lit2_1))	(((gal1_2	lai1_1)	(lai1_2	(lai2_2	tri2_1)))	(icr1_2	icr2_1)))	(gab1_2	gab2_1)))	((((bur1_1	(tri1_1	tri2_2))	(bur1_2	bur2_2))	bur2_1)	ceb1_1))	(((((rot2_1	rot3_1)	rot3_2)	((((406.1_1	(416.1_1	((416.1_2	(gab1_1	hal2_1))	hal1_1)))	((ceb2_1	plu1_1)	plu2_1))	(vir1_1
((((((vel2_1	((((gal1_2	lai2_2)	lai1_2)	tri2_1)	lai1_1))	((((((icr2_2	(lit1_1	(gab1_2	vul1_1)))	lit2_1)	((icr1_2	icr2_1)	vul2_1))	((((gab2_1	vel1_1)	vup2_1)	lai2_1)	(gag2_1	vel2_2)))	((((vup2_2	vup1_1)	(gac2_1	plu2_2))	(hal1_2	vul3_1))	tri1_2))	gag1_1))	(icr1_1	icr1_3))	((((bur1_1	tri2_2)	((bur1_2	bur2_2)	tri1_1))	bur2_1)	ceb1_1))	((366.1_1	icr2_3)	(rhc1_1	rhc1_2)))	(((((rot2_1	rot3_2)	rot3_1)	((((gac1_1	gal2_1)	gal1_1)	(ceb1_2	ceb2_2))	(vir1_2
((((vel2_1	((((((((lit1_1	gab1_2)	vel1_1)	(icr2_2	vul1_1))	gag2_1)	(((((gag1_1	hal1_2)	tri1_2)	vul3_1)	(icr1_2	icr2_1))	icr1_3))	(((vup1_1	vup2_2)	(gac2_1	plu2_2))	(vul2_1	vup2_1)))	lai2_1)	gab2_1))	(((gal1_2	(lai1_2	tri2_1))	(lai1_1	lai2_2))	((icr1_1	vel2_2)	lit2_1)))	((((bur1_1	(bur1_2	bur2_2))	(tri1_1	tri2_2))	bur2_1)	ceb1_1))	((((rot2_1	(rot3_1	rot3_2))	(((((406.1_1	416.1_2)	hal2_1)	(416.1_1	(plu1_1	plu2_1)))	((ceb2_1	gab1_1)	hal1_1))	(vir1_1
(((vel2_1	(((((((lai2_1	gab2_1)	icr1_1)	(icr1_2	icr2_1))	(((hal1_2	vul1_1)	(gag1_1	vel2_2))	gag2_1))	(((((gab1_2	(icr1_3	vup2_1))	(vel1_1	vul2_1))	lit2_1)	(vul3_1	lit1_1))	tri1_2))	((((vup1_1	vup2_2)	plu2_2)	gac2_1)	((((gal1_2	lai1_2)	tri2_1)	lai2_2)	lai1_1)))	icr2_2))	(((((bur1_1	tri1_1)	tri2_2)	(bur1_2	bur2_2))	bur2_1)	ceb1_1))	((((((rot2_1	rot3_1)	rot3_2)	(((366.1_2	(gra1_1	rot1_1))	369.1_1)	((gra1_2	gra2_1)	(grm1_1	(grm1_2	grm2_1)))))	(((gac1_1
(((((vel2_1	((vul1_1	gag1_1)	((vel2_2	vul3_1)	(gab2_1	lit1_1))))	((((icr1_1	lit2_1)	icr2_2)	(gab1_2	lai2_1))	(((((gal1_2	lai2_2)	((lai1_2	lai1_1)	tri2_1))	(vel1_1	vup2_1))	(icr1_2	icr2_1))	tri1_2)))	(((hal1_2	icr1_3)	(vul2_1	gag2_1))	((vup1_1	vup2_2)	(gac2_1	plu2_2))))	(((((bur1_1	tri1_1)	(bur1_2	bur2_2))	tri2_2)	bur2_1)	ceb1_1))	(((rot2_1	(rot3_1	rot3_2))	((((366.1_1	icr2_3)	(rhc1_1	rhc1_2))	((((((406.1_1	416.1_1)	ceb2_1)	((hal2_1	hal1_1)	gab1_1))
(((((((((vel2_1	(icr1_1	icr2_2))	((vup2_1	lit2_1)	lai2_1))	(icr1_3	lit1_1))	(((gab1_2	gag2_1)	(((gal1_2	tri2_1)	(tri1_2	lai2_2))	(lai1_1	lai1_2)))	(icr1_2	icr2_1)))	vul3_1)	((((((vup2_2	vup1_1)	(gac2_1	plu2_2))	((gag1_1	hal1_2)	vul2_1))	(vel2_2	vul1_1))	gab2_1)	vel1_1))	((((bur1_1	(bur1_2	bur2_2))	(tri1_1	tri2_2))	bur2_1)	ceb1_1))	(((((((gac1_1	(gal1_1	gal2_1))	(ceb1_2	ceb2_2))	(vir1_2	vir2_2))	(rhc1_1	rhc1_2))	(((((406.1_1	(gab1_1	hal2_1))	hal1_1)
((((((vel2_1	((icr1_2	icr2_1)	(lit2_1	vel2_2)))	((((((gab1_2	vel1_1)	vul3_1)	lit1_1)	(vul1_1	vup2_1))	((gac2_1	plu2_2)	(vup1_1	vup2_2)))	(((((gal1_2	lai2_2)	tri2_1)	lai1_2)	tri1_2)	lai1_1)))	((gag1_1	icr2_2)	lai2_1))	(((gag2_1	(gab2_1	hal1_2))	(icr1_1	vul2_1))	icr1_3))	(((((bur1_1	tri2_2)	tri1_1)	(bur1_2	bur2_2))	bur2_1)	ceb1_1))	(((((rot2_1	rot3_1)	rot3_2)	(((gac1_1	(gal1_1	gal2_1))	(ceb1_2	ceb2_2))	(vir1_2	vir2_2)))	(((366.1_1	icr2_3)	(rhc1_1
((((((((((vel2_1	((gag1_1	vup2_1)	vul2_1))	vul3_1)	hal1_2)	((((vup1_1	vup2_2)	(gac2_1	plu2_2))	(((((gag2_1	(icr1_1	vul1_1))	vel2_2)	icr1_3)	vel1_1)	((gab2_1	lit2_1)	(icr1_2	icr2_1))))	lai2_1))	((gab1_2	lit1_1)	icr2_2))	((gal1_2	((lai1_1	lai2_2)	tri2_1))	(lai1_2	tri1_2)))	((((bur1_1	tri1_1)	tri2_2)	(bur1_2	bur2_2))	bur2_1))	ceb1_1)	(((366.1_2	(369.1_1	gra1_1))	rot1_1)	((gra1_2	gra2_1)	(grm1_1	(grm1_2	grm2_1)))))	((((rot2_1	(rot3_1	rot3_2))	(366.1_1
((((vel2_1	((((gab2_1	vel1_1)	(lit1_1	vel2_2))	lit2_1)	((gag2_1	(lai2_1	icr2_2))	(hal1_2	icr1_3))))	((vup2_1	(((icr1_2	icr2_1)	(((gab1_2	vul1_1)	gag1_1)	(icr1_1	(vul2_1	vul3_1))))	(((gal1_2	(lai1_2	lai2_2))	tri2_1)	(lai1_1	tri1_2))))	((vup2_2	vup1_1)	(gac2_1	plu2_2))))	((((bur1_1	(tri1_1	tri2_2))	(bur1_2	bur2_2))	bur2_1)	ceb1_1))	(((((((rot2_1	rot3_2)	rot3_1)	(rhc1_1	rhc1_2))	(((406.1_1	416.1_2)	((416.1_1	(plu1_1	plu2_1))	(ceb2_1	((gab1_1	hal2_1)
(((((((vel2_1	(((gag2_1	icr2_2)	vul3_1)	((vup1_1	vup2_2)	(gac2_1	plu2_2))))	(((lai2_1	vup2_1)	vel2_2)	((gab2_1	hal1_2)	gag1_1)))	((((gal1_2	lai1_2)	lai2_2)	lai1_1)	(tri1_2	tri2_1)))	((((lit1_1	lit2_1)	(gab1_2	icr1_1))	icr1_3)	(((icr1_2	icr2_1)	vel1_1)	(vul1_1	vul2_1))))	(((((bur1_1	tri1_1)	(bur1_2	bur2_2))	tri2_2)	bur2_1)	ceb1_1))	((((366.1_2	369.1_1)	gra1_1)	rot1_1)	((gra1_2	gra2_1)	(grm1_1	(grm1_2	grm2_1)))))	((((((rot2_1	rot3_2)	rot3_1)	((((406.1_1
((((((vel2_1	gab1_2)	((vul1_1	(((icr1_1	vul3_1)	vup2_1)	lai2_1))	icr1_3))	(((((((gag1_1	gag2_1)	(hal1_2	vel2_2))	vel1_1)	icr2_2)	(((gab2_1	(icr1_2	icr2_1))	lit2_1)	(lit1_1	vul2_1)))	((vup2_2	vup1_1)	(gac2_1	plu2_2)))	(((gal1_2	(tri1_2	tri2_1))	lai1_2)	(lai1_1	lai2_2))))	((((bur1_1	tri2_2)	((bur1_2	bur2_2)	tri1_1))	bur2_1)	ceb1_1))	((((rot2_1	rot3_1)	rot3_2)	(((((((406.1_1	hal2_1)	gab1_1)	ceb2_1)	416.1_2)	416.1_1)	(hal1_1	(plu2_1	plu1_1)))	(vir1_1
((((((vel2_1	(icr1_2	icr2_1))	vul2_1)	(((vup1_1	vup2_2)	(gac2_1	plu2_2))	(icr2_2	(lai2_1	vel2_2))))	(((((vel1_1	vup2_1)	(gab1_2	(icr1_3	vul3_1)))	((hal1_2	gag1_1)	lit1_1))	(vul1_1	lit2_1))	(((gab2_1	gag2_1)	((((gal1_2	lai1_2)	tri2_1)	tri1_2)	(lai1_1	lai2_2)))	icr1_1)))	(((bur1_1	((bur1_2	bur2_2)	(tri1_1	tri2_2)))	bur2_1)	ceb1_1))	(((((((rot2_1	rot3_1)	rot3_2)	(((406.1_1	(ceb2_1	hal1_1))	(vir1_1	vir2_1))	(((416.1_1	(plu2_1	plu1_1))	(gab1_1	hal2_1))
(((((vel2_1	(((((gag1_1	vul2_1)	((((gal1_2	tri2_1)	(lai2_2	lai1_2))	lai1_1)	tri1_2))	(((gab1_2	vul3_1)	icr1_3)	(icr1_2	icr2_1)))	(vup2_1	((icr1_1	vul1_1)	lit1_1)))	(((gab2_1	icr2_2)	(vel2_2	vel1_1))	(hal1_2	lai2_1))))	(((vup2_2	vup1_1)	(gac2_1	plu2_2))	(lit2_1	gag2_1)))	(((((bur1_1	tri2_2)	tri1_1)	(bur1_2	bur2_2))	bur2_1)	ceb1_1))	((((366.1_2	369.1_1)	rot1_1)	gra1_1)	((gra1_2	gra2_1)	(grm1_1	(grm1_2	grm2_1)))))	(((((rot2_1	rot3_1)	rot3_2)	((((406.1_1
(((((((vel2_1	vel2_2)	(gab2_1	icr1_3))	(vul2_1	gab1_2))	((((icr1_2	icr2_1)	(icr1_1	icr2_2))	(((hal1_2	((lit1_1	vel1_1)	vul1_1))	(gag2_1	(vul3_1	vup2_1)))	gag1_1))	((((vup1_1	vup2_2)	(gac2_1	plu2_2))	lit2_1)	((((gal1_2	lai1_2)	tri1_2)	tri2_1)	(lai1_1	lai2_2)))))	lai2_1)	(((((bur1_1	(bur1_2	bur2_2))	tri1_1)	tri2_2)	bur2_1)	ceb1_1))	(((((rot2_1	rot3_1)	rot3_2)	(((((406.1_1	ceb2_1)	(plu1_1	plu2_1))	(416.1_1	(hal2_1	gab1_1)))	(416.1_2	hal1_1))	(vir1_1
((((((((vel2_1	(icr1_3	vel1_1))	hal1_2)	((vul3_1	(lai2_1	vup2_1))	(gag1_1	lit1_1)))	(vul1_1	icr1_1))	(((vup1_1	vup2_2)	(gac2_1	plu2_2))	(((gab2_1	vel2_2)	(icr1_2	icr2_1))	((gal1_2	tri2_1)	(((lai1_2	lai2_2)	tri1_2)	lai1_1)))))	(((vul2_1	gab1_2)	(icr2_2	gag2_1))	lit2_1))	((((bur1_1	(tri1_1	tri2_2))	(bur1_2	bur2_2))	bur2_1)	ceb1_1))	((((((rot2_1	rot3_1)	rot3_2)	(366.1_1	icr2_3))	(((((406.1_1	hal1_1)	416.1_2)	(((416.1_1	ceb2_1)	hal2_1)	gab1_1))	(plu1_1
(((((((vel2_1	((gab2_1	vel2_2)	icr1_1))	((vup1_1	vup2_2)	(gac2_1	plu2_2)))	(((((icr2_2	vul2_1)	hal1_2)	(vup2_1	vel1_1))	(gag1_1	((icr1_2	icr2_1)	lit2_1)))	((((gab1_2	gag2_1)	lai2_1)	(lit1_1	(vul1_1	vul3_1)))	(((gal1_2	lai1_1)	((lai1_2	tri2_1)	lai2_2))	tri1_2))))	icr1_3)	((((bur1_1	tri1_1)	tri2_2)	(bur1_2	bur2_2))	bur2_1))	ceb1_1)	((((((rot2_1	rot3_1)	rot3_2)	((((gal2_1	(gac1_1	gal1_1))	(ceb1_2	ceb2_2))	(vir1_2	vir2_2))	(rhc1_1	rhc1_2)))	(((406.1_1
(((vel2_1	((((((hal1_2	(icr1_2	icr2_1))	((vul3_1	(vel2_2	vup2_1))	vel1_1))	((vul2_1	lit1_1)	lai2_1))	((icr2_2	((gab2_1	vul1_1)	icr1_3))	gag1_1))	(((vup2_2	vup1_1)	(gac2_1	plu2_2))	((gab1_2	lit2_1)	(((gal1_2	lai1_2)	((lai1_1	lai2_2)	tri2_1))	tri1_2))))	(gag2_1	icr1_1)))	((((bur1_1	tri1_1)	((bur1_2	bur2_2)	tri2_2))	bur2_1)	ceb1_1))	(((((rot2_1	(rot3_1	rot3_2))	(((406.1_1	((416.1_1	hal1_1)	(ceb2_1	hal2_1)))	((416.1_2	gab1_1)	(plu2_1	plu1_1)))	(vir1_1
((((((vel2_1	((((hal1_2	vel1_1)	lai2_1)	(gab1_2	lit1_1))	(gag2_1	vul2_1)))	((((gal1_2	tri1_2)	lai1_1)	(lai1_2	tri2_1))	lai2_2))	((((vel2_2	vul3_1)	(vup2_1	(icr1_1	(icr1_2	icr2_1))))	(((gab2_1	icr1_3)	icr2_2)	lit2_1))	(gag1_1	vul1_1)))	((vup1_1	vup2_2)	(gac2_1	plu2_2)))	(((((bur1_1	tri1_1)	(bur1_2	bur2_2))	tri2_2)	bur2_1)	ceb1_1))	((((rot2_1	rot3_1)	rot3_2)	(((366.1_1	icr2_3)	(((((gac1_1	gal1_1)	gal2_1)	(ceb1_2	ceb2_2))	(vir1_2	vir2_2))	(rhc1_1
((((((((((vel2_1	(icr1_2	icr2_1))	(icr2_2	gag1_1))	((gag2_1	vel1_1)	(icr1_3	vel2_2)))	((vul1_1	gab2_1)	(lit1_1	vul2_1)))	((gac2_1	plu2_2)	((hal1_2	vul3_1)	lit2_1)))	((vup2_2	vup1_1)	((gal1_2	(tri1_2	tri2_1))	(lai1_1	(lai1_2	lai2_2)))))	(vup2_1	icr1_1))	(gab1_2	lai2_1))	((((bur1_1	(tri1_1	tri2_2))	(bur1_2	bur2_2))	bur2_1)	ceb1_1))	(((((rot2_1	rot3_1)	rot3_2)	(((((406.1_1	hal2_1)	416.1_2)	(((416.1_1	ceb2_1)	gab1_1)	(hal1_1	(plu2_1	plu1_1))))	(vir1_1
(((((((((vel2_1	(gag1_1	icr1_3))	(lit2_1	vul3_1))	vel1_1)	vup2_1)	(((((vul2_1	gag2_1)	((gab1_2	lai2_1)	hal1_2))	(icr1_1	icr2_2))	vel2_2)	((((gal1_2	tri2_1)	tri1_2)	(lai1_2	lai2_2))	lai1_1)))	((vup1_1	vup2_2)	(gac2_1	plu2_2)))	((gab2_1	((icr1_2	icr2_1)	vul1_1))	lit1_1))	(((bur1_1	((bur1_2	bur2_2)	(tri1_1	tri2_2)))	bur2_1)	ceb1_1))	((((((rot2_1	rot3_1)	rot3_2)	(((gac1_1	(gal1_1	gal2_1))	(ceb1_2	ceb2_2))	(vir1_2	vir2_2)))	((((406.1_1	hal2_1)	(((416.1_1
((((((((vel2_1	lit1_1)	(((gag1_1	vul2_1)	vup2_1)	(((gal1_2	lai1_1)	((lai2_2	tri1_2)	lai1_2))	tri2_1)))	(icr1_3	(gag2_1	(hal1_2	vul1_1))))	((lit2_1	(vel2_2	(((gab1_2	((icr1_1	vul3_1)	(icr1_2	icr2_1)))	gab2_1)	(icr2_2	vel1_1))))	lai2_1))	((vup1_1	vup2_2)	(gac2_1	plu2_2)))	((((bur1_1	(bur1_2	bur2_2))	(tri1_1	tri2_2))	bur2_1)	ceb1_1))	(((rot2_1	rot3_1)	rot3_2)	((366.1_1	icr2_3)	(((((((406.1_1	(((416.1_1	hal2_1)	416.1_2)	hal1_1))	(plu2_1	plu1_1))	ceb2_1)
((((((vel2_1	(icr1_2	icr2_1))	(((((vul1_1	((((icr1_1	icr2_2)	vul3_1)	gab1_2)	lit1_1))	vel1_1)	((lit2_1	gab2_1)	((gag1_1	vup2_1)	hal1_2)))	vul2_1)	icr1_3))	((vup1_1	vup2_2)	(gac2_1	plu2_2)))	((gag2_1	(lai2_1	vel2_2))	(((gal1_2	tri1_2)	(lai2_2	tri2_1))	(lai1_2	lai1_1))))	((((bur1_1	((bur1_2	bur2_2)	tri2_2))	tri1_1)	bur2_1)	ceb1_1))	((((((rot2_1	rot3_1)	rot3_2)	(((((406.1_1	416.1_2)	hal1_1)	(((416.1_1	hal2_1)	(plu2_1	plu1_1))	gab1_1))	ceb2_1)	(vir1_1
((((((vel2_1	(gag2_1	vel2_2))	lai2_1)	(((((vel1_1	(lit1_1	vul1_1))	icr1_1)	vul3_1)	((((gab1_2	hal1_2)	gag1_1)	(lit2_1	(gab2_1	vup2_1)))	(((icr1_2	icr2_1)	(icr2_2	vul2_1))	icr1_3)))	(((gal1_2	lai1_2)	tri2_1)	((lai2_2	lai1_1)	tri1_2))))	((vup2_2	vup1_1)	(gac2_1	plu2_2)))	(((((bur1_1	tri2_2)	tri1_1)	(bur1_2	bur2_2))	bur2_1)	ceb1_1))	((((((rot2_1	rot3_1)	rot3_2)	(rhc1_1	rhc1_2))	(((((406.1_1	gab1_1)	(plu1_1	plu2_1))	(416.1_1	(hal1_1	hal2_1)))	(416.1_2
(((vel2_1	(((vul2_1	(gab2_1	icr1_1))	(vup2_1	lit1_1))	(((((((gal1_2	lai2_2)	((lai1_1	(lai1_2	tri1_2))	tri2_1))	gab1_2)	(gag1_1	(icr1_2	icr2_1)))	((vul3_1	lit2_1)	((hal1_2	vul1_1)	icr2_2)))	(gag2_1	(vel1_1	vel2_2)))	(((vup2_2	vup1_1)	(gac2_1	plu2_2))	(icr1_3	lai2_1)))))	((((bur1_1	(bur1_2	bur2_2))	(tri1_1	tri2_2))	bur2_1)	ceb1_1))	((((((rot2_1	(rot3_1	rot3_2))	(((gac1_1	(gal1_1	gal2_1))	(ceb1_2	ceb2_2))	(vir1_2	vir2_2)))	((((366.1_2	369.1_1)	rot1_1)
((((((vel2_1	(((((((icr2_2	gag2_1)	vel1_1)	(vul2_1	vup2_1))	((gag1_1	lit2_1)	lit1_1))	(icr1_2	icr2_1))	lai2_1)	icr1_1))	((((icr1_3	(vel2_2	vul3_1))	(gab2_1	hal1_2))	(((vup1_1	vup2_2)	plu2_2)	gac2_1))	((gab1_2	vul1_1)	tri2_1)))	(((gal1_2	lai1_2)	(lai2_2	tri1_2))	lai1_1))	((((bur1_1	tri2_2)	tri1_1)	(bur1_2	bur2_2))	bur2_1))	ceb1_1)	((((rot2_1	(rot3_1	rot3_2))	(((366.1_1	icr2_3)	(rhc1_1	rhc1_2))	((((((406.1_1	(ceb2_1	gab1_1))	(plu2_1	plu1_1))	416.1_2)
((((((vel2_1	((((vup2_1	gab1_2)	vul2_1)	vel2_2)	((vup1_1	vup2_2)	(gac2_1	plu2_2))))	(hal1_2	(icr2_2	vul1_1)))	((((gab2_1	vel1_1)	gag1_1)	(lit1_1	vul3_1))	icr1_3))	(((((gag2_1	lit2_1)	icr1_1)	(icr1_2	icr2_1))	((((gal1_2	lai2_2)	(lai1_2	tri2_1))	lai1_1)	tri1_2))	lai2_1))	((((bur1_1	tri1_1)	((bur1_2	bur2_2)	tri2_2))	bur2_1)	ceb1_1))	(((rot2_1	(rot3_1	rot3_2))	(((366.1_2	(369.1_1	(gra1_1	rot1_1)))	((gra1_2	gra2_1)	(grm1_1	(grm1_2	grm2_1))))	(((((406.1_1
(((((vel2_1	((hal1_2	(((lai2_1	vel2_2)	vul2_1)	vup2_1))	(gab2_1	((icr2_2	vul1_1)	icr1_3))))	(((((gab1_2	vul3_1)	((icr1_1	lit1_1)	vel1_1))	(gag1_1	gag2_1))	lit2_1)	(((gal1_2	tri2_1)	lai2_2)	(lai1_1	lai1_2))))	(((vup1_1	vup2_2)	(gac2_1	plu2_2))	((icr1_2	icr2_1)	tri1_2)))	((((bur1_1	tri2_2)	(bur1_2	bur2_2))	tri1_1)	(bur2_1	ceb1_1)))	(((((rot2_1	(rot3_1	rot3_2))	(((((406.1_1	416.1_2)	gab1_1)	(416.1_1	(ceb2_1	(hal1_1	hal2_1))))	(plu2_1	plu1_1))	(vir1_1
((((((vel2_1	(icr1_3	(icr1_2	icr2_1)))	((((gag1_1	(((vup1_1	vup2_2)	plu2_2)	gac2_1))	lit1_1)	((vul2_1	tri1_2)	(gag2_1	lit2_1)))	(((gal1_2	(lai1_2	lai2_2))	lai1_1)	tri2_1)))	(((((vel1_1	vup2_1)	hal1_2)	(icr2_2	vel2_2))	gab1_2)	((gab2_1	lai2_1)	((icr1_1	vul1_1)	vul3_1))))	(((bur1_1	((bur1_2	bur2_2)	tri2_2))	tri1_1)	bur2_1))	ceb1_1)	((((rot2_1	(rot3_1	rot3_2))	(366.1_1	icr2_3))	((((366.1_2	369.1_1)	rot1_1)	((gra1_2	gra2_1)	(grm1_1	(grm1_2	grm2_1))))
((((((vel2_1	((icr1_3	vel1_1)	gab1_2))	(((vup1_1	vup2_2)	gac2_1)	plu2_2))	(((((gal1_2	lai1_2)	lai2_2)	(lai1_1	tri2_1))	vul2_1)	(lit1_1	icr1_1)))	(((((gag1_1	vul3_1)	(icr1_2	icr2_1))	(icr2_2	tri1_2))	(vel2_2	((gag2_1	lai2_1)	lit2_1)))	(((vup2_1	gab2_1)	hal1_2)	vul1_1)))	(((bur1_1	(((bur1_2	bur2_2)	tri2_2)	tri1_1))	bur2_1)	ceb1_1))	((((rot2_1	rot3_1)	rot3_2)	(rhc1_1	rhc1_2))	(((366.1_1	icr2_3)	((((gac1_1	(gal1_1	gal2_1))	ceb1_2)	ceb2_2)	(vir1_2
(((((((vel2_1	((gab2_1	icr1_3)	tri1_2))	(((gal1_2	tri2_1)	lai1_2)	(lai1_1	lai2_2)))	(vel2_2	(((((vup1_1	vup2_2)	(gac2_1	plu2_2))	(icr1_2	icr2_1))	(gag2_1	(icr2_2	(vup2_1	vel1_1))))	((hal1_2	lit1_1)	((gab1_2	icr1_1)	(lit2_1	vul3_1))))))	(lai2_1	((gag1_1	vul1_1)	vul2_1)))	ceb1_1)	((((bur1_1	tri1_1)	tri2_2)	(bur1_2	bur2_2))	bur2_1))	((((((rot2_1	rot3_2)	rot3_1)	(((366.1_2	gra1_1)	369.1_1)	(((gra1_2	gra2_1)	(grm1_1	(grm1_2	grm2_1)))	rot1_1)))	(rhc1_1
((((((((vel2_1	((gag1_1	vul2_1)	lai2_1))	(vel2_2	icr2_2))	((hal1_2	vup2_1)	icr1_3))	(((icr1_1	vel1_1)	(gag2_1	(tri1_2	lit1_1)))	((lit2_1	vul1_1)	(icr1_2	icr2_1))))	(((gab2_1	(((vup2_2	vup1_1)	(gac2_1	plu2_2))	gab1_2))	((gal1_2	tri2_1)	((lai2_2	lai1_2)	lai1_1)))	vul3_1))	((bur1_1	(((bur1_2	bur2_2)	tri1_1)	tri2_2))	bur2_1))	ceb1_1)	(((((((rot2_1	rot3_1)	rot3_2)	(((406.1_1	(416.1_1	(plu1_1	plu2_1)))	((((416.1_2	gab1_1)	hal2_1)	ceb2_1)	hal1_1))	(vir1_1
(((((vel2_1	((vup1_1	vup2_2)	(gac2_1	plu2_2)))	(((((vel2_2	((((vul1_1	(icr1_2	icr2_1))	hal1_2)	(gab1_2	gab2_1))	vup2_1))	((gal1_2	lai1_2)	((lai1_1	lai2_2)	tri2_1)))	vul2_1)	((icr1_1	icr2_2)	lai2_1))	tri1_2))	((((vel1_1	gag1_1)	vul3_1)	icr1_3)	((gag2_1	lit2_1)	lit1_1)))	((((bur1_1	tri2_2)	((bur1_2	bur2_2)	tri1_1))	bur2_1)	ceb1_1))	((((((rot2_1	rot3_1)	rot3_2)	(((406.1_1	((416.1_1	(ceb2_1	hal2_1))	(416.1_2	gab1_1)))	(hal1_1	(plu2_1	plu1_1)))	(vir1_1
(((((((vel2_1	(((vup2_2	vup1_1)	plu2_2)	gac2_1))	(((icr1_1	lit2_1)	(icr1_2	icr2_1))	((lit1_1	gag2_1)	vel2_2)))	((((gab2_1	(gag1_1	icr2_2))	icr1_3)	(((((gal1_2	lai1_1)	lai1_2)	(lai2_2	tri2_1))	vul3_1)	(((vel1_1	vup2_1)	vul1_1)	tri1_2)))	vul2_1))	((gab1_2	hal1_2)	lai2_1))	(((bur1_1	(((bur1_2	bur2_2)	tri1_1)	tri2_2))	ceb1_1)	bur2_1))	(((366.1_2	rot1_1)	(369.1_1	gra1_1))	((gra1_2	gra2_1)	(grm1_1	(grm1_2	grm2_1)))))	(((((406.1_1	(ceb2_1	gab1_1))	((((416.1_1
(((((vel2_1	(lai2_1	(hal1_2	((lit1_1	vup2_1)	vul3_1))))	gag1_1)	((((vup1_1	vup2_2)	(gac2_1	plu2_2))	(((gal1_2	(lai1_1	lai2_2))	tri2_1)	lai1_2))	((((((gab2_1	icr2_2)	vel1_1)	vul1_1)	gag2_1)	(((vul2_1	lit2_1)	(icr1_2	icr2_1))	(gab1_2	(icr1_3	vel2_2))))	(icr1_1	tri1_2))))	((((bur1_1	(bur1_2	bur2_2))	(tri1_1	tri2_2))	bur2_1)	ceb1_1))	(((((rot2_1	rot3_1)	rot3_2)	(((406.1_1	((((416.1_1	hal2_1)	416.1_2)	(ceb2_1	(plu2_1	plu1_1)))	(gab1_1	hal1_1)))	(vir1_1
(((((((((vel2_1	((tri1_2	(gab1_2	icr1_3))	vul1_1))	gag2_1)	((tri2_1	lai1_1)	lai2_2))	((((((hal1_2	gab2_1)	vel2_2)	(gal1_2	lai1_2))	vul3_1)	(((icr1_2	icr2_1)	icr2_2)	vul2_1))	icr1_1))	((gag1_1	vup2_1)	lai2_1))	((lit1_1	lit2_1)	vel1_1))	((vup2_2	vup1_1)	(gac2_1	plu2_2)))	((((bur1_1	(tri1_1	tri2_2))	(bur1_2	bur2_2))	bur2_1)	ceb1_1))	((((((rot2_1	rot3_1)	rot3_2)	((((406.1_1	hal2_1)	(416.1_2	(ceb2_1	(plu2_1	plu1_1))))	((416.1_1	gab1_1)	hal1_1))	(vir1_1
((((vel2_1	(((gab1_2	(gal1_2	lai1_2))	vel1_1)	icr1_3))	(((((vul1_1	lit1_1)	((gab2_1	vel2_2)	lai2_1))	((((vul2_1	vup2_1)	tri1_2)	(icr1_2	icr2_1))	(((icr1_1	lit2_1)	(vul3_1	gag2_1))	(hal1_2	icr2_2))))	(gag1_1	((tri2_1	lai2_2)	lai1_1)))	((vup1_1	vup2_2)	(gac2_1	plu2_2))))	((((bur1_1	tri2_2)	((bur1_2	bur2_2)	tri1_1))	bur2_1)	ceb1_1))	((((((rot2_1	rot3_1)	rot3_2)	(((((406.1_1	416.1_1)	416.1_2)	(plu1_1	plu2_1))	gab1_1)	((ceb2_1	hal2_1)	(hal1_1	(vir1_1
((((vel2_1	((((((lit2_1	vul1_1)	(icr1_1	vel2_2))	(icr2_2	tri1_2))	gag2_1)	(((vup1_1	vup2_2)	(gac2_1	plu2_2))	vul3_1))	((((gal1_2	lai1_2)	(gab1_2	lit1_1))	icr1_3)	vel1_1)))	(((((vul2_1	gag1_1)	lai2_1)	((hal1_2	vup2_1)	(icr1_2	icr2_1)))	gab2_1)	((lai2_2	tri2_1)	lai1_1)))	(((((bur1_1	tri2_2)	tri1_1)	(bur1_2	bur2_2))	bur2_1)	ceb1_1))	(((((rot2_1	rot3_1)	rot3_2)	(((366.1_1	icr2_3)	(rhc1_1	rhc1_2))	((((((406.1_1	(plu2_1	plu1_1))	(hal1_1	hal2_1))	ceb2_1)
((((((vel2_1	(gag1_1	vul2_1))	(((vup1_1	vup2_2)	(gac2_1	plu2_2))	(lai2_1	gab1_2)))	vul3_1)	((gag2_1	(gal1_2	lai1_2))	(((((((((icr2_2	lit1_1)	(lit2_1	vup2_1))	vel2_2)	((tri2_1	lai2_2)	lai1_1))	vul1_1)	icr1_3)	(gab2_1	(hal1_2	icr1_1)))	tri1_2)	((icr1_2	icr2_1)	vel1_1))))	(((((bur1_1	tri1_1)	tri2_2)	(bur1_2	bur2_2))	bur2_1)	ceb1_1))	(((((((rot2_1	rot3_1)	rot3_2)	(((((406.1_1	gab1_1)	(hal1_1	hal2_1))	((416.1_1	(plu1_1	plu2_1))	ceb2_1))	416.1_2)	(vir1_1
(((((((vel2_1	(gab2_1	vel1_1))	(((((gab1_2	lit2_1)	lit1_1)	vup2_1)	icr1_3)	icr2_2))	(gal1_2	lai1_2))	((((vul1_1	vel2_2)	((icr1_2	icr2_1)	vul2_1))	(lai2_2	(lai1_1	tri2_1)))	(((vup1_1	vup2_2)	(gac2_1	plu2_2))	((gag2_1	icr1_1)	tri1_2))))	((gag1_1	hal1_2)	(lai2_1	vul3_1)))	((((bur1_1	tri2_2)	((bur1_2	bur2_2)	tri1_1))	bur2_1)	ceb1_1))	((((((((366.1_2	gra1_1)	369.1_1)	rot1_1)	((gra1_2	gra2_1)	(grm1_1	(grm1_2	grm2_1))))	(((((406.1_1	hal2_1)	416.1_2)	gab1_1)
(((((((vel2_1	(gal1_2	(tri2_1	lai1_1)))	((gab1_2	vul3_1)	(gag1_1	vul1_1)))	tri1_2)	(((hal1_2	vel2_2)	lit2_1)	((lai2_1	lit1_1)	(gab2_1	icr2_2))))	(((((vup1_1	vup2_2)	plu2_2)	gac2_1)	((icr1_3	vel1_1)	(lai1_2	lai2_2)))	((((vul2_1	vup2_1)	icr1_1)	gag2_1)	(icr1_2	icr2_1))))	(((((bur1_1	tri2_2)	tri1_1)	(bur1_2	bur2_2))	bur2_1)	ceb1_1))	((((((rot2_1	(rot3_1	rot3_2))	(366.1_1	icr2_3))	((((((406.1_1	ceb2_1)	416.1_2)	hal2_1)	(416.1_1	gab1_1))	((plu1_1	plu2_1)
(((((((((vel2_1	icr2_2)	(((vul2_1	vul3_1)	(lai1_2	lai2_2))	(lit1_1	vel1_1)))	((vup2_2	vup1_1)	(gac2_1	plu2_2)))	((gal1_2	lai1_1)	tri2_1))	(gag2_1	(icr1_2	icr2_1)))	tri1_2)	(((gab2_1	icr1_3)	vel2_2)	(((hal1_2	vup2_1)	lai2_1)	((vul1_1	(gab1_2	(gag1_1	lit2_1)))	icr1_1))))	((((bur1_1	((bur1_2	bur2_2)	tri2_2))	tri1_1)	bur2_1)	ceb1_1))	(((((rot2_1	rot3_1)	rot3_2)	((366.1_1	icr2_3)	(rhc1_1	rhc1_2)))	((((((406.1_1	gab1_1)	((416.1_1	ceb2_1)	416.1_2))	(plu1_1
((((((((vel2_1	(vul2_1	lit1_1))	(hal1_2	(icr1_2	icr2_1)))	gab2_1)	(((vup2_2	vup1_1)	gac2_1)	plu2_2))	((vup2_1	(gag1_1	(icr2_2	lit2_1)))	(gal1_2	(lai1_2	(lai1_1	tri1_2)))))	((((((vul1_1	(lai2_2	tri2_1))	gab1_2)	icr1_1)	icr1_3)	(lai2_1	(gag2_1	vel1_1)))	(vel2_2	vul3_1)))	((((bur1_1	tri2_2)	((bur1_2	bur2_2)	tri1_1))	bur2_1)	ceb1_1))	(((((rot2_1	rot3_1)	rot3_2)	(((((406.1_1	(ceb2_1	gab1_1))	(416.1_1	hal2_1))	(416.1_2	hal1_1))	(plu1_1	plu2_1))	(vir1_1
(((((vel2_1	(((hal1_2	gag2_1)	gab1_2)	(vup2_1	(lai2_2	tri2_1))))	((((((vul1_1	(lai2_1	vel2_2))	(lit2_1	vul3_1))	(icr1_2	icr2_1))	((gab2_1	icr1_3)	gag1_1))	((vup1_1	vup2_2)	(gac2_1	plu2_2)))	(((icr1_1	tri1_2)	(((gal1_2	lai1_2)	lai1_1)	(lit1_1	vel1_1)))	(icr2_2	vul2_1))))	(((bur1_1	((bur1_2	bur2_2)	tri1_1))	tri2_2)	bur2_1))	ceb1_1)	(((((rot2_1	rot3_2)	rot3_1)	(rhc1_1	rhc1_2))	((366.1_1	icr2_3)	(((((406.1_1	gab1_1)	((416.1_1	(ceb2_1	hal2_1))	416.1_2))
(((((((vel2_1	((icr1_1	(icr1_2	icr2_1))	(lit2_1	vul1_1)))	((((gal1_2	lai1_1)	lai1_2)	tri1_2)	(lai2_2	tri2_1)))	(((gag1_1	lit1_1)	lai2_1)	vel1_1))	(((gab1_2	vel2_2)	vup2_1)	gag2_1))	(((((hal1_2	icr2_2)	icr1_3)	(vul3_1	vul2_1))	gab2_1)	((vup1_1	vup2_2)	(gac2_1	plu2_2))))	(((((bur1_1	bur2_1)	tri2_2)	tri1_1)	(bur1_2	bur2_2))	ceb1_1))	((((((rot2_1	rot3_1)	rot3_2)	(366.1_1	icr2_3))	(((((406.1_1	hal2_1)	(416.1_2	(plu1_1	plu2_1)))	(416.1_1	ceb2_1))	(gab1_1
(((((vel2_1	(((vup2_1	(vel2_2	vul2_1))	(((vup1_1	vup2_2)	(gac2_1	plu2_2))	vel1_1))	(gab1_2	(((gal1_2	(tri2_1	(lai1_1	lai1_2)))	lai2_2)	tri1_2))))	(hal1_2	icr1_3))	(((((lit1_1	lit2_1)	(icr1_2	icr2_1))	(((gab2_1	icr1_1)	vul1_1)	lai2_1))	((gag2_1	gag1_1)	vul3_1))	icr2_2))	(((((bur1_1	tri1_1)	tri2_2)	(bur1_2	bur2_2))	bur2_1)	ceb1_1))	(((((((rot2_1	rot3_1)	rot3_2)	(rhc1_1	rhc1_2))	(((((406.1_1	hal2_1)	416.1_1)	ceb2_1)	((416.1_2	hal1_1)	(gab1_1	(plu2_1
((((((((((vel2_1	((((gab2_1	vul3_1)	lit1_1)	((gab1_2	((gag1_1	hal1_2)	lit2_1))	vel2_2))	vul1_1))	icr1_1)	((((icr1_2	icr2_1)	vul2_1)	vel1_1)	icr1_3))	((vup2_2	vup1_1)	(gac2_1	plu2_2)))	vup2_1)	(((gal1_2	(((tri1_2	lai1_2)	lai2_2)	lai1_1))	tri2_1)	gag2_1))	(icr2_2	lai2_1))	((((bur1_1	(tri1_1	tri2_2))	(bur1_2	bur2_2))	bur2_1)	ceb1_1))	((((366.1_2	369.1_1)	gra1_1)	rot1_1)	((gra1_2	gra2_1)	(grm1_1	(grm1_2	grm2_1)))))	((((rot2_1	rot3_1)	rot3_2)	((((406.1_1
(((((vel2_1	gag2_1)	(((gac2_1	plu2_2)	(gal1_2	(((lai1_1	(tri1_2	tri2_1))	lai2_2)	lai1_2)))	(icr1_2	icr2_1)))	(((((lit2_1	lai2_1)	gag1_1)	(((vul1_1	vup2_1)	(hal1_2	vel1_1))	(gab1_2	(icr1_1	lit1_1))))	((((icr2_2	vel2_2)	icr1_3)	vul2_1)	(gab2_1	vul3_1)))	(vup2_2	vup1_1)))	((((bur1_1	tri1_1)	((bur1_2	bur2_2)	tri2_2))	bur2_1)	ceb1_1))	((((rot2_1	rot3_1)	rot3_2)	((((((366.1_2	rot1_1)	gra1_1)	369.1_1)	((gra1_2	gra2_1)	(grm1_1	(grm1_2	grm2_1))))	((((406.1_1
(((((((vel2_1	((((gac2_1	plu2_2)	(icr1_1	icr1_3))	((gag1_1	vul2_1)	vul3_1))	(icr1_2	icr2_1)))	(((((gal1_2	lai2_2)	tri2_1)	tri1_2)	lai1_2)	lai1_1))	(((gab2_1	lit2_1)	((hal1_2	gag2_1)	(icr2_2	lit1_1)))	((vup2_1	((vel2_2	vul1_1)	vel1_1))	gab1_2)))	lai2_1)	(vup2_2	vup1_1))	(((((bur1_1	(bur1_2	bur2_2))	tri1_1)	tri2_2)	bur2_1)	ceb1_1))	(((((((rot2_1	rot3_2)	rot3_1)	(((((406.1_1	hal1_1)	(416.1_1	gab1_1))	hal2_1)	((416.1_2	ceb2_1)	(plu2_1	plu1_1)))	(vir1_1
(((((((vel2_1	((icr1_2	icr2_1)	(lit1_1	vel2_2)))	(((icr2_2	icr1_3)	(gab2_1	(gag1_1	vul2_1)))	((gal1_2	(lai1_1	(lai1_2	(lai2_2	tri1_2))))	tri2_1)))	hal1_2)	((gab1_2	vul1_1)	((((gac2_1	plu2_2)	(vul3_1	vup2_1))	(gag2_1	lit2_1))	(icr1_1	lai2_1))))	(vel1_1	(vup1_1	vup2_2)))	(((((bur1_1	tri2_2)	(bur1_2	bur2_2))	tri1_1)	bur2_1)	ceb1_1))	((((((rot2_1	rot3_1)	rot3_2)	(((((gac1_1	(gal1_1	gal2_1))	ceb1_2)	ceb2_2)	vir2_2)	vir1_2))	(366.1_1	icr2_3))	((((((406.1_1
(((((vel2_1	((gac2_1	plu2_2)	lai2_1))	((((gal1_2	tri2_1)	lai1_1)	(lai2_2	tri1_2))	lai1_2))	(((((vul1_1	vup2_1)	lit1_1)	icr2_2)	hal1_2)	(((((vup2_2	vup1_1)	vel2_2)	(vel1_1	vul3_1))	((gag2_1	gab1_2)	((((gab2_1	vul2_1)	lit2_1)	icr1_1)	(icr1_2	icr2_1))))	(gag1_1	icr1_3))))	(((((bur1_1	(bur1_2	bur2_2))	tri1_1)	tri2_2)	bur2_1)	ceb1_1))	((((((rot2_1	rot3_1)	rot3_2)	(rhc1_1	rhc1_2))	(((((406.1_1	((416.1_2	hal1_1)	(plu2_1	plu1_1)))	(ceb2_1	hal2_1))	(416.1_1
(((((((((vel2_1	(gab1_2	(gab2_1	lit2_1)))	(icr1_2	icr2_1))	((vup2_2	vup1_1)	(gac2_1	plu2_2)))	gag1_1)	(((vel2_2	icr1_3)	lai2_1)	(icr1_1	(icr2_2	(vul2_1	lit1_1)))))	(((((hal1_2	vul3_1)	vup2_1)	(vul1_1	vel1_1))	gag2_1)	((gal1_2	lai1_2)	((lai2_2	tri1_2)	(lai1_1	tri2_1)))))	((((bur1_1	tri1_1)	(bur1_2	bur2_2))	tri2_2)	bur2_1))	ceb1_1)	((((rot2_1	rot3_1)	rot3_2)	((((366.1_1	icr2_3)	(rhc1_1	rhc1_2))	((((406.1_1	hal2_1)	((416.1_1	((416.1_2	gab1_1)	(plu1_1
((((((vel2_1	((gab1_2	vel2_2)	((vup1_1	vup2_2)	(gac2_1	plu2_2))))	(((gag1_1	hal1_2)	lit1_1)	(icr1_2	icr2_1)))	(((((vel1_1	vup2_1)	((vul1_1	icr1_1)	(gab2_1	((icr2_2	vul3_1)	lit2_1))))	(icr1_3	vul2_1))	(gag2_1	lai2_1))	((gal1_2	((lai1_1	tri2_1)	(lai1_2	lai2_2)))	tri1_2)))	((((bur1_1	tri1_1)	tri2_2)	(bur1_2	bur2_2))	(bur2_1	ceb1_1)))	((366.1_1	icr2_3)	(((((366.1_2	(369.1_1	gra1_1))	rot1_1)	((gra1_2	gra2_1)	(grm1_1	(grm1_2	grm2_1))))	((((gal1_1	(gac1_1
((((((((vel2_1	((((gab2_1	vel2_2)	(lit2_1	(vel1_1	vul3_1)))	(vul1_1	((gab1_2	hal1_2)	(gag1_1	icr1_1))))	(icr2_2	lit1_1)))	((icr1_2	icr2_1)	icr1_3))	gag2_1)	((vup2_1	vul2_1)	lai2_1))	((((gal1_2	tri1_2)	tri2_1)	lai1_2)	(lai1_1	lai2_2)))	((gac2_1	plu2_2)	(vup1_1	vup2_2)))	((((bur1_1	tri2_2)	((bur1_2	bur2_2)	tri1_1))	bur2_1)	ceb1_1))	(((((rot2_1	(rot3_1	rot3_2))	(((((406.1_1	hal2_1)	416.1_1)	gab1_1)	((416.1_2	ceb2_1)	(hal1_1	(plu1_1	plu2_1))))	(vir1_1
((((((vel2_1	(vel2_2	vel1_1))	((((((vup2_1	gag2_1)	gab1_2)	(gag1_1	lit2_1))	(((icr2_2	lai2_1)	(vul1_1	lit1_1))	(gab2_1	(icr1_1	vul3_1))))	((hal1_2	vul2_1)	icr1_3))	(icr1_2	icr2_1)))	(((vup1_1	vup2_2)	gac2_1)	plu2_2))	((gal1_2	(((lai1_2	tri2_1)	lai2_2)	tri1_2))	lai1_1))	(((((bur1_1	tri1_1)	tri2_2)	(bur1_2	bur2_2))	bur2_1)	ceb1_1))	(((((rot2_1	rot3_1)	rot3_2)	((((((406.1_1	gab1_1)	((416.1_1	ceb2_1)	hal2_1))	416.1_2)	hal1_1)	(plu1_1	plu2_1))	(vir1_1
(((((vel2_1	(((gab2_1	icr1_1)	lai2_1)	gag1_1))	((((((vul1_1	vel2_2)	(((hal1_2	vul3_1)	lit2_1)	(lit1_1	vup2_1)))	((icr1_2	icr2_1)	vul2_1))	(((vup1_1	vup2_2)	(gac2_1	plu2_2))	(((gal1_2	lai1_2)	tri1_2)	(lai2_2	(lai1_1	tri2_1)))))	(((gab1_2	vel1_1)	icr2_2)	gag2_1))	icr1_3))	(((bur1_1	tri1_1)	tri2_2)	(bur1_2	bur2_2)))	(bur2_1	ceb1_1))	(((((rot2_1	rot3_1)	rot3_2)	(366.1_1	icr2_3))	((((((366.1_2	369.1_1)	gra1_1)	rot1_1)	((gra1_2	gra2_1)	(grm1_1	(grm1_2
(((((vel2_1	(((icr1_2	icr2_1)	hal1_2)	(((vel1_1	vul3_1)	icr1_1)	icr1_3)))	(((lit2_1	icr2_2)	lai2_1)	((gab1_2	vul1_1)	(gag1_1	vup2_1))))	((((vup1_1	vup2_2)	(gac2_1	plu2_2))	(((gab2_1	vel2_2)	(gag2_1	vul2_1))	lit1_1))	(((gal1_2	tri2_1)	((lai1_2	lai1_1)	lai2_2))	tri1_2)))	(((bur1_1	((bur1_2	bur2_2)	(tri1_1	tri2_2)))	bur2_1)	ceb1_1))	((((((((rot2_1	rot3_2)	rot3_1)	(((((406.1_1	gab1_1)	hal2_1)	hal1_1)	(416.1_2	(plu1_1	plu2_1)))	(416.1_1	ceb2_1)))	(vir1_1
((((((vel2_1	((vup1_1	vup2_2)	(gac2_1	plu2_2)))	vup2_1)	((((icr1_1	vel2_2)	lit1_1)	vul3_1)	((vel1_1	lit2_1)	(gal1_2	((lai2_2	(lai1_1	tri1_2))	(lai1_2	tri2_1))))))	(((((((gab1_2	gag1_1)	icr1_3)	lai2_1)	gab2_1)	(icr1_2	icr2_1))	(hal1_2	vul1_1))	((gag2_1	icr2_2)	vul2_1)))	((((bur1_1	tri1_1)	((bur1_2	bur2_2)	tri2_2))	bur2_1)	ceb1_1))	(((((rot2_1	rot3_2)	rot3_1)	((((((406.1_1	hal2_1)	(416.1_1	ceb2_1))	416.1_2)	hal1_1)	(gab1_1	(plu1_1	plu2_1)))	(vir1_1
(((((vel2_1	hal1_2)	((((gal1_2	tri1_2)	((lai1_2	lai2_2)	tri2_1))	lai1_1)	(icr1_2	icr2_1)))	((((lit1_1	gab1_2)	(vel2_2	vel1_1))	(((vup1_1	vup2_2)	(gac2_1	plu2_2))	icr2_2))	((((gab2_1	(icr1_1	lit2_1))	lai2_1)	(gag1_1	vup2_1))	(((gag2_1	(vul2_1	vul1_1))	icr1_3)	vul3_1))))	(((((bur1_1	tri2_2)	tri1_1)	(bur1_2	bur2_2))	bur2_1)	ceb1_1))	(((((((rot2_1	rot3_2)	rot3_1)	((((406.1_1	ceb2_1)	416.1_1)	((416.1_2	((hal2_1	gab1_1)	(plu2_1	plu1_1)))	hal1_1))	(vir1_1
((((((((((((vel2_1	vel2_2)	(((gab1_2	vel1_1)	lit1_1)	(gag1_1	lit2_1)))	((vul1_1	icr1_1)	gag2_1))	(icr1_2	icr2_1))	((gab2_1	(icr1_3	vul2_1))	(((((gal1_2	lai1_2)	lai2_2)	tri2_1)	lai1_1)	tri1_2)))	(((vup2_2	vup1_1)	(gac2_1	plu2_2))	((((hal1_2	icr2_2)	vup2_1)	lai2_1)	vul3_1)))	((((bur1_1	tri2_2)	tri1_1)	(bur1_2	bur2_2))	bur2_1))	ceb1_1)	(((rot2_1	rot3_1)	rot3_2)	((((((406.1_1	hal1_1)	(416.1_2	hal2_1))	(ceb2_1	(plu1_1	plu2_1)))	416.1_1)	gab1_1)	(vir1_1
((((((((vel2_1	(gag1_1	vul1_1))	(((icr1_1	lit2_1)	vul3_1)	vel1_1))	(((vup2_1	icr1_3)	lit1_1)	vel2_2))	(((((vup2_2	vup1_1)	(gac2_1	plu2_2))	gab2_1)	((gag2_1	(hal1_2	icr2_2))	(icr1_2	icr2_1)))	(((gab1_2	lai2_1)	vul2_1)	((((gal1_2	lai1_2)	tri1_2)	(lai2_2	lai1_1))	tri2_1))))	((((bur1_1	tri2_2)	((bur1_2	bur2_2)	tri1_1))	bur2_1)	ceb1_1))	(((rot2_1	rot3_2)	rot3_1)	((366.1_1	icr2_3)	(((gal1_1	(gac1_1	gal2_1))	(ceb1_2	ceb2_2))	(vir1_2	vir2_2)))))	(((((((406.1_1
(((((((((((vel2_1	(((lit2_1	vul2_1)	vel1_1)	gab1_2))	gab2_1)	vul3_1)	gag2_1)	(vup2_2	vup1_1))	((icr1_1	vel2_2)	(icr1_2	icr2_1)))	icr1_3)	(((((hal1_2	icr2_2)	vup2_1)	(((gac2_1	plu2_2)	vul1_1)	gag1_1))	lai2_1)	((gal1_2	lai1_2)	((lai2_2	(tri1_2	tri2_1))	lai1_1))))	lit1_1)	(((((bur1_1	tri2_2)	(bur1_2	bur2_2))	tri1_1)	bur2_1)	ceb1_1))	((((((rot2_1	rot3_1)	rot3_2)	(366.1_1	icr2_3))	((((((406.1_1	hal1_1)	416.1_1)	(gab1_1	(ceb2_1	hal2_1)))	(416.1_2	(plu1_1
((((((((vel2_1	lit2_1)	((((vel2_2	((gab1_2	lit1_1)	vul2_1))	gab2_1)	((icr1_2	icr2_1)	icr1_3))	icr2_2))	lai2_1)	vel1_1)	((vul1_1	hal1_2)	((gag1_1	gag2_1)	((gal1_2	((lai1_1	lai2_2)	(tri1_2	tri2_1)))	lai1_2))))	((vup2_1	((vup2_2	vup1_1)	(gac2_1	plu2_2)))	(icr1_1	vul3_1)))	((((bur1_1	tri1_1)	((bur1_2	bur2_2)	tri2_2))	bur2_1)	ceb1_1))	((((rot2_1	rot3_1)	rot3_2)	((((366.1_2	369.1_1)	rot1_1)	((gra1_2	gra2_1)	(grm1_1	(grm1_2	grm2_1))))	gra1_1))	(((366.1_1
((((((((vel2_1	(((gag1_1	vul3_1)	((icr1_1	lit2_1)	(gag2_1	vul1_1)))	((gab1_2	icr2_2)	(gab2_1	vel1_1))))	((vup2_2	vup1_1)	(gac2_1	plu2_2)))	(((vup2_1	(hal1_2	(icr1_3	lit1_1)))	((icr1_2	icr2_1)	vul2_1))	((gal1_2	tri1_2)	((lai1_2	tri2_1)	lai2_2))))	(lai2_1	lai1_1))	vel2_2)	ceb1_1)	((((bur1_1	tri1_1)	tri2_2)	(bur1_2	bur2_2))	bur2_1))	(((rot2_1	(rot3_1	rot3_2))	((((366.1_2	369.1_1)	gra1_1)	rot1_1)	((gra1_2	gra2_1)	(grm1_1	(grm1_2	grm2_1)))))	((((366.1_1
(((((((((vel2_1	(((vup1_1	vup2_2)	(gac2_1	plu2_2))	((vel2_2	vul3_1)	vel1_1)))	icr2_2)	((gal1_2	lai2_2)	((lai1_2	tri2_1)	tri1_2)))	(icr1_3	lai2_1))	(((((icr1_1	gag1_1)	gab2_1)	vul2_1)	lit1_1)	(vul1_1	gab1_2)))	(gag2_1	vup2_1))	((hal1_2	lai1_1)	((icr1_2	icr2_1)	lit2_1)))	((((bur1_1	(tri1_1	tri2_2))	(bur1_2	bur2_2))	bur2_1)	ceb1_1))	((((rot2_1	rot3_1)	rot3_2)	((366.1_1	icr2_3)	(((((((((406.1_1	(ceb2_1	hal2_1))	416.1_2)	416.1_1)	gab1_1)	hal1_1)	(plu1_1
(((((((((vel2_1	((icr1_1	vel2_2)	lit2_1))	((vul1_1	gag2_1)	(icr1_2	icr2_1)))	hal1_2)	((icr1_3	vup2_1)	lit1_1))	lai1_1)	((((vup1_1	vup2_2)	plu2_2)	gac2_1)	(((((gal1_2	lai1_2)	lai2_2)	tri1_2)	tri2_1)	lai2_1)))	((vul2_1	(((gab1_2	vel1_1)	gab2_1)	vul3_1))	(gag1_1	icr2_2)))	((((bur1_1	tri1_1)	((bur1_2	bur2_2)	tri2_2))	bur2_1)	ceb1_1))	((((((rot2_1	rot3_2)	rot3_1)	((((406.1_1	((416.1_1	hal1_1)	(ceb2_1	hal2_1)))	gab1_1)	(416.1_2	(plu1_1	plu2_1)))	(vir1_1
(((((((((vel2_1	(((gal1_2	tri2_1)	lai1_2)	(lai2_2	tri1_2)))	(lit2_1	gag1_1))	((icr1_2	icr2_1)	lai1_1))	((vup1_1	vup2_2)	(gac2_1	plu2_2)))	((icr1_1	icr2_2)	(vel2_2	vul1_1)))	(((vul3_1	gab1_2)	vel1_1)	gag2_1))	(((lit1_1	vul2_1)	hal1_2)	(((gab2_1	vup2_1)	icr1_3)	lai2_1)))	(((bur1_1	(((bur1_2	bur2_2)	tri1_1)	tri2_2))	bur2_1)	ceb1_1))	(((((((rot2_1	rot3_2)	rot3_1)	((((gal1_1	gac1_1)	gal2_1)	(ceb1_2	ceb2_2))	(vir1_2	vir2_2)))	(rhc1_1	rhc1_2))	(366.1_1
(((((vel2_1	(vul3_1	(gag1_1	vul1_1)))	(hal1_2	(icr1_2	icr2_1)))	(((((vel2_2	(vul2_1	vup2_1))	(((lai1_1	icr2_2)	(gab1_2	vel1_1))	(gag2_1	lit2_1)))	(gab2_1	(lai2_1	lit1_1)))	((icr1_1	icr1_3)	((((gal1_2	lai1_2)	lai2_2)	tri2_1)	tri1_2)))	((vup1_1	vup2_2)	(gac2_1	plu2_2))))	((((bur1_1	(tri1_1	tri2_2))	(bur1_2	bur2_2))	bur2_1)	ceb1_1))	(((((((rot2_1	rot3_2)	rot3_1)	(((366.1_2	369.1_1)	(gra1_1	rot1_1))	((gra1_2	gra2_1)	(grm1_1	(grm1_2	grm2_1)))))	(((((406.1_1
(((((((((((vel2_1	lai1_1)	((vul2_1	vul3_1)	gag2_1))	icr1_3)	((((gal1_2	(lai1_2	tri2_1))	lai2_2)	tri1_2)	(icr1_2	icr2_1)))	((gag1_1	hal1_2)	gab1_2))	(icr2_2	vul1_1))	(vup2_1	((gab2_1	vel2_2)	lit2_1)))	(lit1_1	vel1_1))	(((vup1_1	vup2_2)	(gac2_1	plu2_2))	(icr1_1	lai2_1)))	(((bur1_1	tri2_2)	((bur1_2	bur2_2)	tri1_1))	(bur2_1	ceb1_1)))	((((((rot2_1	rot3_1)	rot3_2)	((((406.1_1	(plu1_1	plu2_1))	(((416.1_1	gab1_1)	(416.1_2	hal2_1))	ceb2_1))	hal1_1)	(vir1_1
((((vel2_1	(((((((gag1_1	(icr1_2	icr2_1))	(((gab2_1	vel2_2)	vup2_1)	(((hal1_2	icr1_1)	(vel1_1	vul1_1))	(lai1_1	vul2_1))))	lai2_1)	((((lit2_1	icr2_2)	gag2_1)	vul3_1)	((((gal1_2	tri2_1)	lai2_2)	tri1_2)	lai1_2)))	lit1_1)	gab1_2)	(((vup2_2	vup1_1)	(gac2_1	plu2_2))	icr1_3)))	ceb1_1)	((((bur1_1	tri1_1)	(bur1_2	bur2_2))	tri2_2)	bur2_1))	(((((rot2_1	rot3_1)	rot3_2)	((((gac1_1	gal1_1)	gal2_1)	(ceb1_2	ceb2_2))	(vir1_2	vir2_2)))	(((366.1_1	icr2_3)	(rhc1_1
((((((vel2_1	gab2_1)	((((gag2_1	vul3_1)	((hal1_2	icr1_1)	lai1_1))	vul1_1)	(((lit2_1	lit1_1)	((gab1_2	vel2_2)	(vel1_1	vup2_1)))	vul2_1)))	((((vup2_2	vup1_1)	((icr1_3	(icr1_2	icr2_1))	(lai2_1	gag1_1)))	(gac2_1	plu2_2))	(((gal1_2	(lai1_2	(lai2_2	tri2_1)))	tri1_2)	icr2_2)))	(((bur1_1	(tri1_1	tri2_2))	(bur1_2	bur2_2))	bur2_1))	ceb1_1)	(((((((rot2_1	rot3_2)	rot3_1)	(((((406.1_1	hal2_1)	gab1_1)	((416.1_1	416.1_2)	hal1_1))	(ceb2_1	(plu2_1	plu1_1)))	(vir1_1
(((((vel2_1	((((((gal1_2	tri2_1)	lai2_2)	tri1_2)	lai1_2)	lai1_1)	(vul2_1	(lai2_1	vul3_1))))	((icr1_1	((gab1_2	vel1_1)	((gab2_1	vel2_2)	gag2_1)))	(((((vup2_1	lit1_1)	vul1_1)	(icr1_2	icr2_1))	(((gag1_1	icr2_2)	lit2_1)	hal1_2))	icr1_3)))	((vup1_1	vup2_2)	(gac2_1	plu2_2)))	(((((bur1_1	tri2_2)	tri1_1)	(bur1_2	bur2_2))	bur2_1)	ceb1_1))	((((rot2_1	rot3_1)	rot3_2)	((((366.1_1	icr2_3)	((((gac1_1	gal2_1)	gal1_1)	(ceb1_2	ceb2_2))	(vir1_2	vir2_2)))	((((406.1_1
((((((((vel2_1	(icr1_2	icr2_1))	(((hal1_2	vel2_2)	lai2_1)	icr1_1))	lit2_1)	((((vel1_1	vul1_1)	lit1_1)	((gab1_2	vul3_1)	vup2_1))	lai1_1))	((((vup2_2	vup1_1)	(gac2_1	plu2_2))	(((gab2_1	icr2_2)	gag1_1)	vul2_1))	((gal1_2	((lai1_2	lai2_2)	tri2_1))	tri1_2)))	(gag2_1	icr1_3))	(((((bur1_1	(bur1_2	bur2_2))	tri2_2)	tri1_1)	bur2_1)	ceb1_1))	(((((rot2_1	rot3_1)	rot3_2)	(rhc1_1	rhc1_2))	(((((366.1_2	369.1_1)	gra1_1)	rot1_1)	((gra1_2	gra2_1)	(grm1_1	(grm1_2
((((((vel2_1	(lai1_1	lai2_1))	(gal1_2	(tri2_1	((lai1_2	tri1_2)	lai2_2))))	((((icr2_2	lit1_1)	vel1_1)	((((vul2_1	vel2_2)	vup2_1)	gag1_1)	icr1_1))	(((((vup1_1	vup2_2)	(gac2_1	plu2_2))	lit2_1)	(gag2_1	icr1_3))	(((hal1_2	vul3_1)	gab2_1)	((gab1_2	vul1_1)	(icr1_2	icr2_1))))))	ceb1_1)	((((bur1_1	tri2_2)	(bur1_2	bur2_2))	tri1_1)	bur2_1))	(((((((rot2_1	rot3_2)	rot3_1)	((((406.1_1	hal1_1)	416.1_1)	(416.1_2	(((ceb2_1	hal2_1)	gab1_1)	(plu1_1	plu2_1))))	(vir1_1
((((((((vel2_1	((vup1_1	vup2_2)	(gac2_1	plu2_2)))	gab1_2)	((vup2_1	((icr1_2	icr2_1)	lit1_1))	((((vul1_1	vul3_1)	(gab2_1	gag1_1))	((gag2_1	hal1_2)	icr1_3))	vel2_2)))	((icr1_1	vul2_1)	(lai1_1	lai2_1)))	(vel1_1	(icr2_2	lit2_1)))	(((gal1_2	(tri2_1	lai2_2))	tri1_2)	lai1_2))	((((bur1_1	(tri1_1	tri2_2))	(bur1_2	bur2_2))	bur2_1)	ceb1_1))	(((((rot2_1	(rot3_1	rot3_2))	(((366.1_2	rot1_1)	(369.1_1	(gra1_1	(gra1_2	gra2_1))))	(grm1_1	(grm1_2	grm2_1))))	(((((406.1_1
((((((((((((vel2_1	vel1_1)	(gag1_1	(((gal1_2	lai1_2)	tri2_1)	lai2_2)))	(gag2_1	vel2_2))	(icr2_2	(vul2_1	vul3_1)))	icr1_3)	((lai2_1	lai1_1)	tri1_2))	(((((vup2_2	vup1_1)	plu2_2)	gac2_1)	gab1_2)	((icr1_2	icr2_1)	lit2_1)))	(((gab2_1	hal1_2)	vup2_1)	(vul1_1	(icr1_1	lit1_1))))	(((bur1_1	((bur1_2	bur2_2)	(tri1_1	tri2_2)))	bur2_1)	ceb1_1))	(((((406.1_1	hal1_1)	(ceb2_1	gab1_1))	((416.1_1	416.1_2)	(plu1_1	plu2_1)))	hal2_1)	(vir1_1	vir2_1)))	(((((366.1_2	369.1_1)
(((((vel2_1	(((((vup1_1	vup2_2)	(gac2_1	plu2_2))	((gab2_1	gab1_2)	vel1_1))	(icr1_3	(lai1_1	lai2_1)))	(gag1_1	vul1_1)))	vul3_1)	(((((vup2_1	vul2_1)	lit2_1)	((icr1_2	icr2_1)	lit1_1))	(((gal1_2	tri2_1)	(lai2_2	lai1_2))	tri1_2))	((icr2_2	icr1_1)	((gag2_1	vel2_2)	hal1_2))))	(((((bur1_1	tri1_1)	(bur1_2	bur2_2))	tri2_2)	bur2_1)	ceb1_1))	((((((rot2_1	rot3_1)	rot3_2)	(((gac1_1	(gal1_1	gal2_1))	(ceb1_2	ceb2_2))	(vir1_2	vir2_2)))	((366.1_2	369.1_1)	((gra1_1
(((((vel2_1	(icr2_2	(lai2_1	lai1_1)))	((((gab2_1	vup2_1)	(gab1_2	vul1_1))	icr1_1)	(gag2_1	(((gal1_2	lai2_2)	tri1_2)	(lai1_2	tri2_1)))))	((((((gag1_1	hal1_2)	vel1_1)	(vel2_2	vul2_1))	icr1_3)	lit1_1)	(((vup2_2	vup1_1)	(gac2_1	plu2_2))	((icr1_2	icr2_1)	(lit2_1	vul3_1)))))	((((bur1_1	(bur1_2	bur2_2))	(tri1_1	tri2_2))	bur2_1)	ceb1_1))	(((rot2_1	rot3_1)	rot3_2)	((366.1_1	icr2_3)	((((((366.1_2	369.1_1)	rot1_1)	(gra1_1	(gra1_2	gra2_1)))	(grm1_1	(grm1_2
((((((vel2_1	(gab1_2	vup2_1))	(((((vel1_1	(icr1_2	icr2_1))	(icr1_1	icr1_3))	(((gab2_1	hal1_2)	icr2_2)	gag1_1))	((vup2_2	vup1_1)	(gac2_1	plu2_2)))	(lai2_1	lai1_1)))	(((lit2_1	vul3_1)	(lit1_1	vel2_2))	(gag2_1	(vul1_1	vul2_1))))	((((gal1_2	lai1_2)	tri2_1)	tri1_2)	lai2_2))	(((bur1_1	tri2_2)	(((bur1_2	bur2_2)	tri1_1)	bur2_1))	ceb1_1))	(((((((rot2_1	rot3_1)	rot3_2)	(((((406.1_1	(416.1_1	hal2_1))	gab1_1)	(plu2_1	plu1_1))	(416.1_2	(ceb2_1	hal1_1)))	(vir1_1
(((((((vel2_1	vel1_1)	(((vul1_1	vup2_1)	(gag1_1	icr2_2))	vul2_1))	(gal1_2	((lai2_2	(tri1_2	tri2_1))	lai1_2)))	(icr1_2	icr2_1))	((((((((hal1_2	gab2_1)	lit2_1)	lit1_1)	icr1_1)	((gab1_2	icr1_3)	gag2_1))	(vel2_2	vul3_1))	(lai2_1	lai1_1))	((vup2_2	vup1_1)	(gac2_1	plu2_2))))	(((((bur1_1	tri2_2)	tri1_1)	(bur1_2	bur2_2))	bur2_1)	ceb1_1))	(((rot2_1	(rot3_1	rot3_2))	(((366.1_1	icr2_3)	(rhc1_1	rhc1_2))	(((((((406.1_1	gab1_1)	416.1_2)	416.1_1)	(plu2_1	plu1_1))
(((((((vel2_1	vul2_1)	(gag1_1	vel1_1))	((vup1_1	vup2_2)	(gac2_1	plu2_2)))	(((hal1_2	icr2_2)	((gab2_1	vul1_1)	(lit2_1	vel2_2)))	(lit1_1	vup2_1)))	((gab1_2	(((((gag2_1	vul3_1)	icr1_3)	lai2_1)	icr1_1)	(icr1_2	icr2_1)))	(gal1_2	((lai1_1	tri1_2)	(lai1_2	(lai2_2	tri2_1))))))	((((bur1_1	(bur1_2	bur2_2))	(tri1_1	tri2_2))	bur2_1)	ceb1_1))	((((rot2_1	rot3_1)	rot3_2)	((((366.1_1	icr2_3)	(rhc1_1	rhc1_2))	((((gac1_1	gal2_1)	gal1_1)	(ceb1_2	ceb2_2))	(vir1_2
((((((((vul3_1	(gag1_1	(icr2_2	lit2_1)))	(gab2_1	vel1_1))	vul2_1)	((((((icr1_1	(icr1_3	vel2_1))	gag2_1)	(icr1_2	icr2_1))	vup2_1)	lai2_1)	((((gal1_2	tri2_1)	(lai1_2	lai2_2))	lai1_1)	tri1_2)))	((vup1_1	vup2_2)	(gac2_1	plu2_2)))	(((gab1_2	vel2_2)	hal1_2)	(lit1_1	vul1_1)))	(((bur1_1	((bur1_2	bur2_2)	(tri1_1	tri2_2)))	bur2_1)	ceb1_1))	((((rot2_1	rot3_2)	rot3_1)	((((gal1_1	gac1_1)	gal2_1)	(ceb1_2	ceb2_2))	(vir1_2	vir2_2)))	((((366.1_1	icr2_3)	(rhc1_1
((((((gab1_2	(vul2_1	vup2_1))	(icr2_2	vel2_1))	((vel2_2	gag1_1)	(((((gal1_2	tri2_1)	lai2_2)	tri1_2)	lai1_2)	lai1_1)))	(((vup1_1	vup2_2)	(gac2_1	plu2_2))	(((((icr1_2	icr2_1)	hal1_2)	lit2_1)	icr1_3)	((gag2_1	lit1_1)	((gab2_1	((icr1_1	vul1_1)	vel1_1))	(vul3_1	lai2_1))))))	(((bur1_1	((bur1_2	bur2_2)	(tri1_1	tri2_2)))	bur2_1)	ceb1_1))	(((((rot2_1	rot3_1)	rot3_2)	(((((((406.1_1	gab1_1)	(hal2_1	ceb2_1))	(416.1_1	hal1_1))	416.1_2)	(plu2_1	plu1_1))	(vir1_1
(((((vel2_1	(((vup2_2	vup1_1)	(gac2_1	plu2_2))	(gab2_1	vup2_1)))	((((vel2_2	lit2_1)	lai2_1)	(gag2_1	(((gal1_2	(tri2_1	(lai1_2	lai2_2)))	(lai1_1	tri1_2))	vul2_1)))	((gag1_1	(((hal1_2	lit1_1)	vul1_1)	icr1_1))	(icr1_2	icr2_1))))	(((vel1_1	(gab1_2	vul3_1))	icr2_2)	icr1_3))	(((((bur1_1	tri1_1)	tri2_2)	(bur1_2	bur2_2))	bur2_1)	ceb1_1))	((((((rot2_1	rot3_1)	rot3_2)	((((((406.1_1	ceb2_1)	(416.1_1	hal2_1))	(plu1_1	plu2_1))	((416.1_2	hal1_1)	gab1_1))	(vir1_1
(((((vel2_1	(((((icr2_2	(vel1_1	vul3_1))	vup2_1)	((((vul1_1	hal1_2)	vel2_2)	((gab2_1	vul2_1)	lit2_1))	(gab1_2	icr1_1)))	lai2_1)	icr1_3))	((((gal1_2	tri1_2)	tri2_1)	(lai1_1	(lai1_2	lai2_2)))	(icr1_2	icr2_1)))	(((vup1_1	vup2_2)	(gac2_1	plu2_2))	((lit1_1	gag1_1)	gag2_1)))	(((((bur1_1	tri2_2)	tri1_1)	(bur1_2	bur2_2))	bur2_1)	ceb1_1))	(((((rot2_1	rot3_2)	rot3_1)	(((((((406.1_1	hal1_1)	hal2_1)	416.1_2)	(gab1_1	(plu1_1	plu2_1)))	(416.1_1	ceb2_1))	(vir1_1
(((((((((vel2_1	lit1_1)	(hal1_2	gab1_2))	(((vup2_2	vup1_1)	plu2_2)	gac2_1))	icr1_3)	((vel1_1	lai2_1)	(((gag2_1	icr2_2)	(vul1_1	vup2_1))	((((gal1_2	lai1_2)	tri2_1)	lai2_2)	(lai1_1	tri1_2)))))	(((((icr1_2	icr2_1)	(gag1_1	icr1_1))	vel2_2)	(lit2_1	vul3_1))	(gab2_1	vul2_1)))	(((bur1_1	((bur1_2	bur2_2)	(tri1_1	tri2_2)))	bur2_1)	ceb1_1))	((((366.1_2	369.1_1)	rot1_1)	gra1_1)	((gra1_2	gra2_1)	(grm1_1	(grm1_2	grm2_1)))))	(((((rot2_1	rot3_1)	rot3_2)	(((((406.1_1
((((vel2_1	(gab2_1	(((gal1_2	tri2_1)	lai2_2)	(lai1_2	tri1_2))))	((((lit1_1	gag2_1)	(icr1_2	icr2_1))	(((vel2_2	vul2_1)	icr1_3)	vel1_1))	(((((lit2_1	hal1_2)	vul1_1)	lai1_1)	(((vup1_1	vup2_2)	(gac2_1	plu2_2))	((icr1_1	lai2_1)	(vup2_1	icr2_2))))	(gab1_2	(gag1_1	vul3_1)))))	(((((bur1_1	tri2_2)	tri1_1)	(bur1_2	bur2_2))	bur2_1)	ceb1_1))	((((((rot2_1	rot3_1)	rot3_2)	(((((406.1_1	hal2_1)	(ceb2_1	(gab1_1	hal1_1)))	(416.1_1	416.1_2))	(plu1_1	plu2_1))	(vir1_1
(((((vel2_1	((vup2_2	vup1_1)	(gac2_1	plu2_2)))	((((gal1_2	lai1_2)	(lai2_2	tri2_1))	lai1_1)	tri1_2))	(((vel2_2	((gab1_2	icr2_2)	gab2_1))	(((((((gag1_1	vul3_1)	(icr1_1	lit2_1))	vel1_1)	(vul2_1	vup2_1))	(gag2_1	lit1_1))	(vul1_1	(hal1_2	lai2_1)))	icr1_3))	(icr1_2	icr2_1)))	(((((bur1_1	tri1_1)	tri2_2)	(bur1_2	bur2_2))	bur2_1)	ceb1_1))	((((((rot2_1	(rot3_1	rot3_2))	((((((406.1_1	416.1_2)	416.1_1)	(hal1_1	gab1_1))	(ceb2_1	hal2_1))	(plu1_1	plu2_1))	(vir1_1
((((((((vup1_1	vup2_2)	(gac2_1	plu2_2))	(((gal1_2	tri2_1)	tri1_2)	(lai1_2	(lai1_1	lai2_2))))	(icr2_2	(((gab2_1	icr1_1)	hal1_2)	vel1_1)))	((((((gag1_1	vup2_1)	(gab1_2	vul3_1))	((vul2_1	lit1_1)	(((icr1_2	icr2_1)	vul1_1)	lit2_1)))	gag2_1)	(vel2_1	lai2_1))	(vel2_2	icr1_3)))	((((bur1_1	tri1_1)	tri2_2)	(bur1_2	bur2_2))	bur2_1))	ceb1_1)	(((((((rot2_1	rot3_1)	rot3_2)	(rhc1_1	rhc1_2))	(((((406.1_1	(416.1_1	ceb2_1))	(plu2_1	plu1_1))	(416.1_2	hal1_1))	(gab1_1
(((((((((((vup2_1	(gag2_1	vul1_1))	((icr1_2	icr2_1)	(icr1_1	vel1_1)))	(hal1_2	vul2_1))	(((vup2_2	vup1_1)	(gac2_1	plu2_2))	lit2_1))	((vel2_1	(gab1_2	((gab2_1	icr2_2)	vul3_1)))	(lai2_1	lit1_1)))	((((gal1_2	tri2_1)	lai1_1)	lai1_2)	(lai2_2	tri1_2)))	icr1_3)	(gag1_1	vel2_2))	(((bur1_1	tri1_1)	((bur1_2	bur2_2)	tri2_2))	bur2_1))	ceb1_1)	(((rot2_1	(rot3_1	rot3_2))	(((366.1_1	icr2_3)	(((((((406.1_1	ceb2_1)	416.1_1)	(416.1_2	hal2_1))	(gab1_1	(plu1_1	plu2_1)))
((((((((vul3_1	((hal1_2	vel2_2)	lit2_1))	vul1_1)	((gab1_2	gab2_1)	(gag1_1	vup2_1)))	icr2_2)	(((lai2_1	(((gal1_2	((lai2_2	tri1_2)	tri2_1))	lai1_1)	lai1_2))	(gag2_1	(lit1_1	vul2_1)))	(((vup1_1	vup2_2)	gac2_1)	plu2_2)))	((vel1_1	(icr1_1	icr1_3))	(vel2_1	(icr1_2	icr2_1))))	((((bur1_1	(tri1_1	tri2_2))	(bur1_2	bur2_2))	bur2_1)	ceb1_1))	((((((rot2_1	rot3_1)	rot3_2)	(rhc1_1	rhc1_2))	(((((406.1_1	((416.1_1	hal2_1)	ceb2_1))	416.1_2)	gab1_1)	(hal1_1	(plu1_1
((((((gag1_1	(gab1_2	(hal1_2	(lit2_1	vul2_1))))	(((vul3_1	vup2_1)	((gag2_1	(icr2_2	(lit1_1	vul1_1)))	icr1_3))	(((vup2_2	vup1_1)	(gac2_1	plu2_2))	icr1_1)))	(((((gab2_1	vel2_2)	vel1_1)	lai2_1)	(icr1_2	icr2_1))	vel2_1))	((((gal1_2	lai1_2)	lai2_2)	tri1_2)	(lai1_1	tri2_1)))	((((bur1_1	(bur1_2	bur2_2))	(tri1_1	tri2_2))	bur2_1)	ceb1_1))	(((((rot2_1	(rot3_1	rot3_2))	((((((406.1_1	(gab1_1	hal2_1))	hal1_1)	(416.1_1	ceb2_1))	(plu1_1	plu2_1))	416.1_2)	(vir1_1
(((((((((vup2_1	vul1_1)	icr1_1)	lai2_1)	((((((icr1_3	vul3_1)	(icr1_2	icr2_1))	gag1_1)	gag2_1)	lit1_1)	((((gal1_2	lai1_2)	tri2_1)	lai2_2)	(lai1_1	tri1_2))))	((vel2_1	((gab1_2	icr2_2)	hal1_2))	gab2_1))	((vup1_1	vup2_2)	(gac2_1	plu2_2)))	(((lit2_1	vel1_1)	vel2_2)	vul2_1))	(((((bur1_1	tri1_1)	(bur1_2	bur2_2))	tri2_2)	bur2_1)	ceb1_1))	(((((((((406.1_1	hal2_1)	hal1_1)	gab1_1)	(((416.1_1	ceb2_1)	416.1_2)	(plu1_1	plu2_1)))	(vir1_1	vir2_1))	(366.1_1	icr2_3))
(((((vel2_1	(((((vel1_1	lit2_1)	(icr1_2	icr2_1))	(((gab2_1	(gag1_1	vel2_2))	lit1_1)	(gab1_2	vul1_1)))	lai2_1)	((icr1_3	hal1_2)	(((vup2_1	vul2_1)	vul3_1)	(icr1_1	icr2_2)))))	((vup1_1	vup2_2)	(gac2_1	plu2_2)))	(gag2_1	((((gal1_2	tri2_1)	lai1_2)	tri1_2)	(lai1_1	lai2_2))))	(((((bur1_1	tri2_2)	tri1_1)	(bur1_2	bur2_2))	bur2_1)	ceb1_1))	(((((((rot2_1	rot3_2)	rot3_1)	((((406.1_1	((416.1_1	hal2_1)	416.1_2))	((gab1_1	ceb2_1)	hal1_1))	(plu2_1	plu1_1))	(vir1_1
(((((((vel2_1	lit2_1)	(((((gal1_2	(lai1_2	tri2_1))	lai1_1)	(lai2_2	tri1_2))	(gab1_2	gag2_1))	(lai2_1	vul1_1)))	(lit1_1	(vul2_1	vup2_1)))	(((icr2_2	hal1_2)	((vel2_2	vul3_1)	(vel1_1	(gab2_1	gag1_1))))	(((vup1_1	vup2_2)	(gac2_1	plu2_2))	(icr1_1	(icr1_2	icr2_1)))))	icr1_3)	((((bur1_1	(tri1_1	tri2_2))	(bur1_2	bur2_2))	bur2_1)	ceb1_1))	((((((rot2_1	rot3_2)	rot3_1)	((((406.1_1	(ceb2_1	gab1_1))	(416.1_2	hal2_1))	((416.1_1	hal1_1)	(plu1_1	plu2_1)))	(vir1_1
((((((vel2_1	(((vup1_1	vup2_2)	(gac2_1	plu2_2))	gag2_1))	((gab2_1	(icr2_2	lit1_1))	(((((icr1_1	vel2_2)	vel1_1)	(icr1_2	icr2_1))	vul2_1)	((hal1_2	(icr1_3	lai2_1))	vul3_1))))	lit2_1)	((((gab1_2	vup2_1)	gag1_1)	vul1_1)	((gal1_2	(lai1_2	(lai2_2	tri2_1)))	(lai1_1	tri1_2))))	((((bur1_1	tri2_2)	((bur1_2	bur2_2)	tri1_1))	bur2_1)	ceb1_1))	(((((rot2_1	rot3_1)	rot3_2)	(((gal2_1	(gac1_1	gal1_1))	(ceb1_2	ceb2_2))	(vir1_2	vir2_2)))	(366.1_1	icr2_3))	(((((366.1_2
((((vel2_1	(((icr2_2	lit1_1)	vel2_2)	gag2_1))	(((((vup2_2	vup1_1)	(gac2_1	plu2_2))	(icr1_2	icr2_1))	(((gal1_2	lai1_1)	(lai1_2	lai2_2))	(tri2_1	tri1_2)))	(((vel1_1	icr1_3)	lit2_1)	(((gab1_2	icr1_1)	(gag1_1	vup2_1))	(gab2_1	((hal1_2	((vul1_1	vul2_1)	vul3_1))	lai2_1))))))	((((bur1_1	tri2_2)	((bur1_2	bur2_2)	tri1_1))	bur2_1)	ceb1_1))	((((((rot2_1	rot3_1)	rot3_2)	(((((406.1_1	(416.1_1	hal2_1))	(plu1_1	plu2_1))	((416.1_2	(ceb2_1	hal1_1))	gab1_1))	(vir1_1
((((((((vel2_1	icr2_2)	(vel1_1	(gab2_1	vul3_1)))	(hal1_2	vel2_2))	((lit2_1	vul1_1)	gag1_1))	(((vup1_1	vup2_2)	(gac2_1	plu2_2))	(((gab1_2	vul2_1)	lit1_1)	(icr1_1	vup2_1))))	(icr1_3	(((gag2_1	lai2_1)	(icr1_2	icr2_1))	((gal1_2	tri1_2)	(lai1_1	((lai1_2	tri2_1)	lai2_2))))))	((((bur1_1	(tri1_1	tri2_2))	(bur1_2	bur2_2))	bur2_1)	ceb1_1))	((((rot2_1	rot3_1)	rot3_2)	(((366.1_2	369.1_1)	(gra1_1	rot1_1))	((gra1_2	gra2_1)	(grm1_1	(grm1_2	grm2_1)))))	((((366.1_1
((((((((vel2_1	((gab1_2	lai2_1)	gag1_1))	((icr2_2	vul1_1)	icr1_3))	((vup1_1	vup2_2)	(gac2_1	plu2_2)))	(((((vel2_2	(vel1_1	vul3_1))	hal1_2)	(lit2_1	(icr1_1	vul2_1)))	((gab2_1	vup2_1)	lit1_1))	gag2_1))	(icr1_2	icr2_1))	(((((gal1_2	tri2_1)	lai1_1)	tri1_2)	lai2_2)	lai1_2))	(((((bur1_1	tri1_1)	(bur1_2	bur2_2))	tri2_2)	bur2_1)	ceb1_1))	(((((((rot2_1	rot3_1)	rot3_2)	((((gac1_1	gal1_1)	gal2_1)	(ceb1_2	ceb2_2))	(vir1_2	vir2_2)))	(((((406.1_1	hal1_1)	416.1_2)
((((((((vel2_1	(gab2_1	lit1_1))	(((vul3_1	gab1_2)	((icr1_2	icr2_1)	(vel1_1	vul2_1)))	(icr1_3	(lit2_1	vul1_1))))	((gag1_1	(icr1_1	icr2_2))	gag2_1))	vel2_2)	(((vup1_1	vup2_2)	(gac2_1	plu2_2))	((((gal1_2	lai1_1)	lai2_2)	((lai1_2	tri2_1)	tri1_2))	vup2_1)))	(hal1_2	lai2_1))	(((((bur1_1	tri2_2)	tri1_1)	(bur1_2	bur2_2))	bur2_1)	ceb1_1))	((((((rot2_1	rot3_1)	rot3_2)	(((406.1_1	(plu1_1	plu2_1))	((((416.1_1	(ceb2_1	hal2_1))	416.1_2)	gab1_1)	hal1_1))	(vir1_1
(((((vel2_1	((((hal1_2	(icr1_2	icr2_1))	((gal1_2	((lai1_2	tri2_1)	lai2_2))	(lai1_1	tri1_2)))	(vup2_1	(((gab1_2	vel2_2)	lai2_1)	vel1_1)))	(((vup1_1	vup2_2)	(gac2_1	plu2_2))	(icr1_1	(gab2_1	icr2_2)))))	((lit1_1	(icr1_3	vul2_1))	(gag2_1	((vul3_1	vul1_1)	lit2_1))))	gag1_1)	(((bur1_1	((bur1_2	bur2_2)	(tri1_1	tri2_2)))	bur2_1)	ceb1_1))	((((((rot2_1	rot3_2)	rot3_1)	((((gac1_1	gal1_1)	gal2_1)	(ceb1_2	ceb2_2))	(vir1_2	vir2_2)))	((((((406.1_1	(416.1_2	gab1_1))
((((((vel2_1	((hal1_2	vup2_1)	(((((gal1_2	tri2_1)	lai1_2)	lai2_2)	(lai1_1	tri1_2))	lai2_1)))	gag1_1)	(((((lit2_1	(icr1_1	vel2_2))	vul2_1)	(gab1_2	vul1_1))	(((gab2_1	icr2_2)	vul3_1)	lit1_1))	((vup1_1	vup2_2)	(gac2_1	plu2_2))))	(((vel1_1	(icr1_2	icr2_1))	icr1_3)	gag2_1))	(((((bur1_1	tri1_1)	tri2_2)	bur2_1)	(bur1_2	bur2_2))	ceb1_1))	(((((rot2_1	rot3_1)	rot3_2)	((((((406.1_1	ceb2_1)	((gab1_1	hal1_1)	hal2_1))	((416.1_1	(plu2_1	plu1_1))	416.1_2))	(vir1_1
(((((((((((vel2_1	(gab2_1	vul3_1))	(lit1_1	(icr1_1	lit2_1)))	((icr1_3	(icr2_2	vel2_2))	vup2_1))	(vul2_1	gab1_2))	(((gal1_2	lai1_1)	tri1_2)	(lai1_2	(lai2_2	tri2_1))))	(((((vup1_1	vup2_2)	(gac2_1	plu2_2))	hal1_2)	((icr1_2	icr2_1)	vul1_1))	((gag1_1	vel1_1)	gag2_1)))	lai2_1)	(((((bur1_1	tri1_1)	bur2_1)	tri2_2)	(bur1_2	bur2_2))	ceb1_1))	(((rot2_1	(rot3_1	rot3_2))	(((((366.1_2	369.1_1)	gra1_1)	rot1_1)	((gra1_2	gra2_1)	(grm1_1	(grm1_2	grm2_1))))	(((((((406.1_1
((((((vel2_1	((vup1_1	vup2_2)	(gac2_1	plu2_2)))	((((icr2_2	vup2_1)	(gab1_2	gab2_1))	lai2_1)	((((gal1_2	(lai1_2	lai2_2))	tri2_1)	tri1_2)	lai1_1)))	((vul1_1	vul3_1)	vel1_1))	((gag2_1	((icr1_3	lit2_1)	lit1_1))	((vel2_2	(icr1_2	icr2_1))	((gag1_1	vul2_1)	(hal1_2	icr1_1)))))	(((((bur1_1	tri1_1)	(bur1_2	bur2_2))	tri2_2)	bur2_1)	ceb1_1))	(((((rot2_1	rot3_1)	rot3_2)	((((366.1_2	369.1_1)	gra1_1)	rot1_1)	((gra1_2	gra2_1)	(grm1_1	(grm1_2	grm2_1)))))	(((((((406.1_1
((((((vel2_1	(gab2_1	((((gab1_2	gag1_1)	icr2_2)	vup2_1)	lai2_1)))	(vul1_1	(lit1_1	lit2_1)))	((((gag2_1	icr1_1)	icr1_3)	(vel1_1	vel2_2))	(((hal1_2	vul2_1)	(icr1_2	icr2_1))	vul3_1)))	((((vup1_1	vup2_2)	plu2_2)	gac2_1)	(((gal1_2	tri1_2)	lai1_1)	((lai1_2	lai2_2)	tri2_1))))	(((((bur1_1	tri1_1)	tri2_2)	(bur1_2	bur2_2))	bur2_1)	ceb1_1))	(((((rot2_1	rot3_1)	rot3_2)	((((366.1_2	(369.1_1	gra1_1))	rot1_1)	((gra1_2	gra2_1)	(grm1_1	(grm1_2	grm2_1))))	(((406.1_1
(((((((((vel2_1	(icr1_2	icr2_1))	((lai2_1	lit2_1)	(lit1_1	vul3_1)))	(((((gal1_2	lai1_2)	lai2_2)	tri1_2)	tri2_1)	lai1_1))	gab1_2)	((((gab2_1	vul2_1)	(gag1_1	icr1_3))	((icr2_2	vel2_2)	vup2_1))	gag2_1))	(((hal1_2	icr1_1)	vul1_1)	vel1_1))	(((vup1_1	vup2_2)	plu2_2)	gac2_1))	(((((bur1_1	tri1_1)	tri2_2)	(bur1_2	bur2_2))	bur2_1)	ceb1_1))	((((rot2_1	rot3_1)	rot3_2)	(((gac1_1	(gal1_1	gal2_1))	(ceb1_2	ceb2_2))	(vir1_2	vir2_2)))	((((366.1_1	icr2_3)	((((((406.1_1
((((vel2_1	vul2_1)	((((((((vel1_1	icr1_3)	gab2_1)	gab1_2)	(gag2_1	(icr2_2	vel2_2)))	(((hal1_2	vul3_1)	icr1_1)	(((icr1_2	icr2_1)	lit2_1)	(lai2_1	vul1_1))))	(((gal1_2	tri2_1)	lai1_2)	(lai1_1	(lai2_2	tri1_2))))	(gag1_1	(lit1_1	vup2_1)))	((vup1_1	vup2_2)	(gac2_1	plu2_2))))	((((bur1_1	tri1_1)	((bur1_2	bur2_2)	tri2_2))	bur2_1)	ceb1_1))	(((((((rot2_1	rot3_1)	rot3_2)	(((((406.1_1	hal1_1)	ceb2_1)	(plu1_1	plu2_1))	((416.1_1	hal2_1)	(416.1_2	gab1_1)))	(vir1_1
((((vel2_1	((((((((vel2_2	vul2_1)	vul3_1)	gag1_1)	(icr1_2	icr2_1))	(gab1_2	(lai2_1	(lit1_1	vel1_1))))	(((lit2_1	(gag2_1	icr2_2))	(hal1_2	((icr1_1	vul1_1)	vup2_1)))	gab2_1))	(((gal1_2	tri1_2)	lai2_2)	((lai1_2	tri2_1)	lai1_1)))	icr1_3))	((vup1_1	vup2_2)	(gac2_1	plu2_2)))	(((((bur1_1	tri2_2)	tri1_1)	(bur1_2	bur2_2))	bur2_1)	ceb1_1))	((((((rot2_1	rot3_1)	rot3_2)	(366.1_1	icr2_3))	((((406.1_1	(416.1_1	hal2_1))	(((416.1_2	(ceb2_1	gab1_1))	(plu2_1	plu1_1))
(((((((vel2_1	lit2_1)	(((icr1_2	icr2_1)	gab2_1)	vul1_1))	((vul3_1	(hal1_2	icr1_1))	(((lai2_1	icr1_3)	vel1_1)	lit1_1)))	((vup1_1	vup2_2)	(gac2_1	plu2_2)))	((gag2_1	(((vup2_1	(icr2_2	vul2_1))	vel2_2)	(gab1_2	gag1_1)))	(((gal1_2	(lai2_2	tri2_1))	(lai1_1	lai1_2))	tri1_2)))	(((((bur1_1	tri2_2)	tri1_1)	(bur1_2	bur2_2))	bur2_1)	ceb1_1))	((((((rot2_1	rot3_1)	rot3_2)	(((((406.1_1	416.1_2)	(416.1_1	hal1_1))	((ceb2_1	hal2_1)	gab1_1))	(plu1_1	plu2_1))	(vir1_1
((((vel2_1	(((lai2_1	vup2_1)	icr1_3)	((hal1_2	((icr1_2	icr2_1)	vul3_1))	(((lit2_1	(vel1_1	vul1_1))	(gag2_1	(icr2_2	lit1_1)))	gab2_1))))	(((vup1_1	vup2_2)	(gac2_1	plu2_2))	((((icr1_1	(gag1_1	vel2_2))	gab1_2)	vul2_1)	((((gal1_2	tri2_1)	lai2_2)	(lai1_1	tri1_2))	lai1_2))))	(((bur1_1	(((bur1_2	bur2_2)	tri2_2)	tri1_1))	bur2_1)	ceb1_1))	((((366.1_1	icr2_3)	((((((((406.1_1	ceb2_1)	hal2_1)	416.1_2)	416.1_1)	gab1_1)	(plu1_1	plu2_1))	hal1_1)	(vir1_1	vir2_1)))
((((((vel2_1	gag2_1)	(vul3_1	((gag1_1	(gab1_2	hal1_2))	vul1_1)))	((icr1_2	icr2_1)	lai2_1))	(((((vup2_1	gab2_1)	lit1_1)	((icr1_1	vul2_1)	lit2_1))	vel2_2)	((((vup2_2	vup1_1)	(gac2_1	plu2_2))	(icr2_2	(icr1_3	vel1_1)))	(((gal1_2	tri2_1)	tri1_2)	(lai1_1	(lai1_2	lai2_2))))))	((((bur1_1	tri1_1)	((bur1_2	bur2_2)	tri2_2))	bur2_1)	ceb1_1))	(((((rot2_1	rot3_2)	rot3_1)	(((366.1_1	icr2_3)	(rhc1_1	rhc1_2))	(((((((406.1_1	gab1_1)	ceb2_1)	hal1_1)	(416.1_1	(plu1_1
((((((vel2_1	gab2_1)	(gag2_1	(gag1_1	vul3_1)))	((vup2_1	((lit2_1	vul2_1)	(lit1_1	vel2_2)))	icr1_3))	((((vup1_1	vup2_2)	(gac2_1	plu2_2))	(gab1_2	(lai2_1	vel1_1)))	((((gal1_2	lai1_1)	tri1_2)	((tri2_1	lai1_2)	lai2_2))	(hal1_2	(((icr1_1	icr2_2)	(icr1_2	icr2_1))	vul1_1)))))	(((((bur1_1	tri1_1)	tri2_2)	(bur1_2	bur2_2))	bur2_1)	ceb1_1))	((((rot2_1	rot3_2)	rot3_1)	((((366.1_1	icr2_3)	((((gal2_1	gac1_1)	gal1_1)	(ceb1_2	ceb2_2))	(vir1_2	vir2_2)))	(rhc1_1
((((((((vel2_1	(((vul3_1	vup2_1)	vul1_1)	gag2_1))	(((vup1_1	vup2_2)	(gac2_1	plu2_2))	(icr1_2	icr2_1)))	((lai2_1	((gab1_2	icr2_2)	(lit2_1	vul2_1)))	(gag1_1	icr1_3)))	(((gal1_2	(lai2_2	tri1_2))	(lai1_2	tri2_1))	lai1_1))	(((vel1_1	lit1_1)	((gab2_1	icr1_1)	vel2_2))	hal1_2))	(((bur1_1	(tri1_1	tri2_2))	(bur1_2	bur2_2))	bur2_1))	ceb1_1)	((((rot2_1	(rot3_1	rot3_2))	(((((((406.1_1	(gab1_1	hal2_1))	(plu2_1	plu1_1))	hal1_1)	416.1_1)	416.1_2)	ceb2_1)	(vir1_1
((((vel2_1	(((((lit1_1	vup2_1)	vul2_1)	(gag2_1	((gal1_2	lai2_2)	((tri2_1	lai1_1)	(lai1_2	tri1_2)))))	lai2_1)	((((icr1_3	(icr2_2	vel2_2))	(((vup1_1	vup2_2)	(gac2_1	plu2_2))	((gab1_2	gab2_1)	(icr1_1	lit2_1))))	((gag1_1	vel1_1)	(hal1_2	vul3_1)))	((icr1_2	icr2_1)	vul1_1))))	(((((bur1_1	tri2_2)	tri1_1)	(bur1_2	bur2_2))	bur2_1)	ceb1_1))	((366.1_1	icr2_3)	((((gal1_1	gal2_1)	gac1_1)	(ceb1_2	ceb2_2))	(vir1_2	vir2_2))))	(((rot2_1	rot3_2)	rot3_1)	(((366.1_2
(((((((vel2_1	((icr1_2	icr2_1)	icr2_2))	(((lit1_1	vul2_1)	lit2_1)	vel1_1))	(gag1_1	((((gal1_2	(tri1_2	tri2_1))	lai1_1)	(lai1_2	lai2_2))	(gab1_2	vul1_1))))	lai2_1)	(((vup1_1	vup2_2)	(gac2_1	plu2_2))	((((gag2_1	(hal1_2	icr1_1))	vul3_1)	icr1_3)	((gab2_1	vup2_1)	vel2_2))))	((((bur1_1	(bur1_2	bur2_2))	(tri1_1	tri2_2))	bur2_1)	ceb1_1))	(((((rot2_1	rot3_1)	rot3_2)	(((gac1_1	(gal1_1	gal2_1))	(ceb1_2	ceb2_2))	(vir1_2	vir2_2)))	((((((366.1_2	369.1_1)	(gra1_1
(((((((vel2_1	(((icr1_2	icr2_1)	(vel2_2	vul1_1))	(gab2_1	vul2_1)))	(vel1_1	lit1_1))	(((vup2_2	vup1_1)	(gac2_1	plu2_2))	(((gag2_1	lit2_1)	((((hal1_2	icr1_1)	(gag1_1	vup2_1))	icr1_3)	((gab1_2	icr2_2)	lai2_1)))	vul3_1)))	(((((gal1_2	tri2_1)	lai1_1)	lai1_2)	lai2_2)	tri1_2))	((((bur1_1	tri2_2)	tri1_1)	(bur1_2	bur2_2))	bur2_1))	ceb1_1)	(((((rot2_1	rot3_2)	rot3_1)	(((406.1_1	gab1_1)	(plu2_1	plu1_1))	(((416.1_1	(hal2_1	hal1_1))	416.1_2)	(ceb2_1	(vir1_1
((((((((gag1_1	hal1_2)	vul3_1)	(((gab1_2	tri1_2)	(vel2_2	vel2_1))	((gab2_1	((icr1_3	lit1_1)	lit2_1))	(icr1_2	icr2_1))))	(((icr1_1	vel1_1)	lai2_1)	(((vul1_1	(gag2_1	vup2_1))	vul2_1)	icr2_2)))	(((vup1_1	vup2_2)	(gac2_1	plu2_2))	(((gal1_2	lai1_1)	(lai1_2	tri2_1))	lai2_2)))	ceb1_1)	((bur1_1	(((bur1_2	bur2_2)	tri2_2)	tri1_1))	bur2_1))	((((((rot2_1	rot3_2)	rot3_1)	(((((406.1_1	hal2_1)	(416.1_2	(((plu2_1	plu1_1)	ceb2_1)	gab1_1)))	416.1_1)	hal1_1)	(vir1_1
(((((gab2_1	(hal1_2	vel2_1))	gab1_2)	((((vel2_2	(gag2_1	vel1_1))	(((lai2_1	tri1_2)	(icr1_2	icr2_1))	(((vul2_1	vul3_1)	icr1_1)	(((gag1_1	lit2_1)	vup2_1)	lit1_1))))	(((vup2_2	vup1_1)	(gac2_1	plu2_2))	vul1_1))	(((((gal1_2	lai1_1)	tri2_1)	lai1_2)	lai2_2)	(icr1_3	icr2_2))))	((((bur1_1	(tri1_1	tri2_2))	(bur1_2	bur2_2))	bur2_1)	ceb1_1))	((((((rot2_1	rot3_2)	rot3_1)	((366.1_1	icr2_3)	(rhc1_1	rhc1_2)))	((((gac1_1	gal2_1)	gal1_1)	(ceb1_2	ceb2_2))	(vir1_2
((((vup2_1	((lit1_1	(tri1_2	(gac2_1	plu2_2)))	hal1_2))	((((((icr1_3	icr2_2)	gab1_2)	gag2_1)	((gal1_2	((lai1_1	lai1_2)	lai2_2))	tri2_1))	(vup1_1	vup2_2))	((((gag1_1	(lit2_1	vul3_1))	(((icr1_1	(icr1_2	icr2_1))	vul1_1)	(vel1_1	vul2_1)))	(vel2_1	vel2_2))	(gab2_1	lai2_1))))	(((((bur1_1	tri1_1)	tri2_2)	(bur1_2	bur2_2))	bur2_1)	ceb1_1))	(((((rot2_1	(rot3_1	rot3_2))	(366.1_1	icr2_3))	((((((406.1_1	hal2_1)	416.1_2)	(ceb2_1	hal1_1))	((416.1_1	gab1_1)	(plu2_1
(((((((vul1_1	((vel2_1	vul3_1)	tri1_2))	((icr1_2	icr2_1)	(gab1_2	vup2_1)))	(((gab2_1	(vel1_1	vel2_2))	((((gac2_1	plu2_2)	((lit2_1	hal1_2)	lit1_1))	(icr1_3	(icr2_2	vul2_1)))	((((gal1_2	lai2_2)	lai1_2)	tri2_1)	lai1_1)))	(icr1_1	gag1_1)))	((vup2_2	vup1_1)	gag2_1))	lai2_1)	((((bur1_1	(tri1_1	tri2_2))	(bur1_2	bur2_2))	bur2_1)	ceb1_1))	((((((rot2_1	rot3_1)	rot3_2)	(((gac1_1	(gal1_1	gal2_1))	(ceb1_2	ceb2_2))	(vir1_2	vir2_2)))	((366.1_1	icr2_3)	(rhc1_1
((((((((((gab2_1	(vel1_1	vul3_1))	gag1_1)	vup2_1)	(vul2_1	vel2_1))	((tri1_2	gag2_1)	((gal1_2	((lai2_2	lai1_2)	tri2_1))	lai1_1)))	((gab1_2	vel2_2)	(icr1_2	icr2_1)))	(((lit1_1	vul1_1)	((gac2_1	plu2_2)	icr1_3))	((vup1_1	vup2_2)	icr1_1)))	(((icr2_2	lit2_1)	hal1_2)	lai2_1))	(((((bur1_1	tri2_2)	(bur1_2	bur2_2))	tri1_1)	bur2_1)	ceb1_1))	(((((((rot2_1	rot3_2)	rot3_1)	(rhc1_1	rhc1_2))	(366.1_1	icr2_3))	(((366.1_2	(369.1_1	gra1_1))	rot1_1)	((gra1_2	gra2_1)
(((((((gab1_2	(vul1_1	lit2_1))	(gag1_1	vul3_1))	((((icr1_2	icr2_1)	lit1_1)	(((vup1_1	vup2_2)	(gac2_1	plu2_2))	(icr1_1	vel1_1)))	(((((gal1_2	tri2_1)	tri1_2)	(lai1_1	lai2_2))	lai1_2)	icr1_3)))	(((((vul2_1	vel2_2)	vel2_1)	(hal1_2	icr2_2))	gab2_1)	((gag2_1	vup2_1)	lai2_1)))	((((bur1_1	(bur1_2	bur2_2))	(tri1_1	tri2_2))	bur2_1)	ceb1_1))	((((((rot2_1	rot3_2)	rot3_1)	((((366.1_2	369.1_1)	gra1_1)	rot1_1)	((gra1_2	gra2_1)	(grm1_1	(grm1_2	grm2_1)))))	(((gal2_1
((((((vel2_1	((((vup2_1	lit2_1)	(((gag2_1	(icr1_2	icr2_1))	vel1_1)	icr1_3))	((gal1_2	((lai1_2	tri2_1)	lai2_2))	lai1_1))	(vul2_1	tri1_2)))	vel2_2)	((((vul1_1	((((icr2_2	vul3_1)	gab2_1)	lai2_1)	gab1_2))	(gag1_1	hal1_2))	(icr1_1	lit1_1))	((vup2_2	vup1_1)	(gac2_1	plu2_2))))	(((((bur1_1	tri2_2)	tri1_1)	(bur1_2	bur2_2))	bur2_1)	ceb1_1))	((366.1_2	rot1_1)	((369.1_1	gra1_1)	((gra1_2	gra2_1)	(grm1_1	(grm1_2	grm2_1))))))	(((((rot2_1	rot3_1)	rot3_2)	((406.1_1
(((((vel2_1	vul2_1)	(((vup1_1	vup2_2)	(gac2_1	plu2_2))	(gag1_1	(((((hal1_2	vul1_1)	vup2_1)	gag2_1)	((((gal1_2	lai2_2)	tri2_1)	lai1_1)	lai1_2))	((tri1_2	((icr1_1	vel2_2)	icr1_3))	(icr1_2	icr2_1))))))	(((gab1_2	vel1_1)	(((icr2_2	vul3_1)	lit1_1)	gab2_1))	(lai2_1	lit2_1)))	((((bur1_1	(tri1_1	tri2_2))	(bur1_2	bur2_2))	bur2_1)	ceb1_1))	((((rot2_1	rot3_2)	rot3_1)	(((366.1_2	369.1_1)	(gra1_1	rot1_1))	((gra1_2	gra2_1)	(grm1_1	(grm1_2	grm2_1)))))	((((366.1_1
(((((((vel2_1	(((((vul2_1	gag1_1)	(((icr1_2	icr2_1)	icr1_1)	icr2_2))	(((vul1_1	tri1_2)	(gab1_2	vul3_1))	gag2_1))	(((hal1_2	lit2_1)	((lai2_1	vel2_2)	lit1_1))	icr1_3))	((gab2_1	(vel1_1	vup2_1))	((gal1_2	tri2_1)	(lai1_1	(lai1_2	lai2_2))))))	((vup1_1	vup2_2)	(gac2_1	plu2_2)))	ceb1_1)	((((bur1_1	tri2_2)	(bur1_2	bur2_2))	tri1_1)	bur2_1))	(((rot2_1	(rot3_1	rot3_2))	((366.1_1	icr2_3)	((((gac1_1	gal2_1)	gal1_1)	(ceb1_2	ceb2_2))	(vir1_2	vir2_2))))	((((406.1_1
(((vel2_1	((((icr2_2	gag1_1)	(((hal1_2	vel2_2)	lit2_1)	vup2_1))	(gab2_1	(tri1_2	lit1_1)))	((((vup2_2	vup1_1)	(gac2_1	plu2_2))	((icr1_2	icr2_1)	(lai2_1	vel1_1)))	(gag2_1	((gab1_2	(vul2_1	vul3_1))	(((((gal1_2	lai1_2)	lai1_1)	(lai2_2	tri2_1))	(icr1_1	vul1_1))	icr1_3))))))	(((((bur1_1	tri1_1)	tri2_2)	(bur1_2	bur2_2))	bur2_1)	ceb1_1))	(((((rot2_1	rot3_1)	rot3_2)	((((366.1_2	369.1_1)	gra1_1)	rot1_1)	((gra1_2	gra2_1)	(grm1_1	(grm1_2	grm2_1)))))	(((366.1_1
((((((vel2_1	(vel1_1	(icr1_2	icr2_1)))	(((icr1_1	vul1_1)	gag2_1)	(gab1_2	((gag1_1	vul3_1)	vul2_1))))	((((((gal1_2	lai2_2)	lai1_2)	tri2_1)	lai1_1)	tri1_2)	(((icr1_3	lai2_1)	icr2_2)	vel2_2)))	((((vup1_1	vup2_2)	gac2_1)	plu2_2)	(((gab2_1	hal1_2)	(lit2_1	vup2_1))	lit1_1)))	(((((bur1_1	(bur1_2	bur2_2))	tri2_2)	tri1_1)	bur2_1)	ceb1_1))	(((((rot2_1	rot3_1)	rot3_2)	(rhc1_1	rhc1_2))	((366.1_1	icr2_3)	((((((406.1_1	(((416.1_1	ceb2_1)	hal1_1)	hal2_1))	(plu2_1
((((((vel2_1	(vul3_1	vul1_1))	(icr1_3	(gab2_1	lit2_1)))	(((((gag1_1	hal1_2)	(icr2_2	vel2_2))	(icr1_2	icr2_1))	((((gab1_2	vel1_1)	icr1_1)	vul2_1)	(gag2_1	lai2_1)))	((vup1_1	vup2_2)	(gac2_1	plu2_2))))	((lit1_1	vup2_1)	(((gal1_2	lai1_2)	tri1_2)	(lai1_1	(lai2_2	tri2_1)))))	((((bur1_1	(tri1_1	tri2_2))	(bur1_2	bur2_2))	bur2_1)	ceb1_1))	((((((((406.1_1	416.1_2)	(((416.1_1	ceb2_1)	(plu1_1	plu2_1))	(gab1_1	hal2_1)))	hal1_1)	(vir1_1	vir2_1))	((rot2_1	rot3_2)
((((((((((((vel2_1	gab1_2)	gag1_1)	(((gal1_2	lai2_2)	(lai1_2	tri1_2))	lai1_1))	(vul1_1	lit1_1))	tri2_1)	((vup1_1	vup2_2)	(gac2_1	plu2_2)))	(lai2_1	((((vul3_1	((vul2_1	(icr2_2	lit2_1))	(icr1_2	icr2_1)))	(hal1_2	icr1_1))	(vel2_2	vup2_1))	((gab2_1	gag2_1)	(icr1_3	vel1_1)))))	((((bur1_1	tri2_2)	tri1_1)	(bur1_2	bur2_2))	bur2_1))	ceb1_1)	((((366.1_2	369.1_1)	rot1_1)	gra1_1)	((gra1_2	gra2_1)	(grm1_1	(grm1_2	grm2_1)))))	(((((((406.1_1	hal1_1)	416.1_2)	(((416.1_1
((((((vel2_1	(gag2_1	(icr1_1	vel1_1)))	(((gal1_2	tri1_2)	lai1_1)	(lai1_2	lai2_2)))	((((((gab1_2	vup2_1)	lai2_1)	icr1_3)	((lit1_1	(lit2_1	vul3_1))	gab2_1))	hal1_2)	((icr2_2	vul2_1)	(icr1_2	icr2_1))))	(((vul1_1	(vel2_2	gag1_1))	tri2_1)	((vup1_1	vup2_2)	(gac2_1	plu2_2))))	(((((bur1_1	tri1_1)	(bur1_2	bur2_2))	tri2_2)	bur2_1)	ceb1_1))	(((((rot2_1	(rot3_1	rot3_2))	(((406.1_1	(416.1_2	(plu1_1	plu2_1)))	(((416.1_1	ceb2_1)	hal1_1)	(gab1_1	hal2_1)))	(vir1_1
((((((vel2_1	((gag2_1	((((hal1_2	lai2_1)	lit1_1)	tri2_1)	vel1_1))	vul3_1))	(((icr2_2	vul1_1)	((icr1_1	vel2_2)	icr1_3))	((icr1_2	icr2_1)	vup2_1)))	(((vup1_1	vup2_2)	gac2_1)	plu2_2))	(((gab2_1	gab1_2)	(gag1_1	lit2_1))	(vul2_1	(((gal1_2	(lai1_2	tri1_2))	lai1_1)	lai2_2))))	(((bur1_1	(((bur1_2	bur2_2)	tri2_2)	tri1_1))	bur2_1)	ceb1_1))	(((((rot2_1	rot3_2)	rot3_1)	((((406.1_1	ceb2_1)	((416.1_1	((hal2_1	(plu1_1	plu2_1))	(gab1_1	hal1_1)))	416.1_2))	(vir1_1
((((((((((vel2_1	icr1_3)	(((gab1_2	(icr2_2	vup2_1))	(hal1_2	lit1_1))	(lit2_1	vul3_1)))	(icr1_2	icr2_1))	lai2_1)	vel2_2)	(((vup2_2	vup1_1)	(gac2_1	plu2_2))	(icr1_1	vel1_1)))	(gag2_1	(((gab2_1	(vul1_1	vul2_1))	tri2_1)	gag1_1)))	((gal1_2	(lai1_1	(lai2_2	tri1_2)))	lai1_2))	((((bur1_1	tri2_2)	((bur1_2	bur2_2)	tri1_1))	bur2_1)	ceb1_1))	(((((((rot2_1	rot3_2)	rot3_1)	(((((406.1_1	416.1_2)	gab1_1)	(plu2_1	plu1_1))	((416.1_1	hal2_1)	(ceb2_1	hal1_1)))	(vir1_1
(((((((vel2_1	((icr1_2	icr2_1)	gag1_1))	(((gal1_2	lai1_1)	lai1_2)	(lai2_2	tri1_2)))	((vup1_1	vup2_2)	(gac2_1	plu2_2)))	(((((vul2_1	lit1_1)	vup2_1)	lit2_1)	(((((gag2_1	vel2_2)	vul1_1)	(tri2_1	icr2_2))	icr1_3)	gab1_2))	((gab2_1	vul3_1)	icr1_1)))	((lai2_1	vel1_1)	hal1_2))	((((bur1_1	tri2_2)	((bur1_2	bur2_2)	tri1_1))	bur2_1)	ceb1_1))	(((((rot2_1	rot3_2)	rot3_1)	((((((406.1_1	ceb2_1)	hal2_1)	((416.1_2	gab1_1)	hal1_1))	(416.1_1	(plu1_1	plu2_1)))	(vir1_1
(((((((vel2_1	(icr2_2	vel1_1))	((vup1_1	vup2_2)	(gac2_1	plu2_2)))	(((tri2_1	vel2_2)	gag2_1)	((((gal1_2	lai2_2)	lai1_2)	tri1_2)	lai1_1)))	((icr1_3	(((((vul1_1	gab1_2)	icr1_1)	vup2_1)	gag1_1)	(hal1_2	((gab2_1	(lit2_1	vul3_1))	(lit1_1	vul2_1)))))	lai2_1))	(icr1_2	icr2_1))	((((bur1_1	(tri1_1	tri2_2))	(bur1_2	bur2_2))	bur2_1)	ceb1_1))	((((((((((406.1_1	ceb2_1)	hal2_1)	416.1_2)	gab1_1)	((416.1_1	hal1_1)	(plu1_1	plu2_1)))	(vir1_1	vir2_1))	(rhc1_1	rhc1_2))
((((((((((((vel2_1	gag2_1)	lai2_1)	tri2_1)	(gab1_2	icr2_2))	((((gal1_2	lai1_2)	tri1_2)	lai2_2)	lai1_1))	(((vup2_1	gag1_1)	vul2_1)	(icr1_1	icr1_3)))	(((vup1_1	vup2_2)	(gac2_1	plu2_2))	hal1_2))	(((vel2_2	lit2_1)	((gab2_1	vel1_1)	lit1_1))	(vul1_1	(icr1_2	icr2_1))))	vul3_1)	((((bur1_1	(bur1_2	bur2_2))	tri1_1)	tri2_2)	bur2_1))	ceb1_1)	((((((rot2_1	rot3_2)	rot3_1)	(((((406.1_1	(plu1_1	plu2_1))	(416.1_1	(416.1_2	gab1_1)))	ceb2_1)	(hal1_1	hal2_1))	(vir1_1
(((((((((vel2_1	vel1_1)	(icr1_2	icr2_1))	(vul2_1	(vup2_1	lai2_1)))	((gag2_1	icr1_3)	icr2_2))	((gab2_1	lit2_1)	(gab1_2	lit1_1)))	((gal1_2	(lai2_2	(lai1_1	lai1_2)))	tri1_2))	(((((gag1_1	icr1_1)	(hal1_2	vel2_2))	vul1_1)	(tri2_1	vul3_1))	((vup2_2	vup1_1)	(gac2_1	plu2_2))))	(((((bur1_1	tri1_1)	tri2_2)	(bur1_2	bur2_2))	bur2_1)	ceb1_1))	(((((((rot2_1	rot3_1)	rot3_2)	(rhc1_1	rhc1_2))	(((((406.1_1	gab1_1)	ceb2_1)	((416.1_1	hal2_1)	416.1_2))	(hal1_1	(plu1_1
(((((vel2_1	((icr1_3	vul2_1)	icr1_1))	(icr1_2	icr2_1))	(((((((((hal1_2	vup2_1)	lit2_1)	gab2_1)	(gag2_1	(tri1_2	(vel1_1	vel2_2))))	(icr2_2	lit1_1))	vul3_1)	((gag1_1	vul1_1)	(((gal1_2	(lai1_2	lai2_2))	lai1_1)	tri2_1)))	((vup2_2	vup1_1)	(gac2_1	plu2_2)))	(gab1_2	lai2_1)))	(((((bur1_1	tri1_1)	tri2_2)	(bur1_2	bur2_2))	bur2_1)	ceb1_1))	((((((rot2_1	rot3_1)	rot3_2)	((((((406.1_1	416.1_1)	(plu2_1	plu1_1))	416.1_2)	(hal1_1	hal2_1))	(ceb2_1	gab1_1))	(vir1_1
((((((((vel2_1	((lai2_2	(lai1_1	lai1_2))	tri1_2))	((vul1_1	gab2_1)	((vup2_1	(icr1_1	(icr1_2	icr2_1)))	(icr2_2	lai2_1))))	(((vel1_1	hal1_2)	lit1_1)	(((gab1_2	gag1_1)	((vul3_1	((icr1_3	vel2_2)	lit2_1))	vul2_1))	gag2_1)))	(gal1_2	tri2_1))	((vup2_2	vup1_1)	(gac2_1	plu2_2)))	ceb1_1)	((((bur1_1	tri1_1)	(bur1_2	bur2_2))	tri2_2)	bur2_1))	(((((rot2_1	rot3_1)	rot3_2)	(rhc1_1	rhc1_2))	((366.1_1	icr2_3)	((((gac1_1	gal1_1)	gal2_1)	(ceb1_2	ceb2_2))	(vir1_2
(((((((((((hal1_2	vul1_1)	(gab2_1	vul3_1))	((((gab1_2	lit1_1)	(icr1_2	icr2_1))	gag2_1)	icr1_1))	icr1_3)	((lai2_1	lit2_1)	vel2_1))	(vup2_1	(((gal1_2	lai2_2)	(lai1_1	(lai1_2	tri2_1)))	tri1_2)))	((((vup1_1	vup2_2)	(gac2_1	plu2_2))	vel1_1)	((gag1_1	(icr2_2	vel2_2))	vul2_1)))	((((bur1_1	tri1_1)	((bur1_2	bur2_2)	tri2_2))	bur2_1)	ceb1_1))	(((((rot2_1	rot3_2)	rot3_1)	((((406.1_1	gab1_1)	416.1_2)	hal2_1)	((((416.1_1	ceb2_1)	(plu1_1	plu2_1))	hal1_1)	(vir1_1
((((((((vul1_1	((gag2_1	(icr1_2	icr2_1))	icr2_2))	(((lit2_1	vul2_1)	((vup1_1	vup2_2)	(gac2_1	plu2_2)))	icr1_3))	(gab1_2	(((gag1_1	lai2_1)	vel2_1)	((((gal1_2	lai2_2)	tri2_1)	tri1_2)	(lai1_1	lai1_2)))))	(((vup2_1	((gab2_1	vul3_1)	(hal1_2	(icr1_1	vel1_1))))	lit1_1)	vel2_2))	(((bur1_1	tri1_1)	((bur1_2	bur2_2)	tri2_2))	bur2_1))	ceb1_1)	((((rot2_1	rot3_1)	rot3_2)	((((((((406.1_1	gab1_1)	416.1_1)	hal2_1)	(416.1_2	ceb2_1))	(hal1_1	(plu1_1	plu2_1)))	(vir1_1
((((((((gab1_2	((icr1_2	icr2_1)	vul2_1))	lai2_1)	vel2_2)	((gab2_1	(icr1_1	vel2_1))	((gal1_2	tri1_2)	(lai1_1	(lai1_2	(lai2_2	tri2_1))))))	((gag1_1	((icr2_2	vel1_1)	vup2_1))	vul1_1))	((((((vup1_1	vup2_2)	(gac2_1	plu2_2))	(lit1_1	lit2_1))	icr1_3)	(gag2_1	hal1_2))	vul3_1))	(((((bur1_1	tri1_1)	tri2_2)	(bur1_2	bur2_2))	bur2_1)	ceb1_1))	((((rot2_1	rot3_2)	rot3_1)	(((((366.1_2	rot1_1)	369.1_1)	gra1_1)	((gra1_2	gra2_1)	(grm1_1	(grm1_2	grm2_1))))	(((((406.1_1
(((((((gag2_1	icr2_2)	(((gab2_1	vel2_1)	gag1_1)	(icr1_2	icr2_1)))	vup2_1)	(((vup2_2	vup1_1)	(gac2_1	plu2_2))	(vul2_1	(((((icr1_1	vel2_2)	icr1_3)	vul3_1)	lai2_1)	(gab1_2	(hal1_2	lit2_1))))))	((vel1_1	vul1_1)	(((gal1_2	((lai1_2	tri2_1)	tri1_2))	(lai1_1	lai2_2))	lit1_1)))	(((((bur1_1	tri1_1)	tri2_2)	(bur1_2	bur2_2))	bur2_1)	ceb1_1))	((((((rot2_1	rot3_1)	rot3_2)	((((366.1_2	gra1_1)	369.1_1)	rot1_1)	((gra1_2	gra2_1)	(grm1_1	(grm1_2	grm2_1)))))	((366.1_1
(((((gab2_1	((((gal1_2	lai2_2)	(lai1_2	tri2_1))	(lai1_1	tri1_2))	((vup2_1	vul1_1)	vel2_2)))	((gag1_1	lit1_1)	(((hal1_2	(icr1_1	vul3_1))	vel1_1)	vel2_1)))	((((lai2_1	icr2_2)	((((gab1_2	vul2_1)	gag2_1)	(icr1_2	icr2_1))	icr1_3))	lit2_1)	((vup1_1	vup2_2)	(gac2_1	plu2_2))))	(((((bur1_1	tri1_1)	tri2_2)	(bur1_2	bur2_2))	bur2_1)	ceb1_1))	(((((((rot2_1	rot3_1)	rot3_2)	((((((406.1_1	(416.1_1	gab1_1))	416.1_2)	hal2_1)	(plu1_1	plu2_1))	(ceb2_1	hal1_1))	(vir1_1
((((((((vel1_1	vul2_1)	(gab2_1	(icr1_2	icr2_1)))	gab1_2)	(gag2_1	lai2_1))	(((((((icr1_1	vul1_1)	vel2_2)	icr2_2)	(((vup1_1	vup2_2)	(gac2_1	plu2_2))	vup2_1))	((lit2_1	vul3_1)	vel2_1))	((gag1_1	lit1_1)	hal1_2))	(((((gal1_2	tri2_1)	tri1_2)	lai1_2)	(lai1_1	lai2_2))	icr1_3)))	((((bur1_1	(tri1_1	tri2_2))	(bur1_2	bur2_2))	bur2_1)	ceb1_1))	(((366.1_2	(369.1_1	gra1_1))	rot1_1)	((gra1_2	gra2_1)	(grm1_1	(grm1_2	grm2_1)))))	(((rot2_1	rot3_2)	rot3_1)	((((366.1_1
((((vel2_1	(gag1_1	(icr1_1	lit1_1)))	(((((((vul2_1	(icr1_3	vel2_2))	vup2_1)	vul3_1)	(gab2_1	icr2_2))	((vup1_1	vup2_2)	(gac2_1	plu2_2)))	((((gag2_1	hal1_2)	(lit2_1	vul1_1))	((icr1_2	icr2_1)	vel1_1))	((((gal1_2	(lai1_2	lai2_2))	(tri2_1	tri1_2))	lai1_1)	lai2_1)))	gab1_2))	((((bur1_1	tri2_2)	((bur1_2	bur2_2)	tri1_1))	bur2_1)	ceb1_1))	(((((rot2_1	rot3_2)	rot3_1)	(366.1_1	icr2_3))	((((((406.1_1	416.1_2)	hal2_1)	(((416.1_1	(ceb2_1	gab1_1))	hal1_1)	(plu2_1
((((((vel2_1	vul3_1)	((((vul2_1	(((vup1_1	vup2_2)	plu2_2)	gac2_1))	(gag1_1	lit2_1))	(icr1_1	icr1_3))	(((((((gab2_1	vup2_1)	(gab1_2	vul1_1))	(hal1_2	(icr2_2	vel2_2)))	lit1_1)	vel1_1)	((((gal1_2	lai2_2)	lai1_2)	tri2_1)	lai1_1))	(gag2_1	tri1_2))))	lai2_1)	(icr1_2	icr2_1))	(((((bur1_1	tri2_2)	tri1_1)	(bur1_2	bur2_2))	bur2_1)	ceb1_1))	((((((rot2_1	rot3_1)	rot3_2)	(((gac1_1	(gal1_1	gal2_1))	(ceb1_2	ceb2_2))	(vir1_2	vir2_2)))	(rhc1_1	rhc1_2))	((366.1_1
(((((vel2_1	((((gab2_1	vul1_1)	lit2_1)	((((gab1_2	vel2_2)	gag1_1)	icr1_3)	((gal1_2	lai1_1)	((tri1_2	(lai1_2	tri2_1))	lai2_2))))	(gag2_1	icr1_1)))	(((vup1_1	vup2_2)	(gac2_1	plu2_2))	((((vul3_1	((icr1_2	icr2_1)	(lai2_1	lit1_1)))	(vup2_1	vul2_1))	vel1_1)	(hal1_2	icr2_2))))	((bur1_1	((bur1_2	bur2_2)	(tri1_1	tri2_2)))	bur2_1))	ceb1_1)	(((((rot2_1	rot3_1)	rot3_2)	((((((406.1_1	416.1_2)	(plu2_1	plu1_1))	(ceb2_1	hal1_1))	((416.1_1	gab1_1)	hal2_1))	(vir1_1
((((((((vel2_1	((icr1_2	icr2_1)	icr2_2))	((((vel2_2	(gag1_1	vel1_1))	(gab1_2	hal1_2))	(vul3_1	vup2_1))	gag2_1))	(gab2_1	icr1_3))	(((((vup1_1	vup2_2)	plu2_2)	gac2_1)	(lit1_1	((((gal1_2	lai1_1)	tri1_2)	(lai1_2	(lai2_2	tri2_1)))	vul2_1)))	((lai2_1	lit2_1)	(icr1_1	vul1_1))))	ceb1_1)	((bur1_1	((bur1_2	bur2_2)	(tri1_1	tri2_2)))	bur2_1))	((((366.1_2	369.1_1)	rot1_1)	gra1_1)	((gra1_2	gra2_1)	(grm1_1	(grm1_2	grm2_1)))))	((((rot2_1	(rot3_1	rot3_2))	((((((406.1_1
(((((((vel2_1	((((vel2_2	(gab1_2	lit1_1))	(lai2_1	vel1_1))	(icr1_1	vul1_1))	((((gag1_1	vul2_1)	(icr2_2	(vul3_1	vup2_1)))	(gab2_1	lit2_1))	gag2_1)))	((((gal1_2	(lai1_2	tri2_1))	tri1_2)	lai2_2)	lai1_1))	((vup1_1	vup2_2)	(gac2_1	plu2_2)))	(icr1_3	(hal1_2	(icr1_2	icr2_1))))	(((bur1_1	tri2_2)	((bur1_2	bur2_2)	tri1_1))	bur2_1))	ceb1_1)	((((((((gac1_1	gal1_1)	gal2_1)	(ceb1_2	ceb2_2))	(vir1_2	vir2_2))	(rot2_1	(rot3_1	rot3_2)))	((366.1_1	icr2_3)	(rhc1_1
((((((((vel2_1	vup2_1)	(hal1_2	vel2_2))	(((vup1_1	vup2_2)	(gac2_1	plu2_2))	gab2_1))	((((((gag1_1	lit1_1)	vul1_1)	gab1_2)	vel1_1)	(icr1_3	(lit2_1	vul2_1)))	((gag2_1	(icr1_2	icr2_1))	((icr1_1	icr2_2)	vul3_1))))	(((gal1_2	lai1_1)	(lai1_2	tri1_2))	(lai2_2	tri2_1)))	lai2_1)	(((((bur1_1	tri1_1)	tri2_2)	(bur1_2	bur2_2))	bur2_1)	ceb1_1))	(((rot2_1	(rot3_1	rot3_2))	((366.1_1	icr2_3)	((((((406.1_1	ceb2_1)	416.1_1)	(416.1_2	((hal2_1	(plu1_1	plu2_1))	gab1_1)))
(((((vel2_1	(((((((lit1_1	(gag2_1	vul1_1))	gag1_1)	(icr1_3	(lai1_1	lai2_1)))	(icr1_1	vul3_1))	((((gab1_2	hal1_2)	vup2_1)	vel1_1)	vel2_2))	icr2_2)	(icr1_2	icr2_1)))	(((vup1_1	vup2_2)	plu2_2)	gac2_1))	((vul2_1	(gab2_1	lit2_1))	(((gal1_2	tri2_1)	(lai1_2	lai2_2))	tri1_2)))	((((bur1_1	(tri1_1	tri2_2))	(bur1_2	bur2_2))	bur2_1)	ceb1_1))	((((rot2_1	(rot3_1	rot3_2))	(366.1_1	icr2_3))	(((((366.1_2	369.1_1)	gra1_1)	((gra1_2	gra2_1)	(grm1_1	(grm1_2	grm2_1))))
(((((((((vel2_1	((vul2_1	vul3_1)	icr1_3))	(((gal1_2	lai2_2)	tri1_2)	(lai1_2	tri2_1)))	((((lit2_1	hal1_2)	lit1_1)	vul1_1)	(((vup1_1	vup2_2)	(gac2_1	plu2_2))	((((gab1_2	icr2_2)	vel1_1)	(gab2_1	gag1_1))	(lai1_1	lai2_1)))))	gag2_1)	(((vel2_2	icr1_1)	vup2_1)	(icr1_2	icr2_1)))	(((bur1_1	(bur1_2	bur2_2))	(tri1_1	tri2_2))	bur2_1))	ceb1_1)	((366.1_1	icr2_3)	(rhc1_1	rhc1_2)))	((((rot2_1	rot3_1)	rot3_2)	(((((406.1_1	gab1_1)	416.1_1)	ceb2_1)	(416.1_2	((hal2_1
(((vel2_1	((((icr2_2	lit2_1)	icr1_1)	(((((vup1_1	vup2_2)	(gac2_1	plu2_2))	vul3_1)	(((((vul2_1	vup2_1)	(gag2_1	hal1_2))	((gab1_2	lit1_1)	icr1_3))	(lai1_1	lai2_1))	(gab2_1	((gag1_1	vul1_1)	vel1_1))))	((icr1_2	icr2_1)	vel2_2)))	((gal1_2	((tri1_2	lai1_2)	tri2_1))	lai2_2)))	((((bur1_1	(bur1_2	bur2_2))	(tri1_1	tri2_2))	bur2_1)	ceb1_1))	((((((rot2_1	rot3_1)	rot3_2)	(((366.1_2	gra1_1)	(369.1_1	rot1_1))	((gra1_2	gra2_1)	(grm1_1	(grm1_2	grm2_1)))))	((((((406.1_1
((((((vel2_1	(vul1_1	((gal1_2	((lai1_2	tri2_1)	lai2_2))	tri1_2)))	(((vup2_1	(lai2_1	lai1_1))	(gag1_1	(gab1_2	(icr1_3	icr2_2))))	(gag2_1	(lit1_1	(vel1_1	vel2_2)))))	((vup2_2	vup1_1)	(gac2_1	plu2_2)))	(((vul3_1	((icr1_1	lit2_1)	vul2_1))	(gab2_1	hal1_2))	(icr1_2	icr2_1)))	(((((bur1_1	tri1_1)	tri2_2)	(bur1_2	bur2_2))	bur2_1)	ceb1_1))	(((((rot2_1	rot3_2)	rot3_1)	(((366.1_1	icr2_3)	((((406.1_1	ceb2_1)	(gab1_1	(hal1_1	(hal2_1	(plu1_1	plu2_1)))))	(416.1_1
(((((((((((vel2_1	vup2_1)	(lit1_1	vel2_2))	icr2_2)	lai1_1)	gag2_1)	((gab2_1	icr1_1)	vul1_1))	((lit2_1	(gab1_2	vul2_1))	((gal1_2	(lai2_2	lai1_2))	(tri1_2	tri2_1))))	(((vup1_1	vup2_2)	(gac2_1	plu2_2))	((((vel1_1	icr1_3)	((icr1_2	icr2_1)	lai2_1))	(gag1_1	vul3_1))	hal1_2)))	(((bur1_1	tri1_1)	((bur1_2	bur2_2)	tri2_2))	bur2_1))	ceb1_1)	((((rot2_1	rot3_1)	rot3_2)	(366.1_1	icr2_3))	(((((366.1_2	369.1_1)	gra1_1)	(((gra1_2	gra2_1)	(grm1_1	(grm1_2	grm2_1)))
(((((((vel2_1	((lit2_1	((hal1_2	vup2_1)	vul2_1))	(gag2_1	gab2_1)))	vul3_1)	((((vup2_2	vup1_1)	(gac2_1	plu2_2))	((icr2_2	vel2_2)	(gab1_2	(gag1_1	vel1_1))))	(((lit1_1	icr1_3)	vul1_1)	icr1_1)))	(icr1_2	icr2_1))	((((gal1_2	lai1_2)	lai2_2)	tri2_1)	((lai2_1	lai1_1)	tri1_2)))	((((bur1_1	tri2_2)	((bur1_2	bur2_2)	tri1_1))	bur2_1)	ceb1_1))	(((((rot2_1	rot3_1)	rot3_2)	(((366.1_2	369.1_1)	(gra1_1	rot1_1))	((gra1_2	gra2_1)	(grm1_1	(grm1_2	grm2_1)))))	((366.1_1
((((vel2_1	(gag2_1	vel2_2))	(((((icr2_2	vul2_1)	((lit1_1	(gag1_1	vel1_1))	(icr1_2	icr2_1)))	(lai1_1	lai2_1))	((vup2_1	(icr1_1	icr1_3))	(gab1_2	vul1_1)))	(((vup2_2	vup1_1)	(gac2_1	plu2_2))	(((gab2_1	(hal1_2	vul3_1))	lit2_1)	(((gal1_2	lai1_2)	lai2_2)	(tri1_2	tri2_1))))))	(((((bur1_1	tri1_1)	tri2_2)	(bur1_2	bur2_2))	bur2_1)	ceb1_1))	(((((rot2_1	rot3_2)	rot3_1)	((((366.1_2	369.1_1)	gra1_1)	rot1_1)	((gra1_2	gra2_1)	(grm1_1	(grm1_2	grm2_1)))))	((((gac1_1
((((((vel2_1	(vel2_2	gab2_1))	((icr1_1	icr2_2)	lit1_1))	(((((icr1_2	icr2_1)	lit2_1)	icr1_3)	(lai1_1	lai2_1))	((((hal1_2	vel1_1)	gag2_1)	(((gal1_2	(lai1_2	lai2_2))	tri2_1)	tri1_2))	(((gab1_2	gag1_1)	(vul2_1	vul3_1))	(vul1_1	vup2_1)))))	((vup2_2	vup1_1)	(gac2_1	plu2_2)))	(((((bur1_1	(bur1_2	bur2_2))	tri1_1)	tri2_2)	bur2_1)	ceb1_1))	((((((rot2_1	rot3_1)	rot3_2)	(366.1_1	icr2_3))	(((((((406.1_1	hal2_1)	hal1_1)	gab1_1)	(plu1_1	plu2_1))	(416.1_1	(416.1_2
((((((((((vel2_1	(icr1_2	icr2_1))	(vel1_1	icr1_3))	vel2_2)	vul3_1)	((gab1_2	icr2_2)	vup2_1))	((icr1_1	vul1_1)	(gag1_1	vul2_1)))	((((lit2_1	((gab2_1	hal1_2)	(gag2_1	lit1_1)))	(gal1_2	((lai1_2	(lai2_2	tri2_1))	tri1_2)))	((vup1_1	vup2_2)	(gac2_1	plu2_2)))	(lai1_1	lai2_1)))	((((bur1_1	(tri1_1	tri2_2))	(bur1_2	bur2_2))	bur2_1)	ceb1_1))	((((366.1_2	369.1_1)	rot1_1)	gra1_1)	((gra1_2	gra2_1)	(grm1_1	(grm1_2	grm2_1)))))	(((rot2_1	(rot3_1	rot3_2))	((366.1_1
((((((((((vel2_1	((((((((vup2_2	vup1_1)	plu2_2)	gac2_1)	vup2_1)	(icr1_2	icr2_1))	(icr2_2	vel2_2))	lit1_1)	icr1_1))	(((gag1_1	(vul1_1	vul2_1))	(icr1_3	(lai1_1	lai2_1)))	(gab1_2	vul3_1)))	vel1_1)	((((gab2_1	lit2_1)	hal1_2)	gag2_1)	(((gal1_2	tri2_1)	tri1_2)	(lai1_2	lai2_2))))	ceb1_1)	((((bur1_1	tri2_2)	tri1_1)	(bur1_2	bur2_2))	bur2_1))	((366.1_2	gra1_1)	((369.1_1	rot1_1)	((gra1_2	gra2_1)	(grm1_1	(grm1_2	grm2_1))))))	(((rot2_1	rot3_1)	rot3_2)	(((406.1_1
((((((((vel2_1	vul1_1)	lit2_1)	(((gab1_2	vel1_1)	(hal1_2	vul3_1))	((((((gag1_1	(lit1_1	vel2_2))	icr1_1)	vup2_1)	((gab2_1	icr2_2)	(lai1_1	lai2_1)))	(gag2_1	vul2_1))	(((gal1_2	lai2_2)	((lai1_2	tri2_1)	tri1_2))	(icr1_2	icr2_1)))))	icr1_3)	((vup1_1	vup2_2)	(gac2_1	plu2_2)))	(((bur1_1	((bur1_2	bur2_2)	(tri1_1	tri2_2)))	bur2_1)	ceb1_1))	(((((rot2_1	rot3_1)	rot3_2)	(((406.1_1	((416.1_1	ceb2_1)	hal2_1))	((416.1_2	(gab1_1	hal1_1))	(plu1_1	plu2_1)))	(vir1_1
((((((vel2_1	(((vup1_1	vup2_2)	(gac2_1	plu2_2))	((vul3_1	((gab1_2	gag2_1)	lit2_1))	(lai2_1	lai1_1))))	((((icr2_2	vup2_1)	(vul1_1	(lit1_1	vel2_2)))	(((((gab2_1	icr1_1)	vul2_1)	(gag1_1	vel1_1))	(((gal1_2	tri2_1)	tri1_2)	(lai1_2	lai2_2)))	icr1_3))	(hal1_2	(icr1_2	icr2_1))))	ceb1_1)	((((bur1_1	tri2_2)	tri1_1)	(bur1_2	bur2_2))	bur2_1))	(((366.1_1	icr2_3)	(rhc1_1	rhc1_2))	(((366.1_2	(369.1_1	gra1_1))	rot1_1)	((gra1_2	gra2_1)	(grm1_1	(grm1_2	grm2_1))))))
((((((((vel2_1	(vel2_2	((gag1_1	lit1_1)	icr1_3)))	((vup1_1	vup2_2)	(gac2_1	plu2_2)))	(vul3_1	vul2_1))	vup2_1)	(icr1_2	icr2_1))	(((((((vel1_1	gab2_1)	lit2_1)	icr2_2)	(((hal1_2	vul1_1)	gab1_2)	icr1_1))	(lai2_1	lai1_1))	gag2_1)	(((gal1_2	lai2_2)	lai1_2)	(tri1_2	tri2_1))))	((((bur1_1	(bur1_2	bur2_2))	(tri1_1	tri2_2))	bur2_1)	ceb1_1))	(((((rot2_1	rot3_1)	rot3_2)	((366.1_1	icr2_3)	((((366.1_2	369.1_1)	rot1_1)	gra1_1)	((gra1_2	gra2_1)	(grm1_1	(grm1_2
((((((((((vel2_1	(gab1_2	gag1_1))	(icr2_2	vul1_1))	((((vel1_1	((gab2_1	icr1_1)	((icr1_2	icr2_1)	icr1_3)))	(((gal1_2	tri1_2)	(lai1_2	tri2_1))	(lai1_1	lai2_2)))	((vup2_2	vup1_1)	(gac2_1	plu2_2)))	lai2_1))	((gag2_1	(hal1_2	vul3_1))	(vul2_1	(((lit2_1	vup2_1)	vel2_2)	lit1_1))))	ceb1_1)	((((bur1_1	tri2_2)	tri1_1)	(bur1_2	bur2_2))	bur2_1))	(((rot2_1	(rot3_1	rot3_2))	(rhc1_1	rhc1_2))	((((((406.1_1	(416.1_1	hal2_1))	ceb2_1)	416.1_2)	(hal1_1	gab1_1))	(plu1_1
((((vel2_1	(((lit1_1	gab2_1)	icr2_2)	vul2_1))	(((((((vel2_2	vul1_1)	icr1_1)	gab1_2)	(((vul3_1	(gag1_1	hal1_2))	gag2_1)	(lai2_1	(lit2_1	vel1_1))))	(((gal1_2	lai2_2)	(tri1_2	tri2_1))	(lai1_2	lai1_1)))	((vup2_1	(icr1_2	icr2_1))	icr1_3))	((vup1_1	vup2_2)	(gac2_1	plu2_2))))	((((bur1_1	tri1_1)	bur2_1)	((bur1_2	bur2_2)	tri2_2))	ceb1_1))	((((rot2_1	(rot3_1	rot3_2))	((((406.1_1	hal2_1)	(((416.1_1	hal1_1)	gab1_1)	416.1_2))	(ceb2_1	(plu2_1	plu1_1)))	(vir1_1
((((((vel2_1	(((((((icr1_1	(gab1_2	lit1_1))	vel1_1)	((vul3_1	vul1_1)	(vel2_2	vul2_1)))	((gag1_1	hal1_2)	(icr1_2	icr2_1)))	((icr2_2	vup2_1)	lai2_1))	(((gal1_2	lai1_2)	(lai2_2	tri2_1))	(lai1_1	tri1_2)))	(lit2_1	icr1_3)))	(gab2_1	gag2_1))	((vup1_1	vup2_2)	(gac2_1	plu2_2)))	ceb1_1)	(((bur1_1	(bur1_2	bur2_2))	(tri1_1	tri2_2))	bur2_1))	(((((rot2_1	rot3_2)	rot3_1)	((366.1_1	icr2_3)	((((gac1_1	(gal1_1	gal2_1))	(ceb1_2	ceb2_2))	(vir1_2	vir2_2))	(rhc1_1
((((((vel2_1	((((gab2_1	(hal1_2	vul1_1))	(icr1_1	vel1_1))	((((gag1_1	vul2_1)	(icr2_2	lit1_1))	vup2_1)	(vel2_2	lai2_1)))	(lit2_1	((gab1_2	vul3_1)	(icr1_2	icr2_1)))))	(gag2_1	icr1_3))	(((gal1_2	tri2_1)	((lai1_2	lai2_2)	tri1_2))	lai1_1))	((vup1_1	vup2_2)	(gac2_1	plu2_2)))	((((bur1_1	(tri1_1	tri2_2))	(bur1_2	bur2_2))	bur2_1)	ceb1_1))	(((((rot2_1	rot3_1)	rot3_2)	(((((((406.1_1	(416.1_1	gab1_1))	(416.1_2	ceb2_1))	(plu2_1	plu1_1))	hal1_1)	hal2_1)	(vir1_1
((((((((vel2_1	((gab1_2	vul1_1)	(icr1_1	vul2_1)))	((hal1_2	icr2_2)	(lit1_1	vel1_1)))	((vup1_1	vup2_2)	(gac2_1	plu2_2)))	(vul3_1	(gab2_1	gag2_1)))	(((lit2_1	(gag1_1	vup2_1))	((icr1_2	icr2_1)	(icr1_3	vel2_2)))	lai2_1))	((((gal1_2	lai1_2)	tri2_1)	(lai2_2	tri1_2))	lai1_1))	(((((bur1_1	tri1_1)	tri2_2)	(bur1_2	bur2_2))	bur2_1)	ceb1_1))	((((rot2_1	(rot3_1	rot3_2))	((((((406.1_1	hal1_1)	ceb2_1)	416.1_2)	416.1_1)	((hal2_1	(plu2_1	plu1_1))	gab1_1))	(vir1_1
((((((vel2_1	lai2_1)	(((vup1_1	vup2_2)	(gac2_1	plu2_2))	lit1_1))	(((vel1_1	vel2_2)	(gab1_2	(icr1_2	icr2_1)))	(((((gal1_2	(lai2_2	tri2_1))	tri1_2)	lai1_1)	lai1_2)	(hal1_2	((vup2_1	lit2_1)	vul1_1)))))	(((vul2_1	gab2_1)	icr2_2)	((vul3_1	icr1_3)	((gag1_1	icr1_1)	gag2_1))))	(((((bur1_1	tri2_2)	tri1_1)	(bur1_2	bur2_2))	bur2_1)	ceb1_1))	((((((rot2_1	(rot3_1	rot3_2))	(((((406.1_1	gab1_1)	(416.1_1	(ceb2_1	hal1_1)))	(hal2_1	(plu2_1	plu1_1)))	416.1_2)	(vir1_1
((((((vel2_1	((vup1_1	vup2_2)	(gac2_1	plu2_2)))	((((icr1_1	vup2_1)	lit2_1)	((hal1_2	vel1_1)	icr1_3))	((gab1_2	vul2_1)	gag2_1)))	((gab2_1	gag1_1)	(icr1_2	icr2_1)))	((vel2_2	lai2_1)	((((gal1_2	(lai2_2	tri2_1))	tri1_2)	(lai1_1	lai1_2))	(((icr2_2	lit1_1)	vul3_1)	vul1_1))))	(((((bur1_1	tri2_2)	tri1_1)	(bur1_2	bur2_2))	bur2_1)	ceb1_1))	(((((rot2_1	rot3_1)	rot3_2)	((366.1_1	icr2_3)	(((gac1_1	(gal1_1	gal2_1))	(ceb1_2	ceb2_2))	(vir1_2	vir2_2))))	((((((406.1_1
((((((((((vel2_1	(icr1_2	icr2_1))	(icr2_2	lit2_1))	((vul1_1	((vup1_1	vup2_2)	(gac2_1	plu2_2)))	(gag1_1	vel1_1)))	((vel2_2	hal1_2)	((gag2_1	vul3_1)	icr1_3)))	((lai2_1	vup2_1)	((gab1_2	lit1_1)	vul2_1)))	((gal1_2	lai2_2)	(lai1_1	(lai1_2	(tri1_2	tri2_1)))))	(gab2_1	icr1_1))	ceb1_1)	(((bur1_1	(tri1_1	tri2_2))	(bur1_2	bur2_2))	bur2_1))	((((((rot2_1	rot3_1)	rot3_2)	((406.1_1	(((((416.1_1	(gab1_1	hal2_1))	416.1_2)	hal1_1)	(plu1_1	plu2_1))	ceb2_1))	(vir1_1
(((((vel2_1	lai2_1)	(gal1_2	((((lai2_2	lai1_1)	tri1_2)	lai1_2)	tri2_1)))	(gab2_1	(((((gag1_1	(icr1_2	icr2_1))	((vup1_1	vup2_2)	(gac2_1	plu2_2)))	(icr2_2	vul2_1))	(((((vul1_1	gab1_2)	(icr1_1	vup2_1))	hal1_2)	lit2_1)	icr1_3))	(gag2_1	((lit1_1	(vel1_1	vel2_2))	vul3_1)))))	(((((bur1_1	tri2_2)	tri1_1)	(bur1_2	bur2_2))	bur2_1)	ceb1_1))	(((((rot2_1	rot3_1)	rot3_2)	((((366.1_2	gra1_1)	369.1_1)	((gra1_2	gra2_1)	(grm1_1	(grm1_2	grm2_1))))	rot1_1))	((((gac1_1
(((((((vel2_1	(vul1_1	((icr1_2	icr2_1)	(vul2_1	vup2_1))))	(((((icr2_2	lit2_1)	vel1_1)	lit1_1)	icr1_3)	gag2_1))	(((icr1_1	(hal1_2	vel2_2))	(vul3_1	((gab1_2	gab2_1)	gag1_1)))	((vup2_2	vup1_1)	(gac2_1	plu2_2))))	((gal1_2	(((lai1_2	tri2_1)	tri1_2)	lai2_2))	(lai2_1	lai1_1)))	ceb1_1)	((((bur1_1	tri2_2)	tri1_1)	(bur1_2	bur2_2))	bur2_1))	((((((rot2_1	(rot3_1	rot3_2))	((((gac1_1	gal2_1)	gal1_1)	(ceb1_2	ceb2_2))	(vir1_2	vir2_2)))	(((366.1_2	369.1_1)	(gra1_1
((((((((vel2_1	((((icr2_2	(vul2_1	vup2_1))	vul1_1)	(icr1_2	icr2_1))	gag2_1))	((gag1_1	hal1_2)	vel1_1))	((gab2_1	lit1_1)	(icr1_1	lit2_1)))	vel2_2)	((gab1_2	(lai2_1	vul3_1))	((((gal1_2	lai1_2)	lai1_1)	(lai2_2	(tri1_2	tri2_1)))	icr1_3)))	((vup1_1	vup2_2)	(gac2_1	plu2_2)))	(((((bur1_1	tri2_2)	(bur1_2	bur2_2))	tri1_1)	bur2_1)	ceb1_1))	((((((rot2_1	rot3_1)	rot3_2)	(((406.1_1	(416.1_1	(plu1_1	plu2_1)))	((416.1_2	(gab1_1	ceb2_1))	(hal1_1	hal2_1)))	(vir1_1
(((((((vel2_1	(((icr1_2	icr2_1)	(icr2_2	vup2_1))	(((gab2_1	gab1_2)	hal1_2)	(((icr1_1	lit2_1)	vel2_2)	icr1_3))))	((vup1_1	vup2_2)	(gac2_1	plu2_2)))	((((vul3_1	(vel1_1	(vul1_1	vul2_1)))	lit1_1)	gag1_1)	gag2_1))	((((gal1_2	lai1_2)	tri1_2)	lai2_2)	(lai1_1	tri2_1)))	lai2_1)	((((bur1_1	(tri1_1	tri2_2))	(bur1_2	bur2_2))	bur2_1)	ceb1_1))	((((((rot2_1	rot3_2)	rot3_1)	(((((406.1_1	(416.1_1	ceb2_1))	(hal1_1	hal2_1))	gab1_1)	(416.1_2	(plu2_1	plu1_1)))	(vir1_1
((((((vel2_1	lai2_1)	(((((vup1_1	vup2_2)	(gac2_1	plu2_2))	(vul1_1	(icr1_2	icr2_1)))	((lit2_1	icr2_2)	(icr1_1	vup2_1)))	(((gab2_1	(hal1_2	vul3_1))	gag1_1)	icr1_3)))	(gab1_2	((((gal1_2	lai2_2)	tri1_2)	(lai1_2	tri2_1))	lai1_1)))	(((gag2_1	vel1_1)	(lit1_1	vel2_2))	vul2_1))	((((bur1_1	(tri1_1	tri2_2))	bur2_1)	(bur1_2	bur2_2))	ceb1_1))	(((((rot2_1	(rot3_1	rot3_2))	(rhc1_1	rhc1_2))	((((366.1_2	369.1_1)	gra1_1)	rot1_1)	((gra1_2	gra2_1)	(grm1_1	(grm1_2
((((((((vel2_1	(gab1_2	vul1_1))	(((hal1_2	vul2_1)	icr2_2)	vel1_1))	lai2_1)	(((lit2_1	vul3_1)	(icr1_2	icr2_1))	(icr1_1	(gag1_1	vup2_1))))	((((vup2_2	vup1_1)	(gac2_1	plu2_2))	gag2_1)	(((gab2_1	icr1_3)	(lit1_1	vel2_2))	(gal1_2	(lai2_2	((lai1_1	tri2_1)	(lai1_2	tri1_2)))))))	ceb1_1)	(((bur1_1	tri2_2)	((bur1_2	bur2_2)	tri1_1))	bur2_1))	(((((rot2_1	rot3_1)	rot3_2)	((((366.1_2	rot1_1)	gra1_1)	369.1_1)	((gra1_2	gra2_1)	(grm1_1	(grm1_2	grm2_1)))))	((((406.1_1
(((((((((vel2_1	((icr2_2	vel2_2)	lit2_1))	(gab2_1	(icr1_1	vul2_1)))	(hal1_2	gag1_1))	(((((gal1_2	lai1_1)	(tri2_1	lai1_2))	(lai2_2	tri1_2))	vel1_1)	(icr1_2	icr2_1)))	icr1_3)	(((lit1_1	vup2_1)	(gab1_2	gag2_1))	(((vup2_2	vup1_1)	(gac2_1	plu2_2))	(vul1_1	vul3_1))))	lai2_1)	((((bur1_1	((bur1_2	bur2_2)	tri2_2))	tri1_1)	bur2_1)	ceb1_1))	((((rot2_1	(rot3_1	rot3_2))	(((((406.1_1	416.1_2)	(ceb2_1	(gab1_1	hal2_1)))	hal1_1)	(416.1_1	(plu1_1	plu2_1)))	(vir1_1
(((((((vel2_1	(((((gal1_2	tri2_1)	lai1_2)	lai1_1)	lai2_2)	tri1_2))	(lai2_1	(((gag1_1	hal1_2)	gag2_1)	vel1_1)))	(((gab2_1	vul2_1)	vup2_1)	icr1_3))	(icr1_2	icr2_1))	((((((vel2_2	(vul1_1	icr1_1))	(icr2_2	vul3_1))	lit1_1)	lit2_1)	gab1_2)	((vup1_1	vup2_2)	(gac2_1	plu2_2))))	((((bur1_1	tri1_1)	((bur1_2	bur2_2)	tri2_2))	bur2_1)	ceb1_1))	((((((rot2_1	rot3_1)	rot3_2)	((((gac1_1	gal1_1)	gal2_1)	(ceb1_2	ceb2_2))	(vir1_2	vir2_2)))	(366.1_1	icr2_3))	(((((406.1_1
(((((((((vel2_1	(hal1_2	(icr1_1	vul2_1)))	((gag2_1	vul3_1)	(vup2_1	lit2_1)))	((vup1_1	vup2_2)	(gac2_1	plu2_2)))	((gab2_1	(gag1_1	vel1_1))	vel2_2))	((gal1_2	((lai1_1	(lai1_2	tri1_2))	(lai2_2	tri2_1)))	((icr1_2	icr2_1)	(icr1_3	lit1_1))))	((gab1_2	(icr2_2	vul1_1))	lai2_1))	((((bur1_1	tri2_2)	(bur1_2	bur2_2))	tri1_1)	bur2_1))	ceb1_1)	(((((((rot2_1	rot3_1)	rot3_2)	(((((((406.1_1	416.1_1)	(plu2_1	plu1_1))	gab1_1)	416.1_2)	hal1_1)	(ceb2_1	hal2_1))	(vir1_1
(((((vel2_1	(vel1_1	icr1_3))	((((((vup2_2	vup1_1)	(gac2_1	plu2_2))	(((gal1_2	lai2_2)	((lai1_1	lai1_2)	tri2_1))	tri1_2))	(vel2_2	vul3_1))	((gab1_2	icr1_1)	((icr1_2	icr2_1)	(icr2_2	vul1_1))))	((((gab2_1	lit1_1)	(gag2_1	lit2_1))	((gag1_1	lai2_1)	hal1_2))	(vul2_1	vup2_1))))	ceb1_1)	((((bur1_1	tri1_1)	(bur1_2	bur2_2))	tri2_2)	bur2_1))	(((((rot2_1	rot3_1)	rot3_2)	(((366.1_1	icr2_3)	((((gal1_1	gal2_1)	gac1_1)	(ceb1_2	ceb2_2))	(vir1_2	vir2_2)))	(rhc1_1
(((((((((((vel2_1	((gag1_1	gag2_1)	(lit1_1	vul2_1)))	((((gab1_2	icr2_2)	((gab2_1	vul3_1)	vup2_1))	(lai2_1	lit2_1))	(((icr1_2	icr2_1)	(icr1_1	vul1_1))	vel2_2)))	vel1_1)	((gal1_2	((lai1_2	(lai2_2	tri2_1))	tri1_2))	lai1_1))	((hal1_2	icr1_3)	((vup2_2	vup1_1)	(gac2_1	plu2_2))))	((((bur1_1	(tri1_1	tri2_2))	(bur1_2	bur2_2))	bur2_1)	ceb1_1))	((((366.1_2	369.1_1)	rot1_1)	gra1_1)	((gra1_2	gra2_1)	(grm1_1	(grm1_2	grm2_1)))))	((rot2_1	(rot3_1	rot3_2))	((((gac1_1
((((((vel2_1	((((vup1_1	vup2_2)	(gac2_1	plu2_2))	((icr1_2	icr2_1)	icr1_3))	(lai2_1	(lit1_1	vul1_1))))	((gal1_2	tri1_2)	((lai1_1	lai1_2)	(lai2_2	tri2_1))))	(((vel2_2	vul3_1)	(hal1_2	lit2_1))	icr2_2))	((vel1_1	vup2_1)	(((gab1_2	gag1_1)	(icr1_1	vul2_1))	(gab2_1	gag2_1))))	((((bur1_1	(tri1_1	tri2_2))	(bur1_2	bur2_2))	bur2_1)	ceb1_1))	((((((rot2_1	rot3_1)	rot3_2)	((((366.1_2	369.1_1)	rot1_1)	gra1_1)	((gra1_2	gra2_1)	(grm1_1	(grm1_2	grm2_1)))))	(((((406.1_1
((((((((vel2_1	((((((vup1_1	vup2_2)	hal1_2)	(gab1_2	lai2_1))	((icr1_2	icr2_1)	(icr1_3	vul3_1)))	gac2_1)	((gag1_1	icr1_1)	lit1_1)))	(lit2_1	vel1_1))	(plu2_2	gag2_1))	((vel2_2	((gal1_2	((lai1_2	lai2_2)	tri1_2))	(lai1_1	tri2_1)))	(gab2_1	icr2_2)))	((vul1_1	vup2_1)	vul2_1))	((bur1_1	((bur1_2	bur2_2)	(tri1_1	tri2_2)))	bur2_1))	ceb1_1)	(((((rot2_1	rot3_1)	rot3_2)	(((((406.1_1	ceb2_1)	((416.1_1	416.1_2)	(plu1_1	plu2_1)))	hal1_1)	(gab1_1	hal2_1))	(vir1_1
(((((((vel2_1	(((vup2_1	(icr1_1	lai2_1))	vel2_2)	(gag1_1	lit2_1)))	((gab2_1	vul1_1)	hal1_2))	((vul2_1	vel1_1)	((vup2_2	vup1_1)	(gac2_1	plu2_2))))	((((((icr1_3	gag2_1)	gab1_2)	vul3_1)	icr2_2)	(icr1_2	icr2_1))	lit1_1))	((((gal1_2	(lai1_2	lai2_2))	tri2_1)	tri1_2)	lai1_1))	((((bur1_1	((bur1_2	bur2_2)	tri1_1))	tri2_2)	bur2_1)	ceb1_1))	((((366.1_1	icr2_3)	((((gal1_1	(gac1_1	gal2_1))	ceb2_2)	ceb1_2)	(vir1_2	vir2_2)))	((rot2_1	rot3_1)	rot3_2))	((((((366.1_2
(((((vel2_1	(((vul2_1	vul1_1)	gab1_2)	((hal1_2	(icr1_1	(lit2_1	vel2_2)))	gag1_1)))	(icr1_3	lai2_1))	((((gag2_1	vup2_1)	(vul3_1	(vel1_1	((icr1_2	icr2_1)	lit1_1))))	(((vup2_2	vup1_1)	(gac2_1	plu2_2))	(gab2_1	icr2_2)))	((((gal1_2	lai2_2)	tri1_2)	lai1_1)	(lai1_2	tri2_1))))	((((bur1_1	tri1_1)	((bur1_2	bur2_2)	tri2_2))	bur2_1)	ceb1_1))	(((rot2_1	rot3_2)	rot3_1)	((((366.1_1	icr2_3)	((((((406.1_1	((416.1_1	hal1_1)	(ceb2_1	hal2_1)))	416.1_2)	gab1_1)	(plu1_1
(((vel2_1	((((((icr1_1	hal1_2)	((vel2_2	vul3_1)	gag1_1))	(vul2_1	(gag2_1	icr1_3)))	((((gal1_2	lai1_1)	(tri1_2	tri2_1))	(lai1_2	lai2_2))	(vel1_1	lit2_1)))	((vul1_1	lit1_1)	(icr1_2	icr2_1)))	((((vup1_1	vup2_2)	(gac2_1	plu2_2))	(icr2_2	vup2_1))	((gab1_2	gab2_1)	lai2_1))))	(((((bur1_1	tri1_1)	tri2_2)	(bur1_2	bur2_2))	bur2_1)	ceb1_1))	((((((rot2_1	rot3_1)	rot3_2)	((((((406.1_1	(416.1_1	gab1_1))	(plu1_1	plu2_1))	hal1_1)	(ceb2_1	hal2_1))	416.1_2)	(vir1_1
(((((vel2_1	(((icr1_3	(((gab1_2	lai2_1)	(gab2_1	lit2_1))	((gag1_1	icr2_2)	vup2_1)))	(((vul1_1	gag2_1)	((hal1_2	vul3_1)	(vel1_1	(vel2_2	vul2_1))))	(icr1_1	(icr1_2	icr2_1))))	(((gal1_2	(lai1_1	tri2_1))	(lai1_2	lai2_2))	tri1_2)))	((vup1_1	vup2_2)	(gac2_1	plu2_2)))	lit1_1)	(((((bur1_1	tri1_1)	tri2_2)	(bur1_2	bur2_2))	bur2_1)	ceb1_1))	((((((rot2_1	rot3_1)	rot3_2)	(rhc1_1	rhc1_2))	((((406.1_1	((((416.1_1	(gab1_1	hal1_1))	ceb2_1)	416.1_2)	hal2_1))	(plu1_1
(((((((vel2_1	(vul1_1	vul2_1))	((((gal1_2	lai1_2)	lai2_2)	(lai1_1	tri2_1))	tri1_2))	(((vul3_1	(icr1_1	vel2_2))	lit2_1)	((((icr2_2	gab2_1)	vup2_1)	lit1_1)	lai2_1)))	((((vel1_1	hal1_2)	(gab1_2	(icr1_2	icr2_1)))	gag2_1)	gag1_1))	(((vup2_2	vup1_1)	(gac2_1	plu2_2))	icr1_3))	(((((bur1_1	tri1_1)	(bur1_2	bur2_2))	tri2_2)	bur2_1)	ceb1_1))	((((((rot2_1	rot3_1)	rot3_2)	(((366.1_2	369.1_1)	(gra1_1	rot1_1))	((gra1_2	gra2_1)	(grm1_1	(grm1_2	grm2_1)))))	(366.1_1
(((((((((vel2_1	(icr1_2	icr2_1))	(gag1_1	vul2_1))	gag2_1)	(gab1_2	lai2_1))	(vul3_1	gab2_1))	(((vel1_1	vul1_1)	vup2_1)	lit2_1))	((((vup2_2	vup1_1)	(gac2_1	plu2_2))	(((hal1_2	(lit1_1	(icr1_1	icr2_2)))	vel2_2)	icr1_3))	((((gal1_2	(lai1_2	tri2_1))	lai2_2)	lai1_1)	tri1_2)))	(((((bur1_1	tri1_1)	tri2_2)	(bur1_2	bur2_2))	bur2_1)	ceb1_1))	(((((((rot2_1	rot3_2)	rot3_1)	(366.1_1	icr2_3))	(((((406.1_1	416.1_2)	((416.1_1	ceb2_1)	hal1_1))	(hal2_1	gab1_1))	(plu1_1
(((((vel2_1	((vup1_1	vup2_2)	(gac2_1	plu2_2)))	((((icr1_1	(gab2_1	(hal1_2	vul3_1)))	(lit2_1	vup2_1))	(icr2_2	vul1_1))	((((gab1_2	vel2_2)	(icr1_2	icr2_1))	(((gag1_1	vul2_1)	((icr1_3	lai2_1)	lit1_1))	gag2_1))	vel1_1)))	((((gal1_2	tri1_2)	lai1_1)	(lai1_2	tri2_1))	lai2_2))	(((bur1_1	(((bur1_2	bur2_2)	tri1_1)	tri2_2))	bur2_1)	ceb1_1))	(((((rot2_1	(rot3_1	rot3_2))	((366.1_1	icr2_3)	(rhc1_1	rhc1_2)))	((((gac1_1	gal1_1)	gal2_1)	(ceb1_2	ceb2_2))	(vir1_2
(((((((vel2_1	(lai2_1	(((((vul1_1	icr2_2)	gab2_1)	(gab1_2	gag2_1))	(icr1_3	vul2_1))	(icr1_2	icr2_1))))	((gal1_2	(lai1_2	lai2_2))	((lai1_1	tri2_1)	tri1_2)))	((vel2_2	(((lit2_1	vup2_1)	icr1_1)	((gag1_1	vel1_1)	lit1_1)))	(hal1_2	vul3_1)))	((vup1_1	vup2_2)	(gac2_1	plu2_2)))	(((bur1_1	((bur1_2	bur2_2)	(tri1_1	tri2_2)))	bur2_1)	ceb1_1))	(((rot2_1	rot3_1)	rot3_2)	(((366.1_1	icr2_3)	(rhc1_1	rhc1_2))	((((406.1_1	((((416.1_1	416.1_2)	(gab1_1	hal2_1))	ceb2_1)
((((((vel2_1	icr1_3)	(((icr1_2	icr2_1)	vel1_1)	lai2_1))	(((((vup2_2	vup1_1)	(gac2_1	plu2_2))	(((((gab2_1	vup2_1)	icr1_1)	((((((gab1_2	vul1_1)	(hal1_2	lit1_1))	lit2_1)	vul2_1)	icr2_2)	gag2_1))	gag1_1)	vul3_1))	vel2_2)	(((gal1_2	(lai2_2	(lai1_2	tri2_1)))	lai1_1)	tri1_2)))	((((bur1_1	tri2_2)	tri1_1)	(bur1_2	bur2_2))	bur2_1))	ceb1_1)	(((rot2_1	rot3_2)	rot3_1)	(((366.1_1	icr2_3)	((((366.1_2	369.1_1)	((gra1_2	gra2_1)	(grm1_1	(grm1_2	grm2_1))))	gra1_1)
(((((((((vel2_1	(vul2_1	vup2_1))	(gag2_1	icr1_3))	((icr1_2	icr2_1)	vul3_1))	(vel1_1	lai2_1))	(((icr1_1	((gab2_1	vel2_2)	lit2_1))	(hal1_2	(lit1_1	vul1_1)))	gab1_2))	(((vup2_2	vup1_1)	(gac2_1	plu2_2))	((gag1_1	icr2_2)	((((gal1_2	lai2_2)	tri2_1)	(lai1_1	lai1_2))	tri1_2))))	(((bur1_1	tri1_1)	((bur1_2	bur2_2)	tri2_2))	bur2_1))	ceb1_1)	((((rot2_1	(rot3_1	rot3_2))	(rhc1_1	rhc1_2))	((366.1_1	icr2_3)	((((((406.1_1	416.1_2)	(plu1_1	plu2_1))	((416.1_1	gab1_1)
(((((((vel2_1	icr1_3)	((((gab2_1	hal1_2)	(lit1_1	lit2_1))	vel1_1)	(icr1_1	icr2_2)))	((((vel2_2	gag1_1)	vul2_1)	((((gal1_2	lai1_1)	lai1_2)	(lai2_2	tri2_1))	tri1_2))	gag2_1))	((((vup1_1	vup2_2)	plu2_2)	gac2_1)	((gab1_2	((icr1_2	icr2_1)	(vul1_1	vup2_1)))	vul3_1)))	lai2_1)	(((bur1_1	(((bur1_2	bur2_2)	tri2_2)	tri1_1))	bur2_1)	ceb1_1))	((((((rot2_1	rot3_1)	rot3_2)	((((gac1_1	gal1_1)	gal2_1)	(ceb1_2	ceb2_2))	(vir1_2	vir2_2)))	(((((406.1_1	ceb2_1)	416.1_2)
((((vel2_1	((((gal1_2	lai1_2)	tri1_2)	lai1_1)	(tri2_1	lai2_2)))	(((((gag1_1	lit2_1)	icr2_2)	icr1_3)	(((((gab2_1	(icr1_1	hal1_2))	vul2_1)	((gab1_2	(icr1_2	icr2_1))	vel2_2))	(gag2_1	lai2_1))	((vup2_2	vup1_1)	(gac2_1	plu2_2))))	(((lit1_1	vul1_1)	vel1_1)	(vul3_1	vup2_1))))	(((((bur1_1	tri2_2)	tri1_1)	(bur1_2	bur2_2))	bur2_1)	ceb1_1))	(((((rot2_1	rot3_2)	rot3_1)	((((406.1_1	gab1_1)	416.1_2)	((416.1_1	(plu1_1	plu2_1))	((ceb2_1	hal1_1)	hal2_1)))	(vir1_1
((((((((vel2_1	((gab1_2	gab2_1)	((hal1_2	vul2_1)	vul3_1)))	gag2_1)	((lit1_1	gag1_1)	icr1_1))	(vel1_1	(vul1_1	vup2_1)))	((((((((gal1_2	lai2_2)	(lai1_1	(lai1_2	(tri1_2	tri2_1))))	icr1_3)	icr2_2)	vel2_2)	(lai2_1	lit2_1))	(icr1_2	icr2_1))	((vup1_1	vup2_2)	(gac2_1	plu2_2))))	(((bur1_1	tri2_2)	((bur1_2	bur2_2)	tri1_1))	bur2_1))	ceb1_1)	((((((rot2_1	rot3_1)	rot3_2)	(((((406.1_1	ceb2_1)	416.1_1)	((416.1_2	(gab1_1	hal2_1))	(plu1_1	plu2_1)))	hal1_1)	(vir1_1
(((((vel2_1	lit1_1)	(((((((icr1_2	icr2_1)	((hal1_2	(icr2_2	vel2_2))	(icr1_1	vul3_1)))	(((((vup1_1	vup2_2)	gac2_1)	plu2_2)	vel1_1)	(gag1_1	gag2_1)))	((gab1_2	lit2_1)	vul1_1))	(gab2_1	vul2_1))	icr1_3)	(lai2_1	vup2_1)))	((((gal1_2	tri2_1)	(lai1_2	lai2_2))	lai1_1)	tri1_2))	(((((bur1_1	tri1_1)	tri2_2)	(bur1_2	bur2_2))	bur2_1)	ceb1_1))	(((((rot2_1	rot3_2)	rot3_1)	((((366.1_2	369.1_1)	((grm1_1	(grm1_2	grm2_1))	rot1_1))	(gra1_1	(gra1_2	gra2_1)))	((((406.1_1
(((((((vel2_1	(lai2_1	lai1_1))	((gab1_2	vul1_1)	vel2_2))	(((gag2_1	(lit1_1	vup2_1))	(icr1_2	icr2_1))	vel1_1))	(((((vup2_2	vup1_1)	gac2_1)	plu2_2)	((((gab2_1	vul2_1)	vul3_1)	lit2_1)	hal1_2))	(gag1_1	(icr1_1	icr2_2))))	((gal1_2	((lai2_2	tri1_2)	(lai1_2	tri2_1)))	icr1_3))	(((((bur1_1	tri2_2)	tri1_1)	(bur1_2	bur2_2))	bur2_1)	ceb1_1))	((((((rot2_1	rot3_2)	rot3_1)	((((((406.1_1	416.1_2)	416.1_1)	hal1_1)	((hal2_1	ceb2_1)	gab1_1))	(plu1_1	plu2_1))	(vir1_1
(((((((((((vel2_1	(icr1_2	icr2_1))	icr1_3)	hal1_2)	((lit2_1	(vul2_1	vul1_1))	(((icr2_2	vel2_2)	gag1_1)	gab2_1)))	((vup2_2	vup1_1)	(gac2_1	plu2_2)))	gag2_1)	(vel1_1	(((gab1_2	(lai1_1	lai2_1))	(vup2_1	(icr1_1	lit1_1)))	((((gal1_2	lai2_2)	tri1_2)	(lai1_2	tri2_1))	vul3_1))))	(((((bur1_1	tri1_1)	tri2_2)	(bur1_2	bur2_2))	bur2_1)	ceb1_1))	((((366.1_2	369.1_1)	(gra1_1	(gra1_2	gra2_1)))	rot1_1)	(grm1_1	(grm1_2	grm2_1))))	(rhc1_1	rhc1_2))	((((rot2_1	rot3_2)
((((((((vel2_1	lit2_1)	(gab2_1	lit1_1))	(gag1_1	vul2_1))	((vul3_1	icr1_1)	((icr1_2	icr2_1)	((icr2_2	vul1_1)	vup2_1))))	(((gal1_2	lai2_2)	(lai1_2	tri2_1))	tri1_2))	(((vel1_1	(((vup2_2	vup1_1)	gac2_1)	plu2_2))	((gab1_2	vel2_2)	(lai2_1	lai1_1)))	((gag2_1	hal1_2)	icr1_3)))	(((((bur1_1	tri1_1)	tri2_2)	(bur1_2	bur2_2))	bur2_1)	ceb1_1))	((((rot2_1	(rot3_1	rot3_2))	((((((406.1_1	gab1_1)	(416.1_2	ceb2_1))	(hal2_1	(plu2_1	plu1_1)))	(416.1_1	hal1_1))	(vir1_1
((((((((((vel2_1	lit2_1)	(gab2_1	icr2_2))	vul1_1)	icr1_3)	(gag2_1	lit1_1))	(((vup1_1	vup2_2)	(gac2_1	plu2_2))	(((gag1_1	vul2_1)	hal1_2)	vel2_2)))	(((vul3_1	(lai2_1	lai1_1))	(((gab1_2	vel1_1)	(icr1_1	vup2_1))	(icr1_2	icr2_1)))	((((gal1_2	tri2_1)	lai1_2)	tri1_2)	lai2_2)))	((((bur1_1	tri1_1)	tri2_2)	(bur1_2	bur2_2))	bur2_1))	ceb1_1)	(((((rot2_1	rot3_1)	rot3_2)	((366.1_1	icr2_3)	((((gal2_1	gal1_1)	gac1_1)	(ceb1_2	ceb2_2))	(vir1_2	vir2_2))))	((((406.1_1
(((((((vel2_1	((gab2_1	icr1_1)	(gag1_1	lit1_1)))	((((((vel2_2	(hal1_2	vel1_1))	gab1_2)	(vul2_1	vul3_1))	(icr1_2	icr2_1))	icr2_2)	((vup2_1	lit2_1)	(((gal1_2	tri1_2)	(lai2_2	tri2_1))	lai1_2))))	(((vup1_1	vup2_2)	(gac2_1	plu2_2))	(vul1_1	gag2_1)))	(icr1_3	(lai2_1	lai1_1)))	ceb1_1)	(((bur1_1	(tri1_1	tri2_2))	(bur1_2	bur2_2))	bur2_1))	((((rot2_1	rot3_2)	rot3_1)	(((gac1_1	(gal1_1	gal2_1))	(ceb1_2	ceb2_2))	(vir1_2	vir2_2)))	(((366.1_1	icr2_3)	(rhc1_1
(((((((vel2_1	((vul2_1	((icr1_2	icr2_1)	lit1_1))	(((icr2_2	vel1_1)	hal1_2)	((gag1_1	vel2_2)	vul1_1))))	((gab2_1	vup2_1)	lit2_1))	(gag2_1	(lai1_1	lai2_1)))	(((icr1_1	icr1_3)	((vup1_1	vup2_2)	(gac2_1	plu2_2)))	(((gal1_2	lai2_2)	(lai1_2	tri1_2))	tri2_1)))	(vul3_1	gab1_2))	(((((bur1_1	tri1_1)	tri2_2)	(bur1_2	bur2_2))	bur2_1)	ceb1_1))	((((((rot2_1	rot3_1)	rot3_2)	((((406.1_1	(416.1_2	hal2_1))	(ceb2_1	hal1_1))	(416.1_1	(gab1_1	(plu1_1	plu2_1))))	(vir1_1
((((((((vel2_1	(((vup1_1	vup2_2)	(gac2_1	plu2_2))	((vup2_1	hal1_2)	((icr1_2	icr2_1)	vel2_2))))	(((gab2_1	(gag1_1	lit1_1))	(gag2_1	icr2_2))	(lit2_1	vul1_1)))	((vul2_1	(lai2_1	lai1_1))	((((gal1_2	(tri1_2	tri2_1))	lai2_2)	lai1_2)	(icr1_3	vul3_1))))	((vel1_1	gab1_2)	icr1_1))	(((((bur1_1	tri2_2)	(bur1_2	bur2_2))	tri1_1)	bur2_1)	ceb1_1))	((((366.1_2	369.1_1)	gra1_1)	rot1_1)	((gra1_2	gra2_1)	(grm1_1	(grm1_2	grm2_1)))))	((((gac1_1	gal1_1)	gal2_1)	(ceb1_2
(((((((vel2_1	((((lit2_1	vel1_1)	(lai2_1	lai1_1))	(gag1_1	icr1_1))	(icr1_2	icr2_1)))	(((gab2_1	gag2_1)	(lit1_1	vup2_1))	(icr2_2	vul1_1)))	(((vel2_2	icr1_3)	(((vup1_1	vup2_2)	(gac2_1	plu2_2))	((gab1_2	vul2_1)	(hal1_2	vul3_1))))	(((gal1_2	lai1_2)	tri2_1)	(lai2_2	tri1_2))))	((((bur1_1	tri1_1)	(bur1_2	bur2_2))	tri2_2)	bur2_1))	ceb1_1)	(((366.1_2	369.1_1)	(gra1_1	rot1_1))	((gra1_2	gra2_1)	(grm1_1	(grm1_2	grm2_1)))))	((((rot2_1	rot3_1)	rot3_2)	(((gal2_1
(((((((vel2_1	(vul3_1	(lai1_1	lai2_1)))	((vup1_1	vup2_2)	(gac2_1	plu2_2)))	((((gag1_1	(gag2_1	vul1_1))	((lit1_1	vel1_1)	lit2_1))	((((gab1_2	hal1_2)	gab2_1)	vup2_1)	(icr1_2	icr2_1)))	vel2_2))	((icr2_2	((gal1_2	((lai1_2	(lai2_2	tri2_1))	tri1_2))	icr1_1))	(icr1_3	vul2_1)))	(((((bur1_1	tri1_1)	tri2_2)	(bur1_2	bur2_2))	bur2_1)	ceb1_1))	((((((rot2_1	rot3_1)	rot3_2)	(rhc1_1	rhc1_2))	((((gac1_1	(gal1_1	gal2_1))	(ceb1_2	ceb2_2))	vir2_2)	vir1_2))	((((((406.1_1
((((((vel2_1	((gag2_1	vul3_1)	(gal1_2	((lai1_2	(lai2_2	tri2_1))	tri1_2))))	((gag1_1	vul1_1)	((((vup1_1	vup2_2)	(gac2_1	plu2_2))	(hal1_2	icr1_1))	lit2_1)))	((((((icr1_2	icr2_1)	(gab1_2	vup2_1))	(vel2_2	vel1_1))	(gab2_1	icr2_2))	icr1_3)	((vul2_1	lit1_1)	(lai1_1	lai2_1))))	((((bur1_1	(bur1_2	bur2_2))	bur2_1)	(tri1_1	tri2_2))	ceb1_1))	((((366.1_2	369.1_1)	gra1_1)	rot1_1)	((gra1_2	gra2_1)	(grm1_1	(grm1_2	grm2_1)))))	(((((((((406.1_1	gab1_1)	ceb2_1)	hal2_1)
(((((((((vel2_1	(((((vup2_2	vup1_1)	(gac2_1	plu2_2))	icr2_2)	gag2_1)	((gab2_1	vul1_1)	(lai2_1	lai1_1))))	(((gag1_1	icr1_1)	icr1_3)	(icr1_2	icr2_1)))	vel2_2)	((((lit2_1	gab1_2)	vul3_1)	vup2_1)	(((hal1_2	vul2_1)	(lit1_1	vel1_1))	((((gal1_2	lai1_2)	tri1_2)	lai2_2)	tri2_1))))	((((bur1_1	(tri1_1	tri2_2))	(bur1_2	bur2_2))	bur2_1)	ceb1_1))	((((((406.1_1	gab1_1)	(416.1_1	ceb2_1))	416.1_2)	((hal2_1	(plu2_1	plu1_1))	hal1_1))	(vir1_1	vir2_1))	((((gac1_1	gal2_1)
(((((((vel2_1	((((hal1_2	gag2_1)	vel2_2)	((gab2_1	vul2_1)	vul3_1))	(vup2_1	icr1_1)))	lit1_1)	(((gab1_2	lai1_1)	lai2_1)	((vup1_1	vup2_2)	(gac2_1	plu2_2))))	((((icr1_3	lit2_1)	vul1_1)	(icr1_2	icr2_1))	(gag1_1	icr2_2)))	((((gal1_2	lai2_2)	tri1_2)	(lai1_2	tri2_1))	vel1_1))	(((((bur1_1	tri2_2)	tri1_1)	(bur1_2	bur2_2))	bur2_1)	ceb1_1))	((((((rot2_1	rot3_2)	rot3_1)	((((366.1_2	369.1_1)	gra1_1)	rot1_1)	((gra1_2	gra2_1)	(grm1_1	(grm1_2	grm2_1)))))	(366.1_1
((((vel2_1	(((((((icr2_2	(icr1_2	icr2_1))	(gag1_1	hal1_2))	gag2_1)	(lai2_1	lai1_1))	(icr1_1	(icr1_3	(vel1_1	vul1_1))))	vel2_2)	vul3_1))	(((((gab1_2	(vup2_1	lit2_1))	(gab2_1	lit1_1))	vul2_1)	((gal1_2	lai2_2)	(tri2_1	(lai1_2	tri1_2))))	((vup1_1	vup2_2)	(gac2_1	plu2_2))))	(((((bur1_1	tri1_1)	tri2_2)	(bur1_2	bur2_2))	bur2_1)	ceb1_1))	(((((((rot2_1	rot3_2)	rot3_1)	(((((406.1_1	hal1_1)	(plu1_1	plu2_1))	((416.1_1	(416.1_2	ceb2_1))	hal2_1))	gab1_1)	(vir1_1
(((((((vel2_1	vul2_1)	((vup1_1	vup2_2)	(gac2_1	plu2_2)))	((((((lit2_1	(gag1_1	icr2_2))	gab1_2)	((icr1_2	icr2_1)	vup2_1))	((lai1_1	lai2_1)	lit1_1))	vel1_1)	(((gal1_2	lai2_2)	tri1_2)	(lai1_2	tri2_1))))	((icr1_1	(gab2_1	vul1_1))	((gag2_1	hal1_2)	(icr1_3	(vel2_2	vul3_1)))))	((((bur1_1	tri2_2)	tri1_1)	(bur1_2	bur2_2))	bur2_1))	ceb1_1)	(((((rot2_1	rot3_2)	rot3_1)	((((gac1_1	(gal1_1	gal2_1))	(ceb1_2	ceb2_2))	(vir1_2	vir2_2))	(rhc1_1	rhc1_2)))	((366.1_1
((((((vel2_1	(vul1_1	gab2_1))	((((((vul3_1	gag2_1)	vel2_2)	vup2_1)	((vup2_2	vup1_1)	(gac2_1	plu2_2)))	(lai1_1	lai2_1))	(((gag1_1	vul2_1)	vel1_1)	((gab1_2	((hal1_2	icr2_2)	icr1_1))	lit2_1))))	((((gal1_2	tri2_1)	(lai1_2	(lai2_2	tri1_2)))	((icr1_2	icr2_1)	lit1_1))	icr1_3))	ceb1_1)	((((bur1_1	tri2_2)	(bur1_2	bur2_2))	tri1_1)	bur2_1))	((((((rot2_1	rot3_1)	rot3_2)	((((366.1_2	369.1_1)	gra1_1)	((gra1_2	gra2_1)	(grm1_1	(grm1_2	grm2_1))))	rot1_1))	(((((406.1_1
((((((vel2_1	(((((gag1_1	(vel2_2	lit2_1))	((hal1_2	icr1_3)	(lit1_1	vul2_1)))	(gab2_1	(gag2_1	icr2_2)))	(lai1_1	lai2_1))	(((gal1_2	tri2_1)	(lai1_2	tri1_2))	lai2_2)))	((vul1_1	vup2_1)	(icr1_1	vul3_1)))	(((vup1_1	vup2_2)	(gac2_1	plu2_2))	((gab1_2	(icr1_2	icr2_1))	vel1_1)))	((((bur1_1	tri2_2)	tri1_1)	(bur1_2	bur2_2))	bur2_1))	ceb1_1)	((((((rot2_1	rot3_2)	rot3_1)	(((((406.1_1	(416.1_1	(plu1_1	plu2_1)))	(ceb2_1	hal2_1))	416.1_2)	(gab1_1	hal1_1))	(vir1_1
((((vel2_1	gag2_1)	((((((hal1_2	lit1_1)	((((gab1_2	vup2_1)	lit2_1)	(icr1_1	vel2_2))	vel1_1))	((gag1_1	(icr2_2	vul1_1))	(vul2_1	icr1_3)))	((gal1_2	(((lai2_2	tri2_1)	tri1_2)	lai1_2))	lai1_1))	lai2_1)	(((vup2_2	vup1_1)	(gac2_1	plu2_2))	((gab2_1	vul3_1)	(icr1_2	icr2_1)))))	(((((bur1_1	tri1_1)	tri2_2)	(bur1_2	bur2_2))	bur2_1)	ceb1_1))	((((((rot2_1	rot3_1)	rot3_2)	((((((406.1_1	ceb2_1)	416.1_1)	hal1_1)	((416.1_2	hal2_1)	gab1_1))	(plu2_1	plu1_1))	(vir1_1
((((((((vel2_1	((((lit2_1	vul2_1)	(icr2_2	(gag1_1	vul1_1)))	lit1_1)	((((gal1_2	(lai1_1	tri1_2))	lai1_2)	(lai2_2	tri2_1))	(icr1_2	icr2_1))))	icr1_3)	lai2_1)	((((vup2_1	vel2_2)	vel1_1)	gag2_1)	(((gab2_1	(gab1_2	icr1_1))	vul3_1)	hal1_2)))	((vup1_1	vup2_2)	(gac2_1	plu2_2)))	(((((bur1_1	tri2_2)	tri1_1)	(bur1_2	bur2_2))	bur2_1)	ceb1_1))	((366.1_2	((369.1_1	rot1_1)	gra1_1))	((gra1_2	gra2_1)	(grm1_1	(grm1_2	grm2_1)))))	(((((rot2_1	rot3_1)	rot3_2)	((((((406.1_1
(((vel2_1	(((((vul3_1	((lit1_1	vup2_1)	gag1_1))	((((((vup1_1	vup2_2)	plu2_2)	gac2_1)	(lit2_1	vul2_1))	(vul1_1	vel2_2))	(gag2_1	vel1_1)))	((gal1_2	((lai2_2	(lai1_2	tri2_1))	lai1_1))	tri1_2))	((((hal1_2	icr1_1)	(icr1_2	icr2_1))	gab1_2)	lai2_1))	(icr2_2	(gab2_1	icr1_3))))	(((((bur1_1	tri2_2)	tri1_1)	(bur1_2	bur2_2))	bur2_1)	ceb1_1))	(((((rot2_1	(rot3_1	rot3_2))	(((gac1_1	(gal1_1	gal2_1))	(ceb1_2	ceb2_2))	(vir1_2	vir2_2)))	((((((406.1_1	ceb2_1)	hal1_1)
(((((vel2_1	((vul3_1	(hal1_2	(gag1_1	gag2_1)))	((((gal1_2	(((lai1_1	lai1_2)	lai2_2)	tri1_2))	tri2_1)	icr2_2)	(gab2_1	(((gab1_2	icr1_3)	vul2_1)	lit1_1)))))	((vul1_1	(icr1_1	lai2_1))	((vel1_1	vup2_1)	vel2_2)))	((((vup1_1	vup2_2)	(gac2_1	plu2_2))	(icr1_2	icr2_1))	lit2_1))	(((((bur1_1	tri1_1)	tri2_2)	(bur1_2	bur2_2))	bur2_1)	ceb1_1))	((((rot2_1	(rot3_1	rot3_2))	(((gac1_1	(gal1_1	gal2_1))	(ceb1_2	ceb2_2))	(vir1_2	vir2_2)))	((((((((406.1_1	gab1_1)	(ceb2_1
((((((((vel2_1	(((gab1_2	vup2_1)	icr1_3)	vel2_2))	(lai1_1	lai2_1))	((((gag1_1	(icr1_1	vul2_1))	(icr2_2	vul3_1))	lit1_1)	gab2_1))	(((lit2_1	vul1_1)	gag2_1)	((gal1_2	lai1_2)	(tri1_2	(lai2_2	tri2_1)))))	((hal1_2	vel1_1)	(icr1_2	icr2_1)))	((vup1_1	vup2_2)	(gac2_1	plu2_2)))	(((((bur1_1	tri1_1)	tri2_2)	(bur1_2	bur2_2))	bur2_1)	ceb1_1))	(((((rot2_1	(rot3_1	rot3_2))	(((406.1_1	hal1_1)	(((((416.1_1	hal2_1)	ceb2_1)	(plu2_1	plu1_1))	gab1_1)	416.1_2))	(vir1_1
(((vel2_1	((((((icr2_2	vul3_1)	(vup1_1	vup2_2))	(((gac2_1	plu2_2)	(gag1_1	vel2_2))	icr1_1))	((lit2_1	icr1_3)	(gal1_2	(((tri2_1	lai2_2)	tri1_2)	lai1_2))))	((((vup2_1	lit1_1)	vul1_1)	(vul2_1	(icr1_2	icr2_1)))	(lai2_1	lai1_1)))	(((gab1_2	gag2_1)	hal1_2)	(gab2_1	vel1_1))))	(((((bur1_1	tri2_2)	tri1_1)	(bur1_2	bur2_2))	bur2_1)	ceb1_1))	(((((rot2_1	rot3_1)	rot3_2)	(((366.1_1	icr2_3)	(((gal2_1	(gac1_1	gal1_1))	(ceb1_2	ceb2_2))	(vir1_2	vir2_2)))	(((((((406.1_1
(((((((((vel2_1	(gag2_1	vul1_1))	(((((gab2_1	gag1_1)	gab1_2)	((vup2_2	vup1_1)	(gac2_1	plu2_2)))	(vup2_1	(lai2_1	lai1_1)))	(((((gal1_2	lai2_2)	lai1_2)	tri1_2)	tri2_1)	hal1_2)))	(icr1_2	icr2_1))	icr1_1)	((((vel2_2	vel1_1)	(vul2_1	vul3_1))	(icr2_2	lit1_1))	icr1_3))	lit2_1)	(((((bur1_1	tri1_1)	tri2_2)	(bur1_2	bur2_2))	bur2_1)	ceb1_1))	(((((rot2_1	rot3_1)	rot3_2)	(((((406.1_1	hal2_1)	416.1_1)	(plu1_1	plu2_1))	((416.1_2	(ceb2_1	gab1_1))	hal1_1))	(vir1_1
(((((((vel2_1	(icr1_2	icr2_1))	((gab2_1	vup2_1)	hal1_2))	(((lit2_1	(((gag1_1	icr1_1)	(vel2_2	vul2_1))	lit1_1))	vul1_1)	(((((gal1_2	lai2_2)	tri2_1)	(lai1_2	tri1_2))	vel1_1)	(icr1_3	(lai1_1	lai2_1)))))	((((vup1_1	vup2_2)	(gac2_1	plu2_2))	vul3_1)	(icr2_2	gab1_2)))	gag2_1)	((((bur1_1	(bur1_2	bur2_2))	(tri1_1	tri2_2))	bur2_1)	ceb1_1))	(((((rot2_1	(rot3_1	rot3_2))	(((((406.1_1	(plu1_1	plu2_1))	ceb2_1)	hal1_1)	(((416.1_1	hal2_1)	416.1_2)	gab1_1))	(vir1_1
(((((((vel2_1	(gab2_1	(((gal1_2	(lai1_2	(lai2_2	tri2_1)))	tri1_2)	(lai2_1	lai1_1))))	vel2_2)	((icr1_2	icr2_1)	icr1_3))	(((vup1_1	vup2_2)	(gac2_1	plu2_2))	(vul1_1	((((hal1_2	vul2_1)	vul3_1)	(gag1_1	vup2_1))	(gab1_2	(icr2_2	lit1_1))))))	(gag2_1	((icr1_1	lit2_1)	vel1_1)))	(((((bur1_1	tri2_2)	(bur1_2	bur2_2))	tri1_1)	bur2_1)	ceb1_1))	((((((rot2_1	rot3_1)	rot3_2)	(((((((406.1_1	ceb2_1)	hal2_1)	(416.1_2	gab1_1))	416.1_1)	hal1_1)	(plu2_1	plu1_1))	(vir1_1
((((((vel2_1	((((((vel1_1	vul2_1)	lai2_1)	icr2_2)	((((gal1_2	lai2_2)	lai1_2)	(lai1_1	tri1_2))	tri2_1))	icr1_3)	(gab1_2	hal1_2)))	((vul1_1	vel2_2)	gab2_1))	(((vup1_1	vup2_2)	(gac2_1	plu2_2))	icr1_1))	(((((lit2_1	vup2_1)	vul3_1)	(gag1_1	lit1_1))	(icr1_2	icr2_1))	gag2_1))	(((((bur1_1	tri1_1)	tri2_2)	(bur1_2	bur2_2))	bur2_1)	ceb1_1))	(((((rot2_1	(rot3_1	rot3_2))	((((406.1_1	416.1_1)	hal1_1)	((((416.1_2	gab1_1)	(plu2_1	plu1_1))	hal2_1)	ceb2_1))	(vir1_1
(((vel2_1	(((gab2_1	(gag1_1	icr1_3))	((((lit1_1	vul3_1)	((((gab1_2	vel1_1)	lit2_1)	vup2_1)	(gag2_1	(icr1_1	(icr2_2	vul2_1)))))	lai2_1)	(icr1_2	icr2_1)))	(((vup1_1	vup2_2)	(gac2_1	plu2_2))	((vul1_1	(hal1_2	vel2_2))	(((gal1_2	lai1_1)	(tri2_1	(lai1_2	lai2_2)))	tri1_2)))))	((((bur1_1	tri1_1)	tri2_2)	(bur1_2	bur2_2))	(bur2_1	ceb1_1)))	((((((rot2_1	rot3_1)	rot3_2)	((((((406.1_1	gab1_1)	(416.1_1	416.1_2))	(hal1_1	hal2_1))	(plu1_1	plu2_1))	ceb2_1)	(vir1_1
((((vel2_1	vup2_1)	((((hal1_2	lai2_1)	vul3_1)	((((vul1_1	(icr1_2	icr2_1))	((lit2_1	(gag1_1	icr2_2))	(vel1_1	vel2_2)))	(((gab2_1	vul2_1)	gag2_1)	icr1_1))	icr1_3))	(((vup1_1	vup2_2)	(gac2_1	plu2_2))	((gab1_2	lit1_1)	(((gal1_2	tri2_1)	tri1_2)	(lai1_1	(lai1_2	lai2_2)))))))	(((bur1_1	((bur1_2	bur2_2)	(tri1_1	tri2_2)))	bur2_1)	ceb1_1))	((((((rot2_1	rot3_1)	rot3_2)	((366.1_1	icr2_3)	(rhc1_1	rhc1_2)))	((((gal2_1	gac1_1)	gal1_1)	(ceb1_2	ceb2_2))	(vir1_2
(((((vel2_1	((((((icr2_2	lit1_1)	(vul1_1	vul2_1))	gag1_1)	((vup1_1	vup2_2)	(gac2_1	plu2_2)))	lai2_1)	(((gab1_2	vel2_2)	((hal1_2	vel1_1)	(vup2_1	vul3_1)))	gab2_1)))	(((icr1_3	(lit2_1	gag2_1))	(icr1_1	(((gal1_2	lai2_2)	lai1_1)	((lai1_2	tri2_1)	tri1_2))))	(icr1_2	icr2_1)))	ceb1_1)	((((bur1_1	tri2_2)	tri1_1)	(bur1_2	bur2_2))	bur2_1))	((((((rot2_1	rot3_1)	rot3_2)	((((((406.1_1	gab1_1)	hal1_1)	416.1_2)	(hal2_1	(plu1_1	plu2_1)))	(416.1_1	ceb2_1))	(vir1_1
((((vel2_1	((gag2_1	(icr1_1	lai2_1))	vul3_1))	((((vel1_1	(((((gal1_2	tri2_1)	lai1_2)	(lai2_2	tri1_2))	lai1_1)	hal1_2))	(icr1_2	icr2_1))	(((((icr1_3	(gab1_2	vul2_1))	(((gag1_1	icr2_2)	vul1_1)	vel2_2))	lit1_1)	vup2_1)	lit2_1))	(((vup2_2	vup1_1)	(gac2_1	plu2_2))	gab2_1)))	((((bur1_1	(tri1_1	tri2_2))	(bur1_2	bur2_2))	bur2_1)	ceb1_1))	(((((rot2_1	rot3_1)	rot3_2)	(((((406.1_1	(hal2_1	hal1_1))	(416.1_1	gab1_1))	(416.1_2	ceb2_1))	(plu1_1	plu2_1))	(vir1_1
(((((((vel2_1	(((gal1_2	tri2_1)	lai1_1)	(tri1_2	(lai1_2	lai2_2))))	((hal1_2	lit2_1)	lai2_1))	((vul3_1	((gab2_1	(lit1_1	(vul1_1	vup2_1)))	icr1_1))	(gab1_2	vel1_1)))	((vup2_2	vup1_1)	(gac2_1	plu2_2)))	((((vul2_1	icr2_2)	vel2_2)	(gag1_1	gag2_1))	((icr1_2	icr2_1)	icr1_3)))	((((bur1_1	(tri1_1	tri2_2))	(bur1_2	bur2_2))	bur2_1)	ceb1_1))	((((((rot2_1	rot3_1)	rot3_2)	(((((406.1_1	gab1_1)	416.1_2)	(416.1_1	hal1_1))	(((plu2_1	plu1_1)	ceb2_1)	hal2_1))	(vir1_1
((((((((((vel2_1	(((lit1_1	vul2_1)	vel2_2)	(icr1_2	icr2_1)))	((vel1_1	vul1_1)	(gab2_1	vup2_1)))	((gal1_2	tri1_2)	((lai1_1	tri2_1)	(lai1_2	lai2_2))))	((gab1_2	lai2_1)	vul3_1))	((vup2_2	vup1_1)	(gac2_1	plu2_2)))	(gag1_1	icr1_3))	((icr2_2	(hal1_2	icr1_1))	(gag2_1	lit2_1)))	ceb1_1)	(((bur1_1	tri2_2)	((bur1_2	bur2_2)	tri1_1))	bur2_1))	(((((((rot2_1	rot3_1)	rot3_2)	(((406.1_1	((416.1_1	gab1_1)	(416.1_2	((ceb2_1	hal1_1)	hal2_1))))	(plu2_1	plu1_1))	(vir1_1
((((vel2_1	(((icr2_2	lit2_1)	(gag2_1	(((gal1_2	lai2_2)	lai1_1)	((lai1_2	tri2_1)	tri1_2))))	gag1_1))	((((gab1_2	(vel1_1	vul2_1))	vul3_1)	((((lit1_1	(vul1_1	hal1_2))	(vel2_2	vup2_1))	(((gab2_1	icr1_1)	lai2_1)	(icr1_2	icr2_1)))	icr1_3))	((vup1_1	vup2_2)	(gac2_1	plu2_2))))	((((bur1_1	(tri1_1	tri2_2))	(bur1_2	bur2_2))	bur2_1)	ceb1_1))	((((rot2_1	(rot3_1	rot3_2))	(((((406.1_1	gab1_1)	(416.1_1	((ceb2_1	hal1_1)	hal2_1)))	(plu1_1	plu2_1))	416.1_2)	(vir1_1
((((vel2_1	(((((((gab1_2	vel2_2)	gab2_1)	(icr1_2	icr2_1))	(vul2_1	vel1_1))	((vup1_1	vup2_2)	(gac2_1	plu2_2)))	((gag1_1	gag2_1)	((hal1_2	lai2_1)	vup2_1)))	(((vul3_1	lit1_1)	((vul1_1	icr1_1)	(icr1_3	(icr2_2	lit2_1))))	(((gal1_2	((lai1_2	lai2_2)	tri2_1))	lai1_1)	tri1_2))))	((((bur1_1	tri1_1)	((bur1_2	bur2_2)	tri2_2))	bur2_1)	ceb1_1))	((((((rot2_1	rot3_2)	rot3_1)	((((366.1_2	369.1_1)	gra1_1)	rot1_1)	((gra1_2	gra2_1)	(grm1_1	(grm1_2	grm2_1)))))	(366.1_1
((((((((((vel2_1	vul3_1)	(((((vel2_2	(vul2_1	vel1_1))	icr1_3)	(gab1_2	gag2_1))	lai2_1)	lit2_1))	vup2_1)	((gal1_2	tri2_1)	(((lai1_2	lai2_2)	tri1_2)	lai1_1)))	((((lit1_1	icr1_1)	vul1_1)	hal1_2)	gag1_1))	(((vup2_2	vup1_1)	gac2_1)	plu2_2))	((gab2_1	icr2_2)	(icr1_2	icr2_1)))	ceb1_1)	((((bur1_1	tri1_1)	(bur1_2	bur2_2))	tri2_2)	bur2_1))	((((((rot2_1	rot3_1)	rot3_2)	((((406.1_1	hal1_1)	(416.1_1	(416.1_2	(gab1_1	hal2_1))))	(ceb2_1	(plu1_1	plu2_1)))	(vir1_1
((((((((vel2_1	((hal1_2	(gag1_1	vel2_2))	vup2_1))	lai2_1)	(vul2_1	(((vul1_1	vul3_1)	((lit1_1	icr1_1)	icr2_2))	((gal1_2	(lai1_2	tri2_1))	((lai2_2	tri1_2)	lai1_1)))))	((vup1_1	vup2_2)	(gac2_1	plu2_2)))	(((((gab1_2	gag2_1)	gab2_1)	((icr1_2	icr2_1)	vel1_1))	icr1_3)	lit2_1))	ceb1_1)	(((bur1_1	(tri1_1	tri2_2))	(bur1_2	bur2_2))	bur2_1))	((((((rot2_1	rot3_2)	rot3_1)	((((406.1_1	(gab1_1	hal1_1))	(416.1_1	hal2_1))	(416.1_2	((plu1_1	plu2_1)	ceb2_1)))	(vir1_1
((((vel2_1	(((((((hal1_2	vup2_1)	(icr2_2	((gab2_1	gag1_1)	gag2_1)))	icr1_3)	(((vul2_1	lit1_1)	vul1_1)	lit2_1))	((((gab1_2	vel1_1)	lai2_1)	icr1_1)	(icr1_2	icr2_1)))	vul3_1)	(((gal1_2	tri2_1)	((lai1_1	lai1_2)	tri1_2))	lai2_2)))	((((vup1_1	vup2_2)	gac2_1)	plu2_2)	vel2_2))	((((bur1_1	tri1_1)	((bur1_2	bur2_2)	tri2_2))	bur2_1)	ceb1_1))	(((((rot2_1	(rot3_1	rot3_2))	(((((406.1_1	416.1_1)	(hal2_1	(plu1_1	plu2_1)))	416.1_2)	((ceb2_1	gab1_1)	hal1_1))	(vir1_1
((((((((((vel2_1	((hal1_2	vel1_1)	lit2_1))	((vup1_1	vup2_2)	(gac2_1	plu2_2)))	(gab1_2	(vup2_1	(icr2_2	(gag1_1	icr1_1)))))	gab2_1)	(gag2_1	(icr1_2	icr2_1)))	lai2_1)	vel2_2)	(((lit1_1	icr1_3)	(vul1_1	vul3_1))	((((gal1_2	tri2_1)	lai1_2)	(lai1_1	(lai2_2	tri1_2)))	vul2_1)))	(((((bur1_1	tri2_2)	tri1_1)	(bur1_2	bur2_2))	bur2_1)	ceb1_1))	((((((rot2_1	rot3_1)	rot3_2)	(((406.1_1	(416.1_1	(ceb2_1	hal2_1)))	((416.1_2	(gab1_1	hal1_1))	(plu1_1	plu2_1)))	(vir1_1
((((vel2_1	((((vel1_1	((icr2_2	vul1_1)	vup2_1))	(icr1_2	icr2_1))	(((hal1_2	vul2_1)	icr1_1)	lai2_1))	(gab2_1	((gal1_2	(lai2_2	tri2_1))	(lai1_2	(lai1_1	tri1_2))))))	(((((vup2_2	vup1_1)	(gac2_1	plu2_2))	(gab1_2	vul3_1))	icr1_3)	((lit2_1	gag2_1)	(gag1_1	(lit1_1	vel2_2)))))	(((((bur1_1	tri2_2)	tri1_1)	(bur1_2	bur2_2))	bur2_1)	ceb1_1))	((((((rot2_1	rot3_1)	rot3_2)	(((((((406.1_1	ceb2_1)	(plu2_1	plu1_1))	hal2_1)	(416.1_1	gab1_1))	hal1_1)	416.1_2)	(vir1_1
((((((vel2_1	(((icr1_1	vup2_1)	vul3_1)	vul2_1))	((gab2_1	((gag1_1	icr2_2)	(vel1_1	vul1_1)))	(((gal1_2	((lai2_2	tri2_1)	lai1_1))	(lai1_2	tri1_2))	(icr1_3	lai2_1))))	((vup2_2	vup1_1)	(gac2_1	plu2_2)))	(((gab1_2	(icr1_2	icr2_1))	lit1_1)	((gag2_1	lit2_1)	(hal1_2	vel2_2))))	(((((bur1_1	tri2_2)	(bur1_2	bur2_2))	tri1_1)	bur2_1)	ceb1_1))	((((rot2_1	rot3_2)	rot3_1)	(((366.1_2	((369.1_1	gra1_1)	rot1_1))	((gra1_2	gra2_1)	(grm1_1	(grm1_2	grm2_1))))	(((gac1_1
(((((vel2_1	((((gal1_2	(lai1_2	lai2_2))	lai1_1)	tri2_1)	tri1_2))	((((gag1_1	vel2_2)	vul3_1)	(hal1_2	lai2_1))	(gab1_2	(icr2_2	(vul2_1	vul1_1)))))	((((icr1_2	icr2_1)	vel1_1)	(icr1_1	(lit1_1	vup2_1)))	((((((vup2_2	vup1_1)	plu2_2)	gac2_1)	icr1_3)	(gag2_1	lit2_1))	gab2_1)))	(((((bur1_1	tri2_2)	(bur1_2	bur2_2))	tri1_1)	bur2_1)	ceb1_1))	(((rot2_1	(rot3_1	rot3_2))	(((366.1_1	icr2_3)	((((((406.1_1	ceb2_1)	(416.1_1	hal2_1))	416.1_2)	(gab1_1	(hal1_1	(plu1_1
((((((((vel2_1	gab2_1)	lit2_1)	((((gal1_2	(lai2_2	tri2_1))	lai1_1)	tri1_2)	lai1_2))	((((gag2_1	vel2_2)	vul1_1)	((icr1_2	icr2_1)	icr1_3))	icr2_2))	((((gab1_2	lit1_1)	(gag1_1	vul2_1))	lai2_1)	(vup2_1	icr1_1)))	(((vel1_1	vul3_1)	hal1_2)	(((vup1_1	vup2_2)	plu2_2)	gac2_1)))	(((((bur1_1	tri2_2)	tri1_1)	(bur1_2	bur2_2))	bur2_1)	ceb1_1))	((((rot2_1	rot3_2)	rot3_1)	(366.1_1	icr2_3))	(((((((366.1_2	369.1_1)	gra1_1)	rot1_1)	((gra1_2	gra2_1)	(grm1_1	(grm1_2
((((((((((vel2_1	(gab1_2	gab2_1))	((((vup1_1	vup2_2)	gac2_1)	plu2_2)	((gag1_1	hal1_2)	vul2_1)))	((vul3_1	(gag2_1	lit2_1))	icr1_1))	(icr1_2	icr2_1))	((lai2_1	vul1_1)	(((vel2_2	vel1_1)	vup2_1)	icr1_3)))	((((((gal1_2	tri2_1)	lai1_2)	tri1_2)	lai1_1)	lai2_2)	icr2_2))	lit1_1)	(((((bur1_1	tri1_1)	(bur1_2	bur2_2))	tri2_2)	bur2_1)	ceb1_1))	((((((rot2_1	rot3_1)	rot3_2)	((((366.1_2	369.1_1)	gra1_1)	rot1_1)	((gra1_2	gra2_1)	(grm1_1	(grm1_2	grm2_1)))))	(366.1_1
(((((vel2_1	(icr1_2	icr2_1))	((((gag1_1	(vup2_1	lai2_1))	icr2_2)	(vel2_2	(((vup1_1	vup2_2)	gac2_1)	plu2_2)))	(lit2_1	vul3_1)))	(((((gab2_1	lit1_1)	gag2_1)	icr1_3)	(((gal1_2	lai2_2)	tri2_1)	((lai1_1	lai1_2)	tri1_2)))	((hal1_2	vul2_1)	((gab1_2	vel1_1)	(icr1_1	vul1_1)))))	(((((bur1_1	tri1_1)	tri2_2)	(bur1_2	bur2_2))	bur2_1)	ceb1_1))	((((((rot2_1	rot3_1)	rot3_2)	(((gac1_1	(gal1_1	gal2_1))	(ceb1_2	ceb2_2))	(vir1_2	vir2_2)))	(rhc1_1	rhc1_2))	((366.1_1
(((((vel2_1	(gag2_1	lit1_1))	((hal1_2	gab1_2)	((((icr2_2	gab2_1)	vul1_1)	(icr1_2	icr2_1))	icr1_1)))	(((lit2_1	vul2_1)	(vel1_1	vel2_2))	((((vup2_2	vup1_1)	gac2_1)	plu2_2)	(gag1_1	(((((gal1_2	(lai1_2	tri2_1))	(lai1_1	(lai2_2	tri1_2)))	lai2_1)	icr1_3)	(vul3_1	vup2_1))))))	((((bur1_1	(tri1_1	tri2_2))	(bur1_2	bur2_2))	bur2_1)	ceb1_1))	(((((rot2_1	(rot3_1	rot3_2))	((((406.1_1	hal2_1)	(plu1_1	plu2_1))	((416.1_1	gab1_1)	(416.1_2	(ceb2_1	hal1_1))))	(vir1_1
(((vel2_1	((((vul2_1	(gab2_1	vel2_2))	vul1_1)	(icr1_2	icr2_1))	((((vup1_1	vup2_2)	gac2_1)	plu2_2)	(((((vel1_1	(hal1_2	(gab1_2	vul3_1)))	(icr1_1	(lit1_1	vup2_1)))	((lit2_1	gag1_1)	(((gal1_2	lai1_2)	(lai1_1	lai2_2))	(tri1_2	tri2_1))))	gag2_1)	((icr1_3	icr2_2)	lai2_1)))))	(((((bur1_1	tri1_1)	tri2_2)	(bur1_2	bur2_2))	bur2_1)	ceb1_1))	(((((rot2_1	(rot3_1	rot3_2))	(((406.1_1	416.1_2)	(416.1_1	((ceb2_1	(gab1_1	hal2_1))	(hal1_1	(plu1_1	plu2_1)))))	(vir1_1
((((vel2_1	((lit1_1	(gag2_1	hal1_2))	icr1_3))	(((vup2_2	vup1_1)	(gac2_1	plu2_2))	(((((((icr1_1	vul1_1)	vel2_2)	(icr2_2	lit2_1))	((vul3_1	((gab1_2	vel1_1)	gab2_1))	(icr1_2	icr2_1)))	((gag1_1	vup2_1)	vul2_1))	(((gal1_2	(tri1_2	tri2_1))	(lai1_1	lai1_2))	lai2_2))	lai2_1)))	(((bur1_1	((bur1_2	bur2_2)	(tri1_1	tri2_2)))	bur2_1)	ceb1_1))	(((rot2_1	rot3_1)	rot3_2)	(((366.1_1	icr2_3)	(rhc1_1	rhc1_2))	((((366.1_2	gra1_1)	(369.1_1	rot1_1))	((gra1_2	gra2_1)
((((((((vel2_1	(((icr1_1	vul3_1)	(vup2_1	vel2_2))	((icr1_2	icr2_1)	icr1_3)))	(((gab2_1	vel1_1)	vul2_1)	(((gal1_2	(lai1_1	(lai2_2	tri1_2)))	tri2_1)	lai1_2)))	(((((((lit2_1	lai2_1)	vul1_1)	lit1_1)	gag2_1)	((vup1_1	vup2_2)	(gac2_1	plu2_2)))	icr2_2)	(hal1_2	(gab1_2	gag1_1))))	(((bur1_1	(tri1_1	tri2_2))	(bur1_2	bur2_2))	bur2_1))	ceb1_1)	(((366.1_2	rot1_1)	(369.1_1	gra1_1))	((gra1_2	gra2_1)	(grm1_1	(grm1_2	grm2_1)))))	((((rot2_1	rot3_2)	rot3_1)	((((((406.1_1
((((((((((((vel2_1	((vup1_1	vup2_2)	(gac2_1	plu2_2)))	gab1_2)	((gab2_1	icr2_2)	(vul1_1	(vul2_1	lit2_1))))	((((hal1_2	vul3_1)	vel1_1)	(icr1_2	icr2_1))	icr1_3))	(gag2_1	icr1_1))	((lit1_1	vup2_1)	((gag1_1	vel2_2)	lai2_1)))	(((gal1_2	lai2_2)	lai1_1)	(tri1_2	(lai1_2	tri2_1))))	ceb1_1)	((bur1_1	((bur1_2	bur2_2)	(tri1_1	tri2_2)))	bur2_1))	((((366.1_2	369.1_1)	gra1_1)	rot1_1)	((gra1_2	gra2_1)	(grm1_1	(grm1_2	grm2_1)))))	((rot2_1	(rot3_1	rot3_2))	(((366.1_1
(((((vel2_1	vul2_1)	((((hal1_2	((vel1_1	gag2_1)	(gab1_2	lai2_1)))	(icr1_1	icr2_2))	(((vup2_2	vup1_1)	(gac2_1	plu2_2))	((((gal1_2	lai1_2)	lai2_2)	(lai1_1	tri2_1))	tri1_2)))	((icr1_2	icr2_1)	icr1_3)))	((((gab2_1	vul3_1)	(gag1_1	(lit2_1	(vel2_2	vul1_1))))	lit1_1)	vup2_1))	((((bur1_1	(tri1_1	tri2_2))	(bur1_2	bur2_2))	bur2_1)	ceb1_1))	(((((rot2_1	rot3_1)	rot3_2)	(((((406.1_1	(416.1_1	(gab1_1	(hal1_1	hal2_1))))	(416.1_2	(plu2_1	plu1_1)))	ceb2_1)	(vir1_1
(((((((vel2_1	((gag2_1	(hal1_2	vul2_1))	(gab1_2	(vup2_1	vel2_2))))	(((((lai2_2	tri2_1)	lit1_1)	icr1_3)	(((gag1_1	(icr2_2	vel1_1))	((lai2_1	vul3_1)	vul1_1))	(icr1_2	icr2_1)))	(lit2_1	gab2_1)))	(((vup1_1	vup2_2)	(gac2_1	plu2_2))	icr1_1))	(((gal1_2	lai1_2)	lai1_1)	tri1_2))	ceb1_1)	((((bur1_1	tri1_1)	tri2_2)	(bur1_2	bur2_2))	bur2_1))	((((((rot2_1	(rot3_1	rot3_2))	(rhc1_1	rhc1_2))	((((gac1_1	gal1_1)	gal2_1)	(ceb1_2	ceb2_2))	(vir1_2	vir2_2)))	(366.1_1
((((((((vel2_1	(icr1_1	vul1_1))	(gag1_1	lit1_1))	(icr2_2	lai2_1))	(((gab1_2	((gab2_1	lit2_1)	(hal1_2	(vul3_1	vup2_1))))	(vel1_1	vul2_1))	vel2_2))	(((((vup1_1	vup2_2)	plu2_2)	gac2_1)	(icr1_2	icr2_1))	icr1_3))	(((gag2_1	((lai2_2	tri1_2)	tri2_1))	lai1_1)	(gal1_2	lai1_2)))	((((bur1_1	(tri1_1	tri2_2))	(bur1_2	bur2_2))	bur2_1)	ceb1_1))	((((((rot2_1	rot3_2)	rot3_1)	((((gal1_1	gal2_1)	gac1_1)	(ceb1_2	ceb2_2))	(vir1_2	vir2_2)))	(((((366.1_2	369.1_1)	gra1_1)
(((((vel2_1	(((((icr1_2	icr2_1)	hal1_2)	(((((gag1_1	vel2_2)	lit1_1)	((((vul1_1	vup2_1)	icr1_3)	lai2_1)	tri1_2))	icr2_2)	(gab1_2	(vel1_1	lit2_1))))	(((vup2_2	vup1_1)	plu2_2)	gac2_1))	((gab2_1	vul2_1)	(gag2_1	vul3_1))))	((((gal1_2	(lai1_2	lai2_2))	lai1_1)	tri2_1)	icr1_1))	(((bur1_1	tri1_1)	((bur1_2	bur2_2)	tri2_2))	bur2_1))	ceb1_1)	(((((((rot2_1	rot3_2)	rot3_1)	((((406.1_1	((416.1_1	hal1_1)	gab1_1))	(416.1_2	hal2_1))	(ceb2_1	(plu2_1	plu1_1)))	(vir1_1
((((((((vel2_1	((gag1_1	icr1_3)	(lit1_1	vul3_1)))	(gab1_2	(icr1_1	vul2_1)))	((gal1_2	((lai1_1	(lai2_2	tri2_1))	lai1_2))	(lai2_1	vup2_1)))	((vup1_1	vup2_2)	(gac2_1	plu2_2)))	gab2_1)	((tri1_2	vel2_2)	((((gag2_1	lit2_1)	((icr1_2	icr2_1)	(icr2_2	vul1_1)))	hal1_2)	vel1_1)))	(((((bur1_1	tri1_1)	tri2_2)	(bur1_2	bur2_2))	bur2_1)	ceb1_1))	((((((rot2_1	rot3_1)	rot3_2)	((((406.1_1	(((416.1_1	(ceb2_1	hal2_1))	(plu2_1	plu1_1))	hal1_1))	416.1_2)	gab1_1)	(vir1_1
((((((((((vel2_1	hal1_2)	gag1_1)	gab2_1)	(lai2_1	(vel1_1	vul3_1)))	(((icr1_2	icr2_1)	((gab1_2	vul1_1)	vup2_1))	((((icr1_1	icr2_2)	(vel2_2	lit2_1))	gag2_1)	vul2_1)))	((vup1_1	vup2_2)	(gac2_1	plu2_2)))	(icr1_3	lit1_1))	(((gal1_2	lai1_1)	lai2_2)	((lai1_2	tri2_1)	tri1_2)))	((((bur1_1	(tri1_1	tri2_2))	(bur1_2	bur2_2))	bur2_1)	ceb1_1))	(((((((rot2_1	rot3_1)	rot3_2)	(366.1_1	icr2_3))	(((gal1_1	(gac1_1	gal2_1))	(ceb1_2	ceb2_2))	(vir1_2	vir2_2)))	(((((406.1_1
(((((vel2_1	(((lit1_1	(hal1_2	vul2_1))	(gag1_1	icr1_1))	((icr2_2	vup2_1)	((icr1_2	icr2_1)	vul3_1))))	((((vel1_1	lit2_1)	(gab1_2	gag2_1))	icr1_3)	(((((gal1_2	lai1_2)	tri1_2)	lai1_1)	(lai2_2	tri2_1))	vul1_1)))	(((vup1_1	vup2_2)	(gac2_1	plu2_2))	((gab2_1	lai2_1)	vel2_2)))	((((bur1_1	(tri1_1	tri2_2))	(bur1_2	bur2_2))	bur2_1)	ceb1_1))	(((((rot2_1	(rot3_1	rot3_2))	(((((406.1_1	416.1_1)	((416.1_2	gab1_1)	(plu1_1	plu2_1)))	(ceb2_1	hal2_1))	hal1_1)	(vir1_1
(((((vel2_1	(((vup1_1	vup2_2)	(gac2_1	plu2_2))	(((gal1_2	lai1_2)	(lai2_2	tri2_1))	(lai1_1	tri1_2))))	((((gag1_1	vul2_1)	(lai2_1	vul3_1))	((gag2_1	hal1_2)	((gab1_2	vul1_1)	icr2_2)))	(((((lit1_1	lit2_1)	vel2_2)	(icr1_2	icr2_1))	((icr1_1	vel1_1)	(gab2_1	vup2_1)))	icr1_3)))	((((bur1_1	(tri1_1	tri2_2))	(bur1_2	bur2_2))	bur2_1)	ceb1_1))	((((366.1_2	369.1_1)	rot1_1)	gra1_1)	((gra1_2	gra2_1)	(grm1_1	(grm1_2	grm2_1)))))	((((((rot2_1	rot3_2)	rot3_1)	(((((((406.1_1
(((((vel2_1	(((hal1_2	gab1_2)	(((vup1_1	vup2_2)	plu2_2)	gac2_1))	((icr2_2	icr1_1)	gag1_1)))	((((((((vul3_1	vel1_1)	(icr1_2	icr2_1))	(((gal1_2	lai1_1)	(tri1_2	lai1_2))	(lai2_2	tri2_1)))	lit2_1)	(gag2_1	vup2_1))	gab2_1)	((lit1_1	vel2_2)	(vul1_1	vul2_1)))	(icr1_3	lai2_1)))	ceb1_1)	((((bur1_1	tri1_1)	tri2_2)	(bur1_2	bur2_2))	bur2_1))	((((((rot2_1	rot3_2)	rot3_1)	((366.1_1	icr2_3)	((((406.1_1	hal1_1)	(416.1_1	(plu1_1	plu2_1)))	((416.1_2	(ceb2_1	gab1_1))
((((((vel2_1	(vul3_1	vul2_1))	(icr1_3	lai2_1))	((gab2_1	gag1_1)	vel1_1))	(((vel2_2	(hal1_2	vul1_1))	((((gag2_1	(gab1_2	vup2_1))	lit2_1)	((vup2_2	vup1_1)	(gac2_1	plu2_2)))	(icr1_2	icr2_1)))	(((lit1_1	icr2_2)	icr1_1)	(((gal1_2	tri1_2)	(lai1_1	lai1_2))	(tri2_1	lai2_2)))))	(((((bur1_1	tri1_1)	tri2_2)	(bur1_2	bur2_2))	bur2_1)	ceb1_1))	(((((rot2_1	rot3_1)	rot3_2)	(((((((406.1_1	hal1_1)	416.1_1)	hal2_1)	416.1_2)	(gab1_1	(plu1_1	plu2_1)))	ceb2_1)	(vir1_1
((((((((((vel2_1	lai2_1)	(lit1_1	icr2_2))	(((gab2_1	(lit2_1	vup2_1))	gag1_1)	(icr1_2	icr2_1)))	((((gal1_2	lai1_2)	(lai2_2	tri2_1))	tri1_2)	lai1_1))	(((vul2_1	(gag2_1	(icr1_1	vul1_1)))	((gab1_2	vel2_2)	(hal1_2	vel1_1)))	vul3_1))	((vup1_1	vup2_2)	(gac2_1	plu2_2)))	icr1_3)	((((bur1_1	tri2_2)	tri1_1)	(bur1_2	bur2_2))	bur2_1))	ceb1_1)	((((((rot2_1	rot3_1)	rot3_2)	(366.1_1	icr2_3))	(((((406.1_1	416.1_1)	(plu2_1	plu1_1))	(((416.1_2	hal2_1)	hal1_1)	(ceb2_1
(((((((vel2_1	(((icr1_2	icr2_1)	(icr2_2	vul1_1))	vul2_1))	((vup2_2	vup1_1)	(gac2_1	plu2_2)))	((lit2_1	hal1_2)	gab1_2))	(((((gag1_1	vel1_1)	vul3_1)	icr1_1)	(gag2_1	vup2_1))	(((lai2_1	((((gal1_2	lai1_1)	(tri1_2	tri2_1))	(lai1_2	lai2_2))	lit1_1))	icr1_3)	gab2_1)))	vel2_2)	(((((bur1_1	tri2_2)	tri1_1)	(bur1_2	bur2_2))	bur2_1)	ceb1_1))	((((((rot2_1	rot3_1)	rot3_2)	((((gac1_1	gal1_1)	gal2_1)	(ceb1_2	ceb2_2))	(vir1_2	vir2_2)))	(((((406.1_1	(ceb2_1	gab1_1))
((((vel2_1	((vup1_1	vup2_2)	(gac2_1	plu2_2)))	((((((((vul1_1	gag2_1)	lai2_1)	(vup2_1	vul3_1))	(((gag1_1	(gab1_2	lit1_1))	hal1_2)	vel2_2))	(((vel1_1	lit2_1)	vul2_1)	(gab2_1	icr1_3)))	icr2_2)	(((((gal1_2	lai1_1)	(lai1_2	lai2_2))	tri2_1)	tri1_2)	icr1_1))	(icr1_2	icr2_1)))	(((((bur1_1	tri1_1)	tri2_2)	(bur1_2	bur2_2))	bur2_1)	ceb1_1))	(((((rot2_1	(rot3_1	rot3_2))	(((((((406.1_1	(ceb2_1	gab1_1))	416.1_2)	(plu1_1	plu2_1))	hal2_1)	hal1_1)	416.1_1)	(vir1_1
((((((vel2_1	vup2_1)	(((gal1_2	(lai1_1	tri1_2))	((lai1_2	tri2_1)	lai2_2))	vul1_1))	(((icr1_1	icr2_2)	((icr1_2	icr2_1)	vul2_1))	((gab2_1	gab1_2)	lit2_1)))	(((vup1_1	vup2_2)	(gac2_1	plu2_2))	((((vel2_2	gag2_1)	((gag1_1	hal1_2)	(lit1_1	vel1_1)))	(icr1_3	vul3_1))	lai2_1)))	(((((bur1_1	tri2_2)	(bur1_2	bur2_2))	tri1_1)	bur2_1)	ceb1_1))	((((((rot2_1	rot3_1)	rot3_2)	((((gac1_1	gal1_1)	gal2_1)	(ceb1_2	ceb2_2))	(vir1_2	vir2_2)))	(((366.1_2	369.1_1)	(gra1_1
((((((((vel2_1	gab1_2)	(hal1_2	(((gag1_1	lit1_1)	icr1_1)	(lit2_1	vel2_2))))	(lai2_1	(gag2_1	vel1_1)))	(gab2_1	icr1_3))	((((vup1_1	vup2_2)	(gac2_1	plu2_2))	((vul3_1	icr2_2)	vup2_1))	((((((gal1_2	tri2_1)	lai2_2)	lai1_1)	tri1_2)	lai1_2)	((icr1_2	icr2_1)	(vul1_1	vul2_1)))))	(((bur1_1	(tri1_1	tri2_2))	(bur1_2	bur2_2))	bur2_1))	ceb1_1)	(((((rot2_1	rot3_1)	rot3_2)	(((406.1_1	((416.1_2	(ceb2_1	gab1_1))	(hal1_1	hal2_1)))	(416.1_1	(plu2_1	plu1_1)))	(vir1_1
(((((vel2_1	(((((vup2_2	vup1_1)	(gac2_1	plu2_2))	(lit1_1	vul1_1))	((vup2_1	lit2_1)	hal1_2))	(((icr1_1	lai2_1)	icr2_2)	(icr1_2	icr2_1))))	(gag2_1	icr1_3))	((vel2_2	((vul3_1	vel1_1)	(gab2_1	vul2_1)))	((gab1_2	gag1_1)	(((gal1_2	tri1_2)	(lai1_1	(lai2_2	tri2_1)))	lai1_2))))	(((((bur1_1	tri1_1)	tri2_2)	(bur1_2	bur2_2))	bur2_1)	ceb1_1))	(((rot2_1	(rot3_1	rot3_2))	((((406.1_1	hal2_1)	((416.1_1	416.1_2)	(plu2_1	plu1_1)))	((ceb2_1	gab1_1)	hal1_1))	(vir1_1
(((((((((vel2_1	((gab1_2	(icr2_2	vup2_1))	icr1_1))	((((vup1_1	vup2_2)	(gac2_1	plu2_2))	(((gag1_1	(icr1_2	icr2_1))	icr1_3)	((hal1_2	lit2_1)	lai2_1)))	((gag2_1	(((gal1_2	tri1_2)	lai1_2)	(lai2_2	tri2_1)))	lai1_1)))	((vul3_1	vel2_2)	((lit1_1	vel1_1)	vul1_1)))	(gab2_1	vul2_1))	ceb1_1)	((((bur1_1	tri1_1)	tri2_2)	(bur1_2	bur2_2))	bur2_1))	((((366.1_2	369.1_1)	gra1_1)	rot1_1)	((gra1_2	gra2_1)	(grm1_1	(grm1_2	grm2_1)))))	((((rot2_1	rot3_1)	rot3_2)	((((gal1_1
(((((((((((vel2_1	lai2_1)	gag1_1)	(((vup2_2	vup1_1)	(gac2_1	plu2_2))	(gab1_2	lit1_1)))	((icr2_2	vul1_1)	vup2_1))	((((icr1_2	icr2_1)	(gag2_1	vul2_1))	((gal1_2	tri2_1)	(lai1_1	((lai1_2	lai2_2)	tri1_2))))	(((gab2_1	vel1_1)	(hal1_2	icr1_1))	((lit2_1	vel2_2)	vul3_1))))	icr1_3)	(((((bur1_1	tri1_1)	tri2_2)	(bur1_2	bur2_2))	bur2_1)	ceb1_1))	((((366.1_2	369.1_1)	rot1_1)	gra1_1)	((gra1_2	gra2_1)	(grm1_1	(grm1_2	grm2_1)))))	((((rot2_1	rot3_1)	rot3_2)	((((((406.1_1
(((((((vel2_1	(icr1_2	icr2_1))	((gab1_2	hal1_2)	vel1_1))	(((gal1_2	lai1_2)	tri2_1)	((lai1_1	lai2_2)	tri1_2)))	(((icr2_2	gag2_1)	(lit1_1	vup2_1))	(icr1_3	(((vul1_1	vul2_1)	vel2_2)	vul3_1))))	(((vup1_1	vup2_2)	(gac2_1	plu2_2))	((((gab2_1	gag1_1)	lit2_1)	icr1_1)	lai2_1)))	(((((bur1_1	tri1_1)	tri2_2)	(bur1_2	bur2_2))	bur2_1)	ceb1_1))	((((((rot2_1	rot3_1)	rot3_2)	(((406.1_1	((416.1_1	(plu2_1	plu1_1))	hal2_1))	(((416.1_2	gab1_1)	ceb2_1)	hal1_1))	(vir1_1
((((vel2_1	((gag1_1	((vel1_1	vul2_1)	icr1_3))	((((vel2_2	vul1_1)	vul3_1)	vup2_1)	gab1_2)))	((((lai2_1	icr2_2)	(gab2_1	lit1_1))	(hal1_2	((lit2_1	icr1_1)	(icr1_2	icr2_1))))	(((vup1_1	vup2_2)	(gac2_1	plu2_2))	(gag2_1	(((gal1_2	lai1_2)	((lai2_2	tri2_1)	tri1_2))	lai1_1)))))	(((((bur1_1	tri2_2)	(bur1_2	bur2_2))	tri1_1)	bur2_1)	ceb1_1))	(((rot2_1	rot3_1)	rot3_2)	((((366.1_1	icr2_3)	(rhc1_1	rhc1_2))	((((366.1_2	369.1_1)	rot1_1)	((gra1_2	gra2_1)	(grm1_1
((((((vel2_1	(gag1_1	((hal1_2	vel2_2)	(vul1_1	lit2_1))))	gag2_1)	(icr1_2	icr2_1))	(((((vup2_2	vup1_1)	(gac2_1	plu2_2))	icr1_3)	(((((((vup2_1	(gab2_1	lit1_1))	vul2_1)	lai2_1)	vel1_1)	gab1_2)	(icr1_1	vul3_1))	(((gal1_2	((lai1_1	lai1_2)	lai2_2))	tri2_1)	tri1_2)))	icr2_2))	(((((bur1_1	tri2_2)	tri1_1)	(bur1_2	bur2_2))	bur2_1)	ceb1_1))	((((((rot2_1	rot3_2)	rot3_1)	((406.1_1	((((416.1_1	ceb2_1)	(hal2_1	(plu1_1	plu2_1)))	(416.1_2	hal1_1))	gab1_1))	(vir1_1
((((((vel2_1	((((vul2_1	icr1_3)	(((lit2_1	(gab1_2	icr1_1))	vel1_1)	lai2_1))	(gag2_1	(vel2_2	(icr1_2	icr2_1))))	(((((gal1_2	tri2_1)	tri1_2)	(lai2_2	lai1_1))	lai1_2)	(icr2_2	vul1_1))))	(((vup1_1	vup2_2)	(gac2_1	plu2_2))	(gab2_1	hal1_2)))	((vup2_1	gag1_1)	(lit1_1	vul3_1)))	ceb1_1)	((((bur1_1	tri1_1)	tri2_2)	(bur1_2	bur2_2))	bur2_1))	(((((rot2_1	rot3_1)	rot3_2)	(rhc1_1	rhc1_2))	(((366.1_1	icr2_3)	(((gac1_1	(gal1_1	gal2_1))	(ceb1_2	ceb2_2))	(vir1_2
(((((((((vel2_1	((vup2_2	vup1_1)	(gac2_1	plu2_2)))	lai2_1)	((((vul2_1	vul1_1)	hal1_2)	gag2_1)	((((gal1_2	tri1_2)	lai1_1)	(lai2_2	(lai1_2	tri2_1)))	vel2_2)))	((icr1_1	(((icr1_2	icr2_1)	icr2_2)	icr1_3))	(((gab1_2	gab2_1)	gag1_1)	(lit2_1	vel1_1))))	(vul3_1	(lit1_1	vup2_1)))	(((bur1_1	tri1_1)	((bur1_2	bur2_2)	tri2_2))	bur2_1))	ceb1_1)	(((((rot2_1	rot3_2)	rot3_1)	((366.1_1	icr2_3)	(rhc1_1	rhc1_2)))	(((((406.1_1	gab1_1)	(416.1_2	(ceb2_1	hal2_1)))	(416.1_1
((((((vel2_1	(lit1_1	((icr1_2	icr2_1)	vul1_1)))	(((gab1_2	icr1_1)	(gab2_1	lit2_1))	icr1_3))	((((gag1_1	vel2_2)	((vup2_1	vul3_1)	vul2_1))	(((vel1_1	gag2_1)	((hal1_2	icr2_2)	lai2_1))	(((gal1_2	lai1_2)	(lai1_1	tri1_2))	(lai2_2	tri2_1))))	((vup1_1	vup2_2)	(gac2_1	plu2_2))))	(((bur1_1	tri1_1)	((bur1_2	bur2_2)	tri2_2))	bur2_1))	ceb1_1)	((((((rot2_1	(rot3_1	rot3_2))	(rhc1_1	rhc1_2))	(366.1_1	icr2_3))	((406.1_1	(((((416.1_1	ceb2_1)	gab1_1)	(hal2_1	(plu1_1
(((((((vel2_1	(((icr2_2	vul1_1)	vel1_1)	(lit2_1	vel2_2)))	(plu2_2	(((vup2_2	vup1_1)	gac2_1)	lai2_1)))	((((icr1_1	icr1_3)	gag2_1)	((gal1_2	((lai2_2	tri2_1)	tri1_2))	(lai1_1	lai1_2)))	((gab1_2	gab2_1)	vup2_1)))	(((hal1_2	(lit1_1	vul3_1))	vul2_1)	(gag1_1	(icr1_2	icr2_1))))	(((((bur1_1	tri1_1)	tri2_2)	(bur1_2	bur2_2))	bur2_1)	ceb1_1))	(366.1_1	icr2_3))	((((((rot2_1	rot3_1)	rot3_2)	(((406.1_1	hal2_1)	(((416.1_1	ceb2_1)	(plu1_1	plu2_1))	(416.1_2	(gab1_1
((((vel2_1	((((vul3_1	vul1_1)	icr1_1)	vel2_2)	gab2_1))	(((gag1_1	gag2_1)	(((gac2_1	(vup2_2	vup1_1))	((((gal1_2	(lai2_2	tri2_1))	lai1_1)	(lai1_2	tri1_2))	icr1_3))	((gab1_2	plu2_2)	(((hal1_2	lit1_1)	vel1_1)	(vul2_1	vup2_1)))))	((icr1_2	icr2_1)	((icr2_2	lit2_1)	lai2_1))))	((((bur1_1	tri1_1)	((bur1_2	bur2_2)	tri2_2))	bur2_1)	ceb1_1))	(((((((rot2_1	rot3_1)	rot3_2)	((((406.1_1	(plu1_1	plu2_1))	(((416.1_1	(ceb2_1	gab1_1))	hal2_1)	hal1_1))	416.1_2)	(vir1_1
(((((((((((vel2_1	gab2_1)	icr1_3)	vul1_1)	((gag1_1	vel2_2)	lai2_1))	(gab1_2	(((icr1_1	lit2_1)	hal1_2)	vul2_1)))	((vel1_1	(vul3_1	vup2_1))	plu2_2))	(((((vup1_1	vup2_2)	gac2_1)	(lit1_1	((gal1_2	(lai2_2	tri2_1))	(lai1_1	(lai1_2	tri1_2)))))	(icr1_2	icr2_1))	(gag2_1	icr2_2)))	(((bur1_1	(tri1_1	tri2_2))	(bur1_2	bur2_2))	bur2_1))	ceb1_1)	((((rot2_1	rot3_1)	rot3_2)	((366.1_1	icr2_3)	(((((406.1_1	((((416.1_1	416.1_2)	ceb2_1)	hal2_1)	hal1_1))	gab1_1)	(plu1_1
(((((vel2_1	((gab1_2	(((lit2_1	(icr2_2	vup2_1))	lit1_1)	vul2_1))	((gab2_1	icr1_3)	(((gal1_2	(lai1_2	tri2_1))	(lai1_1	tri1_2))	lai2_2))))	(((vup2_2	vup1_1)	gag1_1)	((gag2_1	vul1_1)	(gac2_1	plu2_2))))	((((icr1_2	icr2_1)	(vel1_1	vel2_2))	(icr1_1	lai2_1))	(vul3_1	hal1_2)))	((((bur1_1	(tri1_1	tri2_2))	(bur1_2	bur2_2))	bur2_1)	ceb1_1))	((((((rot2_1	rot3_1)	rot3_2)	(((((406.1_1	(gab1_1	hal2_1))	416.1_2)	ceb2_1)	((416.1_1	(plu1_1	plu2_1))	hal1_1))	(vir1_1
(((((vel2_1	((vup1_1	vup2_2)	(gac2_1	plu2_2)))	((((((gab2_1	lit2_1)	(gag1_1	vel1_1))	(icr1_2	icr2_1))	((lai2_1	(gab1_2	gag2_1))	vul1_1))	hal1_2)	(((((icr2_2	lit1_1)	vup2_1)	(((icr1_1	vul3_1)	vul2_1)	icr1_3))	((((gal1_2	lai2_2)	(lai1_2	tri2_1))	tri1_2)	lai1_1))	vel2_2)))	ceb1_1)	((((bur1_1	tri1_1)	(bur1_2	bur2_2))	tri2_2)	bur2_1))	((((((rot2_1	rot3_1)	rot3_2)	((((((406.1_1	ceb2_1)	gab1_1)	hal1_1)	416.1_2)	(416.1_1	(hal2_1	(plu2_1	plu1_1))))	(vir1_1
((((((((vel2_1	lit1_1)	((icr2_2	vup2_1)	vul3_1))	(((lit2_1	hal1_2)	gag1_1)	(icr1_1	((gab1_2	gab2_1)	((icr1_2	icr2_1)	vel2_2)))))	((vup1_1	vup2_2)	(gac2_1	plu2_2)))	(((vel1_1	icr1_3)	(vul1_1	vul2_1))	(gag2_1	lai2_1)))	((gal1_2	((lai1_1	lai2_2)	tri2_1))	(lai1_2	tri1_2)))	(((((bur1_1	tri2_2)	(bur1_2	bur2_2))	tri1_1)	bur2_1)	ceb1_1))	((((((rot2_1	rot3_2)	rot3_1)	(((((406.1_1	(plu1_1	plu2_1))	(ceb2_1	hal1_1))	((416.1_1	416.1_2)	hal2_1))	gab1_1)	(vir1_1
((((vel2_1	hal1_2)	((((((((lit2_1	vul1_1)	(icr2_2	vul3_1))	lit1_1)	vul2_1)	((icr1_1	vup2_1)	(icr1_2	icr2_1)))	gab1_2)	(((vup2_2	vup1_1)	(gac2_1	plu2_2))	(lai2_1	vel1_1)))	(((gab2_1	((gag1_1	vel2_2)	gag2_1))	icr1_3)	((gal1_2	(((lai2_2	lai1_2)	tri1_2)	tri2_1))	lai1_1))))	((((bur1_1	((bur1_2	bur2_2)	tri2_2))	tri1_1)	bur2_1)	ceb1_1))	((((((rot2_1	rot3_1)	rot3_2)	((((406.1_1	(hal1_1	(plu2_1	plu1_1)))	(416.1_1	(416.1_2	ceb2_1)))	(hal2_1	gab1_1))	(vir1_1
((((((vel2_1	(gab2_1	lit2_1))	(icr2_2	((lit1_1	(vul3_1	lai2_1))	gag2_1)))	(((vul1_1	(gab1_2	(icr1_2	icr2_1)))	((((gal1_2	tri2_1)	lai1_2)	lai1_1)	(lai2_2	tri1_2)))	(((vup1_1	vup2_2)	(gac2_1	plu2_2))	((((hal1_2	vup2_1)	icr1_1)	(gag1_1	vul2_1))	(vel1_1	vel2_2)))))	icr1_3)	(((((bur1_1	tri2_2)	(bur1_2	bur2_2))	tri1_1)	bur2_1)	ceb1_1))	((((((rot2_1	rot3_1)	rot3_2)	((((406.1_1	((416.1_1	hal2_1)	ceb2_1))	((416.1_2	(plu1_1	plu2_1))	gab1_1))	hal1_1)	(vir1_1
((((((vel2_1	(vel1_1	vel2_2))	(((gab1_2	(vul1_1	gab2_1))	(lai2_1	hal1_2))	((vup1_1	vup2_2)	(gac2_1	plu2_2))))	(icr1_2	icr2_1))	((((vul3_1	vul2_1)	((gag1_1	lit1_1)	(gag2_1	icr1_1)))	((gal1_2	lai2_2)	(lai1_1	((lai1_2	tri1_2)	tri2_1))))	((icr1_3	lit2_1)	(icr2_2	vup2_1))))	((((bur1_1	tri1_1)	((bur1_2	bur2_2)	tri2_2))	bur2_1)	ceb1_1))	(((((rot2_1	rot3_1)	rot3_2)	((366.1_1	icr2_3)	((((406.1_1	(plu2_1	plu1_1))	((416.1_1	416.1_2)	gab1_1))	(hal2_1	(ceb2_1
((((vel2_1	(((((vel1_1	(((vup2_2	vup1_1)	gac2_1)	plu2_2))	icr1_3)	lit2_1)	vul3_1)	(((lit1_1	(gab1_2	(hal1_2	(icr1_2	icr2_1))))	(icr1_1	(vul2_1	vup2_1)))	((gab2_1	gag1_1)	vul1_1))))	(((gag2_1	(icr2_2	vel2_2))	lai2_1)	((((gal1_2	lai2_2)	tri1_2)	(lai1_2	tri2_1))	lai1_1)))	((((bur1_1	(tri1_1	tri2_2))	(bur1_2	bur2_2))	bur2_1)	ceb1_1))	(((((rot2_1	rot3_2)	rot3_1)	((((((406.1_1	gab1_1)	416.1_2)	(416.1_1	hal2_1))	(ceb2_1	hal1_1))	(plu1_1	plu2_1))	(vir1_1
(((((((vel2_1	(vel2_2	icr2_2))	(((((((gab1_2	vup2_1)	lit1_1)	lit2_1)	icr1_1)	vel1_1)	gab2_1)	(hal1_2	gag2_1)))	(((((((vup1_1	vup2_2)	(gac2_1	plu2_2))	(vul1_1	icr1_3))	(gag1_1	lai2_1))	(((gal1_2	lai1_1)	tri2_1)	(lai2_2	(lai1_2	tri1_2))))	(vul2_1	vul3_1))	(icr1_2	icr2_1)))	ceb1_1)	(((bur1_1	tri1_1)	((bur1_2	bur2_2)	tri2_2))	bur2_1))	(((366.1_1	icr2_3)	(rhc1_1	rhc1_2))	((((gal1_1	gal2_1)	gac1_1)	(ceb1_2	ceb2_2))	(vir1_2	vir2_2))))	((((rot2_1	rot3_1)
((((((((((vel2_1	(gag2_1	lai2_1))	((icr1_2	(icr2_1	vup2_1))	lit1_1))	((hal1_2	icr1_1)	(vul1_1	icr1_3)))	(((vel1_1	icr2_2)	gag1_1)	vul2_1))	((gab1_2	vul3_1)	(gab2_1	lit2_1)))	(vel2_2	(((((gal1_2	lai1_2)	lai2_2)	tri1_2)	lai1_1)	tri2_1)))	((vup1_1	vup2_2)	(gac2_1	plu2_2)))	ceb1_1)	(((bur1_1	tri1_1)	tri2_2)	((bur1_2	bur2_2)	bur2_1)))	((((((rot2_1	rot3_1)	rot3_2)	(((406.1_1	(plu1_1	plu2_1))	(((416.1_1	(416.1_2	ceb2_1))	(gab1_1	hal1_1))	hal2_1))	(vir1_1
((((((vel2_1	(gag1_1	icr1_3))	(icr2_2	(vul2_1	vul3_1)))	((lit2_1	lit1_1)	vup2_1))	(((gab2_1	vel1_1)	((((gab1_2	vul1_1)	icr1_1)	hal1_2)	gag2_1))	(((((vup2_2	vup1_1)	(gac2_1	plu2_2))	((icr1_2	icr2_1)	vel2_2))	((gal1_2	(lai1_2	tri1_2))	((lai2_2	tri2_1)	lai1_1)))	lai2_1)))	((((bur1_1	tri1_1)	((bur1_2	bur2_2)	tri2_2))	bur2_1)	ceb1_1))	(((((((rot2_1	rot3_2)	rot3_1)	(vir1_1	vir2_1))	(((406.1_1	(hal1_1	hal2_1))	(plu1_1	plu2_1))	((416.1_1	ceb2_1)	(416.1_2
(((((((((vel2_1	(((vul2_1	vul3_1)	gag1_1)	(vel2_2	gab1_2)))	((((vul1_1	icr1_3)	hal1_2)	(((lit1_1	lit2_1)	(icr1_2	icr2_1))	((gab2_1	(icr2_2	vup2_1))	(icr1_1	vel1_1))))	gag2_1))	(((gal1_2	lai1_2)	((lai1_1	lai2_2)	tri2_1))	tri1_2))	(((vup1_1	vup2_2)	plu2_2)	gac2_1))	lai2_1)	ceb1_1)	((((bur1_1	tri1_1)	(bur1_2	bur2_2))	tri2_2)	bur2_1))	((((((gac1_1	(gal1_1	gal2_1))	(ceb1_2	ceb2_2))	(vir1_2	vir2_2))	((((((406.1_1	416.1_2)	(ceb2_1	hal2_1))	(plu1_1	plu2_1))
((((((vel2_1	((gag2_1	(lit1_1	vup2_1))	((hal1_2	vul2_1)	icr1_1)))	(((vup1_1	vup2_2)	(gac2_1	plu2_2))	((((gal1_2	lai1_2)	tri2_1)	(lai2_2	lai1_1))	tri1_2)))	(((((((gab2_1	vul3_1)	lit2_1)	vul1_1)	lai2_1)	((gab1_2	icr2_2)	gag1_1))	vel2_2)	(icr1_2	icr2_1)))	(icr1_3	vel1_1))	((((bur1_1	tri1_1)	((bur1_2	bur2_2)	tri2_2))	bur2_1)	ceb1_1))	(((((rot2_1	(rot3_1	rot3_2))	((366.1_1	icr2_3)	((((((406.1_1	ceb2_1)	(plu1_1	plu2_1))	hal2_1)	(416.1_1	hal1_1))	(416.1_2
(((((((vel2_1	((icr2_2	vul3_1)	vul2_1))	((gab2_1	(vup2_1	lit1_1))	(((hal1_2	lit2_1)	icr1_1)	lai2_1)))	(((((gag2_1	vel2_2)	icr1_3)	((gal1_2	tri2_1)	(lai1_1	((lai1_2	tri1_2)	lai2_2))))	vul1_1)	((gab1_2	gag1_1)	vel1_1)))	(((vup1_1	vup2_2)	(gac2_1	plu2_2))	(icr1_2	icr2_1)))	ceb1_1)	(((bur1_1	(tri1_1	tri2_2))	(bur1_2	bur2_2))	bur2_1))	((((rot2_1	(rot3_1	rot3_2))	(rhc1_1	rhc1_2))	((366.1_1	icr2_3)	((((((406.1_1	gab1_1)	(ceb2_1	hal2_1))	416.1_2)	((416.1_1
((((vel2_1	(((((gag1_1	icr1_3)	icr1_1)	gag2_1)	(((vup1_1	vup2_2)	(gac2_1	plu2_2))	(((gab1_2	gab2_1)	((hal1_2	vul1_1)	lit2_1))	(((gal1_2	((lai1_1	((lai1_2	tri2_1)	lai2_2))	tri1_2))	(icr1_2	icr2_1))	lit1_1))))	vul3_1))	((((vel2_2	icr2_2)	(vel1_1	vup2_1))	lai2_1)	vul2_1))	(((((bur1_1	tri1_1)	tri2_2)	(bur1_2	bur2_2))	bur2_1)	ceb1_1))	(((((((rot2_1	rot3_2)	rot3_1)	(366.1_1	icr2_3))	(((406.1_1	(416.1_2	((gab1_1	hal2_1)	ceb2_1)))	((416.1_1	(plu1_1	plu2_1))
(((((vel2_1	((vup1_1	vup2_2)	(gac2_1	plu2_2)))	((lit2_1	(hal1_2	vel1_1))	((vup2_1	icr2_2)	((((gal1_2	tri2_1)	tri1_2)	lai2_2)	(lai1_1	lai1_2)))))	(((gag2_1	gab1_2)	icr1_3)	(((gab2_1	vul3_1)	(vel2_2	(((gag1_1	vul1_1)	lai2_1)	(icr1_1	lit1_1))))	((icr1_2	icr2_1)	vul2_1))))	((((bur1_1	(tri1_1	tri2_2))	(bur1_2	bur2_2))	bur2_1)	ceb1_1))	(((((rot2_1	rot3_1)	rot3_2)	(((((406.1_1	((((416.1_1	hal2_1)	416.1_2)	gab1_1)	(plu2_1	plu1_1)))	hal1_1)	ceb2_1)	(vir1_1
(((((((((vel2_1	hal1_2)	(gag1_1	lit1_1))	gag2_1)	((gab1_2	vel2_2)	icr1_1))	((((((gal1_2	lai1_1)	lai2_2)	tri1_2)	(lai1_2	tri2_1))	gab2_1)	(icr1_3	vul2_1)))	((((icr1_2	icr2_1)	vul3_1)	icr2_2)	vup2_1))	((lai2_1	((vup2_2	vup1_1)	(gac2_1	plu2_2)))	((vul1_1	vel1_1)	lit2_1)))	(((((bur1_1	tri1_1)	tri2_2)	(bur1_2	bur2_2))	bur2_1)	ceb1_1))	(((((((rot2_1	rot3_2)	rot3_1)	((((gac1_1	gal2_1)	gal1_1)	(ceb1_2	ceb2_2))	(vir1_2	vir2_2)))	((((406.1_1	(plu1_1	plu2_1))
((((((((((vel2_1	(lit1_1	vel1_1))	(vup2_1	icr1_3))	((icr1_2	icr2_1)	vul3_1))	(gab2_1	vul2_1))	((((lit2_1	gab1_2)	icr1_1)	(gag1_1	icr2_2))	(gag2_1	hal1_2)))	lai2_1)	(((((gal1_2	lai2_2)	tri2_1)	lai1_2)	lai1_1)	tri1_2))	(((vup1_1	vup2_2)	(gac2_1	plu2_2))	(vul1_1	vel2_2)))	(((((bur1_1	(bur1_2	bur2_2))	tri1_1)	tri2_2)	bur2_1)	ceb1_1))	(((((rot2_1	rot3_1)	rot3_2)	((((((406.1_1	(416.1_1	hal1_1))	(ceb2_1	hal2_1))	(416.1_2	gab1_1))	(plu2_1	plu1_1))	(vir1_1
(((((((((((vel2_1	vul3_1)	(((gal1_2	(lai2_2	tri2_1))	lai1_2)	tri1_2))	(gab1_2	vul2_1))	(hal1_2	(icr1_2	icr2_1)))	(icr1_1	vup2_1))	(lai2_1	lai1_1))	(((vel2_2	vel1_1)	vul1_1)	((gag1_1	lit1_1)	icr1_3)))	((gab2_1	(gag2_1	lit2_1))	icr2_2))	((vup1_1	vup2_2)	(gac2_1	plu2_2)))	((((bur1_1	(bur1_2	bur2_2))	(tri1_1	tri2_2))	bur2_1)	ceb1_1))	((((((rot2_1	rot3_1)	rot3_2)	(((gac1_1	(gal1_1	gal2_1))	(ceb1_2	ceb2_2))	(vir1_2	vir2_2)))	(366.1_1	icr2_3))	(rhc1_1
((((((vel2_1	(((icr1_3	(lit1_1	vup2_1))	vel2_2)	vel1_1))	(((((((vul3_1	gag1_1)	(((gal1_2	tri2_1)	tri1_2)	(lai1_2	lai2_2)))	(gab2_1	(lai1_1	lit2_1)))	(vul2_1	icr1_1))	hal1_2)	(((icr2_2	vul1_1)	(gab1_2	(icr1_2	icr2_1)))	lai2_1))	gag2_1))	((vup1_1	vup2_2)	(gac2_1	plu2_2)))	(((bur1_1	tri1_1)	((bur1_2	bur2_2)	tri2_2))	bur2_1))	ceb1_1)	((((((rot2_1	rot3_1)	rot3_2)	((((406.1_1	(416.1_1	hal2_1))	416.1_2)	((hal1_1	(ceb2_1	gab1_1))	(plu1_1	plu2_1)))	(vir1_1
((((((((((vel2_1	(((lit1_1	vul2_1)	vel2_2)	(((lit2_1	vel1_1)	(gag2_1	(icr1_2	icr2_1)))	(gab2_1	(icr1_1	vup2_1)))))	(((gal1_2	(lai2_2	tri2_1))	tri1_2)	lai1_2))	(lai2_1	vul3_1))	(gag1_1	(gab1_2	icr2_2)))	(((vul1_1	(hal1_2	lai1_1))	((vup1_1	vup2_2)	(gac2_1	plu2_2)))	icr1_3))	ceb1_1)	((bur1_1	(((bur1_2	bur2_2)	tri2_2)	tri1_1))	bur2_1))	(((rot2_1	(rot3_1	rot3_2))	(rhc1_1	rhc1_2))	((((gac1_1	gal1_1)	gal2_1)	(ceb1_2	ceb2_2))	(vir1_2	vir2_2))))	((366.1_1
(((((vel2_1	((((gag1_1	(vel2_2	(lai2_1	(vel1_1	vul2_1))))	((((vup2_1	lit2_1)	gab1_2)	hal1_2)	icr1_1))	(vul1_1	vul3_1))	gab2_1))	(lit1_1	(icr1_2	icr2_1)))	((((vup1_1	vup2_2)	(gac2_1	plu2_2))	(gag2_1	((gal1_2	tri2_1)	((tri1_2	(lai1_2	lai2_2))	lai1_1))))	(icr1_3	icr2_2)))	(((((bur1_1	tri2_2)	tri1_1)	(bur1_2	bur2_2))	bur2_1)	ceb1_1))	(((((((rot2_1	rot3_2)	rot3_1)	((406.1_1	(((((416.1_1	gab1_1)	ceb2_1)	hal2_1)	(416.1_2	(plu2_1	plu1_1)))	hal1_1))	(vir1_1
(((((((vel2_1	((((((((gab2_1	vel2_2)	hal1_2)	lit1_1)	((icr2_2	((lit2_1	vul2_1)	vul1_1))	vel1_1))	gag1_1)	((icr1_1	vul3_1)	lai2_1))	icr1_3)	((gab1_2	vup2_1)	(icr1_2	icr2_1))))	((gal1_2	tri1_2)	(((lai1_1	lai2_2)	lai1_2)	tri2_1)))	((vup1_1	vup2_2)	(gac2_1	plu2_2)))	gag2_1)	(((((bur1_1	tri1_1)	tri2_2)	(bur1_2	bur2_2))	bur2_1)	ceb1_1))	((((((rot2_1	rot3_2)	rot3_1)	((((gal1_1	gac1_1)	gal2_1)	(ceb1_2	ceb2_2))	(vir1_2	vir2_2)))	(((((406.1_1	hal2_1)	416.1_2)
((((vel2_1	(vel1_1	(icr1_2	icr2_1)))	(((((gab1_2	(((gab2_1	vul2_1)	vup2_1)	vul3_1))	((gag2_1	(icr2_2	lit1_1))	lit2_1))	(gag1_1	icr1_3))	((((vup1_1	vup2_2)	gac2_1)	plu2_2)	((gal1_2	(lai1_1	(tri1_2	tri2_1)))	(lai1_2	lai2_2))))	((((hal1_2	vul1_1)	lai2_1)	vel2_2)	icr1_1)))	(((((bur1_1	tri2_2)	tri1_1)	(bur1_2	bur2_2))	bur2_1)	ceb1_1))	(((((rot2_1	(rot3_1	rot3_2))	((((406.1_1	hal2_1)	(((416.1_1	gab1_1)	416.1_2)	hal1_1))	(ceb2_1	(plu1_1	plu2_1)))	(vir1_1
((((((vel2_1	gab1_2)	((((gab2_1	vul3_1)	lit1_1)	icr1_3)	(((gal1_2	tri2_1)	(lai2_2	(lai1_1	lai1_2)))	tri1_2)))	((((((icr1_2	icr2_1)	((gag1_1	vup2_1)	(icr1_1	(vel1_1	vul2_1))))	hal1_2)	(icr2_2	lai2_1))	(gag2_1	(vel2_2	(vul1_1	lit2_1))))	((vup2_2	vup1_1)	(gac2_1	plu2_2))))	ceb1_1)	(((bur1_1	(bur1_2	bur2_2))	(tri1_1	tri2_2))	bur2_1))	((((((rot2_1	rot3_1)	rot3_2)	((((((406.1_1	416.1_1)	(gab1_1	hal1_1))	ceb2_1)	((416.1_2	(plu1_1	plu2_1))	hal2_1))	(vir1_1
(((((vel2_1	(((gab2_1	vul2_1)	lai2_1)	vup2_1))	((((lit1_1	icr1_3)	((((((gal1_2	lai1_2)	tri2_1)	lai2_2)	(lai1_1	tri1_2))	lit2_1)	hal1_2))	(icr1_2	icr2_1))	gag2_1))	((((vup1_1	vup2_2)	(gac2_1	plu2_2))	(((icr2_2	vul1_1)	(gab1_2	vel2_2))	vel1_1))	((gag1_1	vul3_1)	icr1_1)))	(((((bur1_1	tri2_2)	tri1_1)	(bur1_2	bur2_2))	bur2_1)	ceb1_1))	(((((rot2_1	rot3_1)	rot3_2)	((366.1_1	icr2_3)	(rhc1_1	rhc1_2)))	(((((406.1_1	((416.1_1	ceb2_1)	hal2_1))	hal1_1)	(plu2_1
((((((vel2_1	lai2_1)	((vup1_1	vup2_2)	(gac2_1	plu2_2)))	((gag2_1	vel1_1)	(icr1_2	icr2_1)))	(((icr1_3	lit2_1)	(((gal1_2	lai1_2)	lai2_2)	((tri1_2	tri2_1)	lai1_1)))	((((gag1_1	icr1_1)	(icr2_2	vup2_1))	(((((hal1_2	vul2_1)	lit1_1)	gab2_1)	(vel2_2	vul1_1))	vul3_1))	gab1_2)))	(((((bur1_1	tri2_2)	tri1_1)	(bur1_2	bur2_2))	bur2_1)	ceb1_1))	(((((rot2_1	(rot3_1	rot3_2))	(((((406.1_1	ceb2_1)	416.1_1)	hal1_1)	(((416.1_2	gab1_1)	hal2_1)	(plu1_1	plu2_1)))	(vir1_1
((((((((vel2_1	icr1_3)	((gag1_1	vup2_1)	icr2_2))	(((gab2_1	hal1_2)	(icr1_2	icr2_1))	gag2_1))	(((((lit1_1	vel2_2)	icr1_1)	(vul1_1	vul2_1))	lai2_1)	((gab1_2	vul3_1)	lit2_1)))	(((vup1_1	vup2_2)	(gac2_1	plu2_2))	((((gal1_2	lai2_2)	(tri2_1	lai1_2))	tri1_2)	lai1_1)))	vel1_1)	(((((bur1_1	tri1_1)	tri2_2)	(bur1_2	bur2_2))	bur2_1)	ceb1_1))	((((rot2_1	rot3_1)	rot3_2)	(((366.1_1	icr2_3)	(rhc1_1	rhc1_2))	((((((406.1_1	416.1_2)	(416.1_1	(gab1_1	hal2_1)))	(ceb2_1
((((vel2_1	(((((gag2_1	(icr1_1	vel2_2))	vup2_1)	(gab1_2	((gac2_1	plu2_2)	(hal1_2	(icr1_2	icr2_1)))))	((icr2_2	(gag1_1	vul3_1))	(gab2_1	vul2_1)))	((gal1_2	((lai1_1	lai2_2)	tri1_2))	(lai1_2	tri2_1))))	((vup2_2	vup1_1)	((icr1_3	(lai2_1	(vul1_1	(lit1_1	vel1_1))))	lit2_1)))	((((bur1_1	tri2_2)	((bur1_2	bur2_2)	tri1_1))	bur2_1)	ceb1_1))	((((rot2_1	(rot3_1	rot3_2))	((((406.1_1	ceb2_1)	hal1_1)	(((416.1_1	(416.1_2	hal2_1))	gab1_1)	(plu1_1	plu2_1)))	(vir1_1
((((vel2_1	(((vup2_1	vul1_1)	(icr1_2	icr2_1))	((((hal1_2	lit1_1)	vul3_1)	lit2_1)	vel2_2)))	((((((gab2_1	gag1_1)	gag2_1)	(vul2_1	lai2_1))	(((gab1_2	icr2_2)	(gac2_1	plu2_2))	((((gal1_2	tri2_1)	lai1_2)	(lai2_2	tri1_2))	lai1_1)))	(((vup1_1	vup2_2)	icr1_1)	vel1_1))	icr1_3))	(((((bur1_1	tri1_1)	tri2_2)	(bur1_2	bur2_2))	bur2_1)	ceb1_1))	((((rot2_1	rot3_1)	rot3_2)	(((366.1_2	369.1_1)	(gra1_1	rot1_1))	((gra1_2	gra2_1)	(grm1_1	(grm1_2	grm2_1)))))	(((366.1_1
(((((vel2_1	((vel2_2	(lai2_1	lai1_1))	((gal1_2	lai2_2)	((lai1_2	tri2_1)	tri1_2))))	((((gab2_1	(gag1_1	vul1_1))	lit2_1)	(((gab1_2	icr2_2)	(vul3_1	vup2_1))	((((hal1_2	(icr1_3	vel1_1))	(icr1_2	icr2_1))	icr1_1)	lit1_1)))	(vul2_1	gag2_1)))	((vup1_1	vup2_2)	(gac2_1	plu2_2)))	(((((bur1_1	tri1_1)	(bur1_2	bur2_2))	tri2_2)	bur2_1)	ceb1_1))	(((((((rot2_1	rot3_2)	rot3_1)	(((366.1_2	369.1_1)	rot1_1)	(((gra1_2	gra2_1)	(grm1_1	(grm1_2	grm2_1)))	gra1_1)))	(366.1_1
((((((((((vel2_1	(gac2_1	plu2_2))	(vup1_1	vup2_2))	(((gag2_1	(icr1_2	icr2_1))	(icr2_2	vel1_1))	(vul2_1	icr1_3)))	(lai1_1	lai2_1))	((((gab1_2	icr1_1)	vul3_1)	((((gal1_2	tri2_1)	tri1_2)	lai2_2)	lai1_2))	((((gag1_1	vup2_1)	vel2_2)	hal1_2)	vul1_1)))	(gab2_1	lit2_1))	lit1_1)	ceb1_1)	((((bur1_1	tri2_2)	tri1_1)	(bur1_2	bur2_2))	bur2_1))	(((((((gac1_1	(gal1_1	gal2_1))	(ceb1_2	ceb2_2))	(vir1_2	vir2_2))	((rot2_1	rot3_1)	rot3_2))	((((406.1_1	gab1_1)	((416.1_1
(((((((vel2_1	(hal1_2	vel1_1))	(((((vul3_1	icr1_1)	(icr1_2	icr2_1))	gab1_2)	(gag1_1	icr1_3))	(vul2_1	(vel2_2	vul1_1))))	gab2_1)	(icr2_2	vup2_1))	((((vup2_2	vup1_1)	gac2_1)	(plu2_2	(lai2_1	lai1_1)))	(((gag2_1	lit1_1)	lit2_1)	((((gal1_2	lai2_2)	tri2_1)	tri1_2)	lai1_2))))	(((((bur1_1	tri1_1)	tri2_2)	(bur1_2	bur2_2))	bur2_1)	ceb1_1))	((((((rot2_1	rot3_1)	rot3_2)	(366.1_1	icr2_3))	(((((406.1_1	hal2_1)	(416.1_1	416.1_2))	gab1_1)	((ceb2_1	hal1_1)	(plu1_1
(((((((vel2_1	(gag2_1	(((icr1_1	(hal1_2	vel2_2))	(icr1_2	icr2_1))	plu2_2)))	((vul2_1	vul3_1)	((((gab1_2	(gab2_1	icr2_2))	lit1_1)	(vel1_1	vup2_1))	icr1_3)))	(((gal1_2	lai2_2)	tri2_1)	(lai1_2	tri1_2)))	((vul1_1	(gag1_1	lit2_1))	(lai2_1	lai1_1)))	((vup1_1	vup2_2)	gac2_1))	(((((bur1_1	tri1_1)	tri2_2)	(bur1_2	bur2_2))	bur2_1)	ceb1_1))	((((((rot2_1	rot3_2)	rot3_1)	((((406.1_1	416.1_1)	(416.1_2	(ceb2_1	((gab1_1	hal2_1)	hal1_1))))	(plu1_1	plu2_1))	(vir1_1
(((((vel2_1	(((gab1_2	(gag2_1	icr2_2))	gag1_1)	lit2_1))	((vup1_1	vup2_2)	gac2_1))	(((hal1_2	(vul2_1	plu2_2))	(lai2_1	lai1_1))	(((lit1_1	(icr1_3	vel1_1))	(((gab2_1	vel2_2)	((icr1_1	vul1_1)	vul3_1))	vup2_1))	(((gal1_2	(lai2_2	tri1_2))	(lai1_2	tri2_1))	(icr1_2	icr2_1)))))	(((((bur1_1	tri2_2)	tri1_1)	(bur1_2	bur2_2))	bur2_1)	ceb1_1))	(((((rot2_1	rot3_1)	rot3_2)	((((366.1_2	rot1_1)	(369.1_1	gra1_1))	((gra1_2	gra2_1)	(grm1_1	(grm1_2	grm2_1))))	((((((((406.1_1
(((((((vel2_1	(vul2_1	vul3_1))	((vup2_2	vup1_1)	gac2_1))	((gab2_1	(gab1_2	icr1_3))	(((gal1_2	(lai1_2	(lai2_2	tri2_1)))	tri1_2)	(icr1_2	icr2_1))))	(((icr2_2	(gag2_1	vel1_1))	hal1_2)	(((((((icr1_1	(vel2_2	vul1_1))	lit2_1)	lit1_1)	gag1_1)	vup2_1)	plu2_2)	(lai2_1	lai1_1))))	((((bur1_1	(bur1_2	bur2_2))	tri1_1)	tri2_2)	bur2_1))	ceb1_1)	((((((rot2_1	(rot3_1	rot3_2))	(((gac1_1	(gal1_1	gal2_1))	(ceb1_2	ceb2_2))	(vir1_2	vir2_2)))	(rhc1_1	rhc1_2))	(366.1_1
(((((((vel2_1	(vul2_1	gag1_1))	(vel2_2	vup2_1))	((icr1_3	lai1_1)	((((gab2_1	lit2_1)	(icr1_1	lit1_1))	gag2_1)	vel1_1)))	((((lai2_1	(icr2_2	gab1_2))	hal1_2)	vul1_1)	(((((gal1_2	tri1_2)	(tri2_1	(lai1_2	lai2_2)))	vul3_1)	plu2_2)	(icr1_2	icr2_1))))	((vup1_1	vup2_2)	gac2_1))	((((bur1_1	tri1_1)	((bur1_2	bur2_2)	tri2_2))	bur2_1)	ceb1_1))	((((((rot2_1	(rot3_1	rot3_2))	((((((406.1_1	gab1_1)	416.1_2)	416.1_1)	(hal2_1	hal1_1))	(ceb2_1	(plu1_1	plu2_1)))	(vir1_1
(((((vel2_1	((vup1_1	vup2_2)	(gac2_1	plu2_2)))	(((gal1_2	lai2_2)	(tri1_2	tri2_1))	lai1_2))	((((((vel1_1	lit1_1)	(hal1_2	(((icr1_2	icr2_1)	vel2_2)	(icr1_3	vul3_1))))	gag2_1)	icr1_1)	((gab1_2	gag1_1)	vul1_1))	((((lai2_1	icr2_2)	(vul2_1	gab2_1))	(lit2_1	vup2_1))	lai1_1)))	(((((bur1_1	tri1_1)	tri2_2)	(bur1_2	bur2_2))	bur2_1)	ceb1_1))	((((rot2_1	(rot3_1	rot3_2))	(((gac1_1	(gal1_1	gal2_1))	(ceb1_2	ceb2_2))	(vir1_2	vir2_2)))	(((406.1_1	((416.1_2	gab1_1)
((((((((gag1_1	lit2_1)	vel2_2)	icr1_3)	vul2_1)	(((vup1_1	vup2_2)	(gac2_1	plu2_2))	((gab2_1	icr1_1)	(gag2_1	vel1_1))))	((vul3_1	(gab1_2	hal1_2))	(((((vup2_1	icr2_2)	(lit1_1	vul1_1))	lai2_1)	(vel2_1	((icr1_2	icr2_1)	lai1_1)))	(((gal1_2	tri2_1)	(lai1_2	lai2_2))	tri1_2))))	(((((bur1_1	tri2_2)	tri1_1)	(bur1_2	bur2_2))	bur2_1)	ceb1_1))	(((((rot2_1	(rot3_1	rot3_2))	((((gac1_1	gal1_1)	gal2_1)	(ceb1_2	ceb2_2))	(vir1_2	vir2_2)))	((((((406.1_1	ceb2_1)	gab1_1)
(((((((vel1_1	((lai2_1	lai1_1)	vel2_2))	((((icr2_2	vul2_1)	icr1_3)	((lit1_1	gab2_1)	((gag1_1	((gag2_1	lit2_1)	hal1_2))	(icr1_1	vup2_1))))	(vel2_1	(icr1_2	icr2_1))))	((vul3_1	(gab1_2	vul1_1))	(((vup1_1	vup2_2)	plu2_2)	gac2_1)))	(((gal1_2	lai1_2)	(tri2_1	tri1_2))	lai2_2))	(((((bur1_1	tri1_1)	tri2_2)	(bur1_2	bur2_2))	bur2_1)	ceb1_1))	((((rot2_1	rot3_2)	rot3_1)	(((((406.1_1	((416.1_1	(plu1_1	plu2_1))	hal1_1))	(ceb2_1	(hal2_1	gab1_1)))	416.1_2)	(vir1_1
((((((vel2_1	((gag2_1	(vul1_1	vup2_1))	((((gal1_2	tri2_1)	lai1_2)	tri1_2)	lai2_2)))	(((((vup1_1	vup2_2)	(gac2_1	plu2_2))	lit1_1)	(icr1_1	(icr2_2	vul3_1)))	((((gab1_2	icr1_3)	(gag1_1	lit2_1))	(icr1_2	icr2_1))	((lai2_1	lai1_1)	vel2_2))))	vel1_1)	((gab2_1	vul2_1)	hal1_2))	((((bur1_1	tri2_2)	((bur1_2	bur2_2)	tri1_1))	bur2_1)	ceb1_1))	(((((rot2_1	(rot3_1	rot3_2))	(((((((406.1_1	gab1_1)	hal1_1)	(416.1_2	hal2_1))	416.1_1)	(plu2_1	plu1_1))	ceb2_1)	(vir1_1
(((((((vel2_1	(icr2_2	(vel1_1	vel2_2)))	((((((icr1_1	(gag2_1	lit1_1))	gab2_1)	(((gal1_2	lai1_2)	lai2_2)	tri2_1))	tri1_2)	((icr1_2	icr2_1)	lit2_1))	icr1_3))	(((vup1_1	vup2_2)	(gac2_1	plu2_2))	((lai2_1	lai1_1)	(gag1_1	(hal1_2	vul2_1)))))	(vul1_1	vup2_1))	(gab1_2	vul3_1))	(((((bur1_1	tri1_1)	tri2_2)	(bur1_2	bur2_2))	bur2_1)	ceb1_1))	(((((rot2_1	(rot3_1	rot3_2))	(((ceb1_2	ceb2_2)	((gac1_1	gal1_1)	gal2_1))	(vir1_2	vir2_2)))	(rhc1_1	rhc1_2))	((366.1_1
(((((((((vel2_1	lit2_1)	lit1_1)	(vel1_1	vul3_1))	((gal1_2	(lai2_2	tri2_1))	lai1_2))	(((icr2_2	(hal1_2	gab2_1))	(gag1_1	(vul1_1	vul2_1)))	(vel2_2	(gag2_1	icr1_3))))	((((vup1_1	vup2_2)	(gac2_1	plu2_2))	(vup2_1	(lai1_1	lai2_1)))	(((icr1_1	(icr1_2	icr2_1))	gab1_2)	tri1_2)))	(((bur1_1	tri1_1)	((bur1_2	bur2_2)	tri2_2))	bur2_1))	ceb1_1)	(((((rot2_1	rot3_1)	rot3_2)	((((((((406.1_1	((ceb2_1	gab1_1)	hal2_1))	416.1_1)	(plu1_1	plu2_1))	hal1_1)	416.1_2)	(vir1_1
((((((((((vel2_2	icr1_1)	vel1_1)	(((vel2_1	(gag2_1	hal1_2))	(gab1_2	(((gab2_1	lit2_1)	(vup2_1	vul1_1))	(gag1_1	lit1_1))))	icr1_3))	((icr2_2	vul3_1)	vul2_1))	(((gal1_2	((tri2_1	lai1_2)	lai2_2))	(lai2_1	lai1_1))	tri1_2))	((vup2_2	vup1_1)	(gac2_1	plu2_2)))	(icr1_2	icr2_1))	ceb1_1)	(((bur1_1	(bur1_2	bur2_2))	(tri1_1	tri2_2))	bur2_1))	((((((rot2_1	rot3_1)	rot3_2)	((((((406.1_1	hal2_1)	(416.1_2	ceb2_1))	(416.1_1	gab1_1))	(plu2_1	plu1_1))	hal1_1)	(vir1_1
[truncated: 17,128 more rows]
[truncated: 21 more columns]
