# Supplementary material for: AllCoPol: inferring allele co-ancestry in polyploids
Source: BMC Bioinformatics. 2020 Oct 7;21:441. doi: 10.1186/s12859-020-03750-9 (PMC7542712; doi:10.1186/s12859-020-03750-9)
Supplement: Supplementary file 3 — Additional file 3: Allele mapping used in the example analysis. This file assigns taxon membership, allele identifiers, and ploidy level to each accession under study. [file 12859_2020_3750_MOESM3_ESM.txt]

90.6	L_burnatii	90.6_1,bur1_1,bur1_2	2
92.1	L_burnatii	92.1_1,92.1_2,bur2_1,bur2_2	2
128.1	L_monspeliense	128.1_1,ceb2_1,ceb2_2	2
131.2	L_monspeliense	131.2_1,131.20_1,131.20_2,ceb1_1,ceb1_2	2
159.11	L_gallaecicum	159.11_1,159.11_2,gal1_1,gal1_2	2
L985	L_gallaecicum	gal2_1,gal2_2,L985_1	2
266.1	L_pyrenaicum	266.1_1,266.1_2,gab2_1,gab2_2	2
L035	L_pyrenaicum	gab1_1,gab1_2,L035_1,L035_2	2
60.1	L_cacuminis	60.1_1,gac2_1,gac2_2	2
L036	L_cacuminis	gac1_1,gac1_2,gac1_3,L036_1	2
276.1	L_gaudinii	276.1_1,276.1_2,gag2_1,gag2_2	2
L033	L_gaudinii	gag1_1,gag1_2,L033_1	2
84.6	L_gracilicaule	84.6_1,gra1_1,gra1_2	2
85.1	L_gracilicaule	85.1_1,gra2_1,gra2_2,gra2_3	2
116.4	L_graminifolium	116.4_1,116.4_2,grm1_1,grm1_2	2
96.3	L_graminifolium	96.3_1,96.3_2,grm2_1,grm2_2	2
208.1	L_halleri	208.1_1,208.1_2,208.1_3,hal2_1,hal2_2	2
L1002	L_halleri	hal1_1,hal1_2,L1002_1,L1002_2,L1002_3	2
280.1	L_laciniatum	280.1_1,280.1_2,lai2_1,lai2_2	2
L179	L_laciniatum	L179_1,L179_2,lai1_1,lai1_2	2
366.1	L_legraeanum	366.1_1,366.1_2	2
369.1	L_legraeanum	369.1_1,369.1_2	2
406.1	L_ligusticum	406.1_1,406.1_2,406.1_3	2
416.1	L_ligusticum	416.1_1,416.1_2,416.1_3,416.1_4	2
274.1	L_lithopolitanicum	274.1_1,274.1_2,274.1_3,lit2_1,lit2_2	2
L998	L_lithopolitanicum	L998_1,L998_2,lit1_1,lit1_2	2
40.6	L_pluriflorum	40.6_1,40.6_2,plu1_1,plu1_2	2
55.1	L_pluriflorum	55.1_1,55.1_2,plu2_1,plu2_2	2
L989	L_rotundifolium	L989_1,rot2_1,rot2_2	2
L990	L_rotundifolium	L990_1,L990_2,rot1_1,rot1_2	2
L992	L_rotundifolium	L992_1,L992_2,rot3_1,rot3_2	2
278.1	L_tridactylites	278.1_1,278.1_2,278.1_3,tri2_1,tri2_2	2
L151	L_tridactylites	L151_1,L151_2,tri1_1,tri1_2	2
250.1	L_virgatum	250.1_1,250.1_2,vir2_1,vir2_2	2
L987	L_virgatum	L987_1,L987_2,vir1_1,vir1_2	2
L162	L_eliasii	L162_1,vel2_1,vel2_2	2
L996	L_eliasii	L996_1,L996_2,vel1_1,vel1_2	2
135.7	L_ageratifolium	135.7_1,vup1_1,vup1_2	2
M60.1	L_ageratifolium	M60.1_1,M60.1_2,vup2_1,vup2_2	2
184.1	L_vulgare	184.1_1,vul3_1,vul3_2	2
94.1	L_vulgare	94.1_1,vul1_1,vul1_2	2
L046	L_vulgare	L046_1,vul2_1,vul2_2	2
L093	L_ircutianum_crassifolium	icr1,icr1_1,icr1_2,icr1_3,icr1_4	4
66.1	L_ircutianum_crassifolium	icr2,icr2_1,icr2_2,icr2_3,icr2_4	4
rhc1	Rhodanthemum	rhc1,rhc1_1,rhc1_2,rhc1_3	2
